# Supplementary material for: High-Spin State of a Ferrocene Electron Donor Revealed by Optical and X-ray Transient Absorption Spectroscopy
Source: J Am Chem Soc. 2024 Jul 25;146(31):21651–63. doi: 10.1021/jacs.4c05646 (PMC11311227; doi:10.1021/jacs.4c05646)
Supplement: Supplementary file 1 — ja4c05646_si_001.zip [file ja4c05646_si_001.zip]

Archive with 22 entries (22 files):
- DFT_LogFiles/FcCc_Opt_Q1.out
- DFT_LogFiles/FcCc_Opt_S1.out
- DFT_LogFiles/FcCc_Opt_T1.out
- DFT_LogFiles/FcCc_Q1_FeK.out
- DFT_LogFiles/FcCc_S1_FeK.out
- DFT_LogFiles/FcCc_T1_FeK.out
- DFT_LogFiles/FeCp2CoCp2_C1_plus1_displaced_T1_B3LYP_6311plusGd_MeCN_freq_PubSafe.log
- DFT_LogFiles/FeCp2CoCp2_C1_plus1_displaced_T1_B3LYP_6311plusGd_MeCN_TD_PubSafe.log
- DFT_LogFiles/FeCp2CoCp2_C1_plus1_Q1_B3LYP_6311plusGd_MeCN_freq_PubSafe.log
- DFT_LogFiles/FeCp2CoCp2_C1_plus1_Q1_B3LYP_6311plusGd_MeCN_TD_PubSafe.log
- DFT_LogFiles/FeCp2CoCp2_C1_plus1_Q1_B3PW91_6311plusGd_MeCN_freq_PubSafe.log
- DFT_LogFiles/FeCp2CoCp2_C1_plus1_Q1_B3PW91_6311plusGd_MeCN_TD_PubSafe.log
- DFT_LogFiles/FeCp2CoCp2_C1_plus1_S0_B3LYP_6311plusGd_MeCN_freq_PubSafe.log
- DFT_LogFiles/FeCp2CoCp2_C1_plus1_S0_B3LYP_6311plusGd_MeCN_TD_PubSafe.log
- DFT_LogFiles/FeCp2CoCp2_C1_plus1_S0_B3PW91_6311plusGd_MeCN_freq_PubSafe.log
- DFT_LogFiles/FeCp2CoCp2_C1_plus1_S0_B3PW91_6311plusGd_MeCN_TD_5050_PubSafe.log
- DFT_LogFiles/FeCp2CoCp2_C1_plus1_S0_B3PW91_6311plusGd_MeCN_TD_5050_root12_freq_PubSafe.log
- DFT_LogFiles/FeCp2CoCp2_C1_plus1_S0_B3PW91_6311plusGd_MeCN_TD_5050_root12_PubSafe.log
- DFT_LogFiles/FeCp2CoCp2_C1_plus1_T1_B3PW91_6311plusGd_MeCN_freq_PubSafe.log
- DFT_LogFiles/FeCp2CoCp2_C1_plus1_T1_B3PW91_6311plusGd_MeCN_TD_PubSafe.log
- DFT_LogFiles/FeCp2CoCp2_Cs_plus1_S0_B3LYP_LANL2DZ_freq_PubSafe.log
- DFT_LogFiles/FeCp2CoCp2_Cs_plus1_S0_B3LYP_LANL2DZ_TD_PubSafe.log
