# Supplementary material for: High-Spin State of a Ferrocene Electron Donor Revealed by Optical and X-ray Transient Absorption Spectroscopy
Source: J Am Chem Soc. 2024 Jul 25;146(31):21651–63. doi: 10.1021/jacs.4c05646 (PMC11311227; doi:10.1021/jacs.4c05646)
Supplement: Supplementary file 1 — ja4c05646_si_001.zip [file ja4c05646_si_001.zip › DFT_LogFiles/FcCc_Opt_Q1.out]

Warning: no access to tty (Bad file descriptor).
Thus no job control in this shell.

                                 *****************
                                 * O   R   C   A *
                                 *****************

                                            #,                                       
                                            ###                                      
                                            ####                                     
                                            #####                                    
                                            ######                                   
                                           ########,                                 
                                     ,,################,,,,,                         
                               ,,#################################,,                 
                          ,,##########################################,,             
                       ,#########################################, ''#####,          
                    ,#############################################,,   '####,        
                  ,##################################################,,,,####,       
                ,###########''''           ''''###############################       
              ,#####''   ,,,,##########,,,,          '''####'''          '####       
            ,##' ,,,,###########################,,,                        '##       
           ' ,,###''''                  '''############,,,                           
         ,,##''                                '''############,,,,        ,,,,,,###''
      ,#''                                            '''#######################'''  
     '                                                          ''''####''''         
             ,#######,   #######,   ,#######,      ##                                
            ,#'     '#,  ##    ##  ,#'     '#,    #''#        ######   ,####,        
            ##       ##  ##   ,#'  ##            #'  '#       #        #'  '#        
            ##       ##  #######   ##           ,######,      #####,   #    #        
            '#,     ,#'  ##    ##  '#,     ,#' ,#      #,         ##   #,  ,#        
             '#######'   ##     ##  '#######'  #'      '#     #####' # '####'        


                  #######################################################
                  #                        -***-                        #
                  #          Department of theory and spectroscopy      #
                  #    Directorship and core code : Frank Neese         #
                  #        Max Planck Institute fuer Kohlenforschung    #
                  #                Kaiser Wilhelm Platz 1               #
                  #                 D-45470 Muelheim/Ruhr               #
                  #                      Germany                        #
                  #                                                     #
                  #                  All rights reserved                #
                  #                        -***-                        #
                  #######################################################


                         Program Version 5.0.3 -  RELEASE  -


 With contributions from (in alphabetic order):
   Daniel Aravena         : Magnetic Suceptibility
   Michael Atanasov       : Ab Initio Ligand Field Theory (pilot matlab implementation)
   Alexander A. Auer      : GIAO ZORA, VPT2 properties, NMR spectrum
   Ute Becker             : Parallelization
   Giovanni Bistoni       : ED, misc. LED, open-shell LED, HFLD
   Martin Brehm           : Molecular dynamics
   Dmytro Bykov           : SCF Hessian
   Vijay G. Chilkuri      : MRCI spin determinant printing, contributions to CSF-ICE
   Dipayan Datta          : RHF DLPNO-CCSD density
   Achintya Kumar Dutta   : EOM-CC, STEOM-CC
   Dmitry Ganyushin       : Spin-Orbit,Spin-Spin,Magnetic field MRCI
   Miquel Garcia          : C-PCM and meta-GGA Hessian, CC/C-PCM, Gaussian charge scheme
   Yang Guo               : DLPNO-NEVPT2, F12-NEVPT2, CIM, IAO-localization
   Andreas Hansen         : Spin unrestricted coupled pair/coupled cluster methods
   Benjamin Helmich-Paris : MC-RPA, TRAH-SCF, COSX integrals
   Lee Huntington         : MR-EOM, pCC
   Robert Izsak           : Overlap fitted RIJCOSX, COSX-SCS-MP3, EOM
   Marcus Kettner         : VPT2
   Christian Kollmar      : KDIIS, OOCD, Brueckner-CCSD(T), CCSD density, CASPT2, CASPT2-K
   Simone Kossmann        : Meta GGA functionals, TD-DFT gradient, OOMP2, MP2 Hessian
   Martin Krupicka        : Initial AUTO-CI
   Lucas Lang             : DCDCAS
   Marvin Lechner         : AUTO-CI (C++ implementation), FIC-MRCC
   Dagmar Lenk            : GEPOL surface, SMD
   Dimitrios Liakos       : Extrapolation schemes; Compound Job, initial MDCI parallelization
   Dimitrios Manganas     : Further ROCIS development; embedding schemes
   Dimitrios Pantazis     : SARC Basis sets
   Anastasios Papadopoulos: AUTO-CI, single reference methods and gradients
   Taras Petrenko         : DFT Hessian,TD-DFT gradient, ASA, ECA, R-Raman, ABS, FL, XAS/XES, NRVS
   Peter Pinski           : DLPNO-MP2, DLPNO-MP2 Gradient
   Christoph Reimann      : Effective Core Potentials
   Marius Retegan         : Local ZFS, SOC
   Christoph Riplinger    : Optimizer, TS searches, QM/MM, DLPNO-CCSD(T), (RO)-DLPNO pert. Triples
   Tobias Risthaus        : Range-separated hybrids, TD-DFT gradient, RPA, STAB
   Michael Roemelt        : Original ROCIS implementation
   Masaaki Saitow         : Open-shell DLPNO-CCSD energy and density
   Barbara Sandhoefer     : DKH picture change effects
   Avijit Sen             : IP-ROCIS
   Kantharuban Sivalingam : CASSCF convergence, NEVPT2, FIC-MRCI
   Bernardo de Souza      : ESD, SOC TD-DFT
   Georgi Stoychev        : AutoAux, RI-MP2 NMR, DLPNO-MP2 response
   Willem Van den Heuvel  : Paramagnetic NMR
   Boris Wezisla          : Elementary symmetry handling
   Frank Wennmohs         : Technical directorship


 We gratefully acknowledge several colleagues who have allowed us to
 interface, adapt or use parts of their codes:
   Stefan Grimme, W. Hujo, H. Kruse, P. Pracht,  : VdW corrections, initial TS optimization,
                  C. Bannwarth, S. Ehlert          DFT functionals, gCP, sTDA/sTD-DF
   Ed Valeev, F. Pavosevic, A. Kumar             : LibInt (2-el integral package), F12 methods
   Garnet Chan, S. Sharma, J. Yang, R. Olivares  : DMRG
   Ulf Ekstrom                                   : XCFun DFT Library
   Mihaly Kallay                                 : mrcc  (arbitrary order and MRCC methods)
   Jiri Pittner, Ondrej Demel                    : Mk-CCSD
   Frank Weinhold                                : gennbo (NPA and NBO analysis)
   Christopher J. Cramer and Donald G. Truhlar   : smd solvation model
   Lars Goerigk                                  : TD-DFT with DH, B97 family of functionals
   V. Asgeirsson, H. Jonsson                     : NEB implementation
   FAccTs GmbH                                   : IRC, NEB, NEB-TS, DLPNO-Multilevel, CI-OPT
                                                   MM, QMMM, 2- and 3-layer-ONIOM, Crystal-QMMM,
                                                   LR-CPCM, SF, NACMEs, symmetry and pop. for TD-DFT,
                                                   nearIR, NL-DFT gradient (VV10), updates on ESD,
                                                   ML-optimized integration grids
   S Lehtola, MJT Oliveira, MAL Marques          : LibXC Library
   Liviu Ungur et al                             : ANISO software


 Your calculation uses the libint2 library for the computation of 2-el integrals
 For citations please refer to: http://libint.valeyev.net

 Your ORCA version has been built with support for libXC version: 5.1.0
 For citations please refer to: https://tddft.org/programs/libxc/

 This ORCA versions uses:
   CBLAS   interface :  Fast vector & matrix operations
   LAPACKE interface :  Fast linear algebra routines
   SCALAPACK package :  Parallel linear algebra routines
   Shared memory     :  Shared parallel matrices
   BLAS/LAPACK       :  OpenBLAS 0.3.15  USE64BITINT DYNAMIC_ARCH NO_AFFINITY Haswell SINGLE_THREADED
        Core in use  :  Haswell
   Copyright (c) 2011-2014, The OpenBLAS Project


================================================================================

----- Orbital basis set information -----
Your calculation utilizes the basis: def2-TZVP(-f)
   F. Weigend and R. Ahlrichs, Phys. Chem. Chem. Phys. 7, 3297 (2005).

----- AuxJ basis set information -----
Your calculation utilizes the auxiliary basis: def2/J
   F. Weigend, Phys. Chem. Chem. Phys. 8, 1057 (2006).

================================================================================
                                        WARNINGS
                       Please study these warnings very carefully!
================================================================================


WARNING: your system is open-shell and RHF/RKS was chosen
  ===> : WILL SWITCH to UHF/UKS


WARNING: In scalar relativistic gradient/hessian runs we need the one-center approximation
  ===> : %rel OneCenter is turned on

WARNING: Geometry Optimization
  ===> : Switching off AutoStart
         For restart on a previous wavefunction, please use MOREAD

INFO   : the flag for use of the SHARK integral package has been found!

================================================================================
                                       INPUT FILE
================================================================================
NAME = FcCc_Opt_Q1.inp
|  1> !opt B3LYP def2-TZVP(-f) def2/J ZORA CPCM(Acetonitrile)
|  2> !SmallPrint 
|  3> 
|  4> %maxcore 8024
|  5> 
|  6> %pal nprocs 16
|  7> end
|  8> 
|  9> * xyz 1 5
| 10> Fe	0.2166520	-2.7322200	0.0973280
| 11> C	-0.7841790	-4.3051120	1.1919940
| 12> C	-0.0970230	-4.9642030	0.1459530
| 13> C	-0.5250910	-4.3896360	-1.0728840
| 14> C	-1.5710910	-3.4484540	-0.7905850
| 15> C	-1.7328540	-3.3978090	0.6141570
| 16> H	-0.1531180	-4.6397950	-2.0579360
| 17> H	-2.1269510	-2.8826820	-1.5261600
| 18> H	-2.4347140	-2.7838070	1.1623670
| 19> H	-0.6449130	-4.4793670	2.2510300
| 20> H	0.7040160	-5.6819440	0.2644930
| 21> C	0.9590450	-1.0674280	1.2749810
| 22> C	1.9871350	-1.9991600	0.9662280
| 23> C	2.1231790	-2.0380300	-0.4510920
| 24> C	1.1769560	-1.1295200	-0.9995060
| 25> C	0.5217280	-0.4390520	0.0675240
| 26> C	-0.4695340	0.5876150	-0.0555870
| 27> C	-0.9386210	1.1963520	-1.2713700
| 28> H	2.8117750	-2.6498520	-1.0177980
| 29> H	2.5509770	-2.5770930	1.6857780
| 30> H	1.0314850	-0.9458280	-2.0557490
| 31> Co	-0.2091760	2.7016960	-0.0939950
| 32> C	1.0780840	3.6926010	1.1503710
| 33> C	0.1394700	4.6145550	0.5933090
| 34> C	0.2712100	4.5713280	-0.8189170
| 35> C	1.2913590	3.6226180	-1.1359950
| 36> C	1.8052210	3.0974910	0.0822140
| 37> H	2.5619240	2.3313980	0.1762070
| 38> H	1.1945780	3.4669180	2.2012000
| 39> H	-0.5796600	5.1999330	1.1487830
| 40> H	-0.3297510	5.1175030	-1.5322730
| 41> H	1.5986420	3.3339800	-2.1314900
| 42> C	-1.1524560	1.2640290	1.0143040
| 43> C	-2.0902400	2.1762340	0.4616780
| 44> C	-1.9577290	2.1340510	-0.9565490
| 45> H	-0.5810930	0.9743140	-2.2670040
| 46> H	-2.7495130	2.8240890	1.0220470
| 47> H	-2.4983780	2.7439620	-1.6665620
| 48> H	-0.9868330	1.1027020	2.0701520
| 49> H	0.6153670	-0.8291020	2.2728570
| 50> ENDD                         ****END OF INPUT****
================================================================================

                       *****************************
                       * Geometry Optimization Run *
                       *****************************

Geometry optimization settings:
Update method            Update   .... BFGS
Choice of coordinates    CoordSys .... Z-matrix Internals
Initial Hessian          InHess   .... Almoef's Model

Convergence Tolerances:
Energy Change            TolE     ....  5.0000e-06 Eh
Max. Gradient            TolMAXG  ....  3.0000e-04 Eh/bohr
RMS Gradient             TolRMSG  ....  1.0000e-04 Eh/bohr
Max. Displacement        TolMAXD  ....  4.0000e-03 bohr
RMS Displacement         TolRMSD  ....  2.0000e-03 bohr
Strict Convergence                ....  False
------------------------------------------------------------------------------
                        ORCA OPTIMIZATION COORDINATE SETUP
------------------------------------------------------------------------------

The optimization will be done in new redundant internal coordinates
Making redundant internal coordinates   ...  (new redundants) done
Evaluating the initial hessian          ...  (Almloef) done
Evaluating the coordinates              ...  done
Calculating the B-matrix                .... done
Calculating the G-matrix                .... done
Diagonalizing the G-matrix              .... done
The first mode is                       ....  834
The number of degrees of freedom        ....  114

    -----------------------------------------------------------------
                    Redundant Internal Coordinates


    -----------------------------------------------------------------
         Definition                    Initial Value    Approx d2E/dq
    -----------------------------------------------------------------
      1. B(C   1,Fe  0)                  2.1619         0.370934   
      2. B(C   2,C   1)                  1.4145         0.571037   
      3. B(C   2,Fe  0)                  2.2544         0.264060   
      4. B(C   3,C   2)                  1.4138         0.572413   
      5. B(C   3,Fe  0)                  2.1602         0.373255   
      6. B(C   4,Fe  0)                  2.1207         0.431583   
      7. B(C   4,C   3)                  1.4351         0.529319   
      8. B(C   5,C   4)                  1.4149         0.570113   
      9. B(C   5,C   1)                  1.4343         0.531052   
     10. B(C   5,Fe  0)                  2.1238         0.426647   
     11. B(H   6,C   3)                  1.0823         0.370496   
     12. B(H   7,C   4)                  1.0817         0.371202   
     13. B(H   8,C   5)                  1.0817         0.371208   
     14. B(H   9,C   1)                  1.0823         0.370467   
     15. B(H  10,C   2)                  1.0821         0.370750   
     16. B(C  11,Fe  0)                  2.1701         0.359903   
     17. B(C  12,C  11)                  1.4214         0.556695   
     18. B(C  12,Fe  0)                  2.1040         0.458841   
     19. B(C  13,C  12)                  1.4244         0.550696   
     20. B(C  13,Fe  0)                  2.1018         0.462650   
     21. B(C  14,C  13)                  1.4218         0.555930   
     22. B(C  14,Fe  0)                  2.1665         0.364712   
     23. B(C  15,C  14)                  1.4299         0.539605   
     24. B(C  15,C  11)                  1.4297         0.539998   
     25. B(C  15,Fe  0)                  2.3136         0.212508   
     26. B(C  16,C  15)                  1.4324         0.534656   
     27. B(C  17,C  16)                  1.4383         0.523197   
     28. B(H  18,C  13)                  1.0815         0.371519   
     29. B(H  19,C  12)                  1.0815         0.371500   
     30. B(H  20,C  14)                  1.0819         0.370947   
     31. B(Co 21,C  16)                  2.1304         0.416489   
     32. B(Co 21,C  17)                  2.0456         0.568776   
     33. B(C  22,Co 21)                  2.0463         0.567238   
     34. B(C  23,C  22)                  1.4287         0.541904   
     35. B(C  23,Co 21)                  2.0623         0.534927   
     36. B(C  24,C  23)                  1.4190         0.561624   
     37. B(C  24,Co 21)                  2.0620         0.535482   
     38. B(C  25,C  24)                  1.4287         0.541919   
     39. B(C  25,Co 21)                  2.0458         0.568212   
     40. B(C  26,C  25)                  1.4226         0.554238   
     41. B(C  26,C  22)                  1.4226         0.554240   
     42. B(C  26,Co 21)                  2.0605         0.538500   
     43. B(H  27,C  26)                  1.0809         0.372349   
     44. B(H  28,C  22)                  1.0811         0.372088   
     45. B(H  29,C  23)                  1.0809         0.372328   
     46. B(H  30,C  24)                  1.0809         0.372346   
     47. B(H  31,C  25)                  1.0811         0.372088   
     48. B(C  32,Co 21)                  2.0457         0.568455   
     49. B(C  32,C  16)                  1.4383         0.523295   
     50. B(C  33,C  32)                  1.4202         0.559198   
     51. B(C  33,Co 21)                  2.0306         0.600962   
     52. B(C  34,C  33)                  1.4250         0.549355   
     53. B(C  34,Co 21)                  2.0307         0.600759   
     54. B(C  34,C  17)                  1.4202         0.559183   
     55. B(H  35,C  17)                  1.0809         0.372298   
     56. B(H  36,C  33)                  1.0809         0.372325   
     57. B(H  37,C  34)                  1.0809         0.372300   
     58. B(H  38,C  32)                  1.0809         0.372387   
     59. B(H  39,C  11)                  1.0820         0.370874   
     60. A(C   1,Fe  0,C  13)          142.4048         0.472477   
     61. A(C   3,Fe  0,C  15)          143.0132         0.411017   
     62. A(C   4,Fe  0,C  15)          116.1372         0.421775   
     63. A(C   3,Fe  0,C   5)           64.9253         0.466042   
     64. A(C   5,Fe  0,C  12)          141.3605         0.484077   
     65. A(C   3,Fe  0,C   4)           39.1605         0.467025   
     66. A(C   4,Fe  0,C  14)          114.3007         0.465049   
     67. A(C   4,Fe  0,C  11)          140.7754         0.463921   
     68. A(C   1,Fe  0,C  12)          115.7168         0.471761   
     69. A(C   2,Fe  0,C   4)           63.7282         0.438543   
     70. A(C   3,Fe  0,C  14)          116.4563         0.452892   
     71. A(C  13,Fe  0,C  14)           38.8771         0.471012   
     72. A(C   2,Fe  0,C   3)           37.2798         0.427243   
     73. A(C   2,Fe  0,C  11)          142.6915         0.424466   
     74. A(C   2,Fe  0,C  12)          116.9432         0.443422   
     75. A(C   2,Fe  0,C   5)           63.6897         0.437635   
     76. A(C   5,Fe  0,C  14)          139.6310         0.464071   
     77. A(C   3,Fe  0,C  13)          115.0573         0.473019   
     78. A(C   4,Fe  0,C   5)           38.9447         0.478639   
     79. A(C   1,Fe  0,C  11)          116.2135         0.451288   
     80. A(C  11,Fe  0,C  14)           63.6156         0.449904   
     81. A(C  11,Fe  0,C  15)           37.0140         0.408373   
     82. A(C   4,Fe  0,C  13)          140.0833         0.485849   
     83. A(C  11,Fe  0,C  13)           65.0335         0.469866   
     84. A(C   5,Fe  0,C  11)          114.9843         0.462946   
     85. A(C  12,Fe  0,C  15)           63.1938         0.426420   
     86. A(C  14,Fe  0,C  15)           37.0414         0.409334   
     87. A(C   5,Fe  0,C  15)          115.7727         0.420910   
     88. A(C  12,Fe  0,C  14)           65.0618         0.470298   
     89. A(C   2,Fe  0,C  14)          143.6077         0.425475   
     90. A(C  12,Fe  0,C  13)           39.5910         0.491388   
     91. A(C   1,Fe  0,C   2)           37.2857         0.426766   
     92. A(C   1,Fe  0,C   5)           39.0903         0.465510   
     93. A(C   3,Fe  0,C  12)          141.2558         0.472301   
     94. A(C   2,Fe  0,C  13)          117.3119         0.444086   
     95. A(C   1,Fe  0,C   3)           63.7131         0.454287   
     96. A(C   1,Fe  0,C  15)          142.0636         0.410563   
     97. A(C  13,Fe  0,C  15)           63.2339         0.427052   
     98. A(C  11,Fe  0,C  12)           38.8093         0.469154   
     99. A(C   1,Fe  0,C   4)           64.9146         0.466491   
    100. A(Fe  0,C   1,C   2)           74.9100         0.437237   
    101. A(Fe  0,C   1,H   9)          123.5755         0.362089   
    102. A(C   5,C   1,H   9)          125.5350         0.345461   
    103. A(Fe  0,C   1,C   5)           69.0207         0.431562   
    104. A(C   2,C   1,H   9)          125.8810         0.349710   
    105. A(C   2,C   1,C   5)          108.5511         0.416034   
    106. A(C   1,C   2,C   3)          107.5223         0.421633   
    107. A(C   3,C   2,H  10)          126.0249         0.349897   
    108. A(Fe  0,C   2,C   3)           67.7402         0.411631   
    109. A(C   1,C   2,H  10)          125.9930         0.349755   
    110. A(Fe  0,C   2,H  10)          123.7838         0.341914   
    111. A(Fe  0,C   2,C   1)           67.8043         0.411455   
    112. A(C   4,C   3,H   6)          125.5303         0.345276   
    113. A(C   2,C   3,H   6)          125.9199         0.349857   
    114. A(C   2,C   3,C   4)          108.5186         0.415971   
    115. A(Fe  0,C   3,H   6)          123.5307         0.362479   
    116. A(Fe  0,C   3,C   4)           68.9329         0.431793   
    117. A(Fe  0,C   3,C   2)           74.9800         0.437919   
    118. A(C   5,C   4,H   7)          126.7004         0.349731   
    119. A(Fe  0,C   4,H   7)          122.7683         0.371738   
    120. A(C   3,C   4,H   7)          125.7163         0.345387   
    121. A(Fe  0,C   4,C   3)           71.9066         0.443245   
    122. A(Fe  0,C   4,C   5)           70.6472         0.449248   
    123. A(C   3,C   4,C   5)          107.5830         0.415673   
    124. A(Fe  0,C   5,C   1)           71.8890         0.442586   
    125. A(C   1,C   5,C   4)          107.5609         0.415915   
    126. A(Fe  0,C   5,C   4)           70.4081         0.448312   
    127. A(C   4,C   5,H   8)          126.7007         0.349732   
    128. A(C   1,C   5,H   8)          125.7363         0.345577   
    129. A(Fe  0,C   5,H   8)          122.7527         0.371004   
    130. A(Fe  0,C  11,C  12)           68.0810         0.432880   
    131. A(Fe  0,C  11,H  39)          124.1107         0.360296   
    132. A(C  15,C  11,H  39)          125.7984         0.346497   
    133. A(C  12,C  11,C  15)          109.0195         0.415389   
    134. A(C  12,C  11,H  39)          125.0619         0.348278   
    135. A(Fe  0,C  11,C  15)           76.9514         0.430518   
    136. A(C  11,C  12,C  13)          107.6446         0.416841   
    137. A(Fe  0,C  12,C  13)           70.1193         0.451423   
    138. A(Fe  0,C  12,C  11)           73.1096         0.452313   
    139. A(C  13,C  12,H  19)          126.7017         0.347741   
    140. A(C  11,C  12,H  19)          125.6508         0.348377   
    141. A(Fe  0,C  12,H  19)          121.8212         0.375737   
    142. A(Fe  0,C  13,C  12)           70.2897         0.452102   
    143. A(C  14,C  13,H  18)          125.6692         0.348299   
    144. A(Fe  0,C  13,H  18)          121.8321         0.376277   
    145. A(C  12,C  13,H  18)          126.7024         0.347744   
    146. A(C  12,C  13,C  14)          107.6265         0.416739   
    147. A(Fe  0,C  13,C  14)           73.0227         0.452880   
    148. A(C  13,C  14,C  15)          109.0068         0.415233   
    149. A(C  15,C  14,H  20)          125.7972         0.346466   
    150. A(C  13,C  14,H  20)          125.0673         0.348209   
    151. A(Fe  0,C  14,H  20)          124.0729         0.361125   
    152. A(Fe  0,C  14,C  13)           68.1002         0.433808   
    153. A(Fe  0,C  14,C  15)           77.0745         0.431490   
    154. A(C  14,C  15,C  16)          126.8033         0.412365   
    155. A(C  11,C  15,C  14)          106.1307         0.413094   
    156. A(C  11,C  15,C  16)          126.8183         0.412418   
    157. A(Fe  0,C  15,C  16)          128.3363         0.391447   
    158. A(Fe  0,C  15,C  14)           65.8841         0.392078   
    159. A(Fe  0,C  15,C  11)           66.0346         0.392128   
    160. A(C  17,C  16,Co 21)           66.7109         0.439478   
    161. A(C  15,C  16,Co 21)          128.9194         0.441201   
    162. A(C  15,C  16,C  17)          126.9911         0.410113   
    163. A(Co 21,C  16,C  32)           66.7179         0.439493   
    164. A(C  17,C  16,C  32)          105.9553         0.408556   
    165. A(C  15,C  16,C  32)          126.9946         0.410126   
    166. A(C  16,C  17,Co 21)           73.0602         0.465091   
    167. A(C  34,C  17,H  35)          125.2505         0.348765   
    168. A(Co 21,C  17,H  35)          124.2892         0.390166   
    169. A(C  16,C  17,H  35)          125.7164         0.344883   
    170. A(Co 21,C  17,C  34)           69.0478         0.470796   
    171. A(C  16,C  17,C  34)          109.0319         0.413389   
    172. A(C  17,Co 21,C  26)          122.6297         0.526201   
    173. A(C  16,Co 21,C  26)          107.9722         0.496427   
    174. A(C  24,Co 21,C  25)           40.7043         0.525547   
    175. A(C  23,Co 21,C  25)           68.1744         0.525445   
    176. A(C  22,Co 21,C  25)           68.3062         0.531277   
    177. A(C  17,Co 21,C  25)          107.4370         0.531548   
    178. A(C  16,Co 21,C  25)          123.0598         0.501410   
    179. A(C  23,Co 21,C  24)           40.2495         0.519623   
    180. A(C  22,Co 21,C  24)           68.1712         0.525378   
    181. A(C  23,Co 21,C  33)          107.7843         0.531016   
    182. A(C  17,Co 21,C  24)          123.2285         0.525645   
    183. A(C  16,Co 21,C  24)          159.1599         0.495909   
    184. A(C  22,Co 21,C  23)           40.6968         0.525275   
    185. A(C  22,Co 21,C  26)           40.5337         0.525933   
    186. A(C  17,Co 21,C  23)          159.1792         0.525543   
    187. A(C  16,Co 21,C  23)          159.2438         0.495813   
    188. A(C  17,Co 21,C  22)          158.5418         0.531376   
    189. A(C  32,Co 21,C  33)           40.7771         0.537140   
    190. A(C  16,Co 21,C  22)          123.1236         0.501249   
    191. A(C  16,Co 21,C  17)           40.2289         0.501502   
    192. A(C  33,Co 21,C  34)           41.0826         0.542781   
    193. A(C  32,Co 21,C  34)           68.6930         0.537105   
    194. A(C  25,Co 21,C  34)          122.7548         0.537062   
    195. A(C  24,Co 21,C  34)          107.7420         0.531086   
    196. A(C  23,Co 21,C  34)          123.1215         0.530982   
    197. A(C  22,Co 21,C  34)          159.2812         0.536888   
    198. A(C  17,Co 21,C  34)           40.7780         0.537163   
    199. A(C  16,Co 21,C  34)           67.9777         0.506642   
    200. A(C  26,Co 21,C  33)          158.7425         0.531682   
    201. A(C  25,Co 21,C  33)          159.2784         0.537096   
    202. A(C  24,Co 21,C  33)          123.1379         0.531119   
    203. A(C  22,Co 21,C  33)          122.7956         0.536922   
    204. A(C  17,Co 21,C  33)           68.6991         0.537197   
    205. A(C  16,Co 21,C  33)           67.9796         0.506674   
    206. A(C  26,Co 21,C  32)          122.6464         0.526145   
    207. A(C  25,Co 21,C  32)          158.5090         0.531492   
    208. A(C  24,Co 21,C  32)          159.2434         0.525590   
    209. A(C  23,Co 21,C  32)          123.3154         0.525487   
    210. A(C  22,Co 21,C  32)          107.5129         0.531320   
    211. A(C  17,Co 21,C  32)           68.2985         0.531591   
    212. A(C  16,Co 21,C  32)           40.2261         0.501449   
    213. A(C  26,Co 21,C  34)          158.7234         0.531649   
    214. A(C  25,Co 21,C  26)           40.5384         0.526103   
    215. A(C  24,Co 21,C  26)           68.1691         0.520273   
    216. A(C  23,Co 21,C  26)           68.1638         0.520172   
    217. A(Co 21,C  22,C  23)           70.2519         0.467861   
    218. A(C  26,C  22,H  28)          125.9742         0.348210   
    219. A(C  23,C  22,H  28)          125.7664         0.346893   
    220. A(Co 21,C  22,H  28)          123.9025         0.389944   
    221. A(C  23,C  22,C  26)          108.2385         0.415323   
    222. A(Co 21,C  22,C  26)           70.2678         0.469796   
    223. A(C  22,C  23,C  24)          107.9016         0.416302   
    224. A(Co 21,C  23,C  24)           69.8646         0.465902   
    225. A(Co 21,C  23,C  22)           69.0513         0.462865   
    226. A(C  24,C  23,H  29)          126.1356         0.349026   
    227. A(C  22,C  23,H  29)          125.8854         0.346931   
    228. A(Co 21,C  23,H  29)          124.1331         0.386018   
    229. A(C  23,C  24,C  25)          107.9016         0.416304   
    230. A(Co 21,C  24,C  25)           69.0407         0.462955   
    231. A(Co 21,C  24,C  23)           69.8860         0.465991   
    232. A(C  25,C  24,H  30)          125.8769         0.346935   
    233. A(C  23,C  24,H  30)          126.1428         0.349029   
    234. A(Co 21,C  24,H  30)          124.1009         0.386091   
    235. A(Co 21,C  25,C  24)           70.2551         0.468011   
    236. A(C  26,C  25,H  31)          125.9655         0.348210   
    237. A(C  24,C  25,H  31)          125.7744         0.346895   
    238. A(Co 21,C  25,H  31)          123.8688         0.390060   
    239. A(C  24,C  25,C  26)          108.2387         0.415324   
    240. A(Co 21,C  25,C  26)           70.2831         0.469944   
    241. A(C  25,C  26,H  27)          126.0830         0.348251   
    242. A(C  22,C  26,H  27)          126.0875         0.348251   
    243. A(Co 21,C  26,H  27)          123.7597         0.386470   
    244. A(C  22,C  26,C  25)          107.6931         0.416989   
    245. A(Co 21,C  26,C  25)           69.1784         0.465341   
    246. A(Co 21,C  26,C  22)           69.1984         0.465342   
    247. A(C  33,C  32,H  38)          125.2514         0.348780   
    248. A(Co 21,C  32,H  38)          124.2955         0.390144   
    249. A(C  16,C  32,H  38)          125.7117         0.344908   
    250. A(Co 21,C  32,C  33)           69.0390         0.470750   
    251. A(C  16,C  32,C  33)          109.0357         0.413405   
    252. A(C  16,C  32,Co 21)           73.0560         0.465059   
    253. A(C  34,C  33,H  36)          126.1858         0.347729   
    254. A(C  32,C  33,H  36)          125.8730         0.348771   
    255. A(Co 21,C  33,H  36)          123.4892         0.393947   
    256. A(C  32,C  33,C  34)          107.8693         0.416993   
    257. A(Co 21,C  33,C  34)           69.4621         0.474034   
    258. A(Co 21,C  33,C  32)           70.1839         0.475585   
    259. A(C  33,C  34,H  37)          126.1929         0.347724   
    260. A(Co 21,C  34,H  37)          123.5016         0.393919   
    261. A(C  17,C  34,H  37)          125.8633         0.348765   
    262. A(Co 21,C  34,C  33)           69.4552         0.474005   
    263. A(C  17,C  34,C  33)          107.8717         0.416991   
    264. A(C  17,C  34,Co 21)           70.1742         0.475553   
    265. D(C   5,C   1,Fe  0,C   4)    -38.2146         0.002335   
    266. D(C   2,C   1,Fe  0,C   3)     35.2905         0.002335   
    267. D(C   2,C   1,Fe  0,C  12)   -101.3988         0.002335   
    268. D(C   5,C   1,Fe  0,C  15)     62.7749         0.002335   
    269. D(C   2,C   1,Fe  0,C   5)    117.1484         0.002335   
    270. D(C   2,C   1,Fe  0,C  15)    179.9232         0.002335   
    271. D(C   2,C   1,Fe  0,C  11)   -144.7698         0.002335   
    272. D(H   9,C   1,Fe  0,C   3)    158.6314         0.002335   
    273. D(H   9,C   1,Fe  0,C  13)     61.0018         0.002335   
    274. D(C   5,C   1,Fe  0,C  11)     98.0818         0.002335   
    275. D(H   9,C   1,Fe  0,C  11)    -21.4290         0.002335   
    276. D(C   2,C   1,Fe  0,C  13)    -62.3391         0.002335   
    277. D(C   2,C   1,Fe  0,C   4)     78.9337         0.002335   
    278. D(C   5,C   1,Fe  0,C   3)    -81.8578         0.002335   
    279. D(H   9,C   1,Fe  0,C  12)     21.9421         0.002335   
    280. D(H   9,C   1,Fe  0,C   2)    123.3409         0.002335   
    281. D(C   5,C   1,Fe  0,C  13)   -179.4875         0.002335   
    282. D(H   9,C   1,Fe  0,C  15)    -56.7359         0.002335   
    283. D(H   9,C   1,Fe  0,C   5)   -119.5107         0.002335   
    284. D(C   5,C   1,Fe  0,C   2)   -117.1484         0.002335   
    285. D(H   9,C   1,Fe  0,C   4)   -157.7254         0.002335   
    286. D(C   5,C   1,Fe  0,C  12)    141.4528         0.002335   
    287. D(H  10,C   2,Fe  0,C  11)    -60.7520         0.001929   
    288. D(C   3,C   2,Fe  0,C   5)     82.4728         0.001929   
    289. D(H  10,C   2,Fe  0,C   4)    158.2086         0.001929   
    290. D(C   1,C   2,Fe  0,C  14)   -178.3622         0.001929   
    291. D(C   3,C   2,Fe  0,C  12)   -140.9640         0.001929   
    292. D(C   3,C   2,C   1,Fe  0)    -56.0928         0.026091   
    293. D(C   3,C   2,C   1,C   5)      5.1156         0.026091   
    294. D(C   3,C   2,C   1,H   9)   -176.8827         0.026091   
    295. D(C   3,C   2,Fe  0,C   1)    121.2223         0.001929   
    296. D(H  10,C   2,Fe  0,C   5)   -158.1363         0.001929   
    297. D(Fe  0,C   2,C   1,C   5)     61.2084         0.026091   
    298. D(C   3,C   2,Fe  0,C   4)     38.8177         0.001929   
    299. D(H  10,C   2,Fe  0,C  14)     62.2510         0.001929   
    300. D(H  10,C   2,Fe  0,C  12)    -21.5731         0.001929   
    301. D(C   1,C   2,Fe  0,C   5)    -38.7495         0.001929   
    302. D(C   1,C   2,Fe  0,C  12)     97.8138         0.001929   
    303. D(H  10,C   2,Fe  0,C   3)    119.3909         0.001929   
    304. D(C   3,C   2,Fe  0,C  11)    179.8571         0.001929   
    305. D(C   1,C   2,Fe  0,C   3)   -121.2223         0.001929   
    306. D(H  10,C   2,Fe  0,C  13)     23.1574         0.001929   
    307. D(C   1,C   2,Fe  0,C  11)     58.6349         0.001929   
    308. D(H  10,C   2,C   1,C   5)    177.6902         0.026091   
    309. D(C   1,C   2,Fe  0,C   4)    -82.4045         0.001929   
    310. D(H  10,C   2,C   1,Fe  0)    116.4818         0.026091   
    311. D(C   1,C   2,Fe  0,C  13)    142.5443         0.001929   
    312. D(H  10,C   2,Fe  0,C   1)   -119.3869         0.001929   
    313. D(C   3,C   2,Fe  0,C  14)    -57.1399         0.001929   
    314. D(Fe  0,C   2,C   1,H   9)   -120.7899         0.026091   
    315. D(C   3,C   2,Fe  0,C  13)    -96.2335         0.001929   
    316. D(H  10,C   2,C   1,H   9)     -4.3082         0.026091   
    317. D(C   2,C   3,Fe  0,C  15)   -179.0344         0.002346   
    318. D(C   2,C   3,Fe  0,C  12)     63.7797         0.002346   
    319. D(C   4,C   3,Fe  0,C   1)     81.8180         0.002346   
    320. D(C   2,C   3,Fe  0,C  14)    146.1736         0.002346   
    321. D(C   4,C   3,Fe  0,C   2)    117.1140         0.002346   
    322. D(C   4,C   3,Fe  0,C   5)     38.2563         0.002346   
    323. D(C   4,C   3,Fe  0,C  13)   -140.0563         0.002346   
    324. D(C   2,C   3,Fe  0,C   1)    -35.2960         0.002346   
    325. D(C   4,C   3,Fe  0,C  12)   -179.1063         0.002346   
    326. D(C   2,C   3,Fe  0,C   5)    -78.8577         0.002346   
    327. D(C   2,C   3,Fe  0,C   4)   -117.1140         0.002346   
    328. D(H   6,C   3,Fe  0,C  15)     57.5398         0.002346   
    329. D(C   4,C   3,C   2,H  10)   -177.5990         0.026224   
    330. D(C   4,C   3,C   2,C   1)     -5.0275         0.026224   
    331. D(C   4,C   3,C   2,Fe  0)    -61.1593         0.026224   
    332. D(C   2,C   3,Fe  0,C  13)    102.8297         0.002346   
    333. D(H   6,C   3,Fe  0,C   1)   -158.7217         0.002346   
    334. D(H   6,C   3,C   2,H  10)      4.3470         0.026224   
    335. D(H   6,C   3,Fe  0,C  13)    -20.5961         0.002346   
    336. D(H   6,C   3,Fe  0,C  12)    -59.6461         0.002346   
    337. D(H   6,C   3,Fe  0,C   2)   -123.4258         0.002346   
    338. D(H   6,C   3,Fe  0,C   4)    119.4602         0.002346   
    339. D(H   6,C   3,Fe  0,C   5)    157.7165         0.002346   
    340. D(Fe  0,C   3,C   2,C   1)     56.1318         0.026224   
    341. D(C   4,C   3,Fe  0,C  14)    -96.7123         0.002346   
    342. D(H   6,C   3,Fe  0,C  14)     22.7479         0.002346   
    343. D(C   4,C   3,Fe  0,C  15)    -61.9204         0.002346   
    344. D(H   6,C   3,C   2,Fe  0)    120.7868         0.026224   
    345. D(H   6,C   3,C   2,C   1)    176.9185         0.026224   
    346. D(Fe  0,C   3,C   2,H  10)   -116.4398         0.026224   
    347. D(H   7,C   4,C   3,C   2)   -177.1553         0.022263   
    348. D(H   7,C   4,C   3,Fe  0)    117.8000         0.022263   
    349. D(H   7,C   4,C   3,H   6)      0.9081         0.022263   
    350. D(Fe  0,C   4,C   3,C   2)     65.0446         0.022263   
    351. D(C   5,C   4,Fe  0,C  13)   -178.1425         0.002627   
    352. D(H   7,C   4,Fe  0,C  11)     58.7661         0.002627   
    353. D(C   5,C   4,Fe  0,C   2)     79.8864         0.002627   
    354. D(C   5,C   4,Fe  0,C  15)    -99.4021         0.002627   
    355. D(H   7,C   4,Fe  0,C   5)    121.8178         0.002627   
    356. D(C   5,C   4,Fe  0,C  11)    -63.0516         0.002627   
    357. D(H   7,C   4,Fe  0,C   3)   -121.3365         0.002627   
    358. D(Fe  0,C   4,C   3,H   6)   -116.8919         0.022263   
    359. D(C   5,C   4,C   3,Fe  0)    -62.0147         0.022263   
    360. D(H   7,C   4,Fe  0,C  15)     22.4157         0.002627   
    361. D(H   7,C   4,Fe  0,C   2)   -158.2958         0.002627   
    362. D(C   5,C   4,Fe  0,C  14)   -140.4649         0.002627   
    363. D(C   5,C   4,C   3,C   2)      3.0299         0.022263   
    364. D(C   5,C   4,C   3,H   6)   -178.9066         0.022263   
    365. D(H   7,C   4,Fe  0,C  13)    -56.3247         0.002627   
    366. D(C   5,C   4,Fe  0,C   1)     38.3565         0.002627   
    367. D(H   7,C   4,Fe  0,C  14)    -18.6471         0.002627   
    368. D(C   5,C   4,Fe  0,C   3)    116.8457         0.002627   
    369. D(C   3,C   4,Fe  0,C   1)    -78.4893         0.002627   
    370. D(H   7,C   4,Fe  0,C   1)    160.1742         0.002627   
    371. D(C   3,C   4,Fe  0,C   2)    -36.9593         0.002627   
    372. D(C   3,C   4,Fe  0,C  13)     65.0118         0.002627   
    373. D(C   3,C   4,Fe  0,C  15)    143.7522         0.002627   
    374. D(C   3,C   4,Fe  0,C   5)   -116.8457         0.002627   
    375. D(C   3,C   4,Fe  0,C  11)   -179.8974         0.002627   
    376. D(C   3,C   4,Fe  0,C  14)    102.6894         0.002627   
    377. D(C   1,C   5,Fe  0,C  15)   -142.6224         0.002601   
    378. D(C   4,C   5,Fe  0,C  11)    141.5456         0.002601   
    379. D(C   1,C   5,Fe  0,C   4)    116.9598         0.002601   
    380. D(C   4,C   5,Fe  0,C   1)   -116.9598         0.002601   
    381. D(C   1,C   5,Fe  0,C  14)   -179.4419         0.002601   
    382. D(C   4,C   5,Fe  0,C   3)    -38.4669         0.002601   
    383. D(C   1,C   5,Fe  0,C  12)    -64.0444         0.002601   
    384. D(C   1,C   5,Fe  0,C   2)     36.9662         0.002601   
    385. D(C   4,C   5,Fe  0,C   2)    -79.9936         0.002601   
    386. D(C   1,C   5,Fe  0,C   3)     78.4929         0.002601   
    387. D(C   4,C   5,Fe  0,C  12)    178.9958         0.002601   
    388. D(H   8,C   5,Fe  0,C   1)    121.3504         0.002601   
    389. D(C   4,C   5,Fe  0,C  15)    100.4178         0.002601   
    390. D(C   1,C   5,Fe  0,C  11)   -101.4946         0.002601   
    391. D(C   4,C   5,Fe  0,C  14)     63.5983         0.002601   
    392. D(H   8,C   5,Fe  0,C   2)    158.3166         0.002601   
    393. D(C   1,C   5,C   4,H   7)   -179.6752         0.026002   
    394. D(H   8,C   5,C   4,H   7)     -0.1764         0.026002   
    395. D(H   8,C   5,C   4,Fe  0)    116.8039         0.026002   
    396. D(Fe  0,C   5,C   4,H   7)   -116.9803         0.026002   
    397. D(H   8,C   5,C   1,H   9)     -0.7698         0.022415   
    398. D(H   8,C   5,C   1,C   2)    177.2405         0.022415   
    399. D(H   8,C   5,C   1,Fe  0)   -117.7697         0.022415   
    400. D(C   4,C   5,C   1,C   2)     -3.2546         0.022415   
    401. D(C   4,C   5,C   1,Fe  0)     61.7352         0.022415   
    402. D(C   4,C   5,C   1,H   9)    178.7351         0.022415   
    403. D(Fe  0,C   5,C   4,C   3)     62.8320         0.026002   
    404. D(Fe  0,C   5,C   1,C   2)    -64.9898         0.022415   
    405. D(Fe  0,C   5,C   1,H   9)    116.9999         0.022415   
    406. D(H   8,C   5,Fe  0,C  15)    -21.2720         0.002601   
    407. D(C   1,C   5,C   4,C   3)      0.1372         0.026002   
    408. D(H   8,C   5,Fe  0,C  12)     57.3060         0.002601   
    409. D(H   8,C   5,Fe  0,C  14)    -58.0915         0.002601   
    410. D(H   8,C   5,C   4,C   3)    179.6360         0.026002   
    411. D(H   8,C   5,Fe  0,C   4)   -121.6898         0.002601   
    412. D(C   1,C   5,C   4,Fe  0)    -62.6948         0.026002   
    413. D(H   8,C   5,Fe  0,C   3)   -160.1566         0.002601   
    414. D(H   8,C   5,Fe  0,C  11)     19.8558         0.002601   
    415. D(H  39,C  11,C   3,C   4)     62.5944         0.001500   
    416. D(C  15,C  11,C   3,H   6)     57.4064         0.001500   
    417. D(C  15,C  11,C   3,C   4)    -62.0334         0.001500   
    418. D(C  15,C  11,C   3,C   2)   -179.1716         0.001500   
    419. D(H  39,C  11,C   3,H   6)   -177.9659         0.001500   
    420. D(C  12,C  11,C   3,C   4)   -179.0015         0.001500   
    421. D(C  12,C  11,C   3,C   2)     63.8603         0.001500   
    422. D(H  39,C  11,Fe  0,C  15)    124.6268         0.002287   
    423. D(H  39,C  11,Fe  0,C  13)   -157.3568         0.002287   
    424. D(C  15,C  11,Fe  0,C  12)    116.9910         0.002287   
    425. D(C  15,C  11,Fe  0,C   1)   -143.8272         0.002287   
    426. D(C  12,C  11,Fe  0,C  15)   -116.9910         0.002287   
    427. D(C  15,C  11,Fe  0,C   5)   -100.2975         0.002287   
    428. D(C  15,C  11,Fe  0,C   4)    -62.1154         0.002287   
    429. D(H  39,C  11,Fe  0,C   4)     62.5114         0.002287   
    430. D(C  12,C  11,Fe  0,C  13)    -38.9746         0.002287   
    431. D(H  39,C  11,Fe  0,C   5)     24.3293         0.002287   
    432. D(H  39,C  11,Fe  0,C   1)    -19.2004         0.002287   
    433. D(C  12,C  11,Fe  0,C  14)    -82.2867         0.002287   
    434. D(H  39,C  11,Fe  0,C   2)    -54.4095         0.002287   
    435. D(C  15,C  11,Fe  0,C  14)     34.7043         0.002287   
    436. D(C  15,C  11,Fe  0,C   2)   -179.0363         0.002287   
    437. D(C  12,C  11,Fe  0,C   5)    142.7116         0.002287   
    438. D(C  12,C  11,C   3,H   6)    -59.5617         0.001500   
    439. D(C  12,C  11,Fe  0,C   4)   -179.1063         0.002287   
    440. D(C  15,C  11,Fe  0,C  13)     78.0164         0.002287   
    441. D(H  39,C  11,Fe  0,C  12)   -118.3822         0.002287   
    442. D(H  39,C  11,C   3,C   2)    -54.5439         0.001500   
    443. D(C  12,C  11,Fe  0,C   2)     63.9728         0.002287   
    444. D(H  39,C  11,Fe  0,C  14)    159.3311         0.002287   
    445. D(C  12,C  11,Fe  0,C   1)     99.1818         0.002287   
    446. D(H  19,C  12,C  11,H  39)     -0.2730         0.024733   
    447. D(H  19,C  12,C  11,C  15)    175.9271         0.024733   
    448. D(H  19,C  12,C   4,C   5)     59.4180         0.001500   
    449. D(C  13,C  12,C  11,C  15)     -4.6668         0.024733   
    450. D(C  13,C  12,C  11,Fe  0)     61.9969         0.024733   
    451. D(H  19,C  12,C   4,H   7)   -178.6765         0.001500   
    452. D(Fe  0,C  12,C  11,H  39)    117.1362         0.024733   
    453. D(H  19,C  12,C   4,C   3)    -57.2282         0.001500   
    454. D(H  19,C  12,C  11,Fe  0)   -117.4092         0.024733   
    455. D(C  13,C  12,C   4,H   7)    -57.2034         0.001500   
    456. D(C  13,C  12,C   4,C   5)   -179.1088         0.001500   
    457. D(C  13,C  12,C   4,C   3)     64.2450         0.001500   
    458. D(C  11,C  12,C   4,H   7)     59.5257         0.001500   
    459. D(H  19,C  12,Fe  0,C  15)    158.8439         0.002772   
    460. D(H  19,C  12,Fe  0,C  11)    121.9005         0.002772   
    461. D(C  11,C  12,Fe  0,C  13)    116.5291         0.002772   
    462. D(C  13,C  12,Fe  0,C   3)     63.5728         0.002772   
    463. D(C  13,C  12,Fe  0,C   2)    101.1294         0.002772   
    464. D(H  19,C  12,Fe  0,C   1)     21.3294         0.002772   
    465. D(C  13,C  12,Fe  0,C  14)    -38.2898         0.002772   
    466. D(C  13,C  12,Fe  0,C  11)   -116.5291         0.002772   
    467. D(C  13,C  12,Fe  0,C   5)   -178.1037         0.002772   
    468. D(H  19,C  12,Fe  0,C   3)    -57.9975         0.002772   
    469. D(H  19,C  12,Fe  0,C   5)     60.3259         0.002772   
    470. D(H  19,C  12,Fe  0,C   2)    -20.4410         0.002772   
    471. D(H  19,C  12,Fe  0,C  13)   -121.5704         0.002772   
    472. D(C  13,C  12,Fe  0,C   1)    142.8998         0.002772   
    473. D(C  11,C  12,Fe  0,C  15)     36.9434         0.002772   
    474. D(C  13,C  12,C  11,H  39)    179.1331         0.024733   
    475. D(C  11,C  12,Fe  0,C  14)     78.2392         0.002772   
    476. D(Fe  0,C  12,C  11,C  15)    -66.6637         0.024733   
    477. D(C  11,C  12,C   4,C   3)   -179.0259         0.001500   
    478. D(H  19,C  12,Fe  0,C  14)   -159.8602         0.002772   
    479. D(C  11,C  12,Fe  0,C   5)    -61.5746         0.002772   
    480. D(C  11,C  12,C   4,C   5)    -62.3797         0.001500   
    481. D(C  11,C  12,Fe  0,C   3)   -179.8981         0.002772   
    482. D(C  11,C  12,Fe  0,C   2)   -142.3415         0.002772   
    483. D(C  11,C  12,Fe  0,C   1)   -100.5711         0.002772   
    484. D(C  13,C  12,Fe  0,C  15)    -79.5857         0.002772   
    485. D(C  14,C  13,C  12,Fe  0)     63.9426         0.024178   
    486. D(Fe  0,C  13,C  12,H  19)    115.4527         0.024178   
    487. D(Fe  0,C  13,C  12,C  11)    -63.9454         0.024178   
    488. D(H  18,C  13,C   5,H   8)   -178.6539         0.001500   
    489. D(C  14,C  13,C   5,H   8)    -57.1787         0.001500   
    490. D(H  18,C  13,Fe  0,C  15)   -158.8668         0.002793   
    491. D(C  12,C  13,C   5,C   4)   -179.1086         0.001500   
    492. D(C  14,C  13,C   5,C   4)     64.2671         0.001500   
    493. D(C  12,C  13,C   5,H   8)     59.4455         0.001500   
    494. D(H  18,C  13,Fe  0,C  14)   -121.8755         0.002793   
    495. D(H  18,C  13,Fe  0,C  12)    121.6572         0.002793   
    496. D(H  18,C  13,Fe  0,C   4)    -59.3104         0.002793   
    497. D(H  18,C  13,C   5,C   4)    -57.2080         0.001500   
    498. D(H  18,C  13,Fe  0,C   3)    -20.1236         0.002793   
    499. D(H  18,C  13,Fe  0,C   2)     21.5344         0.002793   
    500. D(C  12,C  13,Fe  0,C   3)   -141.7808         0.002793   
    501. D(C  14,C  13,Fe  0,C  11)    -78.2577         0.002793   
    502. D(H  18,C  13,Fe  0,C  11)    159.8668         0.002793   
    503. D(C  14,C  13,Fe  0,C   3)    101.7518         0.002793   
    504. D(C  14,C  13,Fe  0,C   1)   -179.4423         0.002793   
    505. D(C  12,C  13,Fe  0,C  15)     79.4760         0.002793   
    506. D(C  14,C  13,C   5,C   1)   -178.9375         0.001500   
    507. D(C  14,C  13,Fe  0,C   2)    143.4099         0.002793   
    508. D(C  12,C  13,Fe  0,C  14)    116.4673         0.002793   
    509. D(C  12,C  13,C   5,C   1)    -62.3133         0.001500   
    510. D(C  12,C  13,Fe  0,C  11)     38.2096         0.002793   
    511. D(C  12,C  13,Fe  0,C   4)    179.0324         0.002793   
    512. D(C  14,C  13,Fe  0,C  15)    -36.9913         0.002793   
    513. D(C  12,C  13,Fe  0,C   2)   -100.1228         0.002793   
    514. D(H  18,C  13,C   5,C   1)     59.5873         0.001500   
    515. D(C  12,C  13,Fe  0,C   1)    -62.9750         0.002793   
    516. D(H  18,C  13,Fe  0,C   1)     58.6822         0.002793   
    517. D(C  14,C  13,Fe  0,C  12)   -116.4673         0.002793   
    518. D(C  14,C  13,C  12,C  11)     -0.0029         0.024178   
    519. D(C  14,C  13,Fe  0,C   4)     62.5651         0.002793   
    520. D(H  18,C  13,C  12,H  19)     -0.1250         0.024178   
    521. D(H  18,C  13,C  12,C  11)   -179.5231         0.024178   
    522. D(H  18,C  13,C  12,Fe  0)   -115.5777         0.024178   
    523. D(C  14,C  13,C  12,H  19)    179.3952         0.024178   
    524. D(C  15,C  14,C  13,H  18)   -175.8030         0.024661   
    525. D(H  20,C  14,C  13,H  18)      0.2662         0.024661   
    526. D(H  20,C  14,C  13,C  12)   -179.2604         0.024661   
    527. D(H  20,C  14,C  13,Fe  0)   -117.1005         0.024661   
    528. D(C  15,C  14,C  13,C  12)      4.6705         0.024661   
    529. D(C  15,C  14,C  13,Fe  0)     66.8304         0.024661   
    530. D(Fe  0,C  14,C  13,H  18)    117.3666         0.024661   
    531. D(Fe  0,C  14,C  13,C  12)    -62.1599         0.024661   
    532. D(H  20,C  14,C   1,H   9)   -179.2929         0.001500   
    533. D(H  20,C  14,C   1,C   5)    -60.1416         0.001500   
    534. D(H  20,C  14,C   1,C   2)     57.0650         0.001500   
    535. D(C  13,C  14,C   1,H   9)     61.9371         0.001500   
    536. D(H  20,C  14,Fe  0,C  13)    118.4028         0.002308   
    537. D(C  15,C  14,C   1,C   2)   -178.5537         0.001500   
    538. D(H  20,C  14,Fe  0,C  12)    157.3917         0.002308   
    539. D(H  20,C  14,Fe  0,C  11)   -159.3790         0.002308   
    540. D(H  20,C  14,Fe  0,C  15)   -124.6999         0.002308   
    541. D(H  20,C  14,Fe  0,C   5)    -61.0758         0.002308   
    542. D(C  13,C  14,C   1,C   2)    -61.7050         0.001500   
    543. D(H  20,C  14,Fe  0,C   4)    -22.9244         0.002308   
    544. D(H  20,C  14,Fe  0,C   3)     20.5584         0.002308   
    545. D(H  20,C  14,Fe  0,C   2)     55.1909         0.002308   
    546. D(C  15,C  14,C   1,C   5)     64.2397         0.001500   
    547. D(C  15,C  14,Fe  0,C  13)   -116.8973         0.002308   
    548. D(C  15,C  14,Fe  0,C  12)    -77.9085         0.002308   
    549. D(C  13,C  14,C   1,C   5)   -178.9116         0.001500   
    550. D(C  15,C  14,Fe  0,C  11)    -34.6791         0.002308   
    551. D(C  15,C  14,Fe  0,C   5)     63.6241         0.002308   
    552. D(C  15,C  14,Fe  0,C   4)    101.7755         0.002308   
    553. D(C  15,C  14,Fe  0,C   3)    145.2583         0.002308   
    554. D(C  13,C  14,Fe  0,C  11)     82.2181         0.002308   
    555. D(C  13,C  14,Fe  0,C   5)   -179.4786         0.002308   
    556. D(C  13,C  14,Fe  0,C   4)   -141.3272         0.002308   
    557. D(C  13,C  14,Fe  0,C  12)     38.9888         0.002308   
    558. D(C  13,C  14,Fe  0,C   3)    -97.8444         0.002308   
    559. D(C  13,C  14,Fe  0,C  15)    116.8973         0.002308   
    560. D(C  13,C  14,Fe  0,C   2)    -63.2119         0.002308   
    561. D(C  15,C  14,C   1,H   9)    -54.9116         0.001500   
    562. D(C  15,C  14,Fe  0,C   2)    179.8908         0.002308   
    563. D(C  16,C  15,C  14,H  20)      1.9821         0.023172   
    564. D(C  16,C  15,C  14,C  13)    178.0154         0.023172   
    565. D(C  11,C  15,C  14,H  20)    176.5495         0.023172   
    566. D(C  11,C  15,C  14,Fe  0)     53.6488         0.023172   
    567. D(C  14,C  15,C   2,H  10)     62.3344         0.001500   
    568. D(C  16,C  15,C  11,H  39)     -1.8523         0.023208   
    569. D(C  16,C  15,C  11,C  12)   -178.0174         0.023208   
    570. D(Fe  0,C  15,C  11,H  39)   -122.8609         0.023208   
    571. D(C  14,C  15,C  11,C  12)      7.4163         0.023208   
    572. D(C  14,C  15,C  11,Fe  0)    -53.5577         0.023208   
    573. D(Fe  0,C  15,C  11,C  12)     60.9740         0.023208   
    574. D(C  16,C  15,C   2,H  10)   -178.5754         0.001500   
    575. D(C  16,C  15,C   2,C   3)     61.9685         0.001500   
    576. D(C  14,C  15,C  11,H  39)   -176.4186         0.023208   
    577. D(Fe  0,C  15,C  14,H  20)    122.9007         0.023172   
    578. D(C  14,C  15,C   2,C   3)    -57.1217         0.001500   
    579. D(C  14,C  15,C   2,C   1)   -178.4737         0.001500   
    580. D(C  11,C  15,C   2,H  10)    -59.6702         0.001500   
    581. D(C  11,C  15,C   2,C   3)   -179.1262         0.001500   
    582. D(Fe  0,C  15,C  14,C  13)    -61.0660         0.023172   
    583. D(C  11,C  15,C   2,C   1)     59.5218         0.001500   
    584. D(C  16,C  15,Fe  0,C  14)    118.8673         0.001781   
    585. D(C  14,C  15,Fe  0,C  12)     83.4133         0.001781   
    586. D(C  16,C  15,Fe  0,C   5)    -21.0135         0.001781   
    587. D(C  16,C  15,Fe  0,C   4)     22.5080         0.001781   
    588. D(C  16,C  15,Fe  0,C   3)     60.8701         0.001781   
    589. D(C  11,C  15,C  14,C  13)     -7.4172         0.023172   
    590. D(C  16,C  15,C   2,C   1)    -59.3835         0.001500   
    591. D(C  16,C  15,Fe  0,C   1)    -59.5216         0.001781   
    592. D(C  14,C  15,Fe  0,C  13)     38.8236         0.001781   
    593. D(C  16,C  15,Fe  0,C  13)    157.6909         0.001781   
    594. D(C  16,C  15,C  11,Fe  0)    121.0086         0.023208   
    595. D(C  14,C  15,Fe  0,C  11)    122.1474         0.001781   
    596. D(C  14,C  15,Fe  0,C   5)   -139.8808         0.001781   
    597. D(C  14,C  15,Fe  0,C   4)    -96.3593         0.001781   
    598. D(C  16,C  15,Fe  0,C  12)   -157.7194         0.001781   
    599. D(C  14,C  15,Fe  0,C   3)    -57.9972         0.001781   
    600. D(C  14,C  15,Fe  0,C   1)   -178.3889         0.001781   
    601. D(C  16,C  15,Fe  0,C  11)   -118.9853         0.001781   
    602. D(C  11,C  15,Fe  0,C  13)    -83.3238         0.001781   
    603. D(C  11,C  15,Fe  0,C   3)    179.8554         0.001781   
    604. D(C  11,C  15,Fe  0,C   1)     59.4638         0.001781   
    605. D(C  11,C  15,Fe  0,C   5)     97.9718         0.001781   
    606. D(C  16,C  15,C  14,Fe  0)   -120.9186         0.023172   
    607. D(C  11,C  15,Fe  0,C  12)    -38.7341         0.001781   
    608. D(C  11,C  15,Fe  0,C   4)    141.4933         0.001781   
    609. D(C  11,C  15,Fe  0,C  14)   -122.1474         0.001781   
    610. D(C  32,C  16,C  15,C  14)    178.5180         0.022732   
    611. D(C  32,C  16,C  15,C  11)      5.0413         0.022732   
    612. D(C  32,C  16,C  15,Fe  0)     91.8948         0.022732   
    613. D(Co 21,C  16,C  15,C  14)    -93.0708         0.022732   
    614. D(Co 21,C  16,C  15,C  11)     93.4525         0.022732   
    615. D(Co 21,C  16,C  15,Fe  0)   -179.6940         0.022732   
    616. D(C  17,C  16,C  15,C  14)     -4.6727         0.022732   
    617. D(C  17,C  16,C  15,C  11)   -178.1494         0.022732   
    618. D(C  17,C  16,C  15,Fe  0)    -91.2959         0.022732   
    619. D(H  35,C  17,C  16,C  32)    175.6273         0.021733   
    620. D(H  35,C  17,C  16,Co 21)    120.4212         0.021733   
    621. D(H  35,C  17,C  16,C  15)     -1.7227         0.021733   
    622. D(C  34,C  17,C  16,C  32)     -4.7616         0.021733   
    623. D(C  34,C  17,C  16,Co 21)    -59.9677         0.021733   
    624. D(C  34,C  17,C  16,C  15)    177.8884         0.021733   
    625. D(Co 21,C  17,C  16,C  32)     55.2061         0.021733   
    626. D(Co 21,C  17,C  16,C  15)   -122.1439         0.021733   
    627. D(C  34,Co 21,C  17,H  35)    119.1386         0.003451   
    628. D(C  33,Co 21,C  17,H  35)    157.2657         0.003451   
    629. D(C  33,Co 21,C  17,C  34)     38.1271         0.003451   
    630. D(C  33,Co 21,C  17,C  16)    -80.6659         0.003451   
    631. D(C  32,Co 21,C  17,C  34)     82.1047         0.003451   
    632. D(C  32,Co 21,C  17,C  16)    -36.6882         0.003451   
    633. D(C  26,Co 21,C  17,H  35)    -42.9966         0.003451   
    634. D(C  26,Co 21,C  17,C  34)   -162.1351         0.003451   
    635. D(C  26,Co 21,C  17,C  16)     79.0719         0.003451   
    636. D(C  25,Co 21,C  17,H  35)     -1.1349         0.003451   
    637. D(C  25,Co 21,C  17,C  34)   -120.2735         0.003451   
    638. D(C  24,Co 21,C  17,H  35)     40.7779         0.003451   
    639. D(C  24,Co 21,C  17,C  34)    -78.3606         0.003451   
    640. D(C  24,Co 21,C  17,C  16)    162.8464         0.003451   
    641. D(C  23,Co 21,C  17,C  34)    -45.9612         0.003451   
    642. D(C  23,Co 21,C  17,C  16)   -164.7541         0.003451   
    643. D(C  22,Co 21,C  17,H  35)    -76.0619         0.003451   
    644. D(C  22,Co 21,C  17,C  16)     46.0065         0.003451   
    645. D(C  16,Co 21,C  17,H  35)   -122.0685         0.003451   
    646. D(C  16,Co 21,C  17,C  34)    118.7930         0.003451   
    647. D(C  34,Co 21,C  16,C  32)    -82.6031         0.002550   
    648. D(C  34,Co 21,C  16,C  17)     38.1287         0.002550   
    649. D(C  34,Co 21,C  16,C  15)    157.7581         0.002550   
    650. D(C  33,Co 21,C  16,C  32)    -38.1220         0.002550   
    651. D(C  33,Co 21,C  16,C  17)     82.6098         0.002550   
    652. D(C  33,Co 21,C  16,C  15)   -157.7607         0.002550   
    653. D(C  32,Co 21,C  16,C  17)    120.7318         0.002550   
    654. D(C  22,Co 21,C  17,C  34)    164.7995         0.003451   
    655. D(C  32,Co 21,C  16,C  15)   -119.6388         0.002550   
    656. D(C  26,Co 21,C  16,C  32)    119.6477         0.002550   
    657. D(C  26,Co 21,C  16,C  17)   -119.6205         0.002550   
    658. D(C  23,Co 21,C  17,H  35)     73.1774         0.003451   
    659. D(C  26,Co 21,C  16,C  15)      0.0090         0.002550   
    660. D(C  25,Co 21,C  16,C  32)    161.7327         0.002550   
    661. D(C  25,Co 21,C  16,C  17)    -77.5355         0.002550   
    662. D(C  25,Co 21,C  17,C  16)    120.9335         0.003451   
    663. D(C  25,Co 21,C  16,C  15)     42.0940         0.002550   
    664. D(C  24,Co 21,C  16,C  32)   -164.6373         0.002550   
    665. D(C  24,Co 21,C  16,C  17)    -43.9056         0.002550   
    666. D(C  24,Co 21,C  16,C  15)     75.7239         0.002550   
    667. D(C  23,Co 21,C  16,C  32)     43.9759         0.002550   
    668. D(C  23,Co 21,C  16,C  17)    164.7077         0.002550   
    669. D(C  23,Co 21,C  16,C  15)    -75.6628         0.002550   
    670. D(C  32,Co 21,C  17,H  35)   -158.7567         0.003451   
    671. D(C  22,Co 21,C  16,C  32)     77.5836         0.002550   
    672. D(C  22,Co 21,C  16,C  17)   -161.6846         0.002550   
    673. D(C  22,Co 21,C  16,C  15)    -42.0552         0.002550   
    674. D(C  34,Co 21,C  17,C  16)   -118.7930         0.003451   
    675. D(C  17,Co 21,C  16,C  32)   -120.7318         0.002550   
    676. D(C  17,Co 21,C  16,C  15)    119.6295         0.002550   
    677. D(H  28,C  22,Co 21,C  34)     75.3218         0.003440   
    678. D(H  28,C  22,Co 21,C  33)     41.5288         0.003440   
    679. D(H  28,C  22,Co 21,C  32)     -0.6284         0.003440   
    680. D(H  28,C  22,Co 21,C  26)   -120.7203         0.003440   
    681. D(H  28,C  22,Co 21,C  25)   -158.2278         0.003440   
    682. D(H  28,C  22,Co 21,C  24)    157.7887         0.003440   
    683. D(H  28,C  22,Co 21,C  17)    -75.7278         0.003440   
    684. D(H  28,C  22,Co 21,C  16)    -42.0317         0.003440   
    685. D(C  26,C  22,Co 21,C  34)   -163.9579         0.003440   
    686. D(C  26,C  22,Co 21,C  33)    162.2491         0.003440   
    687. D(C  26,C  22,Co 21,C  32)    120.0919         0.003440   
    688. D(C  26,C  22,Co 21,C  25)    -37.5075         0.003440   
    689. D(C  26,C  22,Co 21,C  24)    -81.4910         0.003440   
    690. D(C  26,C  22,Co 21,C  23)   -118.8188         0.003440   
    691. D(C  26,C  22,Co 21,C  17)     44.9925         0.003440   
    692. D(C  26,C  22,Co 21,C  16)     78.6886         0.003440   
    693. D(C  23,C  22,Co 21,C  34)    -45.1391         0.003440   
    694. D(H  28,C  22,Co 21,C  23)    120.4609         0.003440   
    695. D(C  23,C  22,Co 21,C  33)    -78.9321         0.003440   
    696. D(C  23,C  22,Co 21,C  32)   -121.0893         0.003440   
    697. D(C  23,C  22,Co 21,C  26)    118.8188         0.003440   
    698. D(C  23,C  22,Co 21,C  25)     81.3113         0.003440   
    699. D(C  23,C  22,Co 21,C  24)     37.3278         0.003440   
    700. D(C  23,C  22,Co 21,C  17)    163.8113         0.003440   
    701. D(C  23,C  22,Co 21,C  16)   -162.4926         0.003440   
    702. D(H  29,C  23,C  22,H  28)     -0.4649         0.023379   
    703. D(H  29,C  23,C  22,C  26)    177.9498         0.023379   
    704. D(H  29,C  23,C  22,Co 21)    117.6852         0.023379   
    705. D(C  24,C  23,C  22,H  28)   -177.4181         0.023379   
    706. D(C  24,C  23,C  22,C  26)      0.9966         0.023379   
    707. D(C  24,C  23,C  22,Co 21)    -59.2680         0.023379   
    708. D(Co 21,C  23,C  22,H  28)   -118.1501         0.023379   
    709. D(H  29,C  23,Co 21,C  34)     42.6596         0.003226   
    710. D(H  29,C  23,Co 21,C  33)      0.0423         0.003226   
    711. D(H  29,C  23,Co 21,C  32)    -42.1556         0.003226   
    712. D(H  29,C  23,Co 21,C  25)    158.4197         0.003226   
    713. D(H  29,C  23,Co 21,C  24)    120.6805         0.003226   
    714. D(H  29,C  23,Co 21,C  22)   -119.9177         0.003226   
    715. D(H  29,C  23,Co 21,C  17)     76.7572         0.003226   
    716. D(H  29,C  23,Co 21,C  16)    -74.6084         0.003226   
    717. D(C  24,C  23,Co 21,C  34)    -78.0210         0.003226   
    718. D(C  24,C  23,Co 21,C  33)   -120.6383         0.003226   
    719. D(C  24,C  23,Co 21,C  32)   -162.8361         0.003226   
    720. D(C  24,C  23,Co 21,C  26)     81.5648         0.003226   
    721. D(C  24,C  23,Co 21,C  25)     37.7392         0.003226   
    722. D(H  29,C  23,Co 21,C  26)   -157.7547         0.003226   
    723. D(C  24,C  23,Co 21,C  22)    119.4018         0.003226   
    724. D(C  24,C  23,Co 21,C  17)    -43.9233         0.003226   
    725. D(C  24,C  23,Co 21,C  16)    164.7111         0.003226   
    726. D(Co 21,C  23,C  22,C  26)     60.2646         0.023379   
    727. D(C  22,C  23,Co 21,C  34)    162.5773         0.003226   
    728. D(C  22,C  23,Co 21,C  33)    119.9599         0.003226   
    729. D(C  22,C  23,Co 21,C  32)     77.7621         0.003226   
    730. D(C  22,C  23,Co 21,C  26)    -37.8370         0.003226   
    731. D(C  22,C  23,Co 21,C  25)    -81.6626         0.003226   
    732. D(C  22,C  23,Co 21,C  24)   -119.4018         0.003226   
    733. D(C  22,C  23,Co 21,C  17)   -163.3251         0.003226   
    734. D(C  22,C  23,Co 21,C  16)     45.3093         0.003226   
    735. D(H  30,C  24,C  23,C  22)    176.9170         0.025194   
    736. D(H  30,C  24,C  23,Co 21)    118.1564         0.025194   
    737. D(C  25,C  24,C  23,H  29)   -176.9433         0.025194   
    738. D(C  25,C  24,C  23,C  22)      0.0003         0.025194   
    739. D(C  25,C  24,C  23,Co 21)    -58.7603         0.025194   
    740. D(Co 21,C  24,C  23,H  29)   -118.1829         0.025194   
    741. D(Co 21,C  24,C  23,C  22)     58.7606         0.025194   
    742. D(H  30,C  24,Co 21,C  33)    -42.6272         0.003229   
    743. D(H  30,C  24,Co 21,C  32)    -76.6072         0.003229   
    744. D(H  30,C  24,Co 21,C  26)    157.7473         0.003229   
    745. D(H  30,C  24,Co 21,C  23)   -120.7021         0.003229   
    746. D(H  30,C  24,Co 21,C  22)   -158.4325         0.003229   
    747. D(H  30,C  24,Co 21,C  17)     42.1543         0.003229   
    748. D(H  30,C  24,Co 21,C  16)     74.5266         0.003229   
    749. D(C  25,C  24,Co 21,C  34)   -119.9429         0.003229   
    750. D(C  25,C  24,Co 21,C  33)   -162.5302         0.003229   
    751. D(C  25,C  24,Co 21,C  32)    163.4898         0.003229   
    752. D(C  25,C  24,Co 21,C  26)     37.8443         0.003229   
    753. D(C  25,C  24,Co 21,C  23)    119.3948         0.003229   
    754. D(H  30,C  24,Co 21,C  25)    119.9030         0.003229   
    755. D(C  25,C  24,Co 21,C  22)     81.6644         0.003229   
    756. D(C  25,C  24,Co 21,C  17)    -77.7488         0.003229   
    757. D(C  25,C  24,Co 21,C  16)    -45.3765         0.003229   
    758. D(H  30,C  24,Co 21,C  34)     -0.0398         0.003229   
    759. D(C  23,C  24,Co 21,C  34)    120.6623         0.003229   
    760. D(C  23,C  24,Co 21,C  33)     78.0749         0.003229   
    761. D(C  23,C  24,Co 21,C  32)     44.0949         0.003229   
    762. D(C  23,C  24,Co 21,C  26)    -81.5506         0.003229   
    763. D(C  23,C  24,Co 21,C  25)   -119.3948         0.003229   
    764. D(C  23,C  24,Co 21,C  22)    -37.7304         0.003229   
    765. D(C  23,C  24,Co 21,C  17)    162.8564         0.003229   
    766. D(H  30,C  24,C  23,H  29)     -0.0265         0.025194   
    767. D(C  23,C  24,Co 21,C  16)   -164.7713         0.003229   
    768. D(C  24,C  25,Co 21,C  34)     78.9174         0.003447   
    769. D(C  24,C  25,Co 21,C  33)     45.2715         0.003447   
    770. D(C  24,C  25,Co 21,C  32)   -164.0432         0.003447   
    771. D(C  24,C  25,Co 21,C  26)   -118.8079         0.003447   
    772. D(C  24,C  25,Co 21,C  23)    -37.3298         0.003447   
    773. D(C  24,C  25,Co 21,C  22)    -81.3046         0.003447   
    774. D(C  24,C  25,Co 21,C  17)    121.0391         0.003447   
    775. D(C  24,C  25,Co 21,C  16)    162.4149         0.003447   
    776. D(H  31,C  25,C  24,H  30)      0.4710         0.023380   
    777. D(H  31,C  25,C  24,Co 21)    118.1104         0.023380   
    778. D(C  26,C  25,C  24,H  30)   -177.9241         0.023380   
    779. D(C  26,C  25,C  24,C  23)     -0.9970         0.023380   
    780. D(C  26,C  25,C  24,Co 21)    -60.2848         0.023380   
    781. D(Co 21,C  25,C  24,H  30)   -117.6393         0.023380   
    782. D(Co 21,C  25,C  24,C  23)     59.2878         0.023380   
    783. D(H  31,C  25,Co 21,C  34)    -41.5556         0.003447   
    784. D(H  31,C  25,Co 21,C  33)    -75.2014         0.003447   
    785. D(H  31,C  25,Co 21,C  32)     75.4838         0.003447   
    786. D(H  31,C  25,Co 21,C  26)    120.7191         0.003447   
    787. D(H  31,C  25,Co 21,C  24)   -120.4730         0.003447   
    788. D(H  31,C  25,Co 21,C  23)   -157.8027         0.003447   
    789. D(H  31,C  25,Co 21,C  22)    158.2224         0.003447   
    790. D(H  31,C  25,Co 21,C  17)      0.5662         0.003447   
    791. D(H  31,C  25,Co 21,C  16)     41.9420         0.003447   
    792. D(C  26,C  25,Co 21,C  34)   -162.2747         0.003447   
    793. D(C  26,C  25,Co 21,C  33)    164.0795         0.003447   
    794. D(C  26,C  25,Co 21,C  32)    -45.2353         0.003447   
    795. D(C  26,C  25,Co 21,C  24)    118.8079         0.003447   
    796. D(C  26,C  25,Co 21,C  23)     81.4781         0.003447   
    797. D(C  26,C  25,Co 21,C  22)     37.5033         0.003447   
    798. D(H  31,C  25,C  24,C  23)    177.3982         0.023380   
    799. D(C  26,C  25,Co 21,C  17)   -120.1529         0.003447   
    800. D(C  26,C  25,Co 21,C  16)    -78.7772         0.003447   
    801. D(H  27,C  26,C  25,H  31)     -0.8322         0.024504   
    802. D(H  27,C  26,C  25,C  24)    177.5590         0.024504   
    803. D(C  22,C  26,C  25,H  31)   -176.7833         0.024504   
    804. D(C  22,C  26,C  25,C  24)      1.6080         0.024504   
    805. D(C  22,C  26,C  25,Co 21)    -58.6592         0.024504   
    806. D(Co 21,C  26,C  25,C  24)     60.2672         0.024504   
    807. D(H  27,C  26,C  22,H  28)      0.8519         0.024505   
    808. D(H  27,C  26,C  22,C  23)   -177.5586         0.024505   
    809. D(C  25,C  26,C  22,H  28)    176.8027         0.024505   
    810. D(C  25,C  26,C  22,C  23)     -1.6078         0.024505   
    811. D(C  25,C  26,C  22,Co 21)     58.6467         0.024505   
    812. D(Co 21,C  26,C  22,H  28)    118.1559         0.024505   
    813. D(Co 21,C  26,C  22,C  23)    -60.2546         0.024505   
    814. D(H  27,C  26,Co 21,C  34)    -75.3675         0.003249   
    815. D(H  27,C  26,Co 21,C  33)     75.2813         0.003249   
    816. D(H  27,C  26,Co 21,C  32)     41.7600         0.003249   
    817. D(H  27,C  26,Co 21,C  25)   -120.2459         0.003249   
    818. D(H  27,C  26,Co 21,C  24)   -158.2408         0.003249   
    819. D(H  27,C  26,Co 21,C  23)    158.2474         0.003249   
    820. D(H  27,C  26,Co 21,C  22)    120.2624         0.003249   
    821. D(H  27,C  26,Co 21,C  17)    -41.8523         0.003249   
    822. D(H  27,C  26,Co 21,C  16)     -0.0425         0.003249   
    823. D(C  25,C  26,Co 21,C  34)     44.8784         0.003249   
    824. D(C  25,C  26,Co 21,C  33)   -164.4728         0.003249   
    825. D(C  25,C  26,Co 21,C  32)    162.0060         0.003249   
    826. D(C  25,C  26,Co 21,C  24)    -37.9949         0.003249   
    827. D(C  25,C  26,Co 21,C  23)    -81.5067         0.003249   
    828. D(C  25,C  26,Co 21,C  22)   -119.4917         0.003249   
    829. D(C  25,C  26,Co 21,C  17)     78.3936         0.003249   
    830. D(H  27,C  26,C  22,Co 21)   -117.3041         0.024505   
    831. D(C  25,C  26,Co 21,C  16)    120.2034         0.003249   
    832. D(C  22,C  26,Co 21,C  34)    164.3701         0.003249   
    833. D(C  22,C  26,Co 21,C  33)    -44.9810         0.003249   
    834. D(Co 21,C  26,C  25,H  31)   -118.1241         0.024504   
    835. D(C  22,C  26,Co 21,C  32)    -78.5023         0.003249   
    836. D(C  22,C  26,Co 21,C  25)    119.4917         0.003249   
    837. D(C  22,C  26,Co 21,C  24)     81.4968         0.003249   
    838. D(H  27,C  26,C  25,Co 21)    117.2918         0.024504   
    839. D(C  22,C  26,Co 21,C  23)     37.9851         0.003249   
    840. D(C  22,C  26,Co 21,C  17)   -162.1147         0.003249   
    841. D(C  22,C  26,Co 21,C  16)   -120.3049         0.003249   
    842. D(H  38,C  32,Co 21,C  34)   -157.2689         0.003448   
    843. D(H  38,C  32,Co 21,C  33)   -119.1342         0.003448   
    844. D(H  38,C  32,Co 21,C  26)     43.0135         0.003448   
    845. D(H  38,C  32,Co 21,C  24)    -73.3625         0.003448   
    846. D(H  38,C  32,Co 21,C  23)    -40.8137         0.003448   
    847. D(H  38,C  32,Co 21,C  22)      1.1154         0.003448   
    848. D(H  38,C  32,Co 21,C  16)    122.0607         0.003448   
    849. D(C  33,C  32,Co 21,C  34)    -38.1347         0.003448   
    850. D(C  33,C  32,Co 21,C  26)    162.1477         0.003448   
    851. D(C  33,C  32,Co 21,C  24)     45.7717         0.003448   
    852. D(C  33,C  32,Co 21,C  23)     78.3205         0.003448   
    853. D(C  33,C  32,Co 21,C  22)    120.2496         0.003448   
    854. D(C  33,C  32,Co 21,C  17)    -82.1144         0.003448   
    855. D(C  33,C  32,Co 21,C  16)   -118.8051         0.003448   
    856. D(C  16,C  32,Co 21,C  34)     80.6704         0.003448   
    857. D(C  16,C  32,Co 21,C  33)    118.8051         0.003448   
    858. D(C  16,C  32,Co 21,C  26)    -79.0472         0.003448   
    859. D(C  16,C  32,Co 21,C  25)    -45.8133         0.003448   
    860. D(C  16,C  32,Co 21,C  24)    164.5768         0.003448   
    861. D(C  16,C  32,Co 21,C  23)   -162.8744         0.003448   
    862. D(C  33,C  32,Co 21,C  25)   -164.6185         0.003448   
    863. D(C  16,C  32,Co 21,C  22)   -120.9453         0.003448   
    864. D(C  16,C  32,Co 21,C  17)     36.6907         0.003448   
    865. D(H  38,C  32,C  16,Co 21)   -120.4259         0.021742   
    866. D(H  38,C  32,Co 21,C  17)    158.7514         0.003448   
    867. D(H  38,C  32,C  16,C  17)   -175.6277         0.021742   
    868. D(H  38,C  32,C  16,C  15)      1.7222         0.021742   
    869. D(C  33,C  32,C  16,Co 21)     59.9527         0.021742   
    870. D(H  38,C  32,Co 21,C  25)     76.2474         0.003448   
    871. D(C  33,C  32,C  16,C  17)      4.7509         0.021742   
    872. D(C  33,C  32,C  16,C  15)   -177.8993         0.021742   
    873. D(Co 21,C  32,C  16,C  17)    -55.2018         0.021742   
    874. D(Co 21,C  32,C  16,C  15)    122.1481         0.021742   
    875. D(H  36,C  33,C  32,H  38)      0.3181         0.024966   
    876. D(H  36,C  33,C  32,Co 21)   -117.5950         0.024966   
    877. D(H  36,C  33,C  32,C  16)    179.9417         0.024966   
    878. D(C  34,C  33,C  32,H  38)    177.3836         0.024966   
    879. D(C  34,C  33,C  32,C  16)     -2.9929         0.024966   
    880. D(Co 21,C  33,C  32,H  38)    117.9131         0.024966   
    881. D(Co 21,C  33,C  32,C  16)    -62.4633         0.024966   
    882. D(H  36,C  33,Co 21,C  32)    120.5610         0.003678   
    883. D(H  36,C  33,Co 21,C  26)     75.1655         0.003678   
    884. D(H  36,C  33,Co 21,C  25)    -75.3794         0.003678   
    885. D(H  36,C  33,Co 21,C  23)     -0.1867         0.003678   
    886. D(H  36,C  33,Co 21,C  22)     42.0382         0.003678   
    887. D(H  36,C  33,Co 21,C  17)   -158.3909         0.003678   
    888. D(H  36,C  33,Co 21,C  16)    158.1813         0.003678   
    889. D(C  34,C  33,Co 21,C  32)   -118.9008         0.003678   
    890. D(C  34,C  33,Co 21,C  26)   -164.2963         0.003678   
    891. D(C  34,C  33,Co 21,C  25)     45.1588         0.003678   
    892. D(C  34,C  33,Co 21,C  24)     78.7536         0.003678   
    893. D(C  34,C  33,Co 21,C  23)    120.3515         0.003678   
    894. D(H  36,C  33,Co 21,C  24)    -41.7846         0.003678   
    895. D(C  34,C  33,Co 21,C  22)    162.5764         0.003678   
    896. D(C  34,C  33,Co 21,C  17)    -37.8527         0.003678   
    897. D(C  34,C  33,Co 21,C  16)    -81.2805         0.003678   
    898. D(H  36,C  33,Co 21,C  34)   -120.5382         0.003678   
    899. D(C  32,C  33,Co 21,C  34)    118.9008         0.003678   
    900. D(C  32,C  33,Co 21,C  26)    -45.3955         0.003678   
    901. D(C  32,C  33,Co 21,C  25)    164.0596         0.003678   
    902. D(C  34,C  33,C  32,Co 21)     59.4705         0.024966   
    903. D(C  32,C  33,Co 21,C  24)   -162.3455         0.003678   
    904. D(C  32,C  33,Co 21,C  23)   -120.7477         0.003678   
    905. D(C  32,C  33,Co 21,C  22)    -78.5227         0.003678   
    906. D(C  32,C  33,Co 21,C  17)     81.0481         0.003678   
    907. D(C  32,C  33,Co 21,C  16)     37.6203         0.003678   
    908. D(H  37,C  34,C  33,H  36)     -0.0107         0.024055   
    909. D(H  37,C  34,C  33,Co 21)   -117.1401         0.024055   
    910. D(Co 21,C  34,C  33,H  36)    117.1294         0.024055   
    911. D(Co 21,C  34,C  33,C  32)    -59.9243         0.024055   
    912. D(C  17,C  34,C  33,C  32)     -0.0174         0.024055   
    913. D(C  17,C  34,C  33,Co 21)     59.9069         0.024055   
    914. D(H  37,C  34,Co 21,C  33)    120.5424         0.003676   
    915. D(H  37,C  34,Co 21,C  32)    158.4018         0.003676   
    916. D(H  37,C  34,Co 21,C  26)    -75.1475         0.003676   
    917. D(H  37,C  34,Co 21,C  25)    -42.1008         0.003676   
    918. D(H  37,C  34,Co 21,C  24)      0.1171         0.003676   
    919. D(H  37,C  34,Co 21,C  22)     75.1875         0.003676   
    920. D(H  37,C  34,Co 21,C  17)   -120.5435         0.003676   
    921. D(H  37,C  34,Co 21,C  16)   -158.1721         0.003676   
    922. D(C  33,C  34,Co 21,C  26)    164.3101         0.003676   
    923. D(C  33,C  34,Co 21,C  25)   -162.6432         0.003676   
    924. D(C  33,C  34,Co 21,C  24)   -120.4253         0.003676   
    925. D(C  33,C  34,Co 21,C  23)    -78.8496         0.003676   
    926. D(C  33,C  34,Co 21,C  22)    -45.3548         0.003676   
    927. D(C  33,C  34,Co 21,C  17)    118.9141         0.003676   
    928. D(C  33,C  34,Co 21,C  16)     81.2855         0.003676   
    929. D(C  17,C  34,Co 21,C  33)   -118.9141         0.003676   
    930. D(C  33,C  34,Co 21,C  32)     37.8595         0.003676   
    931. D(C  17,C  34,Co 21,C  32)    -81.0547         0.003676   
    932. D(C  17,C  34,Co 21,C  26)     45.3959         0.003676   
    933. D(C  17,C  34,Co 21,C  25)     78.4427         0.003676   
    934. D(H  37,C  34,Co 21,C  23)     41.6928         0.003676   
    935. D(C  17,C  34,Co 21,C  24)    120.6605         0.003676   
    936. D(C  17,C  34,Co 21,C  23)    162.2363         0.003676   
    937. D(C  17,C  34,Co 21,C  22)   -164.2690         0.003676   
    938. D(C  17,C  34,Co 21,C  16)    -37.6286         0.003676   
    939. D(H  37,C  34,C  17,H  35)     -0.3062         0.024965   
    940. D(H  37,C  34,C  17,Co 21)    117.6044         0.024965   
    941. D(H  37,C  34,C  17,C  16)   -179.9196         0.024965   
    942. D(C  17,C  34,C  33,H  36)    177.0363         0.024055   
    943. D(C  33,C  34,C  17,H  35)   -177.3655         0.024965   
    944. D(C  33,C  34,C  17,Co 21)    -59.4549         0.024965   
    945. D(C  33,C  34,C  17,C  16)      3.0211         0.024965   
    946. D(H  37,C  34,C  33,C  32)   -177.0644         0.024055   
    947. D(Co 21,C  34,C  17,H  35)   -117.9106         0.024965   
    948. D(Co 21,C  34,C  17,C  16)     62.4760         0.024965   
    -----------------------------------------------------------------

Number of atoms                         .... 40
Number of degrees of freedom            .... 948

         *************************************************************
         *                GEOMETRY OPTIMIZATION CYCLE   1            *
         *************************************************************
---------------------------------
CARTESIAN COORDINATES (ANGSTROEM)
---------------------------------
  Fe     0.216652   -2.732220    0.097328
  C     -0.784179   -4.305112    1.191994
  C     -0.097023   -4.964203    0.145953
  C     -0.525091   -4.389636   -1.072884
  C     -1.571091   -3.448454   -0.790585
  C     -1.732854   -3.397809    0.614157
  H     -0.153118   -4.639795   -2.057936
  H     -2.126951   -2.882682   -1.526160
  H     -2.434714   -2.783807    1.162367
  H     -0.644913   -4.479367    2.251030
  H      0.704016   -5.681944    0.264493
  C      0.959045   -1.067428    1.274981
  C      1.987135   -1.999160    0.966228
  C      2.123179   -2.038030   -0.451092
  C      1.176956   -1.129520   -0.999506
  C      0.521728   -0.439052    0.067524
  C     -0.469534    0.587615   -0.055587
  C     -0.938621    1.196352   -1.271370
  H      2.811775   -2.649852   -1.017798
  H      2.550977   -2.577093    1.685778
  H      1.031485   -0.945828   -2.055749
  Co    -0.209176    2.701696   -0.093995
  C      1.078084    3.692601    1.150371
  C      0.139470    4.614555    0.593309
  C      0.271210    4.571328   -0.818917
  C      1.291359    3.622618   -1.135995
  C      1.805221    3.097491    0.082214
  H      2.561924    2.331398    0.176207
  H      1.194578    3.466918    2.201200
  H     -0.579660    5.199933    1.148783
  H     -0.329751    5.117503   -1.532273
  H      1.598642    3.333980   -2.131490
  C     -1.152456    1.264029    1.014304
  C     -2.090240    2.176234    0.461678
  C     -1.957729    2.134051   -0.956549
  H     -0.581093    0.974314   -2.267004
  H     -2.749513    2.824089    1.022047
  H     -2.498378    2.743962   -1.666562
  H     -0.986833    1.102702    2.070152
  H      0.615367   -0.829102    2.272857

----------------------------
CARTESIAN COORDINATES (A.U.)
----------------------------
  NO LB      ZA    FRAG     MASS         X           Y           Z
   0 Fe   26.0000    0    55.850    0.409413   -5.163148    0.183923
   1 C     6.0000    0    12.011   -1.481884   -8.135483    2.252542
   2 C     6.0000    0    12.011   -0.183347   -9.380984    0.275811
   3 C     6.0000    0    12.011   -0.992278   -8.295210   -2.027457
   4 C     6.0000    0    12.011   -2.968932   -6.516634   -1.493989
   5 C     6.0000    0    12.011   -3.274619   -6.420928    1.160589
   6 H     1.0000    0     1.008   -0.289351   -8.767942   -3.888935
   7 H     1.0000    0     1.008   -4.019355   -5.447480   -2.884024
   8 H     1.0000    0     1.008   -4.600943   -5.260633    2.196555
   9 H     1.0000    0     1.008   -1.218709   -8.464777    4.253830
  10 H     1.0000    0     1.008    1.330397  -10.737318    0.499819
  11 C     6.0000    0    12.011    1.812332   -2.017147    2.409365
  12 C     6.0000    0    12.011    3.755141   -3.777865    1.825906
  13 C     6.0000    0    12.011    4.012227   -3.851319   -0.852440
  14 C     6.0000    0    12.011    2.224125   -2.134483   -1.888793
  15 C     6.0000    0    12.011    0.985923   -0.829688    0.127602
  16 C     6.0000    0    12.011   -0.887291    1.110431   -0.105044
  17 C     6.0000    0    12.011   -1.773737    2.260778   -2.402541
  18 H     1.0000    0     1.008    5.313485   -5.007495   -1.923359
  19 H     1.0000    0     1.008    4.820648   -4.870000    3.185659
  20 H     1.0000    0     1.008    1.949224   -1.787356   -3.884803
  21 Co   27.0000    0    58.930   -0.395285    5.105466   -0.177625
  22 C     6.0000    0    12.011    2.037284    6.978005    2.173886
  23 C     6.0000    0    12.011    0.263560    8.720245    1.121192
  24 C     6.0000    0    12.011    0.512513    8.638558   -1.547529
  25 C     6.0000    0    12.011    2.440315    6.845756   -2.146719
  26 C     6.0000    0    12.011    3.411373    5.853410    0.155362
  27 H     1.0000    0     1.008    4.841335    4.405704    0.332983
  28 H     1.0000    0     1.008    2.257425    6.551526    4.159665
  29 H     1.0000    0     1.008   -1.095399    9.826449    2.170885
  30 H     1.0000    0     1.008   -0.623139    9.670679   -2.895576
  31 H     1.0000    0     1.008    3.020996    6.300309   -4.027932
  32 C     6.0000    0    12.011   -2.177826    2.388669    1.916757
  33 C     6.0000    0    12.011   -3.949981    4.112486    0.872445
  34 C     6.0000    0    12.011   -3.699572    4.032772   -1.807616
  35 H     1.0000    0     1.008   -1.098107    1.841187   -4.284017
  36 H     1.0000    0     1.008   -5.195827    5.336755    1.931389
  37 H     1.0000    0     1.008   -4.721250    5.185337   -3.149346
  38 H     1.0000    0     1.008   -1.864844    2.083805    3.912020
  39 H     1.0000    0     1.008    1.162875   -1.566776    4.295077

--------------------------------
INTERNAL COORDINATES (ANGSTROEM)
--------------------------------
 Fe     0   0   0     0.000000000000     0.00000000     0.00000000
 C      1   0   0     2.161930985434     0.00000000     0.00000000
 C      2   1   0     1.414491459252    74.91004789     0.00000000
 C      3   2   1     1.413836299818   107.52231318   303.90723457
 C      4   3   2     1.435141903271   108.51863962   354.97250614
 C      5   4   3     1.414931896155   107.58303147     3.02994567
 H      4   3   2     1.082252688014   125.91988616   176.91852816
 H      5   4   3     1.081734198502   125.71627018   182.84466051
 H      6   5   4     1.081730151056   126.70069639   179.63595826
 H      2   1   3     1.082274028644   123.57550630   123.34088489
 H      3   2   1     1.082066242982   125.99302176   116.48177517
 C      1   2   3     2.170148925333   116.21351396   215.23015707
 C     12   1   2     1.421415485681    68.08102325    99.18184292
 C     13  12   1     1.424364710752   107.64458018    61.99694874
 C     14  13  12     1.421789823154   107.62650257     0.00000000
 C     12   1   2     1.429704501886    76.95144252   216.17279527
 C     16  12   1     1.432411183932   126.81833277   121.00856359
 C     17  16  12     1.438308607993   126.99114062   181.85061656
 H     14  13  12     1.081501873015   126.70237108   180.47687608
 H     13  12   1     1.081515860241   125.65079515   242.59083055
 H     15  14  13     1.081921363942   125.06732546   180.73963653
 Co    18  17  16     2.045571425540    73.06022906   237.85614888
 C     22  18  17     2.046308326861   158.54175012    46.00654445
 C     23  22  18     1.428745425524    70.25189497   163.81130926
 C     24  23  22     1.419015953471   107.90155800   300.73198236
 C     25  24  23     1.428738291075   107.90162031     0.00000000
 C     23  22  18     1.422618538301    70.26784653    44.99252099
 H     27  23  22     1.080894351409   126.08753295   242.69591452
 H     23  22  18     1.081085221324   123.90252792   284.27220083
 H     24  23  22     1.080910137088   125.88544396   117.68518148
 H     25  24  23     1.080896866904   126.14275691   176.91700407
 H     26  25  24     1.081085117906   125.77436169   177.39818841
 C     17  16  12     1.438257664454   126.99464168     5.04129900
 C     33  17  16     1.420194454487   109.03574179   182.10073335
 C     18  17  16     1.420201673111   109.03186708   177.88840964
 H     18  17  16     1.080932100635   125.71637276   358.27731696
 H     34  33  17     1.080911839937   125.87303271   179.94170579
 H     35  18  17     1.080930723632   125.86325041   180.08044817
 H     33  17  16     1.080866494143   125.71172737     1.72216318
 H     12   1   2     1.081975212903   124.11072236   340.79959773

---------------------------
INTERNAL COORDINATES (A.U.)
---------------------------
 Fe     0   0   0     0.000000000000     0.00000000     0.00000000
 C      1   0   0     4.085457482909     0.00000000     0.00000000
 C      2   1   0     2.673001476758    74.91004789     0.00000000
 C      3   2   1     2.671763404852   107.52231318   303.90723457
 C      4   3   2     2.712025160497   108.51863962   354.97250614
 C      5   4   3     2.673833781884   107.58303147     3.02994567
 H      4   3   2     2.045161188047   125.91988616   176.91852816
 H      5   4   3     2.044181384866   125.71627018   182.84466051
 H      6   5   4     2.044173736301   126.70069639   179.63595826
 H      2   1   3     2.045201515993   123.57550630   123.34088489
 H      3   2   1     2.044808857998   125.99302176   116.48177517
 C      1   2   3     4.100987138702   116.21351396   215.23015707
 C     12   1   2     2.686085990451    68.08102325    99.18184292
 C     13  12   1     2.691659218143   107.64458018    61.99694874
 C     14  13  12     2.686793385758   107.62650257     0.00000000
 C     12   1   2     2.701749960999    76.95144252   216.17279527
 C     16  12   1     2.706864848798   126.81833277   121.00856359
 C     17  16  12     2.718009365168   126.99114062   181.85061656
 H     14  13  12     2.043742353322   126.70237108   180.47687608
 H     13  12   1     2.043768785348   125.65079515   242.59083055
 H     15  14  13     2.044535076289   125.06732546   180.73963653
 Co    18  17  16     3.865569781646    73.06022906   237.85614888
 C     22  18  17     3.866962323330   158.54175012    46.00654445
 C     23  22  18     2.699937569333    70.25189497   163.81130926
 C     24  23  22     2.681551531725   107.90155800   300.73198236
 C     25  24  23     2.699924087179   107.90162031     0.00000000
 C     23  22  18     2.688359430428    70.26784653    44.99252099
 H     27  23  22     2.042594303865   126.08753295   242.69591452
 H     23  22  18     2.042954995733   123.90252792   284.27220083
 H     24  23  22     2.042624134476   125.88544396   117.68518148
 H     25  24  23     2.042599057461   126.14275691   176.91700407
 H     26  25  24     2.042954800300   125.77436169   177.39818841
 C     17  16  12     2.717913095831   126.99464168     5.04129900
 C     33  17  16     2.683778575895   109.03574179   182.10073335
 C     18  17  16     2.683792217116   109.03186708   177.88840964
 H     18  17  16     2.042665639565   125.71637276   358.27731696
 H     34  33  17     2.042627352393   125.87303271   179.94170579
 H     35  18  17     2.042663037405   125.86325041   180.08044817
 H     33  17  16     2.042541661263   125.71172737     1.72216318
 H     12   1   2     2.044636836077   124.11072236   340.79959773

---------------------
BASIS SET INFORMATION
---------------------
There are 4 groups of distinct atoms

 Group   1 Type Fe  : 17s11p7d1f contracted to 6s4p4d1f pattern {842111/6311/4111/1}
 Group   2 Type C   : 11s6p2d contracted to 5s3p2d pattern {62111/411/11}
 Group   3 Type H   : 5s1p contracted to 3s1p pattern {311/1}
 Group   4 Type Co  : 17s11p7d1f contracted to 6s4p4d1f pattern {842111/6311/4111/1}

Atom   0Fe   basis set group =>   1
Atom   1C    basis set group =>   2
Atom   2C    basis set group =>   2
Atom   3C    basis set group =>   2
Atom   4C    basis set group =>   2
Atom   5C    basis set group =>   2
Atom   6H    basis set group =>   3
Atom   7H    basis set group =>   3
Atom   8H    basis set group =>   3
Atom   9H    basis set group =>   3
Atom  10H    basis set group =>   3
Atom  11C    basis set group =>   2
Atom  12C    basis set group =>   2
Atom  13C    basis set group =>   2
Atom  14C    basis set group =>   2
Atom  15C    basis set group =>   2
Atom  16C    basis set group =>   2
Atom  17C    basis set group =>   2
Atom  18H    basis set group =>   3
Atom  19H    basis set group =>   3
Atom  20H    basis set group =>   3
Atom  21Co   basis set group =>   4
Atom  22C    basis set group =>   2
Atom  23C    basis set group =>   2
Atom  24C    basis set group =>   2
Atom  25C    basis set group =>   2
Atom  26C    basis set group =>   2
Atom  27H    basis set group =>   3
Atom  28H    basis set group =>   3
Atom  29H    basis set group =>   3
Atom  30H    basis set group =>   3
Atom  31H    basis set group =>   3
Atom  32C    basis set group =>   2
Atom  33C    basis set group =>   2
Atom  34C    basis set group =>   2
Atom  35H    basis set group =>   3
Atom  36H    basis set group =>   3
Atom  37H    basis set group =>   3
Atom  38H    basis set group =>   3
Atom  39H    basis set group =>   3
---------------------------------
AUXILIARY/J BASIS SET INFORMATION
---------------------------------
There are 4 groups of distinct atoms

 Group   1 Type Fe  : 19s5p5d3f3g contracted to 8s5p5d2f3g pattern {121111111/11111/11111/21/111}
 Group   2 Type C   : 12s5p4d2f1g contracted to 6s4p3d1f1g pattern {711111/2111/211/2/1}
 Group   3 Type H   : 5s2p1d contracted to 3s1p1d pattern {311/2/1}
 Group   4 Type Co  : 19s5p5d3f3g contracted to 8s5p5d2f3g pattern {121111111/11111/11111/21/111}

Atom   0Fe   basis set group =>   1
Atom   1C    basis set group =>   2
Atom   2C    basis set group =>   2
Atom   3C    basis set group =>   2
Atom   4C    basis set group =>   2
Atom   5C    basis set group =>   2
Atom   6H    basis set group =>   3
Atom   7H    basis set group =>   3
Atom   8H    basis set group =>   3
Atom   9H    basis set group =>   3
Atom  10H    basis set group =>   3
Atom  11C    basis set group =>   2
Atom  12C    basis set group =>   2
Atom  13C    basis set group =>   2
Atom  14C    basis set group =>   2
Atom  15C    basis set group =>   2
Atom  16C    basis set group =>   2
Atom  17C    basis set group =>   2
Atom  18H    basis set group =>   3
Atom  19H    basis set group =>   3
Atom  20H    basis set group =>   3
Atom  21Co   basis set group =>   4
Atom  22C    basis set group =>   2
Atom  23C    basis set group =>   2
Atom  24C    basis set group =>   2
Atom  25C    basis set group =>   2
Atom  26C    basis set group =>   2
Atom  27H    basis set group =>   3
Atom  28H    basis set group =>   3
Atom  29H    basis set group =>   3
Atom  30H    basis set group =>   3
Atom  31H    basis set group =>   3
Atom  32C    basis set group =>   2
Atom  33C    basis set group =>   2
Atom  34C    basis set group =>   2
Atom  35H    basis set group =>   3
Atom  36H    basis set group =>   3
Atom  37H    basis set group =>   3
Atom  38H    basis set group =>   3
Atom  39H    basis set group =>   3
--------------------------------------------------------------------------
WARNING: There is at least non-excluded one OpenFabrics device found,
but there are no active ports detected (or Open MPI was unable to use
them).  This is most certainly not what you wanted.  Check your
cables, subnet manager configuration, etc.  The openib BTL will be
ignored for this job.

  Local host: compute-3-17
--------------------------------------------------------------------------


           ************************************************************
           *        Program running with 16 parallel MPI-processes    *
           *              working on a common directory               *
           ************************************************************
------------------------------------------------------------------------------
                           ORCA GTO INTEGRAL CALCULATION
                           -- RI-GTO INTEGRALS CHOSEN --
------------------------------------------------------------------------------
------------------------------------------------------------------------------
                   ___                                                        
                  /   \      - P O W E R E D   B Y -                         
                 /     \                                                     
                 |  |  |   _    _      __       _____    __    __             
                 |  |  |  | |  | |    /  \     |  _  \  |  |  /  |          
                  \  \/   | |  | |   /    \    | | | |  |  | /  /          
                 / \  \   | |__| |  /  /\  \   | |_| |  |  |/  /          
                |  |  |   |  __  | /  /__\  \  |    /   |      \           
                |  |  |   | |  | | |   __   |  |    \   |  |\   \          
                \     /   | |  | | |  |  |  |  | |\  \  |  | \   \       
                 \___/    |_|  |_| |__|  |__|  |_| \__\ |__|  \__/        
                                                                              
                      - O R C A' S   B I G   F R I E N D -                    
                                      &                                       
                       - I N T E G R A L  F E E D E R -                       
                                                                              
 v1 FN, 2020, v2 2021                                                         
------------------------------------------------------------------------------


Reading SHARK input file FcCc_Opt_Q1.SHARKINP.tmp ... ok
----------------------
SHARK INTEGRAL PACKAGE
----------------------

Number of atoms                             ...     40
Number of basis functions                   ...    678
Number of shells                            ...    302
Maximum angular momentum                    ...      3
Integral batch strategy                     ... SHARK/LIBINT Hybrid
RI-J (if used) integral strategy            ... SPLIT-RIJ (Revised 2003 algorithm where possible)
Printlevel                                  ...      1
Contraction scheme used                     ... SEGMENTED contraction
Coulomb Range Separation                    ... NOT USED
Exchange Range Separation                   ... NOT USED
Finite Nucleus Model                        ... NOT USED
Auxiliary Coulomb fitting basis             ... AVAILABLE
   # of basis functions in Aux-J            ...   1356
   # of shells in Aux-J                     ...    436
   Maximum angular momentum in Aux-J        ...      4
Auxiliary J/K fitting basis                 ... NOT available
Auxiliary Correlation fitting basis         ... NOT available
Auxiliary 'external' fitting basis          ... NOT available
Integral threshold                          ...     2.500000e-11
Primitive cut-off                           ...     2.500000e-12
Primitive pair pre-selection threshold      ...     2.500000e-12

Calculating pre-screening integrals         ... done (  0.1 sec) Dimension = 302
Organizing shell pair data                  ... done (  0.3 sec)
Shell pair information
Total number of shell pairs                 ...     45753
Shell pairs after pre-screening             ...     34224
Total number of primitive shell pairs       ...    157692
Primitive shell pairs kept                  ...     76361
          la=0 lb=0:   9896 shell pairs
          la=1 lb=0:  10837 shell pairs
          la=1 lb=1:   3032 shell pairs
          la=2 lb=0:   5860 shell pairs
          la=2 lb=1:   3264 shell pairs
          la=2 lb=2:    920 shell pairs
          la=3 lb=0:    229 shell pairs
          la=3 lb=1:    120 shell pairs
          la=3 lb=2:     64 shell pairs
          la=3 lb=3:      2 shell pairs

Calculating one electron integrals          ... done (  0.0 sec)
Calculating RI/J V-Matrix + Cholesky decomp.... done (  0.1 sec)
Calculating Nuclear repulsion               ... done (  0.0 sec) ENN=   2674.499902634826 Eh

SHARK setup successfully completed in   1.6 seconds

Maximum memory used throughout the entire GTOINT-calculation: 51.7 MB
[compute-3-17.local:64819] 15 more processes have sent help message help-mpi-btl-openib.txt / no active ports found
[compute-3-17.local:64819] Set MCA parameter "orte_base_help_aggregate" to 0 to see all help / error messages
--------------------------------------------------------------------------
WARNING: There is at least non-excluded one OpenFabrics device found,
but there are no active ports detected (or Open MPI was unable to use
them).  This is most certainly not what you wanted.  Check your
cables, subnet manager configuration, etc.  The openib BTL will be
ignored for this job.

  Local host: compute-3-17
--------------------------------------------------------------------------


           ************************************************************
           *        Program running with 16 parallel MPI-processes    *
           *              working on a common directory               *
           ************************************************************
------------------------------------------------------------------------------
                          ORCA RELATIVISTIC HAMILTONIAN
------------------------------------------------------------------------------

Relativistic Method            ... ZORA(MP)
Treatment of potential         ... Van Wuellen
Nucleus model                  ... Point Nucleus
Speed of light used            ... 137.03598950000000


            *************************************************
            *         ZERO ORDER REGULAR APPROXIMATION      *
            *                     ZORA(MP)                  *
            *            Programmed by FN according to      *
            *                   C. van Wuellen              *
            *       J. Chem. Phys. (1998) vol 109, 392-399  *
            *************************************************

Terms included in model potential: +V(e,N)+V(C)+V(Xa)+V(VWN-V)
Basis function cutoff value   ... 1.000000e-11
Loading the fitted atomic densities (ZORA)   ... done
Calculating the cutoffs                      ... done
Number of fit functions                      ... 364
One center approximation for ZORA is active
Finding unique atoms                  ... 4 atom types
AtomType   0 (Fe) Member=  0 NMembers=   1, NRad=2000 NumBF= 45
             ... doing numerical integration
             ... adding submatrices to 1 actual atoms
AtomType   1 (C ) Member=  1 NMembers=  20, NRad=2000 NumBF= 24
             ... doing numerical integration
             ... adding submatrices to 20 actual atoms
AtomType   2 (H ) Member=  6 NMembers=  18, NRad=2000 NumBF=  6
             ... doing numerical integration
             ... adding submatrices to 18 actual atoms
AtomType   3 (Co) Member= 21 NMembers=   1, NRad=2000 NumBF= 45
             ... doing numerical integration
             ... adding submatrices to 1 actual atoms
             ... done with one-center part

Maximum memory used throughout the entire REL-calculation: 9.7 MB
[compute-3-17.local:64876] 15 more processes have sent help message help-mpi-btl-openib.txt / no active ports found
[compute-3-17.local:64876] Set MCA parameter "orte_base_help_aggregate" to 0 to see all help / error messages
--------------------------------------------------------------------------
WARNING: There is at least non-excluded one OpenFabrics device found,
but there are no active ports detected (or Open MPI was unable to use
them).  This is most certainly not what you wanted.  Check your
cables, subnet manager configuration, etc.  The openib BTL will be
ignored for this job.

  Local host: compute-3-17
--------------------------------------------------------------------------


           ************************************************************
           *        Program running with 16 parallel MPI-processes    *
           *              working on a common directory               *
           ************************************************************
-------------------------------------------------------------------------------
                                 ORCA SCF
-------------------------------------------------------------------------------

------------
SCF SETTINGS
------------
Hamiltonian:
 Density Functional     Method          .... DFT(GTOs)
 Exchange Functional    Exchange        .... B88
   X-Alpha parameter    XAlpha          ....  0.666667
   Becke's b parameter  XBeta           ....  0.004200
 Correlation Functional Correlation     .... LYP
 LDA part of GGA corr.  LDAOpt          .... VWN-5
 Gradients option       PostSCFGGA      .... off
 Hybrid DFT is turned on
   Fraction HF Exchange ScalHFX         ....  0.200000
   Scaling of DF-GGA-X  ScalDFX         ....  0.720000
   Scaling of DF-GGA-C  ScalDFC         ....  0.810000
   Scaling of DF-LDA-C  ScalLDAC        ....  1.000000
   Perturbative correction              ....  0.000000
   Density functional embedding theory  .... OFF
   NL short-range parameter             ....  4.800000
 RI-approximation to the Coulomb term is turned on
   Number of AuxJ basis functions       .... 1356
   RIJ-COSX (HFX calculated with COS-X)).... on

Relativistic Settings:
 Scalar relativistic method             .... ZORA
 Speed of light used       Velit        ....       137.035989
Orbital energies will be scaled


General Settings:
 Integral files         IntName         .... FcCc_Opt_Q1
 Hartree-Fock type      HFTyp           .... UHF
 Total Charge           Charge          ....    1
 Multiplicity           Mult            ....    5
 Number of Electrons    NEL             ....  190
 Basis Dimension        Dim             ....  678
 Nuclear Repulsion      ENuc            ....   2674.4999026348 Eh

Convergence Acceleration:
 DIIS                   CNVDIIS         .... on
   Start iteration      DIISMaxIt       ....    12
   Startup error        DIISStart       ....  0.200000
   # of expansion vecs  DIISMaxEq       ....     5
   Bias factor          DIISBfac        ....   1.050
   Max. coefficient     DIISMaxC        ....  10.000
 Trust-Rad. Augm. Hess. CNVTRAH         .... auto
   Auto Start mean grad. ratio tolernc. ....  1.125000
   Auto Start start iteration           ....    20
   Auto Start num. interpolation iter.  ....    10
   Max. Number of Micro iterations      ....    16
   Max. Number of Macro iterations      .... Maxiter - #DIIS iter
   Number of Davidson start vectors     ....     2
   Converg. threshold I  (grad. norm)   ....   1.000e-05
   Converg. threshold II (energy diff.) ....   1.000e-08
   Grad. Scal. Fac. for Micro threshold ....   0.100
   Minimum threshold for Micro iter.    ....   0.010
   NR start threshold (gradient norm)   ....   0.001
   Initial trust radius                 ....   0.400
   Minimum AH scaling param. (alpha)    ....   1.000
   Maximum AH scaling param. (alpha)    .... 1000.000
   Orbital update algorithm             .... Taylor
   White noise on init. David. guess    .... on
   Maximum white noise                  ....   0.010
   Quad. conv. algorithm                .... NR
 SOSCF                  CNVSOSCF        .... off
 Level Shifting         CNVShift        .... on
   Level shift para.    LevelShift      ....    0.2500
   Turn off err/grad.   ShiftErr        ....    0.0010
 Zerner damping         CNVZerner       .... off
 Static damping         CNVDamp         .... on
   Fraction old density DampFac         ....    0.7000
   Max. Damping (<1)    DampMax         ....    0.9800
   Min. Damping (>=0)   DampMin         ....    0.0000
   Turn off err/grad.   DampErr         ....    0.1000
 Fernandez-Rico         CNVRico         .... off

SCF Procedure:
 Maximum # iterations   MaxIter         ....   125
 SCF integral mode      SCFMode         .... Direct
   Integral package                     .... SHARK and LIBINT hybrid scheme
 Reset frequency        DirectResetFreq ....    20
 Integral Threshold     Thresh          ....  2.500e-11 Eh
 Primitive CutOff       TCut            ....  2.500e-12 Eh

Convergence Tolerance:
 Convergence Check Mode ConvCheckMode   .... Total+1el-Energy
 Convergence forced     ConvForced      .... 0
 Energy Change          TolE            ....  1.000e-08 Eh
 1-El. energy change                    ....  1.000e-05 Eh
 DIIS Error             TolErr          ....  5.000e-07


Diagonalization of the overlap matrix:
Smallest eigenvalue                        ... 7.339e-06
Time for diagonalization                   ...    0.144 sec
Threshold for overlap eigenvalues          ... 1.000e-08
Number of eigenvalues below threshold      ... 0
Time for construction of square roots      ...    0.049 sec
Total time needed                          ...    0.196 sec

Time for model grid setup =    0.322 sec

------------------------------
INITIAL GUESS: MODEL POTENTIAL
------------------------------
Loading ZORA relativistic densities                ... done
Calculating cut-offs                               ... done
Initializing the effective Hamiltonian             ... done
Setting up the integral package (SHARK)            ... done
Starting the Coulomb interaction                   ... done (   0.3 sec)
Reading the grid                                   ... done
Mapping shells                                     ... done
Starting the XC term evaluation                    ... done (   0.2 sec)
  promolecular density results
     # of electrons  =    190.994165386
     EX              =   -222.913123257
     EC              =     -7.125615131
     EX+EC           =   -230.038738388
Transforming the Hamiltonian                       ... done (   0.0 sec)
Diagonalizing the Hamiltonian                      ... done (   0.1 sec)
Back transforming the eigenvectors                 ... done (   0.0 sec)
Now organizing SCF variables                       ... done
                      ------------------
                      INITIAL GUESS DONE (   1.0 sec)
                      ------------------
-------------------
DFT GRID GENERATION
-------------------

General Integration Accuracy     IntAcc      ... 4.388
Radial Grid Type                 RadialGrid  ... OptM3 with GC (2021)
Angular Grid (max. ang.)         AngularGrid ... 4 (Lebedev-302)
Angular grid pruning method      GridPruning ... 4 (adaptive)
Weight generation scheme         WeightScheme... Becke
Basis function cutoff            BFCut       ... 1.0000e-11
Integration weight cutoff        WCut        ... 1.0000e-14
Angular grids for H and He will be reduced by one unit
Partially contracted basis set               ... off
Rotationally invariant grid construction     ... off

Total number of grid points                  ...   196636
Total number of batches                      ...     3093
Average number of points per batch           ...       63
Average number of grid points per atom       ...     4916
Time for grid setup =    1.272 sec

--------------------
COSX GRID GENERATION
--------------------

GRIDX 1
-------
General Integration Accuracy     IntAcc      ... 3.816
Radial Grid Type                 RadialGrid  ... OptM3 with GC (2021)
Angular Grid (max. ang.)         AngularGrid ... 1 (Lebedev-50)
Angular grid pruning method      GridPruning ... 4 (adaptive)
Weight generation scheme         WeightScheme... Becke
Basis function cutoff            BFCut       ... 1.0000e-11
Integration weight cutoff        WCut        ... 1.0000e-14
Angular grids for H and He will be reduced by one unit
Partially contracted basis set               ... on
Rotationally invariant grid construction     ... off

Total number of grid points                  ...    24543
Total number of batches                      ...      398
Average number of points per batch           ...       61
Average number of grid points per atom       ...      614
UseSFitting                                  ... on

GRIDX 2
-------
General Integration Accuracy     IntAcc      ... 4.020
Radial Grid Type                 RadialGrid  ... OptM3 with GC (2021)
Angular Grid (max. ang.)         AngularGrid ... 2 (Lebedev-110)
Angular grid pruning method      GridPruning ... 4 (adaptive)
Weight generation scheme         WeightScheme... Becke
Basis function cutoff            BFCut       ... 1.0000e-11
Integration weight cutoff        WCut        ... 1.0000e-14
Angular grids for H and He will be reduced by one unit
Partially contracted basis set               ... on
Rotationally invariant grid construction     ... off

Total number of grid points                  ...    52601
Total number of batches                      ...      842
Average number of points per batch           ...       62
Average number of grid points per atom       ...     1315
UseSFitting                                  ... on

GRIDX 3
-------
General Integration Accuracy     IntAcc      ... 4.338
Radial Grid Type                 RadialGrid  ... OptM3 with GC (2021)
Angular Grid (max. ang.)         AngularGrid ... 3 (Lebedev-194)
Angular grid pruning method      GridPruning ... 4 (adaptive)
Weight generation scheme         WeightScheme... Becke
Basis function cutoff            BFCut       ... 1.0000e-11
Integration weight cutoff        WCut        ... 1.0000e-14
Angular grids for H and He will be reduced by one unit
Partially contracted basis set               ... on
Rotationally invariant grid construction     ... off

Total number of grid points                  ...   114601
Total number of batches                      ...     1812
Average number of points per batch           ...       63
Average number of grid points per atom       ...     2865
UseSFitting                                  ... on

Time for X-Grid setup             =    1.365 sec


--------------------
CPCM SOLVATION MODEL
--------------------
CPCM parameters:
  Epsilon                                         ...      36.6000
  Refrac                                          ...       1.3440
  Rsolv                                           ...       1.3000
  Surface type                                    ... GAUSSIAN VDW
  Epsilon function type                           ...         CPCM
Radii:
 Radius for Fe used is    4.5353 Bohr (=   2.4000 Ang.)
 Radius for C  used is    3.8550 Bohr (=   2.0400 Ang.)
 Radius for H  used is    2.4944 Bohr (=   1.3200 Ang.)
 Radius for Co used is    4.5353 Bohr (=   2.4000 Ang.)
Calculating surface                               ...        done! (  0.0s)
GEPOL surface points                              ...         2065
GEPOL Volume                                      ...    2451.0207
GEPOL Surface-area                                ...    1193.0009
Calculating surface distance matrix               ...        done! (  0.1s)
Performing Cholesky decomposition & store         ...        [compute-3-17.local:64930] 15 more processes have sent help message help-mpi-btl-openib.txt / no active ports found
[compute-3-17.local:64930] Set MCA parameter "orte_base_help_aggregate" to 0 to see all help / error messages
done! (  0.2s)
Overall time for CPCM initialization              ...                 0.3s
--------------
SCF ITERATIONS
--------------
ITER       Energy         Delta-E        Max-DP      RMS-DP      [F,P]     Damp
               ***  Starting incremental Fock matrix formation  ***
  0  -3447.1144472654   0.000000000000 0.65715386  0.00202802  0.3810872 0.7000
  1  -3447.0464728715   0.067974393884 0.44417002  0.00207248  0.2965457 0.7000
                               ***Turning on DIIS***
  2  -3447.0294635561   0.017009315400 0.23276800  0.00098455  0.1719670 0.7000
  3  -3446.5700857899   0.459377766224 0.09333982  0.00070721  0.2603146 0.7000
  4  -3445.1913145429   1.378771246976 0.09799391  0.00064703  0.3955015 0.7000
  5  -3444.4029548520   0.788359690980 0.07636846  0.00051950  0.5060040 0.7000
  6  -3444.2711544776   0.131800374343 0.06772557  0.00041397  0.5688177 0.7000
  7  -3444.4520412882  -0.180886810567 0.11175092  0.00057479  0.5988543 0.7000
  8  -3446.0534034230  -1.601362134826 0.56574382  0.00270611  0.4882794 0.7000
  9  -3447.3629728430  -1.309569420013 0.41961616  0.00227573  0.2007148 0.7000
 10  -3445.8861683564   1.476804486576 0.23442092  0.00172499  0.2592025 0.7000
 11  -3444.3293304438   1.556837912688 0.17817420  0.00132507  0.3475188 0.7000
 12  -3443.5449597481   0.784370695662 0.27040107  0.00194254  0.4148799 0.7000
 13  -3444.1997664703  -0.654806722207 0.26462389  0.00161068  0.4361435 0.7000
 14  -3444.9186791021  -0.718912631784 0.28498801  0.00176160  0.4620309 0.7000
 15  -3446.6162665930  -1.697587490866 0.35609327  0.00174179  0.4522205 0.7000
 16  -3446.6029664625   0.013300130435 0.17979050  0.00109380  0.3800143 0.7000
 17  -3446.1303044699   0.472661992635 0.13065651  0.00081821  0.3921971 0.7000
 18  -3445.9377168864   0.192587583485 0.14267921  0.00072780  0.4830043 0.7000
 19  -3446.6388880897  -0.701171203284 0.11975464  0.00059055  0.4154983 0.7000
               *** Restarting incremental Fock matrix formation ***
                                   *** Resetting DIIS ***

 WARNING: the maximum gradient error descreased on average only by a factor   1.0
          during the last 20 iterations

                      *** Initiating the TRAH-SCF procedure ***


TRAH GRIDX
----------

General Integration Accuracy     IntAcc      ... 3.067
Radial Grid Type                 RadialGrid  ... OptM3 with GC (2021)
Angular Grid (max. ang.)         AngularGrid ... 1 (Lebedev-50)
Angular grid pruning method      GridPruning ... 4 (adaptive)
Weight generation scheme         WeightScheme... Becke
Basis function cutoff            BFCut       ... 1.0000e-11
Integration weight cutoff        WCut        ... 1.0000e-14
Angular grids for H and He will be reduced by one unit
Partially contracted basis set               ... on
Rotationally invariant grid construction     ... off

Total number of grid points                  ...    13281
Total number of batches                      ...      234
Average number of points per batch           ...       56
Average number of grid points per atom       ...      332


TRAH GRID
---------

General Integration Accuracy     IntAcc      ... 3.467
Radial Grid Type                 RadialGrid  ... OptM3 with GC (2021)
Angular Grid (max. ang.)         AngularGrid ... 1 (Lebedev-50)
Angular grid pruning method      GridPruning ... 4 (adaptive)
Weight generation scheme         WeightScheme... Becke
Basis function cutoff            BFCut       ... 1.0000e-11
Integration weight cutoff        WCut        ... 1.0000e-14
Angular grids for H and He will be reduced by one unit
Partially contracted basis set               ... off
Rotationally invariant grid construction     ... off

Total number of grid points                  ...    33059
Total number of batches                      ...      538
Average number of points per batch           ...       61
Average number of grid points per atom       ...      826

 --------------------------------------------------------------------------------------------
   Iter.        energy            ||Error||_2        Shift      TRadius  Mac/Mic        Rej.
 --------------------------------------------------------------------------------------------
WARNING: 1679 diagonal Hessian elements are negative!
    0      -3447.109859238756     2.375518e+00                     0.400 (TRAH MAcro)   No
WARNING : negative HOMO - LUMO gap : (op = alpha) -0.946357
WARNING : negative HOMO - LUMO gap : (op =  beta) -0.929759
    0     dE    -8.433136e-01     1.207196e+00    -7.6422e-01      0.322 (TRAH MIcro)
    0     dE    -1.165915e+00     1.768434e-01    -2.2606e+00      0.400 (TRAH MIcro)
    0     dE    -1.169950e+00     5.593942e-02    -2.3086e+00      0.400 (TRAH MIcro)
    0     dE    -1.170257e+00     1.062246e-02    -2.3056e+00      0.400 (TRAH MIcro)
    0     dE    -1.170281e+00     1.426381e-03    -2.3019e+00      0.400 (TRAH MIcro)
WARNING: 203 diagonal Hessian elements are negative!
    1      -3448.220986654528     7.160927e-01                     0.480 (TRAH MAcro)   No
WARNING : negative HOMO - LUMO gap : (op = alpha) -0.178048
WARNING : negative HOMO - LUMO gap : (op =  beta) -0.194536
    1     dE    -1.293588e-01     5.154008e-01    -1.2550e-01      0.175 (TRAH MIcro)
    1     dE    -2.553106e-01     2.201341e-01    -2.1533e-01      0.431 (TRAH MIcro)
    1     dE    -2.772446e-01     1.220077e-01    -2.2694e-01      0.471 (TRAH MIcro)
    1     dE    -2.950920e-01     1.042546e-01    -3.2279e-01      0.480 (TRAH MIcro)
    1     dE    -3.076280e-01     6.331723e-02    -3.7484e-01      0.480 (TRAH MIcro)
    1     dE    -3.103723e-01     2.521552e-02    -3.9401e-01      0.480 (TRAH MIcro)
    1     dE    -3.107688e-01     1.293603e-02    -4.0090e-01      0.480 (TRAH MIcro)
    1     dE    -3.109609e-01     1.032408e-02    -4.0654e-01      0.480 (TRAH MIcro)
    1     dE    -3.110384e-01     5.053688e-03    -4.0808e-01      0.480 (TRAH MIcro)
    2      -3448.483689024679     1.219581e-01                     0.576 (TRAH MAcro)   No
    2     dE    -4.884881e-03     1.604971e-01    -4.8771e-03      0.040 (TRAH MIcro)
    2     dE    -2.478564e-02     2.092262e-01    -2.3195e-02      0.262 (TRAH MIcro)
    2     dE    -5.856148e-02     7.598130e-02    -4.4657e-02      0.558 (TRAH MIcro)
    2     dE    -6.129495e-02     4.203868e-02    -4.7535e-02      0.576 (TRAH MIcro)
    2     dE    -6.226467e-02     2.215534e-02    -5.4218e-02      0.576 (TRAH MIcro)
    2     dE    -6.268389e-02     1.138215e-02    -5.6617e-02      0.576 (TRAH MIcro)
    2     dE    -6.275732e-02     4.550030e-03    -5.7242e-02      0.576 (TRAH MIcro)
    3      -3448.534423102889     5.184166e-02                     0.691 (TRAH MAcro)   No
    3     dE    -5.625665e-04     4.666992e-02    -5.6250e-04      0.011 (TRAH MIcro)
    3     dE    -1.572459e-03     2.451753e-02    -1.5684e-03      0.051 (TRAH MIcro)
    3     dE    -1.836782e-03     2.094142e-02    -1.8285e-03      0.067 (TRAH MIcro)
    3     dE    -2.023102e-03     6.186982e-03    -2.0076e-03      0.088 (TRAH MIcro)
    3     dE    -2.063050e-03     4.204842e-03    -2.0436e-03      0.097 (TRAH MIcro)
    4      -3448.536481935573     4.547861e-03                     0.829 (TRAH MAcro)   No
    4     dE    -5.586256e-06     1.320157e-02    -5.5862e-06      0.001 (TRAH MIcro)
    4     dE    -1.805741e-05     3.622413e-03    -1.8057e-05      0.007 (TRAH MIcro)
    4     dE    -2.293650e-05     6.642231e-03    -2.2934e-05      0.010 (TRAH MIcro)
    4     dE    -3.027215e-05     2.175801e-03    -3.0263e-05      0.017 (TRAH MIcro)
    4     dE    -3.295200e-05     1.574198e-03    -3.2939e-05      0.020 (TRAH MIcro)
    4     dE    -3.493251e-05     1.670236e-03    -3.4914e-05      0.023 (TRAH MIcro)
    4     dE    -3.559704e-05     6.956836e-04    -3.5577e-05      0.024 (TRAH MIcro)
    4     dE    -3.571399e-05     2.164621e-04    -3.5693e-05      0.024 (TRAH MIcro)
    5      -3448.536517639130     2.423879e-04                           (NR   MAcro)
    5     dE    -3.148828e-08     1.672596e-04                           (NR   MIcro)
    5     dE    -4.489365e-08     1.368205e-04                           (NR   MIcro)
    5     dE    -6.772449e-08     1.290598e-04                           (NR   MIcro)
    5     dE    -7.500174e-08     8.364397e-05                           (NR   MIcro)
    5     dE    -8.134172e-08     6.394692e-05                           (NR   MIcro)
    5     dE    -8.902357e-08     7.776510e-05                           (NR   MIcro)
    5     dE    -9.549133e-08     6.716781e-05                           (NR   MIcro)
    5     dE    -1.015346e-07     6.130081e-05                           (NR   MIcro)
    5     dE    -1.054709e-07     4.898365e-05                           (NR   MIcro)
    5     dE    -1.089487e-07     4.159815e-05                           (NR   MIcro)
    5     dE    -1.100141e-07     2.614023e-05                           (NR   MIcro)
    5     dE    -1.106281e-07     1.953793e-05                           (NR   MIcro)
    5     dE    -1.108560e-07     1.184952e-05                           (NR   MIcro)
    5     dE    -1.109137e-07     5.434672e-06                           (NR   MIcro)
    5     dE    -1.109385e-07     4.118758e-06                           (NR   MIcro)
    6      -3448.536517752096     5.421951e-06                           (NR   MAcro)
    6     dE    -1.554854e-11     2.585195e-06                           (NR   MIcro)
    6     dE    -2.112696e-11     2.398239e-06                           (NR   MIcro)
    6     dE    -2.294584e-11     1.838020e-06                           (NR   MIcro)
    6     dE    -2.418822e-11     1.483636e-06                           (NR   MIcro)
    6     dE    -2.541183e-11     1.306477e-06                           (NR   MIcro)
    6     dE    -2.659030e-11     9.677029e-07                           (NR   MIcro)
    7      -3448.536517752098     9.641366e-07                           (NR   MAcro)

               *****************************************************
               *                     SUCCESS                       *
               *           SCF CONVERGED AFTER  83 CYCLES          *
               *****************************************************

Old exchange energy                            =    -44.500048165 Eh
New exchange energy                            =    -44.500059730 Eh
Exchange energy change after final integration =     -0.000011565 Eh
Total energy after final integration           =  -3448.536529318 Eh
Final COS-X integration done in                =    15.799 sec

----------------
TOTAL SCF ENERGY
----------------

Total Energy       :        -3448.53652932 Eh          -93839.44967 eV

Components:
Nuclear Repulsion  :         2674.49990263 Eh           72776.84225 eV
Electronic Energy  :        -6123.03643195 Eh         -166616.29192 eV
One Electron Energy:       -10038.76559549 Eh         -273168.69948 eV
Two Electron Energy:         3915.72916354 Eh          106552.40756 eV
Max COSX asymmetry :            0.00000065 Eh               0.00002 eV
CPCM Dielectric    :           -0.07510088 Eh              -2.04360 eV

Virial components:
Potential Energy   :        -6839.76361293 Eh         -186119.43004 eV
Kinetic Energy     :         3391.22708361 Eh           92279.98037 eV
Virial Ratio       :            2.01689932


DFT components:
N(Alpha)           :       97.000041591648 electrons
N(Beta)            :       93.000044784098 electrons
N(Total)           :      190.000086375746 electrons
E(X)               :     -177.299333678801 Eh       
E(C)               :       -8.308468566422 Eh       
E(XC)              :     -185.607802245223 Eh       
DFET-embed. en.    :        0.000000000000 Eh       
CPCM Solvation Model Properties:
Surface-charge          :           -1.03058193
Charge-correction       :            0.00301460 Eh               0.08203 eV
Free-energy (cav+disp)  :  This term is not implemented in the current solvation scheme

---------------
SCF CONVERGENCE
---------------

  Last Energy change         ...   -1.8190e-12  Tolerance :   1.0000e-08
  Last Orbital Gradient      ...    9.6414e-07  Tolerance :   1.0000e-05
  Last Orbital Rotation      ...    1.7980e-05

             **** THE GBW FILE WAS UPDATED (FcCc_Opt_Q1.gbw) ****
             **** DENSITY FcCc_Opt_Q1.scfp WAS UPDATED ****
             **** ENERGY FILE WAS UPDATED (FcCc_Opt_Q1.en.tmp) ****
----------------------
UHF SPIN CONTAMINATION
----------------------

Warning: in a DFT calculation there is little theoretical justification to 
         calculate <S**2> as in Hartree-Fock theory. We will do it anyways
         but you should keep in mind that the values have only limited relevance

Expectation value of <S**2>     :     6.048177
Ideal value S*(S+1) for S=2.0   :     6.000000
Deviation                       :     0.048177

             **** THE GBW FILE WAS UPDATED (FcCc_Opt_Q1.gbw) ****
             **** DENSITY FcCc_Opt_Q1.scfp WAS UPDATED ****
----------------
ORBITAL ENERGIES
----------------
                 SPIN UP ORBITALS
  NO   OCC          E(Eh)            E(eV) 
   0   1.0000    -283.200314     -7706.2723 
   1   1.0000    -260.912203     -7099.7820 
   2   1.0000     -33.574457      -913.6074 
   3   1.0000     -30.632874      -833.5629 
   4   1.0000     -28.810439      -783.9719 
   5   1.0000     -28.791024      -783.4436 
   6   1.0000     -28.789745      -783.4088 
   7   1.0000     -26.138579      -711.2669 
   8   1.0000     -26.122013      -710.8161 
   9   1.0000     -26.120771      -710.7823 
  10   1.0000     -10.239464      -278.6300 
  11   1.0000     -10.225057      -278.2380 
  12   1.0000     -10.224619      -278.2260 
  13   1.0000     -10.223650      -278.1997 
  14   1.0000     -10.223602      -278.1983 
  15   1.0000     -10.223042      -278.1831 
  16   1.0000     -10.222907      -278.1794 
  17   1.0000     -10.222577      -278.1705 
  18   1.0000     -10.222162      -278.1592 
  19   1.0000     -10.221376      -278.1378 
  20   1.0000     -10.208413      -277.7850 
  21   1.0000     -10.194142      -277.3967 
  22   1.0000     -10.193715      -277.3851 
  23   1.0000     -10.192962      -277.3646 
  24   1.0000     -10.192870      -277.3621 
  25   1.0000     -10.186797      -277.1968 
  26   1.0000     -10.185864      -277.1714 
  27   1.0000     -10.185365      -277.1579 
  28   1.0000     -10.183249      -277.1003 
  29   1.0000     -10.183210      -277.0992 
  30   1.0000      -3.863411      -105.1287 
  31   1.0000      -3.617217       -98.4295 
  32   1.0000      -2.508756       -68.2667 
  33   1.0000      -2.464292       -67.0568 
  34   1.0000      -2.463903       -67.0462 
  35   1.0000      -2.369025       -64.4645 
  36   1.0000      -2.323883       -63.2361 
  37   1.0000      -2.322141       -63.1887 
  38   1.0000      -0.936251       -25.4767 
  39   1.0000      -0.919818       -25.0295 
  40   1.0000      -0.902339       -24.5539 
  41   1.0000      -0.888604       -24.1801 
  42   1.0000      -0.783187       -21.3116 
  43   1.0000      -0.750743       -20.4287 
  44   1.0000      -0.747849       -20.3500 
  45   1.0000      -0.745319       -20.2812 
  46   1.0000      -0.723428       -19.6855 
  47   1.0000      -0.719922       -19.5901 
  48   1.0000      -0.712850       -19.3976 
  49   1.0000      -0.707667       -19.2566 
  50   1.0000      -0.600782       -16.3481 
  51   1.0000      -0.586061       -15.9475 
  52   1.0000      -0.573176       -15.5969 
  53   1.0000      -0.571411       -15.5489 
  54   1.0000      -0.568103       -15.4589 
  55   1.0000      -0.555107       -15.1052 
  56   1.0000      -0.548756       -14.9324 
  57   1.0000      -0.547118       -14.8878 
  58   1.0000      -0.544735       -14.8230 
  59   1.0000      -0.543918       -14.8008 
  60   1.0000      -0.531513       -14.4632 
  61   1.0000      -0.492740       -13.4081 
  62   1.0000      -0.462835       -12.5944 
  63   1.0000      -0.441996       -12.0273 
  64   1.0000      -0.441242       -12.0068 
  65   1.0000      -0.435195       -11.8423 
  66   1.0000      -0.430281       -11.7085 
  67   1.0000      -0.429449       -11.6859 
  68   1.0000      -0.427099       -11.6219 
  69   1.0000      -0.423503       -11.5241 
  70   1.0000      -0.418684       -11.3930 
  71   1.0000      -0.410615       -11.1734 
  72   1.0000      -0.409716       -11.1489 
  73   1.0000      -0.408063       -11.1040 
  74   1.0000      -0.403527       -10.9805 
  75   1.0000      -0.400725       -10.9043 
  76   1.0000      -0.396273       -10.7831 
  77   1.0000      -0.386801       -10.5254 
  78   1.0000      -0.382446       -10.4069 
  79   1.0000      -0.382059       -10.3964 
  80   1.0000      -0.374538       -10.1917 
  81   1.0000      -0.352107        -9.5813 
  82   1.0000      -0.348589        -9.4856 
  83   1.0000      -0.337547        -9.1851 
  84   1.0000      -0.328721        -8.9449 
  85   1.0000      -0.326031        -8.8718 
  86   1.0000      -0.324081        -8.8187 
  87   1.0000      -0.315093        -8.5741 
  88   1.0000      -0.299869        -8.1599 
  89   1.0000      -0.299517        -8.1503 
  90   1.0000      -0.290011        -7.8916 
  91   1.0000      -0.286568        -7.7979 
  92   1.0000      -0.286029        -7.7832 
  93   1.0000      -0.266748        -7.2586 
  94   1.0000      -0.253330        -6.8935 
  95   1.0000      -0.179974        -4.8973 
  96   1.0000      -0.168653        -4.5893 
  97   0.0000      -0.095004        -2.5852 
  98   0.0000      -0.083354        -2.2682 
  99   0.0000      -0.012539        -0.3412 
 100   0.0000       0.015761         0.4289 
 101   0.0000       0.019458         0.5295 
 102   0.0000       0.025818         0.7026 
 103   0.0000       0.028872         0.7856 
 104   0.0000       0.032661         0.8888 
 105   0.0000       0.036855         1.0029 
 106   0.0000       0.038478         1.0470 
 107   0.0000       0.041420         1.1271 
 108   0.0000       0.057450         1.5633 
 109   0.0000       0.061789         1.6814 
 110   0.0000       0.062432         1.6989 
 111   0.0000       0.068852         1.8735 
 112   0.0000       0.076757         2.0887 
 113   0.0000       0.079691         2.1685 
 114   0.0000       0.084101         2.2885 
 115   0.0000       0.085074         2.3150 
 116   0.0000       0.089991         2.4488 
 117   0.0000       0.094192         2.5631 
 118   0.0000       0.096533         2.6268 
 119   0.0000       0.100576         2.7368 
 120   0.0000       0.105652         2.8749 
 121   0.0000       0.109479         2.9791 
 122   0.0000       0.115765         3.1501 
 123   0.0000       0.120733         3.2853 
 124   0.0000       0.121938         3.3181 
 125   0.0000       0.130839         3.5603 
 126   0.0000       0.135110         3.6765 
 127   0.0000       0.140002         3.8096 
 128   0.0000       0.144667         3.9366 
 129   0.0000       0.150521         4.0959 
 130   0.0000       0.151829         4.1315 
 131   0.0000       0.154980         4.2172 
 132   0.0000       0.162100         4.4110 
 133   0.0000       0.168244         4.5782 
 134   0.0000       0.169344         4.6081 
 135   0.0000       0.173221         4.7136 
 136   0.0000       0.180332         4.9071 
 137   0.0000       0.180774         4.9191 
 138   0.0000       0.182560         4.9677 
 139   0.0000       0.184686         5.0256 
 140   0.0000       0.185580         5.0499 
 141   0.0000       0.191578         5.2131 
 142   0.0000       0.195200         5.3117 
 143   0.0000       0.198517         5.4019 
 144   0.0000       0.200747         5.4626 
 145   0.0000       0.203210         5.5296 
 146   0.0000       0.205230         5.5846 
 147   0.0000       0.209798         5.7089 
 148   0.0000       0.213788         5.8175 
 149   0.0000       0.216680         5.8962 
 150   0.0000       0.218086         5.9344 
 151   0.0000       0.220542         6.0013 
 152   0.0000       0.228408         6.2153 
 153   0.0000       0.235533         6.4092 
 154   0.0000       0.240322         6.5395 
 155   0.0000       0.243134         6.6160 
 156   0.0000       0.254552         6.9267 
 157   0.0000       0.259143         7.0516 
 158   0.0000       0.280853         7.6424 
 159   0.0000       0.298808         8.1310 
 160   0.0000       0.305818         8.3217 
 161   0.0000       0.306574         8.3423 
 162   0.0000       0.312670         8.5082 
 163   0.0000       0.316945         8.6245 
 164   0.0000       0.318261         8.6603 
 165   0.0000       0.322790         8.7836 
 166   0.0000       0.325811         8.8658 
 167   0.0000       0.329552         8.9676 
 168   0.0000       0.332513         9.0481 
 169   0.0000       0.335300         9.1240 
 170   0.0000       0.337365         9.1802 
 171   0.0000       0.340869         9.2755 
 172   0.0000       0.342044         9.3075 
 173   0.0000       0.348182         9.4745 
 174   0.0000       0.351822         9.5736 
 175   0.0000       0.357564         9.7298 
 176   0.0000       0.358792         9.7632 
 177   0.0000       0.363497         9.8913 
 178   0.0000       0.368017        10.0143 
 179   0.0000       0.376080        10.2337 
 180   0.0000       0.376957        10.2575 
 181   0.0000       0.380649        10.3580 
 182   0.0000       0.382228        10.4009 
 183   0.0000       0.390953        10.6384 
 184   0.0000       0.393557        10.7092 
 185   0.0000       0.398661        10.8481 
 186   0.0000       0.404168        10.9980 
 187   0.0000       0.411049        11.1852 
 188   0.0000       0.412202        11.2166 
 189   0.0000       0.413351        11.2479 
 190   0.0000       0.417874        11.3709 
 191   0.0000       0.420057        11.4303 
 192   0.0000       0.421473        11.4689 
 193   0.0000       0.422196        11.4885 
 194   0.0000       0.425798        11.5865 
 195   0.0000       0.426129        11.5956 
 196   0.0000       0.431205        11.7337 
 197   0.0000       0.431849        11.7512 
 198   0.0000       0.435140        11.8408 
 199   0.0000       0.437822        11.9137 
 200   0.0000       0.442255        12.0344 
 201   0.0000       0.444073        12.0838 
 202   0.0000       0.451155        12.2766 
 203   0.0000       0.453219        12.3327 
 204   0.0000       0.457382        12.4460 
 205   0.0000       0.460915        12.5421 
 206   0.0000       0.463268        12.6062 
 207   0.0000       0.471178        12.8214 
 208   0.0000       0.473043        12.8722 
 209   0.0000       0.481137        13.0924 
 210   0.0000       0.481443        13.1007 
 211   0.0000       0.485485        13.2107 
 212   0.0000       0.493863        13.4387 
 213   0.0000       0.494311        13.4509 
 214   0.0000       0.501555        13.6480 
 215   0.0000       0.511604        13.9215 
 216   0.0000       0.515569        14.0294 
 217   0.0000       0.520307        14.1583 
 218   0.0000       0.521483        14.1903 
 219   0.0000       0.525412        14.2972 
 220   0.0000       0.528343        14.3770 
 221   0.0000       0.529418        14.4062 
 222   0.0000       0.535382        14.5685 
 223   0.0000       0.535766        14.5789 
 224   0.0000       0.544021        14.8036 
 225   0.0000       0.554185        15.0801 
 226   0.0000       0.558061        15.1856 
 227   0.0000       0.560887        15.2625 
 228   0.0000       0.566385        15.4121 
 229   0.0000       0.574756        15.6399 
 230   0.0000       0.577865        15.7245 
 231   0.0000       0.580657        15.8005 
 232   0.0000       0.583951        15.8901 
 233   0.0000       0.587118        15.9763 
 234   0.0000       0.598171        16.2771 
 235   0.0000       0.603377        16.4187 
 236   0.0000       0.608788        16.5660 
 237   0.0000       0.609951        16.5976 
 238   0.0000       0.616102        16.7650 
 239   0.0000       0.621563        16.9136 
 240   0.0000       0.628787        17.1102 
 241   0.0000       0.629933        17.1414 
 242   0.0000       0.643290        17.5048 
 243   0.0000       0.645546        17.5662 
 244   0.0000       0.647018        17.6063 
 245   0.0000       0.656356        17.8604 
 246   0.0000       0.664440        18.0803 
 247   0.0000       0.669564        18.2198 
 248   0.0000       0.671636        18.2761 
 249   0.0000       0.677044        18.4233 
 250   0.0000       0.687387        18.7047 
 251   0.0000       0.691794        18.8247 
 252   0.0000       0.703562        19.1449 
 253   0.0000       0.712603        19.3909 
 254   0.0000       0.721018        19.6199 
 255   0.0000       0.724370        19.7111 
 256   0.0000       0.731568        19.9070 
 257   0.0000       0.742022        20.1915 
 258   0.0000       0.744190        20.2504 
 259   0.0000       0.750901        20.4330 
 260   0.0000       0.757963        20.6252 
 261   0.0000       0.763976        20.7888 
 262   0.0000       0.773773        21.0554 
 263   0.0000       0.779571        21.2132 
 264   0.0000       0.792668        21.5696 
 265   0.0000       0.799337        21.7511 
 266   0.0000       0.810305        22.0495 
 267   0.0000       0.838818        22.8254 
 268   0.0000       0.845182        22.9986 
 269   0.0000       0.856492        23.3063 
 270   0.0000       0.866657        23.5829 
 271   0.0000       0.874446        23.7949 
 272   0.0000       0.879992        23.9458 
 273   0.0000       0.883069        24.0295 
 274   0.0000       0.886044        24.1105 
 275   0.0000       0.890499        24.2317 
 276   0.0000       0.891945        24.2710 
 277   0.0000       0.892738        24.2926 
 278   0.0000       0.902253        24.5516 
 279   0.0000       0.903401        24.5828 
 280   0.0000       0.920434        25.0463 
 281   0.0000       0.922285        25.0967 
 282   0.0000       0.929444        25.2915 
 283   0.0000       0.939062        25.5532 
 284   0.0000       0.945901        25.7393 
 285   0.0000       0.950417        25.8622 
 286   0.0000       0.955658        26.0048 
 287   0.0000       0.963536        26.2192 
 288   0.0000       0.974445        26.5160 
 289   0.0000       0.992559        27.0089 
 290   0.0000       0.995782        27.0966 
 291   0.0000       1.002445        27.2779 
 292   0.0000       1.010089        27.4859 
 293   0.0000       1.014239        27.5989 
 294   0.0000       1.017397        27.6848 
 295   0.0000       1.017611        27.6906 
 296   0.0000       1.022049        27.8114 
 297   0.0000       1.034618        28.1534 
 298   0.0000       1.038521        28.2596 
 299   0.0000       1.039347        28.2821 
 300   0.0000       1.048861        28.5410 
 301   0.0000       1.060657        28.8619 
 302   0.0000       1.063063        28.9274 
 303   0.0000       1.069833        29.1116 
 304   0.0000       1.073910        29.2226 
 305   0.0000       1.083385        29.4804 
 306   0.0000       1.088107        29.6089 
 307   0.0000       1.089599        29.6495 
 308   0.0000       1.094103        29.7721 
 309   0.0000       1.095288        29.8043 
 310   0.0000       1.106826        30.1183 
 311   0.0000       1.144214        31.1357 
 312   0.0000       1.145329        31.1660 
 313   0.0000       1.152528        31.3619 
 314   0.0000       1.156948        31.4821 
 315   0.0000       1.162101        31.6224 
 316   0.0000       1.163424        31.6584 
 317   0.0000       1.167406        31.7667 
 318   0.0000       1.172885        31.9158 
 319   0.0000       1.176803        32.0224 
 320   0.0000       1.181960        32.1628 
 321   0.0000       1.190765        32.4024 
 322   0.0000       1.197696        32.5910 
 323   0.0000       1.205779        32.8109 
 324   0.0000       1.215108        33.0648 
 325   0.0000       1.216826        33.1115 
 326   0.0000       1.227357        33.3981 
 327   0.0000       1.229120        33.4461 
 328   0.0000       1.242004        33.7967 
 329   0.0000       1.243640        33.8412 
 330   0.0000       1.253910        34.1206 
 331   0.0000       1.254471        34.1359 
 332   0.0000       1.259610        34.2757 
 333   0.0000       1.280582        34.8464 
 334   0.0000       1.290724        35.1224 
 335   0.0000       1.295373        35.2489 
 336   0.0000       1.304111        35.4867 
 337   0.0000       1.306518        35.5522 
 338   0.0000       1.313944        35.7542 
 339   0.0000       1.316707        35.8294 
 340   0.0000       1.319093        35.8943 
 341   0.0000       1.319362        35.9017 
 342   0.0000       1.323218        36.0066 
 343   0.0000       1.332073        36.2476 
 344   0.0000       1.339985        36.4628 
 345   0.0000       1.350539        36.7500 
 346   0.0000       1.352067        36.7916 
 347   0.0000       1.353886        36.8411 
 348   0.0000       1.356697        36.9176 
 349   0.0000       1.364136        37.1200 
 350   0.0000       1.374712        37.4078 
 351   0.0000       1.390381        37.8342 
 352   0.0000       1.399732        38.0886 
 353   0.0000       1.400050        38.0973 
 354   0.0000       1.405319        38.2407 
 355   0.0000       1.405791        38.2535 
 356   0.0000       1.418871        38.6094 
 357   0.0000       1.419588        38.6290 
 358   0.0000       1.429107        38.8880 
 359   0.0000       1.435995        39.0754 
 360   0.0000       1.437977        39.1293 
 361   0.0000       1.447921        39.3999 
 362   0.0000       1.450459        39.4690 
 363   0.0000       1.460114        39.7317 
 364   0.0000       1.463950        39.8361 
 365   0.0000       1.464589        39.8535 
 366   0.0000       1.479793        40.2672 
 367   0.0000       1.507353        41.0172 
 368   0.0000       1.515587        41.2412 
 369   0.0000       1.520169        41.3659 
 370   0.0000       1.528055        41.5805 
 371   0.0000       1.533076        41.7171 
 372   0.0000       1.534862        41.7657 
 373   0.0000       1.537969        41.8503 
 374   0.0000       1.552772        42.2531 
 375   0.0000       1.557321        42.3769 
 376   0.0000       1.579321        42.9755 
 377   0.0000       1.588171        43.2163 
 378   0.0000       1.591257        43.3003 
 379   0.0000       1.602377        43.6029 
 380   0.0000       1.617898        44.0252 
 381   0.0000       1.618943        44.0537 
 382   0.0000       1.621115        44.1128 
 383   0.0000       1.631577        44.3975 
 384   0.0000       1.647001        44.8172 
 385   0.0000       1.658849        45.1396 
 386   0.0000       1.665347        45.3164 
 387   0.0000       1.668065        45.3904 
 388   0.0000       1.679003        45.6880 
 389   0.0000       1.695214        46.1291 
 390   0.0000       1.696898        46.1750 
 391   0.0000       1.701531        46.3010 
 392   0.0000       1.709167        46.5088 
 393   0.0000       1.727671        47.0123 
 394   0.0000       1.739243        47.3272 
 395   0.0000       1.744072        47.4586 
 396   0.0000       1.765837        48.0509 
 397   0.0000       1.766949        48.0811 
 398   0.0000       1.778466        48.3945 
 399   0.0000       1.792265        48.7700 
 400   0.0000       1.807240        49.1775 
 401   0.0000       1.810433        49.2644 
 402   0.0000       1.825536        49.6753 
 403   0.0000       1.833135        49.8822 
 404   0.0000       1.854193        50.4552 
 405   0.0000       1.866223        50.7825 
 406   0.0000       1.867947        50.8294 
 407   0.0000       1.881771        51.2056 
 408   0.0000       1.894446        51.5505 
 409   0.0000       1.918630        52.2086 
 410   0.0000       1.925710        52.4012 
 411   0.0000       1.926086        52.4115 
 412   0.0000       1.934757        52.6474 
 413   0.0000       1.951987        53.1163 
 414   0.0000       1.965073        53.4724 
 415   0.0000       1.974939        53.7408 
 416   0.0000       2.016630        54.8753 
 417   0.0000       2.022842        55.0443 
 418   0.0000       2.026332        55.1393 
 419   0.0000       2.045670        55.6655 
 420   0.0000       2.047339        55.7109 
 421   0.0000       2.051802        55.8324 
 422   0.0000       2.059328        56.0372 
 423   0.0000       2.067984        56.2727 
 424   0.0000       2.069017        56.3008 
 425   0.0000       2.073048        56.4105 
 426   0.0000       2.081614        56.6436 
 427   0.0000       2.091256        56.9060 
 428   0.0000       2.103870        57.2492 
 429   0.0000       2.106413        57.3184 
 430   0.0000       2.122068        57.7444 
 431   0.0000       2.132753        58.0352 
 432   0.0000       2.147137        58.4266 
 433   0.0000       2.148214        58.4559 
 434   0.0000       2.155405        58.6516 
 435   0.0000       2.181996        59.3751 
 436   0.0000       2.185984        59.4836 
 437   0.0000       2.203458        59.9591 
 438   0.0000       2.225118        60.5485 
 439   0.0000       2.230397        60.6922 
 440   0.0000       2.237597        60.8881 
 441   0.0000       2.237948        60.8977 
 442   0.0000       2.255102        61.3645 
 443   0.0000       2.259722        61.4902 
 444   0.0000       2.274937        61.9042 
 445   0.0000       2.282136        62.1001 
 446   0.0000       2.283256        62.1306 
 447   0.0000       2.287918        62.2574 
 448   0.0000       2.310655        62.8761 
 449   0.0000       2.316342        63.0309 
 450   0.0000       2.332064        63.4587 
 451   0.0000       2.340803        63.6965 
 452   0.0000       2.343242        63.7628 
 453   0.0000       2.352741        64.0213 
 454   0.0000       2.358482        64.1776 
 455   0.0000       2.383597        64.8610 
 456   0.0000       2.404525        65.4305 
 457   0.0000       2.411577        65.6224 
 458   0.0000       2.413115        65.6642 
 459   0.0000       2.416544        65.7575 
 460   0.0000       2.427282        66.0497 
 461   0.0000       2.433601        66.2217 
 462   0.0000       2.441467        66.4357 
 463   0.0000       2.455783        66.8253 
 464   0.0000       2.470109        67.2151 
 465   0.0000       2.484695        67.6120 
 466   0.0000       2.490381        67.7667 
 467   0.0000       2.498284        67.9818 
 468   0.0000       2.499481        68.0143 
 469   0.0000       2.509008        68.2736 
 470   0.0000       2.513542        68.3970 
 471   0.0000       2.549149        69.3659 
 472   0.0000       2.555775        69.5462 
 473   0.0000       2.560189        69.6663 
 474   0.0000       2.575850        70.0924 
 475   0.0000       2.581623        70.2495 
 476   0.0000       2.582349        70.2693 
 477   0.0000       2.585798        70.3631 
 478   0.0000       2.600778        70.7708 
 479   0.0000       2.610332        71.0308 
 480   0.0000       2.617226        71.2184 
 481   0.0000       2.619563        71.2819 
 482   0.0000       2.627942        71.5099 
 483   0.0000       2.628981        71.5382 
 484   0.0000       2.650800        72.1319 
 485   0.0000       2.659457        72.3675 
 486   0.0000       2.710218        73.7488 
 487   0.0000       2.715910        73.9037 
 488   0.0000       2.717523        73.9476 
 489   0.0000       2.725466        74.1637 
 490   0.0000       2.726681        74.1968 
 491   0.0000       2.738387        74.5153 
 492   0.0000       2.747677        74.7681 
 493   0.0000       2.755992        74.9944 
 494   0.0000       2.761707        75.1499 
 495   0.0000       2.784897        75.7809 
 496   0.0000       2.785482        75.7968 
 497   0.0000       2.808027        76.4103 
 498   0.0000       2.827069        76.9285 
 499   0.0000       2.838227        77.2321 
 500   0.0000       2.853436        77.6459 
 501   0.0000       2.863600        77.9225 
 502   0.0000       2.882436        78.4351 
 503   0.0000       2.890278        78.6485 
 504   0.0000       2.898336        78.8677 
 505   0.0000       2.904124        79.0252 
 506   0.0000       2.906192        79.0815 
 507   0.0000       2.908528        79.1451 
 508   0.0000       2.926892        79.6448 
 509   0.0000       2.934965        79.8645 
 510   0.0000       2.937021        79.9204 
 511   0.0000       2.943586        80.0990 
 512   0.0000       2.947242        80.1985 
 513   0.0000       2.952823        80.3504 
 514   0.0000       2.961353        80.5825 
 515   0.0000       2.970057        80.8194 
 516   0.0000       2.978055        81.0370 
 517   0.0000       2.991831        81.4119 
 518   0.0000       2.993960        81.4698 
 519   0.0000       2.997246        81.5592 
 520   0.0000       3.006593        81.8135 
 521   0.0000       3.007875        81.8484 
 522   0.0000       3.015461        82.0549 
 523   0.0000       3.022170        82.2374 
 524   0.0000       3.025724        82.3341 
 525   0.0000       3.027634        82.3861 
 526   0.0000       3.032374        82.5151 
 527   0.0000       3.051214        83.0278 
 528   0.0000       3.056652        83.1757 
 529   0.0000       3.058100        83.2151 
 530   0.0000       3.069099        83.5144 
 531   0.0000       3.071198        83.5715 
 532   0.0000       3.076838        83.7250 
 533   0.0000       3.092385        84.1481 
 534   0.0000       3.100647        84.3729 
 535   0.0000       3.111935        84.6800 
 536   0.0000       3.114345        84.7456 
 537   0.0000       3.119003        84.8724 
 538   0.0000       3.127700        85.1090 
 539   0.0000       3.128915        85.1421 
 540   0.0000       3.139644        85.4341 
 541   0.0000       3.140896        85.4681 
 542   0.0000       3.143769        85.5463 
 543   0.0000       3.151273        85.7505 
 544   0.0000       3.162544        86.0572 
 545   0.0000       3.164291        86.1047 
 546   0.0000       3.171157        86.2916 
 547   0.0000       3.176891        86.4476 
 548   0.0000       3.190660        86.8223 
 549   0.0000       3.203703        87.1772 
 550   0.0000       3.206135        87.2434 
 551   0.0000       3.223763        87.7231 
 552   0.0000       3.225783        87.7780 
 553   0.0000       3.236814        88.0782 
 554   0.0000       3.237547        88.0981 
 555   0.0000       3.257502        88.6411 
 556   0.0000       3.261658        88.7542 
 557   0.0000       3.263524        88.8050 
 558   0.0000       3.265724        88.8649 
 559   0.0000       3.272808        89.0576 
 560   0.0000       3.278621        89.2158 
 561   0.0000       3.295170        89.6661 
 562   0.0000       3.315468        90.2185 
 563   0.0000       3.319405        90.3256 
 564   0.0000       3.330423        90.6254 
 565   0.0000       3.347272        91.0839 
 566   0.0000       3.351655        91.2032 
 567   0.0000       3.367206        91.6263 
 568   0.0000       3.367573        91.6363 
 569   0.0000       3.370872        91.7261 
 570   0.0000       3.376976        91.8922 
 571   0.0000       3.379866        91.9708 
 572   0.0000       3.391583        92.2897 
 573   0.0000       3.391971        92.3002 
 574   0.0000       3.395209        92.3883 
 575   0.0000       3.402468        92.5859 
 576   0.0000       3.411786        92.8394 
 577   0.0000       3.415022        92.9275 
 578   0.0000       3.420476        93.0759 
 579   0.0000       3.422231        93.1236 
 580   0.0000       3.432327        93.3984 
 581   0.0000       3.443181        93.6937 
 582   0.0000       3.455488        94.0286 
 583   0.0000       3.466148        94.3187 
 584   0.0000       3.469286        94.4041 
 585   0.0000       3.478946        94.6669 
 586   0.0000       3.480395        94.7064 
 587   0.0000       3.494722        95.0962 
 588   0.0000       3.518475        95.7426 
 589   0.0000       3.529089        96.0314 
 590   0.0000       3.550957        96.6264 
 591   0.0000       3.565783        97.0299 
 592   0.0000       3.595446        97.8371 
 593   0.0000       3.651529        99.3631 
 594   0.0000       3.664194        99.7078 
 595   0.0000       3.667057        99.7857 
 596   0.0000       3.685760       100.2946 
 597   0.0000       3.698037       100.6287 
 598   0.0000       3.699840       100.6778 
 599   0.0000       3.708438       100.9117 
 600   0.0000       3.713817       101.0581 
 601   0.0000       3.714085       101.0654 
 602   0.0000       3.734028       101.6081 
 603   0.0000       3.737832       101.7116 
 604   0.0000       3.748200       101.9937 
 605   0.0000       3.750557       102.0578 
 606   0.0000       3.763536       102.4110 
 607   0.0000       3.771812       102.6362 
 608   0.0000       3.792618       103.2024 
 609   0.0000       3.793900       103.2373 
 610   0.0000       3.808408       103.6320 
 611   0.0000       3.832133       104.2776 
 612   0.0000       3.832587       104.2900 
 613   0.0000       3.854385       104.8831 
 614   0.0000       3.873963       105.4159 
 615   0.0000       3.893019       105.9344 
 616   0.0000       3.913825       106.5006 
 617   0.0000       3.930288       106.9486 
 618   0.0000       3.947768       107.4242 
 619   0.0000       3.954647       107.6114 
 620   0.0000       3.962398       107.8223 
 621   0.0000       3.977341       108.2290 
 622   0.0000       3.995955       108.7355 
 623   0.0000       4.013420       109.2107 
 624   0.0000       4.015631       109.2709 
 625   0.0000       4.021398       109.4278 
 626   0.0000       4.036352       109.8347 
 627   0.0000       4.045379       110.0804 
 628   0.0000       4.064668       110.6052 
 629   0.0000       4.070951       110.7762 
 630   0.0000       4.101335       111.6030 
 631   0.0000       4.106940       111.7555 
 632   0.0000       4.107557       111.7723 
 633   0.0000       4.126257       112.2812 
 634   0.0000       4.127328       112.3103 
 635   0.0000       4.186989       113.9337 
 636   0.0000       4.193670       114.1156 
 637   0.0000       4.240277       115.3838 
 638   0.0000       4.269760       116.1861 
 639   0.0000       4.299375       116.9920 
 640   0.0000       4.308166       117.2312 
 641   0.0000       4.317679       117.4900 
 642   0.0000       4.388404       119.4146 
 643   0.0000       4.406720       119.9129 
 644   0.0000       4.463310       121.4528 
 645   0.0000       4.505439       122.5992 
 646   0.0000       4.564837       124.2155 
 647   0.0000       4.648777       126.4997 
 648   0.0000       4.781232       130.1039 
 649   0.0000       4.785552       130.2215 
 650   0.0000       4.913100       133.6922 
 651   0.0000       4.941967       134.4778 
 652   0.0000       4.962429       135.0346 
 653   0.0000       4.965501       135.1182 
 654   0.0000       5.129713       139.5866 
 655   0.0000       5.139774       139.8604 
 656   0.0000       5.172091       140.7397 
 657   0.0000       5.186145       141.1222 
 658   0.0000      21.938675       596.9817 
 659   0.0000      22.024577       599.3192 
 660   0.0000      22.031546       599.5088 
 661   0.0000      22.043090       599.8230 
 662   0.0000      22.101729       601.4186 
 663   0.0000      22.104512       601.4943 
 664   0.0000      22.125443       602.0639 
 665   0.0000      22.160577       603.0200 
 666   0.0000      22.284280       606.3861 
 667   0.0000      22.287499       606.4737 
 668   0.0000      22.297910       606.7570 
 669   0.0000      22.304591       606.9388 
 670   0.0000      22.315051       607.2234 
 671   0.0000      22.349775       608.1683 
 672   0.0000      22.378538       608.9510 
 673   0.0000      22.387189       609.1864 
 674   0.0000      22.413210       609.8944 
 675   0.0000      22.447809       610.8359 
 676   0.0000      22.501920       612.3084 
 677   0.0000      22.947125       624.4230 

                 SPIN DOWN ORBITALS
  NO   OCC          E(Eh)            E(eV) 
   0   1.0000    -283.200236     -7706.2702 
   1   1.0000    -260.910920     -7099.7471 
   2   1.0000     -33.570893      -913.5104 
   3   1.0000     -30.563560      -831.6767 
   4   1.0000     -28.806768      -783.8720 
   5   1.0000     -28.789509      -783.4024 
   6   1.0000     -28.786010      -783.3072 
   7   1.0000     -26.072487      -709.4684 
   8   1.0000     -26.068286      -709.3541 
   9   1.0000     -26.066410      -709.3031 
  10   1.0000     -10.239830      -278.6399 
  11   1.0000     -10.225308      -278.2448 
  12   1.0000     -10.224860      -278.2326 
  13   1.0000     -10.223494      -278.1954 
  14   1.0000     -10.223447      -278.1941 
  15   1.0000     -10.223122      -278.1853 
  16   1.0000     -10.223027      -278.1827 
  17   1.0000     -10.222556      -278.1699 
  18   1.0000     -10.222118      -278.1580 
  19   1.0000     -10.221146      -278.1315 
  20   1.0000     -10.206622      -277.7363 
  21   1.0000     -10.193957      -277.3917 
  22   1.0000     -10.193512      -277.3796 
  23   1.0000     -10.192130      -277.3420 
  24   1.0000     -10.192054      -277.3399 
  25   1.0000     -10.185436      -277.1598 
  26   1.0000     -10.185255      -277.1549 
  27   1.0000     -10.184758      -277.1414 
  28   1.0000     -10.182128      -277.0698 
  29   1.0000     -10.182089      -277.0687 
  30   1.0000      -3.855134      -104.9035 
  31   1.0000      -3.446596       -93.7866 
  32   1.0000      -2.497968       -67.9732 
  33   1.0000      -2.459958       -66.9389 
  34   1.0000      -2.453101       -66.7523 
  35   1.0000      -2.163397       -58.8690 
  36   1.0000      -2.158955       -58.7482 
  37   1.0000      -2.156237       -58.6742 
  38   1.0000      -0.936236       -25.4763 
  39   1.0000      -0.919570       -25.0228 
  40   1.0000      -0.899336       -24.4722 
  41   1.0000      -0.885023       -24.0827 
  42   1.0000      -0.781734       -21.2721 
  43   1.0000      -0.750505       -20.4223 
  44   1.0000      -0.747363       -20.3368 
  45   1.0000      -0.745526       -20.2868 
  46   1.0000      -0.719996       -19.5921 
  47   1.0000      -0.715819       -19.4784 
  48   1.0000      -0.708625       -19.2827 
  49   1.0000      -0.706194       -19.2165 
  50   1.0000      -0.598783       -16.2937 
  51   1.0000      -0.585899       -15.9431 
  52   1.0000      -0.573014       -15.5925 
  53   1.0000      -0.571320       -15.5464 
  54   1.0000      -0.567866       -15.4524 
  55   1.0000      -0.554968       -15.1014 
  56   1.0000      -0.547169       -14.8892 
  57   1.0000      -0.542895       -14.7729 
  58   1.0000      -0.542394       -14.7593 
  59   1.0000      -0.540920       -14.7192 
  60   1.0000      -0.528350       -14.3771 
  61   1.0000      -0.490251       -13.3404 
  62   1.0000      -0.462025       -12.5723 
  63   1.0000      -0.440559       -11.9882 
  64   1.0000      -0.438093       -11.9211 
  65   1.0000      -0.429824       -11.6961 
  66   1.0000      -0.429066       -11.6755 
  67   1.0000      -0.426141       -11.5959 
  68   1.0000      -0.423990       -11.5374 
  69   1.0000      -0.412179       -11.2160 
  70   1.0000      -0.409598       -11.1457 
  71   1.0000      -0.408309       -11.1106 
  72   1.0000      -0.406993       -11.0749 
  73   1.0000      -0.406792       -11.0694 
  74   1.0000      -0.401372       -10.9219 
  75   1.0000      -0.397203       -10.8084 
  76   1.0000      -0.392364       -10.6768 
  77   1.0000      -0.381023       -10.3682 
  78   1.0000      -0.379685       -10.3317 
  79   1.0000      -0.378737       -10.3060 
  80   1.0000      -0.373014       -10.1502 
  81   1.0000      -0.325774        -8.8648 
  82   1.0000      -0.323694        -8.8082 
  83   1.0000      -0.312278        -8.4975 
  84   1.0000      -0.302130        -8.2214 
  85   1.0000      -0.289964        -7.8903 
  86   1.0000      -0.282749        -7.6940 
  87   1.0000      -0.282614        -7.6903 
  88   1.0000      -0.273462        -7.4413 
  89   1.0000      -0.264803        -7.2056 
  90   1.0000      -0.256815        -6.9883 
  91   1.0000      -0.243622        -6.6293 
  92   1.0000      -0.223547        -6.0830 
  93   0.0000      -0.090334        -2.4581 
  94   0.0000      -0.079363        -2.1596 
  95   0.0000      -0.078125        -2.1259 
  96   0.0000      -0.063397        -1.7251 
  97   0.0000      -0.023309        -0.6343 
  98   0.0000      -0.006472        -0.1761 
  99   0.0000       0.007232         0.1968 
 100   0.0000       0.017250         0.4694 
 101   0.0000       0.020905         0.5689 
 102   0.0000       0.026727         0.7273 
 103   0.0000       0.030015         0.8167 
 104   0.0000       0.033264         0.9052 
 105   0.0000       0.042417         1.1542 
 106   0.0000       0.049162         1.3378 
 107   0.0000       0.061679         1.6784 
 108   0.0000       0.062212         1.6929 
 109   0.0000       0.062856         1.7104 
 110   0.0000       0.063826         1.7368 
 111   0.0000       0.069982         1.9043 
 112   0.0000       0.076887         2.0922 
 113   0.0000       0.084521         2.2999 
 114   0.0000       0.084576         2.3014 
 115   0.0000       0.085939         2.3385 
 116   0.0000       0.094884         2.5819 
 117   0.0000       0.096729         2.6321 
 118   0.0000       0.101628         2.7654 
 119   0.0000       0.104617         2.8468 
 120   0.0000       0.109939         2.9916 
 121   0.0000       0.112234         3.0540 
 122   0.0000       0.118033         3.2118 
 123   0.0000       0.121075         3.2946 
 124   0.0000       0.122179         3.3247 
 125   0.0000       0.132933         3.6173 
 126   0.0000       0.137398         3.7388 
 127   0.0000       0.145565         3.9610 
 128   0.0000       0.146846         3.9959 
 129   0.0000       0.151162         4.1133 
 130   0.0000       0.152488         4.1494 
 131   0.0000       0.158940         4.3250 
 132   0.0000       0.164291         4.4706 
 133   0.0000       0.169026         4.5994 
 134   0.0000       0.171699         4.6722 
 135   0.0000       0.176318         4.7979 
 136   0.0000       0.181062         4.9269 
 137   0.0000       0.181685         4.9439 
 138   0.0000       0.182971         4.9789 
 139   0.0000       0.186696         5.0802 
 140   0.0000       0.188881         5.1397 
 141   0.0000       0.192484         5.2377 
 142   0.0000       0.197438         5.3726 
 143   0.0000       0.201392         5.4802 
 144   0.0000       0.202012         5.4970 
 145   0.0000       0.204840         5.5740 
 146   0.0000       0.206354         5.6152 
 147   0.0000       0.213510         5.8099 
 148   0.0000       0.218142         5.9359 
 149   0.0000       0.218589         5.9481 
 150   0.0000       0.220289         5.9944 
 151   0.0000       0.222574         6.0565 
 152   0.0000       0.230223         6.2647 
 153   0.0000       0.241059         6.5595 
 154   0.0000       0.242325         6.5940 
 155   0.0000       0.247229         6.7274 
 156   0.0000       0.256975         6.9926 
 157   0.0000       0.263190         7.1618 
 158   0.0000       0.281488         7.6597 
 159   0.0000       0.301282         8.1983 
 160   0.0000       0.306049         8.3280 
 161   0.0000       0.308733         8.4010 
 162   0.0000       0.314032         8.5453 
 163   0.0000       0.318577         8.6689 
 164   0.0000       0.318832         8.6759 
 165   0.0000       0.323435         8.8011 
 166   0.0000       0.328208         8.9310 
 167   0.0000       0.332680         9.0527 
 168   0.0000       0.334504         9.1023 
 169   0.0000       0.336595         9.1592 
 170   0.0000       0.338160         9.2018 
 171   0.0000       0.343357         9.3432 
 172   0.0000       0.345055         9.3894 
 173   0.0000       0.352818         9.6007 
 174   0.0000       0.354513         9.6468 
 175   0.0000       0.358697         9.7607 
 176   0.0000       0.359297         9.7770 
 177   0.0000       0.364900         9.9294 
 178   0.0000       0.368469        10.0265 
 179   0.0000       0.376744        10.2517 
 180   0.0000       0.380986        10.3671 
 181   0.0000       0.383740        10.4421 
 182   0.0000       0.384684        10.4678 
 183   0.0000       0.391577        10.6553 
 184   0.0000       0.394143        10.7252 
 185   0.0000       0.400420        10.8960 
 186   0.0000       0.404893        11.0177 
 187   0.0000       0.411337        11.1931 
 188   0.0000       0.413664        11.2564 
 189   0.0000       0.414329        11.2745 
 190   0.0000       0.418570        11.3899 
 191   0.0000       0.421084        11.4583 
 192   0.0000       0.422356        11.4929 
 193   0.0000       0.422512        11.4971 
 194   0.0000       0.426799        11.6138 
 195   0.0000       0.426915        11.6169 
 196   0.0000       0.432111        11.7583 
 197   0.0000       0.432164        11.7598 
 198   0.0000       0.437529        11.9058 
 199   0.0000       0.438841        11.9415 
 200   0.0000       0.445292        12.1170 
 201   0.0000       0.445801        12.1309 
 202   0.0000       0.454004        12.3541 
 203   0.0000       0.455037        12.3822 
 204   0.0000       0.457938        12.4611 
 205   0.0000       0.463057        12.6004 
 206   0.0000       0.464397        12.6369 
 207   0.0000       0.473154        12.8752 
 208   0.0000       0.474410        12.9093 
 209   0.0000       0.481958        13.1148 
 210   0.0000       0.483299        13.1512 
 211   0.0000       0.488499        13.2927 
 212   0.0000       0.495351        13.4792 
 213   0.0000       0.495555        13.4847 
 214   0.0000       0.510937        13.9033 
 215   0.0000       0.513405        13.9705 
 216   0.0000       0.520767        14.1708 
 217   0.0000       0.521908        14.2018 
 218   0.0000       0.523115        14.2347 
 219   0.0000       0.526727        14.3330 
 220   0.0000       0.529341        14.4041 
 221   0.0000       0.530145        14.4260 
 222   0.0000       0.536414        14.5966 
 223   0.0000       0.537074        14.6145 
 224   0.0000       0.545184        14.8352 
 225   0.0000       0.555203        15.1078 
 226   0.0000       0.558905        15.2086 
 227   0.0000       0.561515        15.2796 
 228   0.0000       0.568252        15.4629 
 229   0.0000       0.578347        15.7376 
 230   0.0000       0.582049        15.8384 
 231   0.0000       0.584883        15.9155 
 232   0.0000       0.588048        16.0016 
 233   0.0000       0.591042        16.0831 
 234   0.0000       0.598763        16.2932 
 235   0.0000       0.605660        16.4808 
 236   0.0000       0.609291        16.5797 
 237   0.0000       0.613023        16.6812 
 238   0.0000       0.616580        16.7780 
 239   0.0000       0.623217        16.9586 
 240   0.0000       0.629878        17.1399 
 241   0.0000       0.630921        17.1682 
 242   0.0000       0.644346        17.5336 
 243   0.0000       0.646604        17.5950 
 244   0.0000       0.648539        17.6476 
 245   0.0000       0.656918        17.8756 
 246   0.0000       0.665983        18.1223 
 247   0.0000       0.671066        18.2606 
 248   0.0000       0.672380        18.2964 
 249   0.0000       0.677371        18.4322 
 250   0.0000       0.688342        18.7308 
 251   0.0000       0.692441        18.8423 
 252   0.0000       0.704548        19.1717 
 253   0.0000       0.713728        19.4215 
 254   0.0000       0.723393        19.6845 
 255   0.0000       0.725293        19.7362 
 256   0.0000       0.733109        19.9489 
 257   0.0000       0.743211        20.2238 
 258   0.0000       0.746087        20.3021 
 259   0.0000       0.752383        20.4734 
 260   0.0000       0.764476        20.8024 
 261   0.0000       0.764697        20.8085 
 262   0.0000       0.775706        21.1080 
 263   0.0000       0.781649        21.2698 
 264   0.0000       0.796034        21.6612 
 265   0.0000       0.800621        21.7860 
 266   0.0000       0.813481        22.1360 
 267   0.0000       0.843914        22.9641 
 268   0.0000       0.849286        23.1103 
 269   0.0000       0.856496        23.3064 
 270   0.0000       0.868880        23.6434 
 271   0.0000       0.876374        23.8473 
 272   0.0000       0.881756        23.9938 
 273   0.0000       0.886719        24.1288 
 274   0.0000       0.889816        24.2131 
 275   0.0000       0.893407        24.3108 
 276   0.0000       0.893838        24.3226 
 277   0.0000       0.901453        24.5298 
 278   0.0000       0.905251        24.6331 
 279   0.0000       0.905383        24.6367 
 280   0.0000       0.924189        25.1485 
 281   0.0000       0.927122        25.2283 
 282   0.0000       0.930277        25.3141 
 283   0.0000       0.943569        25.6758 
 284   0.0000       0.946569        25.7575 
 285   0.0000       0.953195        25.9378 
 286   0.0000       0.956975        26.0406 
 287   0.0000       0.963644        26.2221 
 288   0.0000       0.976404        26.5693 
 289   0.0000       0.994280        27.0557 
 290   0.0000       0.996648        27.1202 
 291   0.0000       1.005895        27.3718 
 292   0.0000       1.016517        27.6608 
 293   0.0000       1.017438        27.6859 
 294   0.0000       1.021239        27.7893 
 295   0.0000       1.023265        27.8445 
 296   0.0000       1.029733        28.0205 
 297   0.0000       1.039385        28.2831 
 298   0.0000       1.042189        28.3594 
 299   0.0000       1.044321        28.4174 
 300   0.0000       1.052014        28.6267 
 301   0.0000       1.063413        28.9369 
 302   0.0000       1.071829        29.1660 
 303   0.0000       1.076627        29.2965 
 304   0.0000       1.079562        29.3764 
 305   0.0000       1.089287        29.6410 
 306   0.0000       1.089641        29.6507 
 307   0.0000       1.094879        29.7932 
 308   0.0000       1.096716        29.8432 
 309   0.0000       1.099844        29.9283 
 310   0.0000       1.108838        30.1730 
 311   0.0000       1.145096        31.1596 
 312   0.0000       1.148558        31.2539 
 313   0.0000       1.153402        31.3857 
 314   0.0000       1.160708        31.5845 
 315   0.0000       1.162776        31.6408 
 316   0.0000       1.164278        31.6816 
 317   0.0000       1.169538        31.8247 
 318   0.0000       1.175142        31.9772 
 319   0.0000       1.177836        32.0505 
 320   0.0000       1.183943        32.2167 
 321   0.0000       1.193293        32.4711 
 322   0.0000       1.198134        32.6029 
 323   0.0000       1.208723        32.8910 
 324   0.0000       1.215583        33.0777 
 325   0.0000       1.217299        33.1244 
 326   0.0000       1.228437        33.4275 
 327   0.0000       1.232636        33.5417 
 328   0.0000       1.243489        33.8371 
 329   0.0000       1.246551        33.9204 
 330   0.0000       1.255157        34.1546 
 331   0.0000       1.261137        34.3173 
 332   0.0000       1.274220        34.6733 
 333   0.0000       1.286292        35.0018 
 334   0.0000       1.291309        35.1383 
 335   0.0000       1.297108        35.2961 
 336   0.0000       1.304946        35.5094 
 337   0.0000       1.309300        35.6279 
 338   0.0000       1.314797        35.7774 
 339   0.0000       1.317824        35.8598 
 340   0.0000       1.321129        35.9498 
 341   0.0000       1.321652        35.9640 
 342   0.0000       1.323673        36.0190 
 343   0.0000       1.335273        36.3346 
 344   0.0000       1.342243        36.5243 
 345   0.0000       1.351410        36.7737 
 346   0.0000       1.354418        36.8556 
 347   0.0000       1.357155        36.9301 
 348   0.0000       1.357693        36.9447 
 349   0.0000       1.365548        37.1584 
 350   0.0000       1.375663        37.4337 
 351   0.0000       1.392559        37.8935 
 352   0.0000       1.400521        38.1101 
 353   0.0000       1.402072        38.1523 
 354   0.0000       1.410314        38.3766 
 355   0.0000       1.412773        38.4435 
 356   0.0000       1.420466        38.6528 
 357   0.0000       1.426637        38.8208 
 358   0.0000       1.431452        38.9518 
 359   0.0000       1.439590        39.1732 
 360   0.0000       1.441360        39.2214 
 361   0.0000       1.451819        39.5060 
 362   0.0000       1.454566        39.5807 
 363   0.0000       1.460421        39.7401 
 364   0.0000       1.466452        39.9042 
 365   0.0000       1.468580        39.9621 
 366   0.0000       1.482912        40.3521 
 367   0.0000       1.513180        41.1757 
 368   0.0000       1.516339        41.2617 
 369   0.0000       1.524415        41.4814 
 370   0.0000       1.529996        41.6333 
 371   0.0000       1.534870        41.7659 
 372   0.0000       1.537212        41.8297 
 373   0.0000       1.539116        41.8815 
 374   0.0000       1.555043        42.3149 
 375   0.0000       1.559505        42.4363 
 376   0.0000       1.580595        43.0102 
 377   0.0000       1.590562        43.2814 
 378   0.0000       1.594699        43.3940 
 379   0.0000       1.607820        43.7510 
 380   0.0000       1.619506        44.0690 
 381   0.0000       1.624949        44.2171 
 382   0.0000       1.625672        44.2368 
 383   0.0000       1.634794        44.4850 
 384   0.0000       1.651016        44.9264 
 385   0.0000       1.661661        45.2161 
 386   0.0000       1.668413        45.3998 
 387   0.0000       1.668506        45.4023 
 388   0.0000       1.679658        45.7058 
 389   0.0000       1.696940        46.1761 
 390   0.0000       1.697169        46.1823 
 391   0.0000       1.703989        46.3679 
 392   0.0000       1.711880        46.5826 
 393   0.0000       1.728781        47.0425 
 394   0.0000       1.742196        47.4076 
 395   0.0000       1.749077        47.5948 
 396   0.0000       1.768286        48.1175 
 397   0.0000       1.768921        48.1348 
 398   0.0000       1.782404        48.5017 
 399   0.0000       1.794163        48.8217 
 400   0.0000       1.810430        49.2643 
 401   0.0000       1.812217        49.3129 
 402   0.0000       1.826195        49.6933 
 403   0.0000       1.840055        50.0705 
 404   0.0000       1.855571        50.4927 
 405   0.0000       1.870169        50.8899 
 406   0.0000       1.874409        51.0052 
 407   0.0000       1.884391        51.2769 
 408   0.0000       1.897758        51.6406 
 409   0.0000       1.921776        52.2942 
 410   0.0000       1.926736        52.4291 
 411   0.0000       1.929674        52.5091 
 412   0.0000       1.936679        52.6997 
 413   0.0000       1.960607        53.3508 
 414   0.0000       1.969730        53.5991 
 415   0.0000       1.975019        53.7430 
 416   0.0000       2.019603        54.9562 
 417   0.0000       2.027618        55.1743 
 418   0.0000       2.029923        55.2370 
 419   0.0000       2.049352        55.7657 
 420   0.0000       2.052527        55.8521 
 421   0.0000       2.055586        55.9353 
 422   0.0000       2.062010        56.1101 
 423   0.0000       2.069274        56.3078 
 424   0.0000       2.072205        56.3876 
 425   0.0000       2.073698        56.4282 
 426   0.0000       2.082774        56.6752 
 427   0.0000       2.092090        56.9287 
 428   0.0000       2.106984        57.3340 
 429   0.0000       2.109992        57.4158 
 430   0.0000       2.126860        57.8748 
 431   0.0000       2.132949        58.0405 
 432   0.0000       2.147750        58.4432 
 433   0.0000       2.154022        58.6139 
 434   0.0000       2.163547        58.8731 
 435   0.0000       2.182914        59.4001 
 436   0.0000       2.187844        59.5343 
 437   0.0000       2.211556        60.1795 
 438   0.0000       2.226442        60.5846 
 439   0.0000       2.232610        60.7524 
 440   0.0000       2.238093        60.9016 
 441   0.0000       2.238322        60.9078 
 442   0.0000       2.255809        61.3837 
 443   0.0000       2.260856        61.5210 
 444   0.0000       2.275243        61.9125 
 445   0.0000       2.282871        62.1201 
 446   0.0000       2.284448        62.1630 
 447   0.0000       2.288925        62.2848 
 448   0.0000       2.311300        62.8937 
 449   0.0000       2.319120        63.1065 
 450   0.0000       2.333830        63.5067 
 451   0.0000       2.343109        63.7592 
 452   0.0000       2.343788        63.7777 
 453   0.0000       2.354936        64.0811 
 454   0.0000       2.360657        64.2367 
 455   0.0000       2.384727        64.8917 
 456   0.0000       2.411193        65.6119 
 457   0.0000       2.413496        65.6746 
 458   0.0000       2.424262        65.9675 
 459   0.0000       2.432770        66.1990 
 460   0.0000       2.436573        66.3025 
 461   0.0000       2.439256        66.3755 
 462   0.0000       2.447448        66.5985 
 463   0.0000       2.459421        66.9243 
 464   0.0000       2.473119        67.2970 
 465   0.0000       2.485359        67.6301 
 466   0.0000       2.490873        67.7801 
 467   0.0000       2.499384        68.0117 
 468   0.0000       2.508216        68.2520 
 469   0.0000       2.509676        68.2918 
 470   0.0000       2.517416        68.5024 
 471   0.0000       2.550014        69.3894 
 472   0.0000       2.562142        69.7194 
 473   0.0000       2.568907        69.9035 
 474   0.0000       2.576477        70.1095 
 475   0.0000       2.583300        70.2952 
 476   0.0000       2.587565        70.4112 
 477   0.0000       2.590405        70.4885 
 478   0.0000       2.602054        70.8055 
 479   0.0000       2.611427        71.0605 
 480   0.0000       2.618087        71.2418 
 481   0.0000       2.620385        71.3043 
 482   0.0000       2.629631        71.5559 
 483   0.0000       2.632522        71.6346 
 484   0.0000       2.652832        72.1872 
 485   0.0000       2.660833        72.4049 
 486   0.0000       2.712777        73.8184 
 487   0.0000       2.718936        73.9860 
 488   0.0000       2.722786        74.0908 
 489   0.0000       2.727160        74.2098 
 490   0.0000       2.729110        74.2628 
 491   0.0000       2.739115        74.5351 
 492   0.0000       2.748781        74.7981 
 493   0.0000       2.760714        75.1229 
 494   0.0000       2.765905        75.2641 
 495   0.0000       2.785468        75.7964 
 496   0.0000       2.786045        75.8121 
 497   0.0000       2.810319        76.4727 
 498   0.0000       2.827532        76.9411 
 499   0.0000       2.838902        77.2505 
 500   0.0000       2.854936        77.6868 
 501   0.0000       2.865647        77.9782 
 502   0.0000       2.889010        78.6140 
 503   0.0000       2.892593        78.7115 
 504   0.0000       2.901454        78.9526 
 505   0.0000       2.906737        79.0963 
 506   0.0000       2.908185        79.1357 
 507   0.0000       2.909287        79.1657 
 508   0.0000       2.929251        79.7090 
 509   0.0000       2.937932        79.9452 
 510   0.0000       2.939114        79.9774 
 511   0.0000       2.945612        80.1542 
 512   0.0000       2.949145        80.2503 
 513   0.0000       2.953895        80.3796 
 514   0.0000       2.962311        80.6086 
 515   0.0000       2.970717        80.8373 
 516   0.0000       2.981240        81.1237 
 517   0.0000       2.992626        81.4335 
 518   0.0000       2.996261        81.5324 
 519   0.0000       2.998578        81.5955 
 520   0.0000       3.008207        81.8575 
 521   0.0000       3.008917        81.8768 
 522   0.0000       3.017503        82.1104 
 523   0.0000       3.025076        82.3165 
 524   0.0000       3.026448        82.3538 
 525   0.0000       3.032425        82.5165 
 526   0.0000       3.035256        82.5935 
 527   0.0000       3.052285        83.0569 
 528   0.0000       3.058943        83.2381 
 529   0.0000       3.066076        83.4322 
 530   0.0000       3.070588        83.5549 
 531   0.0000       3.071900        83.5906 
 532   0.0000       3.078914        83.7815 
 533   0.0000       3.092804        84.1595 
 534   0.0000       3.102253        84.4166 
 535   0.0000       3.113064        84.7108 
 536   0.0000       3.115613        84.7801 
 537   0.0000       3.119285        84.8801 
 538   0.0000       3.128318        85.1259 
 539   0.0000       3.130744        85.1919 
 540   0.0000       3.140272        85.4511 
 541   0.0000       3.141538        85.4856 
 542   0.0000       3.146470        85.6198 
 543   0.0000       3.152155        85.7745 
 544   0.0000       3.165557        86.1392 
 545   0.0000       3.171678        86.3057 
 546   0.0000       3.174870        86.3926 
 547   0.0000       3.180158        86.5365 
 548   0.0000       3.193293        86.8939 
 549   0.0000       3.206000        87.2397 
 550   0.0000       3.208671        87.3124 
 551   0.0000       3.229417        87.8769 
 552   0.0000       3.231478        87.9330 
 553   0.0000       3.238994        88.1375 
 554   0.0000       3.241959        88.2182 
 555   0.0000       3.257858        88.6508 
 556   0.0000       3.261997        88.7634 
 557   0.0000       3.267031        88.9004 
 558   0.0000       3.269042        88.9551 
 559   0.0000       3.276814        89.1666 
 560   0.0000       3.281684        89.2992 
 561   0.0000       3.297508        89.7298 
 562   0.0000       3.317283        90.2679 
 563   0.0000       3.324101        90.4534 
 564   0.0000       3.338279        90.8392 
 565   0.0000       3.352790        91.2341 
 566   0.0000       3.353332        91.2488 
 567   0.0000       3.368316        91.6565 
 568   0.0000       3.372501        91.7704 
 569   0.0000       3.375389        91.8490 
 570   0.0000       3.380987        92.0013 
 571   0.0000       3.381041        92.0028 
 572   0.0000       3.394228        92.3616 
 573   0.0000       3.396858        92.4332 
 574   0.0000       3.397388        92.4476 
 575   0.0000       3.410746        92.8111 
 576   0.0000       3.412603        92.8617 
 577   0.0000       3.416493        92.9675 
 578   0.0000       3.421842        93.1131 
 579   0.0000       3.424708        93.1910 
 580   0.0000       3.436498        93.5119 
 581   0.0000       3.444486        93.7292 
 582   0.0000       3.459595        94.1404 
 583   0.0000       3.467233        94.3482 
 584   0.0000       3.475395        94.5703 
 585   0.0000       3.480658        94.7135 
 586   0.0000       3.481624        94.7398 
 587   0.0000       3.512645        95.5839 
 588   0.0000       3.522811        95.8606 
 589   0.0000       3.532681        96.1291 
 590   0.0000       3.567306        97.0713 
 591   0.0000       3.569766        97.1383 
 592   0.0000       3.626427        98.6801 
 593   0.0000       3.669452        99.8509 
 594   0.0000       3.676633       100.0463 
 595   0.0000       3.695219       100.5520 
 596   0.0000       3.699114       100.6580 
 597   0.0000       3.702439       100.7485 
 598   0.0000       3.706914       100.8703 
 599   0.0000       3.719230       101.2054 
 600   0.0000       3.720243       101.2330 
 601   0.0000       3.736134       101.6654 
 602   0.0000       3.741820       101.8201 
 603   0.0000       3.749234       102.0218 
 604   0.0000       3.759779       102.3088 
 605   0.0000       3.772325       102.6502 
 606   0.0000       3.772363       102.6512 
 607   0.0000       3.780454       102.8714 
 608   0.0000       3.797263       103.3288 
 609   0.0000       3.809599       103.6645 
 610   0.0000       3.814316       103.7928 
 611   0.0000       3.833957       104.3273 
 612   0.0000       3.857462       104.9669 
 613   0.0000       3.859902       105.0333 
 614   0.0000       3.886460       105.7559 
 615   0.0000       3.897411       106.0540 
 616   0.0000       3.922764       106.7438 
 617   0.0000       3.932188       107.0003 
 618   0.0000       3.950990       107.5119 
 619   0.0000       3.961275       107.7918 
 620   0.0000       3.963779       107.8599 
 621   0.0000       3.979004       108.2742 
 622   0.0000       3.999296       108.8264 
 623   0.0000       4.015879       109.2776 
 624   0.0000       4.023134       109.4751 
 625   0.0000       4.035499       109.8115 
 626   0.0000       4.044830       110.0654 
 627   0.0000       4.048301       110.1599 
 628   0.0000       4.072122       110.8081 
 629   0.0000       4.074528       110.8735 
 630   0.0000       4.110215       111.8446 
 631   0.0000       4.127316       112.3100 
 632   0.0000       4.131044       112.4114 
 633   0.0000       4.187386       113.9446 
 634   0.0000       4.212827       114.6369 
 635   0.0000       4.217624       114.7674 
 636   0.0000       4.248540       115.6087 
 637   0.0000       4.271254       116.2267 
 638   0.0000       4.304295       117.1258 
 639   0.0000       4.324591       117.6781 
 640   0.0000       4.370994       118.9408 
 641   0.0000       4.379637       119.1760 
 642   0.0000       4.406106       119.8962 
 643   0.0000       4.491853       122.2295 
 644   0.0000       4.552543       123.8810 
 645   0.0000       4.605573       125.3240 
 646   0.0000       4.631221       126.0219 
 647   0.0000       4.719975       128.4371 
 648   0.0000       4.788571       130.3036 
 649   0.0000       4.796581       130.5216 
 650   0.0000       4.917613       133.8151 
 651   0.0000       4.946174       134.5922 
 652   0.0000       4.965389       135.1151 
 653   0.0000       4.968805       135.2081 
 654   0.0000       5.132612       139.6655 
 655   0.0000       5.149067       140.1132 
 656   0.0000       5.180055       140.9565 
 657   0.0000       5.194020       141.3365 
 658   0.0000      21.939606       597.0070 
 659   0.0000      22.024590       599.3196 
 660   0.0000      22.032013       599.5216 
 661   0.0000      22.043682       599.8391 
 662   0.0000      22.102377       601.4363 
 663   0.0000      22.104969       601.5068 
 664   0.0000      22.126209       602.0848 
 665   0.0000      22.160617       603.0211 
 666   0.0000      22.284643       606.3960 
 667   0.0000      22.288632       606.5045 
 668   0.0000      22.298305       606.7677 
 669   0.0000      22.304797       606.9444 
 670   0.0000      22.314879       607.2187 
 671   0.0000      22.350152       608.1786 
 672   0.0000      22.379328       608.9725 
 673   0.0000      22.387663       609.1993 
 674   0.0000      22.413391       609.8994 
 675   0.0000      22.448406       610.8522 
 676   0.0000      22.502623       612.3275 
 677   0.0000      22.947971       624.4460 

                    ********************************
                    * MULLIKEN POPULATION ANALYSIS *
                    ********************************

--------------------------------------------
MULLIKEN ATOMIC CHARGES AND SPIN POPULATIONS
--------------------------------------------
   0 Fe:    0.787954    3.379627
   1 C :   -0.193447    0.068998
   2 C :   -0.185266    0.101219
   3 C :   -0.193750    0.067127
   4 C :   -0.237892    0.042120
   5 C :   -0.235760    0.041375
   6 H :    0.124355   -0.003063
   7 H :    0.130605    0.000385
   8 H :    0.131322    0.000296
   9 H :    0.124036   -0.003168
  10 H :    0.128845   -0.005988
  11 C :   -0.346081    0.063243
  12 C :   -0.184136    0.000194
  13 C :   -0.178845   -0.001217
  14 C :   -0.354929    0.060647
  15 C :    0.225139    0.063131
  16 C :    0.546758   -0.031834
  17 C :   -0.270030    0.019021
  18 H :    0.122863    0.003685
  19 H :    0.123084    0.003609
  20 H :    0.129409   -0.001393
  21 Co:    0.317017    0.146549
  22 C :   -0.123843   -0.009339
  23 C :   -0.113698    0.004912
  24 C :   -0.113537    0.004919
  25 C :   -0.120376   -0.009328
  26 C :   -0.081152    0.018060
  27 H :    0.154621   -0.000999
  28 H :    0.147150    0.000581
  29 H :    0.150609   -0.000364
  30 H :    0.150353   -0.000364
  31 H :    0.146853    0.000579
  32 C :   -0.274124    0.018934
  33 C :   -0.069737   -0.021152
  34 C :   -0.073092   -0.021180
  35 H :    0.150561   -0.000325
  36 H :    0.139406    0.001218
  37 H :    0.139299    0.001226
  38 H :    0.150161   -0.000316
  39 H :    0.129298   -0.001623
Sum of atomic charges         :    1.0000000
Sum of atomic spin populations:    4.0000000

-----------------------------------------------------
MULLIKEN REDUCED ORBITAL CHARGES AND SPIN POPULATIONS
-----------------------------------------------------
CHARGE
  0 Fes       :     6.501529  s :     6.501529
      pz      :     4.128880  p :    12.449076
      px      :     4.135770
      py      :     4.184426
      dz2     :     1.012274  d :     6.260340
      dxz     :     1.580175
      dyz     :     1.469437
      dx2y2   :     1.202106
      dxy     :     0.996347
      f0      :     0.000174  f :     0.001101
      f+1     :     0.000096
      f-1     :     0.000065
      f+2     :     0.000076
      f-2     :     0.000252
      f+3     :     0.000170
      f-3     :     0.000268
  1 C s       :     3.142281  s :     3.142281
      pz      :     0.968008  p :     2.975039
      px      :     0.998418
      py      :     1.008613
      dz2     :     0.016021  d :     0.076127
      dxz     :     0.014918
      dyz     :     0.012927
      dx2y2   :     0.021394
      dxy     :     0.010867
  2 C s       :     3.185082  s :     3.185082
      pz      :     0.903327  p :     2.926451
      px      :     0.993382
      py      :     1.029741
      dz2     :     0.017089  d :     0.073734
      dxz     :     0.022198
      dyz     :     0.017474
      dx2y2   :     0.010318
      dxy     :     0.006654
  3 C s       :     3.143073  s :     3.143073
      pz      :     0.972017  p :     2.974759
      px      :     0.989710
      py      :     1.013031
      dz2     :     0.014690  d :     0.075918
      dxz     :     0.017048
      dyz     :     0.014138
      dx2y2   :     0.020206
      dxy     :     0.009836
  4 C s       :     3.182024  s :     3.182024
      pz      :     0.947314  p :     2.984075
      px      :     1.039035
      py      :     0.997726
      dz2     :     0.013614  d :     0.071793
      dxz     :     0.013909
      dyz     :     0.019766
      dx2y2   :     0.015426
      dxy     :     0.009079
  5 C s       :     3.182229  s :     3.182229
      pz      :     0.923874  p :     2.981870
      px      :     1.058666
      py      :     0.999330
      dz2     :     0.015673  d :     0.071661
      dxz     :     0.014225
      dyz     :     0.020737
      dx2y2   :     0.012720
      dxy     :     0.008306
  6 H s       :     0.847466  s :     0.847466
      pz      :     0.015627  p :     0.028179
      px      :     0.006485
      py      :     0.006067
  7 H s       :     0.841088  s :     0.841088
      pz      :     0.010399  p :     0.028307
      px      :     0.009190
      py      :     0.008718
  8 H s       :     0.840400  s :     0.840400
      pz      :     0.007331  p :     0.028278
      px      :     0.011581
      py      :     0.009367
  9 H s       :     0.847797  s :     0.847797
      pz      :     0.017360  p :     0.028167
      px      :     0.005211
      py      :     0.005597
 10 H s       :     0.843690  s :     0.843690
      pz      :     0.003679  p :     0.027466
      px      :     0.012100
      py      :     0.011687
 11 C s       :     3.266624  s :     3.266624
      pz      :     0.983358  p :     3.001365
      px      :     1.014121
      py      :     1.003886
      dz2     :     0.013415  d :     0.078092
      dxz     :     0.017351
      dyz     :     0.016493
      dx2y2   :     0.021089
      dxy     :     0.009744
 12 C s       :     3.217226  s :     3.217226
      pz      :     0.909812  p :     2.895082
      px      :     1.000286
      py      :     0.984985
      dz2     :     0.013979  d :     0.071829
      dxz     :     0.013309
      dyz     :     0.019283
      dx2y2   :     0.016179
      dxy     :     0.009079
 13 C s       :     3.214706  s :     3.214706
      pz      :     0.898458  p :     2.892374
      px      :     1.008688
      py      :     0.985228
      dz2     :     0.016292  d :     0.071765
      dxz     :     0.012954
      dyz     :     0.019890
      dx2y2   :     0.013997
      dxy     :     0.008632
 14 C s       :     3.274380  s :     3.274380
      pz      :     0.970059  p :     3.002544
      px      :     1.032811
      py      :     0.999675
      dz2     :     0.014877  d :     0.078005
      dxz     :     0.015487
      dyz     :     0.015248
      dx2y2   :     0.021606
      dxy     :     0.010787
 15 C s       :     2.972066  s :     2.972066
      pz      :     0.844777  p :     2.660892
      px      :     0.713079
      py      :     1.103036
      dz2     :     0.028912  d :     0.141903
      dxz     :     0.034947
      dyz     :     0.023669
      dx2y2   :     0.030930
      dxy     :     0.023444
 16 C s       :     2.824915  s :     2.824915
      pz      :     0.812266  p :     2.481515
      px      :     0.682768
      py      :     0.986481
      dz2     :     0.029115  d :     0.146812
      dxz     :     0.034425
      dyz     :     0.019408
      dx2y2   :     0.040230
      dxy     :     0.023634
 17 C s       :     3.285174  s :     3.285174
      pz      :     0.997499  p :     2.906552
      px      :     0.966977
      py      :     0.942076
      dz2     :     0.013383  d :     0.078304
      dxz     :     0.017668
      dyz     :     0.016272
      dx2y2   :     0.020038
      dxy     :     0.010943
 18 H s       :     0.848722  s :     0.848722
      pz      :     0.007668  p :     0.028415
      px      :     0.011400
      py      :     0.009347
 19 H s       :     0.848511  s :     0.848511
      pz      :     0.010247  p :     0.028404
      px      :     0.009293
      py      :     0.008864
 20 H s       :     0.842298  s :     0.842298
      pz      :     0.017588  p :     0.028293
      px      :     0.005183
      py      :     0.005522
 21 Cos       :     6.557957  s :     6.557957
      pz      :     4.135540  p :    12.530899
      px      :     4.175915
      py      :     4.219443
      dz2     :     1.859420  d :     7.593203
      dxz     :     1.452232
      dyz     :     1.362134
      dx2y2   :     1.031582
      dxy     :     1.887834
      f0      :     0.000123  f :     0.000924
      f+1     :     0.000068
      f-1     :     0.000069
      f+2     :     0.000080
      f-2     :     0.000200
      f+3     :     0.000174
      f-3     :     0.000210
 22 C s       :     3.184542  s :     3.184542
      pz      :     0.992216  p :     2.863507
      px      :     0.931645
      py      :     0.939645
      dz2     :     0.013330  d :     0.075794
      dxz     :     0.014791
      dyz     :     0.015192
      dx2y2   :     0.020427
      dxy     :     0.012055
 23 C s       :     3.183467  s :     3.183467
      pz      :     0.929927  p :     2.856430
      px      :     0.962593
      py      :     0.963910
      dz2     :     0.015805  d :     0.073801
      dxz     :     0.020844
      dyz     :     0.014993
      dx2y2   :     0.014052
      dxy     :     0.008107
 24 C s       :     3.182830  s :     3.182830
      pz      :     0.943161  p :     2.856914
      px      :     0.952974
      py      :     0.960778
      dz2     :     0.015707  d :     0.073792
      dxz     :     0.019498
      dyz     :     0.014395
      dx2y2   :     0.015189
      dxy     :     0.009004
 25 C s       :     3.181923  s :     3.181923
      pz      :     0.983171  p :     2.862767
      px      :     0.940437
      py      :     0.939159
      dz2     :     0.014463  d :     0.075686
      dxz     :     0.014835
      dyz     :     0.015987
      dx2y2   :     0.018771
      dxy     :     0.011631
 26 C s       :     3.155634  s :     3.155634
      pz      :     0.907351  p :     2.854044
      px      :     0.969309
      py      :     0.977384
      dz2     :     0.016966  d :     0.071474
      dxz     :     0.014101
      dyz     :     0.022518
      dx2y2   :     0.010399
      dxy     :     0.007488
 27 H s       :     0.817296  s :     0.817296
      pz      :     0.003617  p :     0.028083
      px      :     0.012686
      py      :     0.011780
 28 H s       :     0.824699  s :     0.824699
      pz      :     0.018351  p :     0.028151
      px      :     0.004709
      py      :     0.005090
 29 H s       :     0.821347  s :     0.821347
      pz      :     0.007655  p :     0.028044
      px      :     0.010843
      py      :     0.009546
 30 H s       :     0.821596  s :     0.821596
      pz      :     0.010269  p :     0.028051
      px      :     0.008857
      py      :     0.008925
 31 H s       :     0.824993  s :     0.824993
      pz      :     0.016744  p :     0.028155
      px      :     0.005939
      py      :     0.005471
 32 C s       :     3.287933  s :     3.287933
      pz      :     0.987018  p :     2.907836
      px      :     0.981223
      py      :     0.939595
      dz2     :     0.014856  d :     0.078355
      dxz     :     0.016026
      dyz     :     0.015329
      dx2y2   :     0.020218
      dxy     :     0.011926
 33 C s       :     3.219839  s :     3.219839
      pz      :     0.904922  p :     2.776547
      px      :     0.928159
      py      :     0.943466
      dz2     :     0.016840  d :     0.073352
      dxz     :     0.012990
      dyz     :     0.020368
      dx2y2   :     0.014077
      dxy     :     0.009077
 34 C s       :     3.222954  s :     3.222954
      pz      :     0.912015  p :     2.776725
      px      :     0.924019
      py      :     0.940692
      dz2     :     0.014424  d :     0.073413
      dxz     :     0.014130
      dyz     :     0.019519
      dx2y2   :     0.015715
      dxy     :     0.009625
 35 H s       :     0.821144  s :     0.821144
      pz      :     0.016904  p :     0.028295
      px      :     0.005961
      py      :     0.005430
 36 H s       :     0.832339  s :     0.832339
      pz      :     0.007728  p :     0.028255
      px      :     0.010842
      py      :     0.009684
 37 H s       :     0.832441  s :     0.832441
      pz      :     0.010363  p :     0.028260
      px      :     0.008820
      py      :     0.009077
 38 H s       :     0.821537  s :     0.821537
      pz      :     0.018450  p :     0.028302
      px      :     0.004776
      py      :     0.005076
 39 H s       :     0.842436  s :     0.842436
      pz      :     0.016204  p :     0.028266
      px      :     0.006225
      py      :     0.005837

SPIN
  0 Fes       :     0.063771  s :     0.063771
      pz      :     0.018085  p :     0.035925
      px      :     0.011918
      py      :     0.005922
      dz2     :     0.927694  d :     3.279931
      dxz     :     0.325813
      dyz     :     0.429060
      dx2y2   :     0.666382
      dxy     :     0.930981
      f0      :    -0.000023  f :    -0.000000
      f+1     :     0.000001
      f-1     :     0.000005
      f+2     :     0.000002
      f-2     :     0.000006
      f+3     :     0.000005
      f-3     :     0.000002
  1 C s       :    -0.012294  s :    -0.012294
      pz      :     0.007048  p :     0.078738
      px      :     0.032043
      py      :     0.039646
      dz2     :     0.000405  d :     0.002554
      dxz     :     0.000043
      dyz     :     0.000426
      dx2y2   :     0.001497
      dxy     :     0.000184
  2 C s       :    -0.004012  s :    -0.004012
      pz      :     0.006442  p :     0.102168
      px      :     0.031916
      py      :     0.063810
      dz2     :     0.000803  d :     0.003063
      dxz     :     0.000813
      dyz     :     0.002112
      dx2y2   :    -0.000363
      dxy     :    -0.000304
  3 C s       :    -0.012649  s :    -0.012649
      pz      :     0.008088  p :     0.077189
      px      :     0.029366
      py      :     0.039735
      dz2     :     0.000617  d :     0.002586
      dxz     :     0.000176
      dyz     :     0.000319
      dx2y2   :     0.001289
      dxy     :     0.000185
  4 C s       :    -0.002827  s :    -0.002827
      pz      :     0.005118  p :     0.042690
      px      :     0.025084
      py      :     0.012488
      dz2     :     0.000041  d :     0.002257
      dxz     :     0.001235
      dyz     :     0.000341
      dx2y2   :     0.000826
      dxy     :    -0.000187
  5 C s       :    -0.003196  s :    -0.003196
      pz      :     0.003475  p :     0.042319
      px      :     0.027199
      py      :     0.011645
      dz2     :     0.000020  d :     0.002252
      dxz     :     0.001389
      dyz     :     0.000394
      dx2y2   :     0.000609
      dxy     :    -0.000159
  6 H s       :    -0.003490  s :    -0.003490
      pz      :    -0.000064  p :     0.000427
      px      :     0.000226
      py      :     0.000265
  7 H s       :     0.000157  s :     0.000157
      pz      :    -0.000005  p :     0.000227
      px      :     0.000104
      py      :     0.000129
  8 H s       :     0.000069  s :     0.000069
      pz      :     0.000009  p :     0.000227
      px      :     0.000092
      py      :     0.000126
  9 H s       :    -0.003601  s :    -0.003601
      pz      :    -0.000079  p :     0.000432
      px      :     0.000244
      py      :     0.000268
 10 H s       :    -0.006544  s :    -0.006544
      pz      :     0.000000  p :     0.000556
      px      :     0.000227
      py      :     0.000328
 11 C s       :    -0.000321  s :    -0.000321
      pz      :     0.008682  p :     0.060730
      px      :     0.021997
      py      :     0.030052
      dz2     :     0.000776  d :     0.002833
      dxz     :     0.000185
      dyz     :     0.000403
      dx2y2   :     0.001148
      dxy     :     0.000321
 12 C s       :    -0.007143  s :    -0.007143
      pz      :     0.003611  p :     0.006074
      px      :     0.001338
      py      :     0.001125
      dz2     :    -0.000098  d :     0.001263
      dxz     :     0.001095
      dyz     :     0.000047
      dx2y2   :     0.000315
      dxy     :    -0.000096
 13 C s       :    -0.007865  s :    -0.007865
      pz      :     0.003329  p :     0.005390
      px      :     0.001272
      py      :     0.000789
      dz2     :    -0.000078  d :     0.001258
      dxz     :     0.000978
      dyz     :     0.000024
      dx2y2   :     0.000404
      dxy     :    -0.000070
 14 C s       :    -0.000734  s :    -0.000734
      pz      :     0.007700  p :     0.058533
      px      :     0.022522
      py      :     0.028312
      dz2     :     0.000565  d :     0.002848
      dxz     :     0.000084
      dyz     :     0.000438
      dx2y2   :     0.001391
      dxy     :     0.000371
 15 C s       :    -0.046624  s :    -0.046624
      pz      :     0.012428  p :     0.106556
      px      :     0.037758
      py      :     0.056370
      dz2     :     0.000580  d :     0.003199
      dxz     :     0.000348
      dyz     :     0.003393
      dx2y2   :    -0.001155
      dxy     :     0.000034
 16 C s       :    -0.020169  s :    -0.020169
      pz      :    -0.006937  p :    -0.013494
      px      :    -0.010320
      py      :     0.003763
      dz2     :    -0.000181  d :     0.001829
      dxz     :    -0.000559
      dyz     :    -0.000384
      dx2y2   :     0.003553
      dxy     :    -0.000600
 17 C s       :     0.006913  s :     0.006913
      pz      :     0.003505  p :     0.012642
      px      :     0.003190
      py      :     0.005948
      dz2     :    -0.000012  d :    -0.000535
      dxz     :    -0.000065
      dyz     :     0.000001
      dx2y2   :    -0.000466
      dxy     :     0.000008
 18 H s       :     0.003643  s :     0.003643
      pz      :     0.000021  p :     0.000042
      px      :    -0.000019
      py      :     0.000039
 19 H s       :     0.003566  s :     0.003566
      pz      :     0.000015  p :     0.000042
      px      :    -0.000014
      py      :     0.000042
 20 H s       :    -0.001724  s :    -0.001724
      pz      :    -0.000068  p :     0.000331
      px      :     0.000176
      py      :     0.000223
 21 Cos       :     0.003039  s :     0.003039
      pz      :     0.000020  p :     0.002197
      px      :     0.000493
      py      :     0.001685
      dz2     :     0.004887  d :     0.141309
      dxz     :     0.016025
      dyz     :     0.003686
      dx2y2   :     0.109927
      dxy     :     0.006784
      f0      :     0.000001  f :     0.000004
      f+1     :     0.000000
      f-1     :     0.000003
      f+2     :     0.000000
      f-2     :     0.000001
      f+3     :    -0.000003
      f-3     :     0.000001
 22 C s       :     0.000144  s :     0.000144
      pz      :    -0.000828  p :    -0.009677
      px      :    -0.004563
      py      :    -0.004286
      dz2     :    -0.000016  d :     0.000194
      dxz     :     0.000004
      dyz     :    -0.000048
      dx2y2   :     0.000252
      dxy     :     0.000002
 23 C s       :     0.000095  s :     0.000095
      pz      :     0.001239  p :     0.005001
      px      :     0.002864
      py      :     0.000897
      dz2     :     0.000052  d :    -0.000184
      dxz     :    -0.000026
      dyz     :    -0.000150
      dx2y2   :    -0.000001
      dxy     :    -0.000059
 24 C s       :     0.000105  s :     0.000105
      pz      :     0.000772  p :     0.004999
      px      :     0.003553
      py      :     0.000674
      dz2     :     0.000028  d :    -0.000185
      dxz     :    -0.000014
      dyz     :    -0.000118
      dx2y2   :    -0.000006
      dxy     :    -0.000074
 25 C s       :     0.000164  s :     0.000164
      pz      :    -0.000766  p :    -0.009687
      px      :    -0.004669
      py      :    -0.004252
      dz2     :    -0.000005  d :     0.000195
      dxz     :    -0.000040
      dyz     :    -0.000036
      dx2y2   :     0.000279
      dxy     :    -0.000003
 26 C s       :    -0.001959  s :    -0.001959
      pz      :     0.002321  p :     0.020176
      px      :     0.012063
      py      :     0.005791
      dz2     :     0.000057  d :    -0.000157
      dxz     :     0.000002
      dyz     :    -0.000065
      dx2y2   :    -0.000119
      dxy     :    -0.000032
 27 H s       :    -0.001084  s :    -0.001084
      pz      :     0.000005  p :     0.000085
      px      :     0.000059
      py      :     0.000020
 28 H s       :     0.000623  s :     0.000623
      pz      :     0.000005  p :    -0.000042
      px      :    -0.000026
      py      :    -0.000022
 29 H s       :    -0.000398  s :    -0.000398
      pz      :     0.000001  p :     0.000034
      px      :     0.000025
      py      :     0.000007
 30 H s       :    -0.000398  s :    -0.000398
      pz      :    -0.000003  p :     0.000034
      px      :     0.000031
      py      :     0.000006
 31 H s       :     0.000621  s :     0.000621
      pz      :     0.000004  p :    -0.000042
      px      :    -0.000025
      py      :    -0.000021
 32 C s       :     0.006899  s :     0.006899
      pz      :     0.002916  p :     0.012569
      px      :     0.003522
      py      :     0.006131
      dz2     :    -0.000052  d :    -0.000535
      dxz     :     0.000059
      dyz     :    -0.000007
      dx2y2   :    -0.000578
      dxy     :     0.000043
 33 C s       :    -0.001176  s :    -0.001176
      pz      :    -0.000626  p :    -0.019640
      px      :    -0.009195
      py      :    -0.009818
      dz2     :     0.000016  d :    -0.000336
      dxz     :    -0.000103
      dyz     :    -0.000196
      dx2y2   :    -0.000032
      dxy     :    -0.000021
 34 C s       :    -0.001156  s :    -0.001156
      pz      :    -0.000938  p :    -0.019689
      px      :    -0.008785
      py      :    -0.009966
      dz2     :    -0.000042  d :    -0.000336
      dxz     :    -0.000029
      dyz     :    -0.000162
      dx2y2   :    -0.000057
      dxy     :    -0.000045
 35 H s       :    -0.000396  s :    -0.000396
      pz      :    -0.000006  p :     0.000071
      px      :     0.000021
      py      :     0.000056
 36 H s       :     0.001304  s :     0.001304
      pz      :     0.000000  p :    -0.000086
      px      :    -0.000046
      py      :    -0.000039
 37 H s       :     0.001312  s :     0.001312
      pz      :    -0.000002  p :    -0.000086
      px      :    -0.000043
      py      :    -0.000041
 38 H s       :    -0.000387  s :    -0.000387
      pz      :    -0.000007  p :     0.000071
      px      :     0.000023
      py      :     0.000055
 39 H s       :    -0.001963  s :    -0.001963
      pz      :    -0.000065  p :     0.000340
      px      :     0.000177
      py      :     0.000228


                     *******************************
                     * LOEWDIN POPULATION ANALYSIS *
                     *******************************

-------------------------------------------
LOEWDIN ATOMIC CHARGES AND SPIN POPULATIONS
-------------------------------------------
   0 Fe:    0.218638    3.352751
   1 C :   -0.157678    0.066256
   2 C :   -0.134101    0.080846
   3 C :   -0.157574    0.065581
   4 C :   -0.154619    0.039638
   5 C :   -0.153877    0.039503
   6 H :    0.141826    0.001829
   7 H :    0.144354    0.001861
   8 H :    0.144456    0.001839
   9 H :    0.141805    0.001840
  10 H :    0.142995    0.000867
  11 C :   -0.105809    0.050938
  12 C :   -0.134126    0.013099
  13 C :   -0.134202    0.012893
  14 C :   -0.106017    0.049937
  15 C :   -0.106479    0.084473
  16 C :   -0.052705    0.000019
  17 C :   -0.031285    0.003705
  18 H :    0.149404    0.002078
  19 H :    0.149391    0.002077
  20 H :    0.148738    0.001820
  21 Co:   -0.060809    0.141877
  22 C :   -0.066000   -0.005422
  23 C :   -0.062856    0.002192
  24 C :   -0.062872    0.002199
  25 C :   -0.065911   -0.005419
  26 C :   -0.064717    0.011111
  27 H :    0.157420    0.000170
  28 H :    0.157440    0.000043
  29 H :    0.157227    0.000029
  30 H :    0.157229    0.000029
  31 H :    0.157440    0.000043
  32 C :   -0.031232    0.003685
  33 C :   -0.057125   -0.013166
  34 C :   -0.057113   -0.013189
  35 H :    0.160492    0.000003
  36 H :    0.159534    0.000077
  37 H :    0.159537    0.000078
  38 H :    0.160522    0.000003
  39 H :    0.148657    0.001807

----------------------------------------------------
LOEWDIN REDUCED ORBITAL CHARGES AND SPIN POPULATIONS
----------------------------------------------------
CHARGE
  0 Fes       :     6.132429  s :     6.132429
      pz      :     4.200412  p :    12.550039
      px      :     4.187845
      py      :     4.161782
      dz2     :     1.080943  d :     7.097406
      dxz     :     1.726003
      dyz     :     1.687061
      dx2y2   :     1.484069
      dxy     :     1.119329
      f0      :     0.000265  f :     0.001488
      f+1     :     0.000110
      f-1     :     0.000071
      f+2     :     0.000101
      f-2     :     0.000360
      f+3     :     0.000214
      f-3     :     0.000367
  1 C s       :     2.762307  s :     2.762307
      pz      :     1.010718  p :     2.999719
      px      :     0.999963
      py      :     0.989037
      dz2     :     0.112451  d :     0.395652
      dxz     :     0.069175
      dyz     :     0.070563
      dx2y2   :     0.083136
      dxy     :     0.060326
  2 C s       :     2.767455  s :     2.767455
      pz      :     1.038800  p :     2.973635
      px      :     0.977618
      py      :     0.957218
      dz2     :     0.114624  d :     0.393011
      dxz     :     0.096652
      dyz     :     0.096272
      dx2y2   :     0.028700
      dxy     :     0.056763
  3 C s       :     2.762242  s :     2.762242
      pz      :     1.013986  p :     2.999770
      px      :     0.998540
      py      :     0.987244
      dz2     :     0.099957  d :     0.395562
      dxz     :     0.084402
      dyz     :     0.079071
      dx2y2   :     0.076940
      dxy     :     0.055193
  4 C s       :     2.760620  s :     2.760620
      pz      :     1.021306  p :     2.997446
      px      :     0.985667
      py      :     0.990473
      dz2     :     0.087035  d :     0.396553
      dxz     :     0.104115
      dyz     :     0.100395
      dx2y2   :     0.052984
      dxy     :     0.052023
  5 C s       :     2.760746  s :     2.760746
      pz      :     1.024742  p :     2.996708
      px      :     0.982381
      py      :     0.989585
      dz2     :     0.093340  d :     0.396423
      dxz     :     0.105953
      dyz     :     0.100814
      dx2y2   :     0.042525
      dxy     :     0.053791
  6 H s       :     0.794352  s :     0.794352
      pz      :     0.032390  p :     0.063822
      px      :     0.016717
      py      :     0.014715
  7 H s       :     0.791609  s :     0.791609
      pz      :     0.023378  p :     0.064037
      px      :     0.019498
      py      :     0.021161
  8 H s       :     0.791510  s :     0.791510
      pz      :     0.018281  p :     0.064033
      px      :     0.023329
      py      :     0.022423
  9 H s       :     0.794384  s :     0.794384
      pz      :     0.035683  p :     0.063811
      px      :     0.014076
      py      :     0.014051
 10 H s       :     0.793364  s :     0.793364
      pz      :     0.012262  p :     0.063641
      px      :     0.027785
      py      :     0.023593
 11 C s       :     2.752755  s :     2.752755
      pz      :     0.998631  p :     2.965246
      px      :     0.994254
      py      :     0.972361
      dz2     :     0.097799  d :     0.387808
      dxz     :     0.080837
      dyz     :     0.078319
      dx2y2   :     0.076927
      dxy     :     0.053926
 12 C s       :     2.757665  s :     2.757665
      pz      :     1.016413  p :     2.979683
      px      :     0.977357
      py      :     0.985913
      dz2     :     0.087568  d :     0.396778
      dxz     :     0.103782
      dyz     :     0.100494
      dx2y2   :     0.052353
      dxy     :     0.052580
 13 C s       :     2.757529  s :     2.757529
      pz      :     1.018689  p :     2.979829
      px      :     0.975700
      py      :     0.985440
      dz2     :     0.093254  d :     0.396845
      dxz     :     0.105053
      dyz     :     0.099885
      dx2y2   :     0.044253
      dxy     :     0.054400
 14 C s       :     2.752629  s :     2.752629
      pz      :     1.002477  p :     2.965563
      px      :     0.990876
      py      :     0.972210
      dz2     :     0.108164  d :     0.387826
      dxz     :     0.068222
      dyz     :     0.072651
      dx2y2   :     0.081247
      dxy     :     0.057542
 15 C s       :     2.692350  s :     2.692350
      pz      :     1.011560  p :     2.888798
      px      :     0.951955
      py      :     0.925283
      dz2     :     0.119663  d :     0.525330
      dxz     :     0.122045
      dyz     :     0.127868
      dx2y2   :     0.080758
      dxy     :     0.074995
 16 C s       :     2.693327  s :     2.693327
      pz      :     0.998291  p :     2.816663
      px      :     0.926258
      py      :     0.892115
      dz2     :     0.118462  d :     0.542715
      dxz     :     0.119844
      dyz     :     0.122116
      dx2y2   :     0.107352
      dxy     :     0.074941
 17 C s       :     2.750475  s :     2.750475
      pz      :     1.000588  p :     2.894947
      px      :     0.960954
      py      :     0.933405
      dz2     :     0.098563  d :     0.385863
      dxz     :     0.082204
      dyz     :     0.078912
      dx2y2   :     0.070167
      dxy     :     0.056016
 18 H s       :     0.786544  s :     0.786544
      pz      :     0.018889  p :     0.064052
      px      :     0.022883
      py      :     0.022281
 19 H s       :     0.786563  s :     0.786563
      pz      :     0.023201  p :     0.064046
      px      :     0.019492
      py      :     0.021354
 20 H s       :     0.786937  s :     0.786937
      pz      :     0.036400  p :     0.064325
      px      :     0.014007
      py      :     0.013918
 21 Cos       :     6.133930  s :     6.133930
      pz      :     4.204668  p :    12.581161
      px      :     4.192499
      py      :     4.183993
      dz2     :     1.930161  d :     8.344477
      dxz     :     1.595891
      dyz     :     1.527878
      dx2y2   :     1.299242
      dxy     :     1.991305
      f0      :     0.000185  f :     0.001241
      f+1     :     0.000082
      f-1     :     0.000083
      f+2     :     0.000102
      f-2     :     0.000290
      f+3     :     0.000221
      f-3     :     0.000278
 22 C s       :     2.760173  s :     2.760173
      pz      :     1.014839  p :     2.910255
      px      :     0.948754
      py      :     0.946661
      dz2     :     0.109678  d :     0.395572
      dxz     :     0.075716
      dyz     :     0.071597
      dx2y2   :     0.077200
      dxy     :     0.061381
 23 C s       :     2.760984  s :     2.760984
      pz      :     1.021855  p :     2.909566
      px      :     0.963467
      py      :     0.924244
      dz2     :     0.093314  d :     0.392306
      dxz     :     0.102695
      dyz     :     0.097294
      dx2y2   :     0.045664
      dxy     :     0.053339
 24 C s       :     2.760967  s :     2.760967
      pz      :     1.022558  p :     2.909553
      px      :     0.961826
      py      :     0.925168
      dz2     :     0.088187  d :     0.392351
      dxz     :     0.101540
      dyz     :     0.097457
      dx2y2   :     0.052874
      dxy     :     0.052292
 25 C s       :     2.760120  s :     2.760120
      pz      :     1.018533  p :     2.910146
      px      :     0.943755
      py      :     0.947858
      dz2     :     0.101132  d :     0.395645
      dxz     :     0.086593
      dyz     :     0.077183
      dx2y2   :     0.072314
      dxy     :     0.058423
 26 C s       :     2.760087  s :     2.760087
      pz      :     1.021886  p :     2.913043
      px      :     0.934868
      py      :     0.956290
      dz2     :     0.114740  d :     0.391587
      dxz     :     0.092420
      dyz     :     0.090436
      dx2y2   :     0.033478
      dxy     :     0.060514
 27 H s       :     0.778887  s :     0.778887
      pz      :     0.011738  p :     0.063693
      px      :     0.024896
      py      :     0.027059
 28 H s       :     0.779065  s :     0.779065
      pz      :     0.037870  p :     0.063495
      px      :     0.012086
      py      :     0.013539
 29 H s       :     0.779100  s :     0.779100
      pz      :     0.018863  p :     0.063673
      px      :     0.025327
      py      :     0.019483
 30 H s       :     0.779098  s :     0.779098
      pz      :     0.023738  p :     0.063673
      px      :     0.021472
      py      :     0.018463
 31 H s       :     0.779071  s :     0.779071
      pz      :     0.035287  p :     0.063489
      px      :     0.013809
      py      :     0.014392
 32 C s       :     2.750489  s :     2.750489
      pz      :     1.007905  p :     2.894898
      px      :     0.953311
      py      :     0.933682
      dz2     :     0.107834  d :     0.385845
      dxz     :     0.071739
      dyz     :     0.073891
      dx2y2   :     0.073668
      dxy     :     0.058714
 33 C s       :     2.757025  s :     2.757025
      pz      :     1.018752  p :     2.902816
      px      :     0.932155
      py      :     0.951908
      dz2     :     0.094143  d :     0.397285
      dxz     :     0.102513
      dyz     :     0.098205
      dx2y2   :     0.047837
      dxy     :     0.054587
 34 C s       :     2.757062  s :     2.757062
      pz      :     1.016391  p :     2.902761
      px      :     0.935145
      py      :     0.951224
      dz2     :     0.088257  d :     0.397290
      dxz     :     0.102246
      dyz     :     0.098618
      dx2y2   :     0.055068
      dxy     :     0.053102
 35 H s       :     0.775567  s :     0.775567
      pz      :     0.035425  p :     0.063941
      px      :     0.015535
      py      :     0.012981
 36 H s       :     0.776912  s :     0.776912
      pz      :     0.019129  p :     0.063553
      px      :     0.021475
      py      :     0.022949
 37 H s       :     0.776911  s :     0.776911
      pz      :     0.023614  p :     0.063552
      px      :     0.018188
      py      :     0.021749
 38 H s       :     0.775527  s :     0.775527
      pz      :     0.038519  p :     0.063951
      px      :     0.012941
      py      :     0.012490
 39 H s       :     0.787034  s :     0.787034
      pz      :     0.033771  p :     0.064308
      px      :     0.016127
      py      :     0.014411

SPIN
  0 Fes       :     0.020888  s :     0.020888
      pz      :     0.005005  p :     0.012095
      px      :     0.004538
      py      :     0.002552
      dz2     :     0.916244  d :     3.319808
      dxz     :     0.337425
      dyz     :     0.460208
      dx2y2   :     0.690239
      dxy     :     0.915693
      f0      :    -0.000027  f :    -0.000040
      f+1     :    -0.000002
      f-1     :     0.000003
      f+2     :     0.000001
      f-2     :    -0.000006
      f+3     :    -0.000002
      f-3     :    -0.000007
  1 C s       :     0.002770  s :     0.002770
      pz      :     0.002574  p :     0.051286
      px      :     0.023448
      py      :     0.025264
      dz2     :     0.000585  d :     0.012200
      dxz     :     0.001234
      dyz     :     0.002814
      dx2y2   :     0.003812
      dxy     :     0.003755
  2 C s       :     0.002919  s :     0.002919
      pz      :     0.001395  p :     0.066626
      px      :     0.023999
      py      :     0.041232
      dz2     :     0.002236  d :     0.011301
      dxz     :     0.002550
      dyz     :     0.002359
      dx2y2   :     0.002792
      dxy     :     0.001364
  3 C s       :     0.002746  s :     0.002746
      pz      :     0.003998  p :     0.050599
      px      :     0.020924
      py      :     0.025678
      dz2     :     0.000890  d :     0.012235
      dxz     :     0.001214
      dyz     :     0.003794
      dx2y2   :     0.003423
      dxy     :     0.002914
  4 C s       :     0.001294  s :     0.001294
      pz      :     0.003898  p :     0.028788
      px      :     0.015518
      py      :     0.009371
      dz2     :     0.000154  d :     0.009556
      dxz     :     0.003678
      dyz     :     0.001059
      dx2y2   :     0.003067
      dxy     :     0.001599
  5 C s       :     0.001270  s :     0.001270
      pz      :     0.003662  p :     0.028711
      px      :     0.016134
      py      :     0.008916
      dz2     :     0.001003  d :     0.009521
      dxz     :     0.002689
      dyz     :     0.001033
      dx2y2   :     0.003023
      dxy     :     0.001773
  6 H s       :     0.000116  s :     0.000116
      pz      :     0.000217  p :     0.001713
      px      :     0.000657
      py      :     0.000840
  7 H s       :     0.000908  s :     0.000908
      pz      :     0.000095  p :     0.000953
      px      :     0.000519
      py      :     0.000338
  8 H s       :     0.000893  s :     0.000893
      pz      :     0.000080  p :     0.000947
      px      :     0.000536
      py      :     0.000330
  9 H s       :     0.000105  s :     0.000105
      pz      :     0.000193  p :     0.001734
      px      :     0.000726
      py      :     0.000816
 10 H s       :    -0.001177  s :    -0.001177
      pz      :    -0.000001  p :     0.002044
      px      :     0.000823
      py      :     0.001222
 11 C s       :     0.002555  s :     0.002555
      pz      :     0.003098  p :     0.036718
      px      :     0.014374
      py      :     0.019245
      dz2     :     0.000983  d :     0.011666
      dxz     :     0.001729
      dyz     :     0.003837
      dx2y2   :     0.001560
      dxy     :     0.003557
 12 C s       :     0.000764  s :     0.000764
      pz      :     0.004098  p :     0.005475
      px      :     0.002854
      py      :    -0.001477
      dz2     :     0.000141  d :     0.006859
      dxz     :     0.003363
      dyz     :     0.000394
      dx2y2   :     0.000683
      dxy     :     0.002279
 13 C s       :     0.000764  s :     0.000764
      pz      :     0.004116  p :     0.005330
      px      :     0.002970
      py      :    -0.001755
      dz2     :     0.000959  d :     0.006798
      dxz     :     0.002142
      dyz     :     0.000153
      dx2y2   :     0.001005
      dxy     :     0.002539
 14 C s       :     0.002527  s :     0.002527
      pz      :     0.002051  p :     0.035705
      px      :     0.015437
      py      :     0.018217
      dz2     :     0.000673  d :     0.011705
      dxz     :     0.001558
      dyz     :     0.002951
      dx2y2   :     0.002213
      dxy     :     0.004310
 15 C s       :     0.003268  s :     0.003268
      pz      :     0.002131  p :     0.071980
      px      :     0.032661
      py      :     0.037188
      dz2     :     0.002171  d :     0.009225
      dxz     :     0.002433
      dyz     :     0.002735
      dx2y2   :     0.000968
      dxy     :     0.000919
 16 C s       :    -0.000472  s :    -0.000472
      pz      :    -0.000596  p :    -0.015295
      px      :    -0.008609
      py      :    -0.006090
      dz2     :     0.001380  d :     0.015786
      dxz     :    -0.000120
      dyz     :     0.000054
      dx2y2   :     0.014010
      dxy     :     0.000463
 17 C s       :     0.000348  s :     0.000348
      pz      :     0.000460  p :     0.006373
      px      :     0.002032
      py      :     0.003881
      dz2     :    -0.000160  d :    -0.003016
      dxz     :    -0.000401
      dyz     :    -0.000232
      dx2y2   :    -0.002196
      dxy     :    -0.000027
 18 H s       :     0.001846  s :     0.001846
      pz      :     0.000076  p :     0.000231
      px      :     0.000169
      py      :    -0.000014
 19 H s       :     0.001842  s :     0.001842
      pz      :     0.000071  p :     0.000236
      px      :     0.000166
      py      :    -0.000001
 20 H s       :     0.000482  s :     0.000482
      pz      :     0.000143  p :     0.001339
      px      :     0.000533
      py      :     0.000663
 21 Cos       :     0.000522  s :     0.000522
      pz      :     0.000157  p :     0.001482
      px      :     0.000387
      py      :     0.000938
      dz2     :     0.006205  d :     0.139870
      dxz     :     0.014952
      dyz     :     0.003357
      dx2y2   :     0.107136
      dxy     :     0.008220
      f0      :     0.000000  f :     0.000004
      f+1     :     0.000000
      f-1     :     0.000004
      f+2     :     0.000000
      f-2     :     0.000001
      f+3     :    -0.000002
      f-3     :    -0.000000
 22 C s       :    -0.000193  s :    -0.000193
      pz      :    -0.000186  p :    -0.006358
      px      :    -0.003171
      py      :    -0.003002
      dz2     :    -0.000007  d :     0.001129
      dxz     :     0.000085
      dyz     :     0.000077
      dx2y2   :     0.000796
      dxy     :     0.000178
 23 C s       :     0.000188  s :     0.000188
      pz      :     0.000664  p :     0.002417
      px      :     0.001331
      py      :     0.000422
      dz2     :     0.000108  d :    -0.000412
      dxz     :    -0.000185
      dyz     :    -0.000343
      dx2y2   :    -0.000031
      dxy     :     0.000039
 24 C s       :     0.000188  s :     0.000188
      pz      :     0.000355  p :     0.002426
      px      :     0.001795
      py      :     0.000276
      dz2     :     0.000051  d :    -0.000415
      dxz     :    -0.000123
      dyz     :    -0.000258
      dx2y2   :    -0.000141
      dxy     :     0.000056
 25 C s       :    -0.000193  s :    -0.000193
      pz      :    -0.000151  p :    -0.006358
      px      :    -0.003223
      py      :    -0.002984
      dz2     :     0.000023  d :     0.001132
      dxz     :     0.000058
      dyz     :     0.000136
      dx2y2   :     0.000768
      dxy     :     0.000147
 26 C s       :     0.000517  s :     0.000517
      pz      :     0.000616  p :     0.011429
      px      :     0.006341
      py      :     0.004471
      dz2     :     0.000094  d :    -0.000835
      dxz     :    -0.000389
      dyz     :    -0.000403
      dx2y2   :     0.000119
      dxy     :    -0.000256
 27 H s       :    -0.000118  s :    -0.000118
      pz      :     0.000009  p :     0.000288
      px      :     0.000203
      py      :     0.000076
 28 H s       :     0.000186  s :     0.000186
      pz      :    -0.000020  p :    -0.000143
      px      :    -0.000068
      py      :    -0.000055
 29 H s       :    -0.000092  s :    -0.000092
      pz      :     0.000020  p :     0.000121
      px      :     0.000071
      py      :     0.000030
 30 H s       :    -0.000092  s :    -0.000092
      pz      :     0.000012  p :     0.000121
      px      :     0.000084
      py      :     0.000026
 31 H s       :     0.000186  s :     0.000186
      pz      :    -0.000019  p :    -0.000143
      px      :    -0.000069
      py      :    -0.000055
 32 C s       :     0.000347  s :     0.000347
      pz      :     0.000426  p :     0.006346
      px      :     0.001991
      py      :     0.003929
      dz2     :    -0.000131  d :    -0.003009
      dxz     :    -0.000168
      dyz     :    -0.000209
      dx2y2   :    -0.002513
      dxy     :     0.000012
 33 C s       :    -0.000277  s :    -0.000277
      pz      :     0.000167  p :    -0.013056
      px      :    -0.005964
      py      :    -0.007259
      dz2     :     0.000209  d :     0.000167
      dxz     :    -0.000094
      dyz     :    -0.000368
      dx2y2   :     0.000240
      dxy     :     0.000180
 34 C s       :    -0.000277  s :    -0.000277
      pz      :     0.000034  p :    -0.013083
      px      :    -0.005766
      py      :    -0.007351
      dz2     :     0.000050  d :     0.000171
      dxz     :     0.000054
      dyz     :    -0.000291
      dx2y2   :     0.000204
      dxy     :     0.000155
 35 H s       :    -0.000181  s :    -0.000181
      pz      :     0.000026  p :     0.000184
      px      :     0.000046
      py      :     0.000113
 36 H s       :     0.000397  s :     0.000397
      pz      :    -0.000005  p :    -0.000321
      px      :    -0.000143
      py      :    -0.000172
 37 H s       :     0.000399  s :     0.000399
      pz      :    -0.000018  p :    -0.000321
      px      :    -0.000130
      py      :    -0.000173
 38 H s       :    -0.000181  s :    -0.000181
      pz      :     0.000028  p :     0.000184
      px      :     0.000043
      py      :     0.000112
 39 H s       :     0.000438  s :     0.000438
      pz      :     0.000175  p :     0.001369
      px      :     0.000497
      py      :     0.000697


                      *****************************
                      * MAYER POPULATION ANALYSIS *
                      *****************************

  NA   - Mulliken gross atomic population
  ZA   - Total nuclear charge
  QA   - Mulliken gross atomic charge
  VA   - Mayer's total valence
  BVA  - Mayer's bonded valence
  FA   - Mayer's free valence

  ATOM       NA         ZA         QA         VA         BVA        FA
  0 Fe    25.2120    26.0000     0.7880     5.4816     2.5978     2.8838
  1 C      6.1934     6.0000    -0.1934     3.8031     3.7983     0.0048
  2 C      6.1853     6.0000    -0.1853     3.8758     3.8688     0.0070
  3 C      6.1937     6.0000    -0.1937     3.8009     3.7963     0.0046
  4 C      6.2379     6.0000    -0.2379     3.8683     3.8662     0.0021
  5 C      6.2358     6.0000    -0.2358     3.8678     3.8657     0.0021
  6 H      0.8756     1.0000     0.1244     0.9777     0.9777     0.0000
  7 H      0.8694     1.0000     0.1306     0.9790     0.9790    -0.0000
  8 H      0.8687     1.0000     0.1313     0.9784     0.9784    -0.0000
  9 H      0.8760     1.0000     0.1240     0.9777     0.9777     0.0000
 10 H      0.8712     1.0000     0.1288     0.9761     0.9761     0.0000
 11 C      6.3461     6.0000    -0.3461     3.7675     3.7650     0.0025
 12 C      6.1841     6.0000    -0.1841     3.7076     3.7069     0.0008
 13 C      6.1788     6.0000    -0.1788     3.7009     3.7001     0.0008
 14 C      6.3549     6.0000    -0.3549     3.7733     3.7709     0.0024
 15 C      5.7749     6.0000     0.2251     3.5509     3.5382     0.0127
 16 C      5.4532     6.0000     0.5468     3.2984     3.2964     0.0020
 17 C      6.2700     6.0000    -0.2700     3.8608     3.8606     0.0001
 18 H      0.8771     1.0000     0.1229     0.9827     0.9827     0.0000
 19 H      0.8769     1.0000     0.1231     0.9826     0.9826     0.0000
 20 H      0.8706     1.0000     0.1294     0.9823     0.9823     0.0000
 21 Co    26.6830    27.0000     0.3170     4.1980     4.1773     0.0207
 22 C      6.1238     6.0000    -0.1238     3.9118     3.9118     0.0001
 23 C      6.1137     6.0000    -0.1137     3.8804     3.8804     0.0000
 24 C      6.1135     6.0000    -0.1135     3.8817     3.8817     0.0000
 25 C      6.1204     6.0000    -0.1204     3.9103     3.9103     0.0001
 26 C      6.0812     6.0000    -0.0812     3.8542     3.8539     0.0003
 27 H      0.8454     1.0000     0.1546     0.9661     0.9661     0.0000
 28 H      0.8529     1.0000     0.1471     0.9719     0.9719     0.0000
 29 H      0.8494     1.0000     0.1506     0.9694     0.9694     0.0000
 30 H      0.8496     1.0000     0.1504     0.9695     0.9695     0.0000
 31 H      0.8531     1.0000     0.1469     0.9720     0.9720     0.0000
 32 C      6.2741     6.0000    -0.2741     3.8672     3.8671     0.0001
 33 C      6.0697     6.0000    -0.0697     3.7210     3.7207     0.0003
 34 C      6.0731     6.0000    -0.0731     3.7236     3.7233     0.0003
 35 H      0.8494     1.0000     0.1506     0.9736     0.9736     0.0000
 36 H      0.8606     1.0000     0.1394     0.9732     0.9732     0.0000
 37 H      0.8607     1.0000     0.1393     0.9733     0.9733     0.0000
 38 H      0.8498     1.0000     0.1502     0.9736     0.9736     0.0000
 39 H      0.8707     1.0000     0.1293     0.9819     0.9819     0.0000

  Mayer bond orders larger than 0.100000
B(  0-Fe,  1-C ) :   0.2225 B(  0-Fe,  2-C ) :   0.1924 B(  0-Fe,  3-C ) :   0.2239 
B(  0-Fe,  4-C ) :   0.2916 B(  0-Fe,  5-C ) :   0.2892 B(  0-Fe, 11-C ) :   0.2629 
B(  0-Fe, 12-C ) :   0.3035 B(  0-Fe, 13-C ) :   0.3008 B(  0-Fe, 14-C ) :   0.2689 
B(  1-C ,  2-C ) :   1.3346 B(  1-C ,  5-C ) :   1.2914 B(  1-C ,  9-H ) :   0.9554 
B(  2-C ,  3-C ) :   1.3323 B(  2-C , 10-H ) :   0.9556 B(  3-C ,  4-C ) :   1.2893 
B(  3-C ,  6-H ) :   0.9551 B(  4-C ,  5-C ) :   1.3073 B(  4-C ,  7-H ) :   0.9443 
B(  5-C ,  8-H ) :   0.9442 B( 11-C , 12-C ) :   1.2805 B( 11-C , 15-C ) :   1.1137 
B( 11-C , 39-H ) :   0.9959 B( 12-C , 13-C ) :   1.1459 B( 12-C , 19-H ) :   0.9967 
B( 13-C , 14-C ) :   1.2773 B( 13-C , 18-H ) :   0.9981 B( 14-C , 15-C ) :   1.1101 
B( 14-C , 20-H ) :   0.9974 B( 15-C , 16-C ) :   1.1695 B( 15-C , 21-Co) :   0.1808 
B( 16-C , 17-C ) :   1.0575 B( 16-C , 32-C ) :   1.0594 B( 17-C , 21-Co) :   0.4749 
B( 17-C , 34-C ) :   1.1793 B( 17-C , 35-H ) :   0.9764 B( 21-Co, 22-C ) :   0.4328 
B( 21-Co, 23-C ) :   0.3847 B( 21-Co, 24-C ) :   0.3852 B( 21-Co, 25-C ) :   0.4322 
B( 21-Co, 26-C ) :   0.3656 B( 21-Co, 32-C ) :   0.4753 B( 21-Co, 33-C ) :   0.4246 
B( 21-Co, 34-C ) :   0.4252 B( 22-C , 23-C ) :   1.2285 B( 22-C , 26-C ) :   1.2619 
B( 22-C , 28-H ) :   0.9452 B( 23-C , 24-C ) :   1.2611 B( 23-C , 29-H ) :   0.9450 
B( 24-C , 25-C ) :   1.2293 B( 24-C , 30-H ) :   0.9445 B( 25-C , 26-C ) :   1.2621 
B( 25-C , 31-H ) :   0.9444 B( 26-C , 27-H ) :   0.9339 B( 32-C , 33-C ) :   1.1807 
B( 32-C , 38-H ) :   0.9766 B( 33-C , 34-C ) :   1.1238 B( 33-C , 36-H ) :   0.9914 
B( 34-C , 37-H ) :   0.9922 

-------
TIMINGS
-------

Total SCF time: 0 days 0 hours 8 min 29 sec 

Total time                  ....     509.378 sec
Sum of individual times     ....     505.732 sec  ( 99.3%)

Fock matrix formation       ....     418.742 sec  ( 82.2%)
  Split-RI-J                ....      62.557 sec  ( 14.9% of F)
  Chain of spheres X        ....     279.274 sec  ( 66.7% of F)
  XC integration            ....      55.562 sec  ( 13.3% of F)
    Basis function eval.    ....       6.482 sec  ( 11.7% of XC)
    Density eval.           ....      20.442 sec  ( 36.8% of XC)
    XC-Functional eval.     ....       0.632 sec  (  1.1% of XC)
    XC-Potential eval.      ....      22.508 sec  ( 40.5% of XC)
Diagonalization             ....       6.855 sec  (  1.3%)
Density matrix formation    ....       0.934 sec  (  0.2%)
Population analysis         ....       0.257 sec  (  0.1%)
Initial guess               ....       0.679 sec  (  0.1%)
Orbital Transformation      ....       7.494 sec  (  1.5%)
Orbital Orthonormalization  ....       0.000 sec  (  0.0%)
DIIS solution               ....       2.481 sec  (  0.5%)
Grid generation             ....       2.959 sec  (  0.6%)

Maximum memory used throughout the entire SCF-calculation: 172.8 MB

-------------------------   --------------------
FINAL SINGLE POINT ENERGY     -3448.536529317559
-------------------------   --------------------

--------------------------------------------------------------------------
WARNING: There is at least non-excluded one OpenFabrics device found,
but there are no active ports detected (or Open MPI was unable to use
them).  This is most certainly not what you wanted.  Check your
cables, subnet manager configuration, etc.  The openib BTL will be
ignored for this job.

  Local host: compute-3-17
--------------------------------------------------------------------------


           ************************************************************
           *        Program running with 16 parallel MPI-processes    *
           *              working on a common directory               *
           ************************************************************
------------------------------------------------------------------------------
                         ORCA SCF GRADIENT CALCULATION
------------------------------------------------------------------------------

 ... reading COSX grid (gridx3)
Gradient of the Kohn-Sham DFT energy:
Kohn-Sham wavefunction type      ... UKS
Hartree-Fock exchange scaling    ...    0.200
Number of operators              ...    2
Number of atoms                  ...   40
Basis set dimensions             ...  678
Integral neglect threshold       ... 2.5e-11
Integral primitive cutoff        ... 2.5e-12
SHARK Integral package           ... ON

Nuc. rep. gradient       (SHARK) ... done (  0.0 sec)
HCore & Overlap gradient (SHARK) ... done (  0.4 sec)
RI-J gradient            (SHARK) ... [compute-3-17.local:65406] 15 more processes have sent help message help-mpi-btl-openib.txt / no active ports found
[compute-3-17.local:65406] Set MCA parameter "orte_base_help_aggregate" to 0 to see all help / error messages
done (  2.3 sec)
COSX-gradient                    ... done ( 23.5 sec)
Exchange-correlation gradient    ... done

------------------
CARTESIAN GRADIENT
------------------

   1   Fe  :    0.001108706    0.002074262   -0.000024306
   2   C   :    0.016873528    0.014515926   -0.010370631
   3   C   :   -0.001065602    0.001310754   -0.000609815
   4   C   :    0.014472170    0.014617228    0.012955657
   5   C   :    0.002894969    0.008303810    0.013336602
   6   C   :    0.005138943    0.006925604   -0.012683727
   7   H   :    0.000909684   -0.000501362   -0.001924296
   8   H   :   -0.001314383    0.000784787   -0.001575305
   9   H   :   -0.001595362    0.000860680    0.001143470
  10   H   :    0.000471485   -0.000308429    0.002107199
  11   H   :    0.001158337   -0.001551951    0.000184002
  12   C   :   -0.013752774   -0.017494509   -0.012071771
  13   C   :   -0.004063231   -0.008081052   -0.011173523
  14   C   :   -0.006304879   -0.007691514    0.010577963
  15   C   :   -0.015922447   -0.016923432    0.010146592
  16   C   :   -0.005202720    0.006516183   -0.000717959
  17   C   :    0.004939911   -0.005354357    0.000623091
  18   C   :    0.000885260    0.003495320    0.002567957
  19   H   :    0.001807011   -0.000689026   -0.001218232
  20   H   :    0.001511407   -0.000608582    0.001600540
  21   H   :   -0.000346863   -0.000148702   -0.002116989
  22   Co  :   -0.001245313    0.000598878   -0.000014159
  23   C   :   -0.001397782   -0.002242675   -0.003266669
  24   C   :   -0.000061860   -0.000729542   -0.002824527
  25   C   :   -0.000604892   -0.000563873    0.002762802
  26   C   :   -0.001943101   -0.002229773    0.002878801
  27   C   :   -0.000764158    0.000709719   -0.000024979
  28   H   :    0.001470283   -0.001314577    0.000149566
  29   H   :    0.000200737   -0.000454493    0.002051282
  30   H   :   -0.001331964    0.001193464    0.001020869
  31   H   :   -0.001076567    0.001135193   -0.001365739
  32   H   :    0.000613116   -0.000596329   -0.001934095
  33   C   :    0.001215140    0.003316958   -0.002432611
  34   C   :    0.002448965   -0.000639558   -0.000500717
  35   C   :    0.002490876   -0.000658711    0.000947535
  36   H   :    0.000503822   -0.000042154   -0.002018980
  37   H   :   -0.001341315    0.001212973    0.001058059
  38   H   :   -0.001087644    0.001093487   -0.001426759
  39   H   :    0.000076161    0.000069113    0.002127297
  40   H   :   -0.000743044    0.000009002    0.001949731

Difference to translation invariance:
           :    0.0000246107   -0.0000812628   -0.0001067741

Difference to rotation invariance:
           :   -0.0024496878   -0.0013136922   -0.0017527173

Norm of the cartesian gradient     ...    0.0608756398
RMS gradient                       ...    0.0055571602
MAX gradient                       ...    0.0174945093

-------
TIMINGS
-------

Total SCF gradient time            ...       36.648 sec

One electron gradient       ....       0.402 sec  (  1.1%)
RI-J Coulomb gradient       ....       2.332 sec  (  6.4%)
COSX gradient               ....      23.519 sec  ( 64.2%)
XC gradient                 ....       6.898 sec  ( 18.8%)
CPCM gradient               ....       0.947 sec  (  2.6%)
   A-Matrix (El+Nuc)        ....       0.280 sec  (  0.8%)
   Potential                ....       0.667 sec  (  1.8%)

Maximum memory used throughout the entire SCFGRAD-calculation: 121.1 MB
------------------------------------------------------------------------------
                         ORCA GEOMETRY RELAXATION STEP
------------------------------------------------------------------------------

Reading the OPT-File                    .... done
Getting information on internals        .... done
Copying old internal coords+grads       .... done
Making the new internal coordinates     .... (new redundants).... done
Validating the new internal coordinates .... (new redundants).... done
Calculating the B-matrix                .... done
Calculating the G,G- and P matrices     .... done
Transforming gradient to internals      .... done
Projecting the internal gradient        .... done
Number of atoms                         ....  40
Number of internal coordinates          .... 948
Current Energy                          .... -3448.536529318 Eh
Current gradient norm                   ....     0.060875640 Eh/bohr
Maximum allowed component of the step   ....  0.300
Current trust radius                    ....  0.300
Evaluating the initial hessian          ....  (Almloef) done
Projecting the Hessian                  .... done
Forming the augmented Hessian           .... done
Diagonalizing the augmented Hessian     .... done
Last element of RFO vector              ....  0.987139680
Lowest eigenvalues of augmented Hessian:
 -0.006067949  0.014630638  0.019164439  0.019793234  0.022732216
Length of the computed step             ....  0.161942738
The final length of the internal step   ....  0.161942738
Converting the step to cartesian space:
 Initial RMS(Int)=    0.0052596556
Transforming coordinates:
 Iter   0:  RMS(Cart)=    0.0169605831 RMS(Int)=    0.4559237932
 Iter   1:  RMS(Cart)=    0.0000610528 RMS(Int)=    0.0000262627
 Iter   2:  RMS(Cart)=    0.0000003945 RMS(Int)=    0.0000002157
 Iter   3:  RMS(Cart)=    0.0000000023 RMS(Int)=    0.0000000013
done
Storing new coordinates                 .... done

                                .--------------------.
          ----------------------|Geometry convergence|-------------------------
          Item                value                   Tolerance       Converged
          ---------------------------------------------------------------------
          RMS gradient        0.0014392397            0.0001000000      NO
          MAX gradient        0.0128901590            0.0003000000      NO
          RMS step            0.0052596556            0.0020000000      NO
          MAX step            0.0438997179            0.0040000000      NO
          ........................................................
          Max(Bonds)      0.0232      Max(Angles)    0.64
          Max(Dihed)        1.44      Max(Improp)    0.00
          ---------------------------------------------------------------------

The optimization has not yet converged - more geometry cycles are needed


    ---------------------------------------------------------------------------
                         Redundant Internal Coordinates
                            (Angstroem and degrees)

        Definition                    Value    dE/dq     Step     New-Value
    ----------------------------------------------------------------------------
     1. B(C   1,Fe  0)                2.1619 -0.012859  0.0220    2.1840   
     2. B(C   2,C   1)                1.4145 -0.002680  0.0028    1.4172   
     3. B(C   2,Fe  0)                2.2544 -0.008728  0.0101    2.2645   
     4. B(C   3,C   2)                1.4138 -0.002988  0.0032    1.4171   
     5. B(C   3,Fe  0)                2.1602 -0.012759  0.0216    2.1818   
     6. B(C   4,Fe  0)                2.1207 -0.010427  0.0121    2.1328   
     7. B(C   4,C   3)                1.4351  0.000839 -0.0031    1.4321   
     8. B(C   5,C   4)                1.4149 -0.006444  0.0083    1.4233   
     9. B(C   5,C   1)                1.4343  0.000720 -0.0029    1.4314   
    10. B(C   5,Fe  0)                2.1238 -0.010287  0.0117    2.1356   
    11. B(H   6,C   3)                1.0823  0.002186 -0.0031    1.0792   
    12. B(H   7,C   4)                1.0817  0.002157 -0.0030    1.0787   
    13. B(H   8,C   5)                1.0817  0.002097 -0.0029    1.0788   
    14. B(H   9,C   1)                1.0823  0.002169 -0.0030    1.0792   
    15. B(H  10,C   2)                1.0821  0.001912 -0.0027    1.0794   
    16. B(C  11,Fe  0)                2.1701 -0.012839  0.0232    2.1934   
    17. B(C  12,C  11)                1.4214  0.000105 -0.0019    1.4195   
    18. B(C  12,Fe  0)                2.1040 -0.010801  0.0121    2.1162   
    19. B(C  13,C  12)                1.4244 -0.005738  0.0070    1.4314   
    20. B(C  13,Fe  0)                2.1018 -0.010842  0.0122    2.1140   
    21. B(C  14,C  13)                1.4218  0.000063 -0.0020    1.4198   
    22. B(C  14,Fe  0)                2.1665 -0.012890  0.0232    2.1897   
    23. B(C  15,C  14)                1.4299 -0.001628  0.0011    1.4310   
    24. B(C  15,C  11)                1.4297 -0.001678  0.0012    1.4309   
    25. B(C  15,Fe  0)                2.3136 -0.007883  0.0094    2.3230   
    26. B(C  16,C  15)                1.4324 -0.004134  0.0040    1.4365   
    27. B(C  17,C  16)                1.4383  0.000477 -0.0009    1.4374   
    28. B(H  18,C  13)                1.0815  0.002182 -0.0031    1.0784   
    29. B(H  19,C  12)                1.0815  0.002173 -0.0030    1.0785   
    30. B(H  20,C  14)                1.0819  0.002095 -0.0029    1.0790   
    31. B(Co 21,C  16)                2.1304 -0.000045 -0.0009    2.1295   
    32. B(Co 21,C  17)                2.0456 -0.001406  0.0021    2.0477   
    33. B(C  22,Co 21)                2.0463 -0.001491  0.0020    2.0483   
    34. B(C  23,C  22)                1.4287  0.000582 -0.0010    1.4277   
    35. B(C  23,Co 21)                2.0623 -0.000955  0.0008    2.0630   
    36. B(C  24,C  23)                1.4190 -0.000710  0.0011    1.4201   
    37. B(C  24,Co 21)                2.0620 -0.000945  0.0008    2.0627   
    38. B(C  25,C  24)                1.4287  0.000611 -0.0011    1.4276   
    39. B(C  25,Co 21)                2.0458 -0.001469  0.0020    2.0478   
    40. B(C  26,C  25)                1.4226 -0.000223  0.0001    1.4228   
    41. B(C  26,C  22)                1.4226 -0.000217  0.0002    1.4228   
    42. B(C  26,Co 21)                2.0605 -0.000888  0.0004    2.0609   
    43. B(H  27,C  26)                1.0809  0.001967 -0.0028    1.0781   
    44. B(H  28,C  22)                1.0811  0.002118 -0.0030    1.0781   
    45. B(H  29,C  23)                1.0809  0.002069 -0.0029    1.0780   
    46. B(H  30,C  24)                1.0809  0.002074 -0.0029    1.0780   
    47. B(H  31,C  25)                1.0811  0.002103 -0.0029    1.0781   
    48. B(C  32,Co 21)                2.0457 -0.001317  0.0019    2.0477   
    49. B(C  32,C  16)                1.4383  0.000657 -0.0012    1.4371   
    50. B(C  33,C  32)                1.4202 -0.000355  0.0003    1.4205   
    51. B(C  33,Co 21)                2.0306 -0.001355  0.0012    2.0318   
    52. B(C  34,C  33)                1.4250  0.000020 -0.0003    1.4247   
    53. B(C  34,Co 21)                2.0307 -0.001413  0.0013    2.0319   
    54. B(C  34,C  17)                1.4202 -0.000411  0.0004    1.4206   
    55. B(H  35,C  17)                1.0809  0.002022 -0.0028    1.0781   
    56. B(H  36,C  33)                1.0809  0.002103 -0.0029    1.0780   
    57. B(H  37,C  34)                1.0809  0.002092 -0.0029    1.0780   
    58. B(H  38,C  32)                1.0809  0.002091 -0.0029    1.0779   
    59. B(H  39,C  11)                1.0820  0.002030 -0.0028    1.0791   
    60. A(C   1,Fe  0,C  13)          142.40 -0.002151    0.41    142.81   
    61. A(C   3,Fe  0,C  15)          143.01 -0.000942    0.16    143.17   
    62. A(C   4,Fe  0,C  15)          116.14 -0.002828    0.37    116.51   
    63. A(C   3,Fe  0,C   5)           64.93  0.002227   -0.43     64.50   
    64. A(C   5,Fe  0,C  12)          141.36 -0.000246    0.00    141.36   
    65. A(C   3,Fe  0,C   4)           39.16  0.002274   -0.41     38.75   
    66. A(C   4,Fe  0,C  14)          114.30 -0.002249    0.45    114.75   
    67. A(C   4,Fe  0,C  11)          140.78 -0.002162    0.39    141.16   
    68. A(C   1,Fe  0,C  12)          115.72 -0.002286    0.45    116.16   
    69. A(C   2,Fe  0,C   4)           63.73  0.002775   -0.39     63.34   
    70. A(C   3,Fe  0,C  14)          116.46 -0.001913    0.50    116.96   
    71. A(C  13,Fe  0,C  14)           38.88  0.002116   -0.40     38.47   
    72. A(C   2,Fe  0,C   3)           37.28  0.000919   -0.17     37.11   
    73. A(C   2,Fe  0,C  11)          142.69 -0.001084    0.22    142.92   
    74. A(C   2,Fe  0,C  12)          116.94 -0.002797    0.41    117.35   
    75. A(C   2,Fe  0,C   5)           63.69  0.002803   -0.39     63.30   
    76. A(C   5,Fe  0,C  14)          139.63 -0.002198    0.40    140.03   
    77. A(C   3,Fe  0,C  13)          115.06 -0.002343    0.46    115.52   
    78. A(C   4,Fe  0,C   5)           38.94  0.000122    0.01     38.96   
    79. A(C   1,Fe  0,C  11)          116.21 -0.001947    0.51    116.73   
    80. A(C  11,Fe  0,C  14)           63.62  0.002027   -0.55     63.07   
    81. A(C  11,Fe  0,C  15)           37.01  0.001107   -0.21     36.80   
    82. A(C   4,Fe  0,C  13)          140.08 -0.000302    0.02    140.11   
    83. A(C  11,Fe  0,C  13)           65.03  0.002339   -0.47     64.56   
    84. A(C   5,Fe  0,C  11)          114.98 -0.002218    0.44    115.42   
    85. A(C  12,Fe  0,C  15)           63.19  0.002848   -0.39     62.80   
    86. A(C  14,Fe  0,C  15)           37.04  0.001122   -0.22     36.83   
    87. A(C   5,Fe  0,C  15)          115.77 -0.002846    0.37    116.15   
    88. A(C  12,Fe  0,C  14)           65.06  0.002338   -0.47     64.59   
    89. A(C   2,Fe  0,C  14)          143.61 -0.001100    0.22    143.83   
    90. A(C  12,Fe  0,C  13)           39.59  0.000426   -0.04     39.55   
    91. A(C   1,Fe  0,C   2)           37.29  0.001005   -0.19     37.10   
    92. A(C   1,Fe  0,C   5)           39.09  0.002234   -0.41     38.68   
    93. A(C   3,Fe  0,C  12)          141.26 -0.002222    0.43    141.68   
    94. A(C   2,Fe  0,C  13)          117.31 -0.002814    0.41    117.73   
    95. A(C   1,Fe  0,C   3)           63.71  0.001836   -0.47     63.24   
    96. A(C   1,Fe  0,C  15)          142.06 -0.001028    0.18    142.24   
    97. A(C  13,Fe  0,C  15)           63.23  0.002858   -0.40     62.84   
    98. A(C  11,Fe  0,C  12)           38.81  0.002112   -0.40     38.41   
    99. A(C   1,Fe  0,C   4)           64.91  0.002196   -0.43     64.49   
   100. A(Fe  0,C   1,C   2)           74.91  0.001017   -0.37     74.54   
   101. A(Fe  0,C   1,H   9)          123.58  0.000258    0.04    123.62   
   102. A(C   5,C   1,H   9)          125.54 -0.000046    0.02    125.55   
   103. A(Fe  0,C   1,C   5)           69.02 -0.000206   -0.19     68.83   
   104. A(C   2,C   1,H   9)          125.88 -0.000903    0.08    125.96   
   105. A(C   2,C   1,C   5)          108.55  0.000924   -0.08    108.47   
   106. A(C   1,C   2,C   3)          107.52 -0.001633    0.22    107.74   
   107. A(C   3,C   2,H  10)          126.02  0.000640   -0.04    125.98   
   108. A(Fe  0,C   2,C   3)           67.74 -0.001953    0.54     68.28   
   109. A(C   1,C   2,H  10)          125.99  0.000696   -0.05    125.94   
   110. A(Fe  0,C   2,H  10)          123.78  0.001265   -0.17    123.61   
   111. A(Fe  0,C   2,C   1)           67.80 -0.002022    0.56     68.36   
   112. A(C   4,C   3,H   6)          125.53 -0.000006    0.02    125.55   
   113. A(C   2,C   3,H   6)          125.92 -0.000923    0.07    125.99   
   114. A(C   2,C   3,C   4)          108.52  0.000906   -0.08    108.44   
   115. A(Fe  0,C   3,H   6)          123.53  0.000283    0.03    123.56   
   116. A(Fe  0,C   3,C   4)           68.93 -0.000308   -0.16     68.78   
   117. A(Fe  0,C   3,C   2)           74.98  0.001034   -0.37     74.61   
   118. A(C   5,C   4,H   7)          126.70 -0.000483   -0.01    126.69   
   119. A(Fe  0,C   4,H   7)          122.77  0.000904   -0.16    122.61   
   120. A(C   3,C   4,H   7)          125.72  0.000663   -0.02    125.70   
   121. A(Fe  0,C   4,C   3)           71.91 -0.001966    0.57     72.48   
   122. A(Fe  0,C   4,C   5)           70.65 -0.000007   -0.02     70.63   
   123. A(C   3,C   4,C   5)          107.58 -0.000184    0.03    107.61   
   124. A(Fe  0,C   5,C   1)           71.89 -0.002028    0.60     72.49   
   125. A(C   1,C   5,C   4)          107.56 -0.000272    0.04    107.60   
   126. A(Fe  0,C   5,C   4)           70.41 -0.000115    0.01     70.42   
   127. A(C   4,C   5,H   8)          126.70 -0.000418   -0.01    126.69   
   128. A(C   1,C   5,H   8)          125.74  0.000680   -0.02    125.72   
   129. A(Fe  0,C   5,H   8)          122.75  0.000937   -0.16    122.59   
   130. A(Fe  0,C  11,C  12)           68.08 -0.000322   -0.23     67.85   
   131. A(Fe  0,C  11,H  39)          124.11  0.000348    0.07    124.18   
   132. A(C  15,C  11,H  39)          125.80 -0.001105    0.03    125.83   
   133. A(C  12,C  11,C  15)          109.02  0.001143   -0.08    108.94   
   134. A(C  12,C  11,H  39)          125.06 -0.000093    0.09    125.15   
   135. A(Fe  0,C  11,C  15)           76.95  0.001236   -0.42     76.53   
   136. A(C  11,C  12,C  13)          107.64 -0.000165    0.02    107.66   
   137. A(Fe  0,C  12,C  13)           70.12 -0.000230    0.02     70.14   
   138. A(Fe  0,C  12,C  11)           73.11 -0.001791    0.63     73.74   
   139. A(C  13,C  12,H  19)          126.70 -0.000375   -0.01    126.69   
   140. A(C  11,C  12,H  19)          125.65  0.000528   -0.01    125.64   
   141. A(Fe  0,C  12,H  19)          121.82  0.000946   -0.22    121.60   
   142. A(Fe  0,C  13,C  12)           70.29 -0.000195    0.02     70.31   
   143. A(C  14,C  13,H  18)          125.67  0.000533   -0.01    125.66   
   144. A(Fe  0,C  13,H  18)          121.83  0.000937   -0.22    121.61   
   145. A(C  12,C  13,H  18)          126.70 -0.000388   -0.01    126.69   
   146. A(C  12,C  13,C  14)          107.63 -0.000154    0.03    107.65   
   147. A(Fe  0,C  13,C  14)           73.02 -0.001794    0.63     73.65   
   148. A(C  13,C  14,C  15)          109.01  0.001140   -0.08    108.93   
   149. A(C  15,C  14,H  20)          125.80 -0.001091    0.03    125.83   
   150. A(C  13,C  14,H  20)          125.07 -0.000105    0.09    125.16   
   151. A(Fe  0,C  14,H  20)          124.07  0.000328    0.08    124.15   
   152. A(Fe  0,C  14,C  13)           68.10 -0.000321   -0.22     67.88   
   153. A(Fe  0,C  14,C  15)           77.07  0.001245   -0.42     76.66   
   154. A(C  14,C  15,C  16)          126.80  0.001106   -0.12    126.68   
   155. A(C  11,C  15,C  14)          106.13 -0.002377    0.34    106.47   
   156. A(C  11,C  15,C  16)          126.82  0.001113   -0.14    126.68   
   157. A(Fe  0,C  15,C  16)          128.34  0.002110   -0.40    127.93   
   158. A(Fe  0,C  15,C  14)           65.88 -0.002367    0.63     66.52   
   159. A(Fe  0,C  15,C  11)           66.03 -0.002343    0.64     66.67   
   160. A(C  17,C  16,Co 21)           66.71 -0.000581    0.13     66.84   
   161. A(C  15,C  16,Co 21)          128.92  0.000567   -0.15    128.77   
   162. A(C  15,C  16,C  17)          126.99  0.000294    0.00    126.99   
   163. A(Co 21,C  16,C  32)           66.72 -0.000567    0.12     66.84   
   164. A(C  17,C  16,C  32)          105.96 -0.000665    0.07    106.03   
   165. A(C  15,C  16,C  32)          126.99  0.000358   -0.07    126.92   
   166. A(C  16,C  17,Co 21)           73.06  0.000337   -0.09     72.97   
   167. A(C  34,C  17,H  35)          125.25 -0.000122    0.07    125.32   
   168. A(Co 21,C  17,H  35)          124.29  0.000052    0.02    124.31   
   169. A(C  16,C  17,H  35)          125.72 -0.000207   -0.05    125.67   
   170. A(Co 21,C  17,C  34)           69.05 -0.000083   -0.02     69.03   
   171. A(C  16,C  17,C  34)          109.03  0.000328   -0.02    109.01   
   172. A(C  17,Co 21,C  26)          122.63 -0.000307    0.05    122.68   
   173. A(C  16,Co 21,C  26)          107.97 -0.000480    0.04    108.01   
   174. A(C  24,Co 21,C  25)           40.70  0.000397   -0.06     40.64   
   175. A(C  23,Co 21,C  25)           68.17  0.000371   -0.05     68.12   
   176. A(C  22,Co 21,C  25)           68.31  0.000324   -0.05     68.26   
   177. A(C  17,Co 21,C  25)          107.44 -0.000416    0.09    107.52   
   178. A(C  16,Co 21,C  25)          123.06 -0.000395    0.05    123.11   
   179. A(C  23,Co 21,C  24)           40.25 -0.000015    0.02     40.27   
   180. A(C  22,Co 21,C  24)           68.17  0.000365   -0.05     68.12   
   181. A(C  23,Co 21,C  33)          107.78 -0.000449    0.05    107.83   
   182. A(C  17,Co 21,C  24)          123.23 -0.000256    0.05    123.28   
   183. A(C  16,Co 21,C  24)          159.16 -0.000006   -0.00    159.16   
   184. A(C  22,Co 21,C  23)           40.70  0.000392   -0.06     40.64   
   185. A(C  22,Co 21,C  26)           40.53  0.000165   -0.02     40.51   
   186. A(C  17,Co 21,C  23)          159.18 -0.000286    0.05    159.23   
   187. A(C  16,Co 21,C  23)          159.24  0.000040   -0.02    159.22   
   188. A(C  17,Co 21,C  22)          158.54 -0.000128    0.02    158.57   
   189. A(C  32,Co 21,C  33)           40.78  0.000159   -0.03     40.75   
   190. A(C  16,Co 21,C  22)          123.12 -0.000357    0.03    123.16   
   191. A(C  16,Co 21,C  17)           40.23  0.000245   -0.03     40.20   
   192. A(C  33,Co 21,C  34)           41.08  0.000276   -0.04     41.05   
   193. A(C  32,Co 21,C  34)           68.69  0.000396   -0.07     68.63   
   194. A(C  25,Co 21,C  34)          122.75 -0.000292    0.04    122.79   
   195. A(C  24,Co 21,C  34)          107.74 -0.000447    0.05    107.79   
   196. A(C  23,Co 21,C  34)          123.12 -0.000407    0.05    123.17   
   197. A(C  22,Co 21,C  34)          159.28 -0.000014   -0.01    159.27   
   198. A(C  17,Co 21,C  34)           40.78  0.000158   -0.02     40.75   
   199. A(C  16,Co 21,C  34)           67.98  0.000413   -0.03     67.95   
   200. A(C  26,Co 21,C  33)          158.74 -0.000140    0.02    158.76   
   201. A(C  25,Co 21,C  33)          159.28 -0.000017   -0.01    159.27   
   202. A(C  24,Co 21,C  33)          123.14 -0.000411    0.04    123.18   
   203. A(C  22,Co 21,C  33)          122.80 -0.000289    0.04    122.83   
   204. A(C  17,Co 21,C  33)           68.70  0.000400   -0.07     68.63   
   205. A(C  16,Co 21,C  33)           67.98  0.000435   -0.03     67.95   
   206. A(C  26,Co 21,C  32)          122.65 -0.000300    0.05    122.70   
   207. A(C  25,Co 21,C  32)          158.51 -0.000129    0.03    158.54   
   208. A(C  24,Co 21,C  32)          159.24 -0.000287    0.04    159.29   
   209. A(C  23,Co 21,C  32)          123.32 -0.000255    0.04    123.35   
   210. A(C  22,Co 21,C  32)          107.51 -0.000408    0.08    107.59   
   211. A(C  17,Co 21,C  32)           68.30  0.000421   -0.10     68.20   
   212. A(C  16,Co 21,C  32)           40.23  0.000286   -0.04     40.19   
   213. A(C  26,Co 21,C  34)          158.72 -0.000148    0.02    158.74   
   214. A(C  25,Co 21,C  26)           40.54  0.000162   -0.02     40.52   
   215. A(C  24,Co 21,C  26)           68.17  0.000479   -0.06     68.11   
   216. A(C  23,Co 21,C  26)           68.16  0.000481   -0.06     68.11   
   217. A(Co 21,C  22,C  23)           70.25 -0.000013   -0.02     70.24   
   218. A(C  26,C  22,H  28)          125.97 -0.000132    0.01    125.99   
   219. A(C  23,C  22,H  28)          125.77 -0.000006    0.01    125.78   
   220. A(Co 21,C  22,H  28)          123.90  0.000044    0.00    123.91   
   221. A(C  23,C  22,C  26)          108.24  0.000141   -0.02    108.21   
   222. A(Co 21,C  22,C  26)           70.27  0.000128   -0.05     70.22   
   223. A(C  22,C  23,C  24)          107.90 -0.000057    0.01    107.91   
   224. A(Co 21,C  23,C  24)           69.86  0.000011   -0.01     69.86   
   225. A(Co 21,C  23,C  22)           69.05 -0.000379    0.07     69.13   
   226. A(C  24,C  23,H  29)          126.14 -0.000105    0.01    126.14   
   227. A(C  22,C  23,H  29)          125.89  0.000152   -0.01    125.87   
   228. A(Co 21,C  23,H  29)          124.13  0.000178   -0.02    124.11   
   229. A(C  23,C  24,C  25)          107.90 -0.000054    0.01    107.91   
   230. A(Co 21,C  24,C  25)           69.04 -0.000378    0.08     69.12   
   231. A(Co 21,C  24,C  23)           69.89  0.000004   -0.01     69.88   
   232. A(C  25,C  24,H  30)          125.88  0.000148   -0.01    125.87   
   233. A(C  23,C  24,H  30)          126.14 -0.000104    0.01    126.15   
   234. A(Co 21,C  24,H  30)          124.10  0.000186   -0.03    124.07   
   235. A(Co 21,C  25,C  24)           70.26 -0.000020   -0.02     70.24   
   236. A(C  26,C  25,H  31)          125.97 -0.000127    0.01    125.98   
   237. A(C  24,C  25,H  31)          125.77  0.000002    0.00    125.78   
   238. A(Co 21,C  25,H  31)          123.87  0.000053    0.00    123.87   
   239. A(C  24,C  25,C  26)          108.24  0.000128   -0.02    108.22   
   240. A(Co 21,C  25,C  26)           70.28  0.000123   -0.05     70.23   
   241. A(C  25,C  26,H  27)          126.08  0.000064   -0.01    126.07   
   242. A(C  22,C  26,H  27)          126.09  0.000083   -0.02    126.07   
   243. A(Co 21,C  26,H  27)          123.76  0.000199   -0.03    123.72   
   244. A(C  22,C  26,C  25)          107.69 -0.000171    0.03    107.73   
   245. A(Co 21,C  26,C  25)           69.18 -0.000284    0.07     69.25   
   246. A(Co 21,C  26,C  22)           69.20 -0.000294    0.07     69.27   
   247. A(C  33,C  32,H  38)          125.25 -0.000114    0.06    125.32   
   248. A(Co 21,C  32,H  38)          124.30  0.000082    0.01    124.31   
   249. A(C  16,C  32,H  38)          125.71 -0.000157   -0.06    125.66   
   250. A(Co 21,C  32,C  33)           69.04 -0.000094   -0.02     69.02   
   251. A(C  16,C  32,C  33)          109.04  0.000270   -0.01    109.03   
   252. A(C  16,C  32,Co 21)           73.06  0.000281   -0.08     72.97   
   253. A(C  34,C  33,H  36)          126.19  0.000032    0.00    126.19   
   254. A(C  32,C  33,H  36)          125.87 -0.000035    0.00    125.88   
   255. A(Co 21,C  33,H  36)          123.49  0.000081   -0.02    123.47   
   256. A(C  32,C  33,C  34)          107.87 -0.000006   -0.01    107.86   
   257. A(Co 21,C  33,C  34)           69.46 -0.000158    0.02     69.48   
   258. A(Co 21,C  33,C  32)           70.18 -0.000065    0.04     70.22   
   259. A(C  33,C  34,H  37)          126.19  0.000013    0.00    126.19   
   260. A(Co 21,C  34,H  37)          123.50  0.000068   -0.02    123.48   
   261. A(C  17,C  34,H  37)          125.86 -0.000039    0.01    125.88   
   262. A(Co 21,C  34,C  33)           69.46 -0.000118    0.02     69.47   
   263. A(C  17,C  34,C  33)          107.87  0.000019   -0.01    107.86   
   264. A(C  17,C  34,Co 21)           70.17 -0.000075    0.04     70.22   
   265. D(C   5,C   1,Fe  0,C   4)    -38.21  0.001045   -0.29    -38.50   
   266. D(C   2,C   1,Fe  0,C   3)     35.29 -0.000113    0.22     35.51   
   267. D(C   2,C   1,Fe  0,C  12)   -101.40  0.001592   -0.08   -101.48   
   268. D(C   5,C   1,Fe  0,C  15)     62.77 -0.000695   -0.23     62.54   
   269. D(C   2,C   1,Fe  0,C   5)    117.15  0.000616    0.22    117.36   
   270. D(C   2,C   1,Fe  0,C  15)    179.92 -0.000078   -0.02    179.90   
   271. D(C   2,C   1,Fe  0,C  11)   -144.77  0.000031    0.19   -144.58   
   272. D(H   9,C   1,Fe  0,C   3)    158.63 -0.000545    0.09    158.72   
   273. D(H   9,C   1,Fe  0,C  13)     61.00  0.000387    0.03     61.03   
   274. D(C   5,C   1,Fe  0,C  11)     98.08 -0.000585   -0.03     98.05   
   275. D(H   9,C   1,Fe  0,C  11)    -21.43 -0.000401    0.05    -21.37   
   276. D(C   2,C   1,Fe  0,C  13)    -62.34  0.000819    0.17    -62.17   
   277. D(C   2,C   1,Fe  0,C   4)     78.93  0.001662   -0.07     78.86   
   278. D(C   5,C   1,Fe  0,C   3)    -81.86 -0.000729    0.01    -81.85   
   279. D(H   9,C   1,Fe  0,C  12)     21.94  0.001160   -0.21     21.73   
   280. D(H   9,C   1,Fe  0,C   2)    123.34 -0.000432   -0.13    123.21   
   281. D(C   5,C   1,Fe  0,C  13)   -179.49  0.000203   -0.05   -179.54   
   282. D(H   9,C   1,Fe  0,C  15)    -56.74 -0.000510   -0.15    -56.89   
   283. D(H   9,C   1,Fe  0,C   5)   -119.51  0.000184    0.08   -119.43   
   284. D(C   5,C   1,Fe  0,C   2)   -117.15 -0.000616   -0.22   -117.36   
   285. D(H   9,C   1,Fe  0,C   4)   -157.73  0.001229   -0.21   -157.93   
   286. D(C   5,C   1,Fe  0,C  12)    141.45  0.000976   -0.30    141.16   
   287. D(H  10,C   2,Fe  0,C  11)    -60.75 -0.000324    0.25    -60.50   
   288. D(C   3,C   2,Fe  0,C   5)     82.47 -0.000082   -0.17     82.30   
   289. D(H  10,C   2,Fe  0,C   4)    158.21  0.000489   -0.08    158.13   
   290. D(C   1,C   2,Fe  0,C  14)   -178.36 -0.000034   -0.02   -178.38   
   291. D(C   3,C   2,Fe  0,C  12)   -140.96  0.000757   -0.33   -141.29   
   292. D(C   3,C   2,C   1,Fe  0)    -56.09  0.002641   -0.89    -56.98   
   293. D(C   3,C   2,C   1,C   5)      5.12  0.002486   -1.27      3.85   
   294. D(C   3,C   2,C   1,H   9)   -176.88  0.001734   -0.70   -177.58   
   295. D(C   3,C   2,Fe  0,C   1)    121.22  0.000759   -0.51    120.71   
   296. D(H  10,C   2,Fe  0,C   5)   -158.14 -0.000477    0.08   -158.05   
   297. D(Fe  0,C   2,C   1,C   5)     61.21 -0.000154   -0.38     60.83   
   298. D(C   3,C   2,Fe  0,C   4)     38.82  0.000883   -0.34     38.48   
   299. D(H  10,C   2,Fe  0,C  14)     62.25  0.000330   -0.27     61.98   
   300. D(H  10,C   2,Fe  0,C  12)    -21.57  0.000362   -0.08    -21.65   
   301. D(C   1,C   2,Fe  0,C   5)    -38.75 -0.000841    0.34    -38.41   
   302. D(C   1,C   2,Fe  0,C  12)     97.81 -0.000002    0.18     97.99   
   303. D(H  10,C   2,Fe  0,C   3)    119.39 -0.000394    0.25    119.64   
   304. D(C   3,C   2,Fe  0,C  11)    179.86  0.000071   -0.00    179.85   
   305. D(C   1,C   2,Fe  0,C   3)   -121.22 -0.000759    0.51   -120.71   
   306. D(H  10,C   2,Fe  0,C  13)     23.16 -0.000334    0.06     23.21   
   307. D(C   1,C   2,Fe  0,C  11)     58.63 -0.000688    0.51     59.14   
   308. D(H  10,C   2,C   1,C   5)    177.69  0.000119   -0.25    177.45   
   309. D(C   1,C   2,Fe  0,C   4)    -82.40  0.000124    0.17    -82.23   
   310. D(H  10,C   2,C   1,Fe  0)    116.48  0.000273    0.13    116.62   
   311. D(C   1,C   2,Fe  0,C  13)    142.54 -0.000698    0.31    142.86   
   312. D(H  10,C   2,Fe  0,C   1)   -119.39  0.000364   -0.25   -119.64   
   313. D(C   3,C   2,Fe  0,C  14)    -57.14  0.000725   -0.52    -57.66   
   314. D(Fe  0,C   2,C   1,H   9)   -120.79 -0.000907    0.19   -120.60   
   315. D(C   3,C   2,Fe  0,C  13)    -96.23  0.000061   -0.20    -96.43   
   316. D(H  10,C   2,C   1,H   9)     -4.31 -0.000634    0.33     -3.98   
   317. D(C   2,C   3,Fe  0,C  15)   -179.03  0.000047    0.03   -179.00   
   318. D(C   2,C   3,Fe  0,C  12)     63.78 -0.000841   -0.16     63.62   
   319. D(C   4,C   3,Fe  0,C   1)     81.82  0.000668   -0.01     81.81   
   320. D(C   2,C   3,Fe  0,C  14)    146.17 -0.000048   -0.19    145.98   
   321. D(C   4,C   3,Fe  0,C   2)    117.11  0.000635    0.20    117.31   
   322. D(C   4,C   3,Fe  0,C   5)     38.26 -0.001055    0.28     38.54   
   323. D(C   4,C   3,Fe  0,C  13)   -140.06 -0.000966    0.28   -139.78   
   324. D(C   2,C   3,Fe  0,C   1)    -35.30  0.000033   -0.21    -35.50   
   325. D(C   4,C   3,Fe  0,C  12)   -179.11 -0.000206    0.03   -179.07   
   326. D(C   2,C   3,Fe  0,C   5)    -78.86 -0.001690    0.08    -78.78   
   327. D(C   2,C   3,Fe  0,C   4)   -117.11 -0.000635   -0.20   -117.31   
   328. D(H   6,C   3,Fe  0,C  15)     57.54  0.000489    0.16     57.70   
   329. D(C   4,C   3,C   2,H  10)   -177.60 -0.000064    0.22   -177.38   
   330. D(C   4,C   3,C   2,C   1)     -5.03 -0.002427    1.24     -3.79   
   331. D(C   4,C   3,C   2,Fe  0)    -61.16  0.000255    0.34    -60.82   
   332. D(C   2,C   3,Fe  0,C  13)    102.83 -0.001601    0.08    102.91   
   333. D(H   6,C   3,Fe  0,C   1)   -158.72  0.000474   -0.07   -158.80   
   334. D(H   6,C   3,C   2,H  10)      4.35  0.000628   -0.32      4.02   
   335. D(H   6,C   3,Fe  0,C  13)    -20.60 -0.001160    0.22    -20.38   
   336. D(H   6,C   3,Fe  0,C  12)    -59.65 -0.000400   -0.03    -59.67   
   337. D(H   6,C   3,Fe  0,C   2)   -123.43  0.000441    0.13   -123.29   
   338. D(H   6,C   3,Fe  0,C   4)    119.46 -0.000194   -0.06    119.40   
   339. D(H   6,C   3,Fe  0,C   5)    157.72 -0.001249    0.22    157.93   
   340. D(Fe  0,C   3,C   2,C   1)     56.13 -0.002683    0.90     57.03   
   341. D(C   4,C   3,Fe  0,C  14)    -96.71  0.000587    0.01    -96.70   
   342. D(H   6,C   3,Fe  0,C  14)     22.75  0.000393   -0.06     22.69   
   343. D(C   4,C   3,Fe  0,C  15)    -61.92  0.000682    0.23    -61.69   
   344. D(H   6,C   3,C   2,Fe  0)    120.79  0.000948   -0.20    120.58   
   345. D(H   6,C   3,C   2,C   1)    176.92 -0.001735    0.70    177.62   
   346. D(Fe  0,C   3,C   2,H  10)   -116.44 -0.000319   -0.12   -116.56   
   347. D(H   7,C   4,C   3,C   2)   -177.16  0.000410   -0.31   -177.47   
   348. D(H   7,C   4,C   3,Fe  0)    117.80 -0.000139    0.17    117.97   
   349. D(H   7,C   4,C   3,H   6)      0.91 -0.000301    0.23      1.14   
   350. D(Fe  0,C   4,C   3,C   2)     65.04  0.000549   -0.48     64.56   
   351. D(C   5,C   4,Fe  0,C  13)   -178.14 -0.000017    0.03   -178.11   
   352. D(H   7,C   4,Fe  0,C  11)     58.77  0.000491   -0.37     58.40   
   353. D(C   5,C   4,Fe  0,C   2)     79.89  0.001250   -0.18     79.71   
   354. D(C   5,C   4,Fe  0,C  15)    -99.40  0.001251   -0.17    -99.57   
   355. D(H   7,C   4,Fe  0,C   5)    121.82 -0.000591   -0.02    121.80   
   356. D(C   5,C   4,Fe  0,C  11)    -63.05  0.001082   -0.35    -63.40   
   357. D(H   7,C   4,Fe  0,C   3)   -121.34  0.000293   -0.30   -121.63   
   358. D(Fe  0,C   4,C   3,H   6)   -116.89 -0.000162    0.06   -116.83   
   359. D(C   5,C   4,C   3,Fe  0)    -62.01  0.000956   -0.27    -62.28   
   360. D(H   7,C   4,Fe  0,C  15)     22.42  0.000660   -0.19     22.23   
   361. D(H   7,C   4,Fe  0,C   2)   -158.30  0.000659   -0.20   -158.49   
   362. D(C   5,C   4,Fe  0,C  14)   -140.46  0.000859   -0.08   -140.54   
   363. D(C   5,C   4,C   3,C   2)      3.03  0.001505   -0.75      2.28   
   364. D(C   5,C   4,C   3,H   6)   -178.91  0.000793   -0.21   -179.11   
   365. D(H   7,C   4,Fe  0,C  13)    -56.32 -0.000607    0.02    -56.31   
   366. D(C   5,C   4,Fe  0,C   1)     38.36  0.001006   -0.12     38.24   
   367. D(H   7,C   4,Fe  0,C  14)    -18.65  0.000268   -0.09    -18.74   
   368. D(C   5,C   4,Fe  0,C   3)    116.85  0.000884   -0.28    116.57   
   369. D(C   3,C   4,Fe  0,C   1)    -78.49  0.000123    0.16    -78.33   
   370. D(H   7,C   4,Fe  0,C   1)    160.17  0.000415   -0.14    160.04   
   371. D(C   3,C   4,Fe  0,C   2)    -36.96  0.000367    0.10    -36.86   
   372. D(C   3,C   4,Fe  0,C  13)     65.01 -0.000900    0.31     65.32   
   373. D(C   3,C   4,Fe  0,C  15)    143.75  0.000367    0.11    143.86   
   374. D(C   3,C   4,Fe  0,C   5)   -116.85 -0.000884    0.28   -116.57   
   375. D(C   3,C   4,Fe  0,C  11)   -179.90  0.000198   -0.07   -179.97   
   376. D(C   3,C   4,Fe  0,C  14)    102.69 -0.000025    0.20    102.89   
   377. D(C   1,C   5,Fe  0,C  15)   -142.62 -0.000315   -0.13   -142.75   
   378. D(C   4,C   5,Fe  0,C  11)    141.55 -0.000846    0.08    141.62   
   379. D(C   1,C   5,Fe  0,C   4)    116.96  0.000885   -0.30    116.66   
   380. D(C   4,C   5,Fe  0,C   1)   -116.96 -0.000885    0.30   -116.66   
   381. D(C   1,C   5,Fe  0,C  14)   -179.44 -0.000181    0.06   -179.38   
   382. D(C   4,C   5,Fe  0,C   3)    -38.47 -0.001035    0.13    -38.33   
   383. D(C   1,C   5,Fe  0,C  12)    -64.04  0.000885   -0.32    -64.37   
   384. D(C   1,C   5,Fe  0,C   2)     36.97 -0.000287   -0.12     36.84   
   385. D(C   4,C   5,Fe  0,C   2)    -79.99 -0.001173    0.18    -79.82   
   386. D(C   1,C   5,Fe  0,C   3)     78.49 -0.000150   -0.16     78.33   
   387. D(C   4,C   5,Fe  0,C  12)    179.00 -0.000001   -0.03    178.97   
   388. D(H   8,C   5,Fe  0,C   1)    121.35 -0.000306    0.31    121.66   
   389. D(C   4,C   5,Fe  0,C  15)    100.42 -0.001200    0.17    100.59   
   390. D(C   1,C   5,Fe  0,C  11)   -101.49  0.000039   -0.22   -101.72   
   391. D(C   4,C   5,Fe  0,C  14)     63.60 -0.001066    0.36     63.96   
   392. D(H   8,C   5,Fe  0,C   2)    158.32 -0.000594    0.18    158.50   
   393. D(C   1,C   5,C   4,H   7)   -179.68  0.001194   -0.48   -180.16   
   394. D(H   8,C   5,C   4,H   7)     -0.18 -0.000028    0.02     -0.16   
   395. D(H   8,C   5,C   4,Fe  0)    116.80  0.001103   -0.20    116.61   
   396. D(Fe  0,C   5,C   4,H   7)   -116.98 -0.001131    0.21   -116.77   
   397. D(H   8,C   5,C   1,H   9)     -0.77  0.000336   -0.25     -1.02   
   398. D(H   8,C   5,C   1,C   2)    177.24 -0.000435    0.32    177.56   
   399. D(H   8,C   5,C   1,Fe  0)   -117.77  0.000139   -0.18   -117.95   
   400. D(C   4,C   5,C   1,C   2)     -3.25 -0.001649    0.82     -2.44   
   401. D(C   4,C   5,C   1,Fe  0)     61.74 -0.001074    0.31     62.04   
   402. D(C   4,C   5,C   1,H   9)    178.74 -0.000878    0.25    178.98   
   403. D(Fe  0,C   5,C   4,C   3)     62.83 -0.002236    0.65     63.49   
   404. D(Fe  0,C   5,C   1,C   2)    -64.99 -0.000575    0.51    -64.48   
   405. D(Fe  0,C   5,C   1,H   9)    117.00  0.000196   -0.06    116.94   
   406. D(H   8,C   5,Fe  0,C  15)    -21.27 -0.000621    0.18    -21.09   
   407. D(C   1,C   5,C   4,C   3)      0.14  0.000088   -0.04      0.10   
   408. D(H   8,C   5,Fe  0,C  12)     57.31  0.000578   -0.02     57.29   
   409. D(H   8,C   5,Fe  0,C  14)    -58.09 -0.000488    0.37    -57.73   
   410. D(H   8,C   5,C   4,C   3)    179.64 -0.001134    0.46    180.09   
   411. D(H   8,C   5,Fe  0,C   4)   -121.69  0.000579    0.01   -121.68   
   412. D(C   1,C   5,C   4,Fe  0)    -62.69  0.002324   -0.69    -63.39   
   413. D(H   8,C   5,Fe  0,C   3)   -160.16 -0.000456    0.14   -160.01   
   414. D(H   8,C   5,Fe  0,C  11)     19.86 -0.000267    0.08     19.94   
   415. D(H  39,C  11,C   3,C   4)     62.59  0.000350   -0.02     62.57   
   416. D(C  15,C  11,C   3,H   6)     57.41  0.000602    0.15     57.55   
   417. D(C  15,C  11,C   3,C   4)    -62.03  0.000768    0.22    -61.82   
   418. D(C  15,C  11,C   3,C   2)   -179.17  0.000114    0.03   -179.14   
   419. D(H  39,C  11,C   3,H   6)   -177.97  0.000184   -0.09   -178.06   
   420. D(C  12,C  11,C   3,C   4)   -179.00  0.000001   -0.04   -179.04   
   421. D(C  12,C  11,C   3,C   2)     63.86 -0.000653   -0.23     63.63   
   422. D(H  39,C  11,Fe  0,C  15)    124.63 -0.000466   -0.22    124.40   
   423. D(H  39,C  11,Fe  0,C  13)   -157.36  0.001158   -0.25   -157.61   
   424. D(C  15,C  11,Fe  0,C  12)    116.99  0.000787    0.25    117.24   
   425. D(C  15,C  11,Fe  0,C   1)   -143.83  0.000004    0.25   -143.57   
   426. D(C  12,C  11,Fe  0,C  15)   -116.99 -0.000787   -0.25   -117.24   
   427. D(C  15,C  11,Fe  0,C   5)   -100.30  0.001713   -0.03   -100.32   
   428. D(C  15,C  11,Fe  0,C   4)    -62.12  0.000586    0.28    -61.83   
   429. D(H  39,C  11,Fe  0,C   4)     62.51  0.000120    0.06     62.57   
   430. D(C  12,C  11,Fe  0,C  13)    -38.97  0.000836   -0.28    -39.25   
   431. D(H  39,C  11,Fe  0,C   5)     24.33  0.001247   -0.25     24.08   
   432. D(H  39,C  11,Fe  0,C   1)    -19.20 -0.000462    0.03    -19.17   
   433. D(C  12,C  11,Fe  0,C  14)    -82.29 -0.000702   -0.02    -82.30   
   434. D(H  39,C  11,Fe  0,C   2)    -54.41 -0.000421   -0.19    -54.60   
   435. D(C  15,C  11,Fe  0,C  14)     34.70  0.000086    0.23     34.94   
   436. D(C  15,C  11,Fe  0,C   2)   -179.04  0.000044    0.03   -179.01   
   437. D(C  12,C  11,Fe  0,C   5)    142.71  0.000925   -0.28    142.43   
   438. D(C  12,C  11,C   3,H   6)    -59.56 -0.000164   -0.11    -59.67   
   439. D(C  12,C  11,Fe  0,C   4)   -179.11 -0.000201    0.03   -179.07   
   440. D(C  15,C  11,Fe  0,C  13)     78.02  0.001624   -0.03     77.99   
   441. D(H  39,C  11,Fe  0,C  12)   -118.38  0.000322    0.03   -118.36   
   442. D(H  39,C  11,C   3,C   2)    -54.54 -0.000304   -0.21    -54.75   
   443. D(C  12,C  11,Fe  0,C   2)     63.97 -0.000743   -0.22     63.75   
   444. D(H  39,C  11,Fe  0,C  14)    159.33 -0.000380    0.01    159.34   
   445. D(C  12,C  11,Fe  0,C   1)     99.18 -0.000784    0.00     99.18   
   446. D(H  19,C  12,C  11,H  39)     -0.27  0.000232   -0.19     -0.46   
   447. D(H  19,C  12,C  11,C  15)    175.93 -0.000663    0.45    176.37   
   448. D(H  19,C  12,C   4,C   5)     59.42  0.000550   -0.00     59.42   
   449. D(C  13,C  12,C  11,C  15)     -4.67 -0.001766    0.93     -3.74   
   450. D(C  13,C  12,C  11,Fe  0)     62.00 -0.001119    0.34     62.34   
   451. D(H  19,C  12,C   4,H   7)   -178.68 -0.000073   -0.01   -178.69   
   452. D(Fe  0,C  12,C  11,H  39)    117.14  0.000248   -0.05    117.08   
   453. D(H  19,C  12,C   4,C   3)    -57.23 -0.000339    0.28    -56.95   
   454. D(H  19,C  12,C  11,Fe  0)   -117.41 -0.000016   -0.14   -117.55   
   455. D(C  13,C  12,C   4,H   7)    -57.20 -0.000641   -0.01    -57.21   
   456. D(C  13,C  12,C   4,C   5)   -179.11 -0.000019    0.01   -179.10   
   457. D(C  13,C  12,C   4,C   3)     64.25 -0.000908    0.29     64.53   
   458. D(C  11,C  12,C   4,H   7)     59.53  0.000276   -0.34     59.19   
   459. D(H  19,C  12,Fe  0,C  15)    158.84 -0.000601    0.17    159.01   
   460. D(H  19,C  12,Fe  0,C  11)    121.90 -0.000321    0.33    122.23   
   461. D(C  11,C  12,Fe  0,C  13)    116.53  0.000920   -0.34    116.19   
   462. D(C  13,C  12,Fe  0,C   3)     63.57 -0.000717    0.26     63.83   
   463. D(C  13,C  12,Fe  0,C   2)    101.13 -0.001200    0.19    101.32   
   464. D(H  19,C  12,Fe  0,C   1)     21.33 -0.000405    0.13     21.46   
   465. D(C  13,C  12,Fe  0,C  14)    -38.29 -0.000855    0.10    -38.19   
   466. D(C  13,C  12,Fe  0,C  11)   -116.53 -0.000920    0.34   -116.19   
   467. D(C  13,C  12,Fe  0,C   5)   -178.10 -0.000017    0.03   -178.07   
   468. D(H  19,C  12,Fe  0,C   3)    -58.00 -0.000118    0.25    -57.75   
   469. D(H  19,C  12,Fe  0,C   5)     60.33  0.000581    0.02     60.35   
   470. D(H  19,C  12,Fe  0,C   2)    -20.44 -0.000601    0.18    -20.27   
   471. D(H  19,C  12,Fe  0,C  13)   -121.57  0.000598   -0.01   -121.58   
   472. D(C  13,C  12,Fe  0,C   1)    142.90 -0.001003    0.14    143.04   
   473. D(C  11,C  12,Fe  0,C  15)     36.94 -0.000280   -0.16     36.78   
   474. D(C  13,C  12,C  11,H  39)    179.13 -0.000871    0.29    179.42   
   475. D(C  11,C  12,Fe  0,C  14)     78.24  0.000065   -0.24     78.00   
   476. D(Fe  0,C  12,C  11,C  15)    -66.66 -0.000647    0.59    -66.08   
   477. D(C  11,C  12,C   4,C   3)   -179.03  0.000009   -0.05   -179.07   
   478. D(H  19,C  12,Fe  0,C  14)   -159.86 -0.000257    0.08   -159.78   
   479. D(C  11,C  12,Fe  0,C   5)    -61.57  0.000903   -0.30    -61.88   
   480. D(C  11,C  12,C   4,C   5)    -62.38  0.000898   -0.33    -62.71   
   481. D(C  11,C  12,Fe  0,C   3)   -179.90  0.000203   -0.08   -179.97   
   482. D(C  11,C  12,Fe  0,C   2)   -142.34 -0.000280   -0.15   -142.49   
   483. D(C  11,C  12,Fe  0,C   1)   -100.57 -0.000083   -0.20   -100.77   
   484. D(C  13,C  12,Fe  0,C  15)    -79.59 -0.001200    0.18    -79.41   
   485. D(C  14,C  13,C  12,Fe  0)     63.94 -0.002147    0.74     64.68   
   486. D(Fe  0,C  13,C  12,H  19)    115.45  0.001048   -0.26    115.19   
   487. D(Fe  0,C  13,C  12,C  11)    -63.95  0.002158   -0.75    -64.69   
   488. D(H  18,C  13,C   5,H   8)   -178.65  0.000092   -0.01   -178.66   
   489. D(C  14,C  13,C   5,H   8)    -57.18 -0.000262    0.32    -56.86   
   490. D(H  18,C  13,Fe  0,C  15)   -158.87  0.000583   -0.16   -159.03   
   491. D(C  12,C  13,C   5,C   4)   -179.11 -0.000018    0.01   -179.10   
   492. D(C  14,C  13,C   5,C   4)     64.27 -0.000903    0.32     64.59   
   493. D(C  12,C  13,C   5,H   8)     59.45  0.000622    0.00     59.45   
   494. D(H  18,C  13,Fe  0,C  14)   -121.88  0.000319   -0.32   -122.19   
   495. D(H  18,C  13,Fe  0,C  12)    121.66 -0.000592    0.00    121.66   
   496. D(H  18,C  13,Fe  0,C   4)    -59.31 -0.000595   -0.02    -59.33   
   497. D(H  18,C  13,C   5,C   4)    -57.21 -0.000549   -0.00    -57.21   
   498. D(H  18,C  13,Fe  0,C   3)    -20.12  0.000446   -0.14    -20.27   
   499. D(H  18,C  13,Fe  0,C   2)     21.53  0.000552   -0.17     21.37   
   500. D(C  12,C  13,Fe  0,C   3)   -141.78  0.001038   -0.15   -141.93   
   501. D(C  14,C  13,Fe  0,C  11)    -78.26 -0.000062    0.24    -78.02   
   502. D(H  18,C  13,Fe  0,C  11)    159.87  0.000257   -0.08    159.78   
   503. D(C  14,C  13,Fe  0,C   3)    101.75  0.000127    0.18    101.93   
   504. D(C  14,C  13,Fe  0,C   1)   -179.44 -0.000193    0.06   -179.38   
   505. D(C  12,C  13,Fe  0,C  15)     79.48  0.001175   -0.17     79.31   
   506. D(C  14,C  13,C   5,C   1)   -178.94  0.000010    0.01   -178.93   
   507. D(C  14,C  13,Fe  0,C   2)    143.41  0.000233    0.15    143.56   
   508. D(C  12,C  13,Fe  0,C  14)    116.47  0.000911   -0.32    116.14   
   509. D(C  12,C  13,C   5,C   1)    -62.31  0.000894   -0.30    -62.61   
   510. D(C  12,C  13,Fe  0,C  11)     38.21  0.000848   -0.09     38.12   
   511. D(C  12,C  13,Fe  0,C   4)    179.03 -0.000004   -0.03    179.01   
   512. D(C  14,C  13,Fe  0,C  15)    -36.99  0.000264    0.16    -36.83   
   513. D(C  12,C  13,Fe  0,C   2)   -100.12  0.001144   -0.17   -100.29   
   514. D(H  18,C  13,C   5,C   1)     59.59  0.000364   -0.31     59.28   
   515. D(C  12,C  13,Fe  0,C   1)    -62.97  0.000718   -0.26    -63.24   
   516. D(H  18,C  13,Fe  0,C   1)     58.68  0.000126   -0.26     58.43   
   517. D(C  14,C  13,Fe  0,C  12)   -116.47 -0.000911    0.32   -116.14   
   518. D(C  14,C  13,C  12,C  11)     -0.00  0.000011   -0.01     -0.01   
   519. D(C  14,C  13,Fe  0,C   4)     62.57 -0.000914    0.30     62.86   
   520. D(H  18,C  13,C  12,H  19)     -0.13 -0.000009    0.00     -0.12   
   521. D(H  18,C  13,C  12,C  11)   -179.52  0.001102   -0.48   -180.01   
   522. D(H  18,C  13,C  12,Fe  0)   -115.58 -0.001057    0.26   -115.31   
   523. D(C  14,C  13,C  12,H  19)    179.40 -0.001100    0.48    179.87   
   524. D(C  15,C  14,C  13,H  18)   -175.80  0.000664   -0.44   -176.25   
   525. D(H  20,C  14,C  13,H  18)      0.27 -0.000223    0.18      0.44   
   526. D(H  20,C  14,C  13,C  12)   -179.26  0.000860   -0.29   -179.55   
   527. D(H  20,C  14,C  13,Fe  0)   -117.10 -0.000224    0.04   -117.06   
   528. D(C  15,C  14,C  13,C  12)      4.67  0.001746   -0.91      3.76   
   529. D(C  15,C  14,C  13,Fe  0)     66.83  0.000663   -0.58     66.25   
   530. D(Fe  0,C  14,C  13,H  18)    117.37  0.000001    0.14    117.50   
   531. D(Fe  0,C  14,C  13,C  12)    -62.16  0.001084   -0.33    -62.49   
   532. D(H  20,C  14,C   1,H   9)   -179.29 -0.000155    0.08   -179.21   
   533. D(H  20,C  14,C   1,C   5)    -60.14 -0.000337    0.00    -60.14   
   534. D(H  20,C  14,C   1,C   2)     57.07  0.000291    0.21     57.28   
   535. D(C  13,C  14,C   1,H   9)     61.94  0.000182    0.10     62.04   
   536. D(H  20,C  14,Fe  0,C  13)    118.40 -0.000335   -0.02    118.38   
   537. D(C  15,C  14,C   1,C   2)   -178.55 -0.000144   -0.02   -178.58   
   538. D(H  20,C  14,Fe  0,C  12)    157.39 -0.001165    0.25    157.65   
   539. D(H  20,C  14,Fe  0,C  11)   -159.38  0.000371   -0.01   -159.39   
   540. D(H  20,C  14,Fe  0,C  15)   -124.70  0.000444    0.23   -124.47   
   541. D(H  20,C  14,Fe  0,C   5)    -61.08 -0.000143   -0.06    -61.14   
   542. D(C  13,C  14,C   1,C   2)    -61.71  0.000628    0.23    -61.48   
   543. D(H  20,C  14,Fe  0,C   4)    -22.92 -0.001238    0.25    -22.68   
   544. D(H  20,C  14,Fe  0,C   3)     20.56  0.000512   -0.04     20.52   
   545. D(H  20,C  14,Fe  0,C   2)     55.19  0.000365    0.21     55.40   
   546. D(C  15,C  14,C   1,C   5)     64.24 -0.000771   -0.23     64.01   
   547. D(C  15,C  14,Fe  0,C  13)   -116.90 -0.000779   -0.25   -117.14   
   548. D(C  15,C  14,Fe  0,C  12)    -77.91 -0.001609    0.03    -77.88   
   549. D(C  13,C  14,C   1,C   5)   -178.91  0.000000    0.02   -178.89   
   550. D(C  15,C  14,Fe  0,C  11)    -34.68 -0.000073   -0.24    -34.92   
   551. D(C  15,C  14,Fe  0,C   5)     63.62 -0.000587   -0.29     63.33   
   552. D(C  15,C  14,Fe  0,C   4)    101.78 -0.001683    0.02    101.79   
   553. D(C  15,C  14,Fe  0,C   3)    145.26  0.000068   -0.27    144.99   
   554. D(C  13,C  14,Fe  0,C  11)     82.22  0.000706    0.01     82.23   
   555. D(C  13,C  14,Fe  0,C   5)   -179.48  0.000191   -0.05   -179.52   
   556. D(C  13,C  14,Fe  0,C   4)   -141.33 -0.000904    0.26   -141.06   
   557. D(C  13,C  14,Fe  0,C  12)     38.99 -0.000830    0.27     39.26   
   558. D(C  13,C  14,Fe  0,C   3)    -97.84  0.000847   -0.02    -97.87   
   559. D(C  13,C  14,Fe  0,C  15)    116.90  0.000779    0.25    117.14   
   560. D(C  13,C  14,Fe  0,C   2)    -63.21  0.000700    0.23    -62.99   
   561. D(C  15,C  14,C   1,H   9)    -54.91 -0.000590   -0.15    -55.06   
   562. D(C  15,C  14,Fe  0,C   2)    179.89 -0.000079   -0.02    179.87   
   563. D(C  16,C  15,C  14,H  20)      1.98 -0.000046   -0.08      1.90   
   564. D(C  16,C  15,C  14,C  13)    178.02 -0.000891    0.55    178.57   
   565. D(C  11,C  15,C  14,H  20)    176.55 -0.001751    0.80    177.35   
   566. D(C  11,C  15,C  14,Fe  0)     53.65 -0.002834    1.00     54.65   
   567. D(C  14,C  15,C   2,H  10)     62.33  0.000265   -0.29     62.05   
   568. D(C  16,C  15,C  11,H  39)     -1.85  0.000043    0.09     -1.76   
   569. D(C  16,C  15,C  11,C  12)   -178.02  0.000897   -0.56   -178.57   
   570. D(Fe  0,C  15,C  11,H  39)   -122.86 -0.001101    0.20   -122.66   
   571. D(C  14,C  15,C  11,C  12)      7.42  0.002603   -1.44      5.98   
   572. D(C  14,C  15,C  11,Fe  0)    -53.56  0.002849   -1.00    -54.55   
   573. D(Fe  0,C  15,C  11,C  12)     60.97 -0.000246   -0.45     60.53   
   574. D(C  16,C  15,C   2,H  10)   -178.58 -0.000009    0.00   -178.57   
   575. D(C  16,C  15,C   2,C   3)     61.97  0.000397   -0.25     61.72   
   576. D(C  14,C  15,C  11,H  39)   -176.42  0.001749   -0.79   -177.21   
   577. D(Fe  0,C  15,C  14,H  20)    122.90  0.001083   -0.19    122.71   
   578. D(C  14,C  15,C   2,C   3)    -57.12  0.000671   -0.54    -57.66   
   579. D(C  14,C  15,C   2,C   1)   -178.47 -0.000119   -0.03   -178.51   
   580. D(C  11,C  15,C   2,H  10)    -59.67 -0.000268    0.28    -59.39   
   581. D(C  11,C  15,C   2,C   3)   -179.13  0.000138    0.02   -179.10   
   582. D(Fe  0,C  15,C  14,C  13)    -61.07  0.000238    0.44    -60.63   
   583. D(C  11,C  15,C   2,C   1)     59.52 -0.000652    0.53     60.05   
   584. D(C  16,C  15,Fe  0,C  14)    118.87 -0.000300    0.29    119.16   
   585. D(C  14,C  15,Fe  0,C  12)     83.41 -0.000063   -0.22     83.19   
   586. D(C  16,C  15,Fe  0,C   5)    -21.01  0.000475   -0.08    -21.09   
   587. D(C  16,C  15,Fe  0,C   4)     22.51 -0.000489    0.08     22.59   
   588. D(C  16,C  15,Fe  0,C   3)     60.87  0.000334   -0.27     60.60   
   589. D(C  11,C  15,C  14,C  13)     -7.42 -0.002596    1.43     -5.98   
   590. D(C  16,C  15,C   2,C   1)    -59.38 -0.000393    0.26    -59.13   
   591. D(C  16,C  15,Fe  0,C   1)    -59.52 -0.000335    0.28    -59.25   
   592. D(C  14,C  15,Fe  0,C  13)     38.82  0.000634   -0.34     38.48   
   593. D(C  16,C  15,Fe  0,C  13)    157.69  0.000334   -0.05    157.64   
   594. D(C  16,C  15,C  11,Fe  0)    121.01  0.001143   -0.11    120.90   
   595. D(C  14,C  15,Fe  0,C  11)    122.15  0.000568   -0.56    121.58   
   596. D(C  14,C  15,Fe  0,C   5)   -139.88  0.000776   -0.37   -140.25   
   597. D(C  14,C  15,Fe  0,C   4)    -96.36 -0.000189   -0.21    -96.57   
   598. D(C  16,C  15,Fe  0,C  12)   -157.72 -0.000363    0.07   -157.65   
   599. D(C  14,C  15,Fe  0,C   3)    -58.00  0.000635   -0.56    -58.56   
   600. D(C  14,C  15,Fe  0,C   1)   -178.39 -0.000035   -0.02   -178.41   
   601. D(C  16,C  15,Fe  0,C  11)   -118.99  0.000268   -0.27   -119.26   
   602. D(C  11,C  15,Fe  0,C  13)    -83.32  0.000066    0.22    -83.10   
   603. D(C  11,C  15,Fe  0,C   3)    179.86  0.000067   -0.00    179.85   
   604. D(C  11,C  15,Fe  0,C   1)     59.46 -0.000603    0.55     60.01   
   605. D(C  11,C  15,Fe  0,C   5)     97.97  0.000208    0.19     98.17   
   606. D(C  16,C  15,C  14,Fe  0)   -120.92 -0.001129    0.11   -120.80   
   607. D(C  11,C  15,Fe  0,C  12)    -38.73 -0.000630    0.34    -38.39   
   608. D(C  11,C  15,Fe  0,C   4)    141.49 -0.000757    0.35    141.85   
   609. D(C  11,C  15,Fe  0,C  14)   -122.15 -0.000568    0.56   -121.58   
   610. D(C  32,C  16,C  15,C  14)    178.52 -0.000938    0.47    178.99   
   611. D(C  32,C  16,C  15,C  11)      5.04  0.001287   -0.62      4.43   
   612. D(C  32,C  16,C  15,Fe  0)     91.89  0.000198   -0.08     91.82   
   613. D(Co 21,C  16,C  15,C  14)    -93.07 -0.001080    0.49    -92.58   
   614. D(Co 21,C  16,C  15,C  11)     93.45  0.001144   -0.59     92.86   
   615. D(Co 21,C  16,C  15,Fe  0)   -179.69  0.000056   -0.06   -179.75   
   616. D(C  17,C  16,C  15,C  14)     -4.67 -0.001293    0.57     -4.10   
   617. D(C  17,C  16,C  15,C  11)   -178.15  0.000931   -0.51   -178.66   
   618. D(C  17,C  16,C  15,Fe  0)    -91.30 -0.000157    0.03    -91.27   
   619. D(H  35,C  17,C  16,C  32)    175.63 -0.000343    0.15    175.77   
   620. D(H  35,C  17,C  16,Co 21)    120.42  0.000271   -0.04    120.38   
   621. D(H  35,C  17,C  16,C  15)     -1.72 -0.000069    0.06     -1.66   
   622. D(C  34,C  17,C  16,C  32)     -4.76 -0.000527    0.25     -4.51   
   623. D(C  34,C  17,C  16,Co 21)    -59.97  0.000087    0.07    -59.90   
   624. D(C  34,C  17,C  16,C  15)    177.89 -0.000253    0.17    178.06   
   625. D(Co 21,C  17,C  16,C  32)     55.21 -0.000614    0.19     55.39   
   626. D(Co 21,C  17,C  16,C  15)   -122.14 -0.000340    0.10   -122.04   
   627. D(C  34,Co 21,C  17,H  35)    119.14 -0.000198    0.07    119.21   
   628. D(C  33,Co 21,C  17,H  35)    157.27 -0.000135    0.08    157.34   
   629. D(C  33,Co 21,C  17,C  34)     38.13  0.000064    0.01     38.14   
   630. D(C  33,Co 21,C  17,C  16)    -80.67 -0.000175   -0.03    -80.70   
   631. D(C  32,Co 21,C  17,C  34)     82.10  0.000106    0.01     82.11   
   632. D(C  32,Co 21,C  17,C  16)    -36.69 -0.000133   -0.04    -36.72   
   633. D(C  26,Co 21,C  17,H  35)    -43.00 -0.000192    0.09    -42.91   
   634. D(C  26,Co 21,C  17,C  34)   -162.14  0.000007    0.02   -162.12   
   635. D(C  26,Co 21,C  17,C  16)     79.07 -0.000233   -0.03     79.05   
   636. D(C  25,Co 21,C  17,H  35)     -1.13 -0.000174    0.10     -1.03   
   637. D(C  25,Co 21,C  17,C  34)   -120.27  0.000024    0.03   -120.24   
   638. D(C  24,Co 21,C  17,H  35)     40.78  0.000115    0.07     40.85   
   639. D(C  24,Co 21,C  17,C  34)    -78.36  0.000314    0.00    -78.36   
   640. D(C  24,Co 21,C  17,C  16)    162.85  0.000074   -0.04    162.80   
   641. D(C  23,Co 21,C  17,C  34)    -45.96  0.000097    0.10    -45.86   
   642. D(C  23,Co 21,C  17,C  16)   -164.75 -0.000142    0.05   -164.70   
   643. D(C  22,Co 21,C  17,H  35)    -76.06 -0.000051    0.03    -76.03   
   644. D(C  22,Co 21,C  17,C  16)     46.01 -0.000092   -0.09     45.92   
   645. D(C  16,Co 21,C  17,H  35)   -122.07  0.000041    0.11   -121.96   
   646. D(C  16,Co 21,C  17,C  34)    118.79  0.000239    0.04    118.84   
   647. D(C  34,Co 21,C  16,C  32)    -82.60 -0.000078    0.06    -82.54   
   648. D(C  34,Co 21,C  16,C  17)     38.13 -0.000090   -0.03     38.10   
   649. D(C  34,Co 21,C  16,C  15)    157.76 -0.000130    0.06    157.82   
   650. D(C  33,Co 21,C  16,C  32)    -38.12  0.000083    0.03    -38.09   
   651. D(C  33,Co 21,C  16,C  17)     82.61  0.000071   -0.06     82.55   
   652. D(C  33,Co 21,C  16,C  15)   -157.76  0.000031    0.03   -157.73   
   653. D(C  32,Co 21,C  16,C  17)    120.73 -0.000013   -0.10    120.64   
   654. D(C  22,Co 21,C  17,C  34)    164.80  0.000147   -0.04    164.76   
   655. D(C  32,Co 21,C  16,C  15)   -119.64 -0.000052    0.00   -119.64   
   656. D(C  26,Co 21,C  16,C  32)    119.65  0.000005    0.05    119.70   
   657. D(C  26,Co 21,C  16,C  17)   -119.62 -0.000007   -0.05   -119.67   
   658. D(C  23,Co 21,C  17,H  35)     73.18 -0.000102    0.17     73.34   
   659. D(C  26,Co 21,C  16,C  15)      0.01 -0.000047    0.05      0.06   
   660. D(C  25,Co 21,C  16,C  32)    161.73  0.000002    0.04    161.77   
   661. D(C  25,Co 21,C  16,C  17)    -77.54 -0.000011   -0.06    -77.59   
   662. D(C  25,Co 21,C  17,C  16)    120.93 -0.000215   -0.01    120.92   
   663. D(C  25,Co 21,C  16,C  15)     42.09 -0.000050    0.04     42.13   
   664. D(C  24,Co 21,C  16,C  32)   -164.64  0.000100   -0.00   -164.64   
   665. D(C  24,Co 21,C  16,C  17)    -43.91  0.000087   -0.10    -44.00   
   666. D(C  24,Co 21,C  16,C  15)     75.72  0.000048   -0.00     75.72   
   667. D(C  23,Co 21,C  16,C  32)     43.98 -0.000079    0.10     44.07   
   668. D(C  23,Co 21,C  16,C  17)    164.71 -0.000092    0.00    164.71   
   669. D(C  23,Co 21,C  16,C  15)    -75.66 -0.000131    0.10    -75.57   
   670. D(C  32,Co 21,C  17,H  35)   -158.76 -0.000092    0.08   -158.68   
   671. D(C  22,Co 21,C  16,C  32)     77.58  0.000014    0.06     77.64   
   672. D(C  22,Co 21,C  16,C  17)   -161.68  0.000001   -0.04   -161.73   
   673. D(C  22,Co 21,C  16,C  15)    -42.06 -0.000038    0.06    -42.00   
   674. D(C  34,Co 21,C  17,C  16)   -118.79 -0.000239   -0.04   -118.84   
   675. D(C  17,Co 21,C  16,C  32)   -120.73  0.000013    0.10   -120.64   
   676. D(C  17,Co 21,C  16,C  15)    119.63 -0.000039    0.10    119.73   
   677. D(H  28,C  22,Co 21,C  34)     75.32  0.000093    0.03     75.35   
   678. D(H  28,C  22,Co 21,C  33)     41.53  0.000053    0.02     41.55   
   679. D(H  28,C  22,Co 21,C  32)     -0.63  0.000039    0.01     -0.61   
   680. D(H  28,C  22,Co 21,C  26)   -120.72  0.000086    0.01   -120.71   
   681. D(H  28,C  22,Co 21,C  25)   -158.23  0.000111   -0.01   -158.23   
   682. D(H  28,C  22,Co 21,C  24)    157.79 -0.000211    0.04    157.83   
   683. D(H  28,C  22,Co 21,C  17)    -75.73 -0.000126    0.09    -75.64   
   684. D(H  28,C  22,Co 21,C  16)    -42.03 -0.000148    0.02    -42.01   
   685. D(C  26,C  22,Co 21,C  34)   -163.96  0.000007    0.02   -163.94   
   686. D(C  26,C  22,Co 21,C  33)    162.25 -0.000033    0.01    162.26   
   687. D(C  26,C  22,Co 21,C  32)    120.09 -0.000047    0.00    120.09   
   688. D(C  26,C  22,Co 21,C  25)    -37.51  0.000024   -0.02    -37.53   
   689. D(C  26,C  22,Co 21,C  24)    -81.49 -0.000298    0.03    -81.46   
   690. D(C  26,C  22,Co 21,C  23)   -118.82 -0.000102   -0.01   -118.83   
   691. D(C  26,C  22,Co 21,C  17)     44.99 -0.000213    0.08     45.07   
   692. D(C  26,C  22,Co 21,C  16)     78.69 -0.000235    0.01     78.70   
   693. D(C  23,C  22,Co 21,C  34)    -45.14  0.000109    0.03    -45.11   
   694. D(H  28,C  22,Co 21,C  23)    120.46 -0.000016    0.00    120.46   
   695. D(C  23,C  22,Co 21,C  33)    -78.93  0.000069    0.02    -78.91   
   696. D(C  23,C  22,Co 21,C  32)   -121.09  0.000055    0.01   -121.08   
   697. D(C  23,C  22,Co 21,C  26)    118.82  0.000102    0.01    118.83   
   698. D(C  23,C  22,Co 21,C  25)     81.31  0.000126   -0.01     81.30   
   699. D(C  23,C  22,Co 21,C  24)     37.33 -0.000196    0.04     37.37   
   700. D(C  23,C  22,Co 21,C  17)    163.81 -0.000111    0.09    163.90   
   701. D(C  23,C  22,Co 21,C  16)   -162.49 -0.000133    0.02   -162.47   
   702. D(H  29,C  23,C  22,H  28)     -0.46 -0.000068    0.02     -0.44   
   703. D(H  29,C  23,C  22,C  26)    177.95  0.000042   -0.04    177.91   
   704. D(H  29,C  23,C  22,Co 21)    117.69 -0.000022    0.02    117.70   
   705. D(C  24,C  23,C  22,H  28)   -177.42  0.000133   -0.03   -177.44   
   706. D(C  24,C  23,C  22,C  26)      1.00  0.000243   -0.08      0.91   
   707. D(C  24,C  23,C  22,Co 21)    -59.27  0.000179   -0.03    -59.30   
   708. D(Co 21,C  23,C  22,H  28)   -118.15 -0.000047    0.00   -118.15   
   709. D(H  29,C  23,Co 21,C  34)     42.66  0.000144   -0.03     42.63   
   710. D(H  29,C  23,Co 21,C  33)      0.04 -0.000011   -0.01      0.04   
   711. D(H  29,C  23,Co 21,C  32)    -42.16  0.000011    0.01    -42.15   
   712. D(H  29,C  23,Co 21,C  25)    158.42  0.000043   -0.02    158.40   
   713. D(H  29,C  23,Co 21,C  24)    120.68 -0.000125    0.00    120.68   
   714. D(H  29,C  23,Co 21,C  22)   -119.92  0.000039   -0.03   -119.95   
   715. D(H  29,C  23,Co 21,C  17)     76.76  0.000025   -0.10     76.66   
   716. D(H  29,C  23,Co 21,C  16)    -74.61 -0.000045   -0.04    -74.65   
   717. D(C  24,C  23,Co 21,C  34)    -78.02  0.000269   -0.04    -78.06   
   718. D(C  24,C  23,Co 21,C  33)   -120.64  0.000114   -0.01   -120.65   
   719. D(C  24,C  23,Co 21,C  32)   -162.84  0.000136    0.00   -162.83   
   720. D(C  24,C  23,Co 21,C  26)     81.56  0.000207   -0.03     81.54   
   721. D(C  24,C  23,Co 21,C  25)     37.74  0.000168   -0.02     37.72   
   722. D(H  29,C  23,Co 21,C  26)   -157.75  0.000082   -0.02   -157.78   
   723. D(C  24,C  23,Co 21,C  22)    119.40  0.000164   -0.03    119.37   
   724. D(C  24,C  23,Co 21,C  17)    -43.92  0.000150   -0.10    -44.02   
   725. D(C  24,C  23,Co 21,C  16)    164.71  0.000080   -0.05    164.66   
   726. D(Co 21,C  23,C  22,C  26)     60.26  0.000063   -0.05     60.21   
   727. D(C  22,C  23,Co 21,C  34)    162.58  0.000106   -0.01    162.57   
   728. D(C  22,C  23,Co 21,C  33)    119.96 -0.000050    0.02    119.98   
   729. D(C  22,C  23,Co 21,C  32)     77.76 -0.000027    0.03     77.80   
   730. D(C  22,C  23,Co 21,C  26)    -37.84  0.000043    0.00    -37.83   
   731. D(C  22,C  23,Co 21,C  25)    -81.66  0.000004    0.01    -81.65   
   732. D(C  22,C  23,Co 21,C  24)   -119.40 -0.000164    0.03   -119.37   
   733. D(C  22,C  23,Co 21,C  17)   -163.33 -0.000014   -0.07   -163.39   
   734. D(C  22,C  23,Co 21,C  16)     45.31 -0.000084   -0.02     45.29   
   735. D(H  30,C  24,C  23,C  22)    176.92 -0.000187    0.04    176.96   
   736. D(H  30,C  24,C  23,Co 21)    118.16  0.000235   -0.04    118.11   
   737. D(C  25,C  24,C  23,H  29)   -176.94  0.000195   -0.05   -176.99   
   738. D(C  25,C  24,C  23,C  22)      0.00  0.000004   -0.00     -0.00   
   739. D(C  25,C  24,C  23,Co 21)    -58.76  0.000425   -0.09    -58.85   
   740. D(Co 21,C  24,C  23,H  29)   -118.18 -0.000230    0.04   -118.15   
   741. D(Co 21,C  24,C  23,C  22)     58.76 -0.000422    0.08     58.84   
   742. D(H  30,C  24,Co 21,C  33)    -42.63 -0.000141    0.03    -42.59   
   743. D(H  30,C  24,Co 21,C  32)    -76.61 -0.000016    0.09    -76.52   
   744. D(H  30,C  24,Co 21,C  26)    157.75 -0.000085    0.03    157.77   
   745. D(H  30,C  24,Co 21,C  23)   -120.70  0.000128   -0.00   -120.71   
   746. D(H  30,C  24,Co 21,C  22)   -158.43 -0.000041    0.02   -158.41   
   747. D(H  30,C  24,Co 21,C  17)     42.15 -0.000004   -0.00     42.15   
   748. D(H  30,C  24,Co 21,C  16)     74.53  0.000015    0.06     74.58   
   749. D(C  25,C  24,Co 21,C  34)   -119.94  0.000060   -0.03   -119.97   
   750. D(C  25,C  24,Co 21,C  33)   -162.53 -0.000099    0.00   -162.53   
   751. D(C  25,C  24,Co 21,C  32)    163.49  0.000026    0.05    163.54   
   752. D(C  25,C  24,Co 21,C  26)     37.84 -0.000042   -0.01     37.84   
   753. D(C  25,C  24,Co 21,C  23)    119.39  0.000170   -0.04    119.36   
   754. D(H  30,C  24,Co 21,C  25)    119.90 -0.000042    0.03    119.94   
   755. D(C  25,C  24,Co 21,C  22)     81.66  0.000002   -0.01     81.65   
   756. D(C  25,C  24,Co 21,C  17)    -77.75  0.000038   -0.04    -77.79   
   757. D(C  25,C  24,Co 21,C  16)    -45.38  0.000058    0.02    -45.35   
   758. D(H  30,C  24,Co 21,C  34)     -0.04  0.000017    0.01     -0.03   
   759. D(C  23,C  24,Co 21,C  34)    120.66 -0.000111    0.01    120.67   
   760. D(C  23,C  24,Co 21,C  33)     78.07 -0.000269    0.04     78.11   
   761. D(C  23,C  24,Co 21,C  32)     44.09 -0.000144    0.09     44.19   
   762. D(C  23,C  24,Co 21,C  26)    -81.55 -0.000213    0.03    -81.52   
   763. D(C  23,C  24,Co 21,C  25)   -119.39 -0.000170    0.04   -119.36   
   764. D(C  23,C  24,Co 21,C  22)    -37.73 -0.000168    0.03    -37.71   
   765. D(C  23,C  24,Co 21,C  17)    162.86 -0.000132    0.00    162.86   
   766. D(H  30,C  24,C  23,H  29)     -0.03  0.000005   -0.01     -0.03   
   767. D(C  23,C  24,Co 21,C  16)   -164.77 -0.000113    0.06   -164.71   
   768. D(C  24,C  25,Co 21,C  34)     78.92 -0.000056   -0.02     78.89   
   769. D(C  24,C  25,Co 21,C  33)     45.27 -0.000091   -0.05     45.22   
   770. D(C  24,C  25,Co 21,C  32)   -164.04  0.000098   -0.06   -164.10   
   771. D(C  24,C  25,Co 21,C  26)   -118.81 -0.000094   -0.02   -118.82   
   772. D(C  24,C  25,Co 21,C  23)    -37.33  0.000200   -0.05    -37.38   
   773. D(C  24,C  25,Co 21,C  22)    -81.30 -0.000115    0.00    -81.30   
   774. D(C  24,C  25,Co 21,C  17)    121.04 -0.000047   -0.01    121.03   
   775. D(C  24,C  25,Co 21,C  16)    162.41  0.000094   -0.01    162.41   
   776. D(H  31,C  25,C  24,H  30)      0.47  0.000064   -0.02      0.45   
   777. D(H  31,C  25,C  24,Co 21)    118.11  0.000053   -0.01    118.10   
   778. D(C  26,C  25,C  24,H  30)   -177.92 -0.000049    0.05   -177.88   
   779. D(C  26,C  25,C  24,C  23)     -1.00 -0.000249    0.09     -0.91   
   780. D(C  26,C  25,C  24,Co 21)    -60.28 -0.000060    0.06    -60.23   
   781. D(Co 21,C  25,C  24,H  30)   -117.64  0.000011   -0.01   -117.65   
   782. D(Co 21,C  25,C  24,C  23)     59.29 -0.000188    0.03     59.32   
   783. D(H  31,C  25,Co 21,C  34)    -41.56 -0.000046   -0.02    -41.57   
   784. D(H  31,C  25,Co 21,C  33)    -75.20 -0.000081   -0.04    -75.24   
   785. D(H  31,C  25,Co 21,C  32)     75.48  0.000107   -0.06     75.43   
   786. D(H  31,C  25,Co 21,C  26)    120.72 -0.000084   -0.01    120.71   
   787. D(H  31,C  25,Co 21,C  24)   -120.47  0.000010    0.00   -120.47   
   788. D(H  31,C  25,Co 21,C  23)   -157.80  0.000210   -0.04   -157.84   
   789. D(H  31,C  25,Co 21,C  22)    158.22 -0.000105    0.01    158.23   
   790. D(H  31,C  25,Co 21,C  17)      0.57 -0.000038   -0.00      0.56   
   791. D(H  31,C  25,Co 21,C  16)     41.94  0.000104   -0.00     41.94   
   792. D(C  26,C  25,Co 21,C  34)   -162.27  0.000038   -0.01   -162.28   
   793. D(C  26,C  25,Co 21,C  33)    164.08  0.000003   -0.03    164.05   
   794. D(C  26,C  25,Co 21,C  32)    -45.24  0.000192   -0.04    -45.28   
   795. D(C  26,C  25,Co 21,C  24)    118.81  0.000094    0.02    118.82   
   796. D(C  26,C  25,Co 21,C  23)     81.48  0.000294   -0.03     81.45   
   797. D(C  26,C  25,Co 21,C  22)     37.50 -0.000021    0.02     37.52   
   798. D(H  31,C  25,C  24,C  23)    177.40 -0.000135    0.03    177.43   
   799. D(C  26,C  25,Co 21,C  17)   -120.15  0.000047    0.01   -120.14   
   800. D(C  26,C  25,Co 21,C  16)    -78.78  0.000188    0.01    -78.77   
   801. D(H  27,C  26,C  25,H  31)     -0.83 -0.000080    0.03     -0.80   
   802. D(H  27,C  26,C  25,C  24)    177.56  0.000037   -0.03    177.52   
   803. D(C  22,C  26,C  25,H  31)   -176.78  0.000278   -0.08   -176.86   
   804. D(C  22,C  26,C  25,C  24)      1.61  0.000394   -0.14      1.47   
   805. D(C  22,C  26,C  25,Co 21)    -58.66  0.000424   -0.11    -58.77   
   806. D(Co 21,C  26,C  25,C  24)     60.27 -0.000029   -0.04     60.23   
   807. D(H  27,C  26,C  22,H  28)      0.85  0.000079   -0.03      0.83   
   808. D(H  27,C  26,C  22,C  23)   -177.56 -0.000034    0.03   -177.53   
   809. D(C  25,C  26,C  22,H  28)    176.80 -0.000279    0.08    176.88   
   810. D(C  25,C  26,C  22,C  23)     -1.61 -0.000392    0.14     -1.47   
   811. D(C  25,C  26,C  22,Co 21)     58.65 -0.000418    0.11     58.75   
   812. D(Co 21,C  26,C  22,H  28)    118.16  0.000138   -0.03    118.13   
   813. D(Co 21,C  26,C  22,C  23)    -60.25  0.000025    0.03    -60.22   
   814. D(H  27,C  26,Co 21,C  34)    -75.37  0.000017   -0.02    -75.39   
   815. D(H  27,C  26,Co 21,C  33)     75.28 -0.000001    0.02     75.30   
   816. D(H  27,C  26,Co 21,C  32)     41.76  0.000108   -0.03     41.73   
   817. D(H  27,C  26,Co 21,C  25)   -120.25  0.000090   -0.03   -120.28   
   818. D(H  27,C  26,Co 21,C  24)   -158.24 -0.000080    0.01   -158.23   
   819. D(H  27,C  26,Co 21,C  23)    158.25  0.000090   -0.02    158.23   
   820. D(H  27,C  26,Co 21,C  22)    120.26 -0.000072    0.02    120.28   
   821. D(H  27,C  26,Co 21,C  17)    -41.85 -0.000099    0.03    -41.82   
   822. D(H  27,C  26,Co 21,C  16)     -0.04 -0.000020    0.01     -0.04   
   823. D(C  25,C  26,Co 21,C  34)     44.88 -0.000073    0.01     44.89   
   824. D(C  25,C  26,Co 21,C  33)   -164.47 -0.000091    0.05   -164.42   
   825. D(C  25,C  26,Co 21,C  32)    162.01  0.000018    0.00    162.01   
   826. D(C  25,C  26,Co 21,C  24)    -37.99 -0.000171    0.04    -37.95   
   827. D(C  25,C  26,Co 21,C  23)    -81.51 -0.000000    0.01    -81.50   
   828. D(C  25,C  26,Co 21,C  22)   -119.49 -0.000162    0.05   -119.44   
   829. D(C  25,C  26,Co 21,C  17)     78.39 -0.000189    0.06     78.46   
   830. D(H  27,C  26,C  22,Co 21)   -117.30 -0.000059   -0.00   -117.31   
   831. D(C  25,C  26,Co 21,C  16)    120.20 -0.000110    0.04    120.24   
   832. D(C  22,C  26,Co 21,C  34)    164.37  0.000090   -0.04    164.33   
   833. D(C  22,C  26,Co 21,C  33)    -44.98  0.000071    0.00    -44.98   
   834. D(Co 21,C  26,C  25,H  31)   -118.12 -0.000145    0.03   -118.10   
   835. D(C  22,C  26,Co 21,C  32)    -78.50  0.000180   -0.05    -78.55   
   836. D(C  22,C  26,Co 21,C  25)    119.49  0.000162   -0.05    119.44   
   837. D(C  22,C  26,Co 21,C  24)     81.50 -0.000008   -0.00     81.49   
   838. D(H  27,C  26,C  25,Co 21)    117.29  0.000066    0.00    117.29   
   839. D(C  22,C  26,Co 21,C  23)     37.99  0.000162   -0.04     37.95   
   840. D(C  22,C  26,Co 21,C  17)   -162.11 -0.000027    0.02   -162.10   
   841. D(C  22,C  26,Co 21,C  16)   -120.30  0.000052   -0.01   -120.32   
   842. D(H  38,C  32,Co 21,C  34)   -157.27  0.000126   -0.08   -157.35   
   843. D(H  38,C  32,Co 21,C  33)   -119.13  0.000196   -0.07   -119.20   
   844. D(H  38,C  32,Co 21,C  26)     43.01  0.000192   -0.09     42.93   
   845. D(H  38,C  32,Co 21,C  24)    -73.36  0.000092   -0.15    -73.51   
   846. D(H  38,C  32,Co 21,C  23)    -40.81 -0.000122   -0.06    -40.88   
   847. D(H  38,C  32,Co 21,C  22)      1.12  0.000167   -0.10      1.02   
   848. D(H  38,C  32,Co 21,C  16)    122.06 -0.000013   -0.12    121.94   
   849. D(C  33,C  32,Co 21,C  34)    -38.13 -0.000070   -0.01    -38.14   
   850. D(C  33,C  32,Co 21,C  26)    162.15 -0.000004   -0.02    162.13   
   851. D(C  33,C  32,Co 21,C  24)     45.77 -0.000104   -0.08     45.69   
   852. D(C  33,C  32,Co 21,C  23)     78.32 -0.000318    0.01     78.33   
   853. D(C  33,C  32,Co 21,C  22)    120.25 -0.000029   -0.03    120.22   
   854. D(C  33,C  32,Co 21,C  17)    -82.11 -0.000113   -0.01    -82.12   
   855. D(C  33,C  32,Co 21,C  16)   -118.81 -0.000209   -0.05   -118.85   
   856. D(C  16,C  32,Co 21,C  34)     80.67  0.000139    0.04     80.71   
   857. D(C  16,C  32,Co 21,C  33)    118.81  0.000209    0.05    118.85   
   858. D(C  16,C  32,Co 21,C  26)    -79.05  0.000205    0.03    -79.01   
   859. D(C  16,C  32,Co 21,C  25)    -45.81  0.000078    0.07    -45.74   
   860. D(C  16,C  32,Co 21,C  24)    164.58  0.000104   -0.03    164.55   
   861. D(C  16,C  32,Co 21,C  23)   -162.87 -0.000109    0.06   -162.82   
   862. D(C  33,C  32,Co 21,C  25)   -164.62 -0.000131    0.02   -164.60   
   863. D(C  16,C  32,Co 21,C  22)   -120.95  0.000180    0.02   -120.92   
   864. D(C  16,C  32,Co 21,C  17)     36.69  0.000096    0.04     36.73   
   865. D(H  38,C  32,C  16,Co 21)   -120.43 -0.000275    0.04   -120.38   
   866. D(H  38,C  32,Co 21,C  17)    158.75  0.000084   -0.08    158.67   
   867. D(H  38,C  32,C  16,C  17)   -175.63  0.000348   -0.15   -175.77   
   868. D(H  38,C  32,C  16,C  15)      1.72  0.000072   -0.06      1.66   
   869. D(C  33,C  32,C  16,Co 21)     59.95 -0.000100   -0.06     59.89   
   870. D(H  38,C  32,Co 21,C  25)     76.25  0.000066   -0.05     76.20   
   871. D(C  33,C  32,C  16,C  17)      4.75  0.000523   -0.25      4.50   
   872. D(C  33,C  32,C  16,C  15)   -177.90  0.000246   -0.17   -178.06   
   873. D(Co 21,C  32,C  16,C  17)    -55.20  0.000623   -0.19    -55.39   
   874. D(Co 21,C  32,C  16,C  15)    122.15  0.000346   -0.10    122.04   
   875. D(H  36,C  33,C  32,H  38)      0.32 -0.000009   -0.00      0.32   
   876. D(H  36,C  33,C  32,Co 21)   -117.59 -0.000060   -0.00   -117.60   
   877. D(H  36,C  33,C  32,C  16)    179.94 -0.000183    0.10    180.05   
   878. D(C  34,C  33,C  32,H  38)    177.38 -0.000175    0.05    177.44   
   879. D(C  34,C  33,C  32,C  16)     -2.99 -0.000349    0.16     -2.83   
   880. D(Co 21,C  33,C  32,H  38)    117.91  0.000052    0.00    117.92   
   881. D(Co 21,C  33,C  32,C  16)    -62.46 -0.000122    0.11    -62.36   
   882. D(H  36,C  33,Co 21,C  32)    120.56 -0.000080    0.03    120.59   
   883. D(H  36,C  33,Co 21,C  26)     75.17  0.000078   -0.04     75.12   
   884. D(H  36,C  33,Co 21,C  25)    -75.38 -0.000025    0.04    -75.34   
   885. D(H  36,C  33,Co 21,C  23)     -0.19 -0.000151    0.01     -0.17   
   886. D(H  36,C  33,Co 21,C  22)     42.04  0.000120   -0.04     42.00   
   887. D(H  36,C  33,Co 21,C  17)   -158.39  0.000091   -0.04   -158.43   
   888. D(H  36,C  33,Co 21,C  16)    158.18 -0.000043   -0.02    158.16   
   889. D(C  34,C  33,Co 21,C  32)   -118.90 -0.000131    0.05   -118.86   
   890. D(C  34,C  33,Co 21,C  26)   -164.30  0.000027   -0.02   -164.32   
   891. D(C  34,C  33,Co 21,C  25)     45.16 -0.000077    0.05     45.21   
   892. D(C  34,C  33,Co 21,C  24)     78.75 -0.000008   -0.01     78.75   
   893. D(C  34,C  33,Co 21,C  23)    120.35 -0.000202    0.03    120.38   
   894. D(H  36,C  33,Co 21,C  24)    -41.78  0.000044   -0.02    -41.81   
   895. D(C  34,C  33,Co 21,C  22)    162.58  0.000069   -0.02    162.55   
   896. D(C  34,C  33,Co 21,C  17)    -37.85  0.000040   -0.02    -37.87   
   897. D(C  34,C  33,Co 21,C  16)    -81.28 -0.000095   -0.00    -81.28   
   898. D(H  36,C  33,Co 21,C  34)   -120.54  0.000051   -0.02   -120.56   
   899. D(C  32,C  33,Co 21,C  34)    118.90  0.000131   -0.05    118.86   
   900. D(C  32,C  33,Co 21,C  26)    -45.40  0.000159   -0.07    -45.46   
   901. D(C  32,C  33,Co 21,C  25)    164.06  0.000055    0.01    164.07   
   902. D(C  34,C  33,C  32,Co 21)     59.47 -0.000227    0.05     59.52   
   903. D(C  32,C  33,Co 21,C  24)   -162.35  0.000124   -0.05   -162.40   
   904. D(C  32,C  33,Co 21,C  23)   -120.75 -0.000071   -0.02   -120.76   
   905. D(C  32,C  33,Co 21,C  22)    -78.52  0.000200   -0.07    -78.59   
   906. D(C  32,C  33,Co 21,C  17)     81.05  0.000171   -0.07     80.98   
   907. D(C  32,C  33,Co 21,C  16)     37.62  0.000037   -0.05     37.57   
   908. D(H  37,C  34,C  33,H  36)     -0.01 -0.000010    0.00     -0.01   
   909. D(H  37,C  34,C  33,Co 21)   -117.14 -0.000009    0.02   -117.12   
   910. D(Co 21,C  34,C  33,H  36)    117.13 -0.000001   -0.01    117.12   
   911. D(Co 21,C  34,C  33,C  32)    -59.92  0.000169   -0.07    -59.99   
   912. D(C  17,C  34,C  33,C  32)     -0.02 -0.000004    0.00     -0.01   
   913. D(C  17,C  34,C  33,Co 21)     59.91 -0.000173    0.07     59.98   
   914. D(H  37,C  34,Co 21,C  33)    120.54 -0.000052    0.01    120.55   
   915. D(H  37,C  34,Co 21,C  32)    158.40 -0.000085    0.03    158.43   
   916. D(H  37,C  34,Co 21,C  26)    -75.15 -0.000074    0.03    -75.11   
   917. D(H  37,C  34,Co 21,C  25)    -42.10 -0.000121    0.04    -42.06   
   918. D(H  37,C  34,Co 21,C  24)      0.12  0.000158   -0.01      0.10   
   919. D(H  37,C  34,Co 21,C  22)     75.19  0.000019   -0.02     75.17   
   920. D(H  37,C  34,Co 21,C  17)   -120.54  0.000091   -0.04   -120.58   
   921. D(H  37,C  34,Co 21,C  16)   -158.17  0.000098    0.00   -158.17   
   922. D(C  33,C  34,Co 21,C  26)    164.31 -0.000022    0.02    164.33   
   923. D(C  33,C  34,Co 21,C  25)   -162.64 -0.000069    0.03   -162.61   
   924. D(C  33,C  34,Co 21,C  24)   -120.43  0.000211   -0.02   -120.45   
   925. D(C  33,C  34,Co 21,C  23)    -78.85  0.000017    0.01    -78.84   
   926. D(C  33,C  34,Co 21,C  22)    -45.35  0.000072   -0.03    -45.39   
   927. D(C  33,C  34,Co 21,C  17)    118.91  0.000143   -0.05    118.86   
   928. D(C  33,C  34,Co 21,C  16)     81.29  0.000151   -0.01     81.27   
   929. D(C  17,C  34,Co 21,C  33)   -118.91 -0.000143    0.05   -118.86   
   930. D(C  33,C  34,Co 21,C  32)     37.86 -0.000033    0.02     37.88   
   931. D(C  17,C  34,Co 21,C  32)    -81.05 -0.000176    0.07    -80.99   
   932. D(C  17,C  34,Co 21,C  26)     45.40 -0.000165    0.07     45.47   
   933. D(C  17,C  34,Co 21,C  25)     78.44 -0.000212    0.08     78.52   
   934. D(H  37,C  34,Co 21,C  23)     41.69 -0.000035    0.02     41.72   
   935. D(C  17,C  34,Co 21,C  24)    120.66  0.000067    0.03    120.69   
   936. D(C  17,C  34,Co 21,C  23)    162.24 -0.000126    0.06    162.30   
   937. D(C  17,C  34,Co 21,C  22)   -164.27 -0.000072    0.02   -164.25   
   938. D(C  17,C  34,Co 21,C  16)    -37.63  0.000007    0.04    -37.59   
   939. D(H  37,C  34,C  17,H  35)     -0.31  0.000016   -0.01     -0.31   
   940. D(H  37,C  34,C  17,Co 21)    117.60  0.000038    0.00    117.60   
   941. D(H  37,C  34,C  17,C  16)   -179.92  0.000199   -0.11   -180.03   
   942. D(C  17,C  34,C  33,H  36)    177.04 -0.000174    0.06    177.09   
   943. D(C  33,C  34,C  17,H  35)   -177.37  0.000177   -0.06   -177.43   
   944. D(C  33,C  34,C  17,Co 21)    -59.45  0.000199   -0.05    -59.51   
   945. D(C  33,C  34,C  17,C  16)      3.02  0.000360   -0.17      2.86   
   946. D(H  37,C  34,C  33,C  32)   -177.06  0.000160   -0.05   -177.11   
   947. D(Co 21,C  34,C  17,H  35)   -117.91 -0.000022   -0.01   -117.92   
   948. D(Co 21,C  34,C  17,C  16)     62.48  0.000162   -0.11     62.36   
    ----------------------------------------------------------------------------

Time needed for optimization step       :     1.04 sec
--------------------------------------------------------------------------
WARNING: There is at least non-excluded one OpenFabrics device found,
but there are no active ports detected (or Open MPI was unable to use
them).  This is most certainly not what you wanted.  Check your
cables, subnet manager configuration, etc.  The openib BTL will be
ignored for this job.

  Local host: compute-3-17
--------------------------------------------------------------------------
[compute-3-17.local:65492] 15 more processes have sent help message help-mpi-btl-openib.txt / no active ports found
[compute-3-17.local:65492] Set MCA parameter "orte_base_help_aggregate" to 0 to see all help / error messages

         *************************************************************
         *                GEOMETRY OPTIMIZATION CYCLE   2            *
         *************************************************************
---------------------------------
CARTESIAN COORDINATES (ANGSTROEM)
---------------------------------
  Fe     0.217032   -2.735741    0.097472
  C     -0.802081   -4.325116    1.195182
  C     -0.106305   -4.976490    0.146289
  C     -0.541897   -4.410243   -1.077499
  C     -1.578288   -3.463250   -0.794982
  C     -1.740771   -3.411604    0.617996
  H     -0.175026   -4.664440   -2.060057
  H     -2.132734   -2.899312   -1.528587
  H     -2.440828   -2.799012    1.164290
  H     -0.667656   -4.503099    2.251108
  H      0.692199   -5.693004    0.264881
  C      0.976692   -1.051319    1.279228
  C      1.995040   -1.990718    0.970406
  C      2.132067   -2.030177   -0.453804
  C      1.195639   -1.114454   -1.001890
  C      0.531184   -0.434294    0.067518
  C     -0.466604    0.591588   -0.056569
  C     -0.938136    1.197084   -1.271974
  H      2.818547   -2.640890   -1.018443
  H      2.556880   -2.567233    1.688087
  H      1.054791   -0.925314   -2.054784
  Co    -0.208789    2.705080   -0.094310
  C      1.078586    3.699083    1.150727
  C      0.138571    4.618472    0.594471
  C      0.270155    4.576063   -0.818855
  C      1.291561    3.630565   -1.136441
  C      1.805289    3.104704    0.081664
  H      2.561070    2.341496    0.174946
  H      1.195785    3.474139    2.198587
  H     -0.579292    5.200968    1.148989
  H     -0.330115    5.120142   -1.530003
  H      1.598668    3.344134   -2.129434
  C     -1.151535    1.263684    1.013196
  C     -2.090138    2.175869    0.461266
  C     -1.957937    2.134476   -0.956674
  H     -0.581326    0.974643   -2.264705
  H     -2.748405    2.820729    1.020608
  H     -2.498122    2.742274   -1.664401
  H     -0.985689    1.100859    2.065785
  H      0.637800   -0.807067    2.274218

----------------------------
CARTESIAN COORDINATES (A.U.)
----------------------------
  NO LB      ZA    FRAG     MASS         X           Y           Z
   0 Fe   26.0000    0    55.850    0.410130   -5.169802    0.184196
   1 C     6.0000    0    12.011   -1.515713   -8.173285    2.258566
   2 C     6.0000    0    12.011   -0.200888   -9.404204    0.276446
   3 C     6.0000    0    12.011   -1.024036   -8.334152   -2.036178
   4 C     6.0000    0    12.011   -2.982532   -6.544593   -1.502298
   5 C     6.0000    0    12.011   -3.289580   -6.446996    1.167844
   6 H     1.0000    0     1.008   -0.330751   -8.814514   -3.892943
   7 H     1.0000    0     1.008   -4.030282   -5.478905   -2.888612
   8 H     1.0000    0     1.008   -4.612496   -5.289365    2.200190
   9 H     1.0000    0     1.008   -1.261687   -8.509624    4.253979
  10 H     1.0000    0     1.008    1.308067  -10.758218    0.500553
  11 C     6.0000    0    12.011    1.845681   -1.986705    2.417391
  12 C     6.0000    0    12.011    3.770079   -3.761912    1.833802
  13 C     6.0000    0    12.011    4.029023   -3.836479   -0.857565
  14 C     6.0000    0    12.011    2.259430   -2.106013   -1.893297
  15 C     6.0000    0    12.011    1.003792   -0.820696    0.127591
  16 C     6.0000    0    12.011   -0.881753    1.117939   -0.106900
  17 C     6.0000    0    12.011   -1.772819    2.262161   -2.403683
  18 H     1.0000    0     1.008    5.326281   -4.990559   -1.924578
  19 H     1.0000    0     1.008    4.831802   -4.851367    3.190023
  20 H     1.0000    0     1.008    1.993265   -1.748590   -3.882980
  21 Co   27.0000    0    58.930   -0.394555    5.111861   -0.178220
  22 C     6.0000    0    12.011    2.038233    6.990253    2.174558
  23 C     6.0000    0    12.011    0.261861    8.727647    1.123388
  24 C     6.0000    0    12.011    0.510520    8.647505   -1.547411
  25 C     6.0000    0    12.011    2.440697    6.860773   -2.147562
  26 C     6.0000    0    12.011    3.411501    5.867041    0.154322
  27 H     1.0000    0     1.008    4.839722    4.424785    0.330600
  28 H     1.0000    0     1.008    2.259707    6.565172    4.154727
  29 H     1.0000    0     1.008   -1.094704    9.828405    2.171274
  30 H     1.0000    0     1.008   -0.623826    9.675667   -2.891286
  31 H     1.0000    0     1.008    3.021045    6.319498   -4.024047
  32 C     6.0000    0    12.011   -2.176085    2.388018    1.914663
  33 C     6.0000    0    12.011   -3.949789    4.111797    0.871667
  34 C     6.0000    0    12.011   -3.699964    4.033575   -1.807852
  35 H     1.0000    0     1.008   -1.098547    1.841809   -4.279673
  36 H     1.0000    0     1.008   -5.193733    5.330405    1.928669
  37 H     1.0000    0     1.008   -4.720766    5.182146   -3.145262
  38 H     1.0000    0     1.008   -1.862683    2.080322    3.903768
  39 H     1.0000    0     1.008    1.205267   -1.525136    4.297649

--------------------------------
INTERNAL COORDINATES (ANGSTROEM)
--------------------------------
 Fe     0   0   0     0.000000000000     0.00000000     0.00000000
 C      1   0   0     2.183957222882     0.00000000     0.00000000
 C      2   1   0     1.417239512680    74.53800314     0.00000000
 C      3   2   1     1.417050297293   107.73356135   303.01872263
 C      4   3   2     1.432033369093   108.44164319   356.21517223
 C      5   4   3     1.423226934996   107.60685011     2.28054954
 H      4   3   2     1.079180196672   125.99195078   177.61733237
 H      5   4   3     1.078709209788   125.69946348   182.53222455
 H      6   5   4     1.078789185663   126.68677771   180.09352341
 H      2   1   3     1.079226121114   123.61909245   123.20771138
 H      3   2   1     1.079381744548   125.94201885   116.61672623
 C      1   2   3     2.193378658651   116.72390461   215.41643797
 C     12   1   2     1.419462138780    67.85322782    99.18303117
 C     13  12   1     1.431330619236   107.66230904    62.33753335
 C     14  13  12     1.419804784810   107.64912354     0.00000000
 C     12   1   2     1.430887428156    76.53030281   216.42553171
 C     16  12   1     1.436457323861   126.68301599   120.89832558
 C     17  16  12     1.437420494396   126.99474866   181.33971276
 H     14  13  12     1.078444233259   126.69209042   179.99367400
 H     13  12   1     1.078470950697   125.64362547   242.45112195
 H     15  14  13     1.078980609903   125.15928449   180.45256306
 Co    18  17  16     2.047655154664    72.96715752   237.96069063
 C     22  18  17     2.048290408168   158.56643282    45.92148974
 C     23  22  18     1.427699141565    70.23642495   163.89800953
 C     24  23  22     1.420071858365   107.91018567   300.70267146
 C     25  24  23     1.427619438454   107.90714997     0.00000000
 C     26  25  24     1.422752598872   108.21995287   359.09427858
 H     27  26  25     1.078144240622   126.07443019   177.52406104
 H     23  22  18     1.078121529533   123.90740922   284.36118375
 H     24  23  22     1.078016269402   125.87308173   117.70136291
 H     25  24  23     1.077997196968   126.14922768   176.95608462
 H     26  25  24     1.078142912697   125.77739024   177.42549942
 C     17  16  12     1.437095073477   126.92430011     4.42605369
 C     33  17  16     1.420451841390   109.02760804   181.93550370
 C     18  17  16     1.420602853818   109.01269415   178.05910090
 H     18  17  16     1.078104082845   125.66945834   358.34182258
 H     34  33  17     1.077971307755   125.87731335   180.04597954
 H     35  18  17     1.078005085228   125.87686374   179.96751787
 H     33  17  16     1.077942630983   125.65576379     1.66246106
 H     12   1   2     1.079125423741   124.18250475   340.82871730

---------------------------
INTERNAL COORDINATES (A.U.)
---------------------------
 Fe     0   0   0     0.000000000000     0.00000000     0.00000000
 C      1   0   0     4.127081039447     0.00000000     0.00000000
 C      2   1   0     2.678194545138    74.53800314     0.00000000
 C      3   2   1     2.677836979875   107.73356135   303.01872263
 C      4   3   2     2.706150882222   108.44164319   356.21517223
 C      5   4   3     2.689509133562   107.60685011     2.28054954
 H      4   3   2     2.039355020862   125.99195078   177.61733237
 H      5   4   3     2.038464984638   125.69946348   182.53222455
 H      6   5   4     2.038616117138   126.68677771   180.09352341
 H      2   1   3     2.039441805479   123.61909245   123.20771138
 H      3   2   1     2.039735891150   125.94201885   116.61672623
 C      1   2   3     4.144884972838   116.72390461   215.41643797
 C     12   1   2     2.682394699764    67.85322782    99.18303117
 C     13  12   1     2.704822877452   107.66230904    62.33753335
 C     14  13  12     2.683042206921   107.64912354     0.00000000
 C     12   1   2     2.703985367686    76.53030281   216.42553171
 C     16  12   1     2.714510945163   126.68301599   120.89832558
 C     17  16  12     2.716331073693   126.99474866   181.33971276
 H     14  13  12     2.037964251567   126.69209042   179.99367400
 H     13  12   1     2.038014740207   125.64362547   242.45112195
 H     15  14  13     2.038977856528   125.15928449   180.45256306
 Co    18  17  16     3.869507459026    72.96715752   237.96069063
 C     22  18  17     3.870707914175   158.56643282    45.92148974
 C     23  22  18     2.697960379193    70.23642495   163.89800953
 C     24  23  22     2.683546902799   107.91018567   300.70267146
 C     25  24  23     2.697809762140   107.90714997     0.00000000
 C     26  25  24     2.688612768193   108.21995287   359.09427858
 H     27  26  25     2.037397347640   126.07443019   177.52406104
 H     23  22  18     2.037354429902   123.90740922   284.36118375
 H     24  23  22     2.037155517082   125.87308173   117.70136291
 H     25  24  23     2.037119475404   126.14922768   176.95608462
 H     26  25  24     2.037394838225   125.77739024   177.42549942
 C     17  16  12     2.715716117279   126.92430011     4.42605369
 C     33  17  16     2.684264966651   109.02760804   181.93550370
 C     18  17  16     2.684550338782   109.01269415   178.05910090
 H     18  17  16     2.037321460439   125.66945834   358.34182258
 H     34  33  17     2.037070551883   125.87731335   180.04597954
 H     35  18  17     2.037134382056   125.87686374   179.96751787
 H     33  17  16     2.037016360637   125.65576379     1.66246106
 H     12   1   2     2.039251515022   124.18250475   340.82871730

--------------------------------------------------------------------------
WARNING: There is at least non-excluded one OpenFabrics device found,
but there are no active ports detected (or Open MPI was unable to use
them).  This is most certainly not what you wanted.  Check your
cables, subnet manager configuration, etc.  The openib BTL will be
ignored for this job.

  Local host: compute-3-17
--------------------------------------------------------------------------


           ************************************************************
           *        Program running with 16 parallel MPI-processes    *
           *              working on a common directory               *
           ************************************************************
------------------------------------------------------------------------------
                   ___                                                        
                  /   \      - P O W E R E D   B Y -                         
                 /     \                                                     
                 |  |  |   _    _      __       _____    __    __             
                 |  |  |  | |  | |    /  \     |  _  \  |  |  /  |          
                  \  \/   | |  | |   /    \    | | | |  |  | /  /          
                 / \  \   | |__| |  /  /\  \   | |_| |  |  |/  /          
                |  |  |   |  __  | /  /__\  \  |    /   |      \           
                |  |  |   | |  | | |   __   |  |    \   |  |\   \          
                \     /   | |  | | |  |  |  |  | |\  \  |  | \   \       
                 \___/    |_|  |_| |__|  |__|  |_| \__\ |__|  \__/        
                                                                              
                      - O R C A' S   B I G   F R I E N D -                    
                                      &                                       
                       - I N T E G R A L  F E E D E R -                       
                                                                              
 v1 FN, 2020, v2 2021                                                         
------------------------------------------------------------------------------


Reading SHARK input file FcCc_Opt_Q1.SHARKINP.tmp ... ok
----------------------
SHARK INTEGRAL PACKAGE
----------------------

Number of atoms                             ...     40
Number of basis functions                   ...    678
Number of shells                            ...    302
Maximum angular momentum                    ...      3
Integral batch strategy                     ... SHARK/LIBINT Hybrid
RI-J (if used) integral strategy            ... SPLIT-RIJ (Revised 2003 algorithm where possible)
Printlevel                                  ...      1
Contraction scheme used                     ... SEGMENTED contraction
Coulomb Range Separation                    ... NOT USED
Exchange Range Separation                   ... NOT USED
Finite Nucleus Model                        ... NOT USED
Auxiliary Coulomb fitting basis             ... AVAILABLE
   # of basis functions in Aux-J            ...   1356
   # of shells in Aux-J                     ...    436
   Maximum angular momentum in Aux-J        ...      4
Auxiliary J/K fitting basis                 ... NOT available
Auxiliary Correlation fitting basis         ... NOT available
Auxiliary 'external' fitting basis          ... NOT available
Integral threshold                          ...     2.500000e-11
Primitive cut-off                           ...     2.500000e-12
Primitive pair pre-selection threshold      ...     2.500000e-12

Calculating pre-screening integrals         ... done (  0.1 sec) Dimension = 302
Organizing shell pair data                  ... done (  0.3 sec)
Shell pair information
Total number of shell pairs                 ...     45753
Shell pairs after pre-screening             ...     34198
Total number of primitive shell pairs       ...    157692
Primitive shell pairs kept                  ...     76271
          la=0 lb=0:   9885 shell pairs
          la=1 lb=0:  10832 shell pairs
          la=1 lb=1:   3029 shell pairs
          la=2 lb=0:   5857 shell pairs
          la=2 lb=1:   3260 shell pairs
          la=2 lb=2:    920 shell pairs
          la=3 lb=0:    229 shell pairs
          la=3 lb=1:    120 shell pairs
          la=3 lb=2:     64 shell pairs
          la=3 lb=3:      2 shell pairs

Calculating one electron integrals          ... done (  0.0 sec)
Calculating RI/J V-Matrix + Cholesky decomp.... done (  0.1 sec)
Calculating Nuclear repulsion               ... done (  0.0 sec) ENN=   2668.931626522324 Eh

SHARK setup successfully completed in   0.9 seconds

Maximum memory used throughout the entire GTOINT-calculation: 51.7 MB
[compute-3-17.local:65545] 15 more processes have sent help message help-mpi-btl-openib.txt / no active ports found
[compute-3-17.local:65545] Set MCA parameter "orte_base_help_aggregate" to 0 to see all help / error messages
--------------------------------------------------------------------------
WARNING: There is at least non-excluded one OpenFabrics device found,
but there are no active ports detected (or Open MPI was unable to use
them).  This is most certainly not what you wanted.  Check your
cables, subnet manager configuration, etc.  The openib BTL will be
ignored for this job.

  Local host: compute-3-17
--------------------------------------------------------------------------


           ************************************************************
           *        Program running with 16 parallel MPI-processes    *
           *              working on a common directory               *
           ************************************************************
------------------------------------------------------------------------------
                          ORCA RELATIVISTIC HAMILTONIAN
------------------------------------------------------------------------------

Relativistic Method            ... ZORA(MP)
Treatment of potential         ... Van Wuellen
Nucleus model                  ... Point Nucleus
Speed of light used            ... 137.03598950000000


            *************************************************
            *         ZERO ORDER REGULAR APPROXIMATION      *
            *                     ZORA(MP)                  *
            *            Programmed by FN according to      *
            *                   C. van Wuellen              *
            *       J. Chem. Phys. (1998) vol 109, 392-399  *
            *************************************************

Terms included in model potential: +V(e,N)+V(C)+V(Xa)+V(VWN-V)
Basis function cutoff value   ... 1.000000e-11
Loading the fitted atomic densities (ZORA)   ... done
Calculating the cutoffs                      ... done
Number of fit functions                      ... 364
One center approximation for ZORA is active
Finding unique atoms                  ... 4 atom types
AtomType   0 (Fe) Member=  0 NMembers=   1, NRad=2000 NumBF= 45
             ... doing numerical integration
             ... adding submatrices to 1 actual atoms
AtomType   1 (C ) Member=  1 NMembers=  20, NRad=2000 NumBF= 24
             ... doing numerical integration
             ... adding submatrices to 20 actual atoms
AtomType   2 (H ) Member=  6 NMembers=  18, NRad=2000 NumBF=  6
             ... doing numerical integration
             ... adding submatrices to 18 actual atoms
AtomType   3 (Co) Member= 21 NMembers=   1, NRad=2000 NumBF= 45
             ... doing numerical integration
             ... adding submatrices to 1 actual atoms
             ... done with one-center part

Maximum memory used throughout the entire REL-calculation: 9.7 MB
[compute-3-17.local:65598] 15 more processes have sent help message help-mpi-btl-openib.txt / no active ports found
[compute-3-17.local:65598] Set MCA parameter "orte_base_help_aggregate" to 0 to see all help / error messages
--------------------------------------------------------------------------
WARNING: There is at least non-excluded one OpenFabrics device found,
but there are no active ports detected (or Open MPI was unable to use
them).  This is most certainly not what you wanted.  Check your
cables, subnet manager configuration, etc.  The openib BTL will be
ignored for this job.

  Local host: compute-3-17
--------------------------------------------------------------------------
[compute-3-17.local:65650] [[10333,0],0] ORTE_ERROR_LOG: Data unpack would read past end of buffer in file ../../orte/util/show_help.c at line 501


           ************************************************************
           *        Program running with 16 parallel MPI-processes    *
           *              working on a common directory               *
           ************************************************************

Diagonalization of the overlap matrix:
Smallest eigenvalue                        ... 7.510e-06
Time for diagonalization                   ...    0.103 sec
Threshold for overlap eigenvalues          ... 1.000e-08
Number of eigenvalues below threshold      ... 0
Time for construction of square roots      ...    0.049 sec
Total time needed                          ...    0.154 sec

-------------------
DFT GRID GENERATION
-------------------

General Integration Accuracy     IntAcc      ... 4.388
Radial Grid Type                 RadialGrid  ... OptM3 with GC (2021)
Angular Grid (max. ang.)         AngularGrid ... 4 (Lebedev-302)
Angular grid pruning method      GridPruning ... 4 (adaptive)
Weight generation scheme         WeightScheme... Becke
Basis function cutoff            BFCut       ... 1.0000e-11
Integration weight cutoff        WCut        ... 1.0000e-14
Angular grids for H and He will be reduced by one unit
Partially contracted basis set               ... off
Rotationally invariant grid construction     ... off

Total number of grid points                  ...   196661
Total number of batches                      ...     3096
Average number of points per batch           ...       63
Average number of grid points per atom       ...     4917
Time for grid setup =    1.274 sec

--------------------
COSX GRID GENERATION
--------------------

GRIDX 1
-------
General Integration Accuracy     IntAcc      ... 3.816
Radial Grid Type                 RadialGrid  ... OptM3 with GC (2021)
Angular Grid (max. ang.)         AngularGrid ... 1 (Lebedev-50)
Angular grid pruning method      GridPruning ... 4 (adaptive)
Weight generation scheme         WeightScheme... Becke
Basis function cutoff            BFCut       ... 1.0000e-11
Integration weight cutoff        WCut        ... 1.0000e-14
Angular grids for H and He will be reduced by one unit
Partially contracted basis set               ... on
Rotationally invariant grid construction     ... off

Total number of grid points                  ...    24546
Total number of batches                      ...      399
Average number of points per batch           ...       61
Average number of grid points per atom       ...      614
UseSFitting                                  ... on

GRIDX 2
-------
General Integration Accuracy     IntAcc      ... 4.020
Radial Grid Type                 RadialGrid  ... OptM3 with GC (2021)
Angular Grid (max. ang.)         AngularGrid ... 2 (Lebedev-110)
Angular grid pruning method      GridPruning ... 4 (adaptive)
Weight generation scheme         WeightScheme... Becke
Basis function cutoff            BFCut       ... 1.0000e-11
Integration weight cutoff        WCut        ... 1.0000e-14
Angular grids for H and He will be reduced by one unit
Partially contracted basis set               ... on
Rotationally invariant grid construction     ... off

Total number of grid points                  ...    52611
Total number of batches                      ...      842
Average number of points per batch           ...       62
Average number of grid points per atom       ...     1315
UseSFitting                                  ... on

GRIDX 3
-------
General Integration Accuracy     IntAcc      ... 4.338
Radial Grid Type                 RadialGrid  ... OptM3 with GC (2021)
Angular Grid (max. ang.)         AngularGrid ... 3 (Lebedev-194)
Angular grid pruning method      GridPruning ... 4 (adaptive)
Weight generation scheme         WeightScheme... Becke
Basis function cutoff            BFCut       ... 1.0000e-11
Integration weight cutoff        WCut        ... 1.0000e-14
Angular grids for H and He will be reduced by one unit
Partially contracted basis set               ... on
Rotationally invariant grid construction     ... off

Total number of grid points                  ...   114628
Total number of batches                      ...     1814
Average number of points per batch           ...       63
Average number of grid points per atom       ...     2866
UseSFitting                                  ... on

Time for X-Grid setup             =    1.361 sec


--------------------
CPCM SOLVATION MODEL
--------------------
CPCM parameters:
  Epsilon                                         ...      36.6000
  Refrac                                          ...       1.3440
  Rsolv                                           ...       1.3000
  Surface type                                    ... GAUSSIAN VDW
  Epsilon function type                           ...         CPCM
Radii:
 Radius for Fe used is    4.5353 Bohr (=   2.4000 Ang.)
 Radius for C  used is    3.8550 Bohr (=   2.0400 Ang.)
 Radius for H  used is    2.4944 Bohr (=   1.3200 Ang.)
 Radius for Co used is    4.5353 Bohr (=   2.4000 Ang.)
Calculating surface                               ...        done! (  0.0s)
GEPOL surface points                              ...         2063
GEPOL Volume                                      ...    2454.5725
GEPOL Surface-area                                ...    1194.1979
Calculating surface distance matrix               ...        done! (  0.1s)
Performing Cholesky decomposition & store         ...        done! (  0.2s)
Overall time for CPCM initialization              ...                 0.3s
--------------
SCF ITERATIONS
--------------
ITER       Energy         Delta-E        Max-DP      RMS-DP      [F,P]     Damp
               ***  Starting incremental Fock matrix formation  ***
[compute-3-17.local:65650] 14 more processes have sent help message help-mpi-btl-openib.txt / no active ports found
[compute-3-17.local:65650] Set MCA parameter "orte_base_help_aggregate" to 0 to see all help / error messages
  0  -3448.5413849871   0.000000000000 0.00550463  0.00002923  0.0219464 0.7000
  1  -3448.5415349451  -0.000149957988 0.00623601  0.00002763  0.0153692 0.7000
                               ***Turning on DIIS***
  2  -3448.5416475518  -0.000112606744 0.01888689  0.00007512  0.0107597 0.0000
  3  -3448.5419292212  -0.000281669335 0.00463367  0.00002264  0.0002386 0.0000
               *** Restarting incremental Fock matrix formation ***
                                   *** Resetting DIIS ***
  4  -3448.5419380849  -0.000008863746 0.00159746  0.00001646  0.0003760 0.0000
  5  -3448.5418822888   0.000055796083 0.00065665  0.00000573  0.0028174 0.0000
  6  -3448.5419368803  -0.000054591439 0.00114285  0.00000952  0.0006971 0.0000
  7  -3448.5419431229  -0.000006242684 0.00035381  0.00000189  0.0005124 0.0000
  8  -3448.5419443766  -0.000001253666 0.00017098  0.00000149  0.0002255 0.0000
  9  -3448.5419448601  -0.000000483518 0.00017424  0.00000124  0.0000738 0.0000
 10  -3448.5419450012  -0.000000141046 0.00014971  0.00000099  0.0000742 0.0000
 11  -3448.5419451463  -0.000000145155 0.00016422  0.00000117  0.0000618 0.0000
 12  -3448.5419452540  -0.000000107669 0.00029815  0.00000114  0.0000466 0.0000
 13  -3448.5419453579  -0.000000103913 0.00017212  0.00000067  0.0000257 0.0000
 14  -3448.5419453808  -0.000000022856 0.00024425  0.00000114  0.0000109 0.0000
 15  -3448.5419454032  -0.000000022450 0.00023886  0.00000091  0.0000124 0.0000
 16  -3448.5419453729   0.000000030319 0.00061282  0.00000183  0.0000072 0.0000
 17  -3448.5419454047  -0.000000031824 0.00058556  0.00000144  0.0000028 0.0000
 18  -3448.5419454183  -0.000000013608 0.00014442  0.00000043  0.0000063 0.0000
 19  -3448.5419454017   0.000000016644 0.00009817  0.00000039  0.0000046 0.0000
                            ***DIIS convergence achieved***

               *****************************************************
               *                     SUCCESS                       *
               *           SCF CONVERGED AFTER  20 CYCLES          *
               *****************************************************

Old exchange energy                            =    -44.500627907 Eh
New exchange energy                            =    -44.500639807 Eh
Exchange energy change after final integration =     -0.000011900 Eh
Total energy after final integration           =  -3448.541957325 Eh
Final COS-X integration done in                =    15.743 sec
Total Energy       :        -3448.54195733 Eh          -93839.59737 eV
  Last Energy change         ...   -2.3183e-08  Tolerance :   1.0000e-08
  Last MAX-Density change    ...    0.0000e+00  Tolerance :   1.0000e-07
             **** THE GBW FILE WAS UPDATED (FcCc_Opt_Q1.gbw) ****
             **** DENSITY FcCc_Opt_Q1.scfp WAS UPDATED ****
             **** ENERGY FILE WAS UPDATED (FcCc_Opt_Q1.en.tmp) ****
----------------------
UHF SPIN CONTAMINATION
----------------------

Warning: in a DFT calculation there is little theoretical justification to 
         calculate <S**2> as in Hartree-Fock theory. We will do it anyways
         but you should keep in mind that the values have only limited relevance

Expectation value of <S**2>     :     6.044706
Ideal value S*(S+1) for S=2.0   :     6.000000
Deviation                       :     0.044706

             **** THE GBW FILE WAS UPDATED (FcCc_Opt_Q1.gbw) ****
             **** DENSITY FcCc_Opt_Q1.scfp WAS UPDATED ****
Total SCF time: 0 days 0 hours 3 min 10 sec 

Maximum memory used throughout the entire SCF-calculation: 171.7 MB

-------------------------   --------------------
FINAL SINGLE POINT ENERGY     -3448.541957325158
-------------------------   --------------------

--------------------------------------------------------------------------
WARNING: There is at least non-excluded one OpenFabrics device found,
but there are no active ports detected (or Open MPI was unable to use
them).  This is most certainly not what you wanted.  Check your
cables, subnet manager configuration, etc.  The openib BTL will be
ignored for this job.

  Local host: compute-3-17
--------------------------------------------------------------------------


           ************************************************************
           *        Program running with 16 parallel MPI-processes    *
           *              working on a common directory               *
           ************************************************************
------------------------------------------------------------------------------
                         ORCA SCF GRADIENT CALCULATION
------------------------------------------------------------------------------

 ... reading COSX grid (gridx3)
Gradient of the Kohn-Sham DFT energy:
Kohn-Sham wavefunction type      ... UKS
Hartree-Fock exchange scaling    ...    0.200
Number of operators              ...    2
Number of atoms                  ...   40
Basis set dimensions             ...  678
Integral neglect threshold       ... 2.5e-11
Integral primitive cutoff        ... 2.5e-12
SHARK Integral package           ... ON

Nuc. rep. gradient       (SHARK) ... done (  0.0 sec)
HCore & Overlap gradient (SHARK) ... done (  0.4 sec)
RI-J gradient            (SHARK) ... [compute-3-17.local:65886] 15 more processes have sent help message help-mpi-btl-openib.txt / no active ports found
[compute-3-17.local:65886] Set MCA parameter "orte_base_help_aggregate" to 0 to see all help / error messages
done (  2.1 sec)
COSX-gradient                    ... done ( 23.7 sec)
Exchange-correlation gradient    ... done

------------------
CARTESIAN GRADIENT
------------------

   1   Fe  :    0.001367474    0.002145889    0.000021033
   2   C   :    0.013383358    0.012261369   -0.004647385
   3   C   :    0.001943851    0.000075195   -0.000005624
   4   C   :    0.012226113    0.012193174    0.006610834
   5   C   :    0.002667310    0.008217569    0.006328986
   6   C   :    0.003550350    0.007399209   -0.006042624
   7   H   :   -0.000127760   -0.000103083   -0.000117953
   8   H   :   -0.000099825   -0.000428110   -0.000348156
   9   H   :   -0.000175285   -0.000383529    0.000337172
  10   H   :   -0.000133782   -0.000070549    0.000104157
  11   H   :   -0.000084527   -0.000181394    0.000009412
  12   C   :   -0.011857829   -0.014523855   -0.006783883
  13   C   :   -0.003404816   -0.008421874   -0.005142637
  14   C   :   -0.004517221   -0.008304060    0.004820786
  15   C   :   -0.013080978   -0.014215198    0.005124057
  16   C   :   -0.004913149    0.004302237   -0.000612571
  17   C   :    0.002998100   -0.003574729    0.000443027
  18   C   :    0.001353562    0.002665331    0.000884523
  19   H   :    0.000349050    0.000554271   -0.000290217
  20   H   :    0.000267489    0.000568599    0.000353700
  21   H   :    0.000199636   -0.000255493   -0.000166449
  22   Co  :   -0.001101203    0.000575562    0.000002919
  23   C   :   -0.001294275   -0.002169052   -0.001130806
  24   C   :   -0.000975688    0.000108803   -0.001148316
  25   C   :   -0.001176598    0.000142914    0.000861118
  26   C   :   -0.001478073   -0.002231819    0.000869693
  27   C   :    0.000431689   -0.000469614    0.000103603
  28   H   :    0.000115160    0.000034602   -0.000009034
  29   H   :   -0.000023376    0.000013404    0.000057739
  30   H   :    0.000032464    0.000077549    0.000034361
  31   H   :    0.000072998    0.000083045   -0.000076434
  32   H   :    0.000026040   -0.000004144   -0.000062840
  33   C   :    0.001438866    0.002532661   -0.000704721
  34   C   :    0.001102112    0.000535431    0.000365805
  35   C   :    0.001257363    0.000526105   -0.000222588
  36   H   :   -0.000104614    0.000237135   -0.000154853
  37   H   :   -0.000086891   -0.000005080   -0.000005117
  38   H   :   -0.000070455   -0.000034970   -0.000077456
  39   H   :   -0.000180214    0.000242331    0.000114515
  40   H   :    0.000130719   -0.000193275    0.000202909

Difference to translation invariance:
           :    0.0000271454   -0.0000774431   -0.0000993173

Difference to rotation invariance:
           :   -0.0022123348   -0.0012926867   -0.0017364688

Norm of the cartesian gradient     ...    0.0452963826
RMS gradient                       ...    0.0041349751
MAX gradient                       ...    0.0145238552

-------
TIMINGS
-------

Total SCF gradient time            ...       36.489 sec

One electron gradient       ....       0.403 sec  (  1.1%)
RI-J Coulomb gradient       ....       2.107 sec  (  5.8%)
COSX gradient               ....      23.662 sec  ( 64.8%)
XC gradient                 ....       7.017 sec  ( 19.2%)
CPCM gradient               ....       0.942 sec  (  2.6%)
   A-Matrix (El+Nuc)        ....       0.279 sec  (  0.8%)
   Potential                ....       0.663 sec  (  1.8%)

Maximum memory used throughout the entire SCFGRAD-calculation: 121.0 MB
------------------------------------------------------------------------------
                         ORCA GEOMETRY RELAXATION STEP
------------------------------------------------------------------------------

Reading the OPT-File                    .... done
Getting information on internals        .... done
Copying old internal coords+grads       .... done
Making the new internal coordinates     .... (new redundants).... done
Validating the new internal coordinates .... (new redundants).... done
Calculating the B-matrix                .... done
Calculating the G,G- and P matrices     .... done
Transforming gradient to internals      .... done
Projecting the internal gradient        .... done
Number of atoms                         ....  40
Number of internal coordinates          .... 948
Current Energy                          .... -3448.541957325 Eh
Current gradient norm                   ....     0.045296383 Eh/bohr
Maximum allowed component of the step   ....  0.300
Current trust radius                    ....  0.300
Updating the Hessian (BFGS)             .... done
Forming the augmented Hessian           .... done
Diagonalizing the augmented Hessian     .... done
Last element of RFO vector              ....  0.891974869
Lowest eigenvalues of augmented Hessian:
 -0.016645252  0.014630612  0.019163833  0.019793149  0.022731469
Length of the computed step             ....  0.506836012
Warning: the length of the step is outside the trust region - taking restricted step instead
The input lambda is                     ....    -0.016645
   iter:   1  x=   -0.034892  g=    9.145938 f(x)=     0.166883
   iter:   2  x=   -0.050713  g=    3.754476 f(x)=     0.059400
   iter:   3  x=   -0.057630  g=    2.119324 f(x)=     0.014660
   iter:   4  x=   -0.058496  g=    1.711442 f(x)=     0.001481
   iter:   5  x=   -0.058507  g=    1.668340 f(x)=     0.000019
   iter:   6  x=   -0.058507  g=    1.667790 f(x)=     0.000000
   iter:   7  x=   -0.058507  g=    1.667790 f(x)=     0.000000
The output lambda is                    ....    -0.058507 (7 iterations)
The final length of the internal step   ....  0.300000000
Converting the step to cartesian space:
 Initial RMS(Int)=    0.0097435470
Transforming coordinates:
 Iter   0:  RMS(Cart)=    0.0384828632 RMS(Int)=    0.3532815155
 Iter   1:  RMS(Cart)=    0.0002007862 RMS(Int)=    0.0000877440
 Iter   2:  RMS(Cart)=    0.0000026423 RMS(Int)=    0.0000012745
 Iter   3:  RMS(Cart)=    0.0000000259 RMS(Int)=    0.0000000139
done
Storing new coordinates                 .... done

                                .--------------------.
          ----------------------|Geometry convergence|-------------------------
          Item                value                   Tolerance       Converged
          ---------------------------------------------------------------------
          Energy change      -0.0054280076            0.0000050000      NO
          RMS gradient        0.0011678462            0.0001000000      NO
          MAX gradient        0.0107406168            0.0003000000      NO
          RMS step            0.0097435470            0.0020000000      NO
          MAX step            0.0917242892            0.0040000000      NO
          ........................................................
          Max(Bonds)      0.0485      Max(Angles)    1.19
          Max(Dihed)        1.88      Max(Improp)    0.00
          ---------------------------------------------------------------------

The optimization has not yet converged - more geometry cycles are needed


    ---------------------------------------------------------------------------
                         Redundant Internal Coordinates
                            (Angstroem and degrees)

        Definition                    Value    dE/dq     Step     New-Value
    ----------------------------------------------------------------------------
     1. B(C   1,Fe  0)                2.1840 -0.010473  0.0459    2.2299   
     2. B(C   2,C   1)                1.4172 -0.001067  0.0034    1.4206   
     3. B(C   2,Fe  0)                2.2645 -0.007481  0.0278    2.2923   
     4. B(C   3,C   2)                1.4171 -0.001224  0.0040    1.4211   
     5. B(C   3,Fe  0)                2.1819 -0.010398  0.0452    2.2271   
     6. B(C   4,Fe  0)                2.1328 -0.008705  0.0296    2.1624   
     7. B(C   4,C   3)                1.4320  0.000698 -0.0057    1.4263   
     8. B(C   5,C   4)                1.4232 -0.003171  0.0116    1.4349   
     9. B(C   5,C   1)                1.4314  0.000633 -0.0053    1.4260   
    10. B(C   5,Fe  0)                2.1356 -0.008607  0.0290    2.1646   
    11. B(H   6,C   3)                1.0792  0.000094 -0.0013    1.0779   
    12. B(H   7,C   4)                1.0787  0.000063 -0.0012    1.0775   
    13. B(H   8,C   5)                1.0788  0.000061 -0.0011    1.0777   
    14. B(H   9,C   1)                1.0792  0.000094 -0.0013    1.0780   
    15. B(H  10,C   2)                1.0794  0.000063 -0.0011    1.0783   
    16. B(C  11,Fe  0)                2.1934 -0.010691  0.0485    2.2419   
    17. B(C  12,C  11)                1.4195  0.000186 -0.0037    1.4158   
    18. B(C  12,Fe  0)                2.1162 -0.009199  0.0304    2.1466   
    19. B(C  13,C  12)                1.4313 -0.002975  0.0098    1.4412   
    20. B(C  13,Fe  0)                2.1140 -0.009244  0.0305    2.1445   
    21. B(C  14,C  13)                1.4198  0.000149 -0.0037    1.4161   
    22. B(C  14,Fe  0)                2.1897 -0.010741  0.0485    2.2382   
    23. B(C  15,C  14)                1.4310 -0.000414  0.0006    1.4316   
    24. B(C  15,C  11)                1.4309 -0.000439  0.0008    1.4317   
    25. B(C  15,Fe  0)                2.3230 -0.006885  0.0270    2.3500   
    26. B(C  16,C  15)                1.4365 -0.002053  0.0063    1.4427   
    27. B(C  17,C  16)                1.4374  0.000334 -0.0017    1.4358   
    28. B(H  18,C  13)                1.0784  0.000063 -0.0012    1.0773   
    29. B(H  19,C  12)                1.0785  0.000065 -0.0012    1.0773   
    30. B(H  20,C  14)                1.0790  0.000098 -0.0013    1.0777   
    31. B(Co 21,C  16)                2.1295 -0.000072 -0.0014    2.1281   
    32. B(Co 21,C  17)                2.0477 -0.001251  0.0046    2.0522   
    33. B(C  22,Co 21)                2.0483 -0.001313  0.0046    2.0529   
    34. B(C  23,C  22)                1.4277  0.000309 -0.0017    1.4260   
    35. B(C  23,Co 21)                2.0630 -0.000839  0.0021    2.0651   
    36. B(C  24,C  23)                1.4201 -0.000449  0.0017    1.4218   
    37. B(C  24,Co 21)                2.0627 -0.000831  0.0020    2.0648   
    38. B(C  25,C  24)                1.4276  0.000315 -0.0018    1.4258   
    39. B(C  25,Co 21)                2.0478 -0.001301  0.0046    2.0524   
    40. B(C  26,C  25)                1.4228 -0.000191  0.0003    1.4230   
    41. B(C  26,C  22)                1.4228 -0.000190  0.0003    1.4231   
    42. B(C  26,Co 21)                2.0609 -0.000816  0.0015    2.0623   
    43. B(H  27,C  26)                1.0781  0.000048 -0.0010    1.0771   
    44. B(H  28,C  22)                1.0781  0.000057 -0.0011    1.0770   
    45. B(H  29,C  23)                1.0780  0.000049 -0.0011    1.0769   
    46. B(H  30,C  24)                1.0780  0.000052 -0.0011    1.0769   
    47. B(H  31,C  25)                1.0781  0.000056 -0.0011    1.0770   
    48. B(C  32,Co 21)                2.0477 -0.001179  0.0043    2.0520   
    49. B(C  32,C  16)                1.4371  0.000427 -0.0021    1.4350   
    50. B(C  33,C  32)                1.4205 -0.000307  0.0006    1.4211   
    51. B(C  33,Co 21)                2.0318 -0.001220  0.0032    2.0350   
    52. B(C  34,C  33)                1.4247 -0.000074 -0.0005    1.4242   
    53. B(C  34,Co 21)                2.0319 -0.001258  0.0033    2.0353   
    54. B(C  34,C  17)                1.4206 -0.000352  0.0009    1.4215   
    55. B(H  35,C  17)                1.0781  0.000047 -0.0010    1.0771   
    56. B(H  36,C  33)                1.0780  0.000056 -0.0011    1.0769   
    57. B(H  37,C  34)                1.0780  0.000061 -0.0011    1.0769   
    58. B(H  38,C  32)                1.0779  0.000059 -0.0011    1.0768   
    59. B(H  39,C  11)                1.0791  0.000096 -0.0012    1.0779   
    60. A(C   1,Fe  0,C  13)          142.81 -0.001776    0.88    143.69   
    61. A(C   3,Fe  0,C  15)          143.17 -0.001094    0.50    143.67   
    62. A(C   4,Fe  0,C  15)          116.51 -0.002624    1.14    117.65   
    63. A(C   3,Fe  0,C   5)           64.50  0.002299   -1.06     63.44   
    64. A(C   5,Fe  0,C  12)          141.36 -0.000749    0.25    141.61   
    65. A(C   3,Fe  0,C   4)           38.75  0.001843   -0.88     37.87   
    66. A(C   4,Fe  0,C  14)          114.75 -0.002322    1.09    115.84   
    67. A(C   4,Fe  0,C  11)          141.16 -0.001777    0.84    142.00   
    68. A(C   1,Fe  0,C  12)          116.16 -0.002338    1.10    117.26   
    69. A(C   2,Fe  0,C   4)           63.34  0.002583   -1.13     62.21   
    70. A(C   3,Fe  0,C  14)          116.96 -0.002089    1.08    118.03   
    71. A(C  13,Fe  0,C  14)           38.47  0.001773   -0.87     37.61   
    72. A(C   2,Fe  0,C   3)           37.11  0.001083   -0.50     36.61   
    73. A(C   2,Fe  0,C  11)          142.92 -0.001174    0.57    143.49   
    74. A(C   2,Fe  0,C  12)          117.35 -0.002612    1.17    118.52   
    75. A(C   2,Fe  0,C   5)           63.30  0.002597   -1.13     62.17   
    76. A(C   5,Fe  0,C  14)          140.03 -0.001817    0.86    140.89   
    77. A(C   3,Fe  0,C  13)          115.52 -0.002384    1.12    116.64   
    78. A(C   4,Fe  0,C   5)           38.95  0.000684   -0.23     38.73   
    79. A(C   1,Fe  0,C  11)          116.72 -0.002112    1.09    117.81   
    80. A(C  11,Fe  0,C  14)           63.07  0.002149   -1.13     61.94   
    81. A(C  11,Fe  0,C  15)           36.80  0.001185   -0.57     36.23   
    82. A(C   4,Fe  0,C  13)          140.11 -0.000802    0.29    140.39   
    83. A(C  11,Fe  0,C  13)           64.56  0.002378   -1.13     63.43   
    84. A(C   5,Fe  0,C  11)          115.42 -0.002290    1.06    116.48   
    85. A(C  12,Fe  0,C  15)           62.80  0.002653   -1.18     61.62   
    86. A(C  14,Fe  0,C  15)           36.83  0.001194   -0.58     36.25   
    87. A(C   5,Fe  0,C  15)          116.15 -0.002643    1.14    117.29   
    88. A(C  12,Fe  0,C  14)           64.59  0.002379   -1.13     63.46   
    89. A(C   2,Fe  0,C  14)          143.83 -0.001164    0.57    144.40   
    90. A(C  12,Fe  0,C  13)           39.55  0.000868   -0.31     39.24   
    91. A(C   1,Fe  0,C   2)           37.10  0.001127   -0.52     36.58   
    92. A(C   1,Fe  0,C   5)           38.68  0.001820   -0.87     37.81   
    93. A(C   3,Fe  0,C  12)          141.68 -0.001834    0.91    142.59   
    94. A(C   2,Fe  0,C  13)          117.72 -0.002613    1.18    118.90   
    95. A(C   1,Fe  0,C   3)           63.25  0.002054   -1.04     62.21   
    96. A(C   1,Fe  0,C  15)          142.24 -0.001158    0.53    142.77   
    97. A(C  13,Fe  0,C  15)           62.84  0.002659   -1.19     61.65   
    98. A(C  11,Fe  0,C  12)           38.41  0.001769   -0.87     37.54   
    99. A(C   1,Fe  0,C   4)           64.49  0.002281   -1.06     63.43   
   100. A(Fe  0,C   1,C   2)           74.54  0.000508   -0.44     74.10   
   101. A(Fe  0,C   1,H   9)          123.62  0.000432   -0.07    123.55   
   102. A(C   5,C   1,H   9)          125.55 -0.000117    0.14    125.69   
   103. A(Fe  0,C   1,C   5)           68.83 -0.000241   -0.21     68.62   
   104. A(C   2,C   1,H   9)          125.96 -0.000614    0.24    126.20   
   105. A(C   2,C   1,C   5)          108.47  0.000721   -0.36    108.11   
   106. A(C   1,C   2,C   3)          107.73 -0.001190    0.59    108.32   
   107. A(C   3,C   2,H  10)          125.98  0.000473   -0.20    125.78   
   108. A(Fe  0,C   2,C   3)           68.28 -0.001591    0.92     69.20   
   109. A(C   1,C   2,H  10)          125.94  0.000509   -0.22    125.72   
   110. A(Fe  0,C   2,H  10)          123.61  0.001078   -0.39    123.22   
   111. A(Fe  0,C   2,C   1)           68.36 -0.001636    0.96     69.32   
   112. A(C   4,C   3,H   6)          125.55 -0.000091    0.13    125.68   
   113. A(C   2,C   3,H   6)          125.99 -0.000616    0.23    126.22   
   114. A(C   2,C   3,C   4)          108.44  0.000698   -0.35    108.09   
   115. A(Fe  0,C   3,H   6)          123.56  0.000452   -0.09    123.47   
   116. A(Fe  0,C   3,C   4)           68.78 -0.000312   -0.16     68.61   
   117. A(Fe  0,C   3,C   2)           74.61  0.000508   -0.42     74.19   
   118. A(C   5,C   4,H   7)          126.69 -0.000222    0.01    126.70   
   119. A(Fe  0,C   4,H   7)          122.61  0.000898   -0.45    122.16   
   120. A(C   3,C   4,H   7)          125.70  0.000381   -0.13    125.57   
   121. A(Fe  0,C   4,C   3)           72.48 -0.001531    1.04     73.52   
   122. A(Fe  0,C   4,C   5)           70.63 -0.000306    0.09     70.72   
   123. A(C   3,C   4,C   5)          107.61 -0.000155    0.12    107.72   
   124. A(Fe  0,C   5,C   1)           72.49 -0.001579    1.08     73.57   
   125. A(C   1,C   5,C   4)          107.60 -0.000218    0.15    107.74   
   126. A(Fe  0,C   5,C   4)           70.42 -0.000379    0.14     70.55   
   127. A(C   4,C   5,H   8)          126.69 -0.000178   -0.01    126.68   
   128. A(C   1,C   5,H   8)          125.72  0.000396   -0.14    125.58   
   129. A(Fe  0,C   5,H   8)          122.59  0.000917   -0.45    122.14   
   130. A(Fe  0,C  11,C  12)           67.85 -0.000339   -0.27     67.58   
   131. A(Fe  0,C  11,H  39)          124.18  0.000500   -0.06    124.13   
   132. A(C  15,C  11,H  39)          125.83 -0.000814    0.27    126.10   
   133. A(C  12,C  11,C  15)          108.94  0.000928   -0.47    108.47   
   134. A(C  12,C  11,H  39)          125.15 -0.000144    0.24    125.39   
   135. A(Fe  0,C  11,C  15)           76.53  0.000745   -0.53     76.00   
   136. A(C  11,C  12,C  13)          107.66 -0.000153    0.14    107.81   
   137. A(Fe  0,C  12,C  13)           70.14 -0.000451    0.16     70.30   
   138. A(Fe  0,C  12,C  11)           73.74 -0.001430    1.14     74.88   
   139. A(C  13,C  12,H  19)          126.69 -0.000165   -0.00    126.69   
   140. A(C  11,C  12,H  19)          125.64  0.000317   -0.14    125.51   
   141. A(Fe  0,C  12,H  19)          121.60  0.000932   -0.55    121.05   
   142. A(Fe  0,C  13,C  12)           70.31 -0.000417    0.15     70.46   
   143. A(C  14,C  13,H  18)          125.66  0.000320   -0.14    125.52   
   144. A(Fe  0,C  13,H  18)          121.61  0.000923   -0.55    121.06   
   145. A(C  12,C  13,H  18)          126.69 -0.000180   -0.00    126.69   
   146. A(C  12,C  13,C  14)          107.65 -0.000140    0.14    107.79   
   147. A(Fe  0,C  13,C  14)           73.65 -0.001432    1.14     74.78   
   148. A(C  13,C  14,C  15)          108.92  0.000928   -0.46    108.46   
   149. A(C  15,C  14,H  20)          125.83 -0.000804    0.26    126.08   
   150. A(C  13,C  14,H  20)          125.16 -0.000156    0.25    125.41   
   151. A(Fe  0,C  14,H  20)          124.15  0.000484   -0.05    124.10   
   152. A(Fe  0,C  14,C  13)           67.88 -0.000341   -0.27     67.61   
   153. A(Fe  0,C  14,C  15)           76.66  0.000757   -0.53     76.13   
   154. A(C  14,C  15,C  16)          126.69  0.000850   -0.39    126.30   
   155. A(C  11,C  15,C  14)          106.46 -0.001817    0.89    107.34   
   156. A(C  11,C  15,C  16)          126.68  0.000858   -0.41    126.27   
   157. A(Fe  0,C  15,C  16)          127.93  0.001815   -0.86    127.08   
   158. A(Fe  0,C  15,C  14)           66.52 -0.001951    1.10     67.62   
   159. A(Fe  0,C  15,C  11)           66.67 -0.001930    1.10     67.77   
   160. A(C  17,C  16,Co 21)           66.84 -0.000498    0.26     67.09   
   161. A(C  15,C  16,Co 21)          128.77  0.000470   -0.25    128.52   
   162. A(C  15,C  16,C  17)          126.99  0.000250   -0.08    126.92   
   163. A(Co 21,C  16,C  32)           66.84 -0.000481    0.25     67.09   
   164. A(C  17,C  16,C  32)          106.03 -0.000552    0.23    106.26   
   165. A(C  15,C  16,C  32)          126.92  0.000290   -0.15    126.77   
   166. A(C  16,C  17,Co 21)           72.97  0.000302   -0.18     72.78   
   167. A(C  34,C  17,H  35)          125.32 -0.000091    0.10    125.42   
   168. A(Co 21,C  17,H  35)          124.31  0.000048    0.01    124.32   
   169. A(C  16,C  17,H  35)          125.67 -0.000187    0.02    125.69   
   170. A(Co 21,C  17,C  34)           69.03 -0.000076   -0.02     69.01   
   171. A(C  16,C  17,C  34)          109.01  0.000277   -0.12    108.89   
   172. A(C  17,Co 21,C  26)          122.68 -0.000257    0.10    122.79   
   173. A(C  16,Co 21,C  26)          108.01 -0.000395    0.13    108.14   
   174. A(C  24,Co 21,C  25)           40.64  0.000289   -0.12     40.52   
   175. A(C  23,Co 21,C  25)           68.12  0.000310   -0.12     68.01   
   176. A(C  22,Co 21,C  25)           68.26  0.000282   -0.11     68.14   
   177. A(C  17,Co 21,C  25)          107.52 -0.000343    0.15    107.68   
   178. A(C  16,Co 21,C  25)          123.11 -0.000312    0.12    123.23   
   179. A(C  23,Co 21,C  24)           40.27  0.000034    0.01     40.27   
   180. A(C  22,Co 21,C  24)           68.12  0.000308   -0.11     68.01   
   181. A(C  23,Co 21,C  33)          107.83 -0.000369    0.13    107.96   
   182. A(C  17,Co 21,C  24)          123.28 -0.000222    0.09    123.36   
   183. A(C  16,Co 21,C  24)          159.16 -0.000028    0.00    159.16   
   184. A(C  22,Co 21,C  23)           40.64  0.000289   -0.12     40.52   
   185. A(C  22,Co 21,C  26)           40.51  0.000149   -0.05     40.46   
   186. A(C  17,Co 21,C  23)          159.23 -0.000200    0.09    159.32   
   187. A(C  16,Co 21,C  23)          159.22  0.000002   -0.02    159.20   
   188. A(C  17,Co 21,C  22)          158.57 -0.000101    0.04    158.61   
   189. A(C  32,Co 21,C  33)           40.75  0.000146   -0.06     40.69   
   190. A(C  16,Co 21,C  22)          123.16 -0.000291    0.10    123.26   
   191. A(C  16,Co 21,C  17)           40.20  0.000197   -0.07     40.12   
   192. A(C  33,Co 21,C  34)           41.05  0.000221   -0.08     40.96   
   193. A(C  32,Co 21,C  34)           68.63  0.000330   -0.14     68.49   
   194. A(C  25,Co 21,C  34)          122.79 -0.000251    0.10    122.89   
   195. A(C  24,Co 21,C  34)          107.79 -0.000370    0.13    107.92   
   196. A(C  23,Co 21,C  34)          123.17 -0.000322    0.12    123.29   
   197. A(C  22,Co 21,C  34)          159.27 -0.000033    0.01    159.28   
   198. A(C  17,Co 21,C  34)           40.75  0.000145   -0.06     40.70   
   199. A(C  16,Co 21,C  34)           67.95  0.000347   -0.11     67.84   
   200. A(C  26,Co 21,C  33)          158.76 -0.000114    0.04    158.81   
   201. A(C  25,Co 21,C  33)          159.27 -0.000032    0.00    159.28   
   202. A(C  24,Co 21,C  33)          123.18 -0.000320    0.12    123.30   
   203. A(C  22,Co 21,C  33)          122.83 -0.000248    0.09    122.92   
   204. A(C  17,Co 21,C  33)           68.63  0.000331   -0.14     68.50   
   205. A(C  16,Co 21,C  33)           67.95  0.000357   -0.12     67.83   
   206. A(C  26,Co 21,C  32)          122.70 -0.000256    0.11    122.81   
   207. A(C  25,Co 21,C  32)          158.54 -0.000106    0.05    158.60   
   208. A(C  24,Co 21,C  32)          159.29 -0.000192    0.08    159.36   
   209. A(C  23,Co 21,C  32)          123.35 -0.000215    0.08    123.43   
   210. A(C  22,Co 21,C  32)          107.59 -0.000337    0.14    107.73   
   211. A(C  17,Co 21,C  32)           68.20  0.000333   -0.15     68.05   
   212. A(C  16,Co 21,C  32)           40.19  0.000216   -0.08     40.10   
   213. A(C  26,Co 21,C  34)          158.74 -0.000116    0.04    158.79   
   214. A(C  25,Co 21,C  26)           40.52  0.000148   -0.05     40.47   
   215. A(C  24,Co 21,C  26)           68.11  0.000382   -0.14     67.97   
   216. A(C  23,Co 21,C  26)           68.11  0.000384   -0.14     67.97   
   217. A(Co 21,C  22,C  23)           70.24  0.000019   -0.03     70.20   
   218. A(C  26,C  22,H  28)          125.99 -0.000101    0.04    126.03   
   219. A(C  23,C  22,H  28)          125.78 -0.000032    0.02    125.80   
   220. A(Co 21,C  22,H  28)          123.91  0.000039   -0.00    123.91   
   221. A(C  23,C  22,C  26)          108.21  0.000136   -0.07    108.15   
   222. A(Co 21,C  22,C  26)           70.22  0.000099   -0.09     70.13   
   223. A(C  22,C  23,C  24)          107.91 -0.000060    0.03    107.94   
   224. A(Co 21,C  23,C  24)           69.86 -0.000015   -0.01     69.85   
   225. A(Co 21,C  23,C  22)           69.13 -0.000308    0.15     69.28   
   226. A(C  24,C  23,H  29)          126.14 -0.000056    0.01    126.16   
   227. A(C  22,C  23,H  29)          125.87  0.000108   -0.03    125.84   
   228. A(Co 21,C  23,H  29)          124.11  0.000156   -0.06    124.05   
   229. A(C  23,C  24,C  25)          107.91 -0.000059    0.02    107.93   
   230. A(Co 21,C  24,C  25)           69.12 -0.000306    0.16     69.27   
   231. A(Co 21,C  24,C  23)           69.88 -0.000020   -0.00     69.88   
   232. A(C  25,C  24,H  30)          125.87  0.000106   -0.03    125.84   
   233. A(C  23,C  24,H  30)          126.15 -0.000055    0.01    126.16   
   234. A(Co 21,C  24,H  30)          124.07  0.000162   -0.07    124.00   
   235. A(Co 21,C  25,C  24)           70.24  0.000017   -0.03     70.21   
   236. A(C  26,C  25,H  31)          125.98 -0.000098    0.04    126.02   
   237. A(C  24,C  25,H  31)          125.78 -0.000031    0.02    125.80   
   238. A(Co 21,C  25,H  31)          123.87  0.000045   -0.01    123.87   
   239. A(C  24,C  25,C  26)          108.22  0.000133   -0.06    108.16   
   240. A(Co 21,C  25,C  26)           70.23  0.000096   -0.09     70.14   
   241. A(C  25,C  26,H  27)          126.07  0.000064   -0.03    126.04   
   242. A(C  22,C  26,H  27)          126.07  0.000077   -0.04    126.03   
   243. A(Co 21,C  26,H  27)          123.72  0.000164   -0.08    123.65   
   244. A(C  22,C  26,C  25)          107.73 -0.000161    0.09    107.81   
   245. A(Co 21,C  26,C  25)           69.25 -0.000244    0.14     69.39   
   246. A(Co 21,C  26,C  22)           69.27 -0.000249    0.14     69.41   
   247. A(C  33,C  32,H  38)          125.32 -0.000084    0.10    125.41   
   248. A(Co 21,C  32,H  38)          124.31  0.000072    0.00    124.31   
   249. A(C  16,C  32,H  38)          125.66 -0.000156    0.00    125.66   
   250. A(Co 21,C  32,C  33)           69.02 -0.000088   -0.01     69.01   
   251. A(C  16,C  32,C  33)          109.03  0.000239   -0.10    108.93   
   252. A(C  16,C  32,Co 21)           72.97  0.000265   -0.17     72.80   
   253. A(C  34,C  33,H  36)          126.19  0.000019   -0.00    126.19   
   254. A(C  32,C  33,H  36)          125.88 -0.000015   -0.01    125.87   
   255. A(Co 21,C  33,H  36)          123.47  0.000064   -0.04    123.43   
   256. A(C  32,C  33,C  34)          107.86 -0.000010    0.02    107.88   
   257. A(Co 21,C  33,C  34)           69.48 -0.000124    0.05     69.53   
   258. A(Co 21,C  33,C  32)           70.22 -0.000058    0.07     70.30   
   259. A(C  33,C  34,H  37)          126.19  0.000010   -0.01    126.19   
   260. A(Co 21,C  34,H  37)          123.48  0.000056   -0.04    123.44   
   261. A(C  17,C  34,H  37)          125.88 -0.000019    0.00    125.88   
   262. A(Co 21,C  34,C  33)           69.47 -0.000097    0.04     69.51   
   263. A(C  17,C  34,C  33)          107.86  0.000002    0.01    107.87   
   264. A(C  17,C  34,Co 21)           70.22 -0.000069    0.08     70.29   
   265. D(C   5,C   1,Fe  0,C   4)    -38.50  0.000521   -0.38    -38.88   
   266. D(C   2,C   1,Fe  0,C   3)     35.51 -0.000026    0.14     35.66   
   267. D(C   2,C   1,Fe  0,C  12)   -101.48  0.001189   -0.47   -101.95   
   268. D(C   5,C   1,Fe  0,C  15)     62.54 -0.000748    0.09     62.63   
   269. D(C   2,C   1,Fe  0,C   5)    117.36  0.000685   -0.07    117.30   
   270. D(C   2,C   1,Fe  0,C  15)    179.91 -0.000063    0.02    179.93   
   271. D(C   2,C   1,Fe  0,C  11)   -144.58  0.000060    0.09   -144.50   
   272. D(H   9,C   1,Fe  0,C   3)    158.72 -0.000409    0.16    158.88   
   273. D(H   9,C   1,Fe  0,C  13)     61.04  0.000433   -0.15     60.89   
   274. D(C   5,C   1,Fe  0,C  11)     98.05 -0.000625    0.15     98.21   
   275. D(H   9,C   1,Fe  0,C  11)    -21.38 -0.000323    0.10    -21.28   
   276. D(C   2,C   1,Fe  0,C  13)    -62.17  0.000817   -0.16    -62.33   
   277. D(C   2,C   1,Fe  0,C   4)     78.86  0.001206   -0.44     78.42   
   278. D(C   5,C   1,Fe  0,C   3)    -81.85 -0.000711    0.21    -81.64   
   279. D(H   9,C   1,Fe  0,C  12)     21.73  0.000805   -0.46     21.27   
   280. D(H   9,C   1,Fe  0,C   2)    123.21 -0.000384    0.01    123.22   
   281. D(C   5,C   1,Fe  0,C  13)   -179.54  0.000132   -0.09   -179.63   
   282. D(H   9,C   1,Fe  0,C  15)    -56.89 -0.000447    0.03    -56.85   
   283. D(H   9,C   1,Fe  0,C   5)   -119.43  0.000302   -0.06   -119.48   
   284. D(C   5,C   1,Fe  0,C   2)   -117.36 -0.000685    0.07   -117.30   
   285. D(H   9,C   1,Fe  0,C   4)   -157.93  0.000823   -0.43   -158.36   
   286. D(C   5,C   1,Fe  0,C  12)    141.16  0.000504   -0.40    140.76   
   287. D(H  10,C   2,Fe  0,C  11)    -60.50 -0.000324    0.27    -60.23   
   288. D(C   3,C   2,Fe  0,C   5)     82.30  0.000241   -0.19     82.11   
   289. D(H  10,C   2,Fe  0,C   4)    158.13  0.000136   -0.10    158.03   
   290. D(C   1,C   2,Fe  0,C  14)   -178.38 -0.000026   -0.00   -178.38   
   291. D(C   3,C   2,Fe  0,C  12)   -141.29  0.000449   -0.37   -141.66   
   292. D(C   3,C   2,C   1,Fe  0)    -56.98  0.002226   -1.37    -58.35   
   293. D(C   3,C   2,C   1,C   5)      3.85  0.001854   -1.67      2.17   
   294. D(C   3,C   2,C   1,H   9)   -177.58  0.001411   -1.01   -178.59   
   295. D(C   3,C   2,Fe  0,C   1)    120.72  0.000727   -0.57    120.14   
   296. D(H  10,C   2,Fe  0,C   5)   -158.05 -0.000132    0.10   -157.96   
   297. D(Fe  0,C   2,C   1,C   5)     60.83 -0.000372   -0.30     60.52   
   298. D(C   3,C   2,Fe  0,C   4)     38.48  0.000510   -0.39     38.09   
   299. D(H  10,C   2,Fe  0,C  14)     61.98  0.000327   -0.29     61.69   
   300. D(H  10,C   2,Fe  0,C  12)    -21.65  0.000076   -0.08    -21.73   
   301. D(C   1,C   2,Fe  0,C   5)    -38.41 -0.000486    0.38    -38.03   
   302. D(C   1,C   2,Fe  0,C  12)     97.99 -0.000278    0.20     98.19   
   303. D(H  10,C   2,Fe  0,C   3)    119.64 -0.000373    0.29    119.93   
   304. D(C   3,C   2,Fe  0,C  11)    179.85  0.000049   -0.02    179.83   
   305. D(C   1,C   2,Fe  0,C   3)   -120.72 -0.000727    0.57   -120.14   
   306. D(H  10,C   2,Fe  0,C  13)     23.21 -0.000053    0.06     23.27   
   307. D(C   1,C   2,Fe  0,C  11)     59.14 -0.000677    0.55     59.69   
   308. D(H  10,C   2,C   1,C   5)    177.44 -0.000079   -0.18    177.26   
   309. D(C   1,C   2,Fe  0,C   4)    -82.23 -0.000217    0.19    -82.05   
   310. D(H  10,C   2,C   1,Fe  0)    116.62  0.000293    0.12    116.74   
   311. D(C   1,C   2,Fe  0,C  13)    142.85 -0.000406    0.34    143.20   
   312. D(H  10,C   2,Fe  0,C   1)   -119.64  0.000353   -0.29   -119.93   
   313. D(C   3,C   2,Fe  0,C  14)    -57.66  0.000701   -0.58    -58.24   
   314. D(Fe  0,C   2,C   1,H   9)   -120.60 -0.000814    0.36   -120.24   
   315. D(C   3,C   2,Fe  0,C  13)    -96.43  0.000321   -0.23    -96.66   
   316. D(H  10,C   2,C   1,H   9)     -3.98 -0.000522    0.48     -3.50   
   317. D(C   2,C   3,Fe  0,C  15)   -179.00  0.000047   -0.01   -179.01   
   318. D(C   2,C   3,Fe  0,C  12)     63.62 -0.000826    0.16     63.78   
   319. D(C   4,C   3,Fe  0,C   1)     81.81  0.000678   -0.21     81.60   
   320. D(C   2,C   3,Fe  0,C  14)    145.99 -0.000058   -0.09    145.89   
   321. D(C   4,C   3,Fe  0,C   2)    117.31  0.000694   -0.08    117.23   
   322. D(C   4,C   3,Fe  0,C   5)     38.54 -0.000526    0.37     38.91   
   323. D(C   4,C   3,Fe  0,C  13)   -139.78 -0.000490    0.38   -139.40   
   324. D(C   2,C   3,Fe  0,C   1)    -35.50 -0.000017   -0.12    -35.63   
   325. D(C   4,C   3,Fe  0,C  12)   -179.07 -0.000132    0.07   -179.00   
   326. D(C   2,C   3,Fe  0,C   5)    -78.78 -0.001221    0.45    -78.32   
   327. D(C   2,C   3,Fe  0,C   4)   -117.31 -0.000694    0.08   -117.23   
   328. D(H   6,C   3,Fe  0,C  15)     57.70  0.000430   -0.02     57.69   
   329. D(C   4,C   3,C   2,H  10)   -177.38  0.000120    0.14   -177.23   
   330. D(C   4,C   3,C   2,C   1)     -3.78 -0.001811    1.64     -2.15   
   331. D(C   4,C   3,C   2,Fe  0)    -60.82  0.000442    0.24    -60.58   
   332. D(C   2,C   3,Fe  0,C  13)    102.91 -0.001185    0.46    103.38   
   333. D(H   6,C   3,Fe  0,C   1)   -158.79  0.000366   -0.13   -158.92   
   334. D(H   6,C   3,C   2,H  10)      4.02  0.000518   -0.48      3.54   
   335. D(H   6,C   3,Fe  0,C  13)    -20.38 -0.000802    0.46    -19.92   
   336. D(H   6,C   3,Fe  0,C  12)    -59.68 -0.000444    0.15    -59.52   
   337. D(H   6,C   3,Fe  0,C   2)   -123.29  0.000383   -0.01   -123.30   
   338. D(H   6,C   3,Fe  0,C   4)    119.40 -0.000312    0.08    119.47   
   339. D(H   6,C   3,Fe  0,C   5)    157.93 -0.000838    0.45    158.38   
   340. D(Fe  0,C   3,C   2,C   1)     57.03 -0.002253    1.39     58.43   
   341. D(C   4,C   3,Fe  0,C  14)    -96.70  0.000636   -0.18    -96.88   
   342. D(H   6,C   3,Fe  0,C  14)     22.69  0.000324   -0.10     22.60   
   343. D(C   4,C   3,Fe  0,C  15)    -61.69  0.000742   -0.09    -61.78   
   344. D(H   6,C   3,C   2,Fe  0)    120.58  0.000840   -0.38    120.20   
   345. D(H   6,C   3,C   2,C   1)    177.62 -0.001414    1.01    178.63   
   346. D(Fe  0,C   3,C   2,H  10)   -116.56 -0.000322   -0.10   -116.66   
   347. D(H   7,C   4,C   3,C   2)   -177.47  0.000156   -0.28   -177.75   
   348. D(H   7,C   4,C   3,Fe  0)    117.97  0.000127    0.12    118.09   
   349. D(H   7,C   4,C   3,H   6)      1.14 -0.000248    0.34      1.48   
   350. D(Fe  0,C   4,C   3,C   2)     64.56  0.000030   -0.40     64.16   
   351. D(C   5,C   4,Fe  0,C  13)   -178.11 -0.000053    0.08   -178.03   
   352. D(H   7,C   4,Fe  0,C  11)     58.40  0.000489   -0.51     57.89   
   353. D(C   5,C   4,Fe  0,C   2)     79.71  0.000990   -0.45     79.26   
   354. D(C   5,C   4,Fe  0,C  15)    -99.57  0.001002   -0.45   -100.02   
   355. D(H   7,C   4,Fe  0,C   5)    121.80 -0.000442    0.07    121.87   
   356. D(C   5,C   4,Fe  0,C  11)    -63.40  0.000931   -0.58    -63.98   
   357. D(H   7,C   4,Fe  0,C   3)   -121.63  0.000379   -0.42   -122.05   
   358. D(Fe  0,C   4,C   3,H   6)   -116.83 -0.000375    0.22   -116.61   
   359. D(C   5,C   4,C   3,Fe  0)    -62.28  0.001080   -0.60    -62.88   
   360. D(H   7,C   4,Fe  0,C  15)     22.23  0.000560   -0.38     21.85   
   361. D(H   7,C   4,Fe  0,C   2)   -158.49  0.000547   -0.38   -158.87   
   362. D(C   5,C   4,Fe  0,C  14)   -140.54  0.000530   -0.19   -140.74   
   363. D(C   5,C   4,C   3,C   2)      2.28  0.001110   -0.99      1.29   
   364. D(C   5,C   4,C   3,H   6)   -179.11  0.000705   -0.37   -179.49   
   365. D(H   7,C   4,Fe  0,C  13)    -56.31 -0.000495    0.15    -56.16   
   366. D(C   5,C   4,Fe  0,C   1)     38.24  0.000609   -0.26     37.98   
   367. D(H   7,C   4,Fe  0,C  14)    -18.74  0.000088   -0.12    -18.87   
   368. D(C   5,C   4,Fe  0,C   3)    116.57  0.000822   -0.49    116.08   
   369. D(C   3,C   4,Fe  0,C   1)    -78.33 -0.000213    0.23    -78.10   
   370. D(H   7,C   4,Fe  0,C   1)    160.04  0.000166   -0.19    159.85   
   371. D(C   3,C   4,Fe  0,C   2)    -36.86  0.000168    0.04    -36.82   
   372. D(C   3,C   4,Fe  0,C  13)     65.32 -0.000875    0.57     65.89   
   373. D(C   3,C   4,Fe  0,C  15)    143.86  0.000181    0.04    143.90   
   374. D(C   3,C   4,Fe  0,C   5)   -116.57 -0.000822    0.49   -116.08   
   375. D(C   3,C   4,Fe  0,C  11)   -179.97  0.000109   -0.09   -180.06   
   376. D(C   3,C   4,Fe  0,C  14)    102.89 -0.000291    0.30    103.19   
   377. D(C   1,C   5,Fe  0,C  15)   -142.75 -0.000145   -0.06   -142.81   
   378. D(C   4,C   5,Fe  0,C  11)    141.62 -0.000517    0.19    141.81   
   379. D(C   1,C   5,Fe  0,C   4)    116.66  0.000821   -0.50    116.16   
   380. D(C   4,C   5,Fe  0,C   1)   -116.66 -0.000821    0.50   -116.16   
   381. D(C   1,C   5,Fe  0,C  14)   -179.38 -0.000107    0.08   -179.30   
   382. D(C   4,C   5,Fe  0,C   3)    -38.33 -0.000624    0.27    -38.06   
   383. D(C   1,C   5,Fe  0,C  12)    -64.37  0.000862   -0.57    -64.94   
   384. D(C   1,C   5,Fe  0,C   2)     36.84 -0.000128   -0.07     36.78   
   385. D(C   4,C   5,Fe  0,C   2)    -79.82 -0.000949    0.44    -79.38   
   386. D(C   1,C   5,Fe  0,C   3)     78.33  0.000197   -0.23     78.10   
   387. D(C   4,C   5,Fe  0,C  12)    178.97  0.000041   -0.07    178.90   
   388. D(H   8,C   5,Fe  0,C   1)    121.66 -0.000387    0.43    122.09   
   389. D(C   4,C   5,Fe  0,C  15)    100.59 -0.000966    0.44    101.03   
   390. D(C   1,C   5,Fe  0,C  11)   -101.72  0.000305   -0.31   -102.03   
   391. D(C   4,C   5,Fe  0,C  14)     63.96 -0.000928    0.59     64.54   
   392. D(H   8,C   5,Fe  0,C   2)    158.50 -0.000515    0.36    158.86   
   393. D(C   1,C   5,C   4,H   7)    179.84  0.001032   -0.78    179.07   
   394. D(H   8,C   5,C   4,H   7)     -0.16 -0.000023    0.02     -0.14   
   395. D(H   8,C   5,C   4,Fe  0)    116.61  0.000900   -0.48    116.13   
   396. D(Fe  0,C   5,C   4,H   7)   -116.77 -0.000923    0.50   -116.27   
   397. D(H   8,C   5,C   1,H   9)     -1.02  0.000275   -0.36     -1.38   
   398. D(H   8,C   5,C   1,C   2)    177.56 -0.000174    0.30    177.86   
   399. D(H   8,C   5,C   1,Fe  0)   -117.95 -0.000119   -0.14   -118.09   
   400. D(C   4,C   5,C   1,C   2)     -2.44 -0.001217    1.09     -1.35   
   401. D(C   4,C   5,C   1,Fe  0)     62.04 -0.001161    0.65     62.70   
   402. D(C   4,C   5,C   1,H   9)    178.98 -0.000767    0.43    179.41   
   403. D(Fe  0,C   5,C   4,C   3)     63.49 -0.001891    1.22     64.71   
   404. D(Fe  0,C   5,C   1,C   2)    -64.48 -0.000056    0.43    -64.05   
   405. D(Fe  0,C   5,C   1,H   9)    116.94  0.000394   -0.23    116.71   
   406. D(H   8,C   5,Fe  0,C  15)    -21.09 -0.000532    0.37    -20.73   
   407. D(C   1,C   5,C   4,C   3)      0.10  0.000065   -0.06      0.04   
   408. D(H   8,C   5,Fe  0,C  12)     57.29  0.000475   -0.14     57.15   
   409. D(H   8,C   5,Fe  0,C  14)    -57.73 -0.000494    0.52    -57.21   
   410. D(H   8,C   5,C   4,C   3)   -179.91 -0.000990    0.74   -179.16   
   411. D(H   8,C   5,Fe  0,C   4)   -121.68  0.000434   -0.07   -121.76   
   412. D(C   1,C   5,C   4,Fe  0)    -63.39  0.001956   -1.28    -64.67   
   413. D(H   8,C   5,Fe  0,C   3)   -160.01 -0.000190    0.20   -159.82   
   414. D(H   8,C   5,Fe  0,C  11)     19.94 -0.000082    0.12     20.06   
   415. D(H  39,C  11,C   3,C   4)     62.57  0.000409   -0.17     62.40   
   416. D(C  15,C  11,C   3,H   6)     57.55  0.000503   -0.06     57.50   
   417. D(C  15,C  11,C   3,C   4)    -61.82  0.000798   -0.12    -61.94   
   418. D(C  15,C  11,C   3,C   2)   -179.14  0.000095   -0.03   -179.17   
   419. D(H  39,C  11,C   3,H   6)   -178.06  0.000114   -0.11   -178.16   
   420. D(C  12,C  11,C   3,C   4)   -179.04 -0.000016   -0.02   -179.07   
   421. D(C  12,C  11,C   3,C   2)     63.63 -0.000720    0.07     63.70   
   422. D(H  39,C  11,Fe  0,C  15)    124.40 -0.000416   -0.03    124.37   
   423. D(H  39,C  11,Fe  0,C  13)   -157.61  0.000808   -0.49   -158.09   
   424. D(C  15,C  11,Fe  0,C  12)    117.24  0.000825   -0.11    117.13   
   425. D(C  15,C  11,Fe  0,C   1)   -143.57  0.000062    0.12   -143.45   
   426. D(C  12,C  11,Fe  0,C  15)   -117.24 -0.000825    0.11   -117.13   
   427. D(C  15,C  11,Fe  0,C   5)   -100.32  0.001260   -0.44   -100.77   
   428. D(C  15,C  11,Fe  0,C   4)    -61.83  0.000697   -0.04    -61.87   
   429. D(H  39,C  11,Fe  0,C   4)     62.57  0.000281   -0.07     62.50   
   430. D(C  12,C  11,Fe  0,C  13)    -39.25  0.000398   -0.34    -39.60   
   431. D(H  39,C  11,Fe  0,C   5)     24.08  0.000844   -0.47     23.60   
   432. D(H  39,C  11,Fe  0,C   1)    -19.17 -0.000354    0.09    -19.08   
   433. D(C  12,C  11,Fe  0,C  14)    -82.30 -0.000722    0.20    -82.10   
   434. D(H  39,C  11,Fe  0,C   2)    -54.60 -0.000370   -0.04    -54.64   
   435. D(C  15,C  11,Fe  0,C  14)     34.94  0.000104    0.09     35.03   
   436. D(C  15,C  11,Fe  0,C   2)   -179.01  0.000046   -0.01   -179.01   
   437. D(C  12,C  11,Fe  0,C   5)    142.43  0.000434   -0.33    142.10   
   438. D(C  12,C  11,C   3,H   6)    -59.67 -0.000311    0.05    -59.63   
   439. D(C  12,C  11,Fe  0,C   4)   -179.07 -0.000129    0.07   -179.00   
   440. D(C  15,C  11,Fe  0,C  13)     77.99  0.001223   -0.45     77.53   
   441. D(H  39,C  11,Fe  0,C  12)   -118.35  0.000410   -0.14   -118.50   
   442. D(H  39,C  11,C   3,C   2)    -54.75 -0.000294   -0.08    -54.83   
   443. D(C  12,C  11,Fe  0,C   2)     63.75 -0.000780    0.10     63.86   
   444. D(H  39,C  11,Fe  0,C  14)    159.34 -0.000312    0.06    159.40   
   445. D(C  12,C  11,Fe  0,C   1)     99.18 -0.000764    0.24     99.42   
   446. D(H  19,C  12,C  11,H  39)     -0.47  0.000206   -0.31     -0.77   
   447. D(H  19,C  12,C  11,C  15)    176.37 -0.000385    0.46    176.83   
   448. D(H  19,C  12,C   4,C   5)     59.42  0.000434   -0.08     59.33   
   449. D(C  13,C  12,C  11,C  15)     -3.74 -0.001341    1.22     -2.52   
   450. D(C  13,C  12,C  11,Fe  0)     62.34 -0.001180    0.70     63.04   
   451. D(H  19,C  12,C   4,H   7)   -178.69 -0.000023   -0.01   -178.70   
   452. D(Fe  0,C  12,C  11,H  39)    117.08  0.000429   -0.25    116.83   
   453. D(H  19,C  12,C   4,C   3)    -56.95 -0.000389    0.41    -56.54   
   454. D(H  19,C  12,C  11,Fe  0)   -117.55 -0.000223   -0.06   -117.61   
   455. D(C  13,C  12,C   4,H   7)    -57.21 -0.000471    0.09    -57.12   
   456. D(C  13,C  12,C   4,C   5)   -179.10 -0.000014    0.01   -179.09   
   457. D(C  13,C  12,C   4,C   3)     64.53 -0.000838    0.51     65.04   
   458. D(C  11,C  12,C   4,H   7)     59.19  0.000356   -0.45     58.74   
   459. D(H  19,C  12,Fe  0,C  15)    159.01 -0.000517    0.36    159.37   
   460. D(H  19,C  12,Fe  0,C  11)    122.23 -0.000365    0.44    122.66   
   461. D(C  11,C  12,Fe  0,C  13)    116.19  0.000827   -0.54    115.65   
   462. D(C  13,C  12,Fe  0,C   3)     63.83 -0.000715    0.45     64.28   
   463. D(C  13,C  12,Fe  0,C   2)    101.32 -0.000968    0.46    101.78   
   464. D(H  19,C  12,Fe  0,C   1)     21.46 -0.000166    0.19     21.65   
   465. D(C  13,C  12,Fe  0,C  14)    -38.19 -0.000549    0.23    -37.96   
   466. D(C  13,C  12,Fe  0,C  11)   -116.19 -0.000827    0.54   -115.65   
   467. D(C  13,C  12,Fe  0,C   5)   -178.07 -0.000055    0.08   -177.99   
   468. D(H  19,C  12,Fe  0,C   3)    -57.75 -0.000252    0.34    -57.40   
   469. D(H  19,C  12,Fe  0,C   5)     60.35  0.000408   -0.02     60.33   
   470. D(H  19,C  12,Fe  0,C   2)    -20.27 -0.000506    0.36    -19.91   
   471. D(H  19,C  12,Fe  0,C  13)   -121.58  0.000462   -0.10   -121.68   
   472. D(C  13,C  12,Fe  0,C   1)    143.04 -0.000628    0.30    143.34   
   473. D(C  11,C  12,Fe  0,C  15)     36.78 -0.000153   -0.08     36.71   
   474. D(C  13,C  12,C  11,H  39)    179.42 -0.000751    0.45    179.87   
   475. D(C  11,C  12,Fe  0,C  14)     78.00  0.000278   -0.31     77.69   
   476. D(Fe  0,C  12,C  11,C  15)    -66.08 -0.000161    0.52    -65.56   
   477. D(C  11,C  12,C   4,C   3)   -179.07 -0.000011   -0.03   -179.10   
   478. D(H  19,C  12,Fe  0,C  14)   -159.78 -0.000087    0.13   -159.64   
   479. D(C  11,C  12,Fe  0,C   5)    -61.88  0.000773   -0.46    -62.34   
   480. D(C  11,C  12,C   4,C   5)    -62.71  0.000812   -0.52    -63.23   
   481. D(C  11,C  12,Fe  0,C   3)   -179.97  0.000112   -0.09   -180.07   
   482. D(C  11,C  12,Fe  0,C   2)   -142.49 -0.000141   -0.08   -142.57   
   483. D(C  11,C  12,Fe  0,C   1)   -100.77  0.000199   -0.24   -101.01   
   484. D(C  13,C  12,Fe  0,C  15)    -79.41 -0.000980    0.46    -78.95   
   485. D(C  14,C  13,C  12,Fe  0)     64.68 -0.001836    1.35     66.03   
   486. D(Fe  0,C  13,C  12,H  19)    115.19  0.000877   -0.59    114.61   
   487. D(Fe  0,C  13,C  12,C  11)    -64.69  0.001846   -1.36    -66.05   
   488. D(H  18,C  13,C   5,H   8)   -178.66  0.000044   -0.01   -178.67   
   489. D(C  14,C  13,C   5,H   8)    -56.86 -0.000345    0.43    -56.44   
   490. D(H  18,C  13,Fe  0,C  15)   -159.03  0.000505   -0.35   -159.38   
   491. D(C  12,C  13,C   5,C   4)   -179.10 -0.000014    0.01   -179.09   
   492. D(C  14,C  13,C   5,C   4)     64.59 -0.000821    0.52     65.11   
   493. D(C  12,C  13,C   5,H   8)     59.45  0.000461   -0.08     59.36   
   494. D(H  18,C  13,Fe  0,C  14)   -122.19  0.000363   -0.43   -122.63   
   495. D(H  18,C  13,Fe  0,C  12)    121.66 -0.000459    0.10    121.76   
   496. D(H  18,C  13,Fe  0,C   4)    -59.33 -0.000422    0.03    -59.30   
   497. D(H  18,C  13,C   5,C   4)    -57.21 -0.000432    0.08    -57.12   
   498. D(H  18,C  13,Fe  0,C   3)    -20.27  0.000193   -0.21    -20.47   
   499. D(H  18,C  13,Fe  0,C   2)     21.37  0.000485   -0.35     21.02   
   500. D(C  12,C  13,Fe  0,C   3)   -141.93  0.000652   -0.31   -142.23   
   501. D(C  14,C  13,Fe  0,C  11)    -78.02 -0.000278    0.30    -77.72   
   502. D(H  18,C  13,Fe  0,C  11)    159.78  0.000085   -0.13    159.66   
   503. D(C  14,C  13,Fe  0,C   3)    101.93 -0.000170    0.22    102.15   
   504. D(C  14,C  13,Fe  0,C   1)   -179.38 -0.000115    0.09   -179.29   
   505. D(C  12,C  13,Fe  0,C  15)     79.31  0.000964   -0.45     78.86   
   506. D(C  14,C  13,C   5,C   1)   -178.93  0.000016   -0.00   -178.93   
   507. D(C  14,C  13,Fe  0,C   2)    143.56  0.000122    0.09    143.65   
   508. D(C  12,C  13,Fe  0,C  14)    116.14  0.000822   -0.53    115.61   
   509. D(C  12,C  13,C   5,C   1)    -62.61  0.000823   -0.51    -63.13   
   510. D(C  12,C  13,Fe  0,C  11)     38.12  0.000544   -0.23     37.90   
   511. D(C  12,C  13,Fe  0,C   4)    179.01  0.000038   -0.07    178.94   
   512. D(C  14,C  13,Fe  0,C  15)    -36.83  0.000142    0.08    -36.75   
   513. D(C  12,C  13,Fe  0,C   2)   -100.29  0.000945   -0.44   -100.74   
   514. D(H  18,C  13,C   5,C   1)     59.28  0.000405   -0.44     58.84   
   515. D(C  12,C  13,Fe  0,C   1)    -63.24  0.000707   -0.44    -63.67   
   516. D(H  18,C  13,Fe  0,C   1)     58.43  0.000248   -0.34     58.09   
   517. D(C  14,C  13,Fe  0,C  12)   -116.14 -0.000822    0.53   -115.61   
   518. D(C  14,C  13,C  12,C  11)     -0.01  0.000010   -0.01     -0.02   
   519. D(C  14,C  13,Fe  0,C   4)     62.86 -0.000785    0.46     63.33   
   520. D(H  18,C  13,C  12,H  19)     -0.12 -0.000010    0.01     -0.12   
   521. D(H  18,C  13,C  12,C  11)    179.99  0.000959   -0.77    179.23   
   522. D(H  18,C  13,C  12,Fe  0)   -115.31 -0.000886    0.59   -114.72   
   523. D(C  14,C  13,C  12,H  19)    179.87 -0.000959    0.76    180.63   
   524. D(C  15,C  14,C  13,H  18)   -176.25  0.000388   -0.46   -176.71   
   525. D(H  20,C  14,C  13,H  18)      0.45 -0.000199    0.30      0.74   
   526. D(H  20,C  14,C  13,C  12)   -179.55  0.000738   -0.45   -180.00   
   527. D(H  20,C  14,C  13,Fe  0)   -117.06 -0.000410    0.24   -116.82   
   528. D(C  15,C  14,C  13,C  12)      3.76  0.001325   -1.20      2.56   
   529. D(C  15,C  14,C  13,Fe  0)     66.25  0.000177   -0.52     65.73   
   530. D(Fe  0,C  14,C  13,H  18)    117.50  0.000211    0.06    117.56   
   531. D(Fe  0,C  14,C  13,C  12)    -62.49  0.001147   -0.69    -63.18   
   532. D(H  20,C  14,C   1,H   9)   -179.21 -0.000095    0.11   -179.10   
   533. D(H  20,C  14,C   1,C   5)    -60.14 -0.000404    0.16    -59.98   
   534. D(H  20,C  14,C   1,C   2)     57.28  0.000288    0.09     57.36   
   535. D(C  13,C  14,C   1,H   9)     62.04  0.000319   -0.05     61.99   
   536. D(H  20,C  14,Fe  0,C  13)    118.38 -0.000423    0.16    118.54   
   537. D(C  15,C  14,C   1,C   2)   -178.58 -0.000113    0.03   -178.54   
   538. D(H  20,C  14,Fe  0,C  12)    157.65 -0.000817    0.50    158.14   
   539. D(H  20,C  14,Fe  0,C  11)   -159.39  0.000300   -0.05   -159.44   
   540. D(H  20,C  14,Fe  0,C  15)   -124.47  0.000396    0.05   -124.43   
   541. D(H  20,C  14,Fe  0,C   5)    -61.14 -0.000299    0.07    -61.07   
   542. D(C  13,C  14,C   1,C   2)    -61.48  0.000702   -0.07    -61.55   
   543. D(H  20,C  14,Fe  0,C   4)    -22.68 -0.000837    0.47    -22.21   
   544. D(H  20,C  14,Fe  0,C   3)     20.52  0.000384   -0.11     20.41   
   545. D(H  20,C  14,Fe  0,C   2)     55.40  0.000332    0.07     55.47   
   546. D(C  15,C  14,C   1,C   5)     64.01 -0.000805    0.11     64.12   
   547. D(C  15,C  14,Fe  0,C  13)   -117.14 -0.000819    0.11   -117.03   
   548. D(C  15,C  14,Fe  0,C  12)    -77.88 -0.001213    0.45    -77.43   
   549. D(C  13,C  14,C   1,C   5)   -178.89  0.000010    0.01   -178.89   
   550. D(C  15,C  14,Fe  0,C  11)    -34.91 -0.000096   -0.10    -35.01   
   551. D(C  15,C  14,Fe  0,C   5)     63.33 -0.000695    0.03     63.36   
   552. D(C  15,C  14,Fe  0,C   4)    101.79 -0.001233    0.43    102.22   
   553. D(C  15,C  14,Fe  0,C   3)    144.99 -0.000012   -0.15    144.84   
   554. D(C  13,C  14,Fe  0,C  11)     82.23  0.000723   -0.21     82.02   
   555. D(C  13,C  14,Fe  0,C   5)   -179.52  0.000124   -0.08   -179.61   
   556. D(C  13,C  14,Fe  0,C   4)   -141.06 -0.000414    0.32   -140.75   
   557. D(C  13,C  14,Fe  0,C  12)     39.26 -0.000394    0.34     39.60   
   558. D(C  13,C  14,Fe  0,C   3)    -97.87  0.000807   -0.26    -98.13   
   559. D(C  13,C  14,Fe  0,C  15)    117.14  0.000819   -0.11    117.03   
   560. D(C  13,C  14,Fe  0,C   2)    -62.98  0.000755   -0.09    -63.07   
   561. D(C  15,C  14,C   1,H   9)    -55.06 -0.000496    0.05    -55.01   
   562. D(C  15,C  14,Fe  0,C   2)    179.87 -0.000064    0.02    179.89   
   563. D(C  16,C  15,C  14,H  20)      1.90 -0.000036   -0.01      1.89   
   564. D(C  16,C  15,C  14,C  13)    178.57 -0.000600    0.75    179.32   
   565. D(C  11,C  15,C  14,H  20)    177.36 -0.001439    1.11    178.46   
   566. D(C  11,C  15,C  14,Fe  0)     54.65 -0.002430    1.49     56.14   
   567. D(C  14,C  15,C   2,H  10)     62.05  0.000278   -0.27     61.78   
   568. D(C  16,C  15,C  11,H  39)     -1.76  0.000037    0.02     -1.74   
   569. D(C  16,C  15,C  11,C  12)   -178.57  0.000606   -0.76   -179.33   
   570. D(Fe  0,C  15,C  11,H  39)   -122.66 -0.001002    0.39   -122.27   
   571. D(C  14,C  15,C  11,C  12)      5.97  0.002010   -1.88      4.10   
   572. D(C  14,C  15,C  11,Fe  0)    -54.56  0.002443   -1.49    -56.05   
   573. D(Fe  0,C  15,C  11,C  12)     60.53 -0.000433   -0.38     60.15   
   574. D(C  16,C  15,C   2,H  10)   -178.57  0.000002    0.00   -178.57   
   575. D(C  16,C  15,C   2,C   3)     61.72  0.000383   -0.29     61.43   
   576. D(C  14,C  15,C  11,H  39)   -177.22  0.001441   -1.10   -178.32   
   577. D(Fe  0,C  15,C  14,H  20)    122.71  0.000991   -0.39    122.32
[truncated: 1,616,200 more chars]
