# Supplementary material for: High-Spin State of a Ferrocene Electron Donor Revealed by Optical and X-ray Transient Absorption Spectroscopy
Source: J Am Chem Soc. 2024 Jul 25;146(31):21651–63. doi: 10.1021/jacs.4c05646 (PMC11311227; doi:10.1021/jacs.4c05646)
Supplement: Supplementary file 1 — ja4c05646_si_001.zip [file ja4c05646_si_001.zip › DFT_LogFiles/FcCc_Opt_S1.out]

Warning: no access to tty (Bad file descriptor).
Thus no job control in this shell.

                                 *****************
                                 * O   R   C   A *
                                 *****************

                                            #,                                       
                                            ###                                      
                                            ####                                     
                                            #####                                    
                                            ######                                   
                                           ########,                                 
                                     ,,################,,,,,                         
                               ,,#################################,,                 
                          ,,##########################################,,             
                       ,#########################################, ''#####,          
                    ,#############################################,,   '####,        
                  ,##################################################,,,,####,       
                ,###########''''           ''''###############################       
              ,#####''   ,,,,##########,,,,          '''####'''          '####       
            ,##' ,,,,###########################,,,                        '##       
           ' ,,###''''                  '''############,,,                           
         ,,##''                                '''############,,,,        ,,,,,,###''
      ,#''                                            '''#######################'''  
     '                                                          ''''####''''         
             ,#######,   #######,   ,#######,      ##                                
            ,#'     '#,  ##    ##  ,#'     '#,    #''#        ######   ,####,        
            ##       ##  ##   ,#'  ##            #'  '#       #        #'  '#        
            ##       ##  #######   ##           ,######,      #####,   #    #        
            '#,     ,#'  ##    ##  '#,     ,#' ,#      #,         ##   #,  ,#        
             '#######'   ##     ##  '#######'  #'      '#     #####' # '####'        


                  #######################################################
                  #                        -***-                        #
                  #          Department of theory and spectroscopy      #
                  #    Directorship and core code : Frank Neese         #
                  #        Max Planck Institute fuer Kohlenforschung    #
                  #                Kaiser Wilhelm Platz 1               #
                  #                 D-45470 Muelheim/Ruhr               #
                  #                      Germany                        #
                  #                                                     #
                  #                  All rights reserved                #
                  #                        -***-                        #
                  #######################################################


                         Program Version 5.0.3 -  RELEASE  -


 With contributions from (in alphabetic order):
   Daniel Aravena         : Magnetic Suceptibility
   Michael Atanasov       : Ab Initio Ligand Field Theory (pilot matlab implementation)
   Alexander A. Auer      : GIAO ZORA, VPT2 properties, NMR spectrum
   Ute Becker             : Parallelization
   Giovanni Bistoni       : ED, misc. LED, open-shell LED, HFLD
   Martin Brehm           : Molecular dynamics
   Dmytro Bykov           : SCF Hessian
   Vijay G. Chilkuri      : MRCI spin determinant printing, contributions to CSF-ICE
   Dipayan Datta          : RHF DLPNO-CCSD density
   Achintya Kumar Dutta   : EOM-CC, STEOM-CC
   Dmitry Ganyushin       : Spin-Orbit,Spin-Spin,Magnetic field MRCI
   Miquel Garcia          : C-PCM and meta-GGA Hessian, CC/C-PCM, Gaussian charge scheme
   Yang Guo               : DLPNO-NEVPT2, F12-NEVPT2, CIM, IAO-localization
   Andreas Hansen         : Spin unrestricted coupled pair/coupled cluster methods
   Benjamin Helmich-Paris : MC-RPA, TRAH-SCF, COSX integrals
   Lee Huntington         : MR-EOM, pCC
   Robert Izsak           : Overlap fitted RIJCOSX, COSX-SCS-MP3, EOM
   Marcus Kettner         : VPT2
   Christian Kollmar      : KDIIS, OOCD, Brueckner-CCSD(T), CCSD density, CASPT2, CASPT2-K
   Simone Kossmann        : Meta GGA functionals, TD-DFT gradient, OOMP2, MP2 Hessian
   Martin Krupicka        : Initial AUTO-CI
   Lucas Lang             : DCDCAS
   Marvin Lechner         : AUTO-CI (C++ implementation), FIC-MRCC
   Dagmar Lenk            : GEPOL surface, SMD
   Dimitrios Liakos       : Extrapolation schemes; Compound Job, initial MDCI parallelization
   Dimitrios Manganas     : Further ROCIS development; embedding schemes
   Dimitrios Pantazis     : SARC Basis sets
   Anastasios Papadopoulos: AUTO-CI, single reference methods and gradients
   Taras Petrenko         : DFT Hessian,TD-DFT gradient, ASA, ECA, R-Raman, ABS, FL, XAS/XES, NRVS
   Peter Pinski           : DLPNO-MP2, DLPNO-MP2 Gradient
   Christoph Reimann      : Effective Core Potentials
   Marius Retegan         : Local ZFS, SOC
   Christoph Riplinger    : Optimizer, TS searches, QM/MM, DLPNO-CCSD(T), (RO)-DLPNO pert. Triples
   Tobias Risthaus        : Range-separated hybrids, TD-DFT gradient, RPA, STAB
   Michael Roemelt        : Original ROCIS implementation
   Masaaki Saitow         : Open-shell DLPNO-CCSD energy and density
   Barbara Sandhoefer     : DKH picture change effects
   Avijit Sen             : IP-ROCIS
   Kantharuban Sivalingam : CASSCF convergence, NEVPT2, FIC-MRCI
   Bernardo de Souza      : ESD, SOC TD-DFT
   Georgi Stoychev        : AutoAux, RI-MP2 NMR, DLPNO-MP2 response
   Willem Van den Heuvel  : Paramagnetic NMR
   Boris Wezisla          : Elementary symmetry handling
   Frank Wennmohs         : Technical directorship


 We gratefully acknowledge several colleagues who have allowed us to
 interface, adapt or use parts of their codes:
   Stefan Grimme, W. Hujo, H. Kruse, P. Pracht,  : VdW corrections, initial TS optimization,
                  C. Bannwarth, S. Ehlert          DFT functionals, gCP, sTDA/sTD-DF
   Ed Valeev, F. Pavosevic, A. Kumar             : LibInt (2-el integral package), F12 methods
   Garnet Chan, S. Sharma, J. Yang, R. Olivares  : DMRG
   Ulf Ekstrom                                   : XCFun DFT Library
   Mihaly Kallay                                 : mrcc  (arbitrary order and MRCC methods)
   Jiri Pittner, Ondrej Demel                    : Mk-CCSD
   Frank Weinhold                                : gennbo (NPA and NBO analysis)
   Christopher J. Cramer and Donald G. Truhlar   : smd solvation model
   Lars Goerigk                                  : TD-DFT with DH, B97 family of functionals
   V. Asgeirsson, H. Jonsson                     : NEB implementation
   FAccTs GmbH                                   : IRC, NEB, NEB-TS, DLPNO-Multilevel, CI-OPT
                                                   MM, QMMM, 2- and 3-layer-ONIOM, Crystal-QMMM,
                                                   LR-CPCM, SF, NACMEs, symmetry and pop. for TD-DFT,
                                                   nearIR, NL-DFT gradient (VV10), updates on ESD,
                                                   ML-optimized integration grids
   S Lehtola, MJT Oliveira, MAL Marques          : LibXC Library
   Liviu Ungur et al                             : ANISO software


 Your calculation uses the libint2 library for the computation of 2-el integrals
 For citations please refer to: http://libint.valeyev.net

 Your ORCA version has been built with support for libXC version: 5.1.0
 For citations please refer to: https://tddft.org/programs/libxc/

 This ORCA versions uses:
   CBLAS   interface :  Fast vector & matrix operations
   LAPACKE interface :  Fast linear algebra routines
   SCALAPACK package :  Parallel linear algebra routines
   Shared memory     :  Shared parallel matrices
   BLAS/LAPACK       :  OpenBLAS 0.3.15  USE64BITINT DYNAMIC_ARCH NO_AFFINITY Haswell SINGLE_THREADED
        Core in use  :  Haswell
   Copyright (c) 2011-2014, The OpenBLAS Project


================================================================================

----- Orbital basis set information -----
Your calculation utilizes the basis: def2-TZVP(-f)
   F. Weigend and R. Ahlrichs, Phys. Chem. Chem. Phys. 7, 3297 (2005).

----- AuxJ basis set information -----
Your calculation utilizes the auxiliary basis: def2/J
   F. Weigend, Phys. Chem. Chem. Phys. 8, 1057 (2006).

================================================================================
                                        WARNINGS
                       Please study these warnings very carefully!
================================================================================


WARNING: In scalar relativistic gradient/hessian runs we need the one-center approximation
  ===> : %rel OneCenter is turned on

WARNING: Geometry Optimization
  ===> : Switching off AutoStart
         For restart on a previous wavefunction, please use MOREAD

INFO   : the flag for use of the SHARK integral package has been found!

================================================================================
                                       INPUT FILE
================================================================================
NAME = FcCc_Opt_S1.inp
|  1> !opt B3LYP def2-TZVP(-f) def2/J ZORA CPCM(Acetonitrile)
|  2> !SmallPrint 
|  3> 
|  4> 
|  5> %maxcore 8024
|  6> 
|  7> %pal nprocs 16
|  8> end
|  9> 
| 10> * xyz 1 1
| 11> Fe	0.2166520	-2.7322200	0.0973280
| 12> C	-0.7841790	-4.3051120	1.1919940
| 13> C	-0.0970230	-4.9642030	0.1459530
| 14> C	-0.5250910	-4.3896360	-1.0728840
| 15> C	-1.5710910	-3.4484540	-0.7905850
| 16> C	-1.7328540	-3.3978090	0.6141570
| 17> H	-0.1531180	-4.6397950	-2.0579360
| 18> H	-2.1269510	-2.8826820	-1.5261600
| 19> H	-2.4347140	-2.7838070	1.1623670
| 20> H	-0.6449130	-4.4793670	2.2510300
| 21> H	0.7040160	-5.6819440	0.2644930
| 22> C	0.9590450	-1.0674280	1.2749810
| 23> C	1.9871350	-1.9991600	0.9662280
| 24> C	2.1231790	-2.0380300	-0.4510920
| 25> C	1.1769560	-1.1295200	-0.9995060
| 26> C	0.5217280	-0.4390520	0.0675240
| 27> C	-0.4695340	0.5876150	-0.0555870
| 28> C	-0.9386210	1.1963520	-1.2713700
| 29> H	2.8117750	-2.6498520	-1.0177980
| 30> H	2.5509770	-2.5770930	1.6857780
| 31> H	1.0314850	-0.9458280	-2.0557490
| 32> Co	-0.2091760	2.7016960	-0.0939950
| 33> C	1.0780840	3.6926010	1.1503710
| 34> C	0.1394700	4.6145550	0.5933090
| 35> C	0.2712100	4.5713280	-0.8189170
| 36> C	1.2913590	3.6226180	-1.1359950
| 37> C	1.8052210	3.0974910	0.0822140
| 38> H	2.5619240	2.3313980	0.1762070
| 39> H	1.1945780	3.4669180	2.2012000
| 40> H	-0.5796600	5.1999330	1.1487830
| 41> H	-0.3297510	5.1175030	-1.5322730
| 42> H	1.5986420	3.3339800	-2.1314900
| 43> C	-1.1524560	1.2640290	1.0143040
| 44> C	-2.0902400	2.1762340	0.4616780
| 45> C	-1.9577290	2.1340510	-0.9565490
| 46> H	-0.5810930	0.9743140	-2.2670040
| 47> H	-2.7495130	2.8240890	1.0220470
| 48> H	-2.4983780	2.7439620	-1.6665620
| 49> H	-0.9868330	1.1027020	2.0701520
| 50> H	0.6153670	-0.8291020	2.2728570
| 51> ENDD                         ****END OF INPUT****
================================================================================

                       *****************************
                       * Geometry Optimization Run *
                       *****************************

Geometry optimization settings:
Update method            Update   .... BFGS
Choice of coordinates    CoordSys .... Z-matrix Internals
Initial Hessian          InHess   .... Almoef's Model

Convergence Tolerances:
Energy Change            TolE     ....  5.0000e-06 Eh
Max. Gradient            TolMAXG  ....  3.0000e-04 Eh/bohr
RMS Gradient             TolRMSG  ....  1.0000e-04 Eh/bohr
Max. Displacement        TolMAXD  ....  4.0000e-03 bohr
RMS Displacement         TolRMSD  ....  2.0000e-03 bohr
Strict Convergence                ....  False
------------------------------------------------------------------------------
                        ORCA OPTIMIZATION COORDINATE SETUP
------------------------------------------------------------------------------

The optimization will be done in new redundant internal coordinates
Making redundant internal coordinates   ...  (new redundants) done
Evaluating the initial hessian          ...  (Almloef) done
Evaluating the coordinates              ...  done
Calculating the B-matrix                .... done
Calculating the G-matrix                .... done
Diagonalizing the G-matrix              .... done
The first mode is                       ....  834
The number of degrees of freedom        ....  114

    -----------------------------------------------------------------
                    Redundant Internal Coordinates


    -----------------------------------------------------------------
         Definition                    Initial Value    Approx d2E/dq
    -----------------------------------------------------------------
      1. B(C   1,Fe  0)                  2.1619         0.370934   
      2. B(C   2,C   1)                  1.4145         0.571037   
      3. B(C   2,Fe  0)                  2.2544         0.264060   
      4. B(C   3,C   2)                  1.4138         0.572413   
      5. B(C   3,Fe  0)                  2.1602         0.373255   
      6. B(C   4,Fe  0)                  2.1207         0.431583   
      7. B(C   4,C   3)                  1.4351         0.529319   
      8. B(C   5,C   4)                  1.4149         0.570113   
      9. B(C   5,C   1)                  1.4343         0.531052   
     10. B(C   5,Fe  0)                  2.1238         0.426647   
     11. B(H   6,C   3)                  1.0823         0.370496   
     12. B(H   7,C   4)                  1.0817         0.371202   
     13. B(H   8,C   5)                  1.0817         0.371208   
     14. B(H   9,C   1)                  1.0823         0.370467   
     15. B(H  10,C   2)                  1.0821         0.370750   
     16. B(C  11,Fe  0)                  2.1701         0.359903   
     17. B(C  12,C  11)                  1.4214         0.556695   
     18. B(C  12,Fe  0)                  2.1040         0.458841   
     19. B(C  13,C  12)                  1.4244         0.550696   
     20. B(C  13,Fe  0)                  2.1018         0.462650   
     21. B(C  14,C  13)                  1.4218         0.555930   
     22. B(C  14,Fe  0)                  2.1665         0.364712   
     23. B(C  15,C  14)                  1.4299         0.539605   
     24. B(C  15,C  11)                  1.4297         0.539998   
     25. B(C  15,Fe  0)                  2.3136         0.212508   
     26. B(C  16,C  15)                  1.4324         0.534656   
     27. B(C  17,C  16)                  1.4383         0.523197   
     28. B(H  18,C  13)                  1.0815         0.371519   
     29. B(H  19,C  12)                  1.0815         0.371500   
     30. B(H  20,C  14)                  1.0819         0.370947   
     31. B(Co 21,C  16)                  2.1304         0.416489   
     32. B(Co 21,C  17)                  2.0456         0.568776   
     33. B(C  22,Co 21)                  2.0463         0.567238   
     34. B(C  23,C  22)                  1.4287         0.541904   
     35. B(C  23,Co 21)                  2.0623         0.534927   
     36. B(C  24,C  23)                  1.4190         0.561624   
     37. B(C  24,Co 21)                  2.0620         0.535482   
     38. B(C  25,C  24)                  1.4287         0.541919   
     39. B(C  25,Co 21)                  2.0458         0.568212   
     40. B(C  26,C  25)                  1.4226         0.554238   
     41. B(C  26,C  22)                  1.4226         0.554240   
     42. B(C  26,Co 21)                  2.0605         0.538500   
     43. B(H  27,C  26)                  1.0809         0.372349   
     44. B(H  28,C  22)                  1.0811         0.372088   
     45. B(H  29,C  23)                  1.0809         0.372328   
     46. B(H  30,C  24)                  1.0809         0.372346   
     47. B(H  31,C  25)                  1.0811         0.372088   
     48. B(C  32,Co 21)                  2.0457         0.568455   
     49. B(C  32,C  16)                  1.4383         0.523295   
     50. B(C  33,C  32)                  1.4202         0.559198   
     51. B(C  33,Co 21)                  2.0306         0.600962   
     52. B(C  34,C  33)                  1.4250         0.549355   
     53. B(C  34,Co 21)                  2.0307         0.600759   
     54. B(C  34,C  17)                  1.4202         0.559183   
     55. B(H  35,C  17)                  1.0809         0.372298   
     56. B(H  36,C  33)                  1.0809         0.372325   
     57. B(H  37,C  34)                  1.0809         0.372300   
     58. B(H  38,C  32)                  1.0809         0.372387   
     59. B(H  39,C  11)                  1.0820         0.370874   
     60. A(C   1,Fe  0,C  13)          142.4048         0.472477   
     61. A(C   3,Fe  0,C  15)          143.0132         0.411017   
     62. A(C   4,Fe  0,C  15)          116.1372         0.421775   
     63. A(C   3,Fe  0,C   5)           64.9253         0.466042   
     64. A(C   5,Fe  0,C  12)          141.3605         0.484077   
     65. A(C   3,Fe  0,C   4)           39.1605         0.467025   
     66. A(C   4,Fe  0,C  14)          114.3007         0.465049   
     67. A(C   4,Fe  0,C  11)          140.7754         0.463921   
     68. A(C   1,Fe  0,C  12)          115.7168         0.471761   
     69. A(C   2,Fe  0,C   4)           63.7282         0.438543   
     70. A(C   3,Fe  0,C  14)          116.4563         0.452892   
     71. A(C  13,Fe  0,C  14)           38.8771         0.471012   
     72. A(C   2,Fe  0,C   3)           37.2798         0.427243   
     73. A(C   2,Fe  0,C  11)          142.6915         0.424466   
     74. A(C   2,Fe  0,C  12)          116.9432         0.443422   
     75. A(C   2,Fe  0,C   5)           63.6897         0.437635   
     76. A(C   5,Fe  0,C  14)          139.6310         0.464071   
     77. A(C   3,Fe  0,C  13)          115.0573         0.473019   
     78. A(C   4,Fe  0,C   5)           38.9447         0.478639   
     79. A(C   1,Fe  0,C  11)          116.2135         0.451288   
     80. A(C  11,Fe  0,C  14)           63.6156         0.449904   
     81. A(C  11,Fe  0,C  15)           37.0140         0.408373   
     82. A(C   4,Fe  0,C  13)          140.0833         0.485849   
     83. A(C  11,Fe  0,C  13)           65.0335         0.469866   
     84. A(C   5,Fe  0,C  11)          114.9843         0.462946   
     85. A(C  12,Fe  0,C  15)           63.1938         0.426420   
     86. A(C  14,Fe  0,C  15)           37.0414         0.409334   
     87. A(C   5,Fe  0,C  15)          115.7727         0.420910   
     88. A(C  12,Fe  0,C  14)           65.0618         0.470298   
     89. A(C   2,Fe  0,C  14)          143.6077         0.425475   
     90. A(C  12,Fe  0,C  13)           39.5910         0.491388   
     91. A(C   1,Fe  0,C   2)           37.2857         0.426766   
     92. A(C   1,Fe  0,C   5)           39.0903         0.465510   
     93. A(C   3,Fe  0,C  12)          141.2558         0.472301   
     94. A(C   2,Fe  0,C  13)          117.3119         0.444086   
     95. A(C   1,Fe  0,C   3)           63.7131         0.454287   
     96. A(C   1,Fe  0,C  15)          142.0636         0.410563   
     97. A(C  13,Fe  0,C  15)           63.2339         0.427052   
     98. A(C  11,Fe  0,C  12)           38.8093         0.469154   
     99. A(C   1,Fe  0,C   4)           64.9146         0.466491   
    100. A(Fe  0,C   1,C   2)           74.9100         0.437237   
    101. A(Fe  0,C   1,H   9)          123.5755         0.362089   
    102. A(C   5,C   1,H   9)          125.5350         0.345461   
    103. A(Fe  0,C   1,C   5)           69.0207         0.431562   
    104. A(C   2,C   1,H   9)          125.8810         0.349710   
    105. A(C   2,C   1,C   5)          108.5511         0.416034   
    106. A(C   1,C   2,C   3)          107.5223         0.421633   
    107. A(C   3,C   2,H  10)          126.0249         0.349897   
    108. A(Fe  0,C   2,C   3)           67.7402         0.411631   
    109. A(C   1,C   2,H  10)          125.9930         0.349755   
    110. A(Fe  0,C   2,H  10)          123.7838         0.341914   
    111. A(Fe  0,C   2,C   1)           67.8043         0.411455   
    112. A(C   4,C   3,H   6)          125.5303         0.345276   
    113. A(C   2,C   3,H   6)          125.9199         0.349857   
    114. A(C   2,C   3,C   4)          108.5186         0.415971   
    115. A(Fe  0,C   3,H   6)          123.5307         0.362479   
    116. A(Fe  0,C   3,C   4)           68.9329         0.431793   
    117. A(Fe  0,C   3,C   2)           74.9800         0.437919   
    118. A(C   5,C   4,H   7)          126.7004         0.349731   
    119. A(Fe  0,C   4,H   7)          122.7683         0.371738   
    120. A(C   3,C   4,H   7)          125.7163         0.345387   
    121. A(Fe  0,C   4,C   3)           71.9066         0.443245   
    122. A(Fe  0,C   4,C   5)           70.6472         0.449248   
    123. A(C   3,C   4,C   5)          107.5830         0.415673   
    124. A(Fe  0,C   5,C   1)           71.8890         0.442586   
    125. A(C   1,C   5,C   4)          107.5609         0.415915   
    126. A(Fe  0,C   5,C   4)           70.4081         0.448312   
    127. A(C   4,C   5,H   8)          126.7007         0.349732   
    128. A(C   1,C   5,H   8)          125.7363         0.345577   
    129. A(Fe  0,C   5,H   8)          122.7527         0.371004   
    130. A(Fe  0,C  11,C  12)           68.0810         0.432880   
    131. A(Fe  0,C  11,H  39)          124.1107         0.360296   
    132. A(C  15,C  11,H  39)          125.7984         0.346497   
    133. A(C  12,C  11,C  15)          109.0195         0.415389   
    134. A(C  12,C  11,H  39)          125.0619         0.348278   
    135. A(Fe  0,C  11,C  15)           76.9514         0.430518   
    136. A(C  11,C  12,C  13)          107.6446         0.416841   
    137. A(Fe  0,C  12,C  13)           70.1193         0.451423   
    138. A(Fe  0,C  12,C  11)           73.1096         0.452313   
    139. A(C  13,C  12,H  19)          126.7017         0.347741   
    140. A(C  11,C  12,H  19)          125.6508         0.348377   
    141. A(Fe  0,C  12,H  19)          121.8212         0.375737   
    142. A(Fe  0,C  13,C  12)           70.2897         0.452102   
    143. A(C  14,C  13,H  18)          125.6692         0.348299   
    144. A(Fe  0,C  13,H  18)          121.8321         0.376277   
    145. A(C  12,C  13,H  18)          126.7024         0.347744   
    146. A(C  12,C  13,C  14)          107.6265         0.416739   
    147. A(Fe  0,C  13,C  14)           73.0227         0.452880   
    148. A(C  13,C  14,C  15)          109.0068         0.415233   
    149. A(C  15,C  14,H  20)          125.7972         0.346466   
    150. A(C  13,C  14,H  20)          125.0673         0.348209   
    151. A(Fe  0,C  14,H  20)          124.0729         0.361125   
    152. A(Fe  0,C  14,C  13)           68.1002         0.433808   
    153. A(Fe  0,C  14,C  15)           77.0745         0.431490   
    154. A(C  14,C  15,C  16)          126.8033         0.412365   
    155. A(C  11,C  15,C  14)          106.1307         0.413094   
    156. A(C  11,C  15,C  16)          126.8183         0.412418   
    157. A(Fe  0,C  15,C  16)          128.3363         0.391447   
    158. A(Fe  0,C  15,C  14)           65.8841         0.392078   
    159. A(Fe  0,C  15,C  11)           66.0346         0.392128   
    160. A(C  17,C  16,Co 21)           66.7109         0.439478   
    161. A(C  15,C  16,Co 21)          128.9194         0.441201   
    162. A(C  15,C  16,C  17)          126.9911         0.410113   
    163. A(Co 21,C  16,C  32)           66.7179         0.439493   
    164. A(C  17,C  16,C  32)          105.9553         0.408556   
    165. A(C  15,C  16,C  32)          126.9946         0.410126   
    166. A(C  16,C  17,Co 21)           73.0602         0.465091   
    167. A(C  34,C  17,H  35)          125.2505         0.348765   
    168. A(Co 21,C  17,H  35)          124.2892         0.390166   
    169. A(C  16,C  17,H  35)          125.7164         0.344883   
    170. A(Co 21,C  17,C  34)           69.0478         0.470796   
    171. A(C  16,C  17,C  34)          109.0319         0.413389   
    172. A(C  17,Co 21,C  26)          122.6297         0.526201   
    173. A(C  16,Co 21,C  26)          107.9722         0.496427   
    174. A(C  24,Co 21,C  25)           40.7043         0.525547   
    175. A(C  23,Co 21,C  25)           68.1744         0.525445   
    176. A(C  22,Co 21,C  25)           68.3062         0.531277   
    177. A(C  17,Co 21,C  25)          107.4370         0.531548   
    178. A(C  16,Co 21,C  25)          123.0598         0.501410   
    179. A(C  23,Co 21,C  24)           40.2495         0.519623   
    180. A(C  22,Co 21,C  24)           68.1712         0.525378   
    181. A(C  23,Co 21,C  33)          107.7843         0.531016   
    182. A(C  17,Co 21,C  24)          123.2285         0.525645   
    183. A(C  16,Co 21,C  24)          159.1599         0.495909   
    184. A(C  22,Co 21,C  23)           40.6968         0.525275   
    185. A(C  22,Co 21,C  26)           40.5337         0.525933   
    186. A(C  17,Co 21,C  23)          159.1792         0.525543   
    187. A(C  16,Co 21,C  23)          159.2438         0.495813   
    188. A(C  17,Co 21,C  22)          158.5418         0.531376   
    189. A(C  32,Co 21,C  33)           40.7771         0.537140   
    190. A(C  16,Co 21,C  22)          123.1236         0.501249   
    191. A(C  16,Co 21,C  17)           40.2289         0.501502   
    192. A(C  33,Co 21,C  34)           41.0826         0.542781   
    193. A(C  32,Co 21,C  34)           68.6930         0.537105   
    194. A(C  25,Co 21,C  34)          122.7548         0.537062   
    195. A(C  24,Co 21,C  34)          107.7420         0.531086   
    196. A(C  23,Co 21,C  34)          123.1215         0.530982   
    197. A(C  22,Co 21,C  34)          159.2812         0.536888   
    198. A(C  17,Co 21,C  34)           40.7780         0.537163   
    199. A(C  16,Co 21,C  34)           67.9777         0.506642   
    200. A(C  26,Co 21,C  33)          158.7425         0.531682   
    201. A(C  25,Co 21,C  33)          159.2784         0.537096   
    202. A(C  24,Co 21,C  33)          123.1379         0.531119   
    203. A(C  22,Co 21,C  33)          122.7956         0.536922   
    204. A(C  17,Co 21,C  33)           68.6991         0.537197   
    205. A(C  16,Co 21,C  33)           67.9796         0.506674   
    206. A(C  26,Co 21,C  32)          122.6464         0.526145   
    207. A(C  25,Co 21,C  32)          158.5090         0.531492   
    208. A(C  24,Co 21,C  32)          159.2434         0.525590   
    209. A(C  23,Co 21,C  32)          123.3154         0.525487   
    210. A(C  22,Co 21,C  32)          107.5129         0.531320   
    211. A(C  17,Co 21,C  32)           68.2985         0.531591   
    212. A(C  16,Co 21,C  32)           40.2261         0.501449   
    213. A(C  26,Co 21,C  34)          158.7234         0.531649   
    214. A(C  25,Co 21,C  26)           40.5384         0.526103   
    215. A(C  24,Co 21,C  26)           68.1691         0.520273   
    216. A(C  23,Co 21,C  26)           68.1638         0.520172   
    217. A(Co 21,C  22,C  23)           70.2519         0.467861   
    218. A(C  26,C  22,H  28)          125.9742         0.348210   
    219. A(C  23,C  22,H  28)          125.7664         0.346893   
    220. A(Co 21,C  22,H  28)          123.9025         0.389944   
    221. A(C  23,C  22,C  26)          108.2385         0.415323   
    222. A(Co 21,C  22,C  26)           70.2678         0.469796   
    223. A(C  22,C  23,C  24)          107.9016         0.416302   
    224. A(Co 21,C  23,C  24)           69.8646         0.465902   
    225. A(Co 21,C  23,C  22)           69.0513         0.462865   
    226. A(C  24,C  23,H  29)          126.1356         0.349026   
    227. A(C  22,C  23,H  29)          125.8854         0.346931   
    228. A(Co 21,C  23,H  29)          124.1331         0.386018   
    229. A(C  23,C  24,C  25)          107.9016         0.416304   
    230. A(Co 21,C  24,C  25)           69.0407         0.462955   
    231. A(Co 21,C  24,C  23)           69.8860         0.465991   
    232. A(C  25,C  24,H  30)          125.8769         0.346935   
    233. A(C  23,C  24,H  30)          126.1428         0.349029   
    234. A(Co 21,C  24,H  30)          124.1009         0.386091   
    235. A(Co 21,C  25,C  24)           70.2551         0.468011   
    236. A(C  26,C  25,H  31)          125.9655         0.348210   
    237. A(C  24,C  25,H  31)          125.7744         0.346895   
    238. A(Co 21,C  25,H  31)          123.8688         0.390060   
    239. A(C  24,C  25,C  26)          108.2387         0.415324   
    240. A(Co 21,C  25,C  26)           70.2831         0.469944   
    241. A(C  25,C  26,H  27)          126.0830         0.348251   
    242. A(C  22,C  26,H  27)          126.0875         0.348251   
    243. A(Co 21,C  26,H  27)          123.7597         0.386470   
    244. A(C  22,C  26,C  25)          107.6931         0.416989   
    245. A(Co 21,C  26,C  25)           69.1784         0.465341   
    246. A(Co 21,C  26,C  22)           69.1984         0.465342   
    247. A(C  33,C  32,H  38)          125.2514         0.348780   
    248. A(Co 21,C  32,H  38)          124.2955         0.390144   
    249. A(C  16,C  32,H  38)          125.7117         0.344908   
    250. A(Co 21,C  32,C  33)           69.0390         0.470750   
    251. A(C  16,C  32,C  33)          109.0357         0.413405   
    252. A(C  16,C  32,Co 21)           73.0560         0.465059   
    253. A(C  34,C  33,H  36)          126.1858         0.347729   
    254. A(C  32,C  33,H  36)          125.8730         0.348771   
    255. A(Co 21,C  33,H  36)          123.4892         0.393947   
    256. A(C  32,C  33,C  34)          107.8693         0.416993   
    257. A(Co 21,C  33,C  34)           69.4621         0.474034   
    258. A(Co 21,C  33,C  32)           70.1839         0.475585   
    259. A(C  33,C  34,H  37)          126.1929         0.347724   
    260. A(Co 21,C  34,H  37)          123.5016         0.393919   
    261. A(C  17,C  34,H  37)          125.8633         0.348765   
    262. A(Co 21,C  34,C  33)           69.4552         0.474005   
    263. A(C  17,C  34,C  33)          107.8717         0.416991   
    264. A(C  17,C  34,Co 21)           70.1742         0.475553   
    265. D(C   5,C   1,Fe  0,C   4)    -38.2146         0.002335   
    266. D(C   2,C   1,Fe  0,C   3)     35.2905         0.002335   
    267. D(C   2,C   1,Fe  0,C  12)   -101.3988         0.002335   
    268. D(C   5,C   1,Fe  0,C  15)     62.7749         0.002335   
    269. D(C   2,C   1,Fe  0,C   5)    117.1484         0.002335   
    270. D(C   2,C   1,Fe  0,C  15)    179.9232         0.002335   
    271. D(C   2,C   1,Fe  0,C  11)   -144.7698         0.002335   
    272. D(H   9,C   1,Fe  0,C   3)    158.6314         0.002335   
    273. D(H   9,C   1,Fe  0,C  13)     61.0018         0.002335   
    274. D(C   5,C   1,Fe  0,C  11)     98.0818         0.002335   
    275. D(H   9,C   1,Fe  0,C  11)    -21.4290         0.002335   
    276. D(C   2,C   1,Fe  0,C  13)    -62.3391         0.002335   
    277. D(C   2,C   1,Fe  0,C   4)     78.9337         0.002335   
    278. D(C   5,C   1,Fe  0,C   3)    -81.8578         0.002335   
    279. D(H   9,C   1,Fe  0,C  12)     21.9421         0.002335   
    280. D(H   9,C   1,Fe  0,C   2)    123.3409         0.002335   
    281. D(C   5,C   1,Fe  0,C  13)   -179.4875         0.002335   
    282. D(H   9,C   1,Fe  0,C  15)    -56.7359         0.002335   
    283. D(H   9,C   1,Fe  0,C   5)   -119.5107         0.002335   
    284. D(C   5,C   1,Fe  0,C   2)   -117.1484         0.002335   
    285. D(H   9,C   1,Fe  0,C   4)   -157.7254         0.002335   
    286. D(C   5,C   1,Fe  0,C  12)    141.4528         0.002335   
    287. D(H  10,C   2,Fe  0,C  11)    -60.7520         0.001929   
    288. D(C   3,C   2,Fe  0,C   5)     82.4728         0.001929   
    289. D(H  10,C   2,Fe  0,C   4)    158.2086         0.001929   
    290. D(C   1,C   2,Fe  0,C  14)   -178.3622         0.001929   
    291. D(C   3,C   2,Fe  0,C  12)   -140.9640         0.001929   
    292. D(C   3,C   2,C   1,Fe  0)    -56.0928         0.026091   
    293. D(C   3,C   2,C   1,C   5)      5.1156         0.026091   
    294. D(C   3,C   2,C   1,H   9)   -176.8827         0.026091   
    295. D(C   3,C   2,Fe  0,C   1)    121.2223         0.001929   
    296. D(H  10,C   2,Fe  0,C   5)   -158.1363         0.001929   
    297. D(Fe  0,C   2,C   1,C   5)     61.2084         0.026091   
    298. D(C   3,C   2,Fe  0,C   4)     38.8177         0.001929   
    299. D(H  10,C   2,Fe  0,C  14)     62.2510         0.001929   
    300. D(H  10,C   2,Fe  0,C  12)    -21.5731         0.001929   
    301. D(C   1,C   2,Fe  0,C   5)    -38.7495         0.001929   
    302. D(C   1,C   2,Fe  0,C  12)     97.8138         0.001929   
    303. D(H  10,C   2,Fe  0,C   3)    119.3909         0.001929   
    304. D(C   3,C   2,Fe  0,C  11)    179.8571         0.001929   
    305. D(C   1,C   2,Fe  0,C   3)   -121.2223         0.001929   
    306. D(H  10,C   2,Fe  0,C  13)     23.1574         0.001929   
    307. D(C   1,C   2,Fe  0,C  11)     58.6349         0.001929   
    308. D(H  10,C   2,C   1,C   5)    177.6902         0.026091   
    309. D(C   1,C   2,Fe  0,C   4)    -82.4045         0.001929   
    310. D(H  10,C   2,C   1,Fe  0)    116.4818         0.026091   
    311. D(C   1,C   2,Fe  0,C  13)    142.5443         0.001929   
    312. D(H  10,C   2,Fe  0,C   1)   -119.3869         0.001929   
    313. D(C   3,C   2,Fe  0,C  14)    -57.1399         0.001929   
    314. D(Fe  0,C   2,C   1,H   9)   -120.7899         0.026091   
    315. D(C   3,C   2,Fe  0,C  13)    -96.2335         0.001929   
    316. D(H  10,C   2,C   1,H   9)     -4.3082         0.026091   
    317. D(C   2,C   3,Fe  0,C  15)   -179.0344         0.002346   
    318. D(C   2,C   3,Fe  0,C  12)     63.7797         0.002346   
    319. D(C   4,C   3,Fe  0,C   1)     81.8180         0.002346   
    320. D(C   2,C   3,Fe  0,C  14)    146.1736         0.002346   
    321. D(C   4,C   3,Fe  0,C   2)    117.1140         0.002346   
    322. D(C   4,C   3,Fe  0,C   5)     38.2563         0.002346   
    323. D(C   4,C   3,Fe  0,C  13)   -140.0563         0.002346   
    324. D(C   2,C   3,Fe  0,C   1)    -35.2960         0.002346   
    325. D(C   4,C   3,Fe  0,C  12)   -179.1063         0.002346   
    326. D(C   2,C   3,Fe  0,C   5)    -78.8577         0.002346   
    327. D(C   2,C   3,Fe  0,C   4)   -117.1140         0.002346   
    328. D(H   6,C   3,Fe  0,C  15)     57.5398         0.002346   
    329. D(C   4,C   3,C   2,H  10)   -177.5990         0.026224   
    330. D(C   4,C   3,C   2,C   1)     -5.0275         0.026224   
    331. D(C   4,C   3,C   2,Fe  0)    -61.1593         0.026224   
    332. D(C   2,C   3,Fe  0,C  13)    102.8297         0.002346   
    333. D(H   6,C   3,Fe  0,C   1)   -158.7217         0.002346   
    334. D(H   6,C   3,C   2,H  10)      4.3470         0.026224   
    335. D(H   6,C   3,Fe  0,C  13)    -20.5961         0.002346   
    336. D(H   6,C   3,Fe  0,C  12)    -59.6461         0.002346   
    337. D(H   6,C   3,Fe  0,C   2)   -123.4258         0.002346   
    338. D(H   6,C   3,Fe  0,C   4)    119.4602         0.002346   
    339. D(H   6,C   3,Fe  0,C   5)    157.7165         0.002346   
    340. D(Fe  0,C   3,C   2,C   1)     56.1318         0.026224   
    341. D(C   4,C   3,Fe  0,C  14)    -96.7123         0.002346   
    342. D(H   6,C   3,Fe  0,C  14)     22.7479         0.002346   
    343. D(C   4,C   3,Fe  0,C  15)    -61.9204         0.002346   
    344. D(H   6,C   3,C   2,Fe  0)    120.7868         0.026224   
    345. D(H   6,C   3,C   2,C   1)    176.9185         0.026224   
    346. D(Fe  0,C   3,C   2,H  10)   -116.4398         0.026224   
    347. D(H   7,C   4,C   3,C   2)   -177.1553         0.022263   
    348. D(H   7,C   4,C   3,Fe  0)    117.8000         0.022263   
    349. D(H   7,C   4,C   3,H   6)      0.9081         0.022263   
    350. D(Fe  0,C   4,C   3,C   2)     65.0446         0.022263   
    351. D(C   5,C   4,Fe  0,C  13)   -178.1425         0.002627   
    352. D(H   7,C   4,Fe  0,C  11)     58.7661         0.002627   
    353. D(C   5,C   4,Fe  0,C   2)     79.8864         0.002627   
    354. D(C   5,C   4,Fe  0,C  15)    -99.4021         0.002627   
    355. D(H   7,C   4,Fe  0,C   5)    121.8178         0.002627   
    356. D(C   5,C   4,Fe  0,C  11)    -63.0516         0.002627   
    357. D(H   7,C   4,Fe  0,C   3)   -121.3365         0.002627   
    358. D(Fe  0,C   4,C   3,H   6)   -116.8919         0.022263   
    359. D(C   5,C   4,C   3,Fe  0)    -62.0147         0.022263   
    360. D(H   7,C   4,Fe  0,C  15)     22.4157         0.002627   
    361. D(H   7,C   4,Fe  0,C   2)   -158.2958         0.002627   
    362. D(C   5,C   4,Fe  0,C  14)   -140.4649         0.002627   
    363. D(C   5,C   4,C   3,C   2)      3.0299         0.022263   
    364. D(C   5,C   4,C   3,H   6)   -178.9066         0.022263   
    365. D(H   7,C   4,Fe  0,C  13)    -56.3247         0.002627   
    366. D(C   5,C   4,Fe  0,C   1)     38.3565         0.002627   
    367. D(H   7,C   4,Fe  0,C  14)    -18.6471         0.002627   
    368. D(C   5,C   4,Fe  0,C   3)    116.8457         0.002627   
    369. D(C   3,C   4,Fe  0,C   1)    -78.4893         0.002627   
    370. D(H   7,C   4,Fe  0,C   1)    160.1742         0.002627   
    371. D(C   3,C   4,Fe  0,C   2)    -36.9593         0.002627   
    372. D(C   3,C   4,Fe  0,C  13)     65.0118         0.002627   
    373. D(C   3,C   4,Fe  0,C  15)    143.7522         0.002627   
    374. D(C   3,C   4,Fe  0,C   5)   -116.8457         0.002627   
    375. D(C   3,C   4,Fe  0,C  11)   -179.8974         0.002627   
    376. D(C   3,C   4,Fe  0,C  14)    102.6894         0.002627   
    377. D(C   1,C   5,Fe  0,C  15)   -142.6224         0.002601   
    378. D(C   4,C   5,Fe  0,C  11)    141.5456         0.002601   
    379. D(C   1,C   5,Fe  0,C   4)    116.9598         0.002601   
    380. D(C   4,C   5,Fe  0,C   1)   -116.9598         0.002601   
    381. D(C   1,C   5,Fe  0,C  14)   -179.4419         0.002601   
    382. D(C   4,C   5,Fe  0,C   3)    -38.4669         0.002601   
    383. D(C   1,C   5,Fe  0,C  12)    -64.0444         0.002601   
    384. D(C   1,C   5,Fe  0,C   2)     36.9662         0.002601   
    385. D(C   4,C   5,Fe  0,C   2)    -79.9936         0.002601   
    386. D(C   1,C   5,Fe  0,C   3)     78.4929         0.002601   
    387. D(C   4,C   5,Fe  0,C  12)    178.9958         0.002601   
    388. D(H   8,C   5,Fe  0,C   1)    121.3504         0.002601   
    389. D(C   4,C   5,Fe  0,C  15)    100.4178         0.002601   
    390. D(C   1,C   5,Fe  0,C  11)   -101.4946         0.002601   
    391. D(C   4,C   5,Fe  0,C  14)     63.5983         0.002601   
    392. D(H   8,C   5,Fe  0,C   2)    158.3166         0.002601   
    393. D(C   1,C   5,C   4,H   7)   -179.6752         0.026002   
    394. D(H   8,C   5,C   4,H   7)     -0.1764         0.026002   
    395. D(H   8,C   5,C   4,Fe  0)    116.8039         0.026002   
    396. D(Fe  0,C   5,C   4,H   7)   -116.9803         0.026002   
    397. D(H   8,C   5,C   1,H   9)     -0.7698         0.022415   
    398. D(H   8,C   5,C   1,C   2)    177.2405         0.022415   
    399. D(H   8,C   5,C   1,Fe  0)   -117.7697         0.022415   
    400. D(C   4,C   5,C   1,C   2)     -3.2546         0.022415   
    401. D(C   4,C   5,C   1,Fe  0)     61.7352         0.022415   
    402. D(C   4,C   5,C   1,H   9)    178.7351         0.022415   
    403. D(Fe  0,C   5,C   4,C   3)     62.8320         0.026002   
    404. D(Fe  0,C   5,C   1,C   2)    -64.9898         0.022415   
    405. D(Fe  0,C   5,C   1,H   9)    116.9999         0.022415   
    406. D(H   8,C   5,Fe  0,C  15)    -21.2720         0.002601   
    407. D(C   1,C   5,C   4,C   3)      0.1372         0.026002   
    408. D(H   8,C   5,Fe  0,C  12)     57.3060         0.002601   
    409. D(H   8,C   5,Fe  0,C  14)    -58.0915         0.002601   
    410. D(H   8,C   5,C   4,C   3)    179.6360         0.026002   
    411. D(H   8,C   5,Fe  0,C   4)   -121.6898         0.002601   
    412. D(C   1,C   5,C   4,Fe  0)    -62.6948         0.026002   
    413. D(H   8,C   5,Fe  0,C   3)   -160.1566         0.002601   
    414. D(H   8,C   5,Fe  0,C  11)     19.8558         0.002601   
    415. D(H  39,C  11,C   3,C   4)     62.5944         0.001500   
    416. D(C  15,C  11,C   3,H   6)     57.4064         0.001500   
    417. D(C  15,C  11,C   3,C   4)    -62.0334         0.001500   
    418. D(C  15,C  11,C   3,C   2)   -179.1716         0.001500   
    419. D(H  39,C  11,C   3,H   6)   -177.9659         0.001500   
    420. D(C  12,C  11,C   3,C   4)   -179.0015         0.001500   
    421. D(C  12,C  11,C   3,C   2)     63.8603         0.001500   
    422. D(H  39,C  11,Fe  0,C  15)    124.6268         0.002287   
    423. D(H  39,C  11,Fe  0,C  13)   -157.3568         0.002287   
    424. D(C  15,C  11,Fe  0,C  12)    116.9910         0.002287   
    425. D(C  15,C  11,Fe  0,C   1)   -143.8272         0.002287   
    426. D(C  12,C  11,Fe  0,C  15)   -116.9910         0.002287   
    427. D(C  15,C  11,Fe  0,C   5)   -100.2975         0.002287   
    428. D(C  15,C  11,Fe  0,C   4)    -62.1154         0.002287   
    429. D(H  39,C  11,Fe  0,C   4)     62.5114         0.002287   
    430. D(C  12,C  11,Fe  0,C  13)    -38.9746         0.002287   
    431. D(H  39,C  11,Fe  0,C   5)     24.3293         0.002287   
    432. D(H  39,C  11,Fe  0,C   1)    -19.2004         0.002287   
    433. D(C  12,C  11,Fe  0,C  14)    -82.2867         0.002287   
    434. D(H  39,C  11,Fe  0,C   2)    -54.4095         0.002287   
    435. D(C  15,C  11,Fe  0,C  14)     34.7043         0.002287   
    436. D(C  15,C  11,Fe  0,C   2)   -179.0363         0.002287   
    437. D(C  12,C  11,Fe  0,C   5)    142.7116         0.002287   
    438. D(C  12,C  11,C   3,H   6)    -59.5617         0.001500   
    439. D(C  12,C  11,Fe  0,C   4)   -179.1063         0.002287   
    440. D(C  15,C  11,Fe  0,C  13)     78.0164         0.002287   
    441. D(H  39,C  11,Fe  0,C  12)   -118.3822         0.002287   
    442. D(H  39,C  11,C   3,C   2)    -54.5439         0.001500   
    443. D(C  12,C  11,Fe  0,C   2)     63.9728         0.002287   
    444. D(H  39,C  11,Fe  0,C  14)    159.3311         0.002287   
    445. D(C  12,C  11,Fe  0,C   1)     99.1818         0.002287   
    446. D(H  19,C  12,C  11,H  39)     -0.2730         0.024733   
    447. D(H  19,C  12,C  11,C  15)    175.9271         0.024733   
    448. D(H  19,C  12,C   4,C   5)     59.4180         0.001500   
    449. D(C  13,C  12,C  11,C  15)     -4.6668         0.024733   
    450. D(C  13,C  12,C  11,Fe  0)     61.9969         0.024733   
    451. D(H  19,C  12,C   4,H   7)   -178.6765         0.001500   
    452. D(Fe  0,C  12,C  11,H  39)    117.1362         0.024733   
    453. D(H  19,C  12,C   4,C   3)    -57.2282         0.001500   
    454. D(H  19,C  12,C  11,Fe  0)   -117.4092         0.024733   
    455. D(C  13,C  12,C   4,H   7)    -57.2034         0.001500   
    456. D(C  13,C  12,C   4,C   5)   -179.1088         0.001500   
    457. D(C  13,C  12,C   4,C   3)     64.2450         0.001500   
    458. D(C  11,C  12,C   4,H   7)     59.5257         0.001500   
    459. D(H  19,C  12,Fe  0,C  15)    158.8439         0.002772   
    460. D(H  19,C  12,Fe  0,C  11)    121.9005         0.002772   
    461. D(C  11,C  12,Fe  0,C  13)    116.5291         0.002772   
    462. D(C  13,C  12,Fe  0,C   3)     63.5728         0.002772   
    463. D(C  13,C  12,Fe  0,C   2)    101.1294         0.002772   
    464. D(H  19,C  12,Fe  0,C   1)     21.3294         0.002772   
    465. D(C  13,C  12,Fe  0,C  14)    -38.2898         0.002772   
    466. D(C  13,C  12,Fe  0,C  11)   -116.5291         0.002772   
    467. D(C  13,C  12,Fe  0,C   5)   -178.1037         0.002772   
    468. D(H  19,C  12,Fe  0,C   3)    -57.9975         0.002772   
    469. D(H  19,C  12,Fe  0,C   5)     60.3259         0.002772   
    470. D(H  19,C  12,Fe  0,C   2)    -20.4410         0.002772   
    471. D(H  19,C  12,Fe  0,C  13)   -121.5704         0.002772   
    472. D(C  13,C  12,Fe  0,C   1)    142.8998         0.002772   
    473. D(C  11,C  12,Fe  0,C  15)     36.9434         0.002772   
    474. D(C  13,C  12,C  11,H  39)    179.1331         0.024733   
    475. D(C  11,C  12,Fe  0,C  14)     78.2392         0.002772   
    476. D(Fe  0,C  12,C  11,C  15)    -66.6637         0.024733   
    477. D(C  11,C  12,C   4,C   3)   -179.0259         0.001500   
    478. D(H  19,C  12,Fe  0,C  14)   -159.8602         0.002772   
    479. D(C  11,C  12,Fe  0,C   5)    -61.5746         0.002772   
    480. D(C  11,C  12,C   4,C   5)    -62.3797         0.001500   
    481. D(C  11,C  12,Fe  0,C   3)   -179.8981         0.002772   
    482. D(C  11,C  12,Fe  0,C   2)   -142.3415         0.002772   
    483. D(C  11,C  12,Fe  0,C   1)   -100.5711         0.002772   
    484. D(C  13,C  12,Fe  0,C  15)    -79.5857         0.002772   
    485. D(C  14,C  13,C  12,Fe  0)     63.9426         0.024178   
    486. D(Fe  0,C  13,C  12,H  19)    115.4527         0.024178   
    487. D(Fe  0,C  13,C  12,C  11)    -63.9454         0.024178   
    488. D(H  18,C  13,C   5,H   8)   -178.6539         0.001500   
    489. D(C  14,C  13,C   5,H   8)    -57.1787         0.001500   
    490. D(H  18,C  13,Fe  0,C  15)   -158.8668         0.002793   
    491. D(C  12,C  13,C   5,C   4)   -179.1086         0.001500   
    492. D(C  14,C  13,C   5,C   4)     64.2671         0.001500   
    493. D(C  12,C  13,C   5,H   8)     59.4455         0.001500   
    494. D(H  18,C  13,Fe  0,C  14)   -121.8755         0.002793   
    495. D(H  18,C  13,Fe  0,C  12)    121.6572         0.002793   
    496. D(H  18,C  13,Fe  0,C   4)    -59.3104         0.002793   
    497. D(H  18,C  13,C   5,C   4)    -57.2080         0.001500   
    498. D(H  18,C  13,Fe  0,C   3)    -20.1236         0.002793   
    499. D(H  18,C  13,Fe  0,C   2)     21.5344         0.002793   
    500. D(C  12,C  13,Fe  0,C   3)   -141.7808         0.002793   
    501. D(C  14,C  13,Fe  0,C  11)    -78.2577         0.002793   
    502. D(H  18,C  13,Fe  0,C  11)    159.8668         0.002793   
    503. D(C  14,C  13,Fe  0,C   3)    101.7518         0.002793   
    504. D(C  14,C  13,Fe  0,C   1)   -179.4423         0.002793   
    505. D(C  12,C  13,Fe  0,C  15)     79.4760         0.002793   
    506. D(C  14,C  13,C   5,C   1)   -178.9375         0.001500   
    507. D(C  14,C  13,Fe  0,C   2)    143.4099         0.002793   
    508. D(C  12,C  13,Fe  0,C  14)    116.4673         0.002793   
    509. D(C  12,C  13,C   5,C   1)    -62.3133         0.001500   
    510. D(C  12,C  13,Fe  0,C  11)     38.2096         0.002793   
    511. D(C  12,C  13,Fe  0,C   4)    179.0324         0.002793   
    512. D(C  14,C  13,Fe  0,C  15)    -36.9913         0.002793   
    513. D(C  12,C  13,Fe  0,C   2)   -100.1228         0.002793   
    514. D(H  18,C  13,C   5,C   1)     59.5873         0.001500   
    515. D(C  12,C  13,Fe  0,C   1)    -62.9750         0.002793   
    516. D(H  18,C  13,Fe  0,C   1)     58.6822         0.002793   
    517. D(C  14,C  13,Fe  0,C  12)   -116.4673         0.002793   
    518. D(C  14,C  13,C  12,C  11)     -0.0029         0.024178   
    519. D(C  14,C  13,Fe  0,C   4)     62.5651         0.002793   
    520. D(H  18,C  13,C  12,H  19)     -0.1250         0.024178   
    521. D(H  18,C  13,C  12,C  11)   -179.5231         0.024178   
    522. D(H  18,C  13,C  12,Fe  0)   -115.5777         0.024178   
    523. D(C  14,C  13,C  12,H  19)    179.3952         0.024178   
    524. D(C  15,C  14,C  13,H  18)   -175.8030         0.024661   
    525. D(H  20,C  14,C  13,H  18)      0.2662         0.024661   
    526. D(H  20,C  14,C  13,C  12)   -179.2604         0.024661   
    527. D(H  20,C  14,C  13,Fe  0)   -117.1005         0.024661   
    528. D(C  15,C  14,C  13,C  12)      4.6705         0.024661   
    529. D(C  15,C  14,C  13,Fe  0)     66.8304         0.024661   
    530. D(Fe  0,C  14,C  13,H  18)    117.3666         0.024661   
    531. D(Fe  0,C  14,C  13,C  12)    -62.1599         0.024661   
    532. D(H  20,C  14,C   1,H   9)   -179.2929         0.001500   
    533. D(H  20,C  14,C   1,C   5)    -60.1416         0.001500   
    534. D(H  20,C  14,C   1,C   2)     57.0650         0.001500   
    535. D(C  13,C  14,C   1,H   9)     61.9371         0.001500   
    536. D(H  20,C  14,Fe  0,C  13)    118.4028         0.002308   
    537. D(C  15,C  14,C   1,C   2)   -178.5537         0.001500   
    538. D(H  20,C  14,Fe  0,C  12)    157.3917         0.002308   
    539. D(H  20,C  14,Fe  0,C  11)   -159.3790         0.002308   
    540. D(H  20,C  14,Fe  0,C  15)   -124.6999         0.002308   
    541. D(H  20,C  14,Fe  0,C   5)    -61.0758         0.002308   
    542. D(C  13,C  14,C   1,C   2)    -61.7050         0.001500   
    543. D(H  20,C  14,Fe  0,C   4)    -22.9244         0.002308   
    544. D(H  20,C  14,Fe  0,C   3)     20.5584         0.002308   
    545. D(H  20,C  14,Fe  0,C   2)     55.1909         0.002308   
    546. D(C  15,C  14,C   1,C   5)     64.2397         0.001500   
    547. D(C  15,C  14,Fe  0,C  13)   -116.8973         0.002308   
    548. D(C  15,C  14,Fe  0,C  12)    -77.9085         0.002308   
    549. D(C  13,C  14,C   1,C   5)   -178.9116         0.001500   
    550. D(C  15,C  14,Fe  0,C  11)    -34.6791         0.002308   
    551. D(C  15,C  14,Fe  0,C   5)     63.6241         0.002308   
    552. D(C  15,C  14,Fe  0,C   4)    101.7755         0.002308   
    553. D(C  15,C  14,Fe  0,C   3)    145.2583         0.002308   
    554. D(C  13,C  14,Fe  0,C  11)     82.2181         0.002308   
    555. D(C  13,C  14,Fe  0,C   5)   -179.4786         0.002308   
    556. D(C  13,C  14,Fe  0,C   4)   -141.3272         0.002308   
    557. D(C  13,C  14,Fe  0,C  12)     38.9888         0.002308   
    558. D(C  13,C  14,Fe  0,C   3)    -97.8444         0.002308   
    559. D(C  13,C  14,Fe  0,C  15)    116.8973         0.002308   
    560. D(C  13,C  14,Fe  0,C   2)    -63.2119         0.002308   
    561. D(C  15,C  14,C   1,H   9)    -54.9116         0.001500   
    562. D(C  15,C  14,Fe  0,C   2)    179.8908         0.002308   
    563. D(C  16,C  15,C  14,H  20)      1.9821         0.023172   
    564. D(C  16,C  15,C  14,C  13)    178.0154         0.023172   
    565. D(C  11,C  15,C  14,H  20)    176.5495         0.023172   
    566. D(C  11,C  15,C  14,Fe  0)     53.6488         0.023172   
    567. D(C  14,C  15,C   2,H  10)     62.3344         0.001500   
    568. D(C  16,C  15,C  11,H  39)     -1.8523         0.023208   
    569. D(C  16,C  15,C  11,C  12)   -178.0174         0.023208   
    570. D(Fe  0,C  15,C  11,H  39)   -122.8609         0.023208   
    571. D(C  14,C  15,C  11,C  12)      7.4163         0.023208   
    572. D(C  14,C  15,C  11,Fe  0)    -53.5577         0.023208   
    573. D(Fe  0,C  15,C  11,C  12)     60.9740         0.023208   
    574. D(C  16,C  15,C   2,H  10)   -178.5754         0.001500   
    575. D(C  16,C  15,C   2,C   3)     61.9685         0.001500   
    576. D(C  14,C  15,C  11,H  39)   -176.4186         0.023208   
    577. D(Fe  0,C  15,C  14,H  20)    122.9007         0.023172   
    578. D(C  14,C  15,C   2,C   3)    -57.1217         0.001500   
    579. D(C  14,C  15,C   2,C   1)   -178.4737         0.001500   
    580. D(C  11,C  15,C   2,H  10)    -59.6702         0.001500   
    581. D(C  11,C  15,C   2,C   3)   -179.1262         0.001500   
    582. D(Fe  0,C  15,C  14,C  13)    -61.0660         0.023172   
    583. D(C  11,C  15,C   2,C   1)     59.5218         0.001500   
    584. D(C  16,C  15,Fe  0,C  14)    118.8673         0.001781   
    585. D(C  14,C  15,Fe  0,C  12)     83.4133         0.001781   
    586. D(C  16,C  15,Fe  0,C   5)    -21.0135         0.001781   
    587. D(C  16,C  15,Fe  0,C   4)     22.5080         0.001781   
    588. D(C  16,C  15,Fe  0,C   3)     60.8701         0.001781   
    589. D(C  11,C  15,C  14,C  13)     -7.4172         0.023172   
    590. D(C  16,C  15,C   2,C   1)    -59.3835         0.001500   
    591. D(C  16,C  15,Fe  0,C   1)    -59.5216         0.001781   
    592. D(C  14,C  15,Fe  0,C  13)     38.8236         0.001781   
    593. D(C  16,C  15,Fe  0,C  13)    157.6909         0.001781   
    594. D(C  16,C  15,C  11,Fe  0)    121.0086         0.023208   
    595. D(C  14,C  15,Fe  0,C  11)    122.1474         0.001781   
    596. D(C  14,C  15,Fe  0,C   5)   -139.8808         0.001781   
    597. D(C  14,C  15,Fe  0,C   4)    -96.3593         0.001781   
    598. D(C  16,C  15,Fe  0,C  12)   -157.7194         0.001781   
    599. D(C  14,C  15,Fe  0,C   3)    -57.9972         0.001781   
    600. D(C  14,C  15,Fe  0,C   1)   -178.3889         0.001781   
    601. D(C  16,C  15,Fe  0,C  11)   -118.9853         0.001781   
    602. D(C  11,C  15,Fe  0,C  13)    -83.3238         0.001781   
    603. D(C  11,C  15,Fe  0,C   3)    179.8554         0.001781   
    604. D(C  11,C  15,Fe  0,C   1)     59.4638         0.001781   
    605. D(C  11,C  15,Fe  0,C   5)     97.9718         0.001781   
    606. D(C  16,C  15,C  14,Fe  0)   -120.9186         0.023172   
    607. D(C  11,C  15,Fe  0,C  12)    -38.7341         0.001781   
    608. D(C  11,C  15,Fe  0,C   4)    141.4933         0.001781   
    609. D(C  11,C  15,Fe  0,C  14)   -122.1474         0.001781   
    610. D(C  32,C  16,C  15,C  14)    178.5180         0.022732   
    611. D(C  32,C  16,C  15,C  11)      5.0413         0.022732   
    612. D(C  32,C  16,C  15,Fe  0)     91.8948         0.022732   
    613. D(Co 21,C  16,C  15,C  14)    -93.0708         0.022732   
    614. D(Co 21,C  16,C  15,C  11)     93.4525         0.022732   
    615. D(Co 21,C  16,C  15,Fe  0)   -179.6940         0.022732   
    616. D(C  17,C  16,C  15,C  14)     -4.6727         0.022732   
    617. D(C  17,C  16,C  15,C  11)   -178.1494         0.022732   
    618. D(C  17,C  16,C  15,Fe  0)    -91.2959         0.022732   
    619. D(H  35,C  17,C  16,C  32)    175.6273         0.021733   
    620. D(H  35,C  17,C  16,Co 21)    120.4212         0.021733   
    621. D(H  35,C  17,C  16,C  15)     -1.7227         0.021733   
    622. D(C  34,C  17,C  16,C  32)     -4.7616         0.021733   
    623. D(C  34,C  17,C  16,Co 21)    -59.9677         0.021733   
    624. D(C  34,C  17,C  16,C  15)    177.8884         0.021733   
    625. D(Co 21,C  17,C  16,C  32)     55.2061         0.021733   
    626. D(Co 21,C  17,C  16,C  15)   -122.1439         0.021733   
    627. D(C  34,Co 21,C  17,H  35)    119.1386         0.003451   
    628. D(C  33,Co 21,C  17,H  35)    157.2657         0.003451   
    629. D(C  33,Co 21,C  17,C  34)     38.1271         0.003451   
    630. D(C  33,Co 21,C  17,C  16)    -80.6659         0.003451   
    631. D(C  32,Co 21,C  17,C  34)     82.1047         0.003451   
    632. D(C  32,Co 21,C  17,C  16)    -36.6882         0.003451   
    633. D(C  26,Co 21,C  17,H  35)    -42.9966         0.003451   
    634. D(C  26,Co 21,C  17,C  34)   -162.1351         0.003451   
    635. D(C  26,Co 21,C  17,C  16)     79.0719         0.003451   
    636. D(C  25,Co 21,C  17,H  35)     -1.1349         0.003451   
    637. D(C  25,Co 21,C  17,C  34)   -120.2735         0.003451   
    638. D(C  24,Co 21,C  17,H  35)     40.7779         0.003451   
    639. D(C  24,Co 21,C  17,C  34)    -78.3606         0.003451   
    640. D(C  24,Co 21,C  17,C  16)    162.8464         0.003451   
    641. D(C  23,Co 21,C  17,C  34)    -45.9612         0.003451   
    642. D(C  23,Co 21,C  17,C  16)   -164.7541         0.003451   
    643. D(C  22,Co 21,C  17,H  35)    -76.0619         0.003451   
    644. D(C  22,Co 21,C  17,C  16)     46.0065         0.003451   
    645. D(C  16,Co 21,C  17,H  35)   -122.0685         0.003451   
    646. D(C  16,Co 21,C  17,C  34)    118.7930         0.003451   
    647. D(C  34,Co 21,C  16,C  32)    -82.6031         0.002550   
    648. D(C  34,Co 21,C  16,C  17)     38.1287         0.002550   
    649. D(C  34,Co 21,C  16,C  15)    157.7581         0.002550   
    650. D(C  33,Co 21,C  16,C  32)    -38.1220         0.002550   
    651. D(C  33,Co 21,C  16,C  17)     82.6098         0.002550   
    652. D(C  33,Co 21,C  16,C  15)   -157.7607         0.002550   
    653. D(C  32,Co 21,C  16,C  17)    120.7318         0.002550   
    654. D(C  22,Co 21,C  17,C  34)    164.7995         0.003451   
    655. D(C  32,Co 21,C  16,C  15)   -119.6388         0.002550   
    656. D(C  26,Co 21,C  16,C  32)    119.6477         0.002550   
    657. D(C  26,Co 21,C  16,C  17)   -119.6205         0.002550   
    658. D(C  23,Co 21,C  17,H  35)     73.1774         0.003451   
    659. D(C  26,Co 21,C  16,C  15)      0.0090         0.002550   
    660. D(C  25,Co 21,C  16,C  32)    161.7327         0.002550   
    661. D(C  25,Co 21,C  16,C  17)    -77.5355         0.002550   
    662. D(C  25,Co 21,C  17,C  16)    120.9335         0.003451   
    663. D(C  25,Co 21,C  16,C  15)     42.0940         0.002550   
    664. D(C  24,Co 21,C  16,C  32)   -164.6373         0.002550   
    665. D(C  24,Co 21,C  16,C  17)    -43.9056         0.002550   
    666. D(C  24,Co 21,C  16,C  15)     75.7239         0.002550   
    667. D(C  23,Co 21,C  16,C  32)     43.9759         0.002550   
    668. D(C  23,Co 21,C  16,C  17)    164.7077         0.002550   
    669. D(C  23,Co 21,C  16,C  15)    -75.6628         0.002550   
    670. D(C  32,Co 21,C  17,H  35)   -158.7567         0.003451   
    671. D(C  22,Co 21,C  16,C  32)     77.5836         0.002550   
    672. D(C  22,Co 21,C  16,C  17)   -161.6846         0.002550   
    673. D(C  22,Co 21,C  16,C  15)    -42.0552         0.002550   
    674. D(C  34,Co 21,C  17,C  16)   -118.7930         0.003451   
    675. D(C  17,Co 21,C  16,C  32)   -120.7318         0.002550   
    676. D(C  17,Co 21,C  16,C  15)    119.6295         0.002550   
    677. D(H  28,C  22,Co 21,C  34)     75.3218         0.003440   
    678. D(H  28,C  22,Co 21,C  33)     41.5288         0.003440   
    679. D(H  28,C  22,Co 21,C  32)     -0.6284         0.003440   
    680. D(H  28,C  22,Co 21,C  26)   -120.7203         0.003440   
    681. D(H  28,C  22,Co 21,C  25)   -158.2278         0.003440   
    682. D(H  28,C  22,Co 21,C  24)    157.7887         0.003440   
    683. D(H  28,C  22,Co 21,C  17)    -75.7278         0.003440   
    684. D(H  28,C  22,Co 21,C  16)    -42.0317         0.003440   
    685. D(C  26,C  22,Co 21,C  34)   -163.9579         0.003440   
    686. D(C  26,C  22,Co 21,C  33)    162.2491         0.003440   
    687. D(C  26,C  22,Co 21,C  32)    120.0919         0.003440   
    688. D(C  26,C  22,Co 21,C  25)    -37.5075         0.003440   
    689. D(C  26,C  22,Co 21,C  24)    -81.4910         0.003440   
    690. D(C  26,C  22,Co 21,C  23)   -118.8188         0.003440   
    691. D(C  26,C  22,Co 21,C  17)     44.9925         0.003440   
    692. D(C  26,C  22,Co 21,C  16)     78.6886         0.003440   
    693. D(C  23,C  22,Co 21,C  34)    -45.1391         0.003440   
    694. D(H  28,C  22,Co 21,C  23)    120.4609         0.003440   
    695. D(C  23,C  22,Co 21,C  33)    -78.9321         0.003440   
    696. D(C  23,C  22,Co 21,C  32)   -121.0893         0.003440   
    697. D(C  23,C  22,Co 21,C  26)    118.8188         0.003440   
    698. D(C  23,C  22,Co 21,C  25)     81.3113         0.003440   
    699. D(C  23,C  22,Co 21,C  24)     37.3278         0.003440   
    700. D(C  23,C  22,Co 21,C  17)    163.8113         0.003440   
    701. D(C  23,C  22,Co 21,C  16)   -162.4926         0.003440   
    702. D(H  29,C  23,C  22,H  28)     -0.4649         0.023379   
    703. D(H  29,C  23,C  22,C  26)    177.9498         0.023379   
    704. D(H  29,C  23,C  22,Co 21)    117.6852         0.023379   
    705. D(C  24,C  23,C  22,H  28)   -177.4181         0.023379   
    706. D(C  24,C  23,C  22,C  26)      0.9966         0.023379   
    707. D(C  24,C  23,C  22,Co 21)    -59.2680         0.023379   
    708. D(Co 21,C  23,C  22,H  28)   -118.1501         0.023379   
    709. D(H  29,C  23,Co 21,C  34)     42.6596         0.003226   
    710. D(H  29,C  23,Co 21,C  33)      0.0423         0.003226   
    711. D(H  29,C  23,Co 21,C  32)    -42.1556         0.003226   
    712. D(H  29,C  23,Co 21,C  25)    158.4197         0.003226   
    713. D(H  29,C  23,Co 21,C  24)    120.6805         0.003226   
    714. D(H  29,C  23,Co 21,C  22)   -119.9177         0.003226   
    715. D(H  29,C  23,Co 21,C  17)     76.7572         0.003226   
    716. D(H  29,C  23,Co 21,C  16)    -74.6084         0.003226   
    717. D(C  24,C  23,Co 21,C  34)    -78.0210         0.003226   
    718. D(C  24,C  23,Co 21,C  33)   -120.6383         0.003226   
    719. D(C  24,C  23,Co 21,C  32)   -162.8361         0.003226   
    720. D(C  24,C  23,Co 21,C  26)     81.5648         0.003226   
    721. D(C  24,C  23,Co 21,C  25)     37.7392         0.003226   
    722. D(H  29,C  23,Co 21,C  26)   -157.7547         0.003226   
    723. D(C  24,C  23,Co 21,C  22)    119.4018         0.003226   
    724. D(C  24,C  23,Co 21,C  17)    -43.9233         0.003226   
    725. D(C  24,C  23,Co 21,C  16)    164.7111         0.003226   
    726. D(Co 21,C  23,C  22,C  26)     60.2646         0.023379   
    727. D(C  22,C  23,Co 21,C  34)    162.5773         0.003226   
    728. D(C  22,C  23,Co 21,C  33)    119.9599         0.003226   
    729. D(C  22,C  23,Co 21,C  32)     77.7621         0.003226   
    730. D(C  22,C  23,Co 21,C  26)    -37.8370         0.003226   
    731. D(C  22,C  23,Co 21,C  25)    -81.6626         0.003226   
    732. D(C  22,C  23,Co 21,C  24)   -119.4018         0.003226   
    733. D(C  22,C  23,Co 21,C  17)   -163.3251         0.003226   
    734. D(C  22,C  23,Co 21,C  16)     45.3093         0.003226   
    735. D(H  30,C  24,C  23,C  22)    176.9170         0.025194   
    736. D(H  30,C  24,C  23,Co 21)    118.1564         0.025194   
    737. D(C  25,C  24,C  23,H  29)   -176.9433         0.025194   
    738. D(C  25,C  24,C  23,C  22)      0.0003         0.025194   
    739. D(C  25,C  24,C  23,Co 21)    -58.7603         0.025194   
    740. D(Co 21,C  24,C  23,H  29)   -118.1829         0.025194   
    741. D(Co 21,C  24,C  23,C  22)     58.7606         0.025194   
    742. D(H  30,C  24,Co 21,C  33)    -42.6272         0.003229   
    743. D(H  30,C  24,Co 21,C  32)    -76.6072         0.003229   
    744. D(H  30,C  24,Co 21,C  26)    157.7473         0.003229   
    745. D(H  30,C  24,Co 21,C  23)   -120.7021         0.003229   
    746. D(H  30,C  24,Co 21,C  22)   -158.4325         0.003229   
    747. D(H  30,C  24,Co 21,C  17)     42.1543         0.003229   
    748. D(H  30,C  24,Co 21,C  16)     74.5266         0.003229   
    749. D(C  25,C  24,Co 21,C  34)   -119.9429         0.003229   
    750. D(C  25,C  24,Co 21,C  33)   -162.5302         0.003229   
    751. D(C  25,C  24,Co 21,C  32)    163.4898         0.003229   
    752. D(C  25,C  24,Co 21,C  26)     37.8443         0.003229   
    753. D(C  25,C  24,Co 21,C  23)    119.3948         0.003229   
    754. D(H  30,C  24,Co 21,C  25)    119.9030         0.003229   
    755. D(C  25,C  24,Co 21,C  22)     81.6644         0.003229   
    756. D(C  25,C  24,Co 21,C  17)    -77.7488         0.003229   
    757. D(C  25,C  24,Co 21,C  16)    -45.3765         0.003229   
    758. D(H  30,C  24,Co 21,C  34)     -0.0398         0.003229   
    759. D(C  23,C  24,Co 21,C  34)    120.6623         0.003229   
    760. D(C  23,C  24,Co 21,C  33)     78.0749         0.003229   
    761. D(C  23,C  24,Co 21,C  32)     44.0949         0.003229   
    762. D(C  23,C  24,Co 21,C  26)    -81.5506         0.003229   
    763. D(C  23,C  24,Co 21,C  25)   -119.3948         0.003229   
    764. D(C  23,C  24,Co 21,C  22)    -37.7304         0.003229   
    765. D(C  23,C  24,Co 21,C  17)    162.8564         0.003229   
    766. D(H  30,C  24,C  23,H  29)     -0.0265         0.025194   
    767. D(C  23,C  24,Co 21,C  16)   -164.7713         0.003229   
    768. D(C  24,C  25,Co 21,C  34)     78.9174         0.003447   
    769. D(C  24,C  25,Co 21,C  33)     45.2715         0.003447   
    770. D(C  24,C  25,Co 21,C  32)   -164.0432         0.003447   
    771. D(C  24,C  25,Co 21,C  26)   -118.8079         0.003447   
    772. D(C  24,C  25,Co 21,C  23)    -37.3298         0.003447   
    773. D(C  24,C  25,Co 21,C  22)    -81.3046         0.003447   
    774. D(C  24,C  25,Co 21,C  17)    121.0391         0.003447   
    775. D(C  24,C  25,Co 21,C  16)    162.4149         0.003447   
    776. D(H  31,C  25,C  24,H  30)      0.4710         0.023380   
    777. D(H  31,C  25,C  24,Co 21)    118.1104         0.023380   
    778. D(C  26,C  25,C  24,H  30)   -177.9241         0.023380   
    779. D(C  26,C  25,C  24,C  23)     -0.9970         0.023380   
    780. D(C  26,C  25,C  24,Co 21)    -60.2848         0.023380   
    781. D(Co 21,C  25,C  24,H  30)   -117.6393         0.023380   
    782. D(Co 21,C  25,C  24,C  23)     59.2878         0.023380   
    783. D(H  31,C  25,Co 21,C  34)    -41.5556         0.003447   
    784. D(H  31,C  25,Co 21,C  33)    -75.2014         0.003447   
    785. D(H  31,C  25,Co 21,C  32)     75.4838         0.003447   
    786. D(H  31,C  25,Co 21,C  26)    120.7191         0.003447   
    787. D(H  31,C  25,Co 21,C  24)   -120.4730         0.003447   
    788. D(H  31,C  25,Co 21,C  23)   -157.8027         0.003447   
    789. D(H  31,C  25,Co 21,C  22)    158.2224         0.003447   
    790. D(H  31,C  25,Co 21,C  17)      0.5662         0.003447   
    791. D(H  31,C  25,Co 21,C  16)     41.9420         0.003447   
    792. D(C  26,C  25,Co 21,C  34)   -162.2747         0.003447   
    793. D(C  26,C  25,Co 21,C  33)    164.0795         0.003447   
    794. D(C  26,C  25,Co 21,C  32)    -45.2353         0.003447   
    795. D(C  26,C  25,Co 21,C  24)    118.8079         0.003447   
    796. D(C  26,C  25,Co 21,C  23)     81.4781         0.003447   
    797. D(C  26,C  25,Co 21,C  22)     37.5033         0.003447   
    798. D(H  31,C  25,C  24,C  23)    177.3982         0.023380   
    799. D(C  26,C  25,Co 21,C  17)   -120.1529         0.003447   
    800. D(C  26,C  25,Co 21,C  16)    -78.7772         0.003447   
    801. D(H  27,C  26,C  25,H  31)     -0.8322         0.024504   
    802. D(H  27,C  26,C  25,C  24)    177.5590         0.024504   
    803. D(C  22,C  26,C  25,H  31)   -176.7833         0.024504   
    804. D(C  22,C  26,C  25,C  24)      1.6080         0.024504   
    805. D(C  22,C  26,C  25,Co 21)    -58.6592         0.024504   
    806. D(Co 21,C  26,C  25,C  24)     60.2672         0.024504   
    807. D(H  27,C  26,C  22,H  28)      0.8519         0.024505   
    808. D(H  27,C  26,C  22,C  23)   -177.5586         0.024505   
    809. D(C  25,C  26,C  22,H  28)    176.8027         0.024505   
    810. D(C  25,C  26,C  22,C  23)     -1.6078         0.024505   
    811. D(C  25,C  26,C  22,Co 21)     58.6467         0.024505   
    812. D(Co 21,C  26,C  22,H  28)    118.1559         0.024505   
    813. D(Co 21,C  26,C  22,C  23)    -60.2546         0.024505   
    814. D(H  27,C  26,Co 21,C  34)    -75.3675         0.003249   
    815. D(H  27,C  26,Co 21,C  33)     75.2813         0.003249   
    816. D(H  27,C  26,Co 21,C  32)     41.7600         0.003249   
    817. D(H  27,C  26,Co 21,C  25)   -120.2459         0.003249   
    818. D(H  27,C  26,Co 21,C  24)   -158.2408         0.003249   
    819. D(H  27,C  26,Co 21,C  23)    158.2474         0.003249   
    820. D(H  27,C  26,Co 21,C  22)    120.2624         0.003249   
    821. D(H  27,C  26,Co 21,C  17)    -41.8523         0.003249   
    822. D(H  27,C  26,Co 21,C  16)     -0.0425         0.003249   
    823. D(C  25,C  26,Co 21,C  34)     44.8784         0.003249   
    824. D(C  25,C  26,Co 21,C  33)   -164.4728         0.003249   
    825. D(C  25,C  26,Co 21,C  32)    162.0060         0.003249   
    826. D(C  25,C  26,Co 21,C  24)    -37.9949         0.003249   
    827. D(C  25,C  26,Co 21,C  23)    -81.5067         0.003249   
    828. D(C  25,C  26,Co 21,C  22)   -119.4917         0.003249   
    829. D(C  25,C  26,Co 21,C  17)     78.3936         0.003249   
    830. D(H  27,C  26,C  22,Co 21)   -117.3041         0.024505   
    831. D(C  25,C  26,Co 21,C  16)    120.2034         0.003249   
    832. D(C  22,C  26,Co 21,C  34)    164.3701         0.003249   
    833. D(C  22,C  26,Co 21,C  33)    -44.9810         0.003249   
    834. D(Co 21,C  26,C  25,H  31)   -118.1241         0.024504   
    835. D(C  22,C  26,Co 21,C  32)    -78.5023         0.003249   
    836. D(C  22,C  26,Co 21,C  25)    119.4917         0.003249   
    837. D(C  22,C  26,Co 21,C  24)     81.4968         0.003249   
    838. D(H  27,C  26,C  25,Co 21)    117.2918         0.024504   
    839. D(C  22,C  26,Co 21,C  23)     37.9851         0.003249   
    840. D(C  22,C  26,Co 21,C  17)   -162.1147         0.003249   
    841. D(C  22,C  26,Co 21,C  16)   -120.3049         0.003249   
    842. D(H  38,C  32,Co 21,C  34)   -157.2689         0.003448   
    843. D(H  38,C  32,Co 21,C  33)   -119.1342         0.003448   
    844. D(H  38,C  32,Co 21,C  26)     43.0135         0.003448   
    845. D(H  38,C  32,Co 21,C  24)    -73.3625         0.003448   
    846. D(H  38,C  32,Co 21,C  23)    -40.8137         0.003448   
    847. D(H  38,C  32,Co 21,C  22)      1.1154         0.003448   
    848. D(H  38,C  32,Co 21,C  16)    122.0607         0.003448   
    849. D(C  33,C  32,Co 21,C  34)    -38.1347         0.003448   
    850. D(C  33,C  32,Co 21,C  26)    162.1477         0.003448   
    851. D(C  33,C  32,Co 21,C  24)     45.7717         0.003448   
    852. D(C  33,C  32,Co 21,C  23)     78.3205         0.003448   
    853. D(C  33,C  32,Co 21,C  22)    120.2496         0.003448   
    854. D(C  33,C  32,Co 21,C  17)    -82.1144         0.003448   
    855. D(C  33,C  32,Co 21,C  16)   -118.8051         0.003448   
    856. D(C  16,C  32,Co 21,C  34)     80.6704         0.003448   
    857. D(C  16,C  32,Co 21,C  33)    118.8051         0.003448   
    858. D(C  16,C  32,Co 21,C  26)    -79.0472         0.003448   
    859. D(C  16,C  32,Co 21,C  25)    -45.8133         0.003448   
    860. D(C  16,C  32,Co 21,C  24)    164.5768         0.003448   
    861. D(C  16,C  32,Co 21,C  23)   -162.8744         0.003448   
    862. D(C  33,C  32,Co 21,C  25)   -164.6185         0.003448   
    863. D(C  16,C  32,Co 21,C  22)   -120.9453         0.003448   
    864. D(C  16,C  32,Co 21,C  17)     36.6907         0.003448   
    865. D(H  38,C  32,C  16,Co 21)   -120.4259         0.021742   
    866. D(H  38,C  32,Co 21,C  17)    158.7514         0.003448   
    867. D(H  38,C  32,C  16,C  17)   -175.6277         0.021742   
    868. D(H  38,C  32,C  16,C  15)      1.7222         0.021742   
    869. D(C  33,C  32,C  16,Co 21)     59.9527         0.021742   
    870. D(H  38,C  32,Co 21,C  25)     76.2474         0.003448   
    871. D(C  33,C  32,C  16,C  17)      4.7509         0.021742   
    872. D(C  33,C  32,C  16,C  15)   -177.8993         0.021742   
    873. D(Co 21,C  32,C  16,C  17)    -55.2018         0.021742   
    874. D(Co 21,C  32,C  16,C  15)    122.1481         0.021742   
    875. D(H  36,C  33,C  32,H  38)      0.3181         0.024966   
    876. D(H  36,C  33,C  32,Co 21)   -117.5950         0.024966   
    877. D(H  36,C  33,C  32,C  16)    179.9417         0.024966   
    878. D(C  34,C  33,C  32,H  38)    177.3836         0.024966   
    879. D(C  34,C  33,C  32,C  16)     -2.9929         0.024966   
    880. D(Co 21,C  33,C  32,H  38)    117.9131         0.024966   
    881. D(Co 21,C  33,C  32,C  16)    -62.4633         0.024966   
    882. D(H  36,C  33,Co 21,C  32)    120.5610         0.003678   
    883. D(H  36,C  33,Co 21,C  26)     75.1655         0.003678   
    884. D(H  36,C  33,Co 21,C  25)    -75.3794         0.003678   
    885. D(H  36,C  33,Co 21,C  23)     -0.1867         0.003678   
    886. D(H  36,C  33,Co 21,C  22)     42.0382         0.003678   
    887. D(H  36,C  33,Co 21,C  17)   -158.3909         0.003678   
    888. D(H  36,C  33,Co 21,C  16)    158.1813         0.003678   
    889. D(C  34,C  33,Co 21,C  32)   -118.9008         0.003678   
    890. D(C  34,C  33,Co 21,C  26)   -164.2963         0.003678   
    891. D(C  34,C  33,Co 21,C  25)     45.1588         0.003678   
    892. D(C  34,C  33,Co 21,C  24)     78.7536         0.003678   
    893. D(C  34,C  33,Co 21,C  23)    120.3515         0.003678   
    894. D(H  36,C  33,Co 21,C  24)    -41.7846         0.003678   
    895. D(C  34,C  33,Co 21,C  22)    162.5764         0.003678   
    896. D(C  34,C  33,Co 21,C  17)    -37.8527         0.003678   
    897. D(C  34,C  33,Co 21,C  16)    -81.2805         0.003678   
    898. D(H  36,C  33,Co 21,C  34)   -120.5382         0.003678   
    899. D(C  32,C  33,Co 21,C  34)    118.9008         0.003678   
    900. D(C  32,C  33,Co 21,C  26)    -45.3955         0.003678   
    901. D(C  32,C  33,Co 21,C  25)    164.0596         0.003678   
    902. D(C  34,C  33,C  32,Co 21)     59.4705         0.024966   
    903. D(C  32,C  33,Co 21,C  24)   -162.3455         0.003678   
    904. D(C  32,C  33,Co 21,C  23)   -120.7477         0.003678   
    905. D(C  32,C  33,Co 21,C  22)    -78.5227         0.003678   
    906. D(C  32,C  33,Co 21,C  17)     81.0481         0.003678   
    907. D(C  32,C  33,Co 21,C  16)     37.6203         0.003678   
    908. D(H  37,C  34,C  33,H  36)     -0.0107         0.024055   
    909. D(H  37,C  34,C  33,Co 21)   -117.1401         0.024055   
    910. D(Co 21,C  34,C  33,H  36)    117.1294         0.024055   
    911. D(Co 21,C  34,C  33,C  32)    -59.9243         0.024055   
    912. D(C  17,C  34,C  33,C  32)     -0.0174         0.024055   
    913. D(C  17,C  34,C  33,Co 21)     59.9069         0.024055   
    914. D(H  37,C  34,Co 21,C  33)    120.5424         0.003676   
    915. D(H  37,C  34,Co 21,C  32)    158.4018         0.003676   
    916. D(H  37,C  34,Co 21,C  26)    -75.1475         0.003676   
    917. D(H  37,C  34,Co 21,C  25)    -42.1008         0.003676   
    918. D(H  37,C  34,Co 21,C  24)      0.1171         0.003676   
    919. D(H  37,C  34,Co 21,C  22)     75.1875         0.003676   
    920. D(H  37,C  34,Co 21,C  17)   -120.5435         0.003676   
    921. D(H  37,C  34,Co 21,C  16)   -158.1721         0.003676   
    922. D(C  33,C  34,Co 21,C  26)    164.3101         0.003676   
    923. D(C  33,C  34,Co 21,C  25)   -162.6432         0.003676   
    924. D(C  33,C  34,Co 21,C  24)   -120.4253         0.003676   
    925. D(C  33,C  34,Co 21,C  23)    -78.8496         0.003676   
    926. D(C  33,C  34,Co 21,C  22)    -45.3548         0.003676   
    927. D(C  33,C  34,Co 21,C  17)    118.9141         0.003676   
    928. D(C  33,C  34,Co 21,C  16)     81.2855         0.003676   
    929. D(C  17,C  34,Co 21,C  33)   -118.9141         0.003676   
    930. D(C  33,C  34,Co 21,C  32)     37.8595         0.003676   
    931. D(C  17,C  34,Co 21,C  32)    -81.0547         0.003676   
    932. D(C  17,C  34,Co 21,C  26)     45.3959         0.003676   
    933. D(C  17,C  34,Co 21,C  25)     78.4427         0.003676   
    934. D(H  37,C  34,Co 21,C  23)     41.6928         0.003676   
    935. D(C  17,C  34,Co 21,C  24)    120.6605         0.003676   
    936. D(C  17,C  34,Co 21,C  23)    162.2363         0.003676   
    937. D(C  17,C  34,Co 21,C  22)   -164.2690         0.003676   
    938. D(C  17,C  34,Co 21,C  16)    -37.6286         0.003676   
    939. D(H  37,C  34,C  17,H  35)     -0.3062         0.024965   
    940. D(H  37,C  34,C  17,Co 21)    117.6044         0.024965   
    941. D(H  37,C  34,C  17,C  16)   -179.9196         0.024965   
    942. D(C  17,C  34,C  33,H  36)    177.0363         0.024055   
    943. D(C  33,C  34,C  17,H  35)   -177.3655         0.024965   
    944. D(C  33,C  34,C  17,Co 21)    -59.4549         0.024965   
    945. D(C  33,C  34,C  17,C  16)      3.0211         0.024965   
    946. D(H  37,C  34,C  33,C  32)   -177.0644         0.024055   
    947. D(Co 21,C  34,C  17,H  35)   -117.9106         0.024965   
    948. D(Co 21,C  34,C  17,C  16)     62.4760         0.024965   
    -----------------------------------------------------------------

Number of atoms                         .... 40
Number of degrees of freedom            .... 948

         *************************************************************
         *                GEOMETRY OPTIMIZATION CYCLE   1            *
         *************************************************************
---------------------------------
CARTESIAN COORDINATES (ANGSTROEM)
---------------------------------
  Fe     0.216652   -2.732220    0.097328
  C     -0.784179   -4.305112    1.191994
  C     -0.097023   -4.964203    0.145953
  C     -0.525091   -4.389636   -1.072884
  C     -1.571091   -3.448454   -0.790585
  C     -1.732854   -3.397809    0.614157
  H     -0.153118   -4.639795   -2.057936
  H     -2.126951   -2.882682   -1.526160
  H     -2.434714   -2.783807    1.162367
  H     -0.644913   -4.479367    2.251030
  H      0.704016   -5.681944    0.264493
  C      0.959045   -1.067428    1.274981
  C      1.987135   -1.999160    0.966228
  C      2.123179   -2.038030   -0.451092
  C      1.176956   -1.129520   -0.999506
  C      0.521728   -0.439052    0.067524
  C     -0.469534    0.587615   -0.055587
  C     -0.938621    1.196352   -1.271370
  H      2.811775   -2.649852   -1.017798
  H      2.550977   -2.577093    1.685778
  H      1.031485   -0.945828   -2.055749
  Co    -0.209176    2.701696   -0.093995
  C      1.078084    3.692601    1.150371
  C      0.139470    4.614555    0.593309
  C      0.271210    4.571328   -0.818917
  C      1.291359    3.622618   -1.135995
  C      1.805221    3.097491    0.082214
  H      2.561924    2.331398    0.176207
  H      1.194578    3.466918    2.201200
  H     -0.579660    5.199933    1.148783
  H     -0.329751    5.117503   -1.532273
  H      1.598642    3.333980   -2.131490
  C     -1.152456    1.264029    1.014304
  C     -2.090240    2.176234    0.461678
  C     -1.957729    2.134051   -0.956549
  H     -0.581093    0.974314   -2.267004
  H     -2.749513    2.824089    1.022047
  H     -2.498378    2.743962   -1.666562
  H     -0.986833    1.102702    2.070152
  H      0.615367   -0.829102    2.272857

----------------------------
CARTESIAN COORDINATES (A.U.)
----------------------------
  NO LB      ZA    FRAG     MASS         X           Y           Z
   0 Fe   26.0000    0    55.850    0.409413   -5.163148    0.183923
   1 C     6.0000    0    12.011   -1.481884   -8.135483    2.252542
   2 C     6.0000    0    12.011   -0.183347   -9.380984    0.275811
   3 C     6.0000    0    12.011   -0.992278   -8.295210   -2.027457
   4 C     6.0000    0    12.011   -2.968932   -6.516634   -1.493989
   5 C     6.0000    0    12.011   -3.274619   -6.420928    1.160589
   6 H     1.0000    0     1.008   -0.289351   -8.767942   -3.888935
   7 H     1.0000    0     1.008   -4.019355   -5.447480   -2.884024
   8 H     1.0000    0     1.008   -4.600943   -5.260633    2.196555
   9 H     1.0000    0     1.008   -1.218709   -8.464777    4.253830
  10 H     1.0000    0     1.008    1.330397  -10.737318    0.499819
  11 C     6.0000    0    12.011    1.812332   -2.017147    2.409365
  12 C     6.0000    0    12.011    3.755141   -3.777865    1.825906
  13 C     6.0000    0    12.011    4.012227   -3.851319   -0.852440
  14 C     6.0000    0    12.011    2.224125   -2.134483   -1.888793
  15 C     6.0000    0    12.011    0.985923   -0.829688    0.127602
  16 C     6.0000    0    12.011   -0.887291    1.110431   -0.105044
  17 C     6.0000    0    12.011   -1.773737    2.260778   -2.402541
  18 H     1.0000    0     1.008    5.313485   -5.007495   -1.923359
  19 H     1.0000    0     1.008    4.820648   -4.870000    3.185659
  20 H     1.0000    0     1.008    1.949224   -1.787356   -3.884803
  21 Co   27.0000    0    58.930   -0.395285    5.105466   -0.177625
  22 C     6.0000    0    12.011    2.037284    6.978005    2.173886
  23 C     6.0000    0    12.011    0.263560    8.720245    1.121192
  24 C     6.0000    0    12.011    0.512513    8.638558   -1.547529
  25 C     6.0000    0    12.011    2.440315    6.845756   -2.146719
  26 C     6.0000    0    12.011    3.411373    5.853410    0.155362
  27 H     1.0000    0     1.008    4.841335    4.405704    0.332983
  28 H     1.0000    0     1.008    2.257425    6.551526    4.159665
  29 H     1.0000    0     1.008   -1.095399    9.826449    2.170885
  30 H     1.0000    0     1.008   -0.623139    9.670679   -2.895576
  31 H     1.0000    0     1.008    3.020996    6.300309   -4.027932
  32 C     6.0000    0    12.011   -2.177826    2.388669    1.916757
  33 C     6.0000    0    12.011   -3.949981    4.112486    0.872445
  34 C     6.0000    0    12.011   -3.699572    4.032772   -1.807616
  35 H     1.0000    0     1.008   -1.098107    1.841187   -4.284017
  36 H     1.0000    0     1.008   -5.195827    5.336755    1.931389
  37 H     1.0000    0     1.008   -4.721250    5.185337   -3.149346
  38 H     1.0000    0     1.008   -1.864844    2.083805    3.912020
  39 H     1.0000    0     1.008    1.162875   -1.566776    4.295077

--------------------------------
INTERNAL COORDINATES (ANGSTROEM)
--------------------------------
 Fe     0   0   0     0.000000000000     0.00000000     0.00000000
 C      1   0   0     2.161930985434     0.00000000     0.00000000
 C      2   1   0     1.414491459252    74.91004789     0.00000000
 C      3   2   1     1.413836299818   107.52231318   303.90723457
 C      4   3   2     1.435141903271   108.51863962   354.97250614
 C      5   4   3     1.414931896155   107.58303147     3.02994567
 H      4   3   2     1.082252688014   125.91988616   176.91852816
 H      5   4   3     1.081734198502   125.71627018   182.84466051
 H      6   5   4     1.081730151056   126.70069639   179.63595826
 H      2   1   3     1.082274028644   123.57550630   123.34088489
 H      3   2   1     1.082066242982   125.99302176   116.48177517
 C      1   2   3     2.170148925333   116.21351396   215.23015707
 C     12   1   2     1.421415485681    68.08102325    99.18184292
 C     13  12   1     1.424364710752   107.64458018    61.99694874
 C     14  13  12     1.421789823154   107.62650257     0.00000000
 C     12   1   2     1.429704501886    76.95144252   216.17279527
 C     16  12   1     1.432411183932   126.81833277   121.00856359
 C     17  16  12     1.438308607993   126.99114062   181.85061656
 H     14  13  12     1.081501873015   126.70237108   180.47687608
 H     13  12   1     1.081515860241   125.65079515   242.59083055
 H     15  14  13     1.081921363942   125.06732546   180.73963653
 Co    18  17  16     2.045571425540    73.06022906   237.85614888
 C     22  18  17     2.046308326861   158.54175012    46.00654445
 C     23  22  18     1.428745425524    70.25189497   163.81130926
 C     24  23  22     1.419015953471   107.90155800   300.73198236
 C     25  24  23     1.428738291075   107.90162031     0.00000000
 C     23  22  18     1.422618538301    70.26784653    44.99252099
 H     27  23  22     1.080894351409   126.08753295   242.69591452
 H     23  22  18     1.081085221324   123.90252792   284.27220083
 H     24  23  22     1.080910137088   125.88544396   117.68518148
 H     25  24  23     1.080896866904   126.14275691   176.91700407
 H     26  25  24     1.081085117906   125.77436169   177.39818841
 C     17  16  12     1.438257664454   126.99464168     5.04129900
 C     33  17  16     1.420194454487   109.03574179   182.10073335
 C     18  17  16     1.420201673111   109.03186708   177.88840964
 H     18  17  16     1.080932100635   125.71637276   358.27731696
 H     34  33  17     1.080911839937   125.87303271   179.94170579
 H     35  18  17     1.080930723632   125.86325041   180.08044817
 H     33  17  16     1.080866494143   125.71172737     1.72216318
 H     12   1   2     1.081975212903   124.11072236   340.79959773

---------------------------
INTERNAL COORDINATES (A.U.)
---------------------------
 Fe     0   0   0     0.000000000000     0.00000000     0.00000000
 C      1   0   0     4.085457482909     0.00000000     0.00000000
 C      2   1   0     2.673001476758    74.91004789     0.00000000
 C      3   2   1     2.671763404852   107.52231318   303.90723457
 C      4   3   2     2.712025160497   108.51863962   354.97250614
 C      5   4   3     2.673833781884   107.58303147     3.02994567
 H      4   3   2     2.045161188047   125.91988616   176.91852816
 H      5   4   3     2.044181384866   125.71627018   182.84466051
 H      6   5   4     2.044173736301   126.70069639   179.63595826
 H      2   1   3     2.045201515993   123.57550630   123.34088489
 H      3   2   1     2.044808857998   125.99302176   116.48177517
 C      1   2   3     4.100987138702   116.21351396   215.23015707
 C     12   1   2     2.686085990451    68.08102325    99.18184292
 C     13  12   1     2.691659218143   107.64458018    61.99694874
 C     14  13  12     2.686793385758   107.62650257     0.00000000
 C     12   1   2     2.701749960999    76.95144252   216.17279527
 C     16  12   1     2.706864848798   126.81833277   121.00856359
 C     17  16  12     2.718009365168   126.99114062   181.85061656
 H     14  13  12     2.043742353322   126.70237108   180.47687608
 H     13  12   1     2.043768785348   125.65079515   242.59083055
 H     15  14  13     2.044535076289   125.06732546   180.73963653
 Co    18  17  16     3.865569781646    73.06022906   237.85614888
 C     22  18  17     3.866962323330   158.54175012    46.00654445
 C     23  22  18     2.699937569333    70.25189497   163.81130926
 C     24  23  22     2.681551531725   107.90155800   300.73198236
 C     25  24  23     2.699924087179   107.90162031     0.00000000
 C     23  22  18     2.688359430428    70.26784653    44.99252099
 H     27  23  22     2.042594303865   126.08753295   242.69591452
 H     23  22  18     2.042954995733   123.90252792   284.27220083
 H     24  23  22     2.042624134476   125.88544396   117.68518148
 H     25  24  23     2.042599057461   126.14275691   176.91700407
 H     26  25  24     2.042954800300   125.77436169   177.39818841
 C     17  16  12     2.717913095831   126.99464168     5.04129900
 C     33  17  16     2.683778575895   109.03574179   182.10073335
 C     18  17  16     2.683792217116   109.03186708   177.88840964
 H     18  17  16     2.042665639565   125.71637276   358.27731696
 H     34  33  17     2.042627352393   125.87303271   179.94170579
 H     35  18  17     2.042663037405   125.86325041   180.08044817
 H     33  17  16     2.042541661263   125.71172737     1.72216318
 H     12   1   2     2.044636836077   124.11072236   340.79959773

---------------------
BASIS SET INFORMATION
---------------------
There are 4 groups of distinct atoms

 Group   1 Type Fe  : 17s11p7d1f contracted to 6s4p4d1f pattern {842111/6311/4111/1}
 Group   2 Type C   : 11s6p2d contracted to 5s3p2d pattern {62111/411/11}
 Group   3 Type H   : 5s1p contracted to 3s1p pattern {311/1}
 Group   4 Type Co  : 17s11p7d1f contracted to 6s4p4d1f pattern {842111/6311/4111/1}

Atom   0Fe   basis set group =>   1
Atom   1C    basis set group =>   2
Atom   2C    basis set group =>   2
Atom   3C    basis set group =>   2
Atom   4C    basis set group =>   2
Atom   5C    basis set group =>   2
Atom   6H    basis set group =>   3
Atom   7H    basis set group =>   3
Atom   8H    basis set group =>   3
Atom   9H    basis set group =>   3
Atom  10H    basis set group =>   3
Atom  11C    basis set group =>   2
Atom  12C    basis set group =>   2
Atom  13C    basis set group =>   2
Atom  14C    basis set group =>   2
Atom  15C    basis set group =>   2
Atom  16C    basis set group =>   2
Atom  17C    basis set group =>   2
Atom  18H    basis set group =>   3
Atom  19H    basis set group =>   3
Atom  20H    basis set group =>   3
Atom  21Co   basis set group =>   4
Atom  22C    basis set group =>   2
Atom  23C    basis set group =>   2
Atom  24C    basis set group =>   2
Atom  25C    basis set group =>   2
Atom  26C    basis set group =>   2
Atom  27H    basis set group =>   3
Atom  28H    basis set group =>   3
Atom  29H    basis set group =>   3
Atom  30H    basis set group =>   3
Atom  31H    basis set group =>   3
Atom  32C    basis set group =>   2
Atom  33C    basis set group =>   2
Atom  34C    basis set group =>   2
Atom  35H    basis set group =>   3
Atom  36H    basis set group =>   3
Atom  37H    basis set group =>   3
Atom  38H    basis set group =>   3
Atom  39H    basis set group =>   3
---------------------------------
AUXILIARY/J BASIS SET INFORMATION
---------------------------------
There are 4 groups of distinct atoms

 Group   1 Type Fe  : 19s5p5d3f3g contracted to 8s5p5d2f3g pattern {121111111/11111/11111/21/111}
 Group   2 Type C   : 12s5p4d2f1g contracted to 6s4p3d1f1g pattern {711111/2111/211/2/1}
 Group   3 Type H   : 5s2p1d contracted to 3s1p1d pattern {311/2/1}
 Group   4 Type Co  : 19s5p5d3f3g contracted to 8s5p5d2f3g pattern {121111111/11111/11111/21/111}

Atom   0Fe   basis set group =>   1
Atom   1C    basis set group =>   2
Atom   2C    basis set group =>   2
Atom   3C    basis set group =>   2
Atom   4C    basis set group =>   2
Atom   5C    basis set group =>   2
Atom   6H    basis set group =>   3
Atom   7H    basis set group =>   3
Atom   8H    basis set group =>   3
Atom   9H    basis set group =>   3
Atom  10H    basis set group =>   3
Atom  11C    basis set group =>   2
Atom  12C    basis set group =>   2
Atom  13C    basis set group =>   2
Atom  14C    basis set group =>   2
Atom  15C    basis set group =>   2
Atom  16C    basis set group =>   2
Atom  17C    basis set group =>   2
Atom  18H    basis set group =>   3
Atom  19H    basis set group =>   3
Atom  20H    basis set group =>   3
Atom  21Co   basis set group =>   4
Atom  22C    basis set group =>   2
Atom  23C    basis set group =>   2
Atom  24C    basis set group =>   2
Atom  25C    basis set group =>   2
Atom  26C    basis set group =>   2
Atom  27H    basis set group =>   3
Atom  28H    basis set group =>   3
Atom  29H    basis set group =>   3
Atom  30H    basis set group =>   3
Atom  31H    basis set group =>   3
Atom  32C    basis set group =>   2
Atom  33C    basis set group =>   2
Atom  34C    basis set group =>   2
Atom  35H    basis set group =>   3
Atom  36H    basis set group =>   3
Atom  37H    basis set group =>   3
Atom  38H    basis set group =>   3
Atom  39H    basis set group =>   3
--------------------------------------------------------------------------
WARNING: There is at least non-excluded one OpenFabrics device found,
but there are no active ports detected (or Open MPI was unable to use
them).  This is most certainly not what you wanted.  Check your
cables, subnet manager configuration, etc.  The openib BTL will be
ignored for this job.

  Local host: compute-3-16
--------------------------------------------------------------------------


           ************************************************************
           *        Program running with 16 parallel MPI-processes    *
           *              working on a common directory               *
           ************************************************************
------------------------------------------------------------------------------
                           ORCA GTO INTEGRAL CALCULATION
                           -- RI-GTO INTEGRALS CHOSEN --
------------------------------------------------------------------------------
------------------------------------------------------------------------------
                   ___                                                        
                  /   \      - P O W E R E D   B Y -                         
                 /     \                                                     
                 |  |  |   _    _      __       _____    __    __             
                 |  |  |  | |  | |    /  \     |  _  \  |  |  /  |          
                  \  \/   | |  | |   /    \    | | | |  |  | /  /          
                 / \  \   | |__| |  /  /\  \   | |_| |  |  |/  /          
                |  |  |   |  __  | /  /__\  \  |    /   |      \           
                |  |  |   | |  | | |   __   |  |    \   |  |\   \          
                \     /   | |  | | |  |  |  |  | |\  \  |  | \   \       
                 \___/    |_|  |_| |__|  |__|  |_| \__\ |__|  \__/        
                                                                              
                      - O R C A' S   B I G   F R I E N D -                    
                                      &                                       
                       - I N T E G R A L  F E E D E R -                       
                                                                              
 v1 FN, 2020, v2 2021                                                         
------------------------------------------------------------------------------


Reading SHARK input file FcCc_Opt_S1.SHARKINP.tmp ... ok
----------------------
SHARK INTEGRAL PACKAGE
----------------------

Number of atoms                             ...     40
Number of basis functions                   ...    678
Number of shells                            ...    302
Maximum angular momentum                    ...      3
Integral batch strategy                     ... SHARK/LIBINT Hybrid
RI-J (if used) integral strategy            ... SPLIT-RIJ (Revised 2003 algorithm where possible)
Printlevel                                  ...      1
Contraction scheme used                     ... SEGMENTED contraction
Coulomb Range Separation                    ... NOT USED
Exchange Range Separation                   ... NOT USED
Finite Nucleus Model                        ... NOT USED
Auxiliary Coulomb fitting basis             ... AVAILABLE
   # of basis functions in Aux-J            ...   1356
   # of shells in Aux-J                     ...    436
   Maximum angular momentum in Aux-J        ...      4
Auxiliary J/K fitting basis                 ... NOT available
Auxiliary Correlation fitting basis         ... NOT available
Auxiliary 'external' fitting basis          ... NOT available
Integral threshold                          ...     2.500000e-11
Primitive cut-off                           ...     2.500000e-12
Primitive pair pre-selection threshold      ...     2.500000e-12

Calculating pre-screening integrals         ... done (  0.1 sec) Dimension = 302
Organizing shell pair data                  ... done (  0.2 sec)
Shell pair information
Total number of shell pairs                 ...     45753
Shell pairs after pre-screening             ...     34224
Total number of primitive shell pairs       ...    157692
Primitive shell pairs kept                  ...     76361
          la=0 lb=0:   9896 shell pairs
          la=1 lb=0:  10837 shell pairs
          la=1 lb=1:   3032 shell pairs
          la=2 lb=0:   5860 shell pairs
          la=2 lb=1:   3264 shell pairs
          la=2 lb=2:    920 shell pairs
          la=3 lb=0:    229 shell pairs
          la=3 lb=1:    120 shell pairs
          la=3 lb=2:     64 shell pairs
          la=3 lb=3:      2 shell pairs

Calculating one electron integrals          ... done (  0.0 sec)
Calculating RI/J V-Matrix + Cholesky decomp.... done (  0.1 sec)
Calculating Nuclear repulsion               ... done (  0.0 sec) ENN=   2674.499902634826 Eh

SHARK setup successfully completed in   1.6 seconds

Maximum memory used throughout the entire GTOINT-calculation: 51.7 MB
[compute-3-16.local:131188] 15 more processes have sent help message help-mpi-btl-openib.txt / no active ports found
[compute-3-16.local:131188] Set MCA parameter "orte_base_help_aggregate" to 0 to see all help / error messages
--------------------------------------------------------------------------
WARNING: There is at least non-excluded one OpenFabrics device found,
but there are no active ports detected (or Open MPI was unable to use
them).  This is most certainly not what you wanted.  Check your
cables, subnet manager configuration, etc.  The openib BTL will be
ignored for this job.

  Local host: compute-3-16
--------------------------------------------------------------------------


           ************************************************************
           *        Program running with 16 parallel MPI-processes    *
           *              working on a common directory               *
           ************************************************************
------------------------------------------------------------------------------
                          ORCA RELATIVISTIC HAMILTONIAN
------------------------------------------------------------------------------

Relativistic Method            ... ZORA(MP)
Treatment of potential         ... Van Wuellen
Nucleus model                  ... Point Nucleus
Speed of light used            ... 137.03598950000000


            *************************************************
            *         ZERO ORDER REGULAR APPROXIMATION      *
            *                     ZORA(MP)                  *
            *            Programmed by FN according to      *
            *                   C. van Wuellen              *
            *       J. Chem. Phys. (1998) vol 109, 392-399  *
            *************************************************

Terms included in model potential: +V(e,N)+V(C)+V(Xa)+V(VWN-V)
Basis function cutoff value   ... 1.000000e-11
Loading the fitted atomic densities (ZORA)   ... done
Calculating the cutoffs                      ... done
Number of fit functions                      ... 364
One center approximation for ZORA is active
Finding unique atoms                  ... 4 atom types
AtomType   0 (Fe) Member=  0 NMembers=   1, NRad=2000 NumBF= 45
             ... doing numerical integration
             ... adding submatrices to 1 actual atoms
AtomType   1 (C ) Member=  1 NMembers=  20, NRad=2000 NumBF= 24
             ... doing numerical integration
             ... adding submatrices to 20 actual atoms
AtomType   2 (H ) Member=  6 NMembers=  18, NRad=2000 NumBF=  6
             ... doing numerical integration
             ... adding submatrices to 18 actual atoms
AtomType   3 (Co) Member= 21 NMembers=   1, NRad=2000 NumBF= 45
             ... doing numerical integration
             ... adding submatrices to 1 actual atoms
             ... done with one-center part

Maximum memory used throughout the entire REL-calculation: 9.7 MB
[compute-3-16.local:131247] 15 more processes have sent help message help-mpi-btl-openib.txt / no active ports found
[compute-3-16.local:131247] Set MCA parameter "orte_base_help_aggregate" to 0 to see all help / error messages
--------------------------------------------------------------------------
WARNING: There is at least non-excluded one OpenFabrics device found,
but there are no active ports detected (or Open MPI was unable to use
them).  This is most certainly not what you wanted.  Check your
cables, subnet manager configuration, etc.  The openib BTL will be
ignored for this job.

  Local host: compute-3-16
--------------------------------------------------------------------------


           ************************************************************
           *        Program running with 16 parallel MPI-processes    *
           *              working on a common directory               *
           ************************************************************
-------------------------------------------------------------------------------
                                 ORCA SCF
-------------------------------------------------------------------------------

------------
SCF SETTINGS
------------
Hamiltonian:
 Density Functional     Method          .... DFT(GTOs)
 Exchange Functional    Exchange        .... B88
   X-Alpha parameter    XAlpha          ....  0.666667
   Becke's b parameter  XBeta           ....  0.004200
 Correlation Functional Correlation     .... LYP
 LDA part of GGA corr.  LDAOpt          .... VWN-5
 Gradients option       PostSCFGGA      .... off
 Hybrid DFT is turned on
   Fraction HF Exchange ScalHFX         ....  0.200000
   Scaling of DF-GGA-X  ScalDFX         ....  0.720000
   Scaling of DF-GGA-C  ScalDFC         ....  0.810000
   Scaling of DF-LDA-C  ScalLDAC        ....  1.000000
   Perturbative correction              ....  0.000000
   Density functional embedding theory  .... OFF
   NL short-range parameter             ....  4.800000
 RI-approximation to the Coulomb term is turned on
   Number of AuxJ basis functions       .... 1356
   RIJ-COSX (HFX calculated with COS-X)).... on

Relativistic Settings:
 Scalar relativistic method             .... ZORA
 Speed of light used       Velit        ....       137.035989
Orbital energies will be scaled


General Settings:
 Integral files         IntName         .... FcCc_Opt_S1
 Hartree-Fock type      HFTyp           .... RHF
 Total Charge           Charge          ....    1
 Multiplicity           Mult            ....    1
 Number of Electrons    NEL             ....  190
 Basis Dimension        Dim             ....  678
 Nuclear Repulsion      ENuc            ....   2674.4999026348 Eh

Convergence Acceleration:
 DIIS                   CNVDIIS         .... on
   Start iteration      DIISMaxIt       ....    12
   Startup error        DIISStart       ....  0.200000
   # of expansion vecs  DIISMaxEq       ....     5
   Bias factor          DIISBfac        ....   1.050
   Max. coefficient     DIISMaxC        ....  10.000
 Trust-Rad. Augm. Hess. CNVTRAH         .... auto
   Auto Start mean grad. ratio tolernc. ....  1.125000
   Auto Start start iteration           ....    20
   Auto Start num. interpolation iter.  ....    10
   Max. Number of Micro iterations      ....    16
   Max. Number of Macro iterations      .... Maxiter - #DIIS iter
   Number of Davidson start vectors     ....     2
   Converg. threshold I  (grad. norm)   ....   1.000e-05
   Converg. threshold II (energy diff.) ....   1.000e-08
   Grad. Scal. Fac. for Micro threshold ....   0.100
   Minimum threshold for Micro iter.    ....   0.010
   NR start threshold (gradient norm)   ....   0.001
   Initial trust radius                 ....   0.400
   Minimum AH scaling param. (alpha)    ....   1.000
   Maximum AH scaling param. (alpha)    .... 1000.000
   Orbital update algorithm             .... Taylor
   White noise on init. David. guess    .... on
   Maximum white noise                  ....   0.010
   Quad. conv. algorithm                .... NR
 SOSCF                  CNVSOSCF        .... off
 Level Shifting         CNVShift        .... on
   Level shift para.    LevelShift      ....    0.2500
   Turn off err/grad.   ShiftErr        ....    0.0010
 Zerner damping         CNVZerner       .... off
 Static damping         CNVDamp         .... on
   Fraction old density DampFac         ....    0.7000
   Max. Damping (<1)    DampMax         ....    0.9800
   Min. Damping (>=0)   DampMin         ....    0.0000
   Turn off err/grad.   DampErr         ....    0.1000
 Fernandez-Rico         CNVRico         .... off

SCF Procedure:
 Maximum # iterations   MaxIter         ....   125
 SCF integral mode      SCFMode         .... Direct
   Integral package                     .... SHARK and LIBINT hybrid scheme
 Reset frequency        DirectResetFreq ....    20
 Integral Threshold     Thresh          ....  2.500e-11 Eh
 Primitive CutOff       TCut            ....  2.500e-12 Eh

Convergence Tolerance:
 Convergence Check Mode ConvCheckMode   .... Total+1el-Energy
 Convergence forced     ConvForced      .... 0
 Energy Change          TolE            ....  1.000e-08 Eh
 1-El. energy change                    ....  1.000e-05 Eh
 DIIS Error             TolErr          ....  5.000e-07


Diagonalization of the overlap matrix:
Smallest eigenvalue                        ... 7.339e-06
Time for diagonalization                   ...    0.149 sec
Threshold for overlap eigenvalues          ... 1.000e-08
Number of eigenvalues below threshold      ... 0
Time for construction of square roots      ...    0.049 sec
Total time needed                          ...    0.201 sec

Time for model grid setup =    0.319 sec

------------------------------
INITIAL GUESS: MODEL POTENTIAL
------------------------------
Loading ZORA relativistic densities                ... done
Calculating cut-offs                               ... done
Initializing the effective Hamiltonian             ... done
Setting up the integral package (SHARK)            ... done
Starting the Coulomb interaction                   ... done (   0.3 sec)
Reading the grid                                   ... done
Mapping shells                                     ... done
Starting the XC term evaluation                    ... done (   0.2 sec)
  promolecular density results
     # of electrons  =    190.994165386
     EX              =   -222.913123257
     EC              =     -7.125615131
     EX+EC           =   -230.038738388
Transforming the Hamiltonian                       ... done (   0.0 sec)
Diagonalizing the Hamiltonian                      ... done (   0.1 sec)
Back transforming the eigenvectors                 ... done (   0.0 sec)
Now organizing SCF variables                       ... done
                      ------------------
                      INITIAL GUESS DONE (   1.0 sec)
                      ------------------
-------------------
DFT GRID GENERATION
-------------------

General Integration Accuracy     IntAcc      ... 4.388
Radial Grid Type                 RadialGrid  ... OptM3 with GC (2021)
Angular Grid (max. ang.)         AngularGrid ... 4 (Lebedev-302)
Angular grid pruning method      GridPruning ... 4 (adaptive)
Weight generation scheme         WeightScheme... Becke
Basis function cutoff            BFCut       ... 1.0000e-11
Integration weight cutoff        WCut        ... 1.0000e-14
Angular grids for H and He will be reduced by one unit
Partially contracted basis set               ... off
Rotationally invariant grid construction     ... off

Total number of grid points                  ...   196636
Total number of batches                      ...     3093
Average number of points per batch           ...       63
Average number of grid points per atom       ...     4916
Time for grid setup =    1.271 sec

--------------------
COSX GRID GENERATION
--------------------

GRIDX 1
-------
General Integration Accuracy     IntAcc      ... 3.816
Radial Grid Type                 RadialGrid  ... OptM3 with GC (2021)
Angular Grid (max. ang.)         AngularGrid ... 1 (Lebedev-50)
Angular grid pruning method      GridPruning ... 4 (adaptive)
Weight generation scheme         WeightScheme... Becke
Basis function cutoff            BFCut       ... 1.0000e-11
Integration weight cutoff        WCut        ... 1.0000e-14
Angular grids for H and He will be reduced by one unit
Partially contracted basis set               ... on
Rotationally invariant grid construction     ... off

Total number of grid points                  ...    24543
Total number of batches                      ...      398
Average number of points per batch           ...       61
Average number of grid points per atom       ...      614
UseSFitting                                  ... on

GRIDX 2
-------
General Integration Accuracy     IntAcc      ... 4.020
Radial Grid Type                 RadialGrid  ... OptM3 with GC (2021)
Angular Grid (max. ang.)         AngularGrid ... 2 (Lebedev-110)
Angular grid pruning method      GridPruning ... 4 (adaptive)
Weight generation scheme         WeightScheme... Becke
Basis function cutoff            BFCut       ... 1.0000e-11
Integration weight cutoff        WCut        ... 1.0000e-14
Angular grids for H and He will be reduced by one unit
Partially contracted basis set               ... on
Rotationally invariant grid construction     ... off

Total number of grid points                  ...    52601
Total number of batches                      ...      842
Average number of points per batch           ...       62
Average number of grid points per atom       ...     1315
UseSFitting                                  ... on

GRIDX 3
-------
General Integration Accuracy     IntAcc      ... 4.338
Radial Grid Type                 RadialGrid  ... OptM3 with GC (2021)
Angular Grid (max. ang.)         AngularGrid ... 3 (Lebedev-194)
Angular grid pruning method      GridPruning ... 4 (adaptive)
Weight generation scheme         WeightScheme... Becke
Basis function cutoff            BFCut       ... 1.0000e-11
Integration weight cutoff        WCut        ... 1.0000e-14
Angular grids for H and He will be reduced by one unit
Partially contracted basis set               ... on
Rotationally invariant grid construction     ... off

Total number of grid points                  ...   114601
Total number of batches                      ...     1812
Average number of points per batch           ...       63
Average number of grid points per atom       ...     2865
UseSFitting                                  ... on

Time for X-Grid setup             =    1.365 sec


--------------------
CPCM SOLVATION MODEL
--------------------
CPCM parameters:
  Epsilon                                         ...      36.6000
  Refrac                                          ...       1.3440
  Rsolv                                           ...       1.3000
  Surface type                                    ... GAUSSIAN VDW
  Epsilon function type                           ...         CPCM
Radii:
 Radius for Fe used is    4.5353 Bohr (=   2.4000 Ang.)
 Radius for C  used is    3.8550 Bohr (=   2.0400 Ang.)
 Radius for H  used is    2.4944 Bohr (=   1.3200 Ang.)
 Radius for Co used is    4.5353 Bohr (=   2.4000 Ang.)
Calculating surface                               ...        done! (  0.0s)
GEPOL surface points                              ...         2065
GEPOL Volume                                      ...    2451.0207
GEPOL Surface-area                                ...    1193.0009
Calculating surface distance matrix               ...        done! (  0.1s)
Performing Cholesky decomposition & store         ...        [compute-3-16.local:131300] 15 more processes have sent help message help-mpi-btl-openib.txt / no active ports found
[compute-3-16.local:131300] Set MCA parameter "orte_base_help_aggregate" to 0 to see all help / error messages
done! (  0.2s)
Overall time for CPCM initialization              ...                 0.3s
--------------
SCF ITERATIONS
--------------
ITER       Energy         Delta-E        Max-DP      RMS-DP      [F,P]     Damp
               ***  Starting incremental Fock matrix formation  ***
  0  -3447.9218875019   0.000000000000 0.21181213  0.00132176  0.3760558 0.7000
  1  -3448.1823470792  -0.260459577300 0.12184671  0.00075671  0.1599585 0.7000
                               ***Turning on DIIS***
  2  -3448.3165472011  -0.134200121880 0.29136805  0.00158550  0.0731821 0.0000
  3  -3448.4263961305  -0.109848929434 0.03897005  0.00019744  0.3111780 0.7000
  4  -3448.4859957704  -0.059599639860 0.02504140  0.00020302  0.2125987 0.7000
  5  -3448.5256137129  -0.039617942556 0.01018466  0.00016499  0.1263879 0.7000
  6  -3448.5439871175  -0.018373404606 0.02846336  0.00043178  0.0799031 0.0000
  7  -3448.5655544026  -0.021567285103 0.00372424  0.00006437  0.0047091 0.0000
  8  -3448.5657793210  -0.000224918385 0.00476169  0.00003080  0.0071116 0.0000
  9  -3448.5658741716  -0.000094850525 0.00520063  0.00002514  0.0050217 0.0000
 10  -3448.5658921281  -0.000017956583 0.00344609  0.00001378  0.0047833 0.0000
 11  -3448.5659236364  -0.000031508305 0.00218260  0.00001047  0.0011657 0.0000
 12  -3448.5659289588  -0.000005322320 0.00166961  0.00001361  0.0005948 0.0000
               *** Restarting incremental Fock matrix formation ***
                                   *** Resetting DIIS ***
 13  -3448.5659067422   0.000022216526 0.00205966  0.00001905  0.0002846 0.0000
 14  -3448.5659040648   0.000002677397 0.00044242  0.00000204  0.0015849 0.0000
 15  -3448.5659067612  -0.000002696341 0.00059557  0.00000295  0.0004043 0.0000
 16  -3448.5659070558  -0.000000294600 0.00028889  0.00000181  0.0001488 0.0000
 17  -3448.5659069669   0.000000088849 0.00014718  0.00000110  0.0003364 0.0000
 18  -3448.5659070799  -0.000000113016 0.00044707  0.00000202  0.0000129 0.0000
 19  -3448.5659071269  -0.000000046980 0.00034193  0.00000153  0.0000129 0.0000
 20  -3448.5659071030   0.000000023883 0.00052143  0.00000176  0.0000190 0.0000
 21  -3448.5659070934   0.000000009682 0.00054098  0.00000247  0.0000051 0.0000
 22  -3448.5659071078  -0.000000014437 0.00028483  0.00000107  0.0000064 0.0000
 23  -3448.5659071157  -0.000000007908 0.00012108  0.00000065  0.0000054 0.0000
 24  -3448.5659071065   0.000000009247 0.00004439  0.00000030  0.0000082 0.0000
 25  -3448.5659071667  -0.000000060211 0.00008191  0.00000069  0.0000029 0.0000
 26  -3448.5659071548   0.000000011876 0.00004867  0.00000032  0.0000014 0.0000
 27  -3448.5659071968  -0.000000042035 0.00010751  0.00000047  0.0000014 0.0000
                            ***DIIS convergence achieved***

               *****************************************************
               *                     SUCCESS                       *
               *           SCF CONVERGED AFTER  28 CYCLES          *
               *****************************************************

Old exchange energy                            =    -44.429626327 Eh
New exchange energy                            =    -44.429631592 Eh
Exchange energy change after final integration =     -0.000005266 Eh
Total energy after final integration           =  -3448.565912484 Eh
Final COS-X integration done in                =    14.323 sec

----------------
TOTAL SCF ENERGY
----------------

Total Energy       :        -3448.56591248 Eh          -93840.24922 eV

Components:
Nuclear Repulsion  :         2674.49990263 Eh           72776.84225 eV
Electronic Energy  :        -6123.06581512 Eh         -166617.09148 eV
One Electron Energy:       -10040.01146908 Eh         -273202.60143 eV
Two Electron Energy:         3916.94565396 Eh          106585.50995 eV
Max COSX asymmetry :            0.00000258 Eh               0.00007 eV
CPCM Dielectric    :           -0.07622769 Eh              -2.07426 eV

Virial components:
Potential Energy   :        -6838.94791578 Eh         -186097.23379 eV
Kinetic Energy     :         3390.38200329 Eh           92256.98456 eV
Virial Ratio       :            2.01716146


DFT components:
N(Alpha)           :       95.000047866274 electrons
N(Beta)            :       95.000047866274 electrons
N(Total)           :      190.000095732548 electrons
E(X)               :     -177.156813413409 Eh       
E(C)               :       -8.325837319949 Eh       
E(XC)              :     -185.482650733359 Eh       
DFET-embed. en.    :        0.000000000000 Eh       
CPCM Solvation Model Properties:
Surface-charge          :           -1.02943858
Charge-correction       :            0.00298157 Eh               0.08113 eV
Free-energy (cav+disp)  :  This term is not implemented in the current solvation scheme

---------------
SCF CONVERGENCE
---------------

  Last Energy change         ...   -2.2098e-08  Tolerance :   1.0000e-08
  Last MAX-Density change    ...    0.0000e+00  Tolerance :   1.0000e-07
  Last RMS-Density change    ...    0.0000e+00  Tolerance :   5.0000e-09
  Last DIIS Error            ...    5.7741e-07  Tolerance :   5.0000e-07

             **** THE GBW FILE WAS UPDATED (FcCc_Opt_S1.gbw) ****
             **** DENSITY FcCc_Opt_S1.scfp WAS UPDATED ****
             **** ENERGY FILE WAS UPDATED (FcCc_Opt_S1.en.tmp) ****
             **** THE GBW FILE WAS UPDATED (FcCc_Opt_S1.gbw) ****
             **** DENSITY FcCc_Opt_S1.scfp WAS UPDATED ****
----------------
ORBITAL ENERGIES
----------------

  NO   OCC          E(Eh)            E(eV) 
   0   2.0000    -283.206529     -7706.4414 
   1   2.0000    -260.889057     -7099.1522 
   2   2.0000     -33.579282      -913.7387 
   3   2.0000     -30.576085      -832.0176 
   4   2.0000     -28.815531      -784.1105 
   5   2.0000     -28.796069      -783.5809 
   6   2.0000     -28.794960      -783.5507 
   7   2.0000     -26.091684      -709.9908 
   8   2.0000     -26.069603      -709.3900 
   9   2.0000     -26.068729      -709.3662 
  10   2.0000     -10.244326      -278.7623 
  11   2.0000     -10.227747      -278.3111 
  12   2.0000     -10.227363      -278.3007 
  13   2.0000     -10.227003      -278.2909 
  14   2.0000     -10.226900      -278.2881 
  15   2.0000     -10.226819      -278.2859 
  16   2.0000     -10.226629      -278.2807 
  17   2.0000     -10.226450      -278.2758 
  18   2.0000     -10.226171      -278.2683 
  19   2.0000     -10.225716      -278.2559 
  20   2.0000     -10.215003      -277.9644 
  21   2.0000     -10.196489      -277.4606 
  22   2.0000     -10.196357      -277.4570 
  23   2.0000     -10.191793      -277.3328 
  24   2.0000     -10.191045      -277.3124 
  25   2.0000     -10.190590      -277.3001 
  26   2.0000     -10.189276      -277.2643 
  27   2.0000     -10.189228      -277.2630 
  28   2.0000     -10.188102      -277.2324 
  29   2.0000     -10.187617      -277.2192 
  30   2.0000      -3.865310      -105.1804 
  31   2.0000      -3.488199       -94.9187 
  32   2.0000      -2.509755       -68.2939 
  33   2.0000      -2.466859       -67.1266 
  34   2.0000      -2.465208       -67.0817 
  35   2.0000      -2.236588       -60.8607 
  36   2.0000      -2.189429       -59.5774 
  37   2.0000      -2.187139       -59.5151 
  38   2.0000      -0.939585       -25.5674 
  39   2.0000      -0.923050       -25.1175 
  40   2.0000      -0.896807       -24.4034 
  41   2.0000      -0.884271       -24.0622 
  42   2.0000      -0.783709       -21.3258 
  43   2.0000      -0.753378       -20.5005 
  44   2.0000      -0.751375       -20.4459 
  45   2.0000      -0.748767       -20.3750 
  46   2.0000      -0.718218       -19.5437 
  47   2.0000      -0.716178       -19.4882 
  48   2.0000      -0.709450       -19.3051 
  49   2.0000      -0.705567       -19.1994 
  50   2.0000      -0.600349       -16.3363 
  51   2.0000      -0.587742       -15.9933 
  52   2.0000      -0.576000       -15.6737 
  53   2.0000      -0.574253       -15.6262 
  54   2.0000      -0.570722       -15.5301 
  55   2.0000      -0.557732       -15.1767 
  56   2.0000      -0.546856       -14.8807 
  57   2.0000      -0.544424       -14.8145 
  58   2.0000      -0.542770       -14.7695 
  59   2.0000      -0.541369       -14.7314 
  60   2.0000      -0.529548       -14.4097 
  61   2.0000      -0.491214       -13.3666 
  62   2.0000      -0.464815       -12.6483 
  63   2.0000      -0.443654       -12.0725 
  64   2.0000      -0.441532       -12.0147 
  65   2.0000      -0.432531       -11.7698 
  66   2.0000      -0.428183       -11.6514 
  67   2.0000      -0.427454       -11.6316 
  68   2.0000      -0.424804       -11.5595 
  69   2.0000      -0.414592       -11.2816 
  70   2.0000      -0.412862       -11.2346 
  71   2.0000      -0.410942       -11.1823 
  72   2.0000      -0.407777       -11.0962 
  73   2.0000      -0.405583       -11.0365 
  74   2.0000      -0.402777       -10.9601 
  75   2.0000      -0.397850       -10.8260 
  76   2.0000      -0.390038       -10.6135 
  77   2.0000      -0.382055       -10.3963 
  78   2.0000      -0.380507       -10.3541 
  79   2.0000      -0.379570       -10.3286 
  80   2.0000      -0.374570       -10.1926 
  81   2.0000      -0.331192        -9.0122 
  82   2.0000      -0.328815        -8.9475 
  83   2.0000      -0.319391        -8.6911 
  84   2.0000      -0.304816        -8.2945 
  85   2.0000      -0.293062        -7.9746 
  86   2.0000      -0.289873        -7.8878 
  87   2.0000      -0.289316        -7.8727 
  88   2.0000      -0.274968        -7.4823 
  89   2.0000      -0.267459        -7.2779 
  90   2.0000      -0.253339        -6.8937 
  91   2.0000      -0.242880        -6.6091 
  92   2.0000      -0.238357        -6.4860 
  93   2.0000      -0.203955        -5.5499 
  94   2.0000      -0.198151        -5.3920 
  95   0.0000      -0.096108        -2.6152 
  96   0.0000      -0.085744        -2.3332 
  97   0.0000      -0.043478        -1.1831 
  98   0.0000      -0.028158        -0.7662 
  99   0.0000      -0.001489        -0.0405 
 100   0.0000       0.014890         0.4052 
 101   0.0000       0.020431         0.5560 
 102   0.0000       0.023596         0.6421 
 103   0.0000       0.028157         0.7662 
 104   0.0000       0.033167         0.9025 
 105   0.0000       0.046982         1.2784 
 106   0.0000       0.049669         1.3516 
 107   0.0000       0.052696         1.4339 
 108   0.0000       0.061112         1.6629 
 109   0.0000       0.062039         1.6882 
 110   0.0000       0.063016         1.7148 
 111   0.0000       0.069099         1.8803 
 112   0.0000       0.076662         2.0861 
 113   0.0000       0.083384         2.2690 
 114   0.0000       0.084572         2.3013 
 115   0.0000       0.085684         2.3316 
 116   0.0000       0.093516         2.5447 
 117   0.0000       0.095222         2.5911 
 118   0.0000       0.097154         2.6437 
 119   0.0000       0.104061         2.8316 
 120   0.0000       0.109658         2.9839 
 121   0.0000       0.110893         3.0176 
 122   0.0000       0.116537         3.1711 
 123   0.0000       0.120560         3.2806 
 124   0.0000       0.122007         3.3200 
 125   0.0000       0.131975         3.5912 
 126   0.0000       0.136305         3.7090 
 127   0.0000       0.142616         3.8808 
 128   0.0000       0.145163         3.9501 
 129   0.0000       0.150443         4.0938 
 130   0.0000       0.151796         4.1306 
 131   0.0000       0.157441         4.2842 
 132   0.0000       0.162278         4.4158 
 133   0.0000       0.168396         4.5823 
 134   0.0000       0.170401         4.6368 
 135   0.0000       0.177384         4.8269 
 136   0.0000       0.179864         4.8944 
 137   0.0000       0.180565         4.9134 
 138   0.0000       0.183002         4.9797 
 139   0.0000       0.188385         5.1262 
 140   0.0000       0.190875         5.1940 
 141   0.0000       0.192190         5.2297 
 142   0.0000       0.198966         5.4141 
 143   0.0000       0.201551         5.4845 
 144   0.0000       0.203263         5.5311 
 145   0.0000       0.205079         5.5805 
 146   0.0000       0.206446         5.6177 
 147   0.0000       0.214420         5.8347 
 148   0.0000       0.216814         5.8998 
 149   0.0000       0.217785         5.9262 
 150   0.0000       0.221144         6.0176 
 151   0.0000       0.223492         6.0815 
 152   0.0000       0.229223         6.2375 
 153   0.0000       0.241202         6.5634 
 154   0.0000       0.243350         6.6219 
 155   0.0000       0.247243         6.7278 
 156   0.0000       0.256478         6.9791 
 157   0.0000       0.262543         7.1442 
 158   0.0000       0.281098         7.6491 
 159   0.0000       0.299912         8.1610 
 160   0.0000       0.306625         8.3437 
 161   0.0000       0.307158         8.3582 
 162   0.0000       0.313824         8.5396 
 163   0.0000       0.316796         8.6205 
 164   0.0000       0.318928         8.6785 
 165   0.0000       0.323405         8.8003 
 166   0.0000       0.327009         8.8984 
 167   0.0000       0.331923         9.0321 
 168   0.0000       0.333377         9.0716 
 169   0.0000       0.336412         9.1542 
 170   0.0000       0.339444         9.2367 
 171   0.0000       0.343773         9.3546 
 172   0.0000       0.344855         9.3840 
 173   0.0000       0.353357         9.6153 
 174   0.0000       0.354125         9.6362 
 175   0.0000       0.358449         9.7539 
 176   0.0000       0.358840         9.7645 
 177   0.0000       0.364216         9.9108 
 178   0.0000       0.368058        10.0154 
 179   0.0000       0.375497        10.2178 
 180   0.0000       0.379740        10.3333 
 181   0.0000       0.383212        10.4277 
 182   0.0000       0.386930        10.5289 
 183   0.0000       0.391325        10.6485 
 184   0.0000       0.393865        10.7176 
 185   0.0000       0.402238        10.9454 
 186   0.0000       0.404750        11.0138 
 187   0.0000       0.411093        11.1864 
 188   0.0000       0.413190        11.2435 
 189   0.0000       0.413807        11.2603 
 190   0.0000       0.418130        11.3779 
 191   0.0000       0.420521        11.4430 
 192   0.0000       0.421645        11.4735 
 193   0.0000       0.421838        11.4788 
 194   0.0000       0.426146        11.5960 
 195   0.0000       0.426519        11.6062 
 196   0.0000       0.430931        11.7262 
 197   0.0000       0.430942        11.7265 
 198   0.0000       0.437658        11.9093 
 199   0.0000       0.438674        11.9369 
 200   0.0000       0.443933        12.0800 
 201   0.0000       0.445598        12.1253 
 202   0.0000       0.453502        12.3404 
 203   0.0000       0.454553        12.3690 
 204   0.0000       0.457548        12.4505 
 205   0.0000       0.462553        12.5867 
 206   0.0000       0.464932        12.6514 
 207   0.0000       0.473775        12.8921 
 208   0.0000       0.474544        12.9130 
 209   0.0000       0.481679        13.1071 
 210   0.0000       0.484239        13.1768 
 211   0.0000       0.489803        13.3282 
 212   0.0000       0.495478        13.4826 
 213   0.0000       0.496685        13.5155 
 214   0.0000       0.512865        13.9558 
 215   0.0000       0.515658        14.0318 
 216   0.0000       0.519830        14.1453 
 217   0.0000       0.520806        14.1719 
 218   0.0000       0.525148        14.2900 
 219   0.0000       0.526392        14.3239 
 220   0.0000       0.528609        14.3842 
 221   0.0000       0.529155        14.3990 
 222   0.0000       0.536691        14.6041 
 223   0.0000       0.536764        14.6061 
 224   0.0000       0.546715        14.8769 
 225   0.0000       0.555376        15.1125 
 226   0.0000       0.558324        15.1928 
 227   0.0000       0.560753        15.2589 
 228   0.0000       0.568198        15.4615 
 229   0.0000       0.578561        15.7434 
 230   0.0000       0.580829        15.8052 
 231   0.0000       0.583665        15.8823 
 232   0.0000       0.587832        15.9957 
 233   0.0000       0.594458        16.1760 
 234   0.0000       0.598585        16.2883 
 235   0.0000       0.605103        16.4657 
 236   0.0000       0.609539        16.5864 
 237   0.0000       0.612943        16.6790 
 238   0.0000       0.615792        16.7566 
 239   0.0000       0.621795        16.9199 
 240   0.0000       0.629120        17.1192 
 241   0.0000       0.631008        17.1706 
 242   0.0000       0.644081        17.5263 
 243   0.0000       0.646722        17.5982 
 244   0.0000       0.648027        17.6337 
 245   0.0000       0.658256        17.9120 
 246   0.0000       0.667618        18.1668 
 247   0.0000       0.670834        18.2543 
 248   0.0000       0.672156        18.2903 
 249   0.0000       0.677081        18.4243 
 250   0.0000       0.690895        18.8002 
 251   0.0000       0.695382        18.9223 
 252   0.0000       0.706690        19.2300 
 253   0.0000       0.715801        19.4779 
 254   0.0000       0.723251        19.6807 
 255   0.0000       0.725745        19.7485 
 256   0.0000       0.735514        20.0143 
 257   0.0000       0.743132        20.2217 
 258   0.0000       0.748279        20.3617 
 259   0.0000       0.754434        20.5292 
 260   0.0000       0.763800        20.7840 
 261   0.0000       0.764186        20.7946 
 262   0.0000       0.776665        21.1341 
 263   0.0000       0.784967        21.3600 
 264   0.0000       0.795464        21.6457 
 265   0.0000       0.800931        21.7944 
 266   0.0000       0.813627        22.1399 
 267   0.0000       0.842700        22.9310 
 268   0.0000       0.848727        23.0950 
 269   0.0000       0.855334        23.2748 
 270   0.0000       0.867547        23.6072 
 271   0.0000       0.875177        23.8148 
 272   0.0000       0.881124        23.9766 
 273   0.0000       0.885459        24.0946 
 274   0.0000       0.889408        24.2020 
 275   0.0000       0.893708        24.3190 
 276   0.0000       0.896440        24.3934 
 277   0.0000       0.902550        24.5596 
 278   0.0000       0.905457        24.6388 
 279   0.0000       0.906458        24.6660 
 280   0.0000       0.921955        25.0877 
 281   0.0000       0.927567        25.2404 
 282   0.0000       0.928939        25.2777 
 283   0.0000       0.943835        25.6831 
 284   0.0000       0.944571        25.7031 
 285   0.0000       0.952261        25.9124 
 286   0.0000       0.955657        26.0047 
 287   0.0000       0.961778        26.1713 
 288   0.0000       0.976345        26.5677 
 289   0.0000       0.993851        27.0441 
 290   0.0000       0.996313        27.1111 
 291   0.0000       1.006529        27.3890 
 292   0.0000       1.016589        27.6628 
 293   0.0000       1.017493        27.6874 
 294   0.0000       1.021537        27.7974 
 295   0.0000       1.026383        27.9293 
 296   0.0000       1.030993        28.0548 
 297   0.0000       1.038002        28.2455 
 298   0.0000       1.043135        28.3851 
 299   0.0000       1.050768        28.5928 
 300   0.0000       1.053496        28.6671 
 301   0.0000       1.062236        28.9049 
 302   0.0000       1.072095        29.1732 
 303   0.0000       1.078630        29.3510 
 304   0.0000       1.081076        29.4176 
 305   0.0000       1.087740        29.5989 
 306   0.0000       1.090167        29.6649 
 307   0.0000       1.094956        29.7953 
 308   0.0000       1.096532        29.8381 
 309   0.0000       1.100906        29.9572 
 310   0.0000       1.107129        30.1265 
 311   0.0000       1.145093        31.1596 
 312   0.0000       1.147332        31.2205 
 313   0.0000       1.154134        31.4056 
 314   0.0000       1.159895        31.5624 
 315   0.0000       1.162293        31.6276 
 316   0.0000       1.164642        31.6915 
 317   0.0000       1.168531        31.7974 
 318   0.0000       1.174743        31.9664 
 319   0.0000       1.180184        32.1144 
 320   0.0000       1.182580        32.1796 
 321   0.0000       1.193553        32.4782 
 322   0.0000       1.197338        32.5812 
 323   0.0000       1.210276        32.9333 
 324   0.0000       1.214224        33.0407 
 325   0.0000       1.216998        33.1162 
 326   0.0000       1.228494        33.4290 
 327   0.0000       1.232390        33.5350 
 328   0.0000       1.242694        33.8154 
 329   0.0000       1.245841        33.9011 
 330   0.0000       1.254446        34.1352 
 331   0.0000       1.262224        34.3469 
 332   0.0000       1.270788        34.5799 
 333   0.0000       1.283155        34.9164 
 334   0.0000       1.291525        35.1442 
 335   0.0000       1.296245        35.2726 
 336   0.0000       1.304381        35.4940 
 337   0.0000       1.308944        35.6182 
 338   0.0000       1.315610        35.7996 
 339   0.0000       1.318009        35.8648 
 340   0.0000       1.320043        35.9202 
 341   0.0000       1.321515        35.9602 
 342   0.0000       1.323463        36.0132 
 343   0.0000       1.332940        36.2711 
 344   0.0000       1.343620        36.5618 
 345   0.0000       1.350367        36.7454 
 346   0.0000       1.353165        36.8215 
 347   0.0000       1.356363        36.9085 
 348   0.0000       1.357095        36.9284 
 349   0.0000       1.363840        37.1120 
 350   0.0000       1.374104        37.3913 
 351   0.0000       1.391958        37.8771 
 352   0.0000       1.399937        38.0942 
 353   0.0000       1.400636        38.1132 
 354   0.0000       1.410984        38.3948 
 355   0.0000       1.412726        38.4422 
 356   0.0000       1.418985        38.6125 
 357   0.0000       1.427856        38.8539 
 358   0.0000       1.433345        39.0033 
 359   0.0000       1.439896        39.1816 
 360   0.0000       1.441360        39.2214 
 361   0.0000       1.450531        39.4709 
 362   0.0000       1.455069        39.5944 
 363   0.0000       1.459233        39.7077 
 364   0.0000       1.465878        39.8886 
 365   0.0000       1.469693        39.9924 
 366   0.0000       1.481523        40.3143 
 367   0.0000       1.512629        41.1607 
 368   0.0000       1.514552        41.2130 
 369   0.0000       1.524191        41.4754 
 370   0.0000       1.528710        41.5983 
 371   0.0000       1.531795        41.6823 
 372   0.0000       1.536453        41.8090 
 373   0.0000       1.538949        41.8769 
 374   0.0000       1.554223        42.2925 
 375   0.0000       1.559048        42.4238 
 376   0.0000       1.579239        42.9733 
 377   0.0000       1.590938        43.2916 
 378   0.0000       1.593967        43.3741 
 379   0.0000       1.607758        43.7493 
 380   0.0000       1.619471        44.0680 
 381   0.0000       1.623370        44.1742 
 382   0.0000       1.627094        44.2755 
 383   0.0000       1.638452        44.5846 
 384   0.0000       1.650904        44.9234 
 385   0.0000       1.660076        45.1730 
 386   0.0000       1.667089        45.3638 
 387   0.0000       1.667822        45.3838 
 388   0.0000       1.677835        45.6562 
 389   0.0000       1.694904        46.1207 
 390   0.0000       1.695091        46.1258 
 391   0.0000       1.703097        46.3436 
 392   0.0000       1.710219        46.5374 
 393   0.0000       1.729005        47.0486 
 394   0.0000       1.741895        47.3994 
 395   0.0000       1.748964        47.5917 
 396   0.0000       1.768275        48.1172 
 397   0.0000       1.771213        48.1972 
 398   0.0000       1.781517        48.4775 
 399   0.0000       1.793304        48.7983 
 400   0.0000       1.809506        49.2392 
 401   0.0000       1.811153        49.2840 
 402   0.0000       1.824353        49.6432 
 403   0.0000       1.839322        50.0505 
 404   0.0000       1.854177        50.4547 
 405   0.0000       1.869722        50.8777 
 406   0.0000       1.874544        51.0089 
 407   0.0000       1.883132        51.2426 
 408   0.0000       1.897428        51.6316 
 409   0.0000       1.920059        52.2474 
 410   0.0000       1.925163        52.3864 
 411   0.0000       1.928748        52.4839 
 412   0.0000       1.936675        52.6996 
 413   0.0000       1.961466        53.3742 
 414   0.0000       1.969217        53.5851 
 415   0.0000       1.972435        53.6727 
 416   0.0000       2.020462        54.9796 
 417   0.0000       2.026835        55.1530 
 418   0.0000       2.030617        55.2559 
 419   0.0000       2.049563        55.7715 
 420   0.0000       2.054939        55.9177 
 421   0.0000       2.056169        55.9512 
 422   0.0000       2.067298        56.2540 
 423   0.0000       2.067405        56.2570 
 424   0.0000       2.070746        56.3479 
 425   0.0000       2.073755        56.4297 
 426   0.0000       2.081112        56.6299 
 427   0.0000       2.091699        56.9180 
 428   0.0000       2.108006        57.3618 
 429   0.0000       2.111237        57.4497 
 430   0.0000       2.126874        57.8752 
 431   0.0000       2.130672        57.9785 
 432   0.0000       2.147600        58.4392 
 433   0.0000       2.151867        58.5553 
 434   0.0000       2.162879        58.8549 
 435   0.0000       2.180690        59.3396 
 436   0.0000       2.190338        59.6021 
 437   0.0000       2.212756        60.2121 
 438   0.0000       2.225038        60.5464 
 439   0.0000       2.233269        60.7703 
 440   0.0000       2.235964        60.8437 
 441   0.0000       2.236276        60.8522 
 442   0.0000       2.255974        61.3882 
 443   0.0000       2.258752        61.4638 
 444   0.0000       2.272911        61.8491 
 445   0.0000       2.281083        62.0714 
 446   0.0000       2.284899        62.1753 
 447   0.0000       2.288971        62.2861 
 448   0.0000       2.309762        62.8518 
 449   0.0000       2.318938        63.1015 
 450   0.0000       2.333778        63.5053 
 451   0.0000       2.341830        63.7244 
 452   0.0000       2.344724        63.8032 
 453   0.0000       2.355727        64.1026 
 454   0.0000       2.359181        64.1966 
 455   0.0000       2.384371        64.8820 
 456   0.0000       2.412738        65.6539 
 457   0.0000       2.413528        65.6754 
 458   0.0000       2.422249        65.9127 
 459   0.0000       2.434162        66.2369 
 460   0.0000       2.437353        66.3237 
 461   0.0000       2.442688        66.4689 
 462   0.0000       2.449122        66.6440 
 463   0.0000       2.460890        66.9642 
 464   0.0000       2.473092        67.2963 
 465   0.0000       2.484075        67.5951 
 466   0.0000       2.489196        67.7345 
 467   0.0000       2.499700        68.0203 
 468   0.0000       2.506805        68.2136 
 469   0.0000       2.507173        68.2237 
 470   0.0000       2.515516        68.4507 
 471   0.0000       2.547481        69.3205 
 472   0.0000       2.562846        69.7386 
 473   0.0000       2.568728        69.8986 
 474   0.0000       2.573681        70.0334 
 475   0.0000       2.580233        70.2117 
 476   0.0000       2.588950        70.4489 
 477   0.0000       2.591634        70.5219 
 478   0.0000       2.601000        70.7768 
 479   0.0000       2.610245        71.0284 
 480   0.0000       2.615611        71.1744 
 481   0.0000       2.619695        71.2855 
 482   0.0000       2.630377        71.5762 
 483   0.0000       2.633037        71.6486 
 484   0.0000       2.650173        72.1149 
 485   0.0000       2.659217        72.3610 
 486   0.0000       2.712042        73.7984 
 487   0.0000       2.720027        74.0157 
 488   0.0000       2.723476        74.1095 
 489   0.0000       2.724777        74.1450 
 490   0.0000       2.729838        74.2827 
 491   0.0000       2.737250        74.4844 
 492   0.0000       2.747107        74.7526 
 493   0.0000       2.760756        75.1240 
 494   0.0000       2.766261        75.2738 
 495   0.0000       2.782988        75.7290 
 496   0.0000       2.783394        75.7400 
 497   0.0000       2.808759        76.4302 
 498   0.0000       2.831590        77.0515 
 499   0.0000       2.837255        77.2056 
 500   0.0000       2.854569        77.6768 
 501   0.0000       2.866319        77.9965 
 502   0.0000       2.887772        78.5803 
 503   0.0000       2.890843        78.6638 
 504   0.0000       2.901438        78.9521 
 505   0.0000       2.906517        79.0904 
 506   0.0000       2.907354        79.1131 
 507   0.0000       2.908180        79.1356 
 508   0.0000       2.928640        79.6924 
 509   0.0000       2.935949        79.8912 
 510   0.0000       2.937048        79.9211 
 511   0.0000       2.944640        80.1277 
 512   0.0000       2.949885        80.2704 
 513   0.0000       2.953371        80.3653 
 514   0.0000       2.960818        80.5679 
 515   0.0000       2.969913        80.8155 
 516   0.0000       2.979652        81.0805 
 517   0.0000       2.991319        81.3979 
 518   0.0000       2.994797        81.4926 
 519   0.0000       2.996995        81.5524 
 520   0.0000       3.007945        81.8503 
 521   0.0000       3.008170        81.8565 
 522   0.0000       3.017088        82.0992 
 523   0.0000       3.023973        82.2865 
 524   0.0000       3.024922        82.3123 
 525   0.0000       3.032185        82.5100 
 526   0.0000       3.033679        82.5506 
 527   0.0000       3.051566        83.0373 
 528   0.0000       3.058205        83.2180 
 529   0.0000       3.066940        83.4557 
 530   0.0000       3.070445        83.5511 
 531   0.0000       3.070664        83.5570 
 532   0.0000       3.077458        83.7419 
 533   0.0000       3.092019        84.1381 
 534   0.0000       3.099960        84.3542 
 535   0.0000       3.113148        84.7131 
 536   0.0000       3.113547        84.7239 
 537   0.0000       3.118519        84.8592 
 538   0.0000       3.128225        85.1233 
 539   0.0000       3.131565        85.2142 
 540   0.0000       3.138773        85.4104 
 541   0.0000       3.140090        85.4462 
 542   0.0000       3.145173        85.5845 
 543   0.0000       3.153045        85.7987 
 544   0.0000       3.164058        86.0984 
 545   0.0000       3.170859        86.2834 
 546   0.0000       3.173332        86.3508 
 547   0.0000       3.180248        86.5389 
 548   0.0000       3.192451        86.8710 
 549   0.0000       3.205976        87.2390 
 550   0.0000       3.208010        87.2944 
 551   0.0000       3.228750        87.8587 
 552   0.0000       3.232425        87.9588 
 553   0.0000       3.239747        88.1580 
 554   0.0000       3.241391        88.2027 
 555   0.0000       3.254777        88.5670 
 556   0.0000       3.259042        88.6830 
 557   0.0000       3.265529        88.8596 
 558   0.0000       3.269282        88.9617 
 559   0.0000       3.274901        89.1146 
 560   0.0000       3.282831        89.3304 
 561   0.0000       3.294904        89.6589 
 562   0.0000       3.318415        90.2987 
 563   0.0000       3.324852        90.4738 
 564   0.0000       3.337895        90.8287 
 565   0.0000       3.350180        91.1630 
 566   0.0000       3.354314        91.2755 
 567   0.0000       3.366339        91.6027 
 568   0.0000       3.370339        91.7116 
 569   0.0000       3.373227        91.7902 
 570   0.0000       3.379203        91.9528 
 571   0.0000       3.379907        91.9719 
 572   0.0000       3.391704        92.2930 
 573   0.0000       3.397389        92.4476 
 574   0.0000       3.398016        92.4647 
 575   0.0000       3.409237        92.7701 
 576   0.0000       3.410976        92.8174 
 577   0.0000       3.417437        92.9932 
 578   0.0000       3.421800        93.1119 
 579   0.0000       3.422550        93.1323 
 580   0.0000       3.433410        93.4278 
 581   0.0000       3.442483        93.6747 
 582   0.0000       3.457760        94.0904 
 583   0.0000       3.465475        94.3004 
 584   0.0000       3.472803        94.4998 
 585   0.0000       3.478334        94.6503 
 586   0.0000       3.480976        94.7222 
 587   0.0000       3.509310        95.4932 
 588   0.0000       3.521158        95.8156 
 589   0.0000       3.529414        96.0402 
 590   0.0000       3.566120        97.0391 
 591   0.0000       3.567390        97.0736 
 592   0.0000       3.624160        98.6184 
 593   0.0000       3.666218        99.7629 
 594   0.0000       3.672852        99.9434 
 595   0.0000       3.691254       100.4441 
 596   0.0000       3.697583       100.6163 
 597   0.0000       3.706325       100.8542 
 598   0.0000       3.713860       101.0593 
 599   0.0000       3.717670       101.1629 
 600   0.0000       3.721961       101.2797 
 601   0.0000       3.732320       101.5616 
 602   0.0000       3.740706       101.7898 
 603   0.0000       3.745459       101.9191 
 604   0.0000       3.761913       102.3669 
 605   0.0000       3.768053       102.5339 
 606   0.0000       3.770033       102.5878 
 607   0.0000       3.777602       102.7938 
 608   0.0000       3.796221       103.3004 
 609   0.0000       3.805315       103.5479 
 610   0.0000       3.809517       103.6622 
 611   0.0000       3.832044       104.2752 
 612   0.0000       3.855044       104.9011 
 613   0.0000       3.857648       104.9719 
 614   0.0000       3.882648       105.6522 
 615   0.0000       3.901200       106.1570 
 616   0.0000       3.923189       106.7554 
 617   0.0000       3.928396       106.8971 
 618   0.0000       3.950837       107.5077 
 619   0.0000       3.959619       107.7467 
 620   0.0000       3.960331       107.7661 
 621   0.0000       3.973918       108.1358 
 622   0.0000       4.000167       108.8501 
 623   0.0000       4.012578       109.1878 
 624   0.0000       4.019323       109.3713 
 625   0.0000       4.033496       109.7570 
 626   0.0000       4.044324       110.0517 
 627   0.0000       4.046870       110.1209 
 628   0.0000       4.068475       110.7088 
 629   0.0000       4.072620       110.8216 
 630   0.0000       4.105597       111.7190 
 631   0.0000       4.124360       112.2295 
 632   0.0000       4.127292       112.3093 
 633   0.0000       4.190934       114.0411 
 634   0.0000       4.219546       114.8197 
 635   0.0000       4.225959       114.9942 
 636   0.0000       4.245359       115.5221 
 637   0.0000       4.267061       116.1126 
 638   0.0000       4.287833       116.6779 
 639   0.0000       4.312812       117.3576 
 640   0.0000       4.369937       118.9120 
 641   0.0000       4.377322       119.1130 
 642   0.0000       4.403717       119.8312 
 643   0.0000       4.478562       121.8679 
 644   0.0000       4.538007       123.4854 
 645   0.0000       4.590946       124.9260 
 646   0.0000       4.636822       126.1743 
 647   0.0000       4.700891       127.9177 
 648   0.0000       4.782556       130.1400 
 649   0.0000       4.785200       130.2119 
 650   0.0000       4.909791       133.6022 
 651   0.0000       4.938989       134.3967 
 652   0.0000       4.958789       134.9355 
 653   0.0000       4.962087       135.0253 
 654   0.0000       5.126148       139.4896 
 655   0.0000       5.138441       139.8241 
 656   0.0000       5.170760       140.7035 
 657   0.0000       5.184867       141.0874 
 658   0.0000      21.936595       596.9251 
 659   0.0000      22.021018       599.2224 
 660   0.0000      22.028595       599.4286 
 661   0.0000      22.040977       599.7655 
 662   0.0000      22.098611       601.3338 
 663   0.0000      22.101545       601.4136 
 664   0.0000      22.122958       601.9963 
 665   0.0000      22.157607       602.9391 
 666   0.0000      22.281720       606.3164 
 667   0.0000      22.284052       606.3799 
 668   0.0000      22.295362       606.6877 
 669   0.0000      22.300660       606.8318 
 670   0.0000      22.312292       607.1483 
 671   0.0000      22.347580       608.1086 
 672   0.0000      22.376062       608.8836 
 673   0.0000      22.384765       609.1204 
 674   0.0000      22.410289       609.8150 
 675   0.0000      22.447879       610.8378 
 676   0.0000      22.497300       612.1827 
 677   0.0000      22.942310       624.2920 

                    ********************************
                    * MULLIKEN POPULATION ANALYSIS *
                    ********************************

-----------------------
MULLIKEN ATOMIC CHARGES
-----------------------
   0 Fe:    0.557677
   1 C :   -0.158372
   2 C :   -0.179632
   3 C :   -0.157718
   4 C :   -0.206360
   5 C :   -0.204422
   6 H :    0.122142
   7 H :    0.124774
   8 H :    0.125371
   9 H :    0.121894
  10 H :    0.127491
  11 C :   -0.317271
  12 C :   -0.175978
  13 C :   -0.169699
  14 C :   -0.325821
  15 C :    0.239767
  16 C :    0.516096
  17 C :   -0.259553
  18 H :    0.113529
  19 H :    0.113917
  20 H :    0.127155
  21 Co:    0.302791
  22 C :   -0.117684
  23 C :   -0.105891
  24 C :   -0.105703
  25 C :   -0.114234
  26 C :   -0.073777
  27 H :    0.158276
  28 H :    0.150163
  29 H :    0.153937
  30 H :    0.153679
  31 H :    0.149871
  32 C :   -0.264028
  33 C :   -0.068166
  34 C :   -0.071589
  35 H :    0.153524
  36 H :    0.141890
  37 H :    0.141768
  38 H :    0.153149
  39 H :    0.127038
Sum of atomic charges:    1.0000000

--------------------------------
MULLIKEN REDUCED ORBITAL CHARGES
--------------------------------
  0 Fes       :     6.447057  s :     6.447057
      pz      :     4.081097  p :    12.311940
      px      :     4.088428
      py      :     4.142415
      dz2     :     1.825468  d :     6.682241
      dxz     :     1.321516
      dyz     :     1.087881
      dx2y2   :     0.630045
      dxy     :     1.817330
      f0      :     0.000153  f :     0.001085
      f+1     :     0.000089
      f-1     :     0.000068
      f+2     :     0.000070
      f-2     :     0.000243
      f+3     :     0.000194
      f-3     :     0.000268
  1 C s       :     3.152285  s :     3.152285
      pz      :     0.965647  p :     2.927039
      px      :     0.979357
      py      :     0.982035
      dz2     :     0.016472  d :     0.079048
      dxz     :     0.015390
      dyz     :     0.014133
      dx2y2   :     0.021843
      dxy     :     0.011210
  2 C s       :     3.197320  s :     3.197320
      pz      :     0.907021  p :     2.908741
      px      :     0.981416
      py      :     1.020304
      dz2     :     0.017289  d :     0.073572
      dxz     :     0.021798
      dyz     :     0.016498
      dx2y2   :     0.010986
      dxy     :     0.006999
  3 C s       :     3.152672  s :     3.152672
      pz      :     0.968097  p :     2.926097
      px      :     0.972423
      py      :     0.985577
      dz2     :     0.015490  d :     0.078950
      dxz     :     0.017114
      dyz     :     0.015155
      dx2y2   :     0.020741
      dxy     :     0.010449
  4 C s       :     3.188632  s :     3.188632
      pz      :     0.947310  p :     2.943308
      px      :     1.018755
      py      :     0.977243
      dz2     :     0.014026  d :     0.074420
      dxz     :     0.014988
      dyz     :     0.019541
      dx2y2   :     0.016266
      dxy     :     0.009599
  5 C s       :     3.188659  s :     3.188659
      pz      :     0.925234  p :     2.941601
      px      :     1.037269
      py      :     0.979098
      dz2     :     0.015619  d :     0.074163
      dxz     :     0.015245
      dyz     :     0.020730
      dx2y2   :     0.013823
      dxy     :     0.008746
  6 H s       :     0.849842  s :     0.849842
      pz      :     0.015776  p :     0.028016
      px      :     0.006414
      py      :     0.005826
  7 H s       :     0.847052  s :     0.847052
      pz      :     0.010427  p :     0.028173
      px      :     0.009068
      py      :     0.008678
  8 H s       :     0.846480  s :     0.846480
      pz      :     0.007348  p :     0.028149
      px      :     0.011464
      py      :     0.009338
  9 H s       :     0.850098  s :     0.850098
      pz      :     0.017556  p :     0.028008
      px      :     0.005086
      py      :     0.005366
 10 H s       :     0.845073  s :     0.845073
      pz      :     0.003663  p :     0.027436
      px      :     0.012223
      py      :     0.011549
 11 C s       :     3.270079  s :     3.270079
      pz      :     0.982388  p :     2.966215
      px      :     1.001821
      py      :     0.982007
      dz2     :     0.014023  d :     0.080977
      dxz     :     0.017485
      dyz     :     0.017413
      dx2y2   :     0.021716
      dxy     :     0.010340
 12 C s       :     3.223899  s :     3.223899
      pz      :     0.910935  p :     2.877498
      px      :     0.996308
      py      :     0.970255
      dz2     :     0.014055  d :     0.074582
      dxz     :     0.014215
      dyz     :     0.019229
      dx2y2   :     0.017502
      dxy     :     0.009582
 13 C s       :     3.220968  s :     3.220968
      pz      :     0.900236  p :     2.874148
      px      :     1.003231
      py      :     0.970681
      dz2     :     0.015842  d :     0.074582
      dxz     :     0.014105
      dyz     :     0.020132
      dx2y2   :     0.015477
      dxy     :     0.009027
 14 C s       :     3.277781  s :     3.277781
      pz      :     0.967918  p :     2.967036
      px      :     1.021768
      py      :     0.977350
      dz2     :     0.015282  d :     0.081005
      dxz     :     0.015917
      dyz     :     0.016372
      dx2y2   :     0.022355
      dxy     :     0.011078
 15 C s       :     2.983417  s :     2.983417
      pz      :     0.840678  p :     2.634111
      px      :     0.707930
      py      :     1.085503
      dz2     :     0.030570  d :     0.142705
      dxz     :     0.034928
      dyz     :     0.022542
      dx2y2   :     0.031424
      dxy     :     0.023241
 16 C s       :     2.835547  s :     2.835547
      pz      :     0.820874  p :     2.500714
      px      :     0.677990
      py      :     1.001851
      dz2     :     0.029670  d :     0.147642
      dxz     :     0.034671
      dyz     :     0.019657
      dx2y2   :     0.039396
      dxy     :     0.024248
 17 C s       :     3.282191  s :     3.282191
      pz      :     0.997028  p :     2.899007
      px      :     0.964245
      py      :     0.937735
      dz2     :     0.013351  d :     0.078355
      dxz     :     0.017741
      dyz     :     0.016385
      dx2y2   :     0.019846
      dxy     :     0.011032
 18 H s       :     0.858113  s :     0.858113
      pz      :     0.007626  p :     0.028358
      px      :     0.011357
      py      :     0.009375
 19 H s       :     0.857736  s :     0.857736
      pz      :     0.010187  p :     0.028347
      px      :     0.009274
      py      :     0.008886
 20 H s       :     0.844691  s :     0.844691
      pz      :     0.017708  p :     0.028154
      px      :     0.005133
      py      :     0.005313
 21 Cos       :     6.562760  s :     6.562760
      pz      :     4.138557  p :    12.541083
      px      :     4.179308
      py      :     4.223217
      dz2     :     1.861887  d :     7.592439
      dxz     :     1.458810
      dyz     :     1.372747
      dx2y2   :     1.009249
      dxy     :     1.889746
      f0      :     0.000124  f :     0.000927
      f+1     :     0.000068
      f-1     :     0.000069
      f+2     :     0.000080
      f-2     :     0.000200
      f+3     :     0.000174
      f-3     :     0.000210
 22 C s       :     3.184892  s :     3.184892
      pz      :     0.993095  p :     2.857313
      px      :     0.928058
      py      :     0.936161
      dz2     :     0.013301  d :     0.075479
      dxz     :     0.014848
      dyz     :     0.015263
      dx2y2   :     0.019969
      dxy     :     0.012098
 23 C s       :     3.184601  s :     3.184601
      pz      :     0.930179  p :     2.847273
      px      :     0.959534
      py      :     0.957560
      dz2     :     0.015890  d :     0.074018
      dxz     :     0.020837
      dyz     :     0.015040
      dx2y2   :     0.014087
      dxy     :     0.008163
 24 C s       :     3.183950  s :     3.183950
      pz      :     0.943929  p :     2.847744
      px      :     0.949276
      py      :     0.954540
      dz2     :     0.015796  d :     0.074008
      dxz     :     0.019528
      dyz     :     0.014447
      dx2y2   :     0.015162
      dxy     :     0.009075
 25 C s       :     3.182278  s :     3.182278
      pz      :     0.984042  p :     2.856588
      px      :     0.936639
      py      :     0.935907
      dz2     :     0.014470  d :     0.075368
      dxz     :     0.014864
      dyz     :     0.016028
      dx2y2   :     0.018321
      dxy     :     0.011685
 26 C s       :     3.158624  s :     3.158624
      pz      :     0.908433  p :     2.843165
      px      :     0.961179
      py      :     0.973553
      dz2     :     0.017132  d :     0.071988
      dxz     :     0.014193
      dyz     :     0.022548
      dx2y2   :     0.010537
      dxy     :     0.007576
 27 H s       :     0.813645  s :     0.813645
      pz      :     0.003612  p :     0.028078
      px      :     0.012670
      py      :     0.011796
 28 H s       :     0.821672  s :     0.821672
      pz      :     0.018425  p :     0.028165
      px      :     0.004680
      py      :     0.005060
 29 H s       :     0.818025  s :     0.818025
      pz      :     0.007677  p :     0.028038
      px      :     0.010838
      py      :     0.009522
 30 H s       :     0.818277  s :     0.818277
      pz      :     0.010311  p :     0.028044
      px      :     0.008836
      py      :     0.008898
 31 H s       :     0.821960  s :     0.821960
      pz      :     0.016810  p :     0.028169
      px      :     0.005916
      py      :     0.005443
 32 C s       :     3.285163  s :     3.285163
      pz      :     0.987293  p :     2.900461
      px      :     0.977883
      py      :     0.935285
      dz2     :     0.014873  d :     0.078404
      dxz     :     0.016076
      dyz     :     0.015418
      dx2y2   :     0.020008
      dxy     :     0.012028
 33 C s       :     3.221479  s :     3.221479
      pz      :     0.904979  p :     2.773332
      px      :     0.925978
      py      :     0.942375
      dz2     :     0.016846  d :     0.073355
      dxz     :     0.012952
      dyz     :     0.020369
      dx2y2   :     0.014087
      dxy     :     0.009101
 34 C s       :     3.224706  s :     3.224706
      pz      :     0.912255  p :     2.773468
      px      :     0.921793
      py      :     0.939420
      dz2     :     0.014444  d :     0.073415
      dxz     :     0.014093
      dyz     :     0.019527
      dx2y2   :     0.015698
      dxy     :     0.009653
 35 H s       :     0.818191  s :     0.818191
      pz      :     0.016967  p :     0.028286
      px      :     0.005936
      py      :     0.005383
 36 H s       :     0.829839  s :     0.829839
      pz      :     0.007734  p :     0.028271
      px      :     0.010852
      py      :     0.009685
 37 H s       :     0.829956  s :     0.829956
      pz      :     0.010380  p :     0.028276
      px      :     0.008821
      py      :     0.009075
 38 H s       :     0.818558  s :     0.818558
      pz      :     0.018522  p :     0.028293
      px      :     0.004743
      py      :     0.005027
 39 H s       :     0.844833  s :     0.844833
      pz      :     0.016304  p :     0.028129
      px      :     0.006203
      py      :     0.005622


                     *******************************
                     * LOEWDIN POPULATION ANALYSIS *
                     *******************************

----------------------
LOEWDIN ATOMIC CHARGES
----------------------
   0 Fe:   -0.094783
   1 C :   -0.124588
   2 C :   -0.106425
   3 C :   -0.124303
   4 C :   -0.126911
   5 C :   -0.126032
   6 H :    0.142220
   7 H :    0.142904
   8 H :    0.143010
   9 H :    0.142180
  10 H :    0.143657
  11 C :   -0.080456
  12 C :   -0.121583
  13 C :   -0.121427
  14 C :   -0.080680
  15 C :   -0.079804
  16 C :   -0.044726
  17 C :   -0.027399
  18 H :    0.145561
  19 H :    0.145554
  20 H :    0.148158
  21 Co:   -0.053606
  22 C :   -0.061449
  23 C :   -0.056150
  24 C :   -0.056164
  25 C :   -0.061373
  26 C :   -0.057339
  27 H :    0.159315
  28 H :    0.158898
  29 H :    0.158900
  30 H :    0.158904
  31 H :    0.158902
  32 C :   -0.027358
  33 C :   -0.054384
  34 C :   -0.054364
  35 H :    0.161831
  36 H :    0.160666
  37 H :    0.160669
  38 H :    0.161862
  39 H :    0.148114

-------------------------------
LOEWDIN REDUCED ORBITAL CHARGES
-------------------------------
  0 Fes       :     6.133965  s :     6.133965
      pz      :     4.183023  p :    12.508759
      px      :     4.175092
      py      :     4.150644
      dz2     :     1.880223  d :     7.450597
      dxz     :     1.467275
      dyz     :     1.288476
      dx2y2   :     0.907262
      dxy     :     1.907361
      f0      :     0.000246  f :     0.001462
      f+1     :     0.000100
      f-1     :     0.000072
      f+2     :     0.000092
      f-2     :     0.000351
      f+3     :     0.000234
      f-3     :     0.000367
  1 C s       :     2.762461  s :     2.762461
      pz      :     1.012219  p :     2.966146
      px      :     0.986967
      py      :     0.966960
      dz2     :     0.113293  d :     0.395982
      dxz     :     0.070102
      dyz     :     0.072388
      dx2y2   :     0.082364
      dxy     :     0.057834
  2 C s       :     2.767856  s :     2.767856
      pz      :     1.038223  p :     2.950803
      px      :     0.968343
      py      :     0.944238
      dz2     :     0.113578  d :     0.387766
      dxz     :     0.094343
      dyz     :     0.093275
      dx2y2   :     0.028915
      dxy     :     0.057656
  3 C s       :     2.762403  s :     2.762403
      pz      :     1.014763  p :     2.965813
      px      :     0.986212
      py      :     0.964837
      dz2     :     0.101503  d :     0.396088
      dxz     :     0.084550
      dyz     :     0.079851
      dx2y2   :     0.076048
      dxy     :     0.054135
  4 C s       :     2.760452  s :     2.760452
      pz      :     1.022030  p :     2.968810
      px      :     0.971528
      py      :     0.975252
      dz2     :     0.086869  d :     0.397649
      dxz     :     0.105023
      dyz     :     0.099335
      dx2y2   :     0.054817
      dxy     :     0.051605
  5 C s       :     2.760604  s :     2.760604
      pz      :     1.025910  p :     2.968095
      px      :     0.967674
      py      :     0.974512
      dz2     :     0.091798  d :     0.397333
      dxz     :     0.107127
      dyz     :     0.100080
      dx2y2   :     0.045001
      dxy     :     0.053327
  6 H s       :     0.794851  s :     0.794851
      pz      :     0.032607  p :     0.062929
      px      :     0.016472
      py      :     0.013850
  7 H s       :     0.793847  s :     0.793847
      pz      :     0.023389  p :     0.063249
      px      :     0.018959
      py      :     0.020901
  8 H s       :     0.793743  s :     0.793743
      pz      :     0.018323  p :     0.063247
      px      :     0.022744
      py      :     0.022180
  9 H s       :     0.794900  s :     0.794900
      pz      :     0.036011  p :     0.062919
      px      :     0.013683
      py      :     0.013225
 10 H s       :     0.793291  s :     0.793291
      pz      :     0.012219  p :     0.063052
      px      :     0.027963
      py      :     0.022870
 11 C s       :     2.752297  s :     2.752297
      pz      :     0.997854  p :     2.939415
      px      :     0.988628
      py      :     0.952933
      dz2     :     0.099191  d :     0.388744
      dxz     :     0.081446
      dyz     :     0.079224
      dx2y2   :     0.076578
      dxy     :     0.052306
 12 C s       :     2.756614  s :     2.756614
      pz      :     1.016556  p :     2.964650
      px      :     0.973474
      py      :     0.974621
      dz2     :     0.086872  d :     0.400319
      dxz     :     0.104890
      dyz     :     0.099754
      dx2y2   :     0.057178
      dxy     :     0.051625
 13 C s       :     2.756470  s :     2.756470
      pz      :     1.019189  p :     2.964443
      px      :     0.970813
      py      :     0.974442
      dz2     :     0.091063  d :     0.400514
      dxz     :     0.106993
      dyz     :     0.099852
      dx2y2   :     0.049357
      dxy     :     0.053248
 14 C s       :     2.752141  s :     2.752141
      pz      :     1.002312  p :     2.939578
      px      :     0.984711
      py      :     0.952555
      dz2     :     0.108969  d :     0.388960
      dxz     :     0.069524
      dyz     :     0.074509
      dx2y2   :     0.081464
      dxy     :     0.054494
 15 C s       :     2.693272  s :     2.693272
      pz      :     1.014446  p :     2.869299
      px      :     0.943512
      py      :     0.911341
      dz2     :     0.119098  d :     0.517233
      dxz     :     0.119741
      dyz     :     0.124468
      dx2y2   :     0.078140
      dxy     :     0.075786
 16 C s       :     2.694130  s :     2.694130
      pz      :     0.999444  p :     2.812773
      px      :     0.924036
      py      :     0.889293
      dz2     :     0.118602  d :     0.537823
      dxz     :     0.119967
      dyz     :     0.122036
      dx2y2   :     0.101519
      dxy     :     0.075700
 17 C s       :     2.750813  s :     2.750813
      pz      :     1.000879  p :     2.890760
      px      :     0.959274
      py      :     0.930607
      dz2     :     0.098376  d :     0.385827
      dxz     :     0.082287
      dyz     :     0.079066
      dx2y2   :     0.070027
      dxy     :     0.056070
 18 H s       :     0.791153  s :     0.791153
      pz      :     0.018774  p :     0.063287
      px      :     0.022378
      py      :     0.022134
 19 H s       :     0.791157  s :     0.791157
      pz      :     0.022968  p :     0.063289
      px      :     0.019119
      py      :     0.021202
 20 H s       :     0.788318  s :     0.788318
      pz      :     0.036526  p :     0.063523
      px      :     0.013848
      py      :     0.013150
 21 Cos       :     6.134217  s :     6.134217
      pz      :     4.205218  p :    12.583133
      px      :     4.193226
      py      :     4.184688
      dz2     :     1.931929  d :     8.335013
      dxz     :     1.601420
      dyz     :     1.536963
      dx2y2   :     1.272274
      dxy     :     1.992428
      f0      :     0.000186  f :     0.001243
      f+1     :     0.000083
      f-1     :     0.000083
      f+2     :     0.000102
      f-2     :     0.000291
      f+3     :     0.000220
      f-3     :     0.000279
 22 C s       :     2.760411  s :     2.760411
      pz      :     1.015463  p :     2.906514
      px      :     0.946749
      py      :     0.944303
      dz2     :     0.109473  d :     0.394524
      dxz     :     0.075901
      dyz     :     0.071731
      dx2y2   :     0.075944
      dxy     :     0.061475
 23 C s       :     2.761462  s :     2.761462
      pz      :     1.021865  p :     2.903018
      px      :     0.960948
      py      :     0.920206
      dz2     :     0.093453  d :     0.391671
      dxz     :     0.102494
      dyz     :     0.097251
      dx2y2   :     0.045301
      dxy     :     0.053171
 24 C s       :     2.761445  s :     2.761445
      pz      :     1.022869  p :     2.903002
      px      :     0.958957
      py      :     0.921175
      dz2     :     0.088350  d :     0.391716
      dxz     :     0.101418
      dyz     :     0.097375
      dx2y2   :     0.052370
      dxy     :     0.052204
 25 C s       :     2.760358  s :     2.760358
      pz      :     1.019051  p :     2.906416
      px      :     0.941785
      py      :     0.945580
      dz2     :     0.101069  d :     0.394598
      dxz     :     0.086653
      dyz     :     0.077215
      dx2y2   :     0.071112
      dxy     :     0.058550
 26 C s       :     2.760624  s :     2.760624
      pz      :     1.022224  p :     2.905378
      px      :     0.930220
      py      :     0.952935
      dz2     :     0.114798  d :     0.391337
      dxz     :     0.092353
      dyz     :     0.090318
      dx2y2   :     0.033458
      dxy     :     0.060411
 27 H s       :     0.776922  s :     0.776922
      pz      :     0.011718  p :     0.063763
      px      :     0.024908
      py      :     0.027138
 28 H s       :     0.777522  s :     0.777522
      pz      :     0.038112  p :     0.063580
      px      :     0.012015
      py      :     0.013453
 29 H s       :     0.777390  s :     0.777390
      pz      :     0.018924  p :     0.063710
      px      :     0.025340
      py      :     0.019446
 30 H s       :     0.777386  s :     0.777386
      pz      :     0.023863  p :     0.063710
      px      :     0.021433
      py      :     0.018414
 31 H s       :     0.777524  s :     0.777524
      pz      :     0.035501  p :     0.063574
      px      :     0.013760
      py      :     0.014313
 32 C s       :     2.750827  s :     2.750827
      pz      :     1.008478  p :     2.890727
      px      :     0.951358
      py      :     0.930891
      dz2     :     0.107597  d :     0.385804
      dxz     :     0.071886
      dyz     :     0.073995
      dx2y2   :     0.073492
      dxy     :     0.058833
 33 C s       :     2.757164  s :     2.757164
      pz      :     1.018634  p :     2.900620
      px      :     0.930935
      py      :     0.951051
      dz2     :     0.094130  d :     0.396600
      dxz     :     0.102249
      dyz     :     0.098059
      dx2y2   :     0.047760
      dxy     :     0.054402
 34 C s       :     2.757200  s :     2.757200
      pz      :     1.016374  p :     2.900560
      px      :     0.933909
      py      :     0.950276
      dz2     :     0.088286  d :     0.396604
      dxz     :     0.102001
      dyz     :     0.098432
      dx2y2   :     0.054906
      dxy     :     0.052979
 35 H s       :     0.774150  s :     0.774150
      pz      :     0.035638  p :     0.064018
      px      :     0.015483
      py      :     0.012898
 36 H s       :     0.775700  s :     0.775700
      pz      :     0.019149  p :     0.063634
      px      :     0.021517
      py      :     0.022968
 37 H s       :     0.775699  s :     0.775699
      pz      :     0.023670  p :     0.063632
      px      :     0.018204
      py      :     0.021758
 38 H s       :     0.774109  s :     0.774109
      pz      :     0.038762  p :     0.064029
      px      :     0.012867
      py      :     0.012400
 39 H s       :     0.788377  s :     0.788377
      pz      :     0.033830  p :     0.063509
      px      :     0.016067
      py      :     0.013612


                      *****************************
                      * MAYER POPULATION ANALYSIS *
                      *****************************

  NA   - Mulliken gross atomic population
  ZA   - Total nuclear charge
  QA   - Mulliken gross atomic charge
  VA   - Mayer's total valence
  BVA  - Mayer's bonded valence
  FA   - Mayer's free valence

  ATOM       NA         ZA         QA         VA         BVA        FA
  0 Fe    25.4423    26.0000     0.5577     3.6844     3.6844    -0.0000
  1 C      6.1584     6.0000    -0.1584     3.8626     3.8626     0.0000
  2 C      6.1796     6.0000    -0.1796     3.9222     3.9222     0.0000
  3 C      6.1577     6.0000    -0.1577     3.8601     3.8601     0.0000
  4 C      6.2064     6.0000    -0.2064     3.9181     3.9181    -0.0000
  5 C      6.2044     6.0000    -0.2044     3.9175     3.9175    -0.0000
  6 H      0.8779     1.0000     0.1221     0.9724     0.9724    -0.0000
  7 H      0.8752     1.0000     0.1248     0.9744     0.9744    -0.0000
  8 H      0.8746     1.0000     0.1254     0.9740     0.9740    -0.0000
  9 H      0.8781     1.0000     0.1219     0.9723     0.9723     0.0000
 10 H      0.8725     1.0000     0.1275     0.9739     0.9739    -0.0000
 11 C      6.3173     6.0000    -0.3173     3.8152     3.8152    -0.0000
 12 C      6.1760     6.0000    -0.1760     3.7519     3.7519     0.0000
 13 C      6.1697     6.0000    -0.1697     3.7449     3.7449    -0.0000
 14 C      6.3258     6.0000    -0.3258     3.8203     3.8203     0.0000
 15 C      5.7602     6.0000     0.2398     3.6843     3.6843     0.0000
 16 C      5.4839     6.0000     0.5161     3.3146     3.3146    -0.0000
 17 C      6.2596     6.0000    -0.2596     3.8556     3.8556    -0.0000
 18 H      0.8865     1.0000     0.1135     0.9781     0.9781    -0.0000
 19 H      0.8861     1.0000     0.1139     0.9781     0.9781     0.0000
 20 H      0.8728     1.0000     0.1272     0.9763     0.9763    -0.0000
 21 Co    26.6972    27.0000     0.3028     4.2228     4.2228    -0.0000
 22 C      6.1177     6.0000    -0.1177     3.9108     3.9108     0.0000
 23 C      6.1059     6.0000    -0.1059     3.8811     3.8811    -0.0000
 24 C      6.1057     6.0000    -0.1057     3.8823     3.8823    -0.0000
 25 C      6.1142     6.0000    -0.1142     3.9093     3.9093     0.0000
 26 C      6.0738     6.0000    -0.0738     3.8560     3.8560     0.0000
 27 H      0.8417     1.0000     0.1583     0.9653     0.9653     0.0000
 28 H      0.8498     1.0000     0.1502     0.9712     0.9712    -0.0000
 29 H      0.8461     1.0000     0.1539     0.9687     0.9687     0.0000
 30 H      0.8463     1.0000     0.1537     0.9688     0.9688    -0.0000
 31 H      0.8501     1.0000     0.1499     0.9713     0.9713     0.0000
 32 C      6.2640     6.0000    -0.2640     3.8624     3.8624     0.0000
 33 C      6.0682     6.0000    -0.0682     3.7222     3.7222    -0.0000
 34 C      6.0716     6.0000    -0.0716     3.7249     3.7249    -0.0000
 35 H      0.8465     1.0000     0.1535     0.9724     0.9724    -0.0000
 36 H      0.8581     1.0000     0.1419     0.9725     0.9725    -0.0000
 37 H      0.8582     1.0000     0.1418     0.9726     0.9726    -0.0000
 38 H      0.8469     1.0000     0.1531     0.9724     0.9724     0.0000
 39 H      0.8730     1.0000     0.1270     0.9760     0.9760    -0.0000

  Mayer bond orders larger than 0.100000
B(  0-Fe,  1-C ) :   0.3444 B(  0-Fe,  2-C ) :   0.3375 B(  0-Fe,  3-C ) :   0.3445 
B(  0-Fe,  4-C ) :   0.3839 B(  0-Fe,  5-C ) :   0.3809 B(  0-Fe, 11-C ) :   0.3665 
B(  0-Fe, 12-C ) :   0.3891 B(  0-Fe, 13-C ) :   0.3861 B(  0-Fe, 14-C ) :   0.3714 
B(  0-Fe, 16-C ) :   0.1300 B(  1-C ,  2-C ) :   1.3000 B(  1-C ,  5-C ) :   1.2632 
B(  1-C ,  9-H ) :   0.9546 B(  2-C ,  3-C ) :   1.2997 B(  2-C , 10-H ) :   0.9531 
B(  3-C ,  4-C ) :   1.2602 B(  3-C ,  6-H ) :   0.9543 B(  4-C ,  5-C ) :   1.3022 
B(  4-C ,  7-H ) :   0.9443 B(  5-C ,  8-H ) :   0.9441 B( 11-C , 12-C ) :   1.2225 
B( 11-C , 15-C ) :   1.1235 B( 11-C , 39-H ) :   0.9880 B( 12-C , 13-C ) :   1.1663 
B( 12-C , 19-H ) :   0.9926 B( 13-C , 14-C ) :   1.2197 B( 13-C , 18-H ) :   0.9939 
B( 14-C , 15-C ) :   1.1195 B( 14-C , 20-H ) :   0.9896 B( 15-C , 16-C ) :   1.1519 
B( 15-C , 21-Co) :   0.1710 B( 16-C , 17-C ) :   1.0620 B( 16-C , 32-C ) :   1.0638 
B( 17-C , 21-Co) :   0.4728 B( 17-C , 34-C ) :   1.1732 B( 17-C , 35-H ) :   0.9758 
B( 21-Co, 22-C ) :   0.4359 B( 21-Co, 23-C ) :   0.3978 B( 21-Co, 24-C ) :   0.3983 
B( 21-Co, 25-C ) :   0.4353 B( 21-Co, 26-C ) :   0.3805 B( 21-Co, 32-C ) :   0.4732 
B( 21-Co, 33-C ) :   0.4279 B( 21-Co, 34-C ) :   0.4285 B( 22-C , 23-C ) :   1.2304 
B( 22-C , 26-C ) :   1.2559 B( 22-C , 28-H ) :   0.9444 B( 23-C , 24-C ) :   1.2501 
B( 23-C , 29-H ) :   0.9439 B( 24-C , 25-C ) :   1.2311 B( 24-C , 30-H ) :   0.9434 
B( 25-C , 26-C ) :   1.2561 B( 25-C , 31-H ) :   0.9435 B( 26-C , 27-H ) :   0.9331 
B( 32-C , 33-C ) :   1.1746 B( 32-C , 38-H ) :   0.9760 B( 33-C , 34-C ) :   1.1241 
B( 33-C , 36-H ) :   0.9911 B( 34-C , 37-H ) :   0.9919 

-------
TIMINGS
-------

Total SCF time: 0 days 0 hours 3 min 19 sec 

Total time                  ....     199.729 sec
Sum of individual times     ....     197.920 sec  ( 99.1%)

Fock matrix formation       ....     186.898 sec  ( 93.6%)
  Split-RI-J                ....      18.057 sec  (  9.7% of F)
  Chain of spheres X        ....     126.505 sec  ( 67.7% of F)
  XC integration            ....      15.900 sec  (  8.5% of F)
    Basis function eval.    ....       4.710 sec  ( 29.6% of XC)
    Density eval.           ....       6.033 sec  ( 37.9% of XC)
    XC-Functional eval.     ....       0.420 sec  (  2.6% of XC)
    XC-Potential eval.      ....       3.445 sec  ( 21.7% of XC)
Diagonalization             ....       5.023 sec  (  2.5%)
Density matrix formation    ....       0.116 sec  (  0.1%)
Population analysis         ....       0.114 sec  (  0.1%)
Initial guess               ....       0.730 sec  (  0.4%)
Orbital Transformation      ....       0.000 sec  (  0.0%)
Orbital Orthonormalization  ....       0.000 sec  (  0.0%)
DIIS solution               ....       2.084 sec  (  1.0%)
Grid generation             ....       2.955 sec  (  1.5%)

Maximum memory used throughout the entire SCF-calculation: 151.3 MB

-------------------------   --------------------
FINAL SINGLE POINT ENERGY     -3448.565912484491
-------------------------   --------------------

--------------------------------------------------------------------------
WARNING: There is at least non-excluded one OpenFabrics device found,
but there are no active ports detected (or Open MPI was unable to use
them).  This is most certainly not what you wanted.  Check your
cables, subnet manager configuration, etc.  The openib BTL will be
ignored for this job.

  Local host: compute-3-16
--------------------------------------------------------------------------


           ************************************************************
           *        Program running with 16 parallel MPI-processes    *
           *              working on a common directory               *
           ************************************************************
------------------------------------------------------------------------------
                         ORCA SCF GRADIENT CALCULATION
------------------------------------------------------------------------------

 ... reading COSX grid (gridx3)
Gradient of the Kohn-Sham DFT energy:
Kohn-Sham wavefunction type      ... RKS
Hartree-Fock exchange scaling    ...    0.200
Number of operators              ...    1
Number of atoms                  ...   40
Basis set dimensions             ...  678
Integral neglect threshold       ... 2.5e-11
Integral primitive cutoff        ... 2.5e-12
SHARK Integral package           ... ON

Nuc. rep. gradient       (SHARK) ... done (  0.0 sec)
HCore & Overlap gradient (SHARK) ... done (  0.4 sec)
RI-J gradient            (SHARK) ... [compute-3-16.local:131525] 15 more processes have sent help message help-mpi-btl-openib.txt / no active ports found
[compute-3-16.local:131525] Set MCA parameter "orte_base_help_aggregate" to 0 to see all help / error messages
done (  2.4 sec)
COSX-gradient                    ... done ( 18.3 sec)
Exchange-correlation gradient    ... done

------------------
CARTESIAN GRADIENT
------------------

   1   Fe  :    0.010944169   -0.006245194    0.000824172
   2   C   :    0.006109971   -0.006600839   -0.005960412
   3   C   :   -0.013721203   -0.016113132   -0.001189682
   4   C   :    0.004958145   -0.006538860    0.007718912
   5   C   :   -0.007633167    0.001037392    0.005572947
   6   C   :   -0.006720262    0.000154102   -0.006851530
   7   H   :    0.001075534   -0.000444144   -0.002105596
   8   H   :   -0.001357296    0.000756276   -0.001755025
   9   H   :   -0.001692313    0.000830898    0.001329653
  10   H   :    0.000608088   -0.000233132    0.002325497
  11   H   :    0.001565069   -0.001427768    0.000235771
  12   C   :   -0.003049408    0.001766000   -0.006506695
  13   C   :    0.001593165    0.003577740   -0.000840365
  14   C   :    0.001428035    0.003295575    0.001110590
  15   C   :   -0.004432489    0.002015714    0.005682155
  16   C   :   -0.001321583    0.032109673   -0.000941758
  17   C   :    0.012115105   -0.013950918    0.001539681
  18   C   :    0.000732962    0.005023848    0.002140024
  19   H   :    0.001306525   -0.001356086   -0.001438731
  20   H   :    0.000957433   -0.001276175    0.001767468
  21   H   :   -0.000202428   -0.000293875   -0.002329702
  22   Co  :   -0.004025349    0.001928626   -0.000304456
  23   C   :   -0.001034806   -0.002926166   -0.003698904
  24   C   :   -0.000121550    0.000646480   -0.003750374
  25   C   :   -0.000828192    0.000872364    0.003573720
  26   C   :   -0.001665081   -0.002886277    0.003410423
  27   C   :    0.000438085    0.001096059    0.000082338
  28   H   :    0.001487114   -0.001254722    0.000143085
  29   H   :    0.000220799   -0.000445448    0.002073550
  30   H   :   -0.001279076    0.001241500    0.001014906
  31   H   :   -0.001027356    0.001181389   -0.001353312
  32   H   :    0.000633373   -0.000585832   -0.001951534
  33   C   :    0.000990388    0.004883813   -0.002123101
  34   C   :    0.002762740   -0.001075832    0.000072477
  35   C   :    0.002901279   -0.001118811    0.000466578
  36   H   :    0.000476712    0.000012228   -0.002025719
  37   H   :   -0.001413681    0.001193744    0.001046870
  38   H   :   -0.001159292    0.001074481   -0.001427907
  39   H   :    0.000051257    0.000122237    0.002129796
  40   H   :   -0.000649093   -0.000129286    0.002193339

Difference to translation invariance:
           :    0.0000223220   -0.0000823607   -0.0001008514

Difference to rotation invariance:
           :   -0.0022397337   -0.0015580569   -0.0011785485

Norm of the cartesian gradient     ...    0.0530659014
RMS gradient                       ...    0.0048442319
MAX gradient                       ...    0.0321096725

-------
TIMINGS
-------

Total SCF gradient time            ...       28.730 sec

One electron gradient       ....       0.400 sec  (  1.4%)
RI-J Coulomb gradient       ....       2.387 sec  (  8.3%)
COSX gradient               ....      18.258 sec  ( 63.6%)
XC gradient                 ....       4.425 sec  ( 15.4%)
CPCM gradient               ....       0.948 sec  (  3.3%)
   A-Matrix (El+Nuc)        ....       0.279 sec  (  1.0%)
   Potential                ....       0.670 sec  (  2.3%)

Maximum memory used throughout the entire SCFGRAD-calculation: 114.0 MB
------------------------------------------------------------------------------
                         ORCA GEOMETRY RELAXATION STEP
------------------------------------------------------------------------------

Reading the OPT-File                    .... done
Getting information on internals        .... done
Copying old internal coords+grads       .... done
Making the new internal coordinates     .... (new redundants).... done
Validating the new internal coordinates .... (new redundants).... done
Calculating the B-matrix                .... done
Calculating the G,G- and P matrices     .... done
Transforming gradient to internals      .... done
Projecting the internal gradient        .... done
Number of atoms                         ....  40
Number of internal coordinates          .... 948
Current Energy                          .... -3448.565912484 Eh
Current gradient norm                   ....     0.053065901 Eh/bohr
Maximum allowed component of the step   ....  0.300
Current trust radius                    ....  0.300
Evaluating the initial hessian          ....  (Almloef) done
Projecting the Hessian                  .... done
Forming the augmented Hessian           .... done
Diagonalizing the augmented Hessian     .... done
Last element of RFO vector              ....  0.983368849
Lowest eigenvalues of augmented Hessian:
 -0.004383169  0.014630663  0.019164821  0.019793244  0.022732579
Length of the computed step             ....  0.184691308
The final length of the internal step   ....  0.184691308
Converting the step to cartesian space:
 Initial RMS(Int)=    0.0059984948
Transforming coordinates:
 Iter   0:  RMS(Cart)=    0.0322700288 RMS(Int)=    0.4079317420
 Iter   1:  RMS(Cart)=    0.0001801389 RMS(Int)=    0.0000443280
 Iter   2:  RMS(Cart)=    0.0000016098 RMS(Int)=    0.0000003718
 Iter   3:  RMS(Cart)=    0.0000000227 RMS(Int)=    0.0000000063
done
Storing new coordinates                 .... done

                                .--------------------.
          ----------------------|Geometry convergence|-------------------------
          Item                value                   Tolerance       Converged
          ---------------------------------------------------------------------
          RMS gradient        0.0010342827            0.0001000000      NO
          MAX gradient        0.0122611588            0.0003000000      NO
          RMS step            0.0059984948            0.0020000000      NO
          MAX step            0.0619409935            0.0040000000      NO
          ........................................................
          Max(Bonds)      0.0328      Max(Angles)    1.22
          Max(Dihed)        1.84      Max(Improp)    0.00
          ---------------------------------------------------------------------

The optimization has not yet converged - more geometry cycles are needed


    ---------------------------------------------------------------------------
                         Redundant Internal Coordinates
                            (Angstroem and degrees)

        Definition                    Value    dE/dq     Step     New-Value
    ----------------------------------------------------------------------------
     1. B(C   1,Fe  0)                2.1619  0.005006 -0.0061    2.1558   
     2. B(C   2,C   1)                1.4145 -0.000358  0.0030    1.4175   
     3. B(C   2,Fe  0)                2.2544  0.009355 -0.0232    2.2312   
     4. B(C   3,C   2)                1.4138 -0.000562  0.0032    1.4171   
     5. B(C   3,Fe  0)                2.1602  0.005018 -0.0061    2.1541   
     6. B(C   4,Fe  0)                2.1207  0.004505 -0.0051    2.1156   
     7. B(C   4,C   3)                1.4351  0.003765 -0.0064    1.4288   
     8. B(C   5,C   4)                1.4149 -0.002681  0.0031    1.4180   
     9. B(C   5,C   1)                1.4343  0.003648 -0.0061    1.4282   
    10. B(C   5,Fe  0)                2.1238  0.004651 -0.0056    2.1182   
    11. B(H   6,C   3)                1.0823  0.002393 -0.0034    1.0789   
    12. B(H   7,C   4)                1.0817  0.002286 -0.0032    1.0785   
    13. B(H   8,C   5)                1.0817  0.002240 -0.0032    1.0786   
    14. B(H   9,C   1)                1.0823  0.002389 -0.0034    1.0789   
    15. B(H  10,C   2)                1.0821  0.002134 -0.0030    1.0791   
    16. B(C  11,Fe  0)                2.1701  0.005137 -0.0066    2.1635   
    17. B(C  12,C  11)                1.4214  0.001218 -0.0023    1.4191   
    18. B(C  12,Fe  0)                2.1040  0.002673 -0.0024    2.1016   
    19. B(C  13,C  12)                1.4244 -0.001029 -0.0011    1.4233   
    20. B(C  13,Fe  0)                2.1018  0.002610 -0.0022    2.0996   
    21. B(C  14,C  13)                1.4218  0.001229 -0.0025    1.4193   
    22. B(C  14,Fe  0)                2.1665  0.005034 -0.0062    2.1603   
    23. B(C  15,C  14)                1.4299  0.001707 -0.0003    1.4296   
    24. B(C  15,C  11)                1.4297  0.001655 -0.0001    1.4296   
    25. B(C  15,Fe  0)                2.3136  0.012261 -0.0328    2.2808   
    26. B(C  16,C  15)                1.4324 -0.010676  0.0105    1.4429   
    27. B(C  17,C  16)                1.4383  0.001442 -0.0021    1.4362   
    28. B(H  18,C  13)                1.0815  0.002357 -0.0033    1.0782   
    29. B(H  19,C  12)                1.0815  0.002351 -0.0033    1.0782   
    30. B(H  20,C  14)                1.0819  0.002260 -0.0032    1.0787   
    31. B(Co 21,C  16)                2.1304  0.001982 -0.0043    2.1261   
    32. B(Co 21,C  17)                2.0456 -0.000951  0.0021    2.0477   
    33. B(C  22,Co 21)                2.0463 -0.001264  0.0019    2.0483   
    34. B(C  23,C  22)                1.4287  0.001134 -0.0017    1.4271   
    35. B(C  23,Co 21)                2.0623 -0.000395 -0.0000    2.0622   
    36. B(C  24,C  23)                1.4190 -0.000966  0.0018    1.4208   
    37. B(C  24,Co 21)                2.0620 -0.000384 -0.0001    2.0619   
    38. B(C  25,C  24)                1.4287  0.001161 -0.0017    1.4270   
    39. B(C  25,Co 21)                2.0458 -0.001242  0.0020    2.0478   
    40. B(C  26,C  25)                1.4226 -0.000225  0.0003    1.4229   
    41. B(C  26,C  22)                1.4226 -0.000217  0.0003    1.4230   
    42. B(C  26,Co 21)                2.0605 -0.000391 -0.0004    2.0600   
    43. B(H  27,C  26)                1.0809  0.001937 -0.0027    1.0782   
    44. B(H  28,C  22)                1.0811  0.002138 -0.0030    1.0781   
    45. B(H  29,C  23)                1.0809  0.002054 -0.0029    1.0780   
    46. B(H  30,C  24)                1.0809  0.002061 -0.0029    1.0780   
    47. B(H  31,C  25)                1.0811  0.002124 -0.0030    1.0781   
    48. B(C  32,Co 21)                2.0457 -0.000847  0.0020    2.0477   
    49. B(C  32,C  16)                1.4383  0.001627 -0.0024    1.4359   
    50. B(C  33,C  32)                1.4202 -0.000527  0.0005    1.4207   
    51. B(C  33,Co 21)                2.0306 -0.001422  0.0013    2.0319   
    52. B(C  34,C  33)                1.4250  0.000129 -0.0007    1.4243   
    53. B(C  34,Co 21)                2.0307 -0.001486  0.0014    2.0320   
    54. B(C  34,C  17)                1.4202 -0.000583  0.0007    1.4209   
    55. B(H  35,C  17)                1.0809  0.002008 -0.0028    1.0781   
    56. B(H  36,C  33)                1.0809  0.002130 -0.0030    1.0779   
    57. B(H  37,C  34)                1.0809  0.002117 -0.0030    1.0780   
    58. B(H  38,C  32)                1.0809  0.002082 -0.0029    1.0779   
    59. B(H  39,C  11)                1.0820  0.002193 -0.0031    1.0789   
    60. A(C   1,Fe  0,C  13)          142.40  0.000274   -0.13    142.28   
    61. A(C   3,Fe  0,C  15)          143.01  0.001315   -0.36    142.66   
    62. A(C   4,Fe  0,C  15)          116.14  0.001030   -0.35    115.79   
    63. A(C   3,Fe  0,C   5)           64.93 -0.001393    0.17     65.10   
    64. A(C   5,Fe  0,C  12)          141.36  0.001104   -0.09    141.27   
    65. A(C   3,Fe  0,C   4)           39.16  0.000148   -0.07     39.09   
    66. A(C   4,Fe  0,C  14)          114.30  0.001390   -0.07    114.23   
    67. A(C   4,Fe  0,C  11)          140.78 -0.000051    0.18    140.96   
    68. A(C   1,Fe  0,C  12)          115.72  0.001274   -0.22    115.50   
    69. A(C   2,Fe  0,C   4)           63.73 -0.001119    0.37     64.10   
    70. A(C   3,Fe  0,C  14)          116.46  0.001984   -0.34    116.11   
    71. A(C  13,Fe  0,C  14)           38.88 -0.000371    0.01     38.89   
    72. A(C   2,Fe  0,C   3)           37.28 -0.001371    0.37     37.65   
    73. A(C   2,Fe  0,C  11)          142.69  0.001179   -0.41    142.28   
    74. A(C   2,Fe  0,C  12)          116.94  0.001319   -0.53    116.41   
    75. A(C   2,Fe  0,C   5)           63.69 -0.001106    0.37     64.06   
    76. A(C   5,Fe  0,C  14)          139.63 -0.000009    0.17    139.80   
    77. A(C   3,Fe  0,C  13)          115.06  0.001291   -0.22    114.84   
    78. A(C   4,Fe  0,C   5)           38.94 -0.001516    0.19     39.13   
    79. A(C   1,Fe  0,C  11)          116.21  0.001968   -0.35    115.87   
    80. A(C  11,Fe  0,C  14)           63.62 -0.001832    0.31     63.93   
    81. A(C  11,Fe  0,C  15)           37.01 -0.001123    0.40     37.41   
    82. A(C   4,Fe  0,C  13)          140.08  0.001152   -0.10    139.98   
    83. A(C  11,Fe  0,C  13)           65.03 -0.001259    0.12     65.16   
    84. A(C   5,Fe  0,C  11)          114.98  0.001367   -0.08    114.91   
    85. A(C  12,Fe  0,C  15)           63.19 -0.001236    0.51     63.71   
    86. A(C  14,Fe  0,C  15)           37.04 -0.001110    0.39     37.43   
    87. A(C   5,Fe  0,C  15)          115.77  0.001045   -0.36    115.41   
    88. A(C  12,Fe  0,C  14)           65.06 -0.001254    0.12     65.18   
    89. A(C   2,Fe  0,C  14)          143.61  0.001129   -0.39    143.22   
    90. A(C  12,Fe  0,C  13)           39.59 -0.000754    0.01     39.60   
    91. A(C   1,Fe  0,C   2)           37.29 -0.001317    0.37     37.65   
    92. A(C   1,Fe  0,C   5)           39.09  0.000107   -0.06     39.03   
    93. A(C   3,Fe  0,C  12)          141.26  0.000293   -0.14    141.12   
    94. A(C   2,Fe  0,C  13)          117.31  0.001287   -0.52    116.79   
    95. A(C   1,Fe  0,C   3)           63.71 -0.002117    0.38     64.09   
    96. A(C   1,Fe  0,C  15)          142.06  0.001296   -0.37    141.69   
    97. A(C  13,Fe  0,C  15)           63.23 -0.001223    0.51     63.74   
    98. A(C  11,Fe  0,C  12)           38.81 -0.000388    0.02     38.83   
    99. A(C   1,Fe  0,C   4)           64.91 -0.001419    0.18     65.09   
   100. A(Fe  0,C   1,C   2)           74.91  0.002225   -0.85     74.06   
   101. A(Fe  0,C   1,H   9)          123.58 -0.000635    0.12    123.70   
   102. A(C   5,C   1,H   9)          125.54  0.000130    0.02    125.56   
   103. A(Fe  0,C   1,C   5)           69.02 -0.000143    0.04     69.06   
   104. A(C   2,C   1,H   9)          125.88 -0.000817    0.10    125.98   
   105. A(C   2,C   1,C   5)          108.55  0.000643   -0.10    108.46   
   106. A(C   1,C   2,C   3)          107.52 -0.000830    0.05    107.57   
   107. A(C   3,C   2,H  10)          126.02  0.000323    0.04    126.07   
   108. A(Fe  0,C   2,C   3)           67.74 -0.000884    0.48     68.22   
   109. A(C   1,C   2,H  10)          125.99  0.000356    0.04    126.03   
   110. A(Fe  0,C   2,H  10)          123.78  0.000412   -0.12    123.66   
   111. A(Fe  0,C   2,C   1)           67.80 -0.000908    0.49     68.29   
   112. A(C   4,C   3,H   6)          125.53  0.000170    0.02    125.55   
   113. A(C   2,C   3,H   6)          125.92 -0.000833    0.09    126.01   
   114. A(C   2,C   3,C   4)          108.52  0.000621   -0.09    108.43   
   115. A(Fe  0,C   3,H   6)          123.53 -0.000626    0.11    123.64   
   116. A(Fe  0,C   3,C   4)           68.93 -0.000215    0.07     69.00   
   117. A(Fe  0,C   3,C   2)           74.98  0.002255   -0.86     74.12   
   118. A(C   5,C   4,H   7)          126.70 -0.000219   -0.09    126.61   
   119. A(Fe  0,C   4,H   7)          122.77 -0.000606   -0.01    122.76   
   120. A(C   3,C   4,H   7)          125.72  0.000509   -0.04    125.67   
   121. A(Fe  0,C   4,C   3)           71.91  0.000068    0.01     71.91   
   122. A(Fe  0,C   4,C   5)           70.65  0.000812   -0.11     70.53   
   123. A(C   3,C   4,C   5)          107.58 -0.000288    0.13    107.71   
   124. A(Fe  0,C   5,C   1)           71.89  0.000036    0.02     71.91   
   125. A(C   1,C   5,C   4)          107.56 -0.000335    0.14    107.70   
   126. A(Fe  0,C   5,C   4)           70.41  0.000704   -0.08     70.33   
   127. A(C   4,C   5,H   8)          126.70 -0.000186   -0.09    126.61   
   128. A(C   1,C   5,H   8)          125.74  0.000524   -0.04    125.69   
   129. A(Fe  0,C   5,H   8)          122.75 -0.000570   -0.02    122.73   
   130. A(Fe  0,C  11,C  12)           68.08 -0.000655    0.14     68.22   
   131. A(Fe  0,C  11,H  39)          124.11 -0.000465    0.11    124.22   
   132. A(C  15,C  11,H  39)          125.80 -0.001315    0.05    125.85   
   133. A(C  12,C  11,C  15)          109.02  0.001098   -0.11    108.91   
   134. A(C  12,C  11,H  39)          125.06  0.000112    0.13    125.19   
   135. A(Fe  0,C  11,C  15)           76.95  0.003032   -1.20     75.75   
   136. A(C  11,C  12,C  13)          107.64 -0.000137    0.12    107.77   
   137. A(Fe  0,C  12,C  13)           70.12  0.000354    0.00     70.12   
   138. A(Fe  0,C  12,C  11)           73.11  0.001043   -0.17     72.94   
   139. A(C  13,C  12,H  19)          126.70  0.000049   -0.10    126.60   
   140. A(C  11,C  12,H  19)          125.65  0.000092   -0.02    125.63   
   141. A(Fe  0,C  12,H  19)          121.82 -0.001127    0.16    121.98   
   142. A(Fe  0,C  13,C  12)           70.29  0.000400   -0.01     70.28   
   143. A(C  14,C  13,H  18)          125.67  0.000091   -0.02    125.65   
   144. A(Fe  0,C  13,H  18)          121.83 -0.001139    0.16    121.99   
   145. A(C  12,C  13,H  18)          126.70  0.000059   -0.11    126.59   
   146. A(C  12,C  13,C  14)          107.63 -0.000147    0.13    107.76   
   147. A(Fe  0,C  13,C  14)           73.02  0.001020   -0.16     72.87   
   148. A(C  13,C  14,C  15)          109.01  0.001085   -0.10    108.91   
   149. A(C  15,C  14,H  20)          125.80 -0.001309    0.04    125.84   
   150. A(C  13,C  14,H  20)          125.07  0.000115    0.13    125.20   
   151. A(Fe  0,C  14,H  20)          124.07 -0.000495    0.12    124.20   
   152. A(Fe  0,C  14,C  13)           68.10 -0.000649    0.14     68.24   
   153. A(Fe  0,C  14,C  15)           77.07  0.003059   -1.22     75.86   
   154. A(C  14,C  15,C  16)          126.80  0.001104   -0.08    126.73   
   155. A(C  11,C  15,C  14)          106.13 -0.002282    0.25    106.38   
   156. A(C  11,C  15,C  16)          126.82  0.001098   -0.09    126.73   
   157. A(Fe  0,C  15,C  16)          128.34  0.001979   -0.83    127.51   
   158. A(Fe  0,C  15,C  14)           65.88 -0.001950    0.82     66.71   
   159. A(Fe  0,C  15,C  11)           66.03 -0.001910    0.81     66.84   
   160. A(C  17,C  16,Co 21)           66.71 -0.001110    0.25     66.96   
   161. A(C  15,C  16,Co 21)          128.92  0.001191   -0.40    128.52   
   162. A(C  15,C  16,C  17)          126.99  0.000648   -0.04    126.95   
   163. A(Co 21,C  16,C  32)           66.72 -0.001090    0.25     66.97   
   164. A(C  17,C  16,C  32)          105.96 -0.001364    0.15    106.10   
   165. A(C  15,C  16,C  32)          126.99  0.000700   -0.11    126.89   
   166. A(C  16,C  17,Co 21)           73.06  0.000857   -0.22     72.84   
   167. A(C  34,C  17,H  35)          125.25 -0.000113    0.08    125.33   
   168. A(Co 21,C  17,H  35)          124.29  0.000063    0.01    124.30   
   169. A(C  16,C  17,H  35)          125.72 -0.000466   -0.05    125.67   
   170. A(Co 21,C  17,C  34)           69.05 -0.000225   -0.02     69.03   
   171. A(C  16,C  17,C  34)          109.03  0.000576   -0.03    109.00   
   172. A(C  17,Co 21,C  26)          122.63 -0.000247    0.06    122.69   
   173. A(C  16,Co 21,C  26)          107.97 -0.000456    0.02    107.99   
   174. A(C  24,Co 21,C  25)           40.70  0.000472   -0.07     40.63   
   175. A(C  23,Co 21,C  25)           68.17  0.000291   -0.03     68.15   
   176. A(C  22,Co 21,C  25)           68.31  0.000214   -0.03     68.28   
   177. A(C  17,Co 21,C  25)          107.44 -0.000343    0.10    107.53   
   178. A(C  16,Co 21,C  25)          123.06 -0.000392    0.04    123.10   
   179. A(C  23,Co 21,C  24)           40.25 -0.000191    0.05     40.30   
   180. A(C  22,Co 21,C  24)           68.17  0.000284   -0.03     68.15   
   181. A(C  23,Co 21,C  33)          107.78 -0.000398    0.02    107.80   
   182. A(C  17,Co 21,C  24)          123.23 -0.000173    0.04    123.27   
   183. A(C  16,Co 21,C  24)          159.16  0.000084   -0.03    159.13   
   184. A(C  22,Co 21,C  23)           40.70  0.000468   -0.07     40.63   
   185. A(C  22,Co 21,C  26)           40.53  0.000096   -0.00     40.53   
   186. A(C  17,Co 21,C  23)          159.18 -0.000382    0.06    159.24   
   187. A(C  16,Co 21,C  23)          159.24  0.000129   -0.04    159.20   
   188. A(C  17,Co 21,C  22)          158.54 -0.000123    0.04    158.58   
   189. A(C  32,Co 21,C  33)           40.78  0.000071   -0.02     40.76   
   190. A(C  16,Co 21,C  22)          123.12 -0.000354    0.02    123.15   
   191. A(C  16,Co 21,C  17)           40.23  0.000253   -0.03     40.20   
   192. A(C  33,Co 21,C  34)           41.08  0.000320   -0.05     41.03   
   193. A(C  32,Co 21,C  34)           68.69  0.000348   -0.08     68.62   
   194. A(C  25,Co 21,C  34)          122.75 -0.000242    0.03    122.78   
   195. A(C  24,Co 21,C  34)          107.74 -0.000396    0.02    107.76   
   196. A(C  23,Co 21,C  34)          123.12 -0.000402    0.03    123.15   
   197. A(C  22,Co 21,C  34)          159.28  0.000081   -0.03    159.25   
   198. A(C  17,Co 21,C  34)           40.78  0.000072   -0.02     40.76   
   199. A(C  16,Co 21,C  34)           67.98  0.000377    0.00     67.98   
   200. A(C  26,Co 21,C  33)          158.74 -0.000166    0.03    158.77   
   201. A(C  25,Co 21,C  33)          159.28  0.000078   -0.03    159.25   
   202. A(C  24,Co 21,C  33)          123.14 -0.000405    0.03    123.16   
   203. A(C  22,Co 21,C  33)          122.80 -0.000239    0.02    122.82   
   204. A(C  17,Co 21,C  33)           68.70  0.000353   -0.08     68.62   
   205. A(C  16,Co 21,C  33)           67.98  0.000398   -0.00     67.98   
   206. A(C  26,Co 21,C  32)          122.65 -0.000238    0.06    122.71   
   207. A(C  25,Co 21,C  32)          158.51 -0.000122    0.04    158.55   
   208. A(C  24,Co 21,C  32)          159.24 -0.000384    0.05    159.30   
   209. A(C  23,Co 21,C  32)          123.32 -0.000173    0.03    123.34   
   210. A(C  22,Co 21,C  32)          107.51 -0.000334    0.08    107.60   
   211. A(C  17,Co 21,C  32)           68.30  0.000384   -0.12     68.17   
   212. A(C  16,Co 21,C  32)           40.23  0.000295   -0.04     40.19   
   213. A(C  26,Co 21,C  34)          158.72 -0.000174    0.03    158.75   
   214. A(C  25,Co 21,C  26)           40.54  0.000092   -0.01     40.53   
   215. A(C  24,Co 21,C  26)           68.17  0.000463   -0.04     68.13   
   216. A(C  23,Co 21,C  26)           68.16  0.000466   -0.04     68.12   
   217. A(Co 21,C  22,C  23)           70.25  0.000063   -0.04     70.21   
   218. A(C  26,C  22,H  28)          125.97 -0.000192    0.02    126.00   
   219. A(C  23,C  22,H  28)          125.77 -0.000002    0.01    125.78   
   220. A(Co 21,C  22,H  28)          123.90 -0.000004    0.01    123.91   
   221. A(C  23,C  22,C  26)          108.24  0.000201   -0.04    108.20   
   222. A(Co 21,C  22,C  26)           70.27  0.000257   -0.09     70.18   
   223. A(C  22,C  23,C  24)          107.90 -0.000092    0.01    107.91   
   224. A(Co 21,C  23,C  24)           69.86  0.000099   -0.03     69.84   
   225. A(Co 21,C  23,C  22)           69.05 -0.000530    0.11     69.16   
   226. A(C  24,C  23,H  29)          126.14 -0.000163    0.01    126.14   
   227. A(C  22,C  23,H  29)          125.89  0.000244   -0.02    125.87   
   228. A(Co 21,C  23,H  29)          124.13  0.000211   -0.04    124.09   
   229. A(C  23,C  24,C  25)          107.90 -0.000088    0.01    107.91   
   230. A(Co 21,C  24,C  25)           69.04 -0.000528    0.11     69.15   
   231. A(Co 21,C  24,C  23)           69.89  0.000092   -0.03     69.86   
   232. A(C  25,C  24,H  30)          125.88  0.000239   -0.01    125.86   
   233. A(C  23,C  24,H  30)          126.14 -0.000162    0.01    126.15   
   234. A(Co 21,C  24,H  30)          124.10  0.000218   -0.04    124.06   
   235. A(Co 21,C  25,C  24)           70.26  0.000056   -0.04     70.22   
   236. A(C  26,C  25,H  31)          125.97 -0.000187    0.02    125.99   
   237. A(C  24,C  25,H  31)          125.77  0.000005    0.01    125.78   
   238. A(Co 21,C  25,H  31)          123.87  0.000004    0.00    123.87   
   239. A(C  24,C  25,C  26)          108.24  0.000190   -0.03    108.21   
   240. A(Co 21,C  25,C  26)           70.28  0.000252   -0.09     70.20   
   241. A(C  25,C  26,H  27)          126.08  0.000089   -0.02    126.07   
   242. A(C  22,C  26,H  27)          126.09  0.000111   -0.03    126.06   
   243. A(Co 21,C  26,H  27)          123.76  0.000211   -0.05    123.71   
   244. A(C  22,C  26,C  25)          107.69 -0.000231    0.05    107.75   
   245. A(Co 21,C  26,C  25)           69.18 -0.000343    0.09     69.27   
   246. A(Co 21,C  26,C  22)           69.20 -0.000353    0.09     69.29   
   247. A(C  33,C  32,H  38)          125.25 -0.000103    0.08    125.33   
   248. A(Co 21,C  32,H  38)          124.30  0.000096    0.01    124.30   
   249. A(C  16,C  32,H  38)          125.71 -0.000415   -0.06    125.66   
   250. A(Co 21,C  32,C  33)           69.04 -0.000238   -0.02     69.02   
   251. A(C  16,C  32,C  33)          109.04  0.000516   -0.02    109.01   
   252. A(C  16,C  32,Co 21)           73.06  0.000796   -0.21     72.85   
   253. A(C  34,C  33,H  36)          126.19  0.000053    0.01    126.20   
   254. A(C  32,C  33,H  36)          125.87 -0.000131    0.01    125.88   
   255. A(Co 21,C  33,H  36)          123.49 -0.000061   -0.02    123.47   
   256. A(C  32,C  33,C  34)          107.87  0.000072   -0.02    107.85   
   257. A(Co 21,C  33,C  34)           69.46 -0.000182    0.03     69.49   
   258. A(Co 21,C  33,C  32)           70.18  0.000167    0.04     70.22   
   259. A(C  33,C  34,H  37)          126.19  0.000031    0.01    126.20   
   260. A(Co 21,C  34,H  37)          123.50 -0.000075   -0.03    123.48   
   261. A(C  17,C  34,H  37)          125.86 -0.000134    0.02    125.88   
   262. A(Co 21,C  34,C  33)           69.46 -0.000138    0.02     69.48   
   263. A(C  17,C  34,C  33)          107.87  0.000096   -0.02    107.85   
   264. A(C  17,C  34,Co 21)           70.17  0.000153    0.04     70.21   
   265. D(C   5,C   1,Fe  0,C   4)    -38.21  0.000631   -0.04    -38.26   
   266. D(C   2,C   1,Fe  0,C   3)     35.29 -0.000629    0.49     35.78   
   267. D(C   2,C   1,Fe  0,C  12)   -101.40 -0.000317    0.53   -100.87   
   268. D(C   5,C   1,Fe  0,C  15)     62.77  0.000303   -0.31     62.46   
   269. D(C   2,C   1,Fe  0,C   5)    117.15 -0.000436    0.35    117.50   
   270. D(C   2,C   1,Fe  0,C  15)    179.92 -0.000133    0.04    179.96   
   271. D(C   2,C   1,Fe  0,C  11)   -144.77 -0.000497    0.61   -144.16   
   272. D(H   9,C   1,Fe  0,C   3)    158.63 -0.000313    0.10    158.73   
   273. D(H   9,C   1,Fe  0,C  13)     61.00  0.000252   -0.05     60.95   
   274. D(C   5,C   1,Fe  0,C  11)     98.08 -0.000061    0.26     98.34   
   275. D(H   9,C   1,Fe  0,C  11)    -21.43 -0.000181    0.22    -21.21   
   276. D(C   2,C   1,Fe  0,C  13)    -62.34 -0.000063    0.34    -62.00   
   277. D(C   2,C   1,Fe  0,C   4)     78.93  0.000196    0.31     79.24   
   278. D(C   5,C   1,Fe  0,C   3)    -81.86 -0.000193    0.14    -81.72   
   279. D(H   9,C   1,Fe  0,C  12)     21.94 -0.000001    0.14     22.08   
   280. D(H   9,C   1,Fe  0,C   2)    123.34  0.000316   -0.39    122.95   
   281. D(C   5,C   1,Fe  0,C  13)   -179.49  0.000372   -0.01   -179.49   
   282. D(H   9,C   1,Fe  0,C  15)    -56.74  0.000183   -0.36    -57.09   
   283. D(H   9,C   1,Fe  0,C   5)   -119.51 -0.000120   -0.04   -119.55   
   284. D(C   5,C   1,Fe  0,C   2)   -117.15  0.000436   -0.35   -117.50   
   285. D(H   9,C   1,Fe  0,C   4)   -157.73  0.000511   -0.09   -157.81   
   286. D(C   5,C   1,Fe  0,C  12)    141.45  0.000119    0.18    141.64   
   287. D(H  10,C   2,Fe  0,C  11)    -60.75 -0.000108    0.50    -60.25   
   288. D(C   3,C   2,Fe  0,C   5)     82.47 -0.000505   -0.29     82.18   
   289. D(H  10,C   2,Fe  0,C   4)    158.21  0.000650   -0.04    158.17   
   290. D(C   1,C   2,Fe  0,C  14)   -178.36  0.000027   -0.21   -178.57   
   291. D(C   3,C   2,Fe  0,C  12)   -140.96  0.000270   -0.22   -141.18   
   292. D(C   3,C   2,C   1,Fe  0)    -56.09  0.001126   -0.90    -56.99   
   293. D(C   3,C   2,C   1,C   5)      5.12  0.001825   -1.25      3.86   
   294. D(C   3,C   2,C   1,H   9)   -176.88  0.000493   -0.48   -177.36   
   295. D(C   3,C   2,Fe  0,C   1)    121.22  0.000220   -0.64    120.58   
   296. D(H  10,C   2,Fe  0,C   5)   -158.14 -0.000628    0.03   -158.11   
   297. D(Fe  0,C   2,C   1,C   5)     61.21  0.000699   -0.36     60.85   
   298. D(C   3,C   2,Fe  0,C   4)     38.82  0.000773   -0.36     38.45   
   299. D(H  10,C   2,Fe  0,C  14)     62.25  0.000124   -0.53     61.72   
   300. D(H  10,C   2,Fe  0,C  12)    -21.57  0.000147    0.10    -21.47   
   301. D(C   1,C   2,Fe  0,C   5)    -38.75 -0.000725    0.35    -38.40   
   302. D(C   1,C   2,Fe  0,C  12)     97.81  0.000050    0.42     98.24   
   303. D(H  10,C   2,Fe  0,C   3)    119.39 -0.000123    0.32    119.72   
   304. D(C   3,C   2,Fe  0,C  11)    179.86  0.000015    0.18    180.03   
   305. D(C   1,C   2,Fe  0,C   3)   -121.22 -0.000220    0.64   -120.58   
   306. D(H  10,C   2,Fe  0,C  13)     23.16 -0.000165   -0.10     23.05   
   307. D(C   1,C   2,Fe  0,C  11)     58.63 -0.000205    0.82     59.45   
   308. D(H  10,C   2,C   1,C   5)    177.69  0.000624   -0.21    177.48   
   309. D(C   1,C   2,Fe  0,C   4)    -82.40  0.000553    0.28    -82.12   
   310. D(H  10,C   2,C   1,Fe  0)    116.48 -0.000075    0.14    116.62   
   311. D(C   1,C   2,Fe  0,C  13)    142.54 -0.000262    0.22    142.76   
   312. D(H  10,C   2,Fe  0,C   1)   -119.39  0.000097   -0.32   -119.71   
   313. D(C   3,C   2,Fe  0,C  14)    -57.14  0.000247   -0.85    -57.99   
   314. D(Fe  0,C   2,C   1,H   9)   -120.79 -0.000633    0.42   -120.37   
   315. D(C   3,C   2,Fe  0,C  13)    -96.23 -0.000042   -0.43    -96.66   
   316. D(H  10,C   2,C   1,H   9)     -4.31 -0.000708    0.56     -3.75   
   317. D(C   2,C   3,Fe  0,C  15)   -179.03  0.000127   -0.02   -179.05   
   318. D(C   2,C   3,Fe  0,C  12)     63.78  0.000057   -0.35     63.43   
   319. D(C   4,C   3,Fe  0,C   1)     81.82  0.000135   -0.13     81.69   
   320. D(C   2,C   3,Fe  0,C  14)    146.17  0.000471   -0.61    145.57   
   321. D(C   4,C   3,Fe  0,C   2)    117.11 -0.000444    0.35    117.47   
   322. D(C   4,C   3,Fe  0,C   5)     38.26 -0.000637    0.04     38.29   
   323. D(C   4,C   3,Fe  0,C  13)   -140.06 -0.000155   -0.17   -140.23   
   324. D(C   2,C   3,Fe  0,C   1)    -35.30  0.000579   -0.48    -35.78   
   325. D(C   4,C   3,Fe  0,C  12)   -179.11 -0.000387    0.00   -179.10   
   326. D(C   2,C   3,Fe  0,C   5)    -78.86 -0.000193   -0.32    -79.17   
   327. D(C   2,C   3,Fe  0,C   4)   -117.11  0.000444   -0.35   -117.47   
   328. D(H   6,C   3,Fe  0,C  15)     57.54 -0.000188    0.39     57.93   
   329. D(C   4,C   3,C   2,H  10)   -177.60 -0.000583    0.19   -177.41   
   330. D(C   4,C   3,C   2,C   1)     -5.03 -0.001781    1.23     -3.79   
   331. D(C   4,C   3,C   2,Fe  0)    -61.16 -0.000640    0.33    -60.83   
   332. D(C   2,C   3,Fe  0,C  13)    102.83  0.000288   -0.52    102.31   
   333. D(H   6,C   3,Fe  0,C   1)   -158.72  0.000264   -0.08   -158.80   
   334. D(H   6,C   3,C   2,H  10)      4.35  0.000722   -0.58      3.77   
   335. D(H   6,C   3,Fe  0,C  13)    -20.60 -0.000026   -0.12    -20.71   
   336. D(H   6,C   3,Fe  0,C  12)    -59.65 -0.000257    0.06    -59.59   
   337. D(H   6,C   3,Fe  0,C   2)   -123.43 -0.000314    0.41   -123.02   
   338. D(H   6,C   3,Fe  0,C   4)    119.46  0.000130    0.05    119.51   
   339. D(H   6,C   3,Fe  0,C   5)    157.72 -0.000508    0.09    157.81   
   340. D(Fe  0,C   3,C   2,C   1)     56.13 -0.001141    0.90     57.03   
   341. D(C   4,C   3,Fe  0,C  14)    -96.71  0.000028   -0.26    -96.97   
   342. D(H   6,C   3,Fe  0,C  14)     22.75  0.000157   -0.20     22.55   
   343. D(C   4,C   3,Fe  0,C  15)    -61.92 -0.000317    0.34    -61.58   
   344. D(H   6,C   3,C   2,Fe  0)    120.79  0.000665   -0.43    120.35   
   345. D(H   6,C   3,C   2,C   1)    176.92 -0.000476    0.46    177.38   
   346. D(Fe  0,C   3,C   2,H  10)   -116.44  0.000057   -0.14   -116.58   
   347. D(H   7,C   4,C   3,C   2)   -177.16  0.001538   -0.96   -178.11   
   348. D(H   7,C   4,C   3,Fe  0)    117.80 -0.000698   -0.01    117.79   
   349. D(H   7,C   4,C   3,H   6)      0.91  0.000215   -0.19      0.72   
   350. D(Fe  0,C   4,C   3,C   2)     65.04  0.002235   -0.94     64.10   
   351. D(C   5,C   4,Fe  0,C  13)   -178.14  0.000438   -0.27   -178.41   
   352. D(H   7,C   4,Fe  0,C  11)     58.77 -0.000376    0.03     58.79   
   353. D(C   5,C   4,Fe  0,C   2)     79.89 -0.000054    0.11     80.00   
   354. D(C   5,C   4,Fe  0,C  15)    -99.40 -0.000038    0.12    -99.28   
   355. D(H   7,C   4,Fe  0,C   5)    121.82  0.000186   -0.16    121.65   
   356. D(C   5,C   4,Fe  0,C  11)    -63.05 -0.000562    0.19    -62.86   
   357. D(H   7,C   4,Fe  0,C   3)   -121.34 -0.000637    0.05   -121.29   
   358. D(Fe  0,C   4,C   3,H   6)   -116.89  0.000913   -0.18   -117.07   
   359. D(C   5,C   4,C   3,Fe  0)    -62.01 -0.001149    0.20    -61.81   
   360. D(H   7,C   4,Fe  0,C  15)     22.42  0.000148   -0.04     22.37   
   361. D(H   7,C   4,Fe  0,C   2)   -158.30  0.000132   -0.05   -158.34   
   362. D(C   5,C   4,Fe  0,C  14)   -140.46  0.000760   -0.26   -140.72   
   363. D(C   5,C   4,C   3,C   2)      3.03  0.001086   -0.74      2.29   
   364. D(C   5,C   4,C   3,H   6)   -178.91 -0.000236    0.02   -178.88   
   365. D(H   7,C   4,Fe  0,C  13)    -56.32  0.000624   -0.43    -56.75   
   366. D(C   5,C   4,Fe  0,C   1)     38.36  0.000955   -0.20     38.15   
   367. D(H   7,C   4,Fe  0,C  14)    -18.65  0.000946   -0.42    -19.07   
   368. D(C   5,C   4,Fe  0,C   3)    116.85 -0.000823    0.21    117.06   
   369. D(C   3,C   4,Fe  0,C   1)    -78.49  0.001778   -0.42    -78.90   
   370. D(H   7,C   4,Fe  0,C   1)    160.17  0.001141   -0.37    159.81   
   371. D(C   3,C   4,Fe  0,C   2)    -36.96  0.000769   -0.10    -37.06   
   372. D(C   3,C   4,Fe  0,C  13)     65.01  0.001261   -0.48     64.53   
   373. D(C   3,C   4,Fe  0,C  15)    143.75  0.000785   -0.09    143.66   
   374. D(C   3,C   4,Fe  0,C   5)   -116.85  0.000823   -0.21   -117.06   
   375. D(C   3,C   4,Fe  0,C  11)   -179.90  0.000261   -0.02   -179.92   
   376. D(C   3,C   4,Fe  0,C  14)    102.69  0.001583   -0.47    102.22   
   377. D(C   1,C   5,Fe  0,C  15)   -142.62 -0.000766    0.11   -142.52   
   378. D(C   4,C   5,Fe  0,C  11)    141.55 -0.000782    0.29    141.83   
   379. D(C   1,C   5,Fe  0,C   4)    116.96 -0.000806    0.20    117.16   
   380. D(C   4,C   5,Fe  0,C   1)   -116.96  0.000806   -0.20   -117.16   
   381. D(C   1,C   5,Fe  0,C  14)   -179.44 -0.000237    0.04   -179.40   
   382. D(C   4,C   5,Fe  0,C   3)    -38.47 -0.000993    0.22    -38.25   
   383. D(C   1,C   5,Fe  0,C  12)    -64.04 -0.001271    0.49    -63.55   
   384. D(C   1,C   5,Fe  0,C   2)     36.97 -0.000722    0.09     37.05   
   385. D(C   4,C   5,Fe  0,C   2)    -79.99  0.000084   -0.11    -80.10   
   386. D(C   1,C   5,Fe  0,C   3)     78.49 -0.001799    0.42     78.91   
   387. D(C   4,C   5,Fe  0,C  12)    179.00 -0.000465    0.30    179.29   
   388. D(H   8,C   5,Fe  0,C   1)    121.35  0.000638   -0.04    121.31   
   389. D(C   4,C   5,Fe  0,C  15)    100.42  0.000040   -0.09    100.33   
   390. D(C   1,C   5,Fe  0,C  11)   -101.49 -0.001588    0.48   -101.01   
   391. D(C   4,C   5,Fe  0,C  14)     63.60  0.000569   -0.16     63.44   
   392. D(H   8,C   5,Fe  0,C   2)    158.32 -0.000084    0.05    158.36   
   393. D(C   1,C   5,C   4,H   7)   -179.68 -0.000393    0.19   -179.49   
   394. D(H   8,C   5,C   4,H   7)     -0.18 -0.000027    0.02     -0.16   
   395. D(H   8,C   5,C   4,Fe  0)    116.80 -0.000245   -0.07    116.73   
   396. D(Fe  0,C   5,C   4,H   7)   -116.98  0.000218    0.09   -116.89   
   397. D(H   8,C   5,C   1,H   9)     -0.77 -0.000202    0.19     -0.58   
   398. D(H   8,C   5,C   1,C   2)    177.24 -0.001553    0.96    178.20   
   399. D(H   8,C   5,C   1,Fe  0)   -117.77  0.000674    0.01   -117.76   
   400. D(C   4,C   5,C   1,C   2)     -3.25 -0.001196    0.79     -2.46   
   401. D(C   4,C   5,C   1,Fe  0)     61.74  0.001032   -0.16     61.58   
   402. D(C   4,C   5,C   1,H   9)    178.74  0.000155    0.02    178.76   
   403. D(Fe  0,C   5,C   4,C   3)     62.83  0.000677   -0.13     62.71   
   404. D(Fe  0,C   5,C   1,C   2)    -64.99 -0.002227    0.95    -64.04   
   405. D(Fe  0,C   5,C   1,H   9)    117.00 -0.000877    0.18    117.18   
   406. D(H   8,C   5,Fe  0,C  15)    -21.27 -0.000128    0.06    -21.21   
   407. D(C   1,C   5,C   4,C   3)      0.14  0.000065   -0.03      0.11   
   408. D(H   8,C   5,Fe  0,C  12)     57.31 -0.000633    0.45     57.75   
   409. D(H   8,C   5,Fe  0,C  14)    -58.09  0.000401   -0.01    -58.10   
   410. D(H   8,C   5,C   4,C   3)    179.64  0.000432   -0.20    179.44   
   411. D(H   8,C   5,Fe  0,C   4)   -121.69 -0.000168    0.15   -121.54   
   412. D(C   1,C   5,C   4,Fe  0)    -62.69 -0.000611    0.10    -62.60   
   413. D(H   8,C   5,Fe  0,C   3)   -160.16 -0.001161    0.37   -159.78   
   414. D(H   8,C   5,Fe  0,C  11)     19.86 -0.000950    0.44     20.29   
   415. D(H  39,C  11,C   3,C   4)     62.59  0.000093   -0.21     62.38   
   416. D(C  15,C  11,C   3,H   6)     57.41 -0.000123    0.57     57.98   
   417. D(C  15,C  11,C   3,C   4)    -62.03 -0.000276    0.49    -61.55   
   418. D(C  15,C  11,C   3,C   2)   -179.17  0.000139    0.15   -179.02   
   419. D(H  39,C  11,C   3,H   6)   -177.97  0.000246   -0.12   -178.09   
   420. D(C  12,C  11,C   3,C   4)   -179.00 -0.000112   -0.02   -179.02   
   421. D(C  12,C  11,C   3,C   2)     63.86  0.000303   -0.35     63.51   
   422. D(H  39,C  11,Fe  0,C  15)    124.63  0.000317   -0.72    123.91   
   423. D(H  39,C  11,Fe  0,C  13)   -157.36  0.000073   -0.10   -157.46   
   424. D(C  15,C  11,Fe  0,C  12)    116.99 -0.000133    0.49    117.48   
   425. D(C  15,C  11,Fe  0,C   1)   -143.83 -0.000503    0.56   -143.27   
   426. D(C  12,C  11,Fe  0,C  15)   -116.99  0.000133   -0.49   -117.48   
   427. D(C  15,C  11,Fe  0,C   5)   -100.30  0.000236    0.41    -99.88   
   428. D(C  15,C  11,Fe  0,C   4)    -62.12 -0.000514    0.49    -61.62   
   429. D(H  39,C  11,Fe  0,C   4)     62.51 -0.000196   -0.22     62.29   
   430. D(C  12,C  11,Fe  0,C  13)    -38.97 -0.000111    0.13    -38.85   
   431. D(H  39,C  11,Fe  0,C   5)     24.33  0.000554   -0.30     24.03   
   432. D(H  39,C  11,Fe  0,C   1)    -19.20 -0.000186   -0.16    -19.36   
   433. D(C  12,C  11,Fe  0,C  14)    -82.29 -0.000261    0.19    -82.10   
   434. D(H  39,C  11,Fe  0,C   2)    -54.41  0.000440   -0.73    -55.14   
   435. D(C  15,C  11,Fe  0,C  14)     34.70 -0.000394    0.68     35.38   
   436. D(C  15,C  11,Fe  0,C   2)   -179.04  0.000122   -0.01   -179.05   
   437. D(C  12,C  11,Fe  0,C   5)    142.71  0.000370   -0.08    142.64   
   438. D(C  12,C  11,C   3,H   6)    -59.56  0.000041    0.07    -59.49   
   439. D(C  12,C  11,Fe  0,C   4)   -179.11 -0.000380    0.00   -179.10   
   440. D(C  15,C  11,Fe  0,C  13)     78.02 -0.000244    0.62     78.64   
   441. D(H  39,C  11,Fe  0,C  12)   -118.38  0.000184   -0.23   -118.61   
   442. D(H  39,C  11,C   3,C   2)    -54.54  0.000508   -0.55    -55.09   
   443. D(C  12,C  11,Fe  0,C   2)     63.97  0.000256   -0.50     63.47   
   444. D(H  39,C  11,Fe  0,C  14)    159.33 -0.000077   -0.04    159.29   
   445. D(C  12,C  11,Fe  0,C   1)     99.18 -0.000369    0.07     99.25   
   446. D(H  19,C  12,C  11,H  39)     -0.27 -0.000256    0.12     -0.15   
   447. D(H  19,C  12,C  11,C  15)    175.93 -0.001958    1.23    177.15   
   448. D(H  19,C  12,C   4,C   5)     59.42 -0.000412    0.18     59.59   
   449. D(C  13,C  12,C  11,C  15)     -4.67 -0.001635    1.16     -3.50   
   450. D(C  13,C  12,C  11,Fe  0)     62.00  0.001029   -0.15     61.85   
   451. D(H  19,C  12,C   4,H   7)   -178.68 -0.000339    0.04   -178.64   
   452. D(Fe  0,C  12,C  11,H  39)    117.14 -0.000962    0.21    117.35   
   453. D(H  19,C  12,C   4,C   3)    -57.23  0.000413   -0.07    -57.30   
   454. D(H  19,C  12,C  11,Fe  0)   -117.41  0.000706   -0.09   -117.50   
   455. D(C  13,C  12,C   4,H   7)    -57.20  0.000052   -0.11    -57.32   
   456. D(C  13,C  12,C   4,C   5)   -179.11 -0.000021    0.02   -179.09   
   457. D(C  13,C  12,C   4,C   3)     64.25  0.000804   -0.22     64.03   
   458. D(C  11,C  12,C   4,H   7)     59.53 -0.000867    0.09     59.61   
   459. D(H  19,C  12,Fe  0,C  15)    158.84  0.000042   -0.09    158.75   
   460. D(H  19,C  12,Fe  0,C  11)    121.90  0.000641   -0.11    121.79   
   461. D(C  11,C  12,Fe  0,C  13)    116.53 -0.000927    0.24    116.77   
   462. D(C  13,C  12,Fe  0,C   3)     63.57  0.001194   -0.26     63.32   
   463. D(C  13,C  12,Fe  0,C   2)    101.13  0.000346   -0.22    100.91   
   464. D(H  19,C  12,Fe  0,C   1)     21.33 -0.000942    0.19     21.52   
   465. D(C  13,C  12,Fe  0,C  14)    -38.29 -0.000468    0.13    -38.16   
   466. D(C  13,C  12,Fe  0,C  11)   -116.53  0.000927   -0.24   -116.77   
   467. D(C  13,C  12,Fe  0,C   5)   -178.10  0.000448   -0.27   -178.38   
   468. D(H  19,C  12,Fe  0,C   3)    -58.00  0.000909   -0.13    -58.12   
   469. D(H  19,C  12,Fe  0,C   5)     60.33  0.000163   -0.14     60.18   
   470. D(H  19,C  12,Fe  0,C   2)    -20.44  0.000061   -0.09    -20.53   
   471. D(H  19,C  12,Fe  0,C  13)   -121.57 -0.000285    0.13   -121.44   
   472. D(C  13,C  12,Fe  0,C   1)    142.90 -0.000657    0.06    142.96   
   473. D(C  11,C  12,Fe  0,C  15)     36.94 -0.000599    0.01     36.96   
   474. D(C  13,C  12,C  11,H  39)    179.13  0.000067    0.06    179.19   
   475. D(C  11,C  12,Fe  0,C  14)     78.24 -0.001395    0.36     78.60   
   476. D(Fe  0,C  12,C  11,C  15)    -66.66 -0.002664    1.31    -65.35   
   477. D(C  11,C  12,C   4,C   3)   -179.03 -0.000115   -0.02   -179.04   
   478. D(H  19,C  12,Fe  0,C  14)   -159.86 -0.000753    0.26   -159.60   
   479. D(C  11,C  12,Fe  0,C   5)    -61.57 -0.000478   -0.04    -61.61   
   480. D(C  11,C  12,C   4,C   5)    -62.38 -0.000940    0.23    -62.15   
   481. D(C  11,C  12,Fe  0,C   3)   -179.90  0.000268   -0.02   -179.92   
   482. D(C  11,C  12,Fe  0,C   2)   -142.34 -0.000580    0.02   -142.32   
   483. D(C  11,C  12,Fe  0,C   1)   -100.57 -0.001583    0.30   -100.27   
   484. D(C  13,C  12,Fe  0,C  15)    -79.59  0.000328   -0.22    -79.81   
   485. D(C  14,C  13,C  12,Fe  0)     63.94  0.001504   -0.26     63.68   
   486. D(Fe  0,C  13,C  12,H  19)    115.45 -0.001177    0.21    115.66   
   487. D(Fe  0,C  13,C  12,C  11)    -63.95 -0.001505    0.27    -63.68   
   488. D(H  18,C  13,C   5,H   8)   -178.65  0.000297   -0.01   -178.66   
   489. D(C  14,C  13,C   5,H   8)    -57.18  0.000840   -0.06    -57.24   
   490. D(H  18,C  13,Fe  0,C  15)   -158.87 -0.000049    0.10   -158.77   
   491. D(C  12,C  13,C   5,C   4)   -179.11 -0.000021    0.02   -179.09   
   492. D(C  14,C  13,C   5,C   4)     64.27  0.000918   -0.19     64.07   
   493. D(C  12,C  13,C   5,H   8)     59.45 -0.000099    0.15     59.60   
   494. D(H  18,C  13,Fe  0,C  14)   -121.88 -0.000629    0.10   -121.77   
   495. D(H  18,C  13,Fe  0,C  12)    121.66  0.000316   -0.14    121.52   
   496. D(H  18,C  13,Fe  0,C   4)    -59.31 -0.000148    0.15    -59.16   
   497. D(H  18,C  13,C   5,C   4)    -57.21  0.000375   -0.14    -57.34   
   498. D(H  18,C  13,Fe  0,C   3)    -20.12  0.000971   -0.19    -20.31   
   499. D(H  18,C  13,Fe  0,C   2)     21.53 -0.000099    0.12     21.65   
   500. D(C  12,C  13,Fe  0,C   3)   -141.78  0.000655   -0.05   -141.83   
   501. D(C  14,C  13,Fe  0,C  11)    -78.26  0.001391   -0.36    -78.62   
   502. D(H  18,C  13,Fe  0,C  11)    159.87  0.000762   -0.26    159.61   
   503. D(C  14,C  13,Fe  0,C   3)    101.75  0.001600   -0.29    101.46   
   504. D(C  14,C  13,Fe  0,C   1)   -179.44 -0.000252    0.04   -179.40   
   505. D(C  12,C  13,Fe  0,C  15)     79.48 -0.000365    0.24     79.72   
   506. D(C  14,C  13,C   5,C   1)   -178.94  0.000110    0.03   -178.91   
   507. D(C  14,C  13,Fe  0,C   2)    143.41  0.000530    0.01    143.42   
   508. D(C  12,C  13,Fe  0,C  14)    116.47 -0.000945    0.25    116.71   
   509. D(C  12,C  13,C   5,C   1)    -62.31 -0.000829    0.25    -62.07   
   510. D(C  12,C  13,Fe  0,C  11)     38.21  0.000446   -0.11     38.10   
   511. D(C  12,C  13,Fe  0,C   4)    179.03 -0.000464    0.29    179.32   
   512. D(C  14,C  13,Fe  0,C  15)    -36.99  0.000580   -0.01    -37.00   
   513. D(C  12,C  13,Fe  0,C   2)   -100.12 -0.000415    0.26    -99.86   
   514. D(H  18,C  13,C   5,C   1)     59.59 -0.000433    0.09     59.68   
   515. D(C  12,C  13,Fe  0,C   1)    -62.97 -0.001197    0.28    -62.69   
   516. D(H  18,C  13,Fe  0,C   1)     58.68 -0.000881    0.14     58.82   
   517. D(C  14,C  13,Fe  0,C  12)   -116.47  0.000945   -0.25   -116.71   
   518. D(C  14,C  13,C  12,C  11)     -0.00 -0.000001    0.00      0.00   
   519. D(C  14,C  13,Fe  0,C   4)     62.57  0.000481    0.05     62.61   
   520. D(H  18,C  13,C  12,H  19)     -0.13 -0.000015    0.01     -0.11   
   521. D(H  18,C  13,C  12,C  11)   -179.52 -0.000342    0.07   -179.45   
   522. D(H  18,C  13,C  12,Fe  0)   -115.58  0.001162   -0.19   -115.77   
   523. D(C  14,C  13,C  12,H  19)    179.40  0.000326   -0.06    179.34   
   524. D(C  15,C  14,C  13,H  18)   -175.80  0.001971   -1.24   -177.04   
   525. D(H  20,C  14,C  13,H  18)      0.27  0.000259   -0.13      0.14   
   526. D(H  20,C  14,C  13,C  12)   -179.26 -0.000078   -0.06   -179.32   
   527. D(H  20,C  14,C  13,Fe  0)   -117.10  0.000995   -0.22   -117.32   
   528. D(C  15,C  14,C  13,C  12)      4.67  0.001635   -1.17      3.50   
   529. D(C  15,C  14,C  13,Fe  0)     66.83  0.002708   -1.33     65.50   
   530. D(Fe  0,C  14,C  13,H  18)    117.37 -0.000737    0.09    117.46   
   531. D(Fe  0,C  14,C  13,C  12)    -62.16 -0.001073    0.16    -62.00   
   532. D(H  20,C  14,C   1,H   9)   -179.29 -0.000242    0.15   -179.14   
   533. D(H  20,C  14,C   1,C   5)    -60.14 -0.000088    0.23    -59.92   
   534. D(H  20,C  14,C   1,C   2)     57.07 -0.000515    0.56     57.63   
   535. D(C  13,C  14,C   1,H   9)     61.94 -0.000035   -0.04     61.89   
   536. D(H  20,C  14,Fe  0,C  13)    118.40 -0.000173    0.23    118.63   
   537. D(C  15,C  14,C   1,C   2)   -178.55 -0.000146   -0.14   -178.70   
   538. D(H  20,C  14,Fe  0,C  12)    157.39 -0.000058    0.10    157.49   
   539. D(H  20,C  14,Fe  0,C  11)   -159.38  0.000069    0.05   -159.33   
   540. D(H  20,C  14,Fe  0,C  15)   -124.70 -0.000337    0.73   -123.97   
   541. D(H  20,C  14,Fe  0,C   5)    -61.08  0.000186    0.22    -60.86   
   542. D(C  13,C  14,C   1,C   2)    -61.71 -0.000308    0.37    -61.34   
   543. D(H  20,C  14,Fe  0,C   4)    -22.92 -0.000573    0.32    -22.61   
   544. D(H  20,C  14,Fe  0,C   3)     20.56  0.000198    0.17     20.73   
   545. D(H  20,C  14,Fe  0,C   2)     55.19 -0.000475    0.77     55.96   
   546. D(C  15,C  14,C   1,C   5)     64.24  0.000281   -0.48     63.76   
   547. D(C  15,C  14,Fe  0,C  13)   -116.90  0.000164   -0.50   -117.40   
   548. D(C  15,C  14,Fe  0,C  12)    -77.91  0.000279   -0.64    -78.54   
   549. D(C  13,C  14,C   1,C   5)   -178.91  0.000119    0.03   -178.88   
   550. D(C  15,C  14,Fe  0,C  11)    -34.68  0.000407   -0.68    -35.36   
   551. D(C  15,C  14,Fe  0,C   5)     63.62  0.000523   -0.51     63.11   
   552. D(C  15,C  14,Fe  0,C   4)    101.78 -0.000236   -0.42    101.36   
   553. D(C  15,C  14,Fe  0,C   3)    145.26  0.000535   -0.56    144.70   
   554. D(C  13,C  14,Fe  0,C  11)     82.22  0.000242   -0.18     82.04   
   555. D(C  13,C  14,Fe  0,C   5)   -179.48  0.000359   -0.01   -179.49   
   556. D(C  13,C  14,Fe  0,C   4)   -141.33 -0.000400    0.09   -141.24   
   557. D(C  13,C  14,Fe  0,C  12)     38.99  0.000115   -0.13     38.86   
   558. D(C  13,C  14,Fe  0,C   3)    -97.84  0.000370   -0.06    -97.90   
   559. D(C  13,C  14,Fe  0,C  15)    116.90 -0.000164    0.50    117.40   
   560. D(C  13,C  14,Fe  0,C   2)    -63.21 -0.000302    0.55    -62.66   
   561. D(C  15,C  14,C   1,H   9)    -54.91  0.000127   -0.56    -55.47   
   562. D(C  15,C  14,Fe  0,C   2)    179.89 -0.000138    0.04    179.93   
   563. D(C  16,C  15,C  14,H  20)      1.98  0.000086   -0.17      1.81   
   564. D(C  16,C  15,C  14,C  13)    178.02 -0.001571    0.96    178.97   
   565. D(C  11,C  15,C  14,H  20)    176.55 -0.000757    0.72    177.27   
   566. D(C  11,C  15,C  14,Fe  0)     53.65 -0.002060    1.42     55.07   
   567. D(C  14,C  15,C   2,H  10)     62.33 -0.000009   -0.49     61.85   
   568. D(C  16,C  15,C  11,H  39)     -1.85 -0.000077    0.16     -1.69   
   569. D(C  16,C  15,C  11,C  12)   -178.02  0.001572   -0.95   -178.97   
   570. D(Fe  0,C  15,C  11,H  39)   -122.86 -0.001319    0.70   -122.16   
   571. D(C  14,C  15,C  11,C  12)      7.42  0.002415   -1.84      5.57   
   572. D(C  14,C  15,C  11,Fe  0)    -53.56  0.002085   -1.43    -54.99   
   573. D(Fe  0,C  15,C  11,C  12)     60.97  0.000330   -0.41     60.56   
   574. D(C  16,C  15,C   2,H  10)   -178.58 -0.000004    0.01   -178.57   
   575. D(C  16,C  15,C   2,C   3)     61.97  0.000140   -0.32     61.65   
   576. D(C  14,C  15,C  11,H  39)   -176.42  0.000766   -0.72   -177.14   
   577. D(Fe  0,C  15,C  14,H  20)    122.90  0.001303   -0.70    122.20   
   578. D(C  14,C  15,C   2,C   3)    -57.12  0.000135   -0.82    -57.94   
   579. D(C  14,C  15,C   2,C   1)   -178.47 -0.000120   -0.16   -178.64   
   580. D(C  11,C  15,C   2,H  10)    -59.67  0.000022    0.48    -59.19   
   581. D(C  11,C  15,C   2,C   3)   -179.13  0.000166    0.15   -178.98   
   582. D(Fe  0,C  15,C  14,C  13)    -61.07 -0.000355    0.42    -60.64   
   583. D(C  11,C  15,C   2,C   1)     59.52 -0.000089    0.80     60.33   
   584. D(C  16,C  15,Fe  0,C  14)    118.87 -0.000019    0.50    119.37   
   585. D(C  14,C  15,Fe  0,C  12)     83.41 -0.000157   -0.60     82.82   
   586. D(C  16,C  15,Fe  0,C   5)    -21.01  0.000634   -0.03    -21.04   
   587. D(C  16,C  15,Fe  0,C   4)     22.51 -0.000675    0.05     22.56   
   588. D(C  16,C  15,Fe  0,C   3)     60.87  0.000002   -0.30     60.57   
   589. D(C  11,C  15,C  14,C  13)     -7.42 -0.002415    1.84     -5.57   
   590. D(C  16,C  15,C   2,C   1)    -59.38 -0.000115    0.33    -59.05   
   591. D(C  16,C  15,Fe  0,C   1)    -59.52  0.000004    0.30    -59.22   
   592. D(C  14,C  15,Fe  0,C  13)     38.82  0.000193   -0.40     38.43   
   593. D(C  16,C  15,Fe  0,C  13)    157.69  0.000174    0.10    157.80   
   594. D(C  16,C  15,C  11,Fe  0)    121.01  0.001242   -0.54    120.47   
   595. D(C  14,C  15,Fe  0,C  11)    122.15  0.000011   -0.98    121.17   
   596. D(C  14,C  15,Fe  0,C   5)   -139.88  0.000653   -0.53   -140.41   
   597. D(C  14,C  15,Fe  0,C   4)    -96.36 -0.000656   -0.46    -96.81   
   598. D(C  16,C  15,Fe  0,C  12)   -157.72 -0.000175   -0.09   -157.81   
   599. D(C  14,C  15,Fe  0,C   3)    -58.00  0.000021   -0.80    -58.80   
   600. D(C  14,C  15,Fe  0,C   1)   -178.39  0.000022   -0.21   -178.59   
   601. D(C  16,C  15,Fe  0,C  11)   -118.99 -0.000007   -0.48   -119.46   
   602. D(C  11,C  15,Fe  0,C  13)    -83.32  0.000181    0.58    -82.74   
   603. D(C  11,C  15,Fe  0,C   3)    179.86  0.000010    0.18    180.03   
   604. D(C  11,C  15,Fe  0,C   1)     59.46  0.000011    0.77     60.24   
   605. D(C  11,C  15,Fe  0,C   5)     97.97  0.000641    0.45     98.42   
   606. D(C  16,C  15,C  14,Fe  0)   -120.92 -0.001217    0.53   -120.38   
   607. D(C  11,C  15,Fe  0,C  12)    -38.73 -0.000168    0.38    -38.35   
   608. D(C  11,C  15,Fe  0,C   4)    141.49 -0.000668    0.52    142.02   
   609. D(C  11,C  15,Fe  0,C  14)   -122.15 -0.000011    0.98   -121.17   
   610. D(C  32,C  16,C  15,C  14)    178.52 -0.000350    0.46    178.98   
   611. D(C  32,C  16,C  15,C  11)      5.04  0.000834   -0.62      4.42   
   612. D(C  32,C  16,C  15,Fe  0)     91.89  0.000272   -0.10     91.80   
   613. D(Co 21,C  16,C  15,C  14)    -93.07 -0.000541    0.45    -92.62   
   614. D(Co 21,C  16,C  15,C  11)     93.45  0.000643   -0.63     92.82   
   615. D(Co 21,C  16,C  15,Fe  0)   -179.69  0.000081   -0.11   -179.80   
   616. D(C  17,C  16,C  15,C  14)     -4.67 -0.000801    0.49     -4.18   
   617. D(C  17,C  16,C  15,C  11)   -178.15  0.000383   -0.59   -178.74   
   618. D(C  17,C  16,C  15,Fe  0)    -91.30 -0.000179   -0.07    -91.36   
   619. D(H  35,C  17,C  16,C  32)    175.63 -0.000507    0.24    175.87   
   620. D(H  35,C  17,C  16,Co 21)    120.42  0.000607   -0.13    120.29   
   621. D(H  35,C  17,C  16,C  15)     -1.72 -0.000175    0.22     -1.50   
   622. D(C  34,C  17,C  16,C  32)     -4.76 -0.001020    0.50     -4.26   
   623. D(C  34,C  17,C  16,Co 21)    -59.97  0.000094    0.13    -59.83   
   624. D(C  34,C  17,C  16,C  15)    177.89 -0.000688    0.48    178.37   
   625. D(Co 21,C  17,C  16,C  32)     55.21 -0.001113    0.37     55.57   
   626. D(Co 21,C  17,C  16,C  15)   -122.14 -0.000781    0.35   -121.79   
   627. D(C  34,Co 21,C  17,H  35)    119.14 -0.000268    0.09    119.22   
   628. D(C  33,Co 21,C  17,H  35)    157.27 -0.000135    0.10    157.36   
   629. D(C  33,Co 21,C  17,C  34)     38.13  0.000133    0.01     38.14   
   630. D(C  33,Co 21,C  17,C  16)    -80.67 -0.000170   -0.10    -80.76   
   631. D(C  32,Co 21,C  17,C  34)     82.10  0.000094    0.02     82.13   
   632. D(C  32,Co 21,C  17,C  16)    -36.69 -0.000210   -0.08    -36.77   
   633. D(C  26,Co 21,C  17,H  35)    -43.00 -0.000227    0.11    -42.89   
   634. D(C  26,Co 21,C  17,C  34)   -162.14  0.000041    0.02   -162.11   
   635. D(C  26,Co 21,C  17,C  16)     79.07 -0.000262   -0.08     78.99   
   636. D(C  25,Co 21,C  17,H  35)     -1.13 -0.000265    0.15     -0.99   
   637. D(C  25,Co 21,C  17,C  34)   -120.27  0.000004    0.06   -120.21   
   638. D(C  24,Co 21,C  17,H  35)     40.78  0.000142    0.11     40.89   
   639. D(C  24,Co 21,C  17,C  34)    -78.36  0.000410    0.03    -78.33   
   640. D(C  24,Co 21,C  17,C  16)    162.85  0.000107   -0.08    162.77   
   641. D(C  23,Co 21,C  17,C  34)    -45.96  0.000081    0.21    -45.75   
   642. D(C  23,Co 21,C  17,C  16)   -164.75 -0.000222    0.10   -164.65   
   643. D(C  22,Co 21,C  17,H  35)    -76.06 -0.000024   -0.00    -76.07   
   644. D(C  22,Co 21,C  17,C  16)     46.01 -0.000059   -0.20     45.81   
   645. D(C  16,Co 21,C  17,H  35)   -122.07  0.000035    0.19   -121.88   
   646. D(C  16,Co 21,C  17,C  34)    118.79  0.000303    0.11    118.90   
   647. D(C  34,Co 21,C  16,C  32)    -82.60 -0.000041    0.12    -82.49   
   648. D(C  34,Co 21,C  16,C  17)     38.13 -0.000185   -0.06     38.07   
   649. D(C  34,Co 21,C  16,C  15)    157.76 -0.000153    0.07    157.83   
   650. D(C  33,Co 21,C  16,C  32)    -38.12  0.000180    0.06    -38.06   
   651. D(C  33,Co 21,C  16,C  17)     82.61  0.000036   -0.12     82.49   
   652. D(C  33,Co 21,C  16,C  15)   -157.76  0.000068    0.02   -157.74   
   653. D(C  32,Co 21,C  16,C  17)    120.73 -0.000144   -0.18    120.55   
   654. D(C  22,Co 21,C  17,C  34)    164.80  0.000244   -0.09    164.71   
   655. D(C  32,Co 21,C  16,C  15)   -119.64 -0.000112   -0.05   -119.69   
   656. D(C  26,Co 21,C  16,C  32)    119.65  0.000073    0.09    119.74   
   657. D(C  26,Co 21,C  16,C  17)   -119.62 -0.000071   -0.09   -119.71   
   658. D(C  23,Co 21,C  17,H  35)     73.18 -0.000187    0.29     73.47   
   659. D(C  26,Co 21,C  16,C  15)      0.01 -0.000039    0.04      0.05   
   660. D(C  25,Co 21,C  16,C  32)    161.73 -0.000003    0.08    161.82   
   661. D(C  25,Co 21,C  16,C  17)    -77.54 -0.000146   -0.10    -77.63   
   662. D(C  25,Co 21,C  17,C  16)    120.93 -0.000300   -0.04    120.89   
   663. D(C  25,Co 21,C  16,C  15)     42.09 -0.000114    0.04     42.13   
   664. D(C  24,Co 21,C  16,C  32)   -164.64  0.000156    0.02   -164.62   
   665. D(C  24,Co 21,C  16,C  17)    -43.91  0.000012   -0.16    -44.07   
   666. D(C  24,Co 21,C  16,C  15)     75.72  0.000044   -0.03     75.70   
   667. D(C  23,Co 21,C  16,C  32)     43.98 -0.000002    0.16     44.13   
   668. D(C  23,Co 21,C  16,C  17)    164.71 -0.000146   -0.02    164.68   
   669. D(C  23,Co 21,C  16,C  15)    -75.66 -0.000114    0.11    -75.55   
   670. D(C  32,Co 21,C  17,H  35)   -158.76 -0.000175    0.11   -158.65   
   671. D(C  22,Co 21,C  16,C  32)     77.58  0.000152    0.09     77.67   
   672. D(C  22,Co 21,C  16,C  17)   -161.68  0.000008   -0.09   -161.78   
   673. D(C  22,Co 21,C  16,C  15)    -42.06  0.000040    0.04    -42.01   
   674. D(C  34,Co 21,C  17,C  16)   -118.79 -0.000303   -0.11   -118.90   
   675. D(C  17,Co 21,C  16,C  32)   -120.73  0.000144    0.18   -120.55   
   676. D(C  17,Co 21,C  16,C  15)    119.63  0.000032    0.13    119.76   
   677. D(H  28,C  22,Co 21,C  34)     75.32  0.000151    0.04     75.36   
   678. D(H  28,C  22,Co 21,C  33)     41.53  0.000011    0.05     41.58   
   679. D(H  28,C  22,Co 21,C  32)     -0.63  0.000071    0.02     -0.60   
   680. D(H  28,C  22,Co 21,C  26)   -120.72  0.000085    0.02   -120.70   
   681. D(H  28,C  22,Co 21,C  25)   -158.23  0.000140   -0.00   -158.23   
   682. D(H  28,C  22,Co 21,C  24)    157.79 -0.000294    0.06    157.85   
   683. D(H  28,C  22,Co 21,C  17)    -75.73 -0.000180    0.16    -75.56   
   684. D(H  28,C  22,Co 21,C  16)    -42.03 -0.000173    0.02    -42.01   
   685. D(C  26,C  22,Co 21,C  34)   -163.96  0.000066    0.02   -163.94   
   686. D(C  26,C  22,Co 21,C  33)    162.25 -0.000074    0.02    162.27   
   687. D(C  26,C  22,Co 21,C  32)    120.09 -0.000014    0.00    120.09   
   688. D(C  26,C  22,Co 21,C  25)    -37.51  0.000055   -0.03    -37.54   
   689. D(C  26,C  22,Co 21,C  24)    -81.49 -0.000379    0.04    -81.45   
   690. D(C  26,C  22,Co 21,C  23)   -118.82 -0.000052   -0.03   -118.85   
   691. D(C  26,C  22,Co 21,C  17)     44.99 -0.000265    0.14     45.13   
   692. D(C  26,C  22,Co 21,C  16)     78.69 -0.000258   -0.00     78.69   
   693. D(C  23,C  22,Co 21,C  34)    -45.14  0.000118    0.05    -45.09   
   694. D(H  28,C  22,Co 21,C  23)    120.46  0.000033   -0.01    120.45   
   695. D(C  23,C  22,Co 21,C  33)    -78.93 -0.000022    0.06    -78.88   
   696. D(C  23,C  22,Co 21,C  32)   -121.09  0.000038    0.03   -121.06   
   697. D(C  23,C  22,Co 21,C  26)    118.82  0.000052    0.03    118.85   
   698. D(C  23,C  22,Co 21,C  25)     81.31  0.000107    0.00     81.31   
   699. D(C  23,C  22,Co 21,C  24)     37.33 -0.000327    0.07     37.40   
   700. D(C  23,C  22,Co 21,C  17)    163.81 -0.000213    0.17    163.98   
   701. D(C  23,C  22,Co 21,C  16)   -162.49 -0.000206    0.03   -162.46   
   702. D(H  29,C  23,C  22,H  28)     -0.46 -0.000113    0.04     -0.43   
   703. D(H  29,C  23,C  22,C  26)    177.95  0.000149   -0.09    177.86   
   704. D(H  29,C  23,C  22,Co 21)    117.69 -0.000079    0.02    117.70   
   705. D(C  24,C  23,C  22,H  28)   -177.42  0.000106   -0.00   -177.42   
   706. D(C  24,C  23,C  22,C  26)      1.00  0.000368   -0.13      0.87   
   707. D(C  24,C  23,C  22,Co 21)    -59.27  0.000140   -0.02    -59.29   
   708. D(Co 21,C  23,C  22,H  28)   -118.15 -0.000034    0.02   -118.13   
   709. D(H  29,C  23,Co 21,C  34)     42.66  0.000201   -0.06     42.60   
   710. D(H  29,C  23,Co 21,C  33)      0.04 -0.000038   -0.01      0.04   
   711. D(H  29,C  23,Co 21,C  32)    -42.16  0.000080    0.01    -42.15   
   712. D(H  29,C  23,Co 21,C  25)    158.42  0.000116   -0.04    158.38   
   713. D(H  29,C  23,Co 21,C  24)    120.68 -0.000145   -0.01    120.67   
   714. D(H  29,C  23,Co 21,C  22)   -119.92  0.000014   -0.04   -119.96   
   715. D(H  29,C  23,Co 21,C  17)     76.76  0.000027   -0.20     76.56   
   716. D(H  29,C  23,Co 21,C  16)    -74.61 -0.000068   -0.08    -74.68   
   717. D(C  24,C  23,Co 21,C  34)    -78.02  0.000346   -0.05    -78.07   
   718. D(C  24,C  23,Co 21,C  33)   -120.64  0.000107    0.00   -120.64   
   719. D(C  24,C  23,Co 21,C  32)   -162.84  0.000226    0.02   -162.82   
   720. D(C  24,C  23,Co 21,C  26)     81.56  0.000240   -0.03     81.53   
   721. D(C  24,C  23,Co 21,C  25)     37.74  0.000262   -0.04     37.70   
   722. D(H  29,C  23,Co 21,C  26)   -157.75  0.000094   -0.04   -157.79   
   723. D(C  24,C  23,Co 21,C  22)    119.40  0.000160   -0.03    119.37   
   724. D(C  24,C  23,Co 21,C  17)    -43.92  0.000172   -0.19    -44.11   
   725. D(C  24,C  23,Co 21,C  16)    164.71  0.000078   -0.07    164.64   
   726. D(Co 21,C  23,C  22,C  26)     60.26  0.000228   -0.11     60.16   
   727. D(C  22,C  23,Co 21,C  34)    162.58  0.000187   -0.02    162.56   
   728. D(C  22,C  23,Co 21,C  33)    119.96 -0.000053    0.03    119.99   
   729. D(C  22,C  23,Co 21,C  32)     77.76  0.000066    0.05     77.81   
   730. D(C  22,C  23,Co 21,C  26)    -37.84  0.000080    0.00    -37.83   
   731. D(C  22,C  23,Co 21,C  25)    -81.66  0.000102   -0.00    -81.66   
   732. D(C  22,C  23,Co 21,C  24)   -119.40 -0.000160    0.03   -119.37   
   733. D(C  22,C  23,Co 21,C  17)   -163.33  0.000013   -0.16   -163.48   
   734. D(C  22,C  23,Co 21,C  16)     45.31 -0.000082   -0.03     45.28   
   735. D(H  30,C  24,C  23,C  22)    176.92 -0.000200    0.04    176.95   
   736. D(H  30,C  24,C  23,Co 21)    118.16  0.000332   -0.07    118.08   
   737. D(C  25,C  24,C  23,H  29)   -176.94  0.000208   -0.04   -176.99   
   738. D(C  25,C  24,C  23,C  22)      0.00  0.000004   -0.00     -0.00   
   739. D(C  25,C  24,C  23,Co 21)    -58.76  0.000536   -0.11    -58.87   
   740. D(Co 21,C  24,C  23,H  29)   -118.18 -0.000328    0.07   -118.12   
   741. D(Co 21,C  24,C  23,C  22)     58.76 -0.000532    0.11     58.87   
   742. D(H  30,C  24,Co 21,C  33)    -42.63 -0.000198    0.06    -42.57   
   743. D(H  30,C  24,Co 21,C  32)    -76.61 -0.000016    0.18    -76.42   
   744. D(H  30,C  24,Co 21,C  26)    157.75 -0.000099    0.04    157.79   
   745. D(H  30,C  24,Co 21,C  23)   -120.70  0.000148    0.01   -120.70   
   746. D(H  30,C  24,Co 21,C  22)   -158.43 -0.000115    0.04   -158.39   
   747. D(H  30,C  24,Co 21,C  17)     42.15 -0.000072   -0.01     42.14   
   748. D(H  30,C  24,Co 21,C  16)     74.53  0.000038    0.09     74.62   
   749. D(C  25,C  24,Co 21,C  34)   -119.94  0.000062   -0.04   -119.98   
   750. D(C  25,C  24,Co 21,C  33)   -162.53 -0.000179    0.01   -162.52   
   751. D(C  25,C  24,Co 21,C  32)    163.49  0.000002    0.14    163.63   
   752. D(C  25,C  24,Co 21,C  26)     37.84 -0.000080   -0.01     37.84   
   753. D(C  25,C  24,Co 21,C  23)    119.39  0.000167   -0.04    119.35   
   754. D(H  30,C  24,Co 21,C  25)    119.90 -0.000019    0.05    119.95   
   755. D(C  25,C  24,Co 21,C  22)     81.66 -0.000096   -0.00     81.66   
   756. D(C  25,C  24,Co 21,C  17)    -77.75 -0.000053   -0.06    -77.81   
   757. D(C  25,C  24,Co 21,C  16)    -45.38  0.000057    0.04    -45.33   
   758. D(H  30,C  24,Co 21,C  34)     -0.04  0.000043    0.01     -0.03   
   759. D(C  23,C  24,Co 21,C  34)    120.66 -0.000105   -0.00    120.66   
   760. D(C  23,C  24,Co 21,C  33)     78.07 -0.000346    0.05     78.13   
   761. D(C  23,C  24,Co 21,C  32)     44.09 -0.000165    0.18     44.27   
   762. D(C  23,C  24,Co 21,C  26)    -81.55 -0.000247    0.03    -81.52   
   763. D(C  23,C  24,Co 21,C  25)   -119.39 -0.000167    0.04   -119.35   
   764. D(C  23,C  24,Co 21,C  22)    -37.73 -0.000263    0.04    -37.69   
   765. D(C  23,C  24,Co 21,C  17)    162.86 -0.000220   -0.02    162.84   
   766. D(H  30,C  24,C  23,H  29)     -0.03  0.000004   -0.00     -0.03   
   767. D(C  23,C  24,Co 21,C  16)   -164.77 -0.000110    0.08   -164.69   
   768. D(C  24,C  25,Co 21,C  34)     78.92  0.000034   -0.06     78.86   
   769. D(C  24,C  25,Co 21,C  33)     45.27 -0.000099   -0.07     45.20   
   770. D(C  24,C  25,Co 21,C  32)   -164.04  0.000199   -0.14   -164.18   
   771. D(C  24,C  25,Co 21,C  26)   -118.81 -0.000045   -0.04   -118.85   
   772. D(C  24,C  25,Co 21,C  23)    -37.33  0.000332   -0.07    -37.40   
   773. D(C  24,C  25,Co 21,C  22)    -81.30 -0.000096   -0.01    -81.31   
   774. D(C  24,C  25,Co 21,C  17)    121.04 -0.000029   -0.03    121.01   
   775. D(C  24,C  25,Co 21,C  16)    162.41  0.000168   -0.02    162.40   
   776. D(H  31,C  25,C  24,H  30)      0.47  0.000109   -0.03      0.44   
   777. D(H  31,C  25,C  24,Co 21)    118.11  0.000040   -0.02    118.09   
   778. D(C  26,C  25,C  24,H  30)   -177.92 -0.000155    0.10   -177.83   
   779. D(C  26,C  25,C  24,C  23)     -1.00 -0.000374    0.14     -0.86   
   780. D(C  26,C  25,C  24,Co 21)    -60.28 -0.000224    0.11    -60.17   
   781. D(Co 21,C  25,C  24,H  30)   -117.64  0.000069   -0.01   -117.65   
   782. D(Co 21,C  25,C  24,C  23)     59.29 -0.000150    0.03     59.32   
   783. D(H  31,C  25,Co 21,C  34)    -41.56 -0.000003   -0.05    -41.60   
   784. D(H  31,C  25,Co 21,C  33)    -75.20 -0.000137   -0.06    -75.26   
   785. D(H  31,C  25,Co 21,C  32)     75.48  0.000161   -0.13     75.36   
   786. D(H  31,C  25,Co 21,C  26)    120.72 -0.000082   -0.02    120.69   
   787. D(H  31,C  25,Co 21,C  24)   -120.47 -0.000037    0.01   -120.46   
   788. D(H  31,C  25,Co 21,C  23)   -157.80  0.000295   -0.06   -157.86   
   789. D(H  31,C  25,Co 21,C  22)    158.22 -0.000133    0.00    158.23   
   790. D(H  31,C  25,Co 21,C  17)      0.57 -0.000066   -0.01      0.55   
   791. D(H  31,C  25,Co 21,C  16)     41.94  0.000131   -0.00     41.94   
   792. D(C  26,C  25,Co 21,C  34)   -162.27  0.000079   -0.02   -162.30   
   793. D(C  26,C  25,Co 21,C  33)    164.08 -0.000055   -0.03    164.05   
   794. D(C  26,C  25,Co 21,C  32)    -45.24  0.000244   -0.10    -45.34   
   795. D(C  26,C  25,Co 21,C  24)    118.81  0.000045    0.04    118.85   
   796. D(C  26,C  25,Co 21,C  23)     81.48  0.000377   -0.04     81.44   
   797. D(C  26,C  25,Co 21,C  22)     37.50 -0.000051    0.03     37.53   
   798. D(H  31,C  25,C  24,C  23)    177.40 -0.000110    0.01    177.41   
   799. D(C  26,C  25,Co 21,C  17)   -120.15  0.000016    0.01   -120.14   
   800. D(C  26,C  25,Co 21,C  16)    -78.78  0.000213    0.02    -78.75   
   801. D(H  27,C  26,C  25,H  31)     -0.83 -0.000124    0.05     -0.78   
   802. D(H  27,C  26,C  25,C  24)    177.56  0.000144   -0.08    177.48   
   803. D(C  22,C  26,C  25,H  31)   -176.78  0.000327   -0.09   -176.87   
   804. D(C  22,C  26,C  25,C  24)      1.61  0.000596   -0.22      1.39   
   805. D(C  22,C  26,C  25,Co 21)    -58.66  0.000494   -0.14    -58.80   
   806. D(Co 21,C  26,C  25,C  24)     60.27  0.000101   -0.08     60.19   
   807. D(H  27,C  26,C  22,H  28)      0.85  0.000126   -0.05      0.80   
   808. D(H  27,C  26,C  22,C  23)   -177.56 -0.000141    0.08   -177.48   
   809. D(C  25,C  26,C  22,H  28)    176.80 -0.000327    0.09    176.89   
   810. D(C  25,C  26,C  22,C  23)     -1.61 -0.000594    0.21     -1.39   
   811. D(C  25,C  26,C  22,Co 21)     58.65 -0.000488    0.14     58.78   
   812. D(Co 21,C  26,C  22,H  28)    118.16  0.000161   -0.05    118.11   
   813. D(Co 21,C  26,C  22,C  23)    -60.25 -0.000105    0.08    -60.18   
   814. D(H  27,C  26,Co 21,C  34)    -75.37  0.000048   -0.04    -75.41   
   815. D(H  27,C  26,Co 21,C  33)     75.28 -0.000030    0.04     75.32   
   816. D(H  27,C  26,Co 21,C  32)     41.76  0.000120   -0.04     41.72   
   817. D(H  27,C  26,Co 21,C  25)   -120.25  0.000093   -0.04   -120.28   
   818. D(H  27,C  26,Co 21,C  24)   -158.24 -0.000172    0.03   -158.21   
   819. D(H  27,C  26,Co 21,C  23)    158.25  0.000185   -0.04    158.21   
   820. D(H  27,C  26,Co 21,C  22)    120.26 -0.000072    0.02    120.28   
   821. D(H  27,C  26,Co 21,C  17)    -41.85 -0.000108    0.05    -41.81   
   822. D(H  27,C  26,Co 21,C  16)     -0.04 -0.000018    0.01     -0.04   
   823. D(C  25,C  26,Co 21,C  34)     44.88 -0.000044   -0.01     44.87   
   824. D(C  25,C  26,Co 21,C  33)   -164.47 -0.000123    0.07   -164.40   
   825. D(C  25,C  26,Co 21,C  32)    162.01  0.000027   -0.01    162.00   
   826. D(C  25,C  26,Co 21,C  24)    -37.99 -0.000265    0.07    -37.93   
   827. D(C  25,C  26,Co 21,C  23)    -81.51  0.000092   -0.01    -81.51   
   828. D(C  25,C  26,Co 21,C  22)   -119.49 -0.000165    0.06   -119.44   
   829. D(C  25,C  26,Co 21,C  17)     78.39 -0.000201    0.08     78.48   
   830. D(H  27,C  26,C  22,Co 21)   -117.30 -0.000036   -0.00   -117.31   
   831. D(C  25,C  26,Co 21,C  16)    120.20 -0.000111    0.04    120.24   
   832. D(C  22,C  26,Co 21,C  34)    164.37  0.000121   -0.06    164.31   
   833. D(C  22,C  26,Co 21,C  33)    -44.98  0.000042    0.02    -44.96   
   834. D(Co 21,C  26,C  25,H  31)   -118.12 -0.000167    0.05   -118.07   
   835. D(C  22,C  26,Co 21,C  32)    -78.50  0.000192   -0.06    -78.57   
   836. D(C  22,C  26,Co 21,C  25)    119.49  0.000165   -0.06    119.44   
   837. D(C  22,C  26,Co 21,C  24)     81.50 -0.000100    0.01     81.51   
   838. D(H  27,C  26,C  25,Co 21)    117.29  0.000043    0.00    117.29   
   839. D(C  22,C  26,Co 21,C  23)     37.99  0.000257   -0.06     37.92   
   840. D(C  22,C  26,Co 21,C  17)   -162.11 -0.000036    0.03   -162.09   
   841. D(C  22,C  26,Co 21,C  16)   -120.30  0.000054   -0.01   -120.32   
   842. D(H  38,C  32,Co 21,C  34)   -157.27  0.000127   -0.09   -157.36   
   843. D(H  38,C  32,Co 21,C  33)   -119.13  0.000266   -0.09   -119.22   
   844. D(H  38,C  32,Co 21,C  26)     43.01  0.000228   -0.11     42.90   
   845. D(H  38,C  32,Co 21,C  24)    -73.36  0.000175   -0.27    -73.64   
   846. D(H  38,C  32,Co 21,C  23)    -40.81 -0.000149   -0.10    -40.92   
   847. D(H  38,C  32,Co 21,C  22)      1.12  0.000257   -0.14      0.97   
   848. D(H  38,C  32,Co 21,C  16)    122.06 -0.000009   -0.20    121.87   
   849. D(C  33,C  32,Co 21,C  34)    -38.13 -0.000139   -0.01    -38.14   
   850. D(C  33,C  32,Co 21,C  26)    162.15 -0.000038   -0.02    162.12   
   851. D(C  33,C  32,Co 21,C  24)     45.77 -0.000091   -0.19     45.59   
   852. D(C  33,C  32,Co 21,C  23)     78.32 -0.000415   -0.02     78.30   
   853. D(C  33,C  32,Co 21,C  22)    120.25 -0.000009   -0.05    120.19   
   854. D(C  33,C  32,Co 21,C  17)    -82.11 -0.000102   -0.02    -82.13   
   855. D(C  33,C  32,Co 21,C  16)   -118.81 -0.000275   -0.11   -118.91   
   856. D(C  16,C  32,Co 21,C  34)     80.67  0.000135    0.10     80.77   
   857. D(C  16,C  32,Co 21,C  33)    118.81  0.000275    0.11    118.91   
   858. D(C  16,C  32,Co 21,C  26)    -79.05  0.000237    0.09    -78.96   
   859. D(C  16,C  32,Co 21,C  25)    -45.81  0.000049    0.17    -45.64   
   860. D(C  16,C  32,Co 21,C  24)    164.58  0.000184   -0.08    164.50   
   861. D(C  16,C  32,Co 21,C  23)   -162.87 -0.000141    0.09   -162.78   
   862. D(C  33,C  32,Co 21,C  25)   -164.62 -0.000226    0.06   -164.55   
   863. D(C  16,C  32,Co 21,C  22)   -120.95  0.000266    0.05   -120.89   
   864. D(C  16,C  32,Co 21,C  17)     36.69  0.000173    0.09     36.78   
   865. D(H  38,C  32,C  16,Co 21)   -120.43 -0.000610    0.13   -120.29   
   866. D(H  38,C  32,Co 21,C  17)    158.75  0.000164   -0.11    158.65   
   867. D(H  38,C  32,C  16,C  17)   -175.63  0.000515   -0.24   -175.87   
   868. D(H  38,C  32,C  16,C  15)      1.72  0.000181   -0.22      1.51   
   869. D(C  33,C  32,C  16,Co 21)     59.95 -0.000111   -0.13     59.82   
   870. D(H  38,C  32,Co 21,C  25)     76.25  0.000040   -0.02     76.22   
   871. D(C  33,C  32,C  16,C  17)      4.75  0.001014   -0.50      4.25   
   872. D(C  33,C  32,C  16,C  15)   -177.90  0.000680   -0.48   -178.38   
   873. D(Co 21,C  32,C  16,C  17)    -55.20  0.001125   -0.37    -55.57   
   874. D(Co 21,C  32,C  16,C  15)    122.15  0.000791   -0.35    121.80   
   875. D(H  36,C  33,C  32,H  38)      0.32 -0.000053    0.00      0.32   
   876. D(H  36,C  33,C  32,Co 21)   -117.59 -0.000034    0.01   -117.59   
   877. D(H  36,C  33,C  32,C  16)    179.94 -0.000550    0.26    180.20   
   878. D(C  34,C  33,C  32,H  38)    177.38 -0.000186    0.06    177.44   
   879. D(C  34,C  33,C  32,C  16)     -2.99 -0.000684    0.32     -2.68   
   880. D(Co 21,C  33,C  32,H  38)    117.91 -0.000019   -0.01    117.91   
   881. D(Co 21,C  33,C  32,C  16)    -62.46 -0.000516    0.25    -62.21   
   882. D(H  36,C  33,Co 21,C  32)    120.56 -0.000063    0.03    120.59   
   883. D(H  36,C  33,Co 21,C  26)     75.17  0.000096   -0.08     75.09   
   884. D(H  36,C  33,Co 21,C  25)    -75.38  0.000024    0.02    -75.36   
   885. D(H  36,C  33,Co 21,C  23)     -0.19 -0.000231    0.00     -0.18   
   886. D(H  36,C  33,Co 21,C  22)     42.04  0.000151   -0.07     41.97   
   887. D(H  36,C  33,Co 21,C  17)   -158.39  0.000122   -0.07   -158.46   
   888. D(H  36,C  33,Co 21,C  16)    158.18 -0.000035   -0.05    158.13   
   889. D(C  34,C  33,Co 21,C  32)   -118.90 -0.000097    0.06   -118.84   
   890. D(C  34,C  33,Co 21,C  26)   -164.30  0.000062   -0.05   -164.34   
   891. D(C  34,C  33,Co 21,C  25)     45.16 -0.000010    0.05     45.21   
   892. D(C  34,C  33,Co 21,C  24)     78.75  0.000113   -0.04     78.72   
   893. D(C  34,C  33,Co 21,C  23)    120.35 -0.000265    0.03    120.39   
   894. D(H  36,C  33,Co 21,C  24)    -41.78  0.000147   -0.07    -41.85   
   895. D(C  34,C  33,Co 21,C  22)    162.58  0.000117   -0.04    162.54   
   896. D(C  34,C  33,Co 21,C  17)    -37.85  0.000088   -0.04    -37.89   
   897. D(C  34,C  33,Co 21,C  16)    -81.28 -0.000069   -0.02    -81.30   
   898. D(H  36,C  33,Co 21,C  34)   -120.54  0.000034   -0.03   -120.57   
   899. D(C  32,C  33,Co 21,C  34)    118.90  0.000097   -0.06    118.84   
   900. D(C  32,C  33,Co 21,C  26)    -45.40  0.000159   -0.11    -45.50   
   901. D(C  32,C  33,Co 21,C  25)    164.06  0.000087   -0.01    164.05   
   902. D(C  34,C  33,C  32,Co 21)     59.47 -0.000167    0.06     59.53   
   903. D(C  32,C  33,Co 21,C  24)   -162.35  0.000211   -0.10   -162.44   
   904. D(C  32,C  33,Co 21,C  23)   -120.75 -0.000168   -0.03   -120.77   
   905. D(C  32,C  33,Co 21,C  22)    -78.52  0.000214   -0.10    -78.62   
   906. D(C  32,C  33,Co 21,C  17)     81.05  0.000185   -0.10     80.95   
   907. D(C  32,C  33,Co 21,C  16)     37.62  0.000028   -0.08     37.54   
   908. D(H  37,C  34,C  33,H  36)     -0.01 -0.000011    0.01     -0.01   
   909. D(H  37,C  34,C  33,Co 21)   -117.14  0.000181    0.02   -117.12   
   910. D(Co 21,C  34,C  33,H  36)    117.13 -0.000192   -0.01    117.12   
   911. D(Co 21,C  34,C  33,C  32)    -59.92 -0.000051   -0.07    -59.99   
   912. D(C  17,C  34,C  33,C  32)     -0.02 -0.000006    0.01     -0.01   
   913. D(C  17,C  34,C  33,Co 21)     59.91  0.000045    0.08     59.98   
   914. D(H  37,C  34,Co 21,C  33)    120.54 -0.000034    0.03    120.57   
   915. D(H  37,C  34,Co 21,C  32)    158.40 -0.000117    0.06    158.46   
   916. D(H  37,C  34,Co 21,C  26)    -75.15 -0.000090    0.07    -75.08   
   917. D(H  37,C  34,Co 21,C  25)    -42.10 -0.000151    0.07    -42.03   
   918. D(H  37,C  34,Co 21,C  24)      0.12  0.000238   -0.00      0.11   
   919. D(H  37,C  34,Co 21,C  22)     75.19 -0.000030   -0.00     75.19   
   920. D(H  37,C  34,Co 21,C  17)   -120.54  0.000074   -0.04   -120.59   
   921. D(H  37,C  34,Co 21,C  16)   -158.17  0.000090    0.03   -158.14   
   922. D(C  33,C  34,Co 21,C  26)    164.31 -0.000056    0.04    164.35   
   923. D(C  33,C  34,Co 21,C  25)   -162.64 -0.000117    0.05   -162.59   
   924. D(C  33,C  34,Co 21,C  24)   -120.43  0.000273   -0.03   -120.45   
   925. D(C  33,C  34,Co 21,C  23)    -78.85 -0.000105    0.04    -78.81   
   926. D(C  33,C  34,Co 21,C  22)    -45.35  0.000004   -0.03    -45.38   
   927. D(C  33,C  34,Co 21,C  17)    118.91  0.000108   -0.07    118.85   
   928. D(C  33,C  34,Co 21,C  16)     81.29  0.000124    0.01     81.29   
   929. D(C  17,C  34,Co 21,C  33)   -118.91 -0.000108    0.07   -118.85   
   930. D(C  33,C  34,Co 21,C  32)     37.86 -0.000083    0.03     37.89   
   931. D(C  17,C  34,Co 21,C  32)    -81.05 -0.000191    0.10    -80.95   
   932. D(C  17,C  34,Co 21,C  26)     45.40 -0.000164    0.11     45.51   
   933. D(C  17,C  34,Co 21,C  25)     78.44 -0.000225    0.12     78.56   
   934. D(H  37,C  34,Co 21,C  23)     41.69 -0.000139    0.07     41.76   
   935. D(C  17,C  34,Co 21,C  24)    120.66  0.000164    0.04    120.70   
   936. D(C  17,C  34,Co 21,C  23)    162.24 -0.000213    0.11    162.35   
   937. D(C  17,C  34,Co 21,C  22)   -164.27 -0.000104    0.04   -164.23   
   938. D(C  17,C  34,Co 21,C  16)    -37.63  0.000016    0.07    -37.55   
   939. D(H  37,C  34,C  17,H  35)     -0.31  0.000057   -0.01     -0.31   
   940. D(H  37,C  34,C  17,Co 21)    117.60  0.000007   -0.01    117.60   
   941. D(H  37,C  34,C  17,C  16)   -179.92  0.000569   -0.27   -180.19   
   942. D(C  17,C  34,C  33,H  36)    177.04 -0.000147    0.06    177.10   
   943. D(C  33,C  34,C  17,H  35)   -177.37  0.000186   -0.06   -177.43   
   944. D(C  33,C  34,C  17,Co 21)    -59.45  0.000136   -0.06    -59.52   
   945. D(C  33,C  34,C  17,C  16)      3.02  0.000698   -0.33      2.69   
   946. D(H  37,C  34,C  33,C  32)   -177.06  0.000130   -0.05   -177.12   
   947. D(Co 21,C  34,C  17,H  35)   -117.91  0.000050   -0.00   -117.91   
   948. D(Co 21,C  34,C  17,C  16)     62.48  0.000562   -0.26     62.21   
    ----------------------------------------------------------------------------

Time needed for optimization step       :     1.04 sec
--------------------------------------------------------------------------
WARNING: There is at least non-excluded one OpenFabrics device found,
but there are no active ports detected (or Open MPI was unable to use
them).  This is most certainly not what you wanted.  Check your
cables, subnet manager configuration, etc.  The openib BTL will be
ignored for this job.

  Local host: compute-3-16
--------------------------------------------------------------------------
[compute-3-16.local:131607] 15 more processes have sent help message help-mpi-btl-openib.txt / no active ports found
[compute-3-16.local:131607] Set MCA parameter "orte_base_help_aggregate" to 0 to see all help / error messages

         *************************************************************
         *                GEOMETRY OPTIMIZATION CYCLE   2            *
         *************************************************************
---------------------------------
CARTESIAN COORDINATES (ANGSTROEM)
---------------------------------
  Fe     0.221787   -2.712285    0.097256
  C     -0.795916   -4.264522    1.193847
  C     -0.101093   -4.919435    0.146207
  C     -0.537134   -4.351304   -1.076594
  C     -1.568594   -3.404390   -0.792279
  C     -1.729948   -3.351941    0.615504
  H     -0.170117   -4.602906   -2.059430
  H     -2.115839   -2.831721   -1.524238
  H     -2.422001   -2.729852    1.160840
  H     -0.660541   -4.438552    2.249979
  H      0.695207   -5.637929    0.264678
  C      0.985236   -1.067808    1.277818
  C      2.001199   -2.008320    0.966246
  C      2.136835   -2.047807   -0.449939
  C      1.203191   -1.131122   -0.999837
  C      0.535788   -0.453508    0.067634
  C     -0.471593    0.571924   -0.057302
  C     -0.944316    1.174313   -1.272358
  H      2.816685   -2.666411   -1.013512
  H      2.557339   -2.592467    1.681794
  H      1.060805   -0.945126   -2.052833
  Co    -0.215260    2.682215   -0.094301
  C      1.071074    3.676127    1.151829
  C      0.131021    4.594534    0.595571
  C      0.263259    4.552567   -0.818445
  C      1.285053    3.608342   -1.135852
  C      1.797884    3.081789    0.082559
  H      2.553551    2.318437    0.175928
  H      1.187792    3.450800    2.199617
  H     -0.587548    5.176295    1.149963
  H     -0.337182    5.096337   -1.529693
  H      1.592538    3.322199   -2.128764
  C     -1.158515    1.240166    1.011970
  C     -2.097014    2.152939    0.460152
  C     -1.964285    2.112017   -0.957396
  H     -0.586855    0.951761   -2.264838
  H     -2.755347    2.797594    1.019552
  H     -2.504009    2.720020   -1.665223
  H     -0.992808    1.076568    2.064460
  H      0.645556   -0.826261    2.272936

----------------------------
CARTESIAN COORDINATES (A.U.)
----------------------------
  NO LB      ZA    FRAG     MASS         X           Y           Z
   0 Fe   26.0000    0    55.850    0.419117   -5.125475    0.183787
   1 C     6.0000    0    12.011   -1.504064   -8.058779    2.256043
   2 C     6.0000    0    12.011   -0.191037   -9.296384    0.276292
   3 C     6.0000    0    12.011   -1.015036   -8.222774   -2.034468
   4 C     6.0000    0    12.011   -2.964213   -6.433365   -1.497191
   5 C     6.0000    0    12.011   -3.269129   -6.334251    1.163135
   6 H     1.0000    0     1.008   -0.321474   -8.698232   -3.891759
   7 H     1.0000    0     1.008   -3.998355   -5.351177   -2.880392
   8 H     1.0000    0     1.008   -4.576918   -5.158672    2.193670
   9 H     1.0000    0     1.008   -1.248241   -8.387648    4.251844
  10 H     1.0000    0     1.008    1.313750  -10.654142    0.500168
  11 C     6.0000    0    12.011    1.861826   -2.017865    2.414726
  12 C     6.0000    0    12.011    3.781719   -3.795175    1.825940
  13 C     6.0000    0    12.011    4.038033   -3.869794   -0.850262
  14 C     6.0000    0    12.011    2.273701   -2.137512   -1.889418
  15 C     6.0000    0    12.011    1.012493   -0.857007    0.127810
  16 C     6.0000    0    12.011   -0.891182    1.080779   -0.108285
  17 C     6.0000    0    12.011   -1.784499    2.219130   -2.404408
  18 H     1.0000    0     1.008    5.322762   -5.038787   -1.915261
  19 H     1.0000    0     1.008    4.832670   -4.899053    3.178131
  20 H     1.0000    0     1.008    2.004631   -1.786029   -3.879293
  21 Co   27.0000    0    58.930   -0.406782    5.068651   -0.178203
  22 C     6.0000    0    12.011    2.024036    6.946874    2.176641
  23 C     6.0000    0    12.011    0.247593    8.682412    1.125467
  24 C     6.0000    0    12.011    0.497488    8.603104   -1.546637
  25 C     6.0000    0    12.011    2.428398    6.818778   -2.146450
  26 C     6.0000    0    12.011    3.397508    5.823736    0.156014
  27 H     1.0000    0     1.008    4.825512    4.381210    0.332456
  28 H     1.0000    0     1.008    2.244602    6.521068    4.156673
  29 H     1.0000    0     1.008   -1.110305    9.781780    2.173116
  30 H     1.0000    0     1.008   -0.637181    9.630681   -2.890700
  31 H     1.0000    0     1.008    3.009460    6.278047   -4.022781
  32 C     6.0000    0    12.011   -2.189276    2.343573    1.912345
  33 C     6.0000    0    12.011   -3.962782    4.068466    0.869560
  34 C     6.0000    0    12.011   -3.711960    3.991133   -1.809216
  35 H     1.0000    0     1.008   -1.108996    1.798569   -4.279924
  36 H     1.0000    0     1.008   -5.206851    5.286687    1.926673
  37 H     1.0000    0     1.008   -4.731890    5.140093   -3.146816
  38 H     1.0000    0     1.008   -1.876135    2.034418    3.901263
  39 H     1.0000    0     1.008    1.219924   -1.561406    4.295226

--------------------------------
INTERNAL COORDINATES (ANGSTROEM)
--------------------------------
 Fe     0   0   0     0.000000000000     0.00000000     0.00000000
 C      1   0   0     2.155846359785     0.00000000     0.00000000
 C      2   1   0     1.417475980812    74.05720389     0.00000000
 C      3   2   1     1.417091400185   107.55928449   303.01261619
 C      4   3   2     1.428772805635   108.42905127   356.20514102
 C      5   4   3     1.417970963707   107.71160603     2.28531478
 H      4   3   2     1.078875167083   126.00890934   177.38163043
 H      5   4   3     1.078512694749   125.67324112   181.88868330
 H      6   5   4     1.078574285048   126.60698186   179.43838218
 H      2   1   3     1.078901516730   123.69914502   122.94597786
 H      3   2   1     1.079056158829   126.03175586   116.62534239
 C      1   2   3     2.163535217160   115.86772474   215.84346756
 C     12   1   2     1.419092219759    68.22711659    99.24768154
 C     13  12   1     1.423213573954   107.76359412    61.84821870
 C     14  13  12     1.419291650915   107.75335392     0.00000000
 C     12   1   2     1.429654866066    75.74526120   216.72770920
 C     16  12   1     1.442892159782   126.73741389   120.46923536
 C     17  16  12     1.436210116676   126.95108302   181.25989191
 H     14  13  12     1.078184428175   126.59362899   180.55165306
 H     13  12   1     1.078206141028   125.63587235   242.50443324
 H     15  14  13     1.078735443749   125.19710753   180.68387273
 Co    18  17  16     2.047708170529    72.83990607   238.20563930
 C     22  18  17     2.048256626081   158.58054968    45.81060706
 C     23  22  18     1.427092677414    70.21197287   163.98269691
 C     24  23  22     1.420806054688   107.91482653   300.70894035
 C     25  24  23     1.427014237132   107.91181328     0.00000000
 C     26  25  24     1.422947600471   108.20720643   359.14133580
 H     27  26  25     1.078172924642   126.06772726   177.47968184
 H     23  22  18     1.078079499083   123.90814556   284.43549043
 H     24  23  22     1.078024698421   125.86789463   117.70308880
 H     25  24  23     1.078002029855   126.14916765   176.95230391
 H     26  25  24     1.078099332282   125.78120367   177.40570701
 C     17  16  12     1.435879545962   126.88878665     4.42018774
 C     33  17  16     1.420717968352   109.01285299   181.62370468
 C     18  17  16     1.420853880993   108.99881136   178.37149351
 H     18  17  16     1.078111726940   125.66920903   358.49712460
 H     34  33  17     1.077920005638   125.88152046   180.20085904
 H     35  18  17     1.077956217055   125.88112238   179.81122059
 H     33  17  16     1.077941694701   125.65649295     1.50506462
 H     12   1   2     1.078882106240   124.22002277   340.63807262

---------------------------
INTERNAL COORDINATES (A.U.)
---------------------------
 Fe     0   0   0     0.000000000000     0.00000000     0.00000000
 C      1   0   0     4.073959206804     0.00000000     0.00000000
 C      2   1   0     2.678641405146    74.05720389     0.00000000
 C      3   2   1     2.677914653085   107.55928449   303.01261619
 C      4   3   2     2.699989310244   108.42905127   356.20514102
 C      5   4   3     2.679576787260   107.71160603     2.28531478
 H      4   3   2     2.038778598476   126.00890934   177.38163043
 H      5   4   3     2.038093625034   125.67324112   181.88868330
 H      6   5   4     2.038210013831   126.60698186   179.43838218
 H      2   1   3     2.038828392093   123.69914502   122.94597786
 H      3   2   1     2.039120623308   126.03175586   116.62534239
 C      1   2   3     4.088489041526   115.86772474   215.84346756
 C     12   1   2     2.681695654123    68.22711659    99.24768154
 C     13  12   1     2.689483884852   107.76359412    61.84821870
 C     14  13  12     2.682072524390   107.75335392     0.00000000
 C     12   1   2     2.701656162892    75.74526120   216.72770920
 C     16  12   1     2.726671022771   126.73741389   120.46923536
 C     17  16  12     2.714043791284   126.95108302   181.25989191
 H     14  13  12     2.037473291109   126.59362899   180.55165306
 H     13  12   1     2.037514322455   125.63587235   242.50443324
 H     15  14  13     2.038514559639   125.19710753   180.68387273
 Co    18  17  16     3.869607644493    72.83990607   238.20563930
 C     22  18  17     3.870644075282   158.58054968    45.81060706
 C     23  22  18     2.696814328036    70.21197287   163.98269691
 C     24  23  22     2.684934332777   107.91482653   300.70894035
 C     25  24  23     2.696666097387   107.91181328     0.00000000
 C     26  25  24     2.688981267811   108.20720643   359.14133580
 H     27  26  25     2.037451552583   126.06772726   177.47968184
 H     23  22  18     2.037275003862   123.90814556   284.43549043
 H     24  23  22     2.037171445618   125.86789463   117.70308880
 H     25  24  23     2.037128608237   126.14916765   176.95230391
 H     26  25  24     2.037312483176   125.78120367   177.40570701
 C     17  16  12     2.713419103168   126.88878665     4.42018774
 C     33  17  16     2.684767873727   109.01285299   181.62370468
 C     18  17  16     2.685024711395   108.99881136   178.37149351
 H     18  17  16     2.037335905685   125.66920903   358.49712460
 H     34  33  17     2.036973604930   125.88152046   180.20085904
 H     35  18  17     2.037042034592   125.88112238   179.81122059
 H     33  17  16     2.037014591319   125.65649295     1.50506462
 H     12   1   2     2.038791711582   124.22002277   340.63807262

--------------------------------------------------------------------------
WARNING: There is at least non-excluded one OpenFabrics device found,
but there are no active ports detected (or Open MPI was unable to use
them).  This is most certainly not what you wanted.  Check your
cables, subnet manager configuration, etc.  The openib BTL will be
ignored for this job.

  Local host: compute-3-16
--------------------------------------------------------------------------


           ************************************************************
           *        Program running with 16 parallel MPI-processes    *
           *              working on a common directory               *
           ************************************************************
------------------------------------------------------------------------------
                   ___                                                        
                  /   \      - P O W E R E D   B Y -                         
                 /     \                                                     
                 |  |  |   _    _      __       _____    __    __             
                 |  |  |  | |  | |    /  \     |  _  \  |  |  /  |          
                  \  \/   | |  | |   /    \    | | | |  |  | /  /          
                 / \  \   | |__| |  /  /\  \   | |_| |  |  |/  /          
                |  |  |   |  __  | /  /__\  \  |    /   |      \           
                |  |  |   | |  | | |   __   |  |    \   |  |\   \          
                \     /   | |  | | |  |  |  |  | |\  \  |  | \   \       
                 \___/    |_|  |_| |__|  |__|  |_| \__\ |__|  \__/        
                                                                              
                      - O R C A' S   B I G   F R I E N D -                    
                                      &                                       
                       - I N T E G R A L  F E E D E R -                       
                                                                              
 v1 FN, 2020, v2 2021                                                         
------------------------------------------------------------------------------


Reading SHARK input file FcCc_Opt_S1.SHARKINP.tmp ... ok
----------------------
SHARK INTEGRAL PACKAGE
----------------------

Number of atoms                             ...     40
Number of basis functions                   ...    678
Number of shells                            ...    302
Maximum angular momentum                    ...      3
Integral batch strategy                     ... SHARK/LIBINT Hybrid
RI-J (if used) integral strategy            ... SPLIT-RIJ (Revised 2003 algorithm where possible)
Printlevel                                  ...      1
Contraction scheme used                     ... SEGMENTED contraction
Coulomb Range Separation                    ... NOT USED
Exchange Range Separation                   ... NOT USED
Finite Nucleus Model                        ... NOT USED
Auxiliary Coulomb fitting basis             ... AVAILABLE
   # of basis functions in Aux-J            ...   1356
   # of shells in Aux-J                     ...    436
   Maximum angular momentum in Aux-J        ...      4
Auxiliary J/K fitting basis                 ... NOT available
Auxiliary Correlation fitting basis         ... NOT available
Auxiliary 'external' fitting basis          ... NOT available
Integral threshold                          ...     2.500000e-11
Primitive cut-off                           ...     2.500000e-12
Primitive pair pre-selection threshold      ...     2.500000e-12

Calculating pre-screening integrals         ... done (  0.1 sec) Dimension = 302
Organizing shell pair data                  ... done (  0.2 sec)
Shell pair information
Total number of shell pairs                 ...     45753
Shell pairs after pre-screening             ...     34312
Total number of primitive shell pairs       ...    157692
Primitive shell pairs kept                  ...     76641
          la=0 lb=0:   9924 shell pairs
          la=1 lb=0:  10856 shell pairs
          la=1 lb=1:   3043 shell pairs
          la=2 lb=0:   5878 shell pairs
          la=2 lb=1:   3274 shell pairs
          la=2 lb=2:    922 shell pairs
          la=3 lb=0:    229 shell pairs
          la=3 lb=1:    120 shell pairs
          la=3 lb=2:     64 shell pairs
          la=3 lb=3:      2 shell pairs

Calculating one electron integrals          ... done (  0.0 sec)
Calculating RI/J V-Matrix + Cholesky decomp.... done (  0.1 sec)
Calculating Nuclear repulsion               ... done (  0.0 sec) ENN=   2681.437456593175 Eh

SHARK setup successfully completed in   0.8 seconds

Maximum memory used throughout the entire GTOINT-calculation: 51.8 MB
[compute-3-16.local:131660] 15 more processes have sent help message help-mpi-btl-openib.txt / no active ports found
[compute-3-16.local:131660] Set MCA parameter "orte_base_help_aggregate" to 0 to see all help / error messages
--------------------------------------------------------------------------
WARNING: There is at least non-excluded one OpenFabrics device found,
but there are no active ports detected (or Open MPI was unable to use
them).  This is most certainly not what you wanted.  Check your
cables, subnet manager configuration, etc.  The openib BTL will be
ignored for this job.

  Local host: compute-3-16
--------------------------------------------------------------------------


           ************************************************************
           *        Program running with 16 parallel MPI-processes    *
           *              working on a common directory               *
           ************************************************************
------------------------------------------------------------------------------
                          ORCA RELATIVISTIC HAMILTONIAN
------------------------------------------------------------------------------

Relativistic Method            ... ZORA(MP)
Treatment of potential         ... Van Wuellen
Nucleus model                  ... Point Nucleus
Speed of light used            ... 137.03598950000000


            *************************************************
            *         ZERO ORDER REGULAR APPROXIMATION      *
            *                     ZORA(MP)                  *
            *            Programmed by FN according to      *
            *                   C. van Wuellen              *
            *       J. Chem. Phys. (1998) vol 109, 392-399  *
            *************************************************

Terms included in model potential: +V(e,N)+V(C)+V(Xa)+V(VWN-V)
Basis function cutoff value   ... 1.000000e-11
Loading the fitted atomic densities (ZORA)   ... done
Calculating the cutoffs                      ... done
Number of fit functions                      ... 364
One center approximation for ZORA is active
Finding unique atoms                  ... 4 atom types
AtomType   0 (Fe) Member=  0 NMembers=   1, NRad=2000 NumBF= 45
             ... doing numerical integration
             ... adding submatrices to 1 actual atoms
AtomType   1 (C ) Member=  1 NMembers=  20, NRad=2000 NumBF= 24
             ... doing numerical integration
             ... adding submatrices to 20 actual atoms
AtomType   2 (H ) Member=  6 NMembers=  18, NRad=2000 NumBF=  6
             ... doing numerical integration
             ... adding submatrices to 18 actual atoms
AtomType   3 (Co) Member= 21 NMembers=   1, NRad=2000 NumBF= 45
             ... doing numerical integration
             ... adding submatrices to 1 actual atoms
             ... done with one-center part

Maximum memory used throughout the entire REL-calculation: 9.7 MB
[compute-3-16.local:131713] 15 more processes have sent help message help-mpi-btl-openib.txt / no active ports found
[compute-3-16.local:131713] Set MCA parameter "orte_base_help_aggregate" to 0 to see all help / error messages
--------------------------------------------------------------------------
WARNING: There is at least non-excluded one OpenFabrics device found,
but there are no active ports detected (or Open MPI was unable to use
them).  This is most certainly not what you wanted.  Check your
cables, subnet manager configuration, etc.  The openib BTL will be
ignored for this job.

  Local host: compute-3-16
--------------------------------------------------------------------------


           ************************************************************
           *        Program running with 16 parallel MPI-processes    *
           *              working on a common directory               *
           ************************************************************

Diagonalization of the overlap matrix:
Smallest eigenvalue                        ... 7.535e-06
Time for diagonalization                   ...    0.102 sec
Threshold for overlap eigenvalues          ... 1.000e-08
Number of eigenvalues below threshold      ... 0
Time for construction of square roots      ...    0.051 sec
Total time needed                          ...    0.154 sec

-------------------
DFT GRID GENERATION
-------------------

General Integration Accuracy     IntAcc      ... 4.388
Radial Grid Type                 RadialGrid  ... OptM3 with GC (2021)
Angular Grid (max. ang.)         AngularGrid ... 4 (Lebedev-302)
Angular grid pruning method      GridPruning ... 4 (adaptive)
Weight generation scheme         WeightScheme... Becke
Basis function cutoff            BFCut       ... 1.0000e-11
Integration weight cutoff        WCut        ... 1.0000e-14
Angular grids for H and He will be reduced by one unit
Partially contracted basis set               ... off
Rotationally invariant grid construction     ... off

Total number of grid points                  ...   196599
Total number of batches                      ...     3095
Average number of points per batch           ...       63
Average number of grid points per atom       ...     4915
Time for grid setup =    1.290 sec

--------------------
COSX GRID GENERATION
--------------------

GRIDX 1
-------
General Integration Accuracy     IntAcc      ... 3.816
Radial Grid Type                 RadialGrid  ... OptM3 with GC (2021)
Angular Grid (max. ang.)         AngularGrid ... 1 (Lebedev-50)
Angular grid pruning method      GridPruning ... 4 (adaptive)
Weight generation scheme         WeightScheme... Becke
Basis function cutoff            BFCut       ... 1.0000e-11
Integration weight cutoff        WCut        ... 1.0000e-14
Angular grids for H and He will be reduced by one unit
Partially contracted basis set               ... on
Rotationally invariant grid construction     ... off

Total number of grid points                  ...    24540
Total number of batches                      ...      399
Average number of points per batch           ...       61
Average number of grid points per atom       ...      614
UseSFitting                                  ... on

GRIDX 2
-------
General Integration Accuracy     IntAcc      ... 4.020
Radial Grid Type                 RadialGrid  ... OptM3 with GC (2021)
Angular Grid (max. ang.)         AngularGrid ... 2 (Lebedev-110)
Angular grid pruning method      GridPruning ... 4 (adaptive)
Weight generation scheme         WeightScheme... Becke
Basis function cutoff            BFCut       ... 1.0000e-11
Integration weight cutoff        WCut        ... 1.0000e-14
Angular grids for H and He will be reduced by one unit
Partially contracted basis set               ... on
Rotationally invariant grid construction     ... off

Total number of grid points                  ...    52578
Total number of batches                      ...      842
Average number of points per batch           ...       62
Average number of grid points per atom       ...     1314
UseSFitting                                  ... on

GRIDX 3
-------
General Integration Accuracy     IntAcc      ... 4.338
Radial Grid Type                 RadialGrid  ... OptM3 with GC (2021)
Angular Grid (max. ang.)         AngularGrid ... 3 (Lebedev-194)
Angular grid pruning method      GridPruning ... 4 (adaptive)
Weight generation scheme         WeightScheme... Becke
Basis function cutoff            BFCut       ... 1.0000e-11
Integration weight cutoff        WCut        ... 1.0000e-14
Angular grids for H and He will be reduced by one unit
Partially contracted basis set               ... on
Rotationally invariant grid construction     ... off

Total number of grid points                  ...   114558
Total number of batches                      ...     1812
Average number of points per batch           ...       63
Average number of grid points per atom       ...     2864
UseSFitting                                  ... on

Time for X-Grid setup             =    1.370 sec


--------------------
CPCM SOLVATION MODEL
--------------------
CPCM parameters:
  Epsilon                                         ...      36.6000
  Refrac                                          ...       1.3440
  Rsolv                                           ...       1.3000
  Surface type                                    ... GAUSSIAN VDW
  Epsilon function type                           ...         CPCM
Radii:
 Radius for Fe used is    4.5353 Bohr (=   2.4000 Ang.)
 Radius for C  used is    3.8550 Bohr (=   2.0400 Ang.)
 Radius for H  used is    2.4944 Bohr (=   1.3200 Ang.)
 Radius for Co used is    4.5353 Bohr (=   2.4000 Ang.)
Calculating surface                               ...        done! (  0.0s)
GEPOL surface points                              ...         2059
GEPOL Volume                                      ...    2447.1662
GEPOL Surface-area                                ...    1190.4491
Calculating surface distance matrix               ...        done! (  0.1s)
Performing Cholesky decomposition & store         ...        done! (  0.2s)
Overall time for CPCM initialization              ...                 0.3s
--------------
SCF ITERATIONS
--------------
ITER       Energy         Delta-E        Max-DP      RMS-DP      [F,P]     Damp
               ***  Starting incremental Fock matrix formation  ***
[compute-3-16.local:131766] 15 more processes have sent help message help-mpi-btl-openib.txt / no active ports found
[compute-3-16.local:131766] Set MCA parameter "orte_base_help_aggregate" to 0 to see all help / error messages
  0  -3448.5688330206   0.000000000000 0.01569281  0.00008246  0.0349995 0.7000
  1  -3448.5690810155  -0.000247994900 0.01242266  0.00006829  0.0245101 0.7000
                               ***Turning on DIIS***
  2  -3448.5692758898  -0.000194874303 0.02802381  0.00016851  0.0171579 0.0000
  3  -3448.5697722536  -0.000496363788 0.00410208  0.00002350  0.0014506 0.0000
  4  -3448.5697885796  -0.000016325977 0.00098221  0.00000956  0.0010993 0.0000
  5  -3448.5697945922  -0.000006012683 0.00091860  0.00000645  0.0012894 0.0000
  6  -3448.5698000758  -0.000005483610 0.00180465  0.00001274  0.0007693 0.0000
               *** Restarting incremental Fock matrix formation ***
                                   *** Resetting DIIS ***
  7  -3448.5698066226  -0.000006546730 0.00181989  0.00001272  0.0005174 0.0000
  8  -3448.5697904863   0.000016136324 0.00035027  0.00000422  0.0035432 0.0000
  9  -3448.5698052897  -0.000014803425 0.00020760  0.00000234  0.0015450 0.0000
 10  -3448.5698085119  -0.000003222227 0.00040700  0.00000432  0.0007161 0.0000
 11  -3448.5698098997  -0.000001387770 0.00104910  0.00000509  0.0002171 0.0000
 12  -3448.5698100767  -0.000000177047 0.00015832  0.00000143  0.0005908 0.0000
 13  -3448.5698103999  -0.000000323144 0.00038553  0.00000252  0.0001375 0.0000
 14  -3448.5698106221  -0.000000222183 0.00018883  0.00000148  0.0000873 0.0000
 15  -3448.5698106947  -0.000000072653 0.00028263  0.00000165  0.0000306 0.0000
 16  -3448.5698106938   0.000000000949 0.00011895  0.00000074  0.0000200 0.0000
 17  -3448.5698106877   0.000000006042 0.00016844  0.00000067  0.0000274 0.0000
 18  -3448.5698106828   0.000000004887 0.00007138  0.00000056  0.0000132 0.0000
 19  -3448.5698106472   0.000000035588 0.00008109  0.00000058  0.0000490 0.0000
 20  -3448.5698106634  -0.000000016139 0.00010264  0.00000072  0.0000048 0.0000
 21  -3448.5698106611   0.000000002287 0.00013597  0.00000082  0.0000033 0.0000
 22  -3448.5698106718  -0.000000010722 0.00010131  0.00000072  0.0000022 0.0000
 23  -3448.5698106600   0.000000011803 0.00002841  0.00000022  0.0000045 0.0000
                 **** Energy Check signals convergence ****

               *****************************************************
               *                     SUCCESS                       *
               *           SCF CONVERGED AFTER  24 CYCLES          *
               *****************************************************

Old exchange energy                            =    -44.435308759 Eh
New exchange energy                            =    -44.435313870 Eh
Exchange energy change after final integration =     -0.000005111 Eh
Total energy after final integration           =  -3448.569815776 Eh
Final COS-X integration done in                =    14.495 sec
Total Energy       :        -3448.56981578 Eh          -93840.35544 eV
  Last Energy change         ...   -5.7562e-09  Tolerance :   1.0000e-08
  Last MAX-Density change    ...    0.0000e+00  Tolerance :   1.0000e-07
             **** THE GBW FILE WAS UPDATED (FcCc_Opt_S1.gbw) ****
             **** DENSITY FcCc_Opt_S1.scfp WAS UPDATED ****
             **** ENERGY FILE WAS UPDATED (FcCc_Opt_S1.en.tmp) ****
             **** THE GBW FILE WAS UPDATED (FcCc_Opt_S1.gbw) ****
             **** DENSITY FcCc_Opt_S1.scfp WAS UPDATED ****
Total SCF time: 0 days 0 hours 3 min 0 sec 

Maximum memory used throughout the entire SCF-calculation: 150.4 MB

-------------------------   --------------------
FINAL SINGLE POINT ENERGY     -3448.569815776316
-------------------------   --------------------

--------------------------------------------------------------------------
WARNING: There is at least non-excluded one OpenFabrics device found,
but there are no active ports detected (or Open MPI was unable to use
them).  This is most certainly not what you wanted.  Check your
cables, subnet manager configuration, etc.  The openib BTL will be
ignored for this job.

  Local host: compute-3-16
--------------------------------------------------------------------------


           ************************************************************
           *        Program running with 16 parallel MPI-processes    *
           *              working on a common directory               *
           ************************************************************
------------------------------------------------------------------------------
                         ORCA SCF GRADIENT CALCULATION
------------------------------------------------------------------------------

 ... reading COSX grid (gridx3)
Gradient of the Kohn-Sham DFT energy:
Kohn-Sham wavefunction type      ... RKS
Hartree-Fock exchange scaling    ...    0.200
Number of operators              ...    1
Number of atoms                  ...   40
Basis set dimensions             ...  678
Integral neglect threshold       ... 2.5e-11
Integral primitive cutoff        ... 2.5e-12
SHARK Integral package           ... ON

Nuc. rep. gradient       (SHARK) ... done (  0.0 sec)
HCore & Overlap gradient (SHARK) ... done (  0.4 sec)
RI-J gradient            (SHARK) ... [compute-3-16.local:131964] 15 more processes have sent help message help-mpi-btl-openib.txt / no active ports found
[compute-3-16.local:131964] Set MCA parameter "orte_base_help_aggregate" to 0 to see all help / error messages
done (  2.1 sec)
COSX-gradient                    ... done ( 18.4 sec)
Exchange-correlation gradient    ... done

------------------
CARTESIAN GRADIENT
------------------

   1   Fe  :    0.009767144   -0.006389131    0.000750198
   2   C   :    0.002597928   -0.004870002   -0.002669771
   3   C   :   -0.010058251   -0.015819028   -0.000653961
   4   C   :    0.002153548   -0.004851496    0.003579181
   5   C   :   -0.005412686    0.000058332    0.002656076
   6   C   :   -0.005203977   -0.000552326   -0.003580327
   7   H   :    0.000014523    0.000124887   -0.000130366
   8   H   :    0.000011853   -0.000339508   -0.000329613
   9   H   :   -0.000062302   -0.000296917    0.000334168
  10   H   :    0.000017953    0.000164521    0.000130339
  11   H   :    0.000218408    0.000001508    0.000039836
  12   C   :   -0.001047319    0.002399651   -0.003897060
  13   C   :    0.001216997    0.002765423   -0.000306656
  14   C   :    0.001147404    0.002539082    0.000532439
  15   C   :   -0.001898797    0.002517591    0.003453714
  16   C   :    0.001703211    0.024454123   -0.000463037
  17   C   :    0.006488504   -0.008198278    0.000897104
  18   C   :    0.001154808    0.003743782    0.000980071
  19   H   :   -0.000279878   -0.000167546   -0.000213228
  20   H   :   -0.000347461   -0.000156757    0.000210178
  21   H   :    0.000266244   -0.000462834   -0.000215866
  22   Co  :   -0.003504193    0.001819912   -0.000256657
  23   C   :   -0.001156638   -0.002549038   -0.001417736
  24   C   :   -0.000855066    0.001066707   -0.001525159
  25   C   :   -0.001124671    0.001129115    0.001190938
  26   C   :   -0.001397895   -0.002593625    0.001196345
  27   C   :    0.001374320   -0.000110440    0.000186178
  28   H   :    0.000127956    0.000057282   -0.000011767
  29   H   :   -0.000025836    0.000041110    0.000055185
  30   H   :    0.000079469    0.000100199    0.000059567
  31   H   :    0.000123431    0.000102746   -0.000091795
  32   H   :    0.000020664    0.000026176   -0.000059847
  33   C   :    0.001269223    0.003619428   -0.000876503
  34   C   :    0.001415275    0.000262957    0.000694846
  35   C   :    0.001630839    0.000247696   -0.000473534
  36   H   :   -0.000131893    0.000243537   -0.000144518
  37   H   :   -0.000118491   -0.000016849   -0.000039642
  38   H   :   -0.000106678   -0.000043667   -0.000050758
  39   H   :   -0.000206225    0.000251710    0.000100792
  40   H   :    0.000180964   -0.000400858    0.000272627

Difference to translation invariance:
           :    0.0000424118   -0.0000808252   -0.0000880154

Difference to rotation invariance:
           :   -0.0020879892   -0.0018653981   -0.0011846735

Norm of the cartesian gradient     ...    0.0387426975
RMS gradient                       ...    0.0035367082
MAX gradient                       ...    0.0244541233

-------
TIMINGS
-------

Total SCF gradient time            ...       28.625 sec

One electron gradient       ....       0.402 sec  (  1.4%)
RI-J Coulomb gradient       ....       2.142 sec  (  7.5%)
COSX gradient               ....      18.447 sec  ( 64.4%)
XC gradient                 ....       4.335 sec  ( 15.1%)
CPCM gradient               ....       0.953 sec  (  3.3%)
   A-Matrix (El+Nuc)        ....       0.278 sec  (  1.0%)
   Potential                ....       0.675 sec  (  2.4%)

Maximum memory used throughout the entire SCFGRAD-calculation: 114.0 MB
------------------------------------------------------------------------------
                         ORCA GEOMETRY RELAXATION STEP
------------------------------------------------------------------------------

Reading the OPT-File                    .... done
Getting information on internals        .... done
Copying old internal coords+grads       .... done
Making the new internal coordinates     .... (new redundants).... done
Validating the new internal coordinates .... (new redundants).... done
Calculating the B-matrix                .... done
Calculating the G,G- and P matrices     .... done
Transforming gradient to internals      .... done
Projecting the internal gradient        .... done
Number of atoms                         ....  40
Number of internal coordinates          .... 948
Current Energy                          .... -3448.569815776 Eh
Current gradient norm                   ....     0.038742697 Eh/bohr
Maximum allowed component of the step   ....  0.300
Current trust radius                    ....  0.300
Updating the Hessian (BFGS)             .... done
Forming the augmented Hessian           .... done
Diagonalizing the augmented Hessian     .... done
Last element of RFO vector              ....  0.875529761
Lowest eigenvalues of augmented Hessian:
 -0.011443850  0.014630581  0.019158169  0.019792517  0.022698716
Length of the computed step             ....  0.551853534
Warning: the length of the step is outside the trust region - taking restricted step instead
The input lambda is                     ....    -0.011444
   iter:   1  x=   -0.022789  g=   18.910212 f(x)=     0.214542
   iter:   2  x=   -0.033451  g=    7.405888 f(x)=     0.078962
   iter:   3  x=   -0.039152  g=    3.836263 f(x)=     0.021870
   iter:   4  x=   -0.040196  g=    2.856493 f(x)=     0.002981
   iter:   5  x=   -0.040223  g=    2.715494 f(x)=     0.000074
   iter:   6  x=   -0.040223  g=    2.711922 f(x)=     0.000000
   iter:   7  x=   -0.040223  g=    2.711919 f(x)=     0.000000
The output lambda is                    ....    -0.040223 (7 iterations)
The final length of the internal step   ....  0.300000000
Converting the step to cartesian space:
 Initial RMS(Int)=    0.0097435470
Transforming coordinates:
 Iter   0:  RMS(Cart)=    0.0628662684 RMS(Int)=    0.4074068883
 Iter   1:  RMS(Cart)=    0.0005320308 RMS(Int)=    0.0001376184
 Iter   2:  RMS(Cart)=    0.0000116059 RMS(Int)=    0.0000025676
 Iter   3:  RMS(Cart)=    0.0000002486 RMS(Int)=    0.0000000640
 Iter   4:  RMS(Cart)=    0.0000000058 RMS(Int)=    0.0000000013
done
Storing new coordinates                 .... done

                                .--------------------.
          ----------------------|Geometry convergence|-------------------------
          Item                value                   Tolerance       Converged
          ---------------------------------------------------------------------
          Energy change      -0.0039032918            0.0000050000      NO
          RMS gradient        0.0008192641            0.0001000000      NO
          MAX gradient        0.0111179208            0.0003000000      NO
          RMS step            0.0097435470            0.0020000000      NO
          MAX step            0.1248839468            0.0040000000      NO
          ........................................................
          Max(Bonds)      0.0661      Max(Angles)    2.21
          Max(Dihed)        2.38      Max(Improp)    0.00
          ---------------------------------------------------------------------

The optimization has not yet converged - more geometry cycles are needed


    ---------------------------------------------------------------------------
                         Redundant Internal Coordinates
                            (Angstroem and degrees)

        Definition                    Value    dE/dq     Step     New-Value
    ----------------------------------------------------------------------------
     1. B(C   1,Fe  0)                2.1558  0.004815 -0.0172    2.1386   
     2. B(C   2,C   1)                1.4175  0.000146  0.0036    1.4210   
     3. B(C   2,Fe  0)                2.2312  0.008565 -0.0476    2.1836   
     4. B(C   3,C   2)                1.4171  0.000028  0.0040    1.4211   
     5. B(C   3,Fe  0)                2.1541  0.004787 -0.0171    2.1370   
     6. B(C   4,Fe  0)                2.1156  0.003730 -0.0119    2.1037   
     7. B(C   4,C   3)                1.4288  0.001869 -0.0091    1.4197   
     8. B(C   5,C   4)                1.4180 -0.001803  0.0063    1.4243   
     9. B(C   5,C   1)                1.4282  0.001828 -0.0087    1.4195   
    10. B(C   5,Fe  0)                2.1183  0.003865 -0.0129    2.1054   
    11. B(H   6,C   3)                1.0789  0.000097 -0.0018    1.0771   
    12. B(H   7,C   4)                1.0785  0.000037 -0.0015    1.0770   
    13. B(H   8,C   5)                1.0786  0.000035 -0.0015    1.0771   
    14. B(H   9,C   1)                1.0789  0.000102 -0.0018    1.0771   
    15. B(H  10,C   2)                1.0791  0.000167 -0.0018    1.0772   
    16. B(C  11,Fe  0)                2.1635  0.004941 -0.0194    2.1442   
    17. B(C  12,C  11)                1.4191  0.000392 -0.0029    1.4162   
    18. B(C  12,Fe  0)                2.1017  0.002055 -0.0053    2.0964   
    19. B(C  13,C  12)                1.4232 -0.001303  0.0007    1.4239   
    20. B(C  13,Fe  0)                2.0996  0.001996 -0.0049    2.0947   
    21. B(C  14,C  13)                1.4193  0.000386 -0.0031    1.4162   
    22. B(C  14,Fe  0)                2.1603  0.004839 -0.0186    2.1417   
    23. B(C  15,C  14)                1.4297  0.001489 -0.0020    1.4277   
    24. B(C  15,C  11)                1.4297  0.001445 -0.0017    1.4279   
    25. B(C  15,Fe  0)                2.2807  0.011118 -0.0661    2.2146   
    26. B(C  16,C  15)                1.4429 -0.004054  0.0136    1.4565   
    27. B(C  17,C  16)                1.4362  0.000995 -0.0038    1.4324   
    28. B(H  18,C  13)                1.0782  0.000035 -0.0016    1.0766   
    29. B(H  19,C  12)                1.0782  0.000038 -0.0016    1.0766   
    30. B(H  20,C  14)                1.0787  0.000105 -0.0017    1.0770   
    31. B(Co 21,C  16)                2.1261  0.001560 -0.0086    2.1176   
    32. B(Co 21,C  17)                2.0477 -0.000926  0.0043    2.0520   
    33. B(C  22,Co 21)                2.0483 -0.001104  0.0043    2.0526   
    34. B(C  23,C  22)                1.4271  0.000612 -0.0027    1.4244   
    35. B(C  23,Co 21)                2.0622 -0.000370  0.0003    2.0625   
    36. B(C  24,C  23)                1.4208 -0.000519  0.0026    1.4234   
    37. B(C  24,Co 21)                2.0619 -0.000362  0.0003    2.0622   
    38. B(C  25,C  24)                1.4270  0.000615 -0.0027    1.4243   
    39. B(C  25,Co 21)                2.0478 -0.001094  0.0043    2.0521   
    40. B(C  26,C  25)                1.4229 -0.000176  0.0005    1.4235   
    41. B(C  26,C  22)                1.4230 -0.000174  0.0005    1.4235   
    42. B(C  26,Co 21)                2.0600 -0.000413 -0.0003    2.0597   
    43. B(H  27,C  26)                1.0782  0.000042 -0.0013    1.0768   
    44. B(H  28,C  22)                1.0781  0.000046 -0.0015    1.0766   
    45. B(H  29,C  23)                1.0780  0.000040 -0.0014    1.0766   
    46. B(H  30,C  24)                1.0780  0.000045 -0.0014    1.0766   
    47. B(H  31,C  25)                1.0781  0.000046 -0.0015    1.0766   
    48. B(C  32,Co 21)                2.0477 -0.000830  0.0039    2.0516   
    49. B(C  32,C  16)                1.4359  0.001091 -0.0043    1.4316   
    50. B(C  33,C  32)                1.4207 -0.000455  0.0012    1.4219   
    51. B(C  33,Co 21)                2.0319 -0.001347  0.0035    2.0354   
    52. B(C  34,C  33)                1.4243 -0.000117 -0.0009    1.4235   
    53. B(C  34,Co 21)                2.0320 -0.001395  0.0036    2.0356   
    54. B(C  34,C  17)                1.4209 -0.000501  0.0014    1.4222   
    55. B(H  35,C  17)                1.0781  0.000025 -0.0013    1.0768   
    56. B(H  36,C  33)                1.0779  0.000052 -0.0015    1.0764   
    57. B(H  37,C  34)                1.0780  0.000055 -0.0015    1.0765   
    58. B(H  38,C  32)                1.0779  0.000042 -0.0014    1.0765   
    59. B(H  39,C  11)                1.0789  0.000096 -0.0017    1.0772   
    60. A(C   1,Fe  0,C  13)          142.28  0.000516   -0.30    141.98   
    61. A(C   3,Fe  0,C  15)          142.65  0.001079   -0.68    141.97   
    62. A(C   4,Fe  0,C  15)          115.79  0.001164   -0.66    115.13   
    63. A(C   3,Fe  0,C   5)           65.10 -0.001395    0.54     65.64   
    64. A(C   5,Fe  0,C  12)          141.27  0.000911   -0.25    141.02   
    65. A(C   3,Fe  0,C   4)           39.09 -0.000264    0.02     39.11   
    66. A(C   4,Fe  0,C  14)          114.23  0.001390   -0.45    113.78   
    67. A(C   4,Fe  0,C  11)          140.96  0.000261    0.13    141.09   
    68. A(C   1,Fe  0,C  12)          115.50  0.001332   -0.57    114.93   
    69. A(C   2,Fe  0,C   4)           64.10 -0.001261    0.74     64.83   
    70. A(C   3,Fe  0,C  14)          116.12  0.001802   -0.96    115.16   
    71. A(C  13,Fe  0,C  14)           38.89 -0.000526    0.15     39.04   
    72. A(C   2,Fe  0,C   3)           37.65 -0.001139    0.73     38.38   
    73. A(C   2,Fe  0,C  11)          142.28  0.001105   -0.84    141.44   
    74. A(C   2,Fe  0,C  12)          116.41  0.001397   -0.95    115.46   
    75. A(C   2,Fe  0,C   5)           64.06 -0.001254    0.74     64.80   
    76. A(C   5,Fe  0,C  14)          139.80  0.000298    0.11    139.92   
    77. A(C   3,Fe  0,C  13)          114.84  0.001349   -0.58    114.26   
    78. A(C   4,Fe  0,C   5)           39.13 -0.001153    0.42     39.55   
    79. A(C   1,Fe  0,C  11)          115.87  0.001799   -0.96    114.91   
    80. A(C  11,Fe  0,C  14)           63.93 -0.001763    0.98     64.91   
    81. A(C  11,Fe  0,C  15)           37.41 -0.001046    0.79     38.21   
    82. A(C   4,Fe  0,C  13)          139.98  0.000951   -0.28    139.71   
    83. A(C  11,Fe  0,C  13)           65.15 -0.001321    0.49     65.64   
    84. A(C   5,Fe  0,C  11)          114.91  0.001368   -0.45    114.46   
    85. A(C  12,Fe  0,C  15)           63.71 -0.001304    0.88     64.59   
    86. A(C  14,Fe  0,C  15)           37.44 -0.001033    0.79     38.22   
    87. A(C   5,Fe  0,C  15)          115.41  0.001176   -0.68    114.73   
    88. A(C  12,Fe  0,C  14)           65.18 -0.001318    0.48     65.66   
    89. A(C   2,Fe  0,C  14)          143.22  0.001064   -0.81    142.41   
    90. A(C  12,Fe  0,C  13)           39.60 -0.000716    0.12     39.72   
    91. A(C   1,Fe  0,C   2)           37.65 -0.001109    0.71     38.37   
    92. A(C   1,Fe  0,C   5)           39.03 -0.000287    0.04     39.07   
    93. A(C   3,Fe  0,C  12)          141.12  0.000542   -0.32    140.80   
    94. A(C   2,Fe  0,C  13)          116.79  0.001372   -0.93    115.86   
    95. A(C   1,Fe  0,C   3)           64.09 -0.001838    0.94     65.03   
    96. A(C   1,Fe  0,C  15)          141.69  0.001076   -0.69    141.00   
    97. A(C  13,Fe  0,C  15)           63.74 -0.001293    0.87     64.61   
    98. A(C  11,Fe  0,C  12)           38.83 -0.000538    0.17     39.00   
    99. A(C   1,Fe  0,C   4)           65.09 -0.001410    0.55     65.64   
   100. A(Fe  0,C   1,C   2)           74.06  0.001888   -1.54     72.52   
   101. A(Fe  0,C   1,H   9)          123.70 -0.000523    0.25    123.95   
   102. A(C   5,C   1,H   9)          125.56  0.000115    0.08    125.64   
   103. A(Fe  0,C   1,C   5)           69.06 -0.000173    0.13     69.20   
   104. A(C   2,C   1,H   9)          125.98 -0.000638    0.31    126.28   
   105. A(C   2,C   1,C   5)          108.45  0.000501   -0.36    108.10   
   106. A(C   1,C   2,C   3)          107.56 -0.000879    0.39    107.95   
   107. A(C   3,C   2,H  10)          126.07  0.000380   -0.11    125.96   
   108. A(Fe  0,C   2,C   3)           68.22 -0.000777    0.82     69.05   
   109. A(C   1,C   2,H  10)          126.03  0.000396   -0.12    125.91   
   110. A(Fe  0,C   2,H  10)          123.66  0.000342   -0.26    123.41   
   111. A(Fe  0,C   2,C   1)           68.29 -0.000779    0.82     69.11   
   112. A(C   4,C   3,H   6)          125.55  0.000139    0.07    125.62   
   113. A(C   2,C   3,H   6)          126.01 -0.000650    0.30    126.31   
   114. A(C   2,C   3,C   4)          108.43  0.000489   -0.34    108.09   
   115. A(Fe  0,C   3,H   6)          123.64 -0.000523    0.24    123.88   
   116. A(Fe  0,C   3,C   4)           69.00 -0.000221    0.17     69.17   
   117. A(Fe  0,C   3,C   2)           74.12  0.001916   -1.55     72.57   
   118. A(C   5,C   4,H   7)          126.61 -0.000077   -0.13    126.48   
   119. A(Fe  0,C   4,H   7)          122.76 -0.000707    0.18    122.93   
   120. A(C   3,C   4,H   7)          125.67  0.000169   -0.09    125.58   
   121. A(Fe  0,C   4,C   3)           71.91  0.000485   -0.20     71.72   
   122. A(Fe  0,C   4,C   5)           70.53  0.000626   -0.25     70.29   
   123. A(C   3,C   4,C   5)          107.71 -0.000088    0.22    107.93   
   124. A(Fe  0,C   5,C   1)           71.91  0.000460   -0.18     71.73   
   125. A(C   1,C   5,C   4)          107.70 -0.000134    0.24    107.94   
   126. A(Fe  0,C   5,C   4)           70.33  0.000527   -0.17     70.16   
   127. A(C   4,C   5,H   8)          126.61 -0.000049   -0.14    126.47   
   128. A(C   1,C   5,H   8)          125.69  0.000187   -0.10    125.59   
   129. A(Fe  0,C   5,H   8)          122.73 -0.000680    0.17    122.90   
   130. A(Fe  0,C  11,C  12)           68.23 -0.000745    0.45     68.68   
   131. A(Fe  0,C  11,H  39)          124.22 -0.000366    0.19    124.41   
   132. A(C  15,C  11,H  39)          125.84 -0.001123    0.49    126.33   
   133. A(C  12,C  11,C  15)          108.90  0.000881   -0.61    108.29   
   134. A(C  12,C  11,H  39)          125.19  0.000181    0.20    125.39   
   135. A(Fe  0,C  11,C  15)           75.75  0.002667   -2.18     73.56   
   136. A(C  11,C  12,C  13)          107.76  0.000029    0.26    108.03   
   137. A(Fe  0,C  12,C  13)           70.12  0.000337   -0.05     70.08   
   138. A(Fe  0,C  12,C  11)           72.94  0.001283   -0.62     72.32   
   139. A(C  13,C  12,H  19)          126.60  0.000058   -0.20    126.39   
   140. A(C  11,C  12,H  19)          125.64 -0.000082   -0.06    125.57   
   141. A(Fe  0,C  12,H  19)          121.98 -0.001191    0.53    122.51   
   142. A(Fe  0,C  13,C  12)           70.28  0.000380   -0.07     70.20   
   143. A(C  14,C  13,H  18)          125.65 -0.000084   -0.07    125.59   
   144. A(Fe  0,C  13,H  18)          121.99 -0.001204    0.53    122.52   
   145. A(C  12,C  13,H  18)          126.59  0.000065   -0.21    126.38   
   146. A(C  12,C  13,C  14)          107.75  0.000023    0.28    108.03   
   147. A(Fe  0,C  13,C  14)           72.87  0.001262   -0.59     72.27   
   148. A(C  13,C  14,C  15)          108.90  0.000875   -0.60    108.30   
   149. A(C  15,C  14,H  20)          125.84 -0.001121    0.48    126.31   
   150. A(C  13,C  14,H  20)          125.20  0.000181    0.21    125.40   
   151. A(Fe  0,C  14,H  20)          124.19 -0.000394    0.21    124.40   
   152. A(Fe  0,C  14,C  13)           68.24 -0.000735    0.44     68.69   
   153. A(Fe  0,C  14,C  15)           75.86  0.002694   -2.21     73.65   
   154. A(C  14,C  15,C  16)          126.73  0.001001   -0.46    126.28   
   155. A(C  11,C  15,C  14)          106.36 -0.002027    0.97    107.33   
   156. A(C  11,C  15,C  16)          126.74  0.000975   -0.44    126.30   
   157. A(Fe  0,C  15,C  16)          127.51  0.001696   -1.51    125.99   
   158. A(Fe  0,C  15,C  14)           66.71 -0.001661    1.42     68.13   
   159. A(Fe  0,C  15,C  11)           66.84 -0.001621    1.39     68.23   
   160. A(C  17,C  16,Co 21)           66.96 -0.000930    0.50     67.46   
   161. A(C  15,C  16,Co 21)          128.51  0.000973   -0.67    127.85   
   162. A(C  15,C  16,C  17)          126.95  0.000542   -0.20    126.75   
   163. A(Co 21,C  16,C  32)           66.97 -0.000904    0.49     67.45   
   164. A(C  17,C  16,C  32)          106.10 -0.001112    0.46    106.56   
   165. A(C  15,C  16,C  32)          126.89  0.000555   -0.25    126.64   
   166. A(C  16,C  17,Co 21)           72.84  0.000752   -0.45     72.39   
   167. A(C  34,C  17,H  35)          125.33 -0.000073    0.14    125.47   
   168. A(Co 21,C  17,H  35)          124.30  0.000055    0.00    124.31   
   169. A(C  16,C  17,H  35)          125.67 -0.000413    0.08    125.75   
   170. A(Co 21,C  17,C  34)           69.03 -0.000208   -0.00     69.02   
   171. A(C  16,C  17,C  34)          109.00  0.000486   -0.21    108.78   
   172. A(C  17,Co 21,C  26)          122.69 -0.000201    0.10    122.79   
   173. A(C  16,Co 21,C  26)          107.99 -0.000357    0.09    108.08   
   174. A(C  24,Co 21,C  25)           40.63  0.000306   -0.13     40.51   
   175. A(C  23,Co 21,C  25)           68.15  0.000232   -0.07     68.07   
   176. A(C  22,Co 21,C  25)           68.28  0.000189   -0.08     68.20   
   177. A(C  17,Co 21,C  25)          107.53 -0.000259    0.14    107.67   
   178. A(C  16,Co 21,C  25)          123.10 -0.000287    0.10    123.20   
   179. A(C  23,Co 21,C  24)           40.30 -0.000073    0.07     40.37   
   180. A(C  22,Co 21,C  24)           68.15  0.000231   -0.07     68.08   
   181. A(C  23,Co 21,C  33)          107.80 -0.000308    0.09    107.89   
   182. A(C  17,Co 21,C  24)          123.27 -0.000142    0.05    123.32   
   183. A(C  16,Co 21,C  24)          159.13  0.000026   -0.03    159.11   
   184. A(C  22,Co 21,C  23)           40.63  0.000307   -0.13     40.50   
   185. A(C  22,Co 21,C  26)           40.53  0.000095   -0.02     40.50   
   186. A(C  17,Co 21,C  23)          159.24 -0.000229    0.09    159.34   
   187. A(C  16,Co 21,C  23)          159.20  0.000053   -0.06    159.14   
   188. A(C  17,Co 21,C  22)          158.58 -0.000095    0.06    158.64   
   189. A(C  32,Co 21,C  33)           40.76  0.000083   -0.04     40.72   
   190. A(C  16,Co 21,C  22)          123.15 -0.000268    0.08    123.22   
   191. A(C  16,Co 21,C  17)           40.20  0.000178   -0.05     40.15   
   192. A(C  33,Co 21,C  34)           41.03  0.000235   -0.10     40.93   
   193. A(C  32,Co 21,C  34)           68.62  0.000271   -0.13     68.49   
   194. A(C  25,Co 21,C  34)          122.78 -0.000201    0.08    122.86   
   195. A(C  24,Co 21,C  34)          107.77 -0.000310    0.09    107.85   
   196. A(C  23,Co 21,C  34)          123.15 -0.000291    0.09    123.24   
   197. A(C  22,Co 21,C  34)          159.25  0.000028   -0.03    159.22   
   198. A(C  17,Co 21,C  34)           40.76  0.000084   -0.04     40.72   
   199. A(C  16,Co 21,C  34)           67.98  0.000305   -0.07     67.91   
   200. A(C  26,Co 21,C  33)          158.77 -0.000122    0.05    158.82   
   201. A(C  25,Co 21,C  33)          159.25  0.000029   -0.03    159.21   
   202. A(C  24,Co 21,C  33)          123.16 -0.000288    0.09    123.25   
   203. A(C  22,Co 21,C  33)          122.82 -0.000199    0.07    122.89   
   204. A(C  17,Co 21,C  33)           68.62  0.000273   -0.13     68.49   
   205. A(C  16,Co 21,C  33)           67.98  0.000313   -0.07     67.91   
   206. A(C  26,Co 21,C  32)          122.71 -0.000197    0.09    122.80   
   207. A(C  25,Co 21,C  32)          158.55 -0.000097    0.07    158.62   
   208. A(C  24,Co 21,C  32)          159.30 -0.000224    0.08    159.38   
   209. A(C  23,Co 21,C  32)          123.34 -0.000136    0.03    123.38   
   210. A(C  22,Co 21,C  32)          107.60 -0.000252    0.12    107.72   
   211. A(C  17,Co 21,C  32)           68.17  0.000261   -0.14     68.03   
   212. A(C  16,Co 21,C  32)           40.19  0.000196   -0.06     40.13   
   213. A(C  26,Co 21,C  34)          158.75 -0.000125    0.05    158.81   
   214. A(C  25,Co 21,C  26)           40.53  0.000093   -0.02     40.51   
   215. A(C  24,Co 21,C  26)           68.12  0.000341   -0.10     68.02   
   216. A(C  23,Co 21,C  26)           68.12  0.000343   -0.10     68.01   
   217. A(Co 21,C  22,C  23)           70.21  0.000100   -0.09     70.13   
   218. A(C  26,C  22,H  28)          126.00 -0.000141    0.05    126.05   
   219. A(C  23,C  22,H  28)          125.78 -0.000051    0.03    125.81   
   220. A(Co 21,C  22,H  28)          123.91 -0.000004    0.01    123.92   
   221. A(C  23,C  22,C  26)          108.20  0.000198   -0.09    108.11   
   222. A(Co 21,C  22,C  26)           70.18  0.000194   -0.16     70.02   
   223. A(C  22,C  23,C  24)          107.91 -0.000096    0.04    107.95   
   224. A(Co 21,C  23,C  24)           69.84  0.000039   -0.04     69.80   
   225. A(Co 21,C  23,C  22)           69.16 -0.000406    0.21     69.37   
   226. A(C  24,C  23,H  29)          126.14 -0.000076    0.01    126.15   
   227. A(C  22,C  23,H  29)          125.87  0.000164   -0.04    125.82   
   228. A(Co 21,C  23,H  29)          124.09  0.000177   -0.08    124.01   
   229. A(C  23,C  24,C  25)          107.91 -0.000094    0.03    107.95   
   230. A(Co 21,C  24,C  25)           69.15 -0.000405    0.21     69.36   
   231. A(Co 21,C  24,C  23)           69.86  0.000034   -0.03     69.83   
   232. A(C  25,C  24,H  30)          125.86  0.000161   -0.04    125.82   
   233. A(C  23,C  24,H  30)          126.15 -0.000076    0.01    126.16   
   234. A(Co 21,C  24,H  30)          124.06  0.000182   -0.09    123.97   
   235. A(Co 21,C  25,C  24)           70.22  0.000099   -0.09     70.13   
   236. A(C  26,C  25,H  31)          125.99 -0.000137    0.05    126.04   
   237. A(C  24,C  25,H  31)          125.78 -0.000052    0.03    125.81   
   238. A(Co 21,C  25,H  31)          123.87  0.000000    0.01    123.88   
   239. A(C  24,C  25,C  26)          108.21  0.000196   -0.09    108.12   
   240. A(Co 21,C  25,C  26)           70.20  0.000191   -0.16     70.03   
   241. A(C  25,C  26,H  27)          126.07  0.000090   -0.04    126.03   
   242. A(C  22,C  26,H  27)          126.06  0.000105   -0.06    126.00   
   243. A(Co 21,C  26,H  27)          123.71  0.000161   -0.09    123.62   
   244. A(C  22,C  26,C  25)          107.75 -0.000219    0.12    107.87   
   245. A(Co 21,C  26,C  25)           69.27 -0.000285    0.19     69.46   
   246. A(Co 21,C  26,C  22)           69.29 -0.000289    0.19     69.48   
   247. A(C  33,C  32,H  38)          125.33 -0.000066    0.14    125.47   
   248. A(Co 21,C  32,H  38)          124.30  0.000083   -0.01    124.29   
   249. A(C  16,C  32,H  38)          125.66 -0.000381    0.06    125.72   
   250. A(Co 21,C  32,C  33)           69.02 -0.000223    0.00     69.03   
   251. A(C  16,C  32,C  33)          109.01  0.000446   -0.20    108.82   
   252. A(C  16,C  32,Co 21)           72.85  0.000708   -0.43     72.42   
   253. A(C  34,C  33,H  36)          126.20  0.000029   -0.00    126.19   
   254. A(C  32,C  33,H  36)          125.88 -0.000080   -0.01    125.87   
   255. A(Co 21,C  33,H  36)          123.47 -0.000068   -0.02    123.44   
   256. A(C  32,C  33,C  34)          107.85  0.000046    0.01    107.87   
   257. A(Co 21,C  33,C  34)           69.49 -0.000134    0.06     69.54   
   258. A(Co 21,C  33,C  32)           70.22  0.000141    0.04     70.26   
   259. A(C  33,C  34,H  37)          126.20  0.000017   -0.01    126.20   
   260. A(Co 21,C  34,H  37)          123.48 -0.000078   -0.02    123.45   
   261. A(C  17,C  34,H  37)          125.88 -0.000079    0.00    125.88   
   262. A(Co 21,C  34,C  33)           69.48 -0.000101    0.05     69.52   
   263. A(C  17,C  34,C  33)          107.85  0.000057    0.01    107.85   
   264. A(C  17,C  34,Co 21)           70.21  0.000124    0.05     70.26   
   265. D(C   5,C   1,Fe  0,C   4)    -38.26  0.000313   -0.01    -38.27   
   266. D(C   2,C   1,Fe  0,C   3)     35.78 -0.000403    0.63     36.41   
   267. D(C   2,C   1,Fe  0,C  12)   -100.87 -0.000412    0.71   -100.16   
   268. D(C   5,C   1,Fe  0,C  15)     62.46  0.000266   -0.27     62.19   
   269. D(C   2,C   1,Fe  0,C   5)    117.50 -0.000409    0.39    117.89   
   270. D(C   2,C   1,Fe  0,C  15)    179.96 -0.000142    0.12    180.09   
   271. D(C   2,C   1,Fe  0,C  11)   -144.16 -0.000399    0.81   -143.35   
   272. D(H   9,C   1,Fe  0,C   3)    158.73 -0.000069    0.08    158.81   
   273. D(H   9,C   1,Fe  0,C  13)     60.95  0.000125   -0.21     60.74   
   274. D(C   5,C   1,Fe  0,C  11)     98.34  0.000010    0.41     98.76   
   275. D(H   9,C   1,Fe  0,C  11)    -21.21 -0.000065    0.26    -20.95   
   276. D(C   2,C   1,Fe  0,C  13)    -62.00 -0.000209    0.34    -61.66   
   277. D(C   2,C   1,Fe  0,C   4)     79.24 -0.000096    0.38     79.63   
   278. D(C   5,C   1,Fe  0,C   3)    -81.72  0.000006    0.24    -81.48   
   279. D(H   9,C   1,Fe  0,C  12)     22.08 -0.000078    0.16     22.24   
   280. D(H   9,C   1,Fe  0,C   2)    122.95  0.000334   -0.55    122.40   
   281. D(C   5,C   1,Fe  0,C  13)   -179.49  0.000200   -0.06   -179.55   
   282. D(H   9,C   1,Fe  0,C  15)    -57.09  0.000191   -0.42    -57.52   
   283. D(H   9,C   1,Fe  0,C   5)   -119.55 -0.000075   -0.15   -119.71   
   284. D(C   5,C   1,Fe  0,C   2)   -117.50  0.000409   -0.39   -117.89   
   285. D(H   9,C   1,Fe  0,C   4)   -157.81  0.000238   -0.17   -157.98   
   286. D(C   5,C   1,Fe  0,C  12)    141.64 -0.000003    0.31    141.95   
   287. D(H  10,C   2,Fe  0,C  11)    -60.25 -0.000021    0.53    -59.73   
   288. D(C   3,C   2,Fe  0,C   5)     82.18 -0.000412   -0.25     81.93   
   289. D(H  10,C   2,Fe  0,C   4)    158.17  0.000411   -0.10    158.07   
   290. D(C   1,C   2,Fe  0,C  14)   -178.57  0.000059   -0.24   -178.81   
   291. D(C   3,C   2,Fe  0,C  12)   -141.18  0.000102   -0.20   -141.39   
   292. D(C   3,C   2,C   1,Fe  0)    -56.99  0.000869   -1.29    -58.28   
   293. D(C   3,C   2,C   1,C   5)      3.86  0.001431   -1.78      2.08   
   294. D(C   3,C   2,C   1,H   9)   -177.36  0.000305   -0.59   -177.95   
   295. D(C   3,C   2,Fe  0,C   1)    120.58 -0.000041   -0.66    119.92   
   296. D(H  10,C   2,Fe  0,C   5)   -158.11 -0.000401    0.09   -158.02   
   297. D(Fe  0,C   2,C   1,C   5)     60.85  0.000563   -0.49     60.36   
   298. D(C   3,C   2,Fe  0,C   4)     38.46  0.000399   -0.43     38.02   
   299. D(H  10,C   2,Fe  0,C  14)     61.72  0.000029   -0.56     61.16   
   300. D(H  10,C   2,Fe  0,C  12)    -21.47  0.000113    0.13    -21.34   
   301. D(C   1,C   2,Fe  0,C   5)    -38.40 -0.000371    0.41    -37.99   
   302. D(C   1,C   2,Fe  0,C  12)     98.24  0.000143    0.46     98.69   
   303. D(H  10,C   2,Fe  0,C   3)    119.71  0.000011    0.34    120.05   
   304. D(C   3,C   2,Fe  0,C  11)   -179.97 -0.000033    0.19   -179.78   
   305. D(C   1,C   2,Fe  0,C   3)   -120.58  0.000041    0.66   -119.92   
   306. D(H  10,C   2,Fe  0,C  13)     23.05 -0.000133   -0.12     22.93   
   307. D(C   1,C   2,Fe  0,C  11)     59.45  0.000008    0.85     60.30   
   308. D(H  10,C   2,C   1,C   5)    177.48  0.000476   -0.29    177.18   
   309. D(C   1,C   2,Fe  0,C   4)    -82.12  0.000440    0.23    -81.90   
   310. D(H  10,C   2,C   1,Fe  0)    116.63 -0.000087    0.20    116.82   
   311. D(C   1,C   2,Fe  0,C  13)    142.76 -0.000103    0.20    142.96   
   312. D(H  10,C   2,Fe  0,C   1)   -119.71 -0.000030   -0.32   -120.03   
   313. D(C   3,C   2,Fe  0,C  14)    -57.99  0.000018   -0.89    -58.89   
   314. D(Fe  0,C   2,C   1,H   9)   -120.38 -0.000564    0.70   -119.68   
   315. D(C   3,C   2,Fe  0,C  13)    -96.66 -0.000144   -0.46    -97.12   
   316. D(H  10,C   2,C   1,H   9)     -3.75 -0.000650    0.89     -2.86   
   317. D(C   2,C   3,Fe  0,C  15)   -179.05  0.000145   -0.11   -179.16   
   318. D(C   2,C   3,Fe  0,C  12)     63.43  0.000210   -0.35     63.08   
   319. D(C   4,C   3,Fe  0,C   1)     81.69 -0.000040   -0.22     81.47   
   320. D(C   2,C   3,Fe  0,C  14)    145.56  0.000378   -0.80    144.76   
   321. D(C   4,C   3,Fe  0,C   2)    117.47 -0.000416    0.40    117.87   
   322. D(C   4,C   3,Fe  0,C   5)     38.29 -0.000317    0.01     38.30   
   323. D(C   4,C   3,Fe  0,C  13)   -140.23 -0.000025   -0.29   -140.52   
   324. D(C   2,C   3,Fe  0,C   1)    -35.78  0.000375   -0.62    -36.40   
   325. D(C   4,C   3,Fe  0,C  12)   -179.10 -0.000205    0.05   -179.05   
   326. D(C   2,C   3,Fe  0,C   5)    -79.17  0.000099   -0.39    -79.57   
   327. D(C   2,C   3,Fe  0,C   4)   -117.47  0.000416   -0.40   -117.87   
   328. D(H   6,C   3,Fe  0,C  15)     57.93 -0.000190    0.45     58.38   
   329. D(C   4,C   3,C   2,H  10)   -177.40 -0.000442    0.26   -177.14   
   330. D(C   4,C   3,C   2,C   1)     -3.79 -0.001396    1.75     -2.05   
   331. D(C   4,C   3,C   2,Fe  0)    -60.82 -0.000527    0.46    -60.37   
   332. D(C   2,C   3,Fe  0,C  13)    102.31  0.000390   -0.69    101.62   
   333. D(H   6,C   3,Fe  0,C   1)   -158.80  0.000040   -0.05   -158.85   
   334. D(H   6,C   3,C   2,H  10)      3.77  0.000669   -0.92      2.85   
   335. D(H   6,C   3,Fe  0,C  13)    -20.71  0.000055   -0.13    -20.84   
   336. D(H   6,C   3,Fe  0,C  12)    -59.59 -0.000125    0.22    -59.37   
   337. D(H   6,C   3,Fe  0,C   2)   -123.02 -0.000335    0.56   -122.46   
   338. D(H   6,C   3,Fe  0,C   4)    119.51  0.000081    0.16    119.68   
   339. D(H   6,C   3,Fe  0,C   5)    157.81 -0.000236    0.17    157.98   
   340. D(Fe  0,C   3,C   2,C   1)     57.03 -0.000869    1.29     58.32   
   341. D(C   4,C   3,Fe  0,C  14)    -96.97 -0.000037   -0.40    -97.37   
   342. D(H   6,C   3,Fe  0,C  14)     22.55  0.000043   -0.24     22.31   
   343. D(C   4,C   3,Fe  0,C  15)    -61.58 -0.000271    0.29    -61.30   
   344. D(H   6,C   3,C   2,Fe  0)    120.35  0.000584   -0.73    119.63   
   345. D(H   6,C   3,C   2,C   1)    177.38 -0.000286    0.56    177.94   
   346. D(Fe  0,C   3,C   2,H  10)   -116.58  0.000085   -0.20   -116.78   
   347. D(H   7,C   4,C   3,C   2)   -178.11  0.001343   -1.48   -179.59   
   348. D(H   7,C   4,C   3,Fe  0)    117.79 -0.000559    0.09    117.88   
   349. D(H   7,C   4,C   3,H   6)      0.72  0.000227   -0.30      0.42   
   350. D(Fe  0,C   4,C   3,C   2)     64.10  0.001902   -1.57     62.53   
   351. D(C   5,C   4,Fe  0,C  13)   -178.41  0.000282   -0.36   -178.77   
   352. D(H   7,C   4,Fe  0,C  11)     58.79 -0.000400    0.29     59.08   
   353. D(C   5,C   4,Fe  0,C   2)     80.00 -0.000232    0.22     80.22   
   354. D(C   5,C   4,Fe  0,C  15)    -99.28 -0.000203    0.20    -99.08   
   355. D(H   7,C   4,Fe  0,C   5)    121.65  0.000258   -0.29    121.36   
   356. D(C   5,C   4,Fe  0,C  11)    -62.86 -0.000658    0.58    -62.29   
   357. D(H   7,C   4,Fe  0,C   3)   -121.29 -0.000463    0.21   -121.07   
   358. D(Fe  0,C   4,C   3,H   6)   -117.07  0.000787   -0.39   -117.46   
   359. D(C   5,C   4,C   3,Fe  0)    -61.82 -0.001048    0.51    -61.30   
   360. D(H   7,C   4,Fe  0,C  15)     22.37  0.000055   -0.10     22.28   
   361. D(H   7,C   4,Fe  0,C   2)   -158.34  0.000026   -0.07   -158.42   
   362. D(C   5,C   4,Fe  0,C  14)   -140.72  0.000492   -0.50   -141.22   
   363. D(C   5,C   4,C   3,C   2)      2.29  0.000855   -1.06      1.23   
   364. D(C   5,C   4,C   3,H   6)   -178.88 -0.000261    0.12   -178.76   
   365. D(H   7,C   4,Fe  0,C  13)    -56.75  0.000541   -0.65    -57.41   
   366. D(C   5,C   4,Fe  0,C   1)     38.15  0.000523   -0.36     37.80   
   367. D(H   7,C   4,Fe  0,C  14)    -19.07  0.000750   -0.79    -19.86   
   368. D(C   5,C   4,Fe  0,C   3)    117.06 -0.000721    0.51    117.56   
   369. D(C   3,C   4,Fe  0,C   1)    -78.90  0.001245   -0.86    -79.76   
   370. D(H   7,C   4,Fe  0,C   1)    159.81  0.000781   -0.65    159.16   
   371. D(C   3,C   4,Fe  0,C   2)    -37.06  0.000489   -0.29    -37.34   
   372. D(C   3,C   4,Fe  0,C  13)     64.54  0.001004   -0.87     63.67   
   373. D(C   3,C   4,Fe  0,C  15)    143.66  0.000519   -0.31    143.35   
   374. D(C   3,C   4,Fe  0,C   5)   -117.06  0.000721   -0.51   -117.56   
   375. D(C   3,C   4,Fe  0,C  11)   -179.92  0.000063    0.07   -179.85   
   376. D(C   3,C   4,Fe  0,C  14)    102.22  0.001213   -1.00    101.22   
   377. D(C   1,C   5,Fe  0,C  15)   -142.52 -0.000509    0.32   -142.20   
   378. D(C   4,C   5,Fe  0,C  11)    141.83 -0.000512    0.53    142.36   
   379. D(C   1,C   5,Fe  0,C   4)    117.15 -0.000713    0.48    117.64   
   380. D(C   4,C   5,Fe  0,C   1)   -117.15  0.000713   -0.48   -117.64   
   381. D(C   1,C   5,Fe  0,C  14)   -179.40 -0.000054   -0.06   -179.46   
   382. D(C   4,C   5,Fe  0,C   3)    -38.25 -0.000544    0.38    -37.86   
   383. D(C   1,C   5,Fe  0,C  12)    -63.55 -0.001013    0.88    -62.67   
   384. D(C   1,C   5,Fe  0,C   2)     37.05 -0.000464    0.27     37.33   
   385. D(C   4,C   5,Fe  0,C   2)    -80.10  0.000248   -0.21    -80.31   
   386. D(C   1,C   5,Fe  0,C   3)     78.91 -0.001257    0.86     79.77   
   387. D(C   4,C   5,Fe  0,C  12)    179.29 -0.000300    0.40    179.69   
   388. D(H   8,C   5,Fe  0,C   1)    121.31  0.000472   -0.22    121.09   
   389. D(C   4,C   5,Fe  0,C  15)    100.33  0.000203   -0.17    100.16   
   390. D(C   1,C   5,Fe  0,C  11)   -101.02 -0.001224    1.01   -100.01   
   391. D(C   4,C   5,Fe  0,C  14)     63.44  0.000658   -0.54     62.90   
   392. D(H   8,C   5,Fe  0,C   2)    158.36  0.000007    0.06    158.42   
   393. D(C   1,C   5,C   4,H   7)   -179.49 -0.000442    0.37   -179.12   
   394. D(H   8,C   5,C   4,H   7)     -0.16 -0.000031    0.04     -0.12   
   395. D(H   8,C   5,C   4,Fe  0)    116.73 -0.000502    0.10    116.83   
   396. D(Fe  0,C   5,C   4,H   7)   -116.89  0.000471   -0.06   -116.96   
   397. D(H   8,C   5,C   1,H   9)     -0.58 -0.000215    0.29     -0.29   
   398. D(H   8,C   5,C   1,C   2)    178.20 -0.001347    1.48    179.68   
   399. D(H   8,C   5,C   1,Fe  0)   -117.76  0.000541   -0.10   -117.85   
   400. D(C   4,C   5,C   1,C   2)     -2.46 -0.000944    1.14     -1.32   
   401. D(C   4,C   5,C   1,Fe  0)     61.58  0.000945   -0.43     61.15   
   402. D(C   4,C   5,C   1,H   9)    178.76  0.000189   -0.04    178.71   
   403. D(Fe  0,C   5,C   4,C   3)     62.71  0.000966   -0.49     62.22   
   404. D(Fe  0,C   5,C   1,C   2)    -64.04 -0.001888    1.57    -62.47   
   405. D(Fe  0,C   5,C   1,H   9)    117.18 -0.000756    0.39    117.56   
   406. D(H   8,C   5,Fe  0,C  15)    -21.21 -0.000038    0.10    -21.11   
   407. D(C   1,C   5,C   4,C   3)      0.11  0.000054   -0.05      0.06   
   408. D(H   8,C   5,Fe  0,C  12)     57.75 -0.000542    0.66     58.42   
   409. D(H   8,C   5,Fe  0,C  14)    -58.10  0.000417   -0.28    -58.37   
   410. D(H   8,C   5,C   4,C   3)    179.44  0.000464   -0.39    179.05   
   411. D(H   8,C   5,Fe  0,C   4)   -121.54 -0.000241    0.26   -121.27   
   412. D(C   1,C   5,C   4,Fe  0)    -62.60 -0.000912    0.44    -62.16   
   413. D(H   8,C   5,Fe  0,C   3)   -159.78 -0.000786    0.65   -159.14   
   414. D(H   8,C   5,Fe  0,C  11)     20.29 -0.000753    0.79     21.08   
   415. D(H  39,C  11,C   3,C   4)     62.38  0.000021   -0.31     62.08   
   416. D(C  15,C  11,C   3,H   6)     57.98 -0.000215    0.67     58.65   
   417. D(C  15,C  11,C   3,C   4)    -61.55 -0.000293    0.46    -61.09   
   418. D(C  15,C  11,C   3,C   2)   -179.02  0.000112    0.07   -178.95   
   419. D(H  39,C  11,C   3,H   6)   -178.09  0.000099   -0.10   -178.19   
   420. D(C  12,C  11,C   3,C   4)   -179.02 -0.000140    0.13   -178.89   
   421. D(C  12,C  11,C   3,C   2)     63.51  0.000265   -0.26     63.24   
   422. D(H  39,C  11,Fe  0,C  15)    123.91  0.000306   -0.81    123.10   
   423. D(H  39,C  11,Fe  0,C  13)   -157.46  0.000019   -0.14   -157.59   
   424. D(C  15,C  11,Fe  0,C  12)    117.48 -0.000142    0.33    117.81   
   425. D(C  15,C  11,Fe  0,C   1)   -143.27 -0.000260    0.58   -142.69   
   426. D(C  12,C  11,Fe  0,C  15)   -117.48  0.000142   -0.33   -117.81   
   427. D(C  15,C  11,Fe  0,C   5)    -99.88  0.000004    0.37    -99.51   
   428. D(C  15,C  11,Fe  0,C   4)    -61.62 -0.000346    0.38    -61.24   
   429. D(H  39,C  11,Fe  0,C   4)     62.29 -0.000040   -0.42     61.87   
   430. D(C  12,C  11,Fe  0,C  13)    -38.85 -0.000145    0.34    -38.50   
   431. D(H  39,C  11,Fe  0,C   5)     24.03  0.000310   -0.43     23.59   
   432. D(H  39,C  11,Fe  0,C   1)    -19.36  0.000046   -0.23    -19.59   
   433. D(C  12,C  11,Fe  0,C  14)    -82.10 -0.000121    0.44    -81.66   
   434. D(H  39,C  11,Fe  0,C   2)    -55.14  0.000450   -0.92    -56.06   
   435. D(C  15,C  11,Fe  0,C  14)     35.38 -0.000263    0.76     36.15   
   436. D(C  15,C  11,Fe  0,C   2)   -179.05  0.000144   -0.11   -179.16   
   437. D(C  12,C  11,Fe  0,C   5)    142.64  0.000146    0.04    142.68   
   438. D(C  12,C  11,C   3,H   6)    -59.49 -0.000062    0.34    -59.16   
   439. D(C  12,C  11,Fe  0,C   4)   -179.10 -0.000204    0.06   -179.05   
   440. D(C  15,C  11,Fe  0,C  13)     78.63 -0.000287    0.67     79.30   
   441. D(H  39,C  11,Fe  0,C  12)   -118.61  0.000164   -0.48   -119.09   
   442. D(H  39,C  11,C   3,C   2)    -55.09  0.000426   -0.70    -55.79   
   443. D(C  12,C  11,Fe  0,C   2)     63.47  0.000286   -0.44     63.03   
   444. D(H  39,C  11,Fe  0,C  14)    159.29  0.000043   -0.04    159.25   
   445. D(C  12,C  11,Fe  0,C   1)     99.25 -0.000118    0.25     99.50   
   446. D(H  19,C  12,C  11,H  39)     -0.15 -0.000267    0.23      0.08   
   447. D(H  19,C  12,C  11,C  15)    177.15 -0.001659    1.79    178.94   
   448. D(H  19,C  12,C   4,C   5)     59.59 -0.000369    0.35     59.95   
   449. D(C  13,C  12,C  11,C  15)     -3.50 -0.001239    1.53     -1.97   
   450. D(C  13,C  12,C  11,Fe  0)     61.85  0.001056   -0.51     61.34   
   451. D(H  19,C  12,C   4,H   7)   -178.64 -0.000179    0.11   -178.53   
   452. D(Fe  0,C  12,C  11,H  39)    117.34 -0.000902    0.48    117.82   
   453. D(H  19,C  12,C   4,C   3)    -57.30  0.000356   -0.19    -57.48   
   454. D(H  19,C  12,C  11,Fe  0)   -117.50  0.000635   -0.25   -117.75   
   455. D(C  13,C  12,C   4,H   7)    -57.32  0.000176   -0.22    -57.54   
   456. D(C  13,C  12,C   4,C   5)   -179.09 -0.000014    0.03   -179.06   
   457. D(C  13,C  12,C   4,C   3)     64.03  0.000711   -0.51     63.52   
   458. D(C  11,C  12,C   4,H   7)     59.61 -0.000679    0.42     60.04   
   459. D(H  19,C  12,Fe  0,C  15)    158.75  0.000082   -0.06    158.69   
   460. D(H  19,C  12,Fe  0,C  11)    121.80  0.000570   -0.39    121.40   
   461. D(C  11,C  12,Fe  0,C  13)    116.76 -0.000860    0.68    117.44   
   462. D(C  13,C  12,Fe  0,C   3)     63.32  0.000924   -0.60     62.72   
   463. D(C  13,C  12,Fe  0,C   2)    100.91  0.000403   -0.37    100.54   
   464. D(H  19,C  12,Fe  0,C   1)     21.52 -0.000630    0.44     21.97   
   465. D(C  13,C  12,Fe  0,C  14)    -38.16 -0.000312    0.30    -37.86   
   466. D(C  13,C  12,Fe  0,C  11)   -116.76  0.000860   -0.68   -117.44   
   467. D(C  13,C  12,Fe  0,C   5)   -178.38  0.000289   -0.37   -178.75   
   468. D(H  19,C  12,Fe  0,C   3)    -58.12  0.000634   -0.32    -58.44   
   469. D(H  19,C  12,Fe  0,C   5)     60.18 -0.000002   -0.09     60.10   
   470. D(H  19,C  12,Fe  0,C   2)    -20.53  0.000113   -0.09    -20.62   
   471. D(H  19,C  12,Fe  0,C  13)   -121.44 -0.000290    0.28   -121.16   
   472. D(C  13,C  12,Fe  0,C   1)    142.96 -0.000340    0.16    143.12   
   473. D(C  11,C  12,Fe  0,C  15)     36.96 -0.000488    0.33     37.28   
   474. D(C  13,C  12,C  11,H  39)    179.19  0.000154   -0.03    179.16   
   475. D(C  11,C  12,Fe  0,C  14)     78.60 -0.001172    0.98     79.58   
   476. D(Fe  0,C  12,C  11,C  15)    -65.35 -0.002295    2.04    -63.31   
   477. D(C  11,C  12,C   4,C   3)   -179.04 -0.000144    0.13   -178.91   
   478. D(H  19,C  12,Fe  0,C  14)   -159.61 -0.000602    0.59   -159.02   
   479. D(C  11,C  12,Fe  0,C   5)    -61.61 -0.000572    0.31    -61.31   
   480. D(C  11,C  12,C   4,C   5)    -62.15 -0.000869    0.67    -61.48   
   481. D(C  11,C  12,Fe  0,C   3)   -179.92  0.000063    0.08   -179.84   
   482. D(C  11,C  12,Fe  0,C   2)   -142.33 -0.000458    0.30   -142.02   
   483. D(C  11,C  12,Fe  0,C   1)   -100.27 -0.001200    0.84    -99.44   
   484. D(C  13,C  12,Fe  0,C  15)    -79.81  0.000372   -0.35    -80.16   
   485. D(C  14,C  13,C  12,Fe  0)     63.68  0.001691   -0.90     62.78   
   486. D(Fe  0,C  13,C  12,H  19)    115.66 -0.001268    0.64    116.30   
   487. D(Fe  0,C  13,C  12,C  11)    -63.68 -0.001692    0.90    -62.77   
   488. D(H  18,C  13,C   5,H   8)   -178.66  0.000145   -0.08   -178.74   
   489. D(C  14,C  13,C   5,H   8)    -57.24  0.000656   -0.40    -57.64   
   490. D(H  18,C  13,Fe  0,C  15)   -158.77 -0.000087    0.07   -158.70   
   491. D(C  12,C  13,C   5,C   4)   -179.09 -0.000014    0.03   -179.06   
   492. D(C  14,C  13,C   5,C   4)     64.08  0.000852   -0.63     63.45   
   493. D(C  12,C  13,C   5,H   8)     59.60 -0.000210    0.26     59.86   
   494. D(H  18,C  13,Fe  0,C  14)   -121.77 -0.000558    0.38   -121.39   
   495. D(H  18,C  13,Fe  0,C  12)    121.52  0.000317   -0.31    121.21   
   496. D(H  18,C  13,Fe  0,C   4)    -59.16  0.000018    0.08    -59.08   
   497. D(H  18,C  13,C   5,C   4)    -57.34  0.000341   -0.31    -57.65   
   498. D(H  18,C  13,Fe  0,C   3)    -20.31  0.000644   -0.44    -20.76   
   499. D(H  18,C  13,Fe  0,C   2)     21.65 -0.000137    0.11     21.77   
   500. D(C  12,C  13,Fe  0,C   3)   -141.83  0.000328   -0.14   -141.96   
   501. D(C  14,C  13,Fe  0,C  11)    -78.62  0.001170   -0.98    -79.59   
   502. D(H  18,C  13,Fe  0,C  11)    159.61  0.000612   -0.59    159.02   
   503. D(C  14,C  13,Fe  0,C   3)    101.46  0.001202   -0.83    100.63   
   504. D(C  14,C  13,Fe  0,C   1)   -179.40 -0.000059   -0.06   -179.46   
   505. D(C  12,C  13,Fe  0,C  15)     79.71 -0.000404    0.38     80.09   
   506. D(C  14,C  13,C   5,C   1)   -178.91  0.000133   -0.11   -179.02   
   507. D(C  14,C  13,Fe  0,C   2)    143.42  0.000421   -0.27    143.16   
   508. D(C  12,C  13,Fe  0,C  14)    116.71 -0.000875    0.69    117.40   
   509. D(C  12,C  13,C   5,C   1)    -62.07 -0.000733    0.54    -61.52   
   510. D(C  12,C  13,Fe  0,C  11)     38.10  0.000296   -0.28     37.81   
   511. D(C  12,C  13,Fe  0,C   4)    179.32 -0.000298    0.39    179.71   
   512. D(C  14,C  13,Fe  0,C  15)    -37.00  0.000471   -0.31    -37.31   
   513. D(C  12,C  13,Fe  0,C   2)    -99.86 -0.000453    0.42    -99.44   
   514. D(H  18,C  13,C   5,C   1)     59.67 -0.000378    0.21     59.88   
   515. D(C  12,C  13,Fe  0,C   1)    -62.69 -0.000934    0.63    -62.06   
   516. D(H  18,C  13,Fe  0,C   1)     58.82 -0.000617    0.32     59.15   
   517. D(C  14,C  13,Fe  0,C  12)   -116.71  0.000875   -0.69   -117.40   
   518. D(C  14,C  13,C  12,C  11)      0.00 -0.000002    0.01      0.01   
   519. D(C  14,C  13,Fe  0,C   4)     62.61  0.000576   -0.30     62.31   
   520. D(H  18,C  13,C  12,H  19)     -0.11 -0.000012    0.02     -0.10   
   521. D(H  18,C  13,C  12,C  11)   -179.45 -0.000436    0.28   -179.17   
   522. D(H  18,C  13,C  12,Fe  0)   -115.77  0.001256   -0.62   -116.40   
   523. D(C  14,C  13,C  12,H  19)    179.34  0.000423   -0.26    179.08   
   524. D(C  15,C  14,C  13,H  18)   -177.04  0.001671   -1.81   -178.85   
   525. D(H  20,C  14,C  13,H  18)      0.14  0.000265   -0.23     -0.09   
   526. D(H  20,C  14,C  13,C  12)   -179.32 -0.000166    0.04   -179.28   
   527. D(H  20,C  14,C  13,Fe  0)   -117.32  0.000931   -0.50   -117.82   
   528. D(C  15,C  14,C  13,C  12)      3.50  0.001240   -1.54      1.96   
   529. D(C  15,C  14,C  13,Fe  0)     65.50  0.002337   -2.08     63.42   
   530. D(Fe  0,C  14,C  13,H  18)    117.46 -0.000666    0.27    117.73   
   531. D(Fe  0,C  14,C  13,C  12)    -62.00 -0.001097    0.54    -61.46   
   532. D(H  20,C  14,C   1,H   9)   -179.14 -0.000107    0.12   -179.02   
   533. D(H  20,C  14,C   1,C   5)    -59.91 -0.000022    0.31    -59.60   
   534. D(H  20,C  14,C   1,C   2)     57.63 -0.000437    0.71     58.34   
   535. D(C  13,C  14,C   1,H   9)     61.89  0.000059   -0.32     61.58   
   536. D(H  20,C  14,Fe  0,C  13)    118.63 -0.000156    0.47    119.10   
   537. D(C  15,C  14,C   1,C   2)   -178.70 -0.000118   -0.07   -178.76   
   538. D(H  20,C  14,Fe  0,C  12)    157.49 -0.000008    0.13    157.62   
   539. D(H  20,C  14,Fe  0,C  11)   -159.33 -0.000048    0.06   -159.27   
   540. D(H  20,C  14,Fe  0,C  15)   -123.97 -0.000323    0.83   -123.14   
   541. D(H  20,C  14,Fe  0,C   5)    -60.86  0.000041    0.41    -60.44   
   542. D(C  13,C  14,C   1,C   2)    -61.34 -0.000270    0.28    -61.06   
   543. D(H  20,C  14,Fe  0,C   4)    -22.61 -0.000324    0.45    -22.16   
   544. D(H  20,C  14,Fe  0,C   3)     20.73 -0.000045    0.24     20.97   
   545. D(H  20,C  14,Fe  0,C   2)     55.96 -0.000472    0.96     56.93   
   546. D(C  15,C  14,C   1,C   5)     63.76  0.000297   -0.47     63.29   
   547. D(C  15,C  14,Fe  0,C  13)   -117.40  0.000167   -0.36   -117.76   
   548. D(C  15,C  14,Fe  0,C  12)    -78.54  0.000315   -0.70    -79.24   
   549. D(C  13,C  14,C   1,C   5)   -178.88  0.000145   -0.12   -179.00   
   550. D(C  15,C  14,Fe  0,C  11)    -35.36  0.000275   -0.77    -36.13   
   551. D(C  15,C  14,Fe  0,C   5)     63.11  0.000364   -0.42     62.70   
   552. D(C  15,C  14,Fe  0,C   4)    101.36 -0.000001   -0.38    100.98   
   553. D(C  15,C  14,Fe  0,C   3)    144.70  0.000278   -0.59    144.10   
   554. D(C  13,C  14,Fe  0,C  11)     82.04  0.000108   -0.42     81.62   
   555. D(C  13,C  14,Fe  0,C   5)   -179.49  0.000197   -0.06   -179.55   
   556. D(C  13,C  14,Fe  0,C   4)   -141.24 -0.000168   -0.03   -141.26   
   557. D(C  13,C  14,Fe  0,C  12)     38.86  0.000148   -0.34     38.51   
   558. D(C  13,C  14,Fe  0,C   3)    -97.90  0.000111   -0.24    -98.14   
   559. D(C  13,C  14,Fe  0,C  15)    117.40 -0.000167    0.36    117.76   
   560. D(C  13,C  14,Fe  0,C   2)    -62.67 -0.000315    0.49    -62.18   
   561. D(C  15,C  14,C   1,H   9)    -55.47  0.000211   -0.66    -56.13   
   562. D(C  15,C  14,Fe  0,C   2)    179.93 -0.000148    0.13    180.07   
   563. D(C  16,C  15,C  14,H  20)      1.81  0.000167   -0.20      1.61   
   564. D(C  16,C  15,C  14,C  13)    178.97 -0.001204    1.37    180.35   
   565. D(C  11,C  15,C  14,H  20)    177.27 -0.000472    0.80    178.07   
   566. D(C  11,C  15,C  14,Fe  0)     55.07 -0.001678    2.00     57.07   
   567. D(C  14,C  15,C   2,H  10)     61.85 -0.000110   -0.43     61.42   
   568. D(C  16,C  15,C  11,H  39)     -1.69 -0.000155    0.19     -1.50   
   569. D(C  16,C  15,C  11,C  12)   -178.97  0.001205   -1.37   -180.34   
   570. D(Fe  0,C  15,C  11,H  39)   -122.16 -0.001221    1.20   -120.96   
   571. D(C  14,C  15,C  11,C  12)      5.57  0.001842   -2.37      3.20   
   572. D(C  14,C  15,C  11,Fe  0)    -54.99  0.001704   -2.02    -57.00   
   573. D(Fe  0,C  15,C  11,C  12)     60.56  0.000138   -0.36     60.20   
   574. D(C  16,C  15,C   2,H  10)   -178.57  0.000012   -0.01   -178.58   
   575. D(C  16,C  15,C   2,C   3)     61.65  0.000022   -0.37     61.28   
   576. D(C  14,C  15,C  11,H  39)   -177.15  0.000482   -0.82   -177.96   
   577. D(Fe  0,C  15,C  14,H  20)    122.20  0.001206   -1.20    121.01   
   578. D(C  14,C  15,C   2,C   3)    -57.94 -0.000100   -0.79    -58.72   
   579. D(C  14,C  15,C   2,C   1)   -178.64 -0.000097   -0.09   -178.73   
   580. D(C  11,C  15,C   2,H  10)    -59.19  0.000126    0.41    -58.78   
   581. D(C  11,C  15,C   2,C   3)   -178.98  0.000137    0.06   -178.92   
   582. D(Fe  0,C  15,C  14,C  13)    -60.64 -0.000165    0.38    -60.26   
   583. D(C  11,C  15,C   2,C   1)     60.32  0.000139    0.75     61.07   
   584. D(C  16,C  15,Fe  0,C  14)    119.37  0.000097    0.44    119.81   
   585. D(C  14,C  15,Fe  0,C  12)     82.82 -0.000232   -0.56     82.26   
   586. D(C  16,C  15,Fe  0,C   5)    -21.04  0.000420   -0.11    -21.15   
   587. D(C  16,C  15,Fe  0,C   4)     22.56 -0.000429    0.10     22.66   
   588. D(C  16,C  15,Fe  0,C   3)     60.57 -0.000130   -0.25     60.32   
   589. D(C  11,C  15,C  14,C  13)     -5.57 -0.001842    2.38     -3.19   
   590. D(C  16,C  15,C   2,C   1)    -59.05  0.000025    0.32    -58.73   
   591. D(C  16,C  15,Fe  0,C   1)    -59.23  0.000150    0.22    -59.01   
   592. D(C  14,C  15,Fe  0,C  13)     38.43  0.000057   -0.34     38.08   
   593. D(C  16,C  15,Fe  0,C  13)    157.80  0.000154    0.10    157.89   
   594. D(C  16,C  15,C  11,Fe  0)    120.47  0.001067   -1.01    119.45   
   595. D(C  14,C  15,Fe  0,C  11)    121.17 -0.000193   -0.88    120.29   
   596. D(C  14,C  15,Fe  0,C   5)   -140.41  0.000323   -0.55   -140.96   
   597. D(C  14,C  15,Fe  0,C   4)    -96.81 -0.000527   -0.34    -97.15   
   598. D(C  16,C  15,Fe  0,C  12)   -157.81 -0.000134   -0.12   -157.93   
   599. D(C  14,C  15,Fe  0,C   3)    -58.80 -0.000227   -0.69    -59.49   
   600. D(C  14,C  15,Fe  0,C   1)   -178.59  0.000053   -0.23   -178.82   
   601. D(C  16,C  15,Fe  0,C  11)   -119.46 -0.000095   -0.44   -119.90   
   602. D(C  11,C  15,Fe  0,C  13)    -82.75  0.000250    0.54    -82.21   
   603. D(C  11,C  15,Fe  0,C   3)   -179.97 -0.000034    0.19   -179.78   
   604. D(C  11,C  15,Fe  0,C   1)     60.23  0.000246    0.65     60.89   
   605. D(C  11,C  15,Fe  0,C   5)     98.42  0.000515    0.33     98.74   
   606. D(C  16,C  15,C  14,Fe  0)   -120.39 -0.001039    0.99   -119.39   
   607. D(C  11,C  15,Fe  0,C  12)    -38.35 -0.000039    0.32    -38.03   
   608. D(C  11,C  15,Fe  0,C   4)    142.01 -0.000334    0.54    142.56   
   609. D(C  11,C  15,Fe  0,C  14)   -121.17  0.000193    0.88   -120.29   
   610. D(C  32,C  16,C  15,C  14)    178.98 -0.000202    0.48    179.46   
   611. D(C  32,C  16,C  15,C  11)      4.42  0.000690   -0.79      3.63   
   612. D(C  32,C  16,C  15,Fe  0)     91.80  0.000266   -0.17     91.63   
   613. D(Co 21,C  16,C  15,C  14)    -92.62 -0.000392    0.52    -92.11   
   614. D(Co 21,C  16,C  15,C  11)     92.82  0.000500   -0.75     92.07   
   615. D(Co 21,C  16,C  15,Fe  0)   -179.80  0.000076   -0.14   -179.94   
   616. D(C  17,C  16,C  15,C  14)     -4.18 -0.000628    0.61     -3.57   
   617. D(C  17,C  16,C  15,C  11)   -178.74  0.000263   -0.66   -179.40   
   618. D(C  17,C  16,C  15,Fe  0)    -91.36 -0.000161   -0.05    -91.41   
   619. D(H  35,C  17,C  16,C  32)    175.87 -0.000412    0.33    176.19   
   620. D(H  35,C  17,C  16,Co 21)    120.29  0.000532   -0.28    120.01   
   621. D(H  35,C  17,C  16,C  15)     -1.50 -0.000090    0.24     -1.27   
   622. D(C  34,C  17,C  16,C  32)     -4.26 -0.000859    0.75     -3.51   
   623. D(C  34,C  17,C  16,Co 21)    -59.83  0.000084    0.14    -59.69   
   624. D(C  34,C  17,C  16,C  15)    178.37 -0.000538    0.66    179.04   
   625. D(Co 21,C  17,C  16,C  32)     55.58 -0.000944    0.61     56.18   
   626. D(Co 21,C  17,C  16,C  15)   -121.79 -0.000622    0.52   -121.27   
   627. D(C  34,Co 21,C  17,H  35)    119.22 -0.000210    0.17    119.39   
   628. D(C  33,Co 21,C  17,H  35)    157.36 -0.000106    0.14    157.50   
   629. D(C  33,Co 21,C  17,C  34)     38.14  0.000104   -0.03     38.11   
   630. D(C  33,Co 21,C  17,C  16)    -80.76 -0.000143   -0.05    -80.81   
   631. D(C  32,Co 21,C  17,C  34)     82.13  0.000108   -0.03     82.09   
   632. D(C  32,Co 21,C  17,C  16)    -36.77 -0.000139   -0.05    -36.82   
   633. D(C  26,Co 21,C  17,H  35)    -42.89 -0.000174    0.16    -42.73   
   634. D(C  26,Co 21,C  17,C  34)   -162.11  0.000036   -0.01   -162.12   
   635. D(C  26,Co 21,C  17,C  16)     78.99 -0.000212   -0.02     78.97   
   636. D(C  25,Co 21,C  17,H  35)     -0.99 -0.000170    0.19     -0.80   
   637. D(C  25,Co 21,C  17,C  34)   -120.21  0.000040    0.02   -120.19   
   638. D(C  24,Co 21,C  17,H  35)     40.89  0.000078    0.11     41.00   
   639. D(C  24,Co 21,C  17,C  34)    -78.34  0.000288   -0.06    -78.39   
   640. D(C  24,Co 21,C  17,C  16)    162.77  0.000040   -0.07    162.69   
   641. D(C  23,Co 21,C  17,C  34)    -45.75  0.000108    0.14    -45.61   
   642. D(C  23,Co 21,C  17,C  16)   -164.65 -0.000139    0.12   -164.53   
   643. D(C  22,Co 21,C  17,H  35)    -76.07 -0.000062    0.07    -76.00   
   644. D(C  22,Co 21,C  17,C  16)     45.81 -0.000100   -0.11     45.70   
   645. D(C  16,Co 21,C  17,H  35)   -121.88  0.000038    0.18   -121.70   
   646. D(C  16,Co 21,C  17,C  34)    118.90  0.000248    0.01    118.91   
   647. D(C  34,Co 21,C  16,C  32)    -82.49 -0.000028    0.11    -82.37   
   648. D(C  34,Co 21,C  16,C  17)     38.07 -0.000128   -0.02     38.04   
   649. D(C  34,Co 21,C  16,C  15)    157.83 -0.000095    0.08    157.91   
   650. D(C  33,Co 21,C  16,C  32)    -38.06  0.000126    0.02    -38.03   
   651. D(C  33,Co 21,C  16,C  17)     82.49  0.000026   -0.11     82.38   
   652. D(C  33,Co 21,C  16,C  15)   -157.74  0.000059   -0.01   -157.75   
   653. D(C  32,Co 21,C  16,C  17)    120.55 -0.000099   -0.13    120.42   
   654. D(C  22,Co 21,C  17,C  34)    164.71  0.000148   -0.10    164.61   
   655. D(C  32,Co 21,C  16,C  15)   -119.69 -0.000066   -0.03   -119.72   
   656. D(C  26,Co 21,C  16,C  32)    119.74  0.000050    0.07    119.80   
   657. D(C  26,Co 21,C  16,C  17)   -119.71 -0.000049   -0.07   -119.78   
   658. D(C  23,Co 21,C  17,H  35)     73.47 -0.000102    0.31     73.78   
   659. D(C  26,Co 21,C  16,C  15)      0.05 -0.000017    0.04      0.09   
   660. D(C  25,Co 21,C  16,C  32)    161.82  0.000013    0.07    161.88   
   661. D(C  25,Co 21,C  16,C  17)    -77.63 -0.000086   -0.07    -77.70   
   662. D(C  25,Co 21,C  17,C  16)    120.89 -0.000208    0.01    120.90   
   663. D(C  25,Co 21,C  16,C  15)     42.13 -0.000053    0.03     42.17   
   664. D(C  24,Co 21,C  16,C  32)   -164.62  0.000069    0.01   -164.61   
   665. D(C  24,Co 21,C  16,C  17)    -44.07 -0.000031   -0.12    -44.19   
   666. D(C  24,Co 21,C  16,C  15)     75.70  0.000002   -0.02     75.67   
   667. D(C  23,Co 21,C  16,C  32)     44.13  0.000035    0.12     44.25   
   668. D(C  23,Co 21,C  16,C  17)    164.68 -0.000065   -0.02    164.67   
   669. D(C  23,Co 21,C  16,C  15)    -75.55 -0.000032    0.09    -75.47   
   670. D(C  32,Co 21,C  17,H  35)   -158.65 -0.000102    0.13   -158.52   
   671. D(C  22,Co 21,C  16,C  32)     77.67  0.000089    0.06     77.74   
   672. D(C  22,Co 21,C  16,C  17)   -161.78 -0.000010   -0.07   -161.85   
   673. D(C  22,Co 21,C  16,C  15)    -42.01  0.000023    0.03    -41.98   
   674. D(C  34,Co 21,C  17,C  16)   -118.90 -0.000248   -0.01   -118.91   
   675. D(C  17,Co 21,C  16,C  32)   -120.55  0.000099    0.13   -120.42   
   676. D(C  17,Co 21,C  16,C  15)    119.76  0.000033    0.10    119.87   
   677. D(H  28,C  22,Co 21,C  34)     75.36  0.000109    0.01     75.37   
   678. D(H  28,C  22,Co 21,C  33)     41.58  0.000009    0.04     41.62   
   679. D(H  28,C  22,Co 21,C  32)     -0.60  0.000015    0.04     -0.57   
   680. D(H  28,C  22,Co 21,C  26)   -120.70  0.000059    0.03   -120.67   
   681. D(H  28,C  22,Co 21,C  25)   -158.23  0.000076   -0.01   -158.25   
   682. D(H  28,C  22,Co 21,C  24)    157.85 -0.000190    0.10    157.95   
   683. D(H  28,C  22,Co 21,C  17)    -75.56 -0.000095    0.13    -75.43   
   684. D(H  28,C  22,Co 21,C  16)    -42.01 -0.000136    0.05    -41.96   
   685. D(C  26,C  22,Co 21,C  34)   -163.94  0.000050   -0.02   -163.96   
   686. D(C  26,C  22,Co 21,C  33)    162.27 -0.000050    0.02    162.29   
   687. D(C  26,C  22,Co 21,C  32)    120.09 -0.000044    0.01    120.10   
   688. D(C  26,C  22,Co 21,C  25)    -37.54  0.000016   -0.04    -37.58   
   689. D(C  26,C  22,Co 21,C  24)    -81.45 -0.000249    0.08    -81.38   
   690. D(C  26,C  22,Co 21,C  23)   -118.85 -0.000064   -0.04   -118.89   
   691. D(C  26,C  22,Co 21,C  17)     45.13 -0.000154    0.11     45.24   
   692. D(C  26,C  22,Co 21,C  16)     78.69 -0.000195    0.03     78.71   
   693. D(C  23,C  22,Co 21,C  34)    -45.09  0.000114    0.02    -45.07   
   694. D(H  28,C  22,Co 21,C  23)    120.45 -0.000005   -0.01    120.44   
   695. D(C  23,C  22,Co 21,C  33)    -78.88  0.000014    0.06    -78.82   
   696. D(C  23,C  22,Co 21,C  32)   -121.06  0.000020    0.05   -121.01   
   697. D(C  23,C  22,Co 21,C  26)    118.85  0.000064    0.04    118.89   
   698. D(C  23,C  22,Co 21,C  25)     81.31  0.000081   -0.00     81.31   
   699. D(C  23,C  22,Co 21,C  24)     37.40 -0.000185    0.11     37.51   
   700. D(C  23,C  22,Co 21,C  17)    163.98 -0.000090    0.14    164.13   
   701. D(C  23,C  22,Co 21,C  16)   -162.46 -0.000131    0.07   -162.40   
   702. D(H  29,C  23,C  22,H  28)     -0.43 -0.000098    0.07     -0.36   
   703. D(H  29,C  23,C  22,C  26)    177.86  0.000134   -0.16    177.70   
   704. D(H  29,C  23,C  22,Co 21)    117.70 -0.000040    0.03    117.73   
   705. D(C  24,C  23,C  22,H  28)   -177.42  0.000077   -0.02   -177.44   
   706. D(C  24,C  23,C  22,C  26)      0.87  0.000309   -0.25      0.61   
   707. D(C  24,C  23,C  22,Co 21)    -59.29  0.000135   -0.06    -59.35   
   708. D(Co 21,C  23,C  22,H  28)   -118.13 -0.000058    0.04   -118.09   
   709. D(H  29,C  23,Co 21,C  34)     42.60  0.000158   -0.11     42.49   
   710. D(H  29,C  23,Co 21,C  33)      0.04 -0.000006   -0.02      0.02   
   711. D(H  29,C  23,Co 21,C  32)    -42.15  0.000052   -0.01    -42.16   
   712. D(H  29,C  23,Co 21,C  25)    158.38  0.000078   -0.07    158.31   
   713. D(H  29,C  23,Co 21,C  24)    120.67 -0.000074   -0.00    120.67   
   714. D(H  29,C  23,Co 21,C  22)   -119.96  0.000039   -0.07   -120.03   
   715. D(H  29,C  23,Co 21,C  17)     76.56  0.000025   -0.19     76.37   
   716. D(H  29,C  23,Co 21,C  16)    -74.68 -0.000062   -0.06    -74.74   
   717. D(C  24,C  23,Co 21,C  34)    -78.07  0.000232   -0.10    -78.18   
   718. D(C  24,C  23,Co 21,C  33)   -120.64  0.000068   -0.01   -120.65   
   719. D(C  24,C  23,Co 21,C  32)   -162.82  0.000126   -0.01   -162.83   
   720. D(C  24,C  23,Co 21,C  26)     81.53  0.000161   -0.06     81.47   
   721. D(C  24,C  23,Co 21,C  25)     37.70  0.000152   -0.06     37.64   
   722. D(H  29,C  23,Co 21,C  26)   -157.79  0.000087   -0.06   -157.86   
   723. D(C  24,C  23,Co 21,C  22)    119.37  0.000113   -0.07    119.30   
   724. D(C  24,C  23,Co 21,C  17)    -44.11  0.000099   -0.19    -44.30   
   725. D(C  24,C  23,Co 21,C  16)    164.64  0.000012   -0.05    164.59   
   726. D(Co 21,C  23,C  22,C  26)     60.16  0.000174   -0.19     59.97   
   727. D(C  22,C  23,Co 21,C  34)    162.56  0.000119   -0.04    162.52   
   728. D(C  22,C  23,Co 21,C  33)    119.99 -0.000046    0.05    120.05   
   729. D(C  22,C  23,Co 21,C  32)     77.81  0.000013    0.06     77.87   
   730. D(C  22,C  23,Co 21,C  26)    -37.83  0.000048    0.01    -37.83   
   731. D(C  22,C  23,Co 21,C  25)    -81.66  0.000039    0.00    -81.66   
   732. D(C  22,C  23,Co 21,C  24)   -119.37 -0.000113    0.07   -119.30   
   733. D(C  22,C  23,Co 21,C  17)   -163.48 -0.000014   -0.12   -163.60   
   734. D(C  22,C  23,Co 21,C  16)     45.28 -0.000101    0.01     45.29   
   735. D(H  30,C  24,C  23,C  22)    176.95 -0.000164    0.08    177.03   
   736. D(H  30,C  24,C  23,Co 21)    118.08  0.000249   -0.13    117.95   
   737. D(C  25,C  24,C  23,H  29)   -176.99  0.000170   -0.09   -177.08   
   738. D(C  25,C  24,C  23,C  22)     -0.00  0.000003   -0.00     -0.01   
   739. D(C  25,C  24,C  23,Co 21)    -58.87  0.000416   -0.22    -59.09   
   740. D(Co 21,C  24,C  23,H  29)   -118.12 -0.000246    0.13   -117.99   
   741. D(Co 21,C  24,C  23,C  22)     58.87 -0.000413    0.22     59.08   
   742. D(H  30,C  24,Co 21,C  33)    -42.57 -0.000158    0.11    -42.46   
   743. D(H  30,C  24,Co 21,C  32)    -76.42 -0.000016    0.17    -76.25   
   744. D(H  30,C  24,Co 21,C  26)    157.79 -0.000090    0.07    157.85   
   745. D(H  30,C  24,Co 21,C  23)   -120.70  0.000077    0.00   -120.69   
   746. D(H  30,C  24,Co 21,C  22)   -158.39 -0.000079    0.07   -158.32   
   747. D(H  30,C  24,Co 21,C  17)     42.14 -0.000050    0.01     42.16   
   748. D(H  30,C  24,Co 21,C  16)     74.62  0.000045    0.08     74.69   
   749. D(C  25,C  24,Co 21,C  34)   -119.98  0.000048   -0.06   -120.04   
   750. D(C  25,C  24,Co 21,C  33)   -162.52 -0.000116    0.03   -162.49   
   751. D(C  25,C  24,Co 21,C  32)    163.63  0.000026    0.10    163.72   
   752. D(C  25,C  24,Co 21,C  26)     37.84 -0.000048   -0.01     37.83   
   753. D(C  25,C  24,Co 21,C  23)    119.35  0.000118   -0.07    119.28   
   754. D(H  30,C  24,Co 21,C  25)    119.95 -0.000042    0.08    120.03   
   755. D(C  25,C  24,Co 21,C  22)     81.66 -0.000037   -0.01     81.66   
   756. D(C  25,C  24,Co 21,C  17)    -77.81 -0.000008   -0.06    -77.87   
   757. D(C  25,C  24,Co 21,C  16)    -45.33  0.000087   -0.00    -45.33   
   758. D(H  30,C  24,Co 21,C  34)     -0.03  0.000006    0.02     -0.02   
   759. D(C  23,C  24,Co 21,C  34)    120.66 -0.000071    0.01    120.68   
   760. D(C  23,C  24,Co 21,C  33)     78.13 -0.000234    0.10     78.23   
   761. D(C  23,C  24,Co 21,C  32)     44.27 -0.000093    0.17     44.44   
   762. D(C  23,C  24,Co 21,C  26)    -81.52 -0.000167    0.06    -81.46   
   763. D(C  23,C  24,Co 21,C  25)   -119.35 -0.000118    0.07   -119.28   
   764. D(C  23,C  24,Co 21,C  22)    -37.69 -0.000155    0.06    -37.63   
   765. D(C  23,C  24,Co 21,C  17)    162.84 -0.000126    0.01    162.85   
   766. D(H  30,C  24,C  23,H  29)     -0.03  0.000003   -0.01     -0.04   
   767. D(C  23,C  24,Co 21,C  16)   -164.69 -0.000032    0.07   -164.62   
   768. D(C  24,C  25,Co 21,C  34)     78.86 -0.000013   -0.06     78.80   
   769. D(C  24,C  25,Co 21,C  33)     45.20 -0.000104   -0.04     45.16   
   770. D(C  24,C  25,Co 21,C  32)   -164.18  0.000073   -0.11   -164.29   
   771. D(C  24,C  25,Co 21,C  26)   -118.85 -0.000063   -0.04   -118.89   
   772. D(C  24,C  25,Co 21,C  23)    -37.40  0.000188   -0.12    -37.52   
   773. D(C  24,C  25,Co 21,C  22)    -81.31 -0.000078   -0.00    -81.32   
   774. D(C  24,C  25,Co 21,C  17)    121.01 -0.000022   -0.04    120.97   
   775. D(C  24,C  25,Co 21,C  16)    162.40  0.000108   -0.04    162.36   
   776. D(H  31,C  25,C  24,H  30)      0.44  0.000097   -0.07      0.37   
   777. D(H  31,C  25,C  24,Co 21)    118.09  0.000063   -0.05    118.04   
   778. D(C  26,C  25,C  24,H  30)   -177.83 -0.000138    0.17   -177.66   
   779. D(C  26,C  25,C  24,C  23)     -0.86 -0.000314    0.26     -0.60   
   780. D(C  26,C  25,C  24,Co 21)    -60.17 -0.000172    0.19    -59.98   
   781. D(Co 21,C  25,C  24,H  30)   -117.65  0.000033   -0.02   -117.67   
   782. D(Co 21,C  25,C  24,C  23)     59.32 -0.000143    0.07     59.38   
   783. D(H  31,C  25,Co 21,C  34)    -41.60 -0.000007   -0.04    -41.64   
   784. D(H  31,C  25,Co 21,C  33)    -75.26 -0.000097   -0.03    -75.29   
   785. D(H  31,C  25,Co 21,C  32)     75.36  0.000079   -0.09     75.27   
   786. D(H  31,C  25,Co 21,C  26)    120.69 -0.000057   -0.03    120.67   
   787. D(H  31,C  25,Co 21,C  24)   -120.46  0.000006    0.01   -120.44   
   788. D(H  31,C  25,Co 21,C  23)   -157.86  0.000194   -0.10   -157.97   
   789. D(H  31,C  25,Co 21,C  22)    158.23 -0.000072    0.01    158.24   
   790. D(H  31,C  25,Co 21,C  17)      0.55 -0.000016   -0.03      0.52   
   791. D(H  31,C  25,Co 21,C  16)     41.94  0.000114   -0.03     41.91   
   792. D(C  26,C  25,Co 21,C  34)   -162.30  0.000050   -0.01   -162.31   
   793. D(C  26,C  25,Co 21,C  33)    164.05 -0.000040    0.00    164.05   
   794. D(C  26,C  25,Co 21,C  32)    -45.34  0.000136   -0.06    -45.40   
   795. D(C  26,C  25,Co 21,C  24)    118.85  0.000063    0.04    118.89   
   796. D(C  26,C  25,Co 21,C  23)     81.44  0.000251   -0.07     81.37   
   797. D(C  26,C  25,Co 21,C  22)     37.53 -0.000015    0.04     37.57   
   798. D(H  31,C  25,C  24,C  23)    177.41 -0.000079    0.02    177.42   
   799. D(C  26,C  25,Co 21,C  17)   -120.14  0.000042    0.00   -120.14   
   800. D(C  26,C  25,Co 21,C  16)    -78.75  0.000172   -0.00    -78.75   
   801. D(H  27,C  26,C  25,H  31)     -0.78 -0.000106    0.10     -0.68   
   802. D(H  27,C  26,C  25,C  24)    177.48  0.000131   -0.14    177.34   
   803. D(C  22,C  26,C  25,H  31)   -176.87  0.000264   -0.17   -177.04   
   804. D(C  22,C  26,C  25,C  24)      1.39  0.000501   -0.41      0.98   
   805. D(C  22,C  26,C  25,Co 21)    -58.80  0.000388   -0.26    -59.06   
   806. D(Co 21,C  26,C  25,C  24)     60.19  0.000114   -0.15     60.04   
   807. D(H  27,C  26,C  22,H  28)      0.80  0.000106   -0.10      0.70   
   808. D(H  27,C  26,C  22,C  23)   -177.48 -0.000129    0.14   -177.35   
   809. D(C  25,C  26,C  22,H  28)    176.89 -0.000265    0.17    177.06   
   810. D(C  25,C  26,C  22,C  23)     -1.39 -0.000500    0.41     -0.99   
   811. D(C  25,C  26,C  22,Co 21)     58.78 -0.000385    0.26     59.05   
   812. D(Co 21,C  26,C  22,H  28)    118.11  0.000120   -0.09    118.01   
   813. D(Co 21,C  26,C  22,C  23)    -60.18 -0.000115    0.14    -60.03   
   814. D(H  27,C  26,Co 21,C  34)    -75.41  0.000021   -0.01    -75.42   
   815. D(H  27,C  26,Co 21,C  33)     75.32 -0.000013    0.00     75.32   
   816. D(H  27,C  26,Co 21,C  32)     41.72  0.000062   -0.04     41.68   
   817. D(H  27,C  26,Co 21,C  25)   -120.28  0.000057   -0.06   -120.34   
   818. D(H  27,C  26,Co 21,C  24)   -158.21 -0.000087    0.04   -158.16   
   819. D(H  27,C  26,Co 21,C  23)    158.21  0.000102   -0.07    158.14   
   820. D(H  27,C  26,Co 21,C  22)    120.28 -0.000042    0.03    120.32   
   821. D(H  27,C  26,Co 21,C  17)    -41.81 -0.000055    0.04    -41.77   
   822. D(H  27,C  26,Co 21,C  16)     -0.04 -0.000007    0.00     -0.03   
   823. D(C  25,C  26,Co 21,C  34)     44.87 -0.000036    0.05     44.92   
   824. D(C  25,C  26,Co 21,C  33)   -164.40 -0.000070    0.06   -164.34   
   825. D(C  25,C  26,Co 21,C  32)    162.00  0.000005    0.02    162.02   
   826. D(C  25,C  26,Co 21,C  24)    -37.93 -0.000144    0.10    -37.83   
   827. D(C  25,C  26,Co 21,C  23)    -81.51  0.000045   -0.01    -81.52   
   828. D(C  25,C  26,Co 21,C  22)   -119.44 -0.000098    0.09   -119.35   
   829. D(C  25,C  26,Co 21,C  17)     78.48 -0.000112    0.09     78.57   
   830. D(H  27,C  26,C  22,Co 21)   -117.31 -0.000014   -0.01   -117.31   
   831. D(C  25,C  26,Co 21,C  16)    120.24 -0.000064    0.06    120.31   
   832. D(C  22,C  26,Co 21,C  34)    164.31  0.000063   -0.04    164.26   
   833. D(C  22,C  26,Co 21,C  33)    -44.96  0.000029   -0.03    -44.99   
   834. D(Co 21,C  26,C  25,H  31)   -118.07 -0.000124    0.10   -117.98   
   835. D(C  22,C  26,Co 21,C  32)    -78.57  0.000103   -0.07    -78.64   
   836. D(C  22,C  26,Co 21,C  25)    119.44  0.000098   -0.09    119.35   
   837. D(C  22,C  26,Co 21,C  24)     81.51 -0.000046    0.01     81.52   
   838. D(H  27,C  26,C  25,Co 21)    117.29  0.000018    0.01    117.30   
   839. D(C  22,C  26,Co 21,C  23)     37.92  0.000144   -0.10     37.82   
   840. D(C  22,C  26,Co 21,C  17)   -162.09 -0.000013    0.00   -162.09   
   841. D(C  22,C  26,Co 21,C  16)   -120.32  0.000034   -0.03   -120.35   
   842. D(H  38,C  32,Co 21,C  34)   -157.36  0.000105   -0.14   -157.50   
   843. D(H  38,C  32,Co 21,C  33)   -119.22  0.000211   -0.17   -119.39   
   844. D(H  38,C  32,Co 21,C  26)     42.90  0.000177   -0.16     42.74   
   845. D(H  38,C  32,Co 21,C  24)    -73.64  0.000090   -0.28    -73.91   
   846. D(H  38,C  32,Co 21,C  23)    -40.92 -0.000084   -0.10    -41.02   
   847. D(H  38,C  32,Co 21,C  22)      0.97  0.000168   -0.19      0.79   
   848. D(H  38,C  32,Co 21,C  16)    121.87 -0.000024   -0.19    121.68   
   849. D(C  33,C  32,Co 21,C  34)    -38.14 -0.000106    0.03    -38.11   
   850. D(C  33,C  32,Co 21,C  26)    162.12 -0.000034    0.01    162.13   
   851. D(C  33,C  32,Co 21,C  24)     45.59 -0.000121   -0.11     45.48   
   852. D(C  33,C  32,Co 21,C  23)     78.30 -0.000295    0.07     78.37   
   853. D(C  33,C  32,Co 21,C  22)    120.19 -0.000043   -0.02    120.18   
   854. D(C  33,C  32,Co 21,C  17)    -82.13 -0.000112    0.04    -82.10   
   855. D(C  33,C  32,Co 21,C  16)   -118.91 -0.000235   -0.02   -118.93   
   856. D(C  16,C  32,Co 21,C  34)     80.77  0.000129    0.05     80.83   
   857. D(C  16,C  32,Co 21,C  33)    118.91  0.000235    0.02    118.93   
   858. D(C  16,C  32,Co 21,C  26)    -78.96  0.000200    0.03    -78.94   
   859. D(C  16,C  32,Co 21,C  25)    -45.64  0.000101    0.09    -45.55   
   860. D(C  16,C  32,Co 21,C  24)    164.50  0.000114   -0.09    164.41   
   861. D(C  16,C  32,Co 21,C  23)   -162.78 -0.000060    0.09   -162.69   
   862. D(C  33,C  32,Co 21,C  25)   -164.55 -0.000134    0.07   -164.49   
   863. D(C  16,C  32,Co 21,C  22)   -120.89  0.000191    0.00   -120.89   
   864. D(C  16,C  32,Co 21,C  17)     36.78  0.000123    0.06     36.84   
   865. D(H  38,C  32,C  16,Co 21)   -120.29 -0.000540    0.29   -120.01   
   866. D(H  38,C  32,Co 21,C  17)    158.65  0.000099   -0.13    158.51   
   867. D(H  38,C  32,C  16,C  17)   -175.87  0.000420   -0.33   -176.19   
   868. D(H  38,C  32,C  16,C  15)      1.51  0.000098   -0.24      1.27   
   869. D(C  33,C  32,C  16,Co 21)     59.82 -0.000106   -0.13     59.69   
   870. D(H  38,C  32,Co 21,C  25)     76.22  0.000077   -0.10     76.12   
   871. D(C  33,C  32,C  16,C  17)      4.25  0.000854   -0.75      3.50   
   872. D(C  33,C  32,C  16,C  15)   -178.38  0.000532   -0.66   -179.03   
   873. D(Co 21,C  32,C  16,C  17)    -55.57  0.000960   -0.61    -56.19   
   874. D(Co 21,C  32,C  16,C  15)    121.80  0.000638   -0.52    121.27   
   875. D(H  36,C  33,C  32,H  38)      0.32 -0.000035   -0.02      0.30   
   876. D(H  36,C  33,C  32,Co 21)   -117.59 -0.000007    0.00   -117.59   
   877. D(H  36,C  33,C  32,C  16)   -179.80 -0.000467    0.40   -179.40   
   878. D(C  34,C  33,C  32,H  38)    177.44 -0.000136    0.06    177.50   
   879. D(C  34,C  33,C  32,C  16)     -2.68 -0.000568    0.48     -2.19   
   880. D(Co 21,C  33,C  32,H  38)    117.91 -0.000028   -0.02    117.89   
   881. D(Co 21,C  33,C  32,C  16)    -62.21 -0.000460    0.40    -61.81   
   882. D(H  36,C  33,Co 21,C  32)    120.59 -0.000016    0.01    120.60   
   883. D(H  36,C  33,Co 21,C  26)     75.09  0.000068   -0.04     75.05   
   884. D(H  36,C  33,Co 21,C  25)    -75.36  0.000031    0.02    -75.34   
   885. D(H  36,C  33,Co 21,C  23)     -0.18 -0.000134    0.05     -0.14   
   886. D(H  36,C  33,Co 21,C  22)     41.97  0.000097   -0.07     41.89   
   887. D(H  36,C  33,Co 21,C  17)   -158.46  0.000067   -0.05   -158.51   
   888. D(H  36,C  33,Co 21,C  16)    158.13 -0.000034   -0.03    158.10   
   889. D(C  34,C  33,Co 21,C  32)   -118.84 -0.000052    0.04   -118.80   
   890. D(C  34,C  33,Co 21,C  26)   -164.34  0.000031   -0.01   -164.36   
   891. D(C  34,C  33,Co 21,C  25)     45.21 -0.000005    0.04     45.26   
   892. D(C  34,C  33,Co 21,C  24)     78.72  0.000038   -0.04     78.67   
   893. D(C  34,C  33,Co 21,C  23)    120.39 -0.000170    0.07    120.46   
   894. D(H  36,C  33,Co 21,C  24)    -41.85  0.000075   -0.07    -41.92   
   895. D(C  34,C  33,Co 21,C  22)    162.54  0.000061   -0.05    162.49   
   896. D(C  34,C  33,Co 21,C  17)    -37.89  0.000031   -0.02    -37.91   
   897. D(C  34,C  33,Co 21,C  16)    -81.30 -0.000070   -0.00    -81.30   
   898. D(H  36,C  33,Co 21,C  34)   -120.57  0.000036   -0.03   -120.60   
   899. D(C  32,C  33,Co 21,C  34)    118.84  0.000052   -0.04    118.80   
   900. D(C  32,C  33,Co 21,C  26)    -45.50  0.000083   -0.05    -45.56   
   901. D(C  32,C  33,Co 21,C  25)    164.05  0.000047    0.00    164.06   
   902. D(C  34,C  33,C  32,Co 21)     59.53 -0.000108    0.08     59.61   
   903. D(C  32,C  33,Co 21,C  24)   -162.44  0.000090   -0.08   -162.53   
   904. D(C  32,C  33,Co 21,C  23)   -120.77 -0.000118    0.03   -120.74   
   905. D(C  32,C  33,Co 21,C  22)    -78.62  0.000113   -0.09    -78.71   
   906. D(C  32,C  33,Co 21,C  17)     80.95  0.000083   -0.06     80.89   
   907. D(C  32,C  33,Co 21,C  16)     37.54 -0.000019   -0.04     37.50   
   908. D(H  37,C  34,C  33,H  36)     -0.01 -0.000009    0.01      0.00   
   909. D(H  37,C  34,C  33,Co 21)   -117.12  0.000160   -0.00   -117.12   
   910. D(Co 21,C  34,C  33,H  36)    117.12 -0.000170    0.01    117.13   
   911. D(Co 21,C  34,C  33,C  32)    -59.99 -0.000064   -0.07    -60.06   
   912. D(C  17,C  34,C  33,C  32)     -0.01 -0.000007    0.01     -0.00   
   913. D(C  17,C  34,C  33,Co 21)     59.98  0.000057    0.08     60.06   
   914. D(H  37,C  34,Co 21,C  33)    120.57 -0.000031    0.02    120.59   
   915. D(H  37,C  34,Co 21,C  32)    158.46 -0.000061    0.04    158.50   
   916. D(H  37,C  34,Co 21,C  26)    -75.08 -0.000060    0.03    -75.05   
   917. D(H  37,C  34,Co 21,C  25)    -42.03 -0.000097    0.07    -41.95   
   918. D(H  37,C  34,Co 21,C  24)      0.11  0.000134   -0.04      0.07   
   919. D(H  37,C  34,Co 21,C  22)     75.19 -0.000039    0.00     75.19   
   920. D(H  37,C  34,Co 21,C  17)   -120.59  0.000024   -0.03   -120.62   
   921. D(H  37,C  34,Co 21,C  16)   -158.14  0.000062    0.00   -158.14   
   922. D(C  33,C  34,Co 21,C  26)    164.35 -0.000029    0.01    164.37   
   923. D(C  33,C  34,Co 21,C  25)   -162.59 -0.000066    0.06   -162.54   
   924. D(C  33,C  34,Co 21,C  24)   -120.45  0.000165   -0.06   -120.52   
   925. D(C  33,C  34,Co 21,C  23)    -78.81 -0.000044    0.06    -78.75   
   926. D(C  33,C  34,Co 21,C  22)    -45.38 -0.000008   -0.01    -45.40   
   927. D(C  33,C  34,Co 21,C  17)    118.85  0.000055   -0.05    118.80   
   928. D(C  33,C  34,Co 21,C  16)     81.29  0.000093   -0.02     81.28   
   929. D(C  17,C  34,Co 21,C  33)   -118.85 -0.000055    0.05   -118.80   
   930. D(C  33,C  34,Co 21,C  32)     37.89 -0.000030    0.02     37.91   
   931. D(C  17,C  34,Co 21,C  32)    -80.95 -0.000085    0.06    -80.89   
   932. D(C  17,C  34,Co 21,C  26)     45.51 -0.000084    0.06     45.57   
   933. D(C  17,C  34,Co 21,C  25)     78.56 -0.000120    0.10     78.66   
   934. D(H  37,C  34,Co 21,C  23)     41.76 -0.000075    0.07     41.84   
   935. D(C  17,C  34,Co 21,C  24)    120.70  0.000110   -0.02    120.68   
   936. D(C  17,C  34,Co 21,C  23)    162.35 -0.000098    0.10    162.45   
   937. D(C  17,C  34,Co 21,C  22)   -164.23 -0.000063    0.03   -164.20   
   938. D(C  17,C  34,Co 21,C  16)    -37.55  0.000038    0.03    -37.52   
   939. D(H  37,C  34,C  17,H  35)     -0.31  0.000036    0.01     -0.31   
   940. D(H  37,C  34,C  17,Co 21)    117.60 -0.000016   -0.00    117.60   
   941. D(H  37,C  34,C  17,C  16)    179.81  0.000483   -0.42    179.39   
   942. D(C  17,C  34,C  33,H  36)    177.10 -0.000113    0.09    177.19   
   943. D(C  33,C  34,C  17,H  35)   -177.43  0.000136   -0.07   -177.50   
   944. D(C  33,C  34,C  17,Co 21)    -59.52  0.000084   -0.08    -59.60   
   945. D(C  33,C  34,C  17,C  16)      2.70  0.000582   -0.50      2.20   
   946. D(H  37,C  34,C  33,C  32)   -177.12  0.000096   -0.07   -177.19   
   947. D(Co 21,C  34,C  17,H  35)   -117.91  0.000052    0.01   -117.90   
   948. D(Co 21,C  34,C  17,C  16)     62.21  0.000499   -0.42     61.80   
    ----------------------------------------------------------------------------

Time needed for optimization step       :     1.16 sec
--------------------------------------------------------------------------
WARNING: There is at least non-excluded one OpenFabrics device found,
but there are no active ports detected (or Open MPI was unable to use
them).  This is most certainly not what you wanted.  Check your
cables, subnet manager configuration, etc.  The openib BTL will be
ignored for this job.

  Local host: compute-3-16
--------------------------------------------------------------------------
[compute-3-16.local:132041] 15 more processes have sent help message help-mpi-btl-openib.txt / no active ports found
[compute-3-16.local:132041] Set MCA parameter "orte_base_help_aggregate" to 0 to see all help / error messages

         *************************************************************
         *                GEOMETRY OPTIMIZATION CYCLE   3            *
         *************************************************************
---------------------------------
CARTESIAN COORDINATES (ANGSTROEM)
---------------------------------
  Fe     0.229127   -2.670682    0.096931
  C     -0.811600   -4.180542    1.197551
  C     -0.109111   -4.827222    0.145094
  C     -0.553695   -4.270322   -1.084432
  C     -1.563418   -3.315024   -0.795908
  C     -1.723707   -3.260118    0.618240
  H     -0.192277   -4.523767   -2.066904
  H     -2.098385   -2.729171   -1.524230
  H     -2.401660   -2.623399    1.161417
  H     -0.680233   -4.354234    2.252402
  H      0.681661   -5.549092    0.263344
  C      1.020560   -1.070850    1.285093
  C      2.022058   -2.020324    0.967211
  C      2.157051   -2.060420   -0.449538
  C      1.238777   -1.135541   -1.003448
  C      0.559615   -0.481239    0.068756
  C     -0.472515    0.538413   -0.058834
  C     -0.950034    1.127249   -1.274183
  H      2.826618   -2.690527   -1.009649
  H      2.569374   -2.615390    1.678167
  H      1.099283   -0.948625   -2.054895
  Co    -0.224147    2.641076   -0.094354
  C      1.060056    3.643050    1.154576
  C      0.116314    4.553631    0.598628
  C      0.249593    4.513156   -0.817914
  C      1.275621    3.577815   -1.135618
  C      1.786663    3.050177    0.083669
  H      2.543806    2.290155    0.176835
  H      1.177779    3.418549    2.200912
  H     -0.604374    5.130598    1.152553
  H     -0.352432    5.053503   -1.528281
  H      1.585060    3.294854   -2.127243
  C     -1.165461    1.191132    1.010487
  C     -2.107410    2.101846    0.458141
  C     -1.974047    2.062364   -0.958513
  H     -0.591022    0.904390   -2.264592
  H     -2.768054    2.742262    1.016827
  H     -2.515550    2.667563   -1.665122
  H     -0.998886    1.025319    2.061034
  H      0.684887   -0.827338    2.279289

----------------------------
CARTESIAN COORDINATES (A.U.)
----------------------------
  NO LB      ZA    FRAG     MASS         X           Y           Z
   0 Fe   26.0000    0    55.850    0.432987   -5.046858    0.183172
   1 C     6.0000    0    12.011   -1.533703   -7.900080    2.263044
   2 C     6.0000    0    12.011   -0.206189   -9.122128    0.274188
   3 C     6.0000    0    12.011   -1.046331   -8.069739   -2.049280
   4 C     6.0000    0    12.011   -2.954431   -6.264488   -1.504048
   5 C     6.0000    0    12.011   -3.257334   -6.160730    1.168305
   6 H     1.0000    0     1.008   -0.363350   -8.548681   -3.905883
   7 H     1.0000    0     1.008   -3.965372   -5.157385   -2.880377
   8 H     1.0000    0     1.008   -4.538480   -4.957505    2.194761
   9 H     1.0000    0     1.008   -1.285454   -8.228309    4.256424
  10 H     1.0000    0     1.008    1.288152  -10.486265    0.497649
  11 C     6.0000    0    12.011    1.928579   -2.023613    2.428474
  12 C     6.0000    0    12.011    3.821136   -3.817859    1.827764
  13 C     6.0000    0    12.011    4.076237   -3.893630   -0.849503
  14 C     6.0000    0    12.011    2.340950   -2.145862   -1.896242
  15 C     6.0000    0    12.011    1.057519   -0.909409    0.129930
  16 C     6.0000    0    12.011   -0.892923    1.017454   -0.111179
  17 C     6.0000    0    12.011   -1.795304    2.130193   -2.407857
  18 H     1.0000    0     1.008    5.341533   -5.084359   -1.907960
  19 H     1.0000    0     1.008    4.855413   -4.942371    3.171276
  20 H     1.0000    0     1.008    2.077344   -1.792641   -3.883189
  21 Co   27.0000    0    58.930   -0.423577    4.990909   -0.178302
  22 C     6.0000    0    12.011    2.003215    6.884367    2.181833
  23 C     6.0000    0    12.011    0.219801    8.605115    1.131244
  24 C     6.0000    0    12.011    0.471662    8.528629   -1.545634
  25 C     6.0000    0    12.011    2.410575    6.761090   -2.146007
  26 C     6.0000    0    12.011    3.376304    5.763999    0.158111
  27 H     1.0000    0     1.008    4.807096    4.327766    0.334171
  28 H     1.0000    0     1.008    2.225679    6.460122    4.159121
  29 H     1.0000    0     1.008   -1.142100    9.695425    2.178010
  30 H     1.0000    0     1.008   -0.665999    9.549737   -2.888032
  31 H     1.0000    0     1.008    2.995330    6.226372   -4.019907
  32 C     6.0000    0    12.011   -2.202402    2.250912    1.909543
  33 C     6.0000    0    12.011   -3.982428    3.971914    0.865760
  34 C     6.0000    0    12.011   -3.730408    3.897303   -1.811327
  35 H     1.0000    0     1.008   -1.116870    1.709049   -4.279458
  36 H     1.0000    0     1.008   -5.230864    5.182124    1.921525
  37 H     1.0000    0     1.008   -4.753701    5.040963   -3.146624
  38 H     1.0000    0     1.008   -1.887621    1.937571    3.894789
  39 H     1.0000    0     1.008    1.294248   -1.563441    4.307233

--------------------------------
INTERNAL COORDINATES (ANGSTROEM)
--------------------------------
 Fe     0   0   0     0.000000000000     0.00000000     0.00000000
 C      1   0   0     2.138727804893     0.00000000     0.00000000
 C      2   1   0     1.421039817913    72.51679660     0.00000000
 C      3   2   1     1.421100917227   107.92633576   301.72404637
 C      4   3   2     1.419640975438   108.08173888   357.95297003
 C      2   1   3     1.419408592821    69.19895939   242.10336559
 H      4   3   2     1.077083520541   126.29947567   177.94505091
 H      5   4   3     1.076971288521   125.58520959   180.41124286
 H      6   2   1     1.077067093824   125.59079572   242.14710010
 H      2   1   3     1.077096417415   123.95073346   122.39341856
 H      3   2   1     1.077218150680   125.91263442   116.82263262
 C      1   2   3     2.144191721484   114.90920826   216.65417095
 C     12   1   2     1.416173600191    68.67882691    99.50109493
 C     13  12   1     1.423730285029   108.01702362    61.33319444
 C     14  13  12     1.416137705651   108.01993011     0.00000000
 C     15  14  13     1.427933838146   108.29888811     1.97392419
 C     16  15  14     1.456454899953   126.30409965   180.34479670
 C     17  16  15     1.432419955056   126.75267990   356.42769063
 H     14  13  12     1.076604765268   126.38142944   180.83283527
 H     13  12   1     1.076622460068   125.58067406   242.25317092
 H     15  14  13     1.077003749929   125.39379839   180.72483027
 Co    18  17  16     2.051969452562    72.39214130   238.72774912
 C     22  18  17     2.052548795268   158.64237345    45.69864548
 C     23  22  18     1.424388757324    70.12553856   164.12797006
 C     24  23  22     1.423374416155   107.95172643   300.64881598
 C     25  24  23     1.424266093478   107.94612560     0.00000000
 C     26  25  24     1.423455299944   108.11886824   359.39911037
 H     27  26  25     1.076837202740   126.02634228   177.33947392
 H     23  22  18     1.076604922862   123.91685830   284.56831606
 H     24  23  22     1.076621933162   125.82374524   117.73195792
 H     25  24  23     1.076581805314   126.15947222   177.03356946
 H     26  25  24     1.076633855534   125.81010510   177.42334327
 C     17  16  15     1.431663807167   126.63768937   179.45958711
 C     33  17  16     1.421884680841   108.81492306   180.96662084
 C     18  17  16     1.422212874464   108.78349684   179.03575017
 H     18  17  16     1.076784749971   125.74442972   358.73471969
 H     34  33  17     1.076435199191   125.87499023   180.60362375
 H     35  18  17     1.076469372884   125.88444938   179.39342887
 H     33  17  16     1.076517692734   125.71623098     1.26817431
 H     12   1   2     1.077219272163   124.40727114   340.41390327

---------------------------
INTERNAL COORDINATES (A.U.)
---------------------------
 Fe     0   0   0     0.000000000000     0.00000000     0.00000000
 C      1   0   0     4.041609826251     0.00000000     0.00000000
 C      2   1   0     2.685376081254    72.51679660     0.00000000
 C      3   2   1     2.685491542223   107.92633576   301.72404637
 C      4   3   2     2.682732652070   108.08173888   357.95297003
 C      2   1   3     2.682293512567    69.19895939   242.10336559
 H      4   3   2     2.035392877181   126.29947567   177.94505091
 H      5   4   3     2.035180789401   125.58520959   180.41124286
 H      6   2   1     2.035361835186   125.59079572   242.14710010
 H      2   1   3     2.035417248743   123.95073346   122.39341856
 H      3   2   1     2.035647291273   125.91263442   116.82263262
 C      1   2   3     4.051935132226   114.90920826   216.65417095
 C     12   1   2     2.676180262450    68.67882691    99.50109493
 C     13  12   1     2.690460327275   108.01702362    61.33319444
 C     14  13  12     2.676112431599   108.01993011     0.00000000
 C     15  14  13     2.698403891456   108.29888811     1.97392419
 C     16  15  14     2.752300887318   126.30409965   180.34479670
 C     17  16  15     2.706881423819   126.75267990   356.42769063
 H     14  13  12     2.034488160830   126.38142944   180.83283527
 H     13  12   1     2.034521599157   125.58067406   242.25317092
 H     15  14  13     2.035242132572   125.39379839   180.72483027
 Co    18  17  16     3.877660300515    72.39214130   238.72774912
 C     22  18  17     3.878755099566   158.64237345    45.69864548
 C     23  22  18     2.691704659580    70.12553856   164.12797006
 C     24  23  22     2.689787832563   107.95172643   300.64881598
 C     25  24  23     2.691472858504   107.94612560     0.00000000
 C     26  25  24     2.689940680774   108.11886824   359.39911037
 H     27  26  25     2.034927403996   126.02634228   177.33947392
 H     23  22  18     2.034488458641   123.91685830   284.56831606
 H     24  23  22     2.034520603449   125.82374524   117.73195792
 H     25  24  23     2.034444772807   126.15947222   177.03356946
 H     26  25  24     2.034543133466   125.81010510   177.42334327
 C     17  16  15     2.705452511393   126.63768937   179.45958711
 C     33  17  16     2.686972640807   108.81492306   180.96662084
 C     18  17  16     2.687592836875   108.78349684   179.03575017
 H     18  17  16     2.034828282629   125.74442972   358.73471969
 H     34  33  17     2.034167727384   125.87499023   180.60362375
 H     35  18  17     2.034232306305   125.88444938   179.39342887
 H     33  17  16     2.034323617587   125.71623098     1.26817431
 H     12   1   2     2.035649410570   124.40727114   340.41390327

--------------------------------------------------------------------------
WARNING: There is at least non-excluded one OpenFabrics device found,
but there are no active ports detected (or Open MPI was unable to use
them).  This is most certainly not what you wanted.  Check your
cables, subnet manager configuration, etc.  The openib BTL will be
ignored for this job.

  Local host: compute-3-16
--------------------------------------------------------------------------


           ************************************************************
           *        Program running with 16 parallel MPI-processes    *
           *              working on a common directory               *
           ************************************************************
------------------------------------------------------------------------------
                   ___                                                        
                  /   \      - P O W E R E D   B Y -                         
                 /     \                                                     
                 |  |  |   _    _      __       _____    __    __             
                 |  |  |  | |  | |    /  \     |  _  \  |  |  /  |          
                  \  \/   | |  | |   /    \    | | | |  |  | /  /          
                 / \  \   | |__| |  /  /\  \   | |_| |  |  |/  /          
                |  |  |   |  __  | /  /__\  \  |    /   |      \           
                |  |  |   | |  | | |   __   |  |    \   |  |\   \          
                \     /   | |  | | |  |  |  |  | |\  \  |  | \   \       
                 \___/    |_|  |_| |__|  |__|  |_| \__\ |__|  \__/        
                                                                              
                      - O R C A' S   B I G   F R I E N D -                    
                                      &                                       
                       - I N T E G R A L  F E E D E R -                       
                                                                              
 v1 FN, 2020, v2 2021                                                         
------------------------------------------------------------------------------


Reading SHARK input file FcCc_Opt_S1.SHARKINP.tmp ... ok
----------------------
SHARK INTEGRAL PACKAGE
----------------------

Number of atoms                             ...     40
Number of basis functions                   ...    678
Number of shells                            ...    302
Maximum angular momentum                    ...      3
Integral batch strategy                     ... SHARK/LIBINT Hybrid
RI-J (if used) integral strategy            ... SPLIT-RIJ (Revised 2003 algorithm where possible)
Printlevel                                  ...      1
Contraction scheme used                     ... SEGMENTED contraction
Coulomb Range Separation                    ... NOT USED
Exchange Range Separation                   ... NOT USED
Finite Nucleus Model                        ... NOT USED
Auxiliary Coulomb fitting basis             ... AVAILABLE
   # of basis functions in Aux-J            ...   1356
   # of shells in Aux-J                     ...    436
   Maximum angular momentum in Aux-J        ...      4
Auxiliary J/K fitting basis                 ... NOT available
Auxiliary Correlation fitting basis         ... NOT available
Auxiliary 'external' fitting basis          ... NOT available
Integral threshold                          ...     2.500000e-11
Primitive cut-off                           ...     2.500000e-12
Primitive pair pre-selection threshold      ...     2.500000e-12

Calculating pre-screening integrals         ... done (  0.1 sec) Dimension = 302
Organizing shell pair data                  ... done (  0.2 sec)
Shell pair information
Total number of shell pairs                 ...     45753
Shell pairs after pre-screening             ...     34504
Total number of primitive shell pairs       ...    157692
Primitive shell pairs kept                  ...     77058
          la=0 lb=0:   9973 shell pairs
          la=1 lb=0:  10922 shell pairs
          la=1 lb=1:   3059 shell pairs
          la=2 lb=0:   5907 shell pairs
          la=2 lb=1:   3293 shell pairs
          la=2 lb=2:    931 shell pairs
          la=3 lb=0:    232 shell pairs
          la=3 lb=1:    121 shell pairs
          la=3 lb=2:     64 shell pairs
          la=3 lb=3:      2 shell pairs

Calculating one electron integrals          ... done (  0.0 sec)
Calculating RI/J V-Matrix + Cholesky decomp.... done (  0.1 sec)
Calculating Nuclear repulsion               ... done (  0.0 sec) ENN=   2696.751608562605 Eh

SHARK setup successfully completed in   0.8 seconds

Maximum memory used throughout the entire GTOINT-calculation: 52.0 MB
[compute-3-16.local:132093] 15 more processes have sent help message help-mpi-btl-openib.txt / no active ports found
[compute-3-16.local:132093] Set MCA parameter "orte_base_help_aggregate" to 0 to see all help / error messages
--------------------------------------------------------------------------
WARNING: There is at least non-excluded one OpenFabrics device found,
but there are no active ports detected (or Open MPI was unable to use
them).  This is most certainly not what you wanted.  Check your
cables, subnet manager configuration, etc.  The openib BTL will be
ignored for this job.

  Local host: compute-3-16
--------------------------------------------------------------------------


           ************************************************************
           *        Program running with 16 parallel MPI-processes    *
           *              working on a common directory               *
           ************************************************************
------------------------------------------------------------------------------
                          ORCA RELATIVISTIC HAMILTONIAN
------------------------------------------------------------------------------

Relativistic Method            ... ZORA(MP)
Treatment of potential         ... Van Wuellen
Nucleus model                  ... Point Nucleus
Speed of light used            ... 137.03598950000000


            *************************************************
            *         ZERO ORDER REGULAR APPROXIMATION      *
            *                     ZORA(MP)                  *
            *            Programmed by FN according to      *
            *                   C. van Wuellen              *
            *       J. Chem. Phys. (1998) vol 109, 392-399  *
            *************************************************

Terms included in model potential: +V(e,N)+V(C)+V(Xa)+V(VWN-V)
Basis function cutoff value   ... 1.000000e-11
Loading the fitted atomic densities (ZORA)   ... done
Calculating the cutoffs                      ... done
Number of fit functions                      ... 364
One center approximation for ZORA is active
Finding unique atoms                  ... 4 atom types
AtomType   0 (Fe) Member=  0 NMembers=   1, NRad=2000 NumBF= 45
             ... doing numerical integration
             ... adding submatrices to 1 actual atoms
AtomType   1 (C ) Member=  1 NMembers=  20, NRad=2000 NumBF= 24
             ... doing numerical integration
             ... adding submatrices to 20 actual atoms
AtomType   2 (H ) Member=  6 NMembers=  18, NRad=2000 NumBF=  6
             ... doing numerical integration
             ... adding submatrices to 18 actual atoms
AtomType   3 (Co) Member= 21 NMembers=   1, NRad=2000 NumBF= 45
             ... doing numerical integration
             ... adding submatrices to 1 actual atoms
             ... done with one-center part

Maximum memory used throughout the entire REL-calculation: 9.7 MB
[compute-3-16.local:132146] 15 more processes have sent help message help-mpi-btl-openib.txt / no active ports found
[compute-3-16.local:132146] Set MCA parameter "orte_base_help_aggregate" to 0 to see all help / error messages
--------------------------------------------------------------------------
WARNING: There is at least non-excluded one OpenFabrics device found,
but there are no active ports detected (or Open MPI was unable to use
them).  This is most certainly not what you wanted.  Check your
cables, subnet manager configuration, etc.  The openib BTL will be
ignored for this job.

  Local host: compute-3-16
--------------------------------------------------------------------------


           ************************************************************
           *        Program running with 16 parallel MPI-processes    *
           *              working on a common directory               *
           ************************************************************

Diagonalization of the overlap matrix:
Smallest eigenvalue                        ... 7.794e-06
Time for diagonalization                   ...    0.102 sec
Threshold for overlap eigenvalues          ... 1.000e-08
Number of eigenvalues below threshold      ... 0
Time for construction of square roots      ...    0.051 sec
Total time needed                          ...    0.155 sec

-------------------
DFT GRID GENERATION
-------------------

General Integration Accuracy     IntAcc      ... 4.388
Radial Grid Type                 RadialGrid  ... OptM3 with GC (2021)
Angular Grid (max. ang.)         AngularGrid ... 4 (Lebedev-302)
Angular grid pruning method      GridPruning ... 4 (adaptive)
Weight generation scheme         WeightScheme... Becke
Basis function cutoff            BFCut       ... 1.0000e-11
Integration weight cutoff        WCut        ... 1.0000e-14
Angular grids for H and He will be reduced by one unit
Partially contracted basis set               ... off
Rotationally invariant grid construction     ... off

Total number of grid points                  ...   196500
Total number of batches                      ...     3091
Average number of points per batch           ...       63
Average number of grid points per atom       ...     4912
Time for grid setup =    1.308 sec

--------------------
COSX GRID GENERATION
--------------------

GRIDX 1
-------
General Integration Accuracy     IntAcc      ... 3.816
Radial Grid Type                 RadialGrid  ... OptM3 with GC (2021)
Angular Grid (max. ang.)         AngularGrid ... 1 (Lebedev-50)
Angular grid pruning method      GridPruning ... 4 (adaptive)
Weight generation scheme         WeightScheme... Becke
Basis function cutoff            BFCut       ... 1.0000e-11
Integration weight cutoff        WCut        ... 1.0000e-14
Angular grids for H and He will be reduced by one unit
Partially contracted basis set               ... on
Rotationally invariant grid construction     ... off

Total number of grid points                  ...    24521
Total number of batches                      ...      401
Average number of points per batch           ...       61
Average number of grid points per atom       ...      613
UseSFitting                                  ... on

GRIDX 2
-------
General Integration Accuracy     IntAcc      ... 4.020
Radial Grid Type                 RadialGrid  ... OptM3 with GC (2021)
Angular Grid (max. ang.)         AngularGrid ... 2 (Lebedev-110)
Angular grid pruning method      GridPruning ... 4 (adaptive)
Weight generation scheme         WeightScheme... Becke
Basis function cutoff            BFCut       ... 1.0000e-11
Integration weight cutoff        WCut        ... 1.0000e-14
Angular grids for H and He will be reduced by one unit
Partially contracted basis set               ... on
Rotationally invariant grid construction     ... off

Total number of grid points                  ...    52547
Total number of batches                      ...      842
Average number of points per batch           ...       62
Average number of grid points per atom       ...     1314
UseSFitting                                  ... on

GRIDX 3
-------
General Integration Accuracy     IntAcc      ... 4.338
Radial Grid Type                 RadialGrid  ... OptM3 with GC (2021)
Angular Grid (max. ang.)         AngularGrid ... 3 (Lebedev-194)
Angular grid pruning method      GridPruning ... 4 (adaptive)
Weight generation scheme         WeightScheme... Becke
Basis function cutoff            BFCut       ... 1.0000e-11
Integration weight cutoff        WCut        ... 1.0000e-14
Angular grids for H and He will be reduced by one unit
Partially contracted basis set               ... on
Rotationally invariant grid construction     ... off

Total number of grid points                  ...   114461
Total number of batches                      ...     1811
Average number of points per batch           ...       63
Average number of grid points per atom       ...     2862
UseSFitting                                  ... on

Time for X-Grid setup             =    1.373 sec


--------------------
CPCM SOLVATION MODEL
--------------------
CPCM parameters:
  Epsilon                                         ...      36.6000
  Refrac                                          ...       1.3440
  Rsolv                                           ...       1.3000
  Surface type                                    ... GAUSSIAN VDW
  Epsilon function type                           ...         CPCM
Radii:
 Radius for Fe used is    4.5353 Bohr (=   2.4000 Ang.)
 Radius for C  used is    3.8550 Bohr (=   2.0400 Ang.)
 Radius for H  used is    2.4944 Bohr (=   1.3200 Ang.)
 Radius for Co used is    4.5353 Bohr (=   2.4000 Ang.)
Calculating surface                               ...        done! (  0.0s)
GEPOL surface points                              ...         2056
GEPOL Volume                                      ...    2440.5575
GEPOL Surface-area                                ...    1186.2787
Calculating surface distance matrix               ...        done! (  0.1s)
Performing Cholesky decomposition & store         ...        done! (  0.2s)
Overall time for CPCM initialization              ...                 0.3s
--------------
SCF ITERATIONS
--------------
ITER       Energy         Delta-E        Max-DP      RMS-DP      [F,P]     Damp
               ***  Starting incremental Fock matrix formation  ***
[compute-3-16.local:132199] 15 more processes have sent help message help-mpi-btl-openib.txt / no active ports found
[compute-3-16.local:132199] Set MCA parameter "orte_base_help_aggregate" to 0 to see all help / error messages
  0  -3448.5726616968   0.000000000000 0.04888501  0.00017663  0.0691143 0.7000
  1  -3448.5733389645  -0.000677267722 0.03776175  0.00014422  0.0484035 0.7000
                               ***Turning on DIIS***
  2  -3448.5738718546  -0.000532890053 0.08233415  0.00034379  0.0338856 0.0000
  3  -3448.5752384611  -0.001366606532 0.00525539  0.00004234  0.0028148 0.0000
  4  -3448.5752939557  -0.000055494618 0.00192388  0.00001794  0.0021499 0.0000
  5  -3448.5753193008  -0.000025345082 0.00152400  0.00001315  0.0017862 0.0000
  6  -3448.5753321199  -0.000012819106 0.00155249  0.00001049  0.0018221 0.0000
  7  -3448.5753475337  -0.000015413769 0.00184947  0.00000956  0.0010969 0.0000
  8  -3448.5753549245  -0.000007390839 0.00155962  0.00000844  0.0011051 0.0000
  9  -3448.5753615006  -0.000006576091 0.00372554  0.00002130  0.0006606 0.0000
               *** Restarting incremental Fock matrix formation ***
                                   *** Resetting DIIS ***
 10  -3448.5753669623  -0.000005461645 0.00088042  0.00000541  0.0002578 0.0000
 11  -3448.5753673169  -0.000000354609 0.00047054  0.00000248  0.0002532 0.0000
 12  -3448.5753674102  -0.000000093311 0.00014252  0.00000115  0.0004763 0.0000
 13  -3448.5753676744  -0.000000264190 0.00076125  0.00000347  0.0001287 0.0000
 14  -3448.5753678257  -0.000000151352 0.00019893  0.00000114  0.0001132 0.0000
 15  -3448.5753678155   0.000000010202 0.00017530  0.00000123  0.0001924 0.0000
 16  -3448.5753678633  -0.000000047748 0.00075165  0.00000322  0.0000459 0.0000
 17  -3448.5753679211  -0.000000057797 0.00027132  0.00000200  0.0000167 0.0000
 18  -3448.5753679160   0.000000005059 0.00021643  0.00000090  0.0000270 0.0000
 19  -3448.5753678905   0.000000025490 0.00016018  0.00000082  0.0000551 0.0000
 20  -3448.5753679291  -0.000000038551 0.00032260  0.00000181  0.0000080 0.0000
 21  -3448.5753679535  -0.000000024384 0.00008291  0.00000046  0.0000333 0.0000
 22  -3448.5753678886   0.000000064887 0.00031441  0.00000146  0.0000052 0.0000
 23  -3448.5753679191  -0.000000030497 0.00015287  0.00000103  0.0000034 0.0000
 24  -3448.5753679529  -0.000000033860 0.00008197  0.00000042  0.0000016 0.0000
 25  -3448.5753679307   0.000000022211 0.00005166  0.00000048  0.0000018 0.0000
 26  -3448.5753679133   0.000000017447 0.00003312  0.00000023  0.0000025 0.0000
                            ***DIIS convergence achieved***

               *****************************************************
               *                     SUCCESS                       *
               *           SCF CONVERGED AFTER  27 CYCLES          *
               *****************************************************

Old exchange energy                            =    -44.440758041 Eh
New exchange energy                            =    -44.440764545 Eh
Exchange energy change after final integration =     -0.000006504 Eh
Total energy after final integration           =  -3448.575374419 Eh
Final COS-X integration done in                =    14.384 sec
Total Energy       :        -3448.57537442 Eh          -93840.50670 eV
  Last Energy change         ...   -1.0687e-09  Tolerance :   1.0000e-08
  Last MAX-Density change    ...    0.0000e+00  Tolerance :   1.0000e-07
             **** THE GBW FILE WAS UPDATED (FcCc_Opt_S1.gbw) ****
             **** DENSITY FcCc_Opt_S1.scfp WAS UPDATED ****
             **** ENERGY FILE WAS UPDATED (FcCc_Opt_S1.en.tmp) ****
             **** THE GBW FILE WAS UPDATED (FcCc_Opt_S1.gbw) ****
             **** DENSITY FcCc_Opt_S1.scfp WAS UPDATED ****
Total SCF time: 0 days 0 hours 3 min 13 sec 

Maximum memory used throughout the entire SCF-calculation: 150.8 MB

-------------------------   --------------------
FINAL SINGLE POINT ENERGY     -3448.575374418506
-------------------------   --------------------

--------------------------------------------------------------------------
WARNING: There is at least non-excluded one OpenFabrics device found,
but there are no active ports detected (or Open MPI was unable to use
them).  This is most certainly not what you wanted.  Check your
cables, subnet manager configuration, etc.  The openib BTL will be
ignored for this job.

  Local host: compute-3-16
--------------------------------------------------------------------------


           ************************************************************
           *        Program running with 16 parallel MPI-processes    *
           *              working on a common directory               *
           ************************************************************
------------------------------------------------------------------------------
                         ORCA SCF GRADIENT CALCULATION
------------------------------------------------------------------------------

 ... reading COSX grid (gridx3)
Gradient of the Kohn-Sham DFT energy:
Kohn-Sham wavefunction type      ... RKS
Hartree-Fock exchange scaling    ...    0.200
Number of operators              ...    1
Number of atoms                  ...   40
Basis set dimensions             ...  678
Integral neglect threshold       ... 2.5e-11
Integral primitive cutoff        ... 2.5e-12
SHARK Integral package           ... ON

Nuc. rep. gradient       (SHARK) ... done (  0.0 sec)
HCore & Overlap gradient (SHARK) ... done (  0.4 sec)
RI-J gradient            (SHARK) ... [compute-3-16.local:132438] 15 more processes have sent help message help-mpi-btl-openib.txt / no active ports found
[compute-3-16.local:132438] Set MCA parameter "orte_base_help_aggregate" to 0 to see all help / error messages
done (  2.1 sec)
COSX-gradient                    ... done ( 18.4 sec)
Exchange-correlation gradient    ... done

------------------
CARTESIAN GRADIENT
------------------

   1   Fe  :    0.007202397   -0.006332027    0.000639659
   2   C   :   -0.001761926   -0.001910603    0.000565795
   3   C   :   -0.007738887   -0.011229686   -0.000375695
   4   C   :   -0.001527186   -0.001834880   -0.000771065
   5   C   :   -0.000426384   -0.002804887   -0.000989162
[truncated: 1,384,805 more chars]
