# Supplementary material for: High-Spin State of a Ferrocene Electron Donor Revealed by Optical and X-ray Transient Absorption Spectroscopy
Source: J Am Chem Soc. 2024 Jul 25;146(31):21651–63. doi: 10.1021/jacs.4c05646 (PMC11311227; doi:10.1021/jacs.4c05646)
Supplement: Supplementary file 1 — ja4c05646_si_001.zip [file ja4c05646_si_001.zip › DFT_LogFiles/FcCc_Opt_T1.out]

Warning: no access to tty (Bad file descriptor).
Thus no job control in this shell.

                                 *****************
                                 * O   R   C   A *
                                 *****************

                                            #,                                       
                                            ###                                      
                                            ####                                     
                                            #####                                    
                                            ######                                   
                                           ########,                                 
                                     ,,################,,,,,                         
                               ,,#################################,,                 
                          ,,##########################################,,             
                       ,#########################################, ''#####,          
                    ,#############################################,,   '####,        
                  ,##################################################,,,,####,       
                ,###########''''           ''''###############################       
              ,#####''   ,,,,##########,,,,          '''####'''          '####       
            ,##' ,,,,###########################,,,                        '##       
           ' ,,###''''                  '''############,,,                           
         ,,##''                                '''############,,,,        ,,,,,,###''
      ,#''                                            '''#######################'''  
     '                                                          ''''####''''         
             ,#######,   #######,   ,#######,      ##                                
            ,#'     '#,  ##    ##  ,#'     '#,    #''#        ######   ,####,        
            ##       ##  ##   ,#'  ##            #'  '#       #        #'  '#        
            ##       ##  #######   ##           ,######,      #####,   #    #        
            '#,     ,#'  ##    ##  '#,     ,#' ,#      #,         ##   #,  ,#        
             '#######'   ##     ##  '#######'  #'      '#     #####' # '####'        


                  #######################################################
                  #                        -***-                        #
                  #          Department of theory and spectroscopy      #
                  #    Directorship and core code : Frank Neese         #
                  #        Max Planck Institute fuer Kohlenforschung    #
                  #                Kaiser Wilhelm Platz 1               #
                  #                 D-45470 Muelheim/Ruhr               #
                  #                      Germany                        #
                  #                                                     #
                  #                  All rights reserved                #
                  #                        -***-                        #
                  #######################################################


                         Program Version 5.0.3 -  RELEASE  -


 With contributions from (in alphabetic order):
   Daniel Aravena         : Magnetic Suceptibility
   Michael Atanasov       : Ab Initio Ligand Field Theory (pilot matlab implementation)
   Alexander A. Auer      : GIAO ZORA, VPT2 properties, NMR spectrum
   Ute Becker             : Parallelization
   Giovanni Bistoni       : ED, misc. LED, open-shell LED, HFLD
   Martin Brehm           : Molecular dynamics
   Dmytro Bykov           : SCF Hessian
   Vijay G. Chilkuri      : MRCI spin determinant printing, contributions to CSF-ICE
   Dipayan Datta          : RHF DLPNO-CCSD density
   Achintya Kumar Dutta   : EOM-CC, STEOM-CC
   Dmitry Ganyushin       : Spin-Orbit,Spin-Spin,Magnetic field MRCI
   Miquel Garcia          : C-PCM and meta-GGA Hessian, CC/C-PCM, Gaussian charge scheme
   Yang Guo               : DLPNO-NEVPT2, F12-NEVPT2, CIM, IAO-localization
   Andreas Hansen         : Spin unrestricted coupled pair/coupled cluster methods
   Benjamin Helmich-Paris : MC-RPA, TRAH-SCF, COSX integrals
   Lee Huntington         : MR-EOM, pCC
   Robert Izsak           : Overlap fitted RIJCOSX, COSX-SCS-MP3, EOM
   Marcus Kettner         : VPT2
   Christian Kollmar      : KDIIS, OOCD, Brueckner-CCSD(T), CCSD density, CASPT2, CASPT2-K
   Simone Kossmann        : Meta GGA functionals, TD-DFT gradient, OOMP2, MP2 Hessian
   Martin Krupicka        : Initial AUTO-CI
   Lucas Lang             : DCDCAS
   Marvin Lechner         : AUTO-CI (C++ implementation), FIC-MRCC
   Dagmar Lenk            : GEPOL surface, SMD
   Dimitrios Liakos       : Extrapolation schemes; Compound Job, initial MDCI parallelization
   Dimitrios Manganas     : Further ROCIS development; embedding schemes
   Dimitrios Pantazis     : SARC Basis sets
   Anastasios Papadopoulos: AUTO-CI, single reference methods and gradients
   Taras Petrenko         : DFT Hessian,TD-DFT gradient, ASA, ECA, R-Raman, ABS, FL, XAS/XES, NRVS
   Peter Pinski           : DLPNO-MP2, DLPNO-MP2 Gradient
   Christoph Reimann      : Effective Core Potentials
   Marius Retegan         : Local ZFS, SOC
   Christoph Riplinger    : Optimizer, TS searches, QM/MM, DLPNO-CCSD(T), (RO)-DLPNO pert. Triples
   Tobias Risthaus        : Range-separated hybrids, TD-DFT gradient, RPA, STAB
   Michael Roemelt        : Original ROCIS implementation
   Masaaki Saitow         : Open-shell DLPNO-CCSD energy and density
   Barbara Sandhoefer     : DKH picture change effects
   Avijit Sen             : IP-ROCIS
   Kantharuban Sivalingam : CASSCF convergence, NEVPT2, FIC-MRCI
   Bernardo de Souza      : ESD, SOC TD-DFT
   Georgi Stoychev        : AutoAux, RI-MP2 NMR, DLPNO-MP2 response
   Willem Van den Heuvel  : Paramagnetic NMR
   Boris Wezisla          : Elementary symmetry handling
   Frank Wennmohs         : Technical directorship


 We gratefully acknowledge several colleagues who have allowed us to
 interface, adapt or use parts of their codes:
   Stefan Grimme, W. Hujo, H. Kruse, P. Pracht,  : VdW corrections, initial TS optimization,
                  C. Bannwarth, S. Ehlert          DFT functionals, gCP, sTDA/sTD-DF
   Ed Valeev, F. Pavosevic, A. Kumar             : LibInt (2-el integral package), F12 methods
   Garnet Chan, S. Sharma, J. Yang, R. Olivares  : DMRG
   Ulf Ekstrom                                   : XCFun DFT Library
   Mihaly Kallay                                 : mrcc  (arbitrary order and MRCC methods)
   Jiri Pittner, Ondrej Demel                    : Mk-CCSD
   Frank Weinhold                                : gennbo (NPA and NBO analysis)
   Christopher J. Cramer and Donald G. Truhlar   : smd solvation model
   Lars Goerigk                                  : TD-DFT with DH, B97 family of functionals
   V. Asgeirsson, H. Jonsson                     : NEB implementation
   FAccTs GmbH                                   : IRC, NEB, NEB-TS, DLPNO-Multilevel, CI-OPT
                                                   MM, QMMM, 2- and 3-layer-ONIOM, Crystal-QMMM,
                                                   LR-CPCM, SF, NACMEs, symmetry and pop. for TD-DFT,
                                                   nearIR, NL-DFT gradient (VV10), updates on ESD,
                                                   ML-optimized integration grids
   S Lehtola, MJT Oliveira, MAL Marques          : LibXC Library
   Liviu Ungur et al                             : ANISO software


 Your calculation uses the libint2 library for the computation of 2-el integrals
 For citations please refer to: http://libint.valeyev.net

 Your ORCA version has been built with support for libXC version: 5.1.0
 For citations please refer to: https://tddft.org/programs/libxc/

 This ORCA versions uses:
   CBLAS   interface :  Fast vector & matrix operations
   LAPACKE interface :  Fast linear algebra routines
   SCALAPACK package :  Parallel linear algebra routines
   Shared memory     :  Shared parallel matrices
   BLAS/LAPACK       :  OpenBLAS 0.3.15  USE64BITINT DYNAMIC_ARCH NO_AFFINITY Haswell SINGLE_THREADED
        Core in use  :  Haswell
   Copyright (c) 2011-2014, The OpenBLAS Project


================================================================================

----- Orbital basis set information -----
Your calculation utilizes the basis: def2-TZVP(-f)
   F. Weigend and R. Ahlrichs, Phys. Chem. Chem. Phys. 7, 3297 (2005).

----- AuxJ basis set information -----
Your calculation utilizes the auxiliary basis: def2/J
   F. Weigend, Phys. Chem. Chem. Phys. 8, 1057 (2006).

================================================================================
                                        WARNINGS
                       Please study these warnings very carefully!
================================================================================


WARNING: your system is open-shell and RHF/RKS was chosen
  ===> : WILL SWITCH to UHF/UKS


WARNING: In scalar relativistic gradient/hessian runs we need the one-center approximation
  ===> : %rel OneCenter is turned on

WARNING: Geometry Optimization
  ===> : Switching off AutoStart
         For restart on a previous wavefunction, please use MOREAD

INFO   : the flag for use of the SHARK integral package has been found!

================================================================================
                                       INPUT FILE
================================================================================
NAME = FcCc_Opt_T1.inp
|  1> !opt B3LYP def2-TZVP(-f) def2/J ZORA CPCM(Acetonitrile)
|  2> !SmallPrint 
|  3> 
|  4> %maxcore 8024
|  5> 
|  6> %pal nprocs 16
|  7> end
|  8> 
|  9> * xyz 1 3
| 10> Fe	0.2166520	-2.7322200	0.0973280
| 11> C	-0.7841790	-4.3051120	1.1919940
| 12> C	-0.0970230	-4.9642030	0.1459530
| 13> C	-0.5250910	-4.3896360	-1.0728840
| 14> C	-1.5710910	-3.4484540	-0.7905850
| 15> C	-1.7328540	-3.3978090	0.6141570
| 16> H	-0.1531180	-4.6397950	-2.0579360
| 17> H	-2.1269510	-2.8826820	-1.5261600
| 18> H	-2.4347140	-2.7838070	1.1623670
| 19> H	-0.6449130	-4.4793670	2.2510300
| 20> H	0.7040160	-5.6819440	0.2644930
| 21> C	0.9590450	-1.0674280	1.2749810
| 22> C	1.9871350	-1.9991600	0.9662280
| 23> C	2.1231790	-2.0380300	-0.4510920
| 24> C	1.1769560	-1.1295200	-0.9995060
| 25> C	0.5217280	-0.4390520	0.0675240
| 26> C	-0.4695340	0.5876150	-0.0555870
| 27> C	-0.9386210	1.1963520	-1.2713700
| 28> H	2.8117750	-2.6498520	-1.0177980
| 29> H	2.5509770	-2.5770930	1.6857780
| 30> H	1.0314850	-0.9458280	-2.0557490
| 31> Co	-0.2091760	2.7016960	-0.0939950
| 32> C	1.0780840	3.6926010	1.1503710
| 33> C	0.1394700	4.6145550	0.5933090
| 34> C	0.2712100	4.5713280	-0.8189170
| 35> C	1.2913590	3.6226180	-1.1359950
| 36> C	1.8052210	3.0974910	0.0822140
| 37> H	2.5619240	2.3313980	0.1762070
| 38> H	1.1945780	3.4669180	2.2012000
| 39> H	-0.5796600	5.1999330	1.1487830
| 40> H	-0.3297510	5.1175030	-1.5322730
| 41> H	1.5986420	3.3339800	-2.1314900
| 42> C	-1.1524560	1.2640290	1.0143040
| 43> C	-2.0902400	2.1762340	0.4616780
| 44> C	-1.9577290	2.1340510	-0.9565490
| 45> H	-0.5810930	0.9743140	-2.2670040
| 46> H	-2.7495130	2.8240890	1.0220470
| 47> H	-2.4983780	2.7439620	-1.6665620
| 48> H	-0.9868330	1.1027020	2.0701520
| 49> H	0.6153670	-0.8291020	2.2728570
| 50> ENDD                         ****END OF INPUT****
================================================================================

                       *****************************
                       * Geometry Optimization Run *
                       *****************************

Geometry optimization settings:
Update method            Update   .... BFGS
Choice of coordinates    CoordSys .... Z-matrix Internals
Initial Hessian          InHess   .... Almoef's Model

Convergence Tolerances:
Energy Change            TolE     ....  5.0000e-06 Eh
Max. Gradient            TolMAXG  ....  3.0000e-04 Eh/bohr
RMS Gradient             TolRMSG  ....  1.0000e-04 Eh/bohr
Max. Displacement        TolMAXD  ....  4.0000e-03 bohr
RMS Displacement         TolRMSD  ....  2.0000e-03 bohr
Strict Convergence                ....  False
------------------------------------------------------------------------------
                        ORCA OPTIMIZATION COORDINATE SETUP
------------------------------------------------------------------------------

The optimization will be done in new redundant internal coordinates
Making redundant internal coordinates   ...  (new redundants) done
Evaluating the initial hessian          ...  (Almloef) done
Evaluating the coordinates              ...  done
Calculating the B-matrix                .... done
Calculating the G-matrix                .... done
Diagonalizing the G-matrix              .... done
The first mode is                       ....  834
The number of degrees of freedom        ....  114

    -----------------------------------------------------------------
                    Redundant Internal Coordinates


    -----------------------------------------------------------------
         Definition                    Initial Value    Approx d2E/dq
    -----------------------------------------------------------------
      1. B(C   1,Fe  0)                  2.1619         0.370934   
      2. B(C   2,C   1)                  1.4145         0.571037   
      3. B(C   2,Fe  0)                  2.2544         0.264060   
      4. B(C   3,C   2)                  1.4138         0.572413   
      5. B(C   3,Fe  0)                  2.1602         0.373255   
      6. B(C   4,Fe  0)                  2.1207         0.431583   
      7. B(C   4,C   3)                  1.4351         0.529319   
      8. B(C   5,C   4)                  1.4149         0.570113   
      9. B(C   5,C   1)                  1.4343         0.531052   
     10. B(C   5,Fe  0)                  2.1238         0.426647   
     11. B(H   6,C   3)                  1.0823         0.370496   
     12. B(H   7,C   4)                  1.0817         0.371202   
     13. B(H   8,C   5)                  1.0817         0.371208   
     14. B(H   9,C   1)                  1.0823         0.370467   
     15. B(H  10,C   2)                  1.0821         0.370750   
     16. B(C  11,Fe  0)                  2.1701         0.359903   
     17. B(C  12,C  11)                  1.4214         0.556695   
     18. B(C  12,Fe  0)                  2.1040         0.458841   
     19. B(C  13,C  12)                  1.4244         0.550696   
     20. B(C  13,Fe  0)                  2.1018         0.462650   
     21. B(C  14,C  13)                  1.4218         0.555930   
     22. B(C  14,Fe  0)                  2.1665         0.364712   
     23. B(C  15,C  14)                  1.4299         0.539605   
     24. B(C  15,C  11)                  1.4297         0.539998   
     25. B(C  15,Fe  0)                  2.3136         0.212508   
     26. B(C  16,C  15)                  1.4324         0.534656   
     27. B(C  17,C  16)                  1.4383         0.523197   
     28. B(H  18,C  13)                  1.0815         0.371519   
     29. B(H  19,C  12)                  1.0815         0.371500   
     30. B(H  20,C  14)                  1.0819         0.370947   
     31. B(Co 21,C  16)                  2.1304         0.416489   
     32. B(Co 21,C  17)                  2.0456         0.568776   
     33. B(C  22,Co 21)                  2.0463         0.567238   
     34. B(C  23,C  22)                  1.4287         0.541904   
     35. B(C  23,Co 21)                  2.0623         0.534927   
     36. B(C  24,C  23)                  1.4190         0.561624   
     37. B(C  24,Co 21)                  2.0620         0.535482   
     38. B(C  25,C  24)                  1.4287         0.541919   
     39. B(C  25,Co 21)                  2.0458         0.568212   
     40. B(C  26,C  25)                  1.4226         0.554238   
     41. B(C  26,C  22)                  1.4226         0.554240   
     42. B(C  26,Co 21)                  2.0605         0.538500   
     43. B(H  27,C  26)                  1.0809         0.372349   
     44. B(H  28,C  22)                  1.0811         0.372088   
     45. B(H  29,C  23)                  1.0809         0.372328   
     46. B(H  30,C  24)                  1.0809         0.372346   
     47. B(H  31,C  25)                  1.0811         0.372088   
     48. B(C  32,Co 21)                  2.0457         0.568455   
     49. B(C  32,C  16)                  1.4383         0.523295   
     50. B(C  33,C  32)                  1.4202         0.559198   
     51. B(C  33,Co 21)                  2.0306         0.600962   
     52. B(C  34,C  33)                  1.4250         0.549355   
     53. B(C  34,Co 21)                  2.0307         0.600759   
     54. B(C  34,C  17)                  1.4202         0.559183   
     55. B(H  35,C  17)                  1.0809         0.372298   
     56. B(H  36,C  33)                  1.0809         0.372325   
     57. B(H  37,C  34)                  1.0809         0.372300   
     58. B(H  38,C  32)                  1.0809         0.372387   
     59. B(H  39,C  11)                  1.0820         0.370874   
     60. A(C   1,Fe  0,C  13)          142.4048         0.472477   
     61. A(C   3,Fe  0,C  15)          143.0132         0.411017   
     62. A(C   4,Fe  0,C  15)          116.1372         0.421775   
     63. A(C   3,Fe  0,C   5)           64.9253         0.466042   
     64. A(C   5,Fe  0,C  12)          141.3605         0.484077   
     65. A(C   3,Fe  0,C   4)           39.1605         0.467025   
     66. A(C   4,Fe  0,C  14)          114.3007         0.465049   
     67. A(C   4,Fe  0,C  11)          140.7754         0.463921   
     68. A(C   1,Fe  0,C  12)          115.7168         0.471761   
     69. A(C   2,Fe  0,C   4)           63.7282         0.438543   
     70. A(C   3,Fe  0,C  14)          116.4563         0.452892   
     71. A(C  13,Fe  0,C  14)           38.8771         0.471012   
     72. A(C   2,Fe  0,C   3)           37.2798         0.427243   
     73. A(C   2,Fe  0,C  11)          142.6915         0.424466   
     74. A(C   2,Fe  0,C  12)          116.9432         0.443422   
     75. A(C   2,Fe  0,C   5)           63.6897         0.437635   
     76. A(C   5,Fe  0,C  14)          139.6310         0.464071   
     77. A(C   3,Fe  0,C  13)          115.0573         0.473019   
     78. A(C   4,Fe  0,C   5)           38.9447         0.478639   
     79. A(C   1,Fe  0,C  11)          116.2135         0.451288   
     80. A(C  11,Fe  0,C  14)           63.6156         0.449904   
     81. A(C  11,Fe  0,C  15)           37.0140         0.408373   
     82. A(C   4,Fe  0,C  13)          140.0833         0.485849   
     83. A(C  11,Fe  0,C  13)           65.0335         0.469866   
     84. A(C   5,Fe  0,C  11)          114.9843         0.462946   
     85. A(C  12,Fe  0,C  15)           63.1938         0.426420   
     86. A(C  14,Fe  0,C  15)           37.0414         0.409334   
     87. A(C   5,Fe  0,C  15)          115.7727         0.420910   
     88. A(C  12,Fe  0,C  14)           65.0618         0.470298   
     89. A(C   2,Fe  0,C  14)          143.6077         0.425475   
     90. A(C  12,Fe  0,C  13)           39.5910         0.491388   
     91. A(C   1,Fe  0,C   2)           37.2857         0.426766   
     92. A(C   1,Fe  0,C   5)           39.0903         0.465510   
     93. A(C   3,Fe  0,C  12)          141.2558         0.472301   
     94. A(C   2,Fe  0,C  13)          117.3119         0.444086   
     95. A(C   1,Fe  0,C   3)           63.7131         0.454287   
     96. A(C   1,Fe  0,C  15)          142.0636         0.410563   
     97. A(C  13,Fe  0,C  15)           63.2339         0.427052   
     98. A(C  11,Fe  0,C  12)           38.8093         0.469154   
     99. A(C   1,Fe  0,C   4)           64.9146         0.466491   
    100. A(Fe  0,C   1,C   2)           74.9100         0.437237   
    101. A(Fe  0,C   1,H   9)          123.5755         0.362089   
    102. A(C   5,C   1,H   9)          125.5350         0.345461   
    103. A(Fe  0,C   1,C   5)           69.0207         0.431562   
    104. A(C   2,C   1,H   9)          125.8810         0.349710   
    105. A(C   2,C   1,C   5)          108.5511         0.416034   
    106. A(C   1,C   2,C   3)          107.5223         0.421633   
    107. A(C   3,C   2,H  10)          126.0249         0.349897   
    108. A(Fe  0,C   2,C   3)           67.7402         0.411631   
    109. A(C   1,C   2,H  10)          125.9930         0.349755   
    110. A(Fe  0,C   2,H  10)          123.7838         0.341914   
    111. A(Fe  0,C   2,C   1)           67.8043         0.411455   
    112. A(C   4,C   3,H   6)          125.5303         0.345276   
    113. A(C   2,C   3,H   6)          125.9199         0.349857   
    114. A(C   2,C   3,C   4)          108.5186         0.415971   
    115. A(Fe  0,C   3,H   6)          123.5307         0.362479   
    116. A(Fe  0,C   3,C   4)           68.9329         0.431793   
    117. A(Fe  0,C   3,C   2)           74.9800         0.437919   
    118. A(C   5,C   4,H   7)          126.7004         0.349731   
    119. A(Fe  0,C   4,H   7)          122.7683         0.371738   
    120. A(C   3,C   4,H   7)          125.7163         0.345387   
    121. A(Fe  0,C   4,C   3)           71.9066         0.443245   
    122. A(Fe  0,C   4,C   5)           70.6472         0.449248   
    123. A(C   3,C   4,C   5)          107.5830         0.415673   
    124. A(Fe  0,C   5,C   1)           71.8890         0.442586   
    125. A(C   1,C   5,C   4)          107.5609         0.415915   
    126. A(Fe  0,C   5,C   4)           70.4081         0.448312   
    127. A(C   4,C   5,H   8)          126.7007         0.349732   
    128. A(C   1,C   5,H   8)          125.7363         0.345577   
    129. A(Fe  0,C   5,H   8)          122.7527         0.371004   
    130. A(Fe  0,C  11,C  12)           68.0810         0.432880   
    131. A(Fe  0,C  11,H  39)          124.1107         0.360296   
    132. A(C  15,C  11,H  39)          125.7984         0.346497   
    133. A(C  12,C  11,C  15)          109.0195         0.415389   
    134. A(C  12,C  11,H  39)          125.0619         0.348278   
    135. A(Fe  0,C  11,C  15)           76.9514         0.430518   
    136. A(C  11,C  12,C  13)          107.6446         0.416841   
    137. A(Fe  0,C  12,C  13)           70.1193         0.451423   
    138. A(Fe  0,C  12,C  11)           73.1096         0.452313   
    139. A(C  13,C  12,H  19)          126.7017         0.347741   
    140. A(C  11,C  12,H  19)          125.6508         0.348377   
    141. A(Fe  0,C  12,H  19)          121.8212         0.375737   
    142. A(Fe  0,C  13,C  12)           70.2897         0.452102   
    143. A(C  14,C  13,H  18)          125.6692         0.348299   
    144. A(Fe  0,C  13,H  18)          121.8321         0.376277   
    145. A(C  12,C  13,H  18)          126.7024         0.347744   
    146. A(C  12,C  13,C  14)          107.6265         0.416739   
    147. A(Fe  0,C  13,C  14)           73.0227         0.452880   
    148. A(C  13,C  14,C  15)          109.0068         0.415233   
    149. A(C  15,C  14,H  20)          125.7972         0.346466   
    150. A(C  13,C  14,H  20)          125.0673         0.348209   
    151. A(Fe  0,C  14,H  20)          124.0729         0.361125   
    152. A(Fe  0,C  14,C  13)           68.1002         0.433808   
    153. A(Fe  0,C  14,C  15)           77.0745         0.431490   
    154. A(C  14,C  15,C  16)          126.8033         0.412365   
    155. A(C  11,C  15,C  14)          106.1307         0.413094   
    156. A(C  11,C  15,C  16)          126.8183         0.412418   
    157. A(Fe  0,C  15,C  16)          128.3363         0.391447   
    158. A(Fe  0,C  15,C  14)           65.8841         0.392078   
    159. A(Fe  0,C  15,C  11)           66.0346         0.392128   
    160. A(C  17,C  16,Co 21)           66.7109         0.439478   
    161. A(C  15,C  16,Co 21)          128.9194         0.441201   
    162. A(C  15,C  16,C  17)          126.9911         0.410113   
    163. A(Co 21,C  16,C  32)           66.7179         0.439493   
    164. A(C  17,C  16,C  32)          105.9553         0.408556   
    165. A(C  15,C  16,C  32)          126.9946         0.410126   
    166. A(C  16,C  17,Co 21)           73.0602         0.465091   
    167. A(C  34,C  17,H  35)          125.2505         0.348765   
    168. A(Co 21,C  17,H  35)          124.2892         0.390166   
    169. A(C  16,C  17,H  35)          125.7164         0.344883   
    170. A(Co 21,C  17,C  34)           69.0478         0.470796   
    171. A(C  16,C  17,C  34)          109.0319         0.413389   
    172. A(C  17,Co 21,C  26)          122.6297         0.526201   
    173. A(C  16,Co 21,C  26)          107.9722         0.496427   
    174. A(C  24,Co 21,C  25)           40.7043         0.525547   
    175. A(C  23,Co 21,C  25)           68.1744         0.525445   
    176. A(C  22,Co 21,C  25)           68.3062         0.531277   
    177. A(C  17,Co 21,C  25)          107.4370         0.531548   
    178. A(C  16,Co 21,C  25)          123.0598         0.501410   
    179. A(C  23,Co 21,C  24)           40.2495         0.519623   
    180. A(C  22,Co 21,C  24)           68.1712         0.525378   
    181. A(C  23,Co 21,C  33)          107.7843         0.531016   
    182. A(C  17,Co 21,C  24)          123.2285         0.525645   
    183. A(C  16,Co 21,C  24)          159.1599         0.495909   
    184. A(C  22,Co 21,C  23)           40.6968         0.525275   
    185. A(C  22,Co 21,C  26)           40.5337         0.525933   
    186. A(C  17,Co 21,C  23)          159.1792         0.525543   
    187. A(C  16,Co 21,C  23)          159.2438         0.495813   
    188. A(C  17,Co 21,C  22)          158.5418         0.531376   
    189. A(C  32,Co 21,C  33)           40.7771         0.537140   
    190. A(C  16,Co 21,C  22)          123.1236         0.501249   
    191. A(C  16,Co 21,C  17)           40.2289         0.501502   
    192. A(C  33,Co 21,C  34)           41.0826         0.542781   
    193. A(C  32,Co 21,C  34)           68.6930         0.537105   
    194. A(C  25,Co 21,C  34)          122.7548         0.537062   
    195. A(C  24,Co 21,C  34)          107.7420         0.531086   
    196. A(C  23,Co 21,C  34)          123.1215         0.530982   
    197. A(C  22,Co 21,C  34)          159.2812         0.536888   
    198. A(C  17,Co 21,C  34)           40.7780         0.537163   
    199. A(C  16,Co 21,C  34)           67.9777         0.506642   
    200. A(C  26,Co 21,C  33)          158.7425         0.531682   
    201. A(C  25,Co 21,C  33)          159.2784         0.537096   
    202. A(C  24,Co 21,C  33)          123.1379         0.531119   
    203. A(C  22,Co 21,C  33)          122.7956         0.536922   
    204. A(C  17,Co 21,C  33)           68.6991         0.537197   
    205. A(C  16,Co 21,C  33)           67.9796         0.506674   
    206. A(C  26,Co 21,C  32)          122.6464         0.526145   
    207. A(C  25,Co 21,C  32)          158.5090         0.531492   
    208. A(C  24,Co 21,C  32)          159.2434         0.525590   
    209. A(C  23,Co 21,C  32)          123.3154         0.525487   
    210. A(C  22,Co 21,C  32)          107.5129         0.531320   
    211. A(C  17,Co 21,C  32)           68.2985         0.531591   
    212. A(C  16,Co 21,C  32)           40.2261         0.501449   
    213. A(C  26,Co 21,C  34)          158.7234         0.531649   
    214. A(C  25,Co 21,C  26)           40.5384         0.526103   
    215. A(C  24,Co 21,C  26)           68.1691         0.520273   
    216. A(C  23,Co 21,C  26)           68.1638         0.520172   
    217. A(Co 21,C  22,C  23)           70.2519         0.467861   
    218. A(C  26,C  22,H  28)          125.9742         0.348210   
    219. A(C  23,C  22,H  28)          125.7664         0.346893   
    220. A(Co 21,C  22,H  28)          123.9025         0.389944   
    221. A(C  23,C  22,C  26)          108.2385         0.415323   
    222. A(Co 21,C  22,C  26)           70.2678         0.469796   
    223. A(C  22,C  23,C  24)          107.9016         0.416302   
    224. A(Co 21,C  23,C  24)           69.8646         0.465902   
    225. A(Co 21,C  23,C  22)           69.0513         0.462865   
    226. A(C  24,C  23,H  29)          126.1356         0.349026   
    227. A(C  22,C  23,H  29)          125.8854         0.346931   
    228. A(Co 21,C  23,H  29)          124.1331         0.386018   
    229. A(C  23,C  24,C  25)          107.9016         0.416304   
    230. A(Co 21,C  24,C  25)           69.0407         0.462955   
    231. A(Co 21,C  24,C  23)           69.8860         0.465991   
    232. A(C  25,C  24,H  30)          125.8769         0.346935   
    233. A(C  23,C  24,H  30)          126.1428         0.349029   
    234. A(Co 21,C  24,H  30)          124.1009         0.386091   
    235. A(Co 21,C  25,C  24)           70.2551         0.468011   
    236. A(C  26,C  25,H  31)          125.9655         0.348210   
    237. A(C  24,C  25,H  31)          125.7744         0.346895   
    238. A(Co 21,C  25,H  31)          123.8688         0.390060   
    239. A(C  24,C  25,C  26)          108.2387         0.415324   
    240. A(Co 21,C  25,C  26)           70.2831         0.469944   
    241. A(C  25,C  26,H  27)          126.0830         0.348251   
    242. A(C  22,C  26,H  27)          126.0875         0.348251   
    243. A(Co 21,C  26,H  27)          123.7597         0.386470   
    244. A(C  22,C  26,C  25)          107.6931         0.416989   
    245. A(Co 21,C  26,C  25)           69.1784         0.465341   
    246. A(Co 21,C  26,C  22)           69.1984         0.465342   
    247. A(C  33,C  32,H  38)          125.2514         0.348780   
    248. A(Co 21,C  32,H  38)          124.2955         0.390144   
    249. A(C  16,C  32,H  38)          125.7117         0.344908   
    250. A(Co 21,C  32,C  33)           69.0390         0.470750   
    251. A(C  16,C  32,C  33)          109.0357         0.413405   
    252. A(C  16,C  32,Co 21)           73.0560         0.465059   
    253. A(C  34,C  33,H  36)          126.1858         0.347729   
    254. A(C  32,C  33,H  36)          125.8730         0.348771   
    255. A(Co 21,C  33,H  36)          123.4892         0.393947   
    256. A(C  32,C  33,C  34)          107.8693         0.416993   
    257. A(Co 21,C  33,C  34)           69.4621         0.474034   
    258. A(Co 21,C  33,C  32)           70.1839         0.475585   
    259. A(C  33,C  34,H  37)          126.1929         0.347724   
    260. A(Co 21,C  34,H  37)          123.5016         0.393919   
    261. A(C  17,C  34,H  37)          125.8633         0.348765   
    262. A(Co 21,C  34,C  33)           69.4552         0.474005   
    263. A(C  17,C  34,C  33)          107.8717         0.416991   
    264. A(C  17,C  34,Co 21)           70.1742         0.475553   
    265. D(C   5,C   1,Fe  0,C   4)    -38.2146         0.002335   
    266. D(C   2,C   1,Fe  0,C   3)     35.2905         0.002335   
    267. D(C   2,C   1,Fe  0,C  12)   -101.3988         0.002335   
    268. D(C   5,C   1,Fe  0,C  15)     62.7749         0.002335   
    269. D(C   2,C   1,Fe  0,C   5)    117.1484         0.002335   
    270. D(C   2,C   1,Fe  0,C  15)    179.9232         0.002335   
    271. D(C   2,C   1,Fe  0,C  11)   -144.7698         0.002335   
    272. D(H   9,C   1,Fe  0,C   3)    158.6314         0.002335   
    273. D(H   9,C   1,Fe  0,C  13)     61.0018         0.002335   
    274. D(C   5,C   1,Fe  0,C  11)     98.0818         0.002335   
    275. D(H   9,C   1,Fe  0,C  11)    -21.4290         0.002335   
    276. D(C   2,C   1,Fe  0,C  13)    -62.3391         0.002335   
    277. D(C   2,C   1,Fe  0,C   4)     78.9337         0.002335   
    278. D(C   5,C   1,Fe  0,C   3)    -81.8578         0.002335   
    279. D(H   9,C   1,Fe  0,C  12)     21.9421         0.002335   
    280. D(H   9,C   1,Fe  0,C   2)    123.3409         0.002335   
    281. D(C   5,C   1,Fe  0,C  13)   -179.4875         0.002335   
    282. D(H   9,C   1,Fe  0,C  15)    -56.7359         0.002335   
    283. D(H   9,C   1,Fe  0,C   5)   -119.5107         0.002335   
    284. D(C   5,C   1,Fe  0,C   2)   -117.1484         0.002335   
    285. D(H   9,C   1,Fe  0,C   4)   -157.7254         0.002335   
    286. D(C   5,C   1,Fe  0,C  12)    141.4528         0.002335   
    287. D(H  10,C   2,Fe  0,C  11)    -60.7520         0.001929   
    288. D(C   3,C   2,Fe  0,C   5)     82.4728         0.001929   
    289. D(H  10,C   2,Fe  0,C   4)    158.2086         0.001929   
    290. D(C   1,C   2,Fe  0,C  14)   -178.3622         0.001929   
    291. D(C   3,C   2,Fe  0,C  12)   -140.9640         0.001929   
    292. D(C   3,C   2,C   1,Fe  0)    -56.0928         0.026091   
    293. D(C   3,C   2,C   1,C   5)      5.1156         0.026091   
    294. D(C   3,C   2,C   1,H   9)   -176.8827         0.026091   
    295. D(C   3,C   2,Fe  0,C   1)    121.2223         0.001929   
    296. D(H  10,C   2,Fe  0,C   5)   -158.1363         0.001929   
    297. D(Fe  0,C   2,C   1,C   5)     61.2084         0.026091   
    298. D(C   3,C   2,Fe  0,C   4)     38.8177         0.001929   
    299. D(H  10,C   2,Fe  0,C  14)     62.2510         0.001929   
    300. D(H  10,C   2,Fe  0,C  12)    -21.5731         0.001929   
    301. D(C   1,C   2,Fe  0,C   5)    -38.7495         0.001929   
    302. D(C   1,C   2,Fe  0,C  12)     97.8138         0.001929   
    303. D(H  10,C   2,Fe  0,C   3)    119.3909         0.001929   
    304. D(C   3,C   2,Fe  0,C  11)    179.8571         0.001929   
    305. D(C   1,C   2,Fe  0,C   3)   -121.2223         0.001929   
    306. D(H  10,C   2,Fe  0,C  13)     23.1574         0.001929   
    307. D(C   1,C   2,Fe  0,C  11)     58.6349         0.001929   
    308. D(H  10,C   2,C   1,C   5)    177.6902         0.026091   
    309. D(C   1,C   2,Fe  0,C   4)    -82.4045         0.001929   
    310. D(H  10,C   2,C   1,Fe  0)    116.4818         0.026091   
    311. D(C   1,C   2,Fe  0,C  13)    142.5443         0.001929   
    312. D(H  10,C   2,Fe  0,C   1)   -119.3869         0.001929   
    313. D(C   3,C   2,Fe  0,C  14)    -57.1399         0.001929   
    314. D(Fe  0,C   2,C   1,H   9)   -120.7899         0.026091   
    315. D(C   3,C   2,Fe  0,C  13)    -96.2335         0.001929   
    316. D(H  10,C   2,C   1,H   9)     -4.3082         0.026091   
    317. D(C   2,C   3,Fe  0,C  15)   -179.0344         0.002346   
    318. D(C   2,C   3,Fe  0,C  12)     63.7797         0.002346   
    319. D(C   4,C   3,Fe  0,C   1)     81.8180         0.002346   
    320. D(C   2,C   3,Fe  0,C  14)    146.1736         0.002346   
    321. D(C   4,C   3,Fe  0,C   2)    117.1140         0.002346   
    322. D(C   4,C   3,Fe  0,C   5)     38.2563         0.002346   
    323. D(C   4,C   3,Fe  0,C  13)   -140.0563         0.002346   
    324. D(C   2,C   3,Fe  0,C   1)    -35.2960         0.002346   
    325. D(C   4,C   3,Fe  0,C  12)   -179.1063         0.002346   
    326. D(C   2,C   3,Fe  0,C   5)    -78.8577         0.002346   
    327. D(C   2,C   3,Fe  0,C   4)   -117.1140         0.002346   
    328. D(H   6,C   3,Fe  0,C  15)     57.5398         0.002346   
    329. D(C   4,C   3,C   2,H  10)   -177.5990         0.026224   
    330. D(C   4,C   3,C   2,C   1)     -5.0275         0.026224   
    331. D(C   4,C   3,C   2,Fe  0)    -61.1593         0.026224   
    332. D(C   2,C   3,Fe  0,C  13)    102.8297         0.002346   
    333. D(H   6,C   3,Fe  0,C   1)   -158.7217         0.002346   
    334. D(H   6,C   3,C   2,H  10)      4.3470         0.026224   
    335. D(H   6,C   3,Fe  0,C  13)    -20.5961         0.002346   
    336. D(H   6,C   3,Fe  0,C  12)    -59.6461         0.002346   
    337. D(H   6,C   3,Fe  0,C   2)   -123.4258         0.002346   
    338. D(H   6,C   3,Fe  0,C   4)    119.4602         0.002346   
    339. D(H   6,C   3,Fe  0,C   5)    157.7165         0.002346   
    340. D(Fe  0,C   3,C   2,C   1)     56.1318         0.026224   
    341. D(C   4,C   3,Fe  0,C  14)    -96.7123         0.002346   
    342. D(H   6,C   3,Fe  0,C  14)     22.7479         0.002346   
    343. D(C   4,C   3,Fe  0,C  15)    -61.9204         0.002346   
    344. D(H   6,C   3,C   2,Fe  0)    120.7868         0.026224   
    345. D(H   6,C   3,C   2,C   1)    176.9185         0.026224   
    346. D(Fe  0,C   3,C   2,H  10)   -116.4398         0.026224   
    347. D(H   7,C   4,C   3,C   2)   -177.1553         0.022263   
    348. D(H   7,C   4,C   3,Fe  0)    117.8000         0.022263   
    349. D(H   7,C   4,C   3,H   6)      0.9081         0.022263   
    350. D(Fe  0,C   4,C   3,C   2)     65.0446         0.022263   
    351. D(C   5,C   4,Fe  0,C  13)   -178.1425         0.002627   
    352. D(H   7,C   4,Fe  0,C  11)     58.7661         0.002627   
    353. D(C   5,C   4,Fe  0,C   2)     79.8864         0.002627   
    354. D(C   5,C   4,Fe  0,C  15)    -99.4021         0.002627   
    355. D(H   7,C   4,Fe  0,C   5)    121.8178         0.002627   
    356. D(C   5,C   4,Fe  0,C  11)    -63.0516         0.002627   
    357. D(H   7,C   4,Fe  0,C   3)   -121.3365         0.002627   
    358. D(Fe  0,C   4,C   3,H   6)   -116.8919         0.022263   
    359. D(C   5,C   4,C   3,Fe  0)    -62.0147         0.022263   
    360. D(H   7,C   4,Fe  0,C  15)     22.4157         0.002627   
    361. D(H   7,C   4,Fe  0,C   2)   -158.2958         0.002627   
    362. D(C   5,C   4,Fe  0,C  14)   -140.4649         0.002627   
    363. D(C   5,C   4,C   3,C   2)      3.0299         0.022263   
    364. D(C   5,C   4,C   3,H   6)   -178.9066         0.022263   
    365. D(H   7,C   4,Fe  0,C  13)    -56.3247         0.002627   
    366. D(C   5,C   4,Fe  0,C   1)     38.3565         0.002627   
    367. D(H   7,C   4,Fe  0,C  14)    -18.6471         0.002627   
    368. D(C   5,C   4,Fe  0,C   3)    116.8457         0.002627   
    369. D(C   3,C   4,Fe  0,C   1)    -78.4893         0.002627   
    370. D(H   7,C   4,Fe  0,C   1)    160.1742         0.002627   
    371. D(C   3,C   4,Fe  0,C   2)    -36.9593         0.002627   
    372. D(C   3,C   4,Fe  0,C  13)     65.0118         0.002627   
    373. D(C   3,C   4,Fe  0,C  15)    143.7522         0.002627   
    374. D(C   3,C   4,Fe  0,C   5)   -116.8457         0.002627   
    375. D(C   3,C   4,Fe  0,C  11)   -179.8974         0.002627   
    376. D(C   3,C   4,Fe  0,C  14)    102.6894         0.002627   
    377. D(C   1,C   5,Fe  0,C  15)   -142.6224         0.002601   
    378. D(C   4,C   5,Fe  0,C  11)    141.5456         0.002601   
    379. D(C   1,C   5,Fe  0,C   4)    116.9598         0.002601   
    380. D(C   4,C   5,Fe  0,C   1)   -116.9598         0.002601   
    381. D(C   1,C   5,Fe  0,C  14)   -179.4419         0.002601   
    382. D(C   4,C   5,Fe  0,C   3)    -38.4669         0.002601   
    383. D(C   1,C   5,Fe  0,C  12)    -64.0444         0.002601   
    384. D(C   1,C   5,Fe  0,C   2)     36.9662         0.002601   
    385. D(C   4,C   5,Fe  0,C   2)    -79.9936         0.002601   
    386. D(C   1,C   5,Fe  0,C   3)     78.4929         0.002601   
    387. D(C   4,C   5,Fe  0,C  12)    178.9958         0.002601   
    388. D(H   8,C   5,Fe  0,C   1)    121.3504         0.002601   
    389. D(C   4,C   5,Fe  0,C  15)    100.4178         0.002601   
    390. D(C   1,C   5,Fe  0,C  11)   -101.4946         0.002601   
    391. D(C   4,C   5,Fe  0,C  14)     63.5983         0.002601   
    392. D(H   8,C   5,Fe  0,C   2)    158.3166         0.002601   
    393. D(C   1,C   5,C   4,H   7)   -179.6752         0.026002   
    394. D(H   8,C   5,C   4,H   7)     -0.1764         0.026002   
    395. D(H   8,C   5,C   4,Fe  0)    116.8039         0.026002   
    396. D(Fe  0,C   5,C   4,H   7)   -116.9803         0.026002   
    397. D(H   8,C   5,C   1,H   9)     -0.7698         0.022415   
    398. D(H   8,C   5,C   1,C   2)    177.2405         0.022415   
    399. D(H   8,C   5,C   1,Fe  0)   -117.7697         0.022415   
    400. D(C   4,C   5,C   1,C   2)     -3.2546         0.022415   
    401. D(C   4,C   5,C   1,Fe  0)     61.7352         0.022415   
    402. D(C   4,C   5,C   1,H   9)    178.7351         0.022415   
    403. D(Fe  0,C   5,C   4,C   3)     62.8320         0.026002   
    404. D(Fe  0,C   5,C   1,C   2)    -64.9898         0.022415   
    405. D(Fe  0,C   5,C   1,H   9)    116.9999         0.022415   
    406. D(H   8,C   5,Fe  0,C  15)    -21.2720         0.002601   
    407. D(C   1,C   5,C   4,C   3)      0.1372         0.026002   
    408. D(H   8,C   5,Fe  0,C  12)     57.3060         0.002601   
    409. D(H   8,C   5,Fe  0,C  14)    -58.0915         0.002601   
    410. D(H   8,C   5,C   4,C   3)    179.6360         0.026002   
    411. D(H   8,C   5,Fe  0,C   4)   -121.6898         0.002601   
    412. D(C   1,C   5,C   4,Fe  0)    -62.6948         0.026002   
    413. D(H   8,C   5,Fe  0,C   3)   -160.1566         0.002601   
    414. D(H   8,C   5,Fe  0,C  11)     19.8558         0.002601   
    415. D(H  39,C  11,C   3,C   4)     62.5944         0.001500   
    416. D(C  15,C  11,C   3,H   6)     57.4064         0.001500   
    417. D(C  15,C  11,C   3,C   4)    -62.0334         0.001500   
    418. D(C  15,C  11,C   3,C   2)   -179.1716         0.001500   
    419. D(H  39,C  11,C   3,H   6)   -177.9659         0.001500   
    420. D(C  12,C  11,C   3,C   4)   -179.0015         0.001500   
    421. D(C  12,C  11,C   3,C   2)     63.8603         0.001500   
    422. D(H  39,C  11,Fe  0,C  15)    124.6268         0.002287   
    423. D(H  39,C  11,Fe  0,C  13)   -157.3568         0.002287   
    424. D(C  15,C  11,Fe  0,C  12)    116.9910         0.002287   
    425. D(C  15,C  11,Fe  0,C   1)   -143.8272         0.002287   
    426. D(C  12,C  11,Fe  0,C  15)   -116.9910         0.002287   
    427. D(C  15,C  11,Fe  0,C   5)   -100.2975         0.002287   
    428. D(C  15,C  11,Fe  0,C   4)    -62.1154         0.002287   
    429. D(H  39,C  11,Fe  0,C   4)     62.5114         0.002287   
    430. D(C  12,C  11,Fe  0,C  13)    -38.9746         0.002287   
    431. D(H  39,C  11,Fe  0,C   5)     24.3293         0.002287   
    432. D(H  39,C  11,Fe  0,C   1)    -19.2004         0.002287   
    433. D(C  12,C  11,Fe  0,C  14)    -82.2867         0.002287   
    434. D(H  39,C  11,Fe  0,C   2)    -54.4095         0.002287   
    435. D(C  15,C  11,Fe  0,C  14)     34.7043         0.002287   
    436. D(C  15,C  11,Fe  0,C   2)   -179.0363         0.002287   
    437. D(C  12,C  11,Fe  0,C   5)    142.7116         0.002287   
    438. D(C  12,C  11,C   3,H   6)    -59.5617         0.001500   
    439. D(C  12,C  11,Fe  0,C   4)   -179.1063         0.002287   
    440. D(C  15,C  11,Fe  0,C  13)     78.0164         0.002287   
    441. D(H  39,C  11,Fe  0,C  12)   -118.3822         0.002287   
    442. D(H  39,C  11,C   3,C   2)    -54.5439         0.001500   
    443. D(C  12,C  11,Fe  0,C   2)     63.9728         0.002287   
    444. D(H  39,C  11,Fe  0,C  14)    159.3311         0.002287   
    445. D(C  12,C  11,Fe  0,C   1)     99.1818         0.002287   
    446. D(H  19,C  12,C  11,H  39)     -0.2730         0.024733   
    447. D(H  19,C  12,C  11,C  15)    175.9271         0.024733   
    448. D(H  19,C  12,C   4,C   5)     59.4180         0.001500   
    449. D(C  13,C  12,C  11,C  15)     -4.6668         0.024733   
    450. D(C  13,C  12,C  11,Fe  0)     61.9969         0.024733   
    451. D(H  19,C  12,C   4,H   7)   -178.6765         0.001500   
    452. D(Fe  0,C  12,C  11,H  39)    117.1362         0.024733   
    453. D(H  19,C  12,C   4,C   3)    -57.2282         0.001500   
    454. D(H  19,C  12,C  11,Fe  0)   -117.4092         0.024733   
    455. D(C  13,C  12,C   4,H   7)    -57.2034         0.001500   
    456. D(C  13,C  12,C   4,C   5)   -179.1088         0.001500   
    457. D(C  13,C  12,C   4,C   3)     64.2450         0.001500   
    458. D(C  11,C  12,C   4,H   7)     59.5257         0.001500   
    459. D(H  19,C  12,Fe  0,C  15)    158.8439         0.002772   
    460. D(H  19,C  12,Fe  0,C  11)    121.9005         0.002772   
    461. D(C  11,C  12,Fe  0,C  13)    116.5291         0.002772   
    462. D(C  13,C  12,Fe  0,C   3)     63.5728         0.002772   
    463. D(C  13,C  12,Fe  0,C   2)    101.1294         0.002772   
    464. D(H  19,C  12,Fe  0,C   1)     21.3294         0.002772   
    465. D(C  13,C  12,Fe  0,C  14)    -38.2898         0.002772   
    466. D(C  13,C  12,Fe  0,C  11)   -116.5291         0.002772   
    467. D(C  13,C  12,Fe  0,C   5)   -178.1037         0.002772   
    468. D(H  19,C  12,Fe  0,C   3)    -57.9975         0.002772   
    469. D(H  19,C  12,Fe  0,C   5)     60.3259         0.002772   
    470. D(H  19,C  12,Fe  0,C   2)    -20.4410         0.002772   
    471. D(H  19,C  12,Fe  0,C  13)   -121.5704         0.002772   
    472. D(C  13,C  12,Fe  0,C   1)    142.8998         0.002772   
    473. D(C  11,C  12,Fe  0,C  15)     36.9434         0.002772   
    474. D(C  13,C  12,C  11,H  39)    179.1331         0.024733   
    475. D(C  11,C  12,Fe  0,C  14)     78.2392         0.002772   
    476. D(Fe  0,C  12,C  11,C  15)    -66.6637         0.024733   
    477. D(C  11,C  12,C   4,C   3)   -179.0259         0.001500   
    478. D(H  19,C  12,Fe  0,C  14)   -159.8602         0.002772   
    479. D(C  11,C  12,Fe  0,C   5)    -61.5746         0.002772   
    480. D(C  11,C  12,C   4,C   5)    -62.3797         0.001500   
    481. D(C  11,C  12,Fe  0,C   3)   -179.8981         0.002772   
    482. D(C  11,C  12,Fe  0,C   2)   -142.3415         0.002772   
    483. D(C  11,C  12,Fe  0,C   1)   -100.5711         0.002772   
    484. D(C  13,C  12,Fe  0,C  15)    -79.5857         0.002772   
    485. D(C  14,C  13,C  12,Fe  0)     63.9426         0.024178   
    486. D(Fe  0,C  13,C  12,H  19)    115.4527         0.024178   
    487. D(Fe  0,C  13,C  12,C  11)    -63.9454         0.024178   
    488. D(H  18,C  13,C   5,H   8)   -178.6539         0.001500   
    489. D(C  14,C  13,C   5,H   8)    -57.1787         0.001500   
    490. D(H  18,C  13,Fe  0,C  15)   -158.8668         0.002793   
    491. D(C  12,C  13,C   5,C   4)   -179.1086         0.001500   
    492. D(C  14,C  13,C   5,C   4)     64.2671         0.001500   
    493. D(C  12,C  13,C   5,H   8)     59.4455         0.001500   
    494. D(H  18,C  13,Fe  0,C  14)   -121.8755         0.002793   
    495. D(H  18,C  13,Fe  0,C  12)    121.6572         0.002793   
    496. D(H  18,C  13,Fe  0,C   4)    -59.3104         0.002793   
    497. D(H  18,C  13,C   5,C   4)    -57.2080         0.001500   
    498. D(H  18,C  13,Fe  0,C   3)    -20.1236         0.002793   
    499. D(H  18,C  13,Fe  0,C   2)     21.5344         0.002793   
    500. D(C  12,C  13,Fe  0,C   3)   -141.7808         0.002793   
    501. D(C  14,C  13,Fe  0,C  11)    -78.2577         0.002793   
    502. D(H  18,C  13,Fe  0,C  11)    159.8668         0.002793   
    503. D(C  14,C  13,Fe  0,C   3)    101.7518         0.002793   
    504. D(C  14,C  13,Fe  0,C   1)   -179.4423         0.002793   
    505. D(C  12,C  13,Fe  0,C  15)     79.4760         0.002793   
    506. D(C  14,C  13,C   5,C   1)   -178.9375         0.001500   
    507. D(C  14,C  13,Fe  0,C   2)    143.4099         0.002793   
    508. D(C  12,C  13,Fe  0,C  14)    116.4673         0.002793   
    509. D(C  12,C  13,C   5,C   1)    -62.3133         0.001500   
    510. D(C  12,C  13,Fe  0,C  11)     38.2096         0.002793   
    511. D(C  12,C  13,Fe  0,C   4)    179.0324         0.002793   
    512. D(C  14,C  13,Fe  0,C  15)    -36.9913         0.002793   
    513. D(C  12,C  13,Fe  0,C   2)   -100.1228         0.002793   
    514. D(H  18,C  13,C   5,C   1)     59.5873         0.001500   
    515. D(C  12,C  13,Fe  0,C   1)    -62.9750         0.002793   
    516. D(H  18,C  13,Fe  0,C   1)     58.6822         0.002793   
    517. D(C  14,C  13,Fe  0,C  12)   -116.4673         0.002793   
    518. D(C  14,C  13,C  12,C  11)     -0.0029         0.024178   
    519. D(C  14,C  13,Fe  0,C   4)     62.5651         0.002793   
    520. D(H  18,C  13,C  12,H  19)     -0.1250         0.024178   
    521. D(H  18,C  13,C  12,C  11)   -179.5231         0.024178   
    522. D(H  18,C  13,C  12,Fe  0)   -115.5777         0.024178   
    523. D(C  14,C  13,C  12,H  19)    179.3952         0.024178   
    524. D(C  15,C  14,C  13,H  18)   -175.8030         0.024661   
    525. D(H  20,C  14,C  13,H  18)      0.2662         0.024661   
    526. D(H  20,C  14,C  13,C  12)   -179.2604         0.024661   
    527. D(H  20,C  14,C  13,Fe  0)   -117.1005         0.024661   
    528. D(C  15,C  14,C  13,C  12)      4.6705         0.024661   
    529. D(C  15,C  14,C  13,Fe  0)     66.8304         0.024661   
    530. D(Fe  0,C  14,C  13,H  18)    117.3666         0.024661   
    531. D(Fe  0,C  14,C  13,C  12)    -62.1599         0.024661   
    532. D(H  20,C  14,C   1,H   9)   -179.2929         0.001500   
    533. D(H  20,C  14,C   1,C   5)    -60.1416         0.001500   
    534. D(H  20,C  14,C   1,C   2)     57.0650         0.001500   
    535. D(C  13,C  14,C   1,H   9)     61.9371         0.001500   
    536. D(H  20,C  14,Fe  0,C  13)    118.4028         0.002308   
    537. D(C  15,C  14,C   1,C   2)   -178.5537         0.001500   
    538. D(H  20,C  14,Fe  0,C  12)    157.3917         0.002308   
    539. D(H  20,C  14,Fe  0,C  11)   -159.3790         0.002308   
    540. D(H  20,C  14,Fe  0,C  15)   -124.6999         0.002308   
    541. D(H  20,C  14,Fe  0,C   5)    -61.0758         0.002308   
    542. D(C  13,C  14,C   1,C   2)    -61.7050         0.001500   
    543. D(H  20,C  14,Fe  0,C   4)    -22.9244         0.002308   
    544. D(H  20,C  14,Fe  0,C   3)     20.5584         0.002308   
    545. D(H  20,C  14,Fe  0,C   2)     55.1909         0.002308   
    546. D(C  15,C  14,C   1,C   5)     64.2397         0.001500   
    547. D(C  15,C  14,Fe  0,C  13)   -116.8973         0.002308   
    548. D(C  15,C  14,Fe  0,C  12)    -77.9085         0.002308   
    549. D(C  13,C  14,C   1,C   5)   -178.9116         0.001500   
    550. D(C  15,C  14,Fe  0,C  11)    -34.6791         0.002308   
    551. D(C  15,C  14,Fe  0,C   5)     63.6241         0.002308   
    552. D(C  15,C  14,Fe  0,C   4)    101.7755         0.002308   
    553. D(C  15,C  14,Fe  0,C   3)    145.2583         0.002308   
    554. D(C  13,C  14,Fe  0,C  11)     82.2181         0.002308   
    555. D(C  13,C  14,Fe  0,C   5)   -179.4786         0.002308   
    556. D(C  13,C  14,Fe  0,C   4)   -141.3272         0.002308   
    557. D(C  13,C  14,Fe  0,C  12)     38.9888         0.002308   
    558. D(C  13,C  14,Fe  0,C   3)    -97.8444         0.002308   
    559. D(C  13,C  14,Fe  0,C  15)    116.8973         0.002308   
    560. D(C  13,C  14,Fe  0,C   2)    -63.2119         0.002308   
    561. D(C  15,C  14,C   1,H   9)    -54.9116         0.001500   
    562. D(C  15,C  14,Fe  0,C   2)    179.8908         0.002308   
    563. D(C  16,C  15,C  14,H  20)      1.9821         0.023172   
    564. D(C  16,C  15,C  14,C  13)    178.0154         0.023172   
    565. D(C  11,C  15,C  14,H  20)    176.5495         0.023172   
    566. D(C  11,C  15,C  14,Fe  0)     53.6488         0.023172   
    567. D(C  14,C  15,C   2,H  10)     62.3344         0.001500   
    568. D(C  16,C  15,C  11,H  39)     -1.8523         0.023208   
    569. D(C  16,C  15,C  11,C  12)   -178.0174         0.023208   
    570. D(Fe  0,C  15,C  11,H  39)   -122.8609         0.023208   
    571. D(C  14,C  15,C  11,C  12)      7.4163         0.023208   
    572. D(C  14,C  15,C  11,Fe  0)    -53.5577         0.023208   
    573. D(Fe  0,C  15,C  11,C  12)     60.9740         0.023208   
    574. D(C  16,C  15,C   2,H  10)   -178.5754         0.001500   
    575. D(C  16,C  15,C   2,C   3)     61.9685         0.001500   
    576. D(C  14,C  15,C  11,H  39)   -176.4186         0.023208   
    577. D(Fe  0,C  15,C  14,H  20)    122.9007         0.023172   
    578. D(C  14,C  15,C   2,C   3)    -57.1217         0.001500   
    579. D(C  14,C  15,C   2,C   1)   -178.4737         0.001500   
    580. D(C  11,C  15,C   2,H  10)    -59.6702         0.001500   
    581. D(C  11,C  15,C   2,C   3)   -179.1262         0.001500   
    582. D(Fe  0,C  15,C  14,C  13)    -61.0660         0.023172   
    583. D(C  11,C  15,C   2,C   1)     59.5218         0.001500   
    584. D(C  16,C  15,Fe  0,C  14)    118.8673         0.001781   
    585. D(C  14,C  15,Fe  0,C  12)     83.4133         0.001781   
    586. D(C  16,C  15,Fe  0,C   5)    -21.0135         0.001781   
    587. D(C  16,C  15,Fe  0,C   4)     22.5080         0.001781   
    588. D(C  16,C  15,Fe  0,C   3)     60.8701         0.001781   
    589. D(C  11,C  15,C  14,C  13)     -7.4172         0.023172   
    590. D(C  16,C  15,C   2,C   1)    -59.3835         0.001500   
    591. D(C  16,C  15,Fe  0,C   1)    -59.5216         0.001781   
    592. D(C  14,C  15,Fe  0,C  13)     38.8236         0.001781   
    593. D(C  16,C  15,Fe  0,C  13)    157.6909         0.001781   
    594. D(C  16,C  15,C  11,Fe  0)    121.0086         0.023208   
    595. D(C  14,C  15,Fe  0,C  11)    122.1474         0.001781   
    596. D(C  14,C  15,Fe  0,C   5)   -139.8808         0.001781   
    597. D(C  14,C  15,Fe  0,C   4)    -96.3593         0.001781   
    598. D(C  16,C  15,Fe  0,C  12)   -157.7194         0.001781   
    599. D(C  14,C  15,Fe  0,C   3)    -57.9972         0.001781   
    600. D(C  14,C  15,Fe  0,C   1)   -178.3889         0.001781   
    601. D(C  16,C  15,Fe  0,C  11)   -118.9853         0.001781   
    602. D(C  11,C  15,Fe  0,C  13)    -83.3238         0.001781   
    603. D(C  11,C  15,Fe  0,C   3)    179.8554         0.001781   
    604. D(C  11,C  15,Fe  0,C   1)     59.4638         0.001781   
    605. D(C  11,C  15,Fe  0,C   5)     97.9718         0.001781   
    606. D(C  16,C  15,C  14,Fe  0)   -120.9186         0.023172   
    607. D(C  11,C  15,Fe  0,C  12)    -38.7341         0.001781   
    608. D(C  11,C  15,Fe  0,C   4)    141.4933         0.001781   
    609. D(C  11,C  15,Fe  0,C  14)   -122.1474         0.001781   
    610. D(C  32,C  16,C  15,C  14)    178.5180         0.022732   
    611. D(C  32,C  16,C  15,C  11)      5.0413         0.022732   
    612. D(C  32,C  16,C  15,Fe  0)     91.8948         0.022732   
    613. D(Co 21,C  16,C  15,C  14)    -93.0708         0.022732   
    614. D(Co 21,C  16,C  15,C  11)     93.4525         0.022732   
    615. D(Co 21,C  16,C  15,Fe  0)   -179.6940         0.022732   
    616. D(C  17,C  16,C  15,C  14)     -4.6727         0.022732   
    617. D(C  17,C  16,C  15,C  11)   -178.1494         0.022732   
    618. D(C  17,C  16,C  15,Fe  0)    -91.2959         0.022732   
    619. D(H  35,C  17,C  16,C  32)    175.6273         0.021733   
    620. D(H  35,C  17,C  16,Co 21)    120.4212         0.021733   
    621. D(H  35,C  17,C  16,C  15)     -1.7227         0.021733   
    622. D(C  34,C  17,C  16,C  32)     -4.7616         0.021733   
    623. D(C  34,C  17,C  16,Co 21)    -59.9677         0.021733   
    624. D(C  34,C  17,C  16,C  15)    177.8884         0.021733   
    625. D(Co 21,C  17,C  16,C  32)     55.2061         0.021733   
    626. D(Co 21,C  17,C  16,C  15)   -122.1439         0.021733   
    627. D(C  34,Co 21,C  17,H  35)    119.1386         0.003451   
    628. D(C  33,Co 21,C  17,H  35)    157.2657         0.003451   
    629. D(C  33,Co 21,C  17,C  34)     38.1271         0.003451   
    630. D(C  33,Co 21,C  17,C  16)    -80.6659         0.003451   
    631. D(C  32,Co 21,C  17,C  34)     82.1047         0.003451   
    632. D(C  32,Co 21,C  17,C  16)    -36.6882         0.003451   
    633. D(C  26,Co 21,C  17,H  35)    -42.9966         0.003451   
    634. D(C  26,Co 21,C  17,C  34)   -162.1351         0.003451   
    635. D(C  26,Co 21,C  17,C  16)     79.0719         0.003451   
    636. D(C  25,Co 21,C  17,H  35)     -1.1349         0.003451   
    637. D(C  25,Co 21,C  17,C  34)   -120.2735         0.003451   
    638. D(C  24,Co 21,C  17,H  35)     40.7779         0.003451   
    639. D(C  24,Co 21,C  17,C  34)    -78.3606         0.003451   
    640. D(C  24,Co 21,C  17,C  16)    162.8464         0.003451   
    641. D(C  23,Co 21,C  17,C  34)    -45.9612         0.003451   
    642. D(C  23,Co 21,C  17,C  16)   -164.7541         0.003451   
    643. D(C  22,Co 21,C  17,H  35)    -76.0619         0.003451   
    644. D(C  22,Co 21,C  17,C  16)     46.0065         0.003451   
    645. D(C  16,Co 21,C  17,H  35)   -122.0685         0.003451   
    646. D(C  16,Co 21,C  17,C  34)    118.7930         0.003451   
    647. D(C  34,Co 21,C  16,C  32)    -82.6031         0.002550   
    648. D(C  34,Co 21,C  16,C  17)     38.1287         0.002550   
    649. D(C  34,Co 21,C  16,C  15)    157.7581         0.002550   
    650. D(C  33,Co 21,C  16,C  32)    -38.1220         0.002550   
    651. D(C  33,Co 21,C  16,C  17)     82.6098         0.002550   
    652. D(C  33,Co 21,C  16,C  15)   -157.7607         0.002550   
    653. D(C  32,Co 21,C  16,C  17)    120.7318         0.002550   
    654. D(C  22,Co 21,C  17,C  34)    164.7995         0.003451   
    655. D(C  32,Co 21,C  16,C  15)   -119.6388         0.002550   
    656. D(C  26,Co 21,C  16,C  32)    119.6477         0.002550   
    657. D(C  26,Co 21,C  16,C  17)   -119.6205         0.002550   
    658. D(C  23,Co 21,C  17,H  35)     73.1774         0.003451   
    659. D(C  26,Co 21,C  16,C  15)      0.0090         0.002550   
    660. D(C  25,Co 21,C  16,C  32)    161.7327         0.002550   
    661. D(C  25,Co 21,C  16,C  17)    -77.5355         0.002550   
    662. D(C  25,Co 21,C  17,C  16)    120.9335         0.003451   
    663. D(C  25,Co 21,C  16,C  15)     42.0940         0.002550   
    664. D(C  24,Co 21,C  16,C  32)   -164.6373         0.002550   
    665. D(C  24,Co 21,C  16,C  17)    -43.9056         0.002550   
    666. D(C  24,Co 21,C  16,C  15)     75.7239         0.002550   
    667. D(C  23,Co 21,C  16,C  32)     43.9759         0.002550   
    668. D(C  23,Co 21,C  16,C  17)    164.7077         0.002550   
    669. D(C  23,Co 21,C  16,C  15)    -75.6628         0.002550   
    670. D(C  32,Co 21,C  17,H  35)   -158.7567         0.003451   
    671. D(C  22,Co 21,C  16,C  32)     77.5836         0.002550   
    672. D(C  22,Co 21,C  16,C  17)   -161.6846         0.002550   
    673. D(C  22,Co 21,C  16,C  15)    -42.0552         0.002550   
    674. D(C  34,Co 21,C  17,C  16)   -118.7930         0.003451   
    675. D(C  17,Co 21,C  16,C  32)   -120.7318         0.002550   
    676. D(C  17,Co 21,C  16,C  15)    119.6295         0.002550   
    677. D(H  28,C  22,Co 21,C  34)     75.3218         0.003440   
    678. D(H  28,C  22,Co 21,C  33)     41.5288         0.003440   
    679. D(H  28,C  22,Co 21,C  32)     -0.6284         0.003440   
    680. D(H  28,C  22,Co 21,C  26)   -120.7203         0.003440   
    681. D(H  28,C  22,Co 21,C  25)   -158.2278         0.003440   
    682. D(H  28,C  22,Co 21,C  24)    157.7887         0.003440   
    683. D(H  28,C  22,Co 21,C  17)    -75.7278         0.003440   
    684. D(H  28,C  22,Co 21,C  16)    -42.0317         0.003440   
    685. D(C  26,C  22,Co 21,C  34)   -163.9579         0.003440   
    686. D(C  26,C  22,Co 21,C  33)    162.2491         0.003440   
    687. D(C  26,C  22,Co 21,C  32)    120.0919         0.003440   
    688. D(C  26,C  22,Co 21,C  25)    -37.5075         0.003440   
    689. D(C  26,C  22,Co 21,C  24)    -81.4910         0.003440   
    690. D(C  26,C  22,Co 21,C  23)   -118.8188         0.003440   
    691. D(C  26,C  22,Co 21,C  17)     44.9925         0.003440   
    692. D(C  26,C  22,Co 21,C  16)     78.6886         0.003440   
    693. D(C  23,C  22,Co 21,C  34)    -45.1391         0.003440   
    694. D(H  28,C  22,Co 21,C  23)    120.4609         0.003440   
    695. D(C  23,C  22,Co 21,C  33)    -78.9321         0.003440   
    696. D(C  23,C  22,Co 21,C  32)   -121.0893         0.003440   
    697. D(C  23,C  22,Co 21,C  26)    118.8188         0.003440   
    698. D(C  23,C  22,Co 21,C  25)     81.3113         0.003440   
    699. D(C  23,C  22,Co 21,C  24)     37.3278         0.003440   
    700. D(C  23,C  22,Co 21,C  17)    163.8113         0.003440   
    701. D(C  23,C  22,Co 21,C  16)   -162.4926         0.003440   
    702. D(H  29,C  23,C  22,H  28)     -0.4649         0.023379   
    703. D(H  29,C  23,C  22,C  26)    177.9498         0.023379   
    704. D(H  29,C  23,C  22,Co 21)    117.6852         0.023379   
    705. D(C  24,C  23,C  22,H  28)   -177.4181         0.023379   
    706. D(C  24,C  23,C  22,C  26)      0.9966         0.023379   
    707. D(C  24,C  23,C  22,Co 21)    -59.2680         0.023379   
    708. D(Co 21,C  23,C  22,H  28)   -118.1501         0.023379   
    709. D(H  29,C  23,Co 21,C  34)     42.6596         0.003226   
    710. D(H  29,C  23,Co 21,C  33)      0.0423         0.003226   
    711. D(H  29,C  23,Co 21,C  32)    -42.1556         0.003226   
    712. D(H  29,C  23,Co 21,C  25)    158.4197         0.003226   
    713. D(H  29,C  23,Co 21,C  24)    120.6805         0.003226   
    714. D(H  29,C  23,Co 21,C  22)   -119.9177         0.003226   
    715. D(H  29,C  23,Co 21,C  17)     76.7572         0.003226   
    716. D(H  29,C  23,Co 21,C  16)    -74.6084         0.003226   
    717. D(C  24,C  23,Co 21,C  34)    -78.0210         0.003226   
    718. D(C  24,C  23,Co 21,C  33)   -120.6383         0.003226   
    719. D(C  24,C  23,Co 21,C  32)   -162.8361         0.003226   
    720. D(C  24,C  23,Co 21,C  26)     81.5648         0.003226   
    721. D(C  24,C  23,Co 21,C  25)     37.7392         0.003226   
    722. D(H  29,C  23,Co 21,C  26)   -157.7547         0.003226   
    723. D(C  24,C  23,Co 21,C  22)    119.4018         0.003226   
    724. D(C  24,C  23,Co 21,C  17)    -43.9233         0.003226   
    725. D(C  24,C  23,Co 21,C  16)    164.7111         0.003226   
    726. D(Co 21,C  23,C  22,C  26)     60.2646         0.023379   
    727. D(C  22,C  23,Co 21,C  34)    162.5773         0.003226   
    728. D(C  22,C  23,Co 21,C  33)    119.9599         0.003226   
    729. D(C  22,C  23,Co 21,C  32)     77.7621         0.003226   
    730. D(C  22,C  23,Co 21,C  26)    -37.8370         0.003226   
    731. D(C  22,C  23,Co 21,C  25)    -81.6626         0.003226   
    732. D(C  22,C  23,Co 21,C  24)   -119.4018         0.003226   
    733. D(C  22,C  23,Co 21,C  17)   -163.3251         0.003226   
    734. D(C  22,C  23,Co 21,C  16)     45.3093         0.003226   
    735. D(H  30,C  24,C  23,C  22)    176.9170         0.025194   
    736. D(H  30,C  24,C  23,Co 21)    118.1564         0.025194   
    737. D(C  25,C  24,C  23,H  29)   -176.9433         0.025194   
    738. D(C  25,C  24,C  23,C  22)      0.0003         0.025194   
    739. D(C  25,C  24,C  23,Co 21)    -58.7603         0.025194   
    740. D(Co 21,C  24,C  23,H  29)   -118.1829         0.025194   
    741. D(Co 21,C  24,C  23,C  22)     58.7606         0.025194   
    742. D(H  30,C  24,Co 21,C  33)    -42.6272         0.003229   
    743. D(H  30,C  24,Co 21,C  32)    -76.6072         0.003229   
    744. D(H  30,C  24,Co 21,C  26)    157.7473         0.003229   
    745. D(H  30,C  24,Co 21,C  23)   -120.7021         0.003229   
    746. D(H  30,C  24,Co 21,C  22)   -158.4325         0.003229   
    747. D(H  30,C  24,Co 21,C  17)     42.1543         0.003229   
    748. D(H  30,C  24,Co 21,C  16)     74.5266         0.003229   
    749. D(C  25,C  24,Co 21,C  34)   -119.9429         0.003229   
    750. D(C  25,C  24,Co 21,C  33)   -162.5302         0.003229   
    751. D(C  25,C  24,Co 21,C  32)    163.4898         0.003229   
    752. D(C  25,C  24,Co 21,C  26)     37.8443         0.003229   
    753. D(C  25,C  24,Co 21,C  23)    119.3948         0.003229   
    754. D(H  30,C  24,Co 21,C  25)    119.9030         0.003229   
    755. D(C  25,C  24,Co 21,C  22)     81.6644         0.003229   
    756. D(C  25,C  24,Co 21,C  17)    -77.7488         0.003229   
    757. D(C  25,C  24,Co 21,C  16)    -45.3765         0.003229   
    758. D(H  30,C  24,Co 21,C  34)     -0.0398         0.003229   
    759. D(C  23,C  24,Co 21,C  34)    120.6623         0.003229   
    760. D(C  23,C  24,Co 21,C  33)     78.0749         0.003229   
    761. D(C  23,C  24,Co 21,C  32)     44.0949         0.003229   
    762. D(C  23,C  24,Co 21,C  26)    -81.5506         0.003229   
    763. D(C  23,C  24,Co 21,C  25)   -119.3948         0.003229   
    764. D(C  23,C  24,Co 21,C  22)    -37.7304         0.003229   
    765. D(C  23,C  24,Co 21,C  17)    162.8564         0.003229   
    766. D(H  30,C  24,C  23,H  29)     -0.0265         0.025194   
    767. D(C  23,C  24,Co 21,C  16)   -164.7713         0.003229   
    768. D(C  24,C  25,Co 21,C  34)     78.9174         0.003447   
    769. D(C  24,C  25,Co 21,C  33)     45.2715         0.003447   
    770. D(C  24,C  25,Co 21,C  32)   -164.0432         0.003447   
    771. D(C  24,C  25,Co 21,C  26)   -118.8079         0.003447   
    772. D(C  24,C  25,Co 21,C  23)    -37.3298         0.003447   
    773. D(C  24,C  25,Co 21,C  22)    -81.3046         0.003447   
    774. D(C  24,C  25,Co 21,C  17)    121.0391         0.003447   
    775. D(C  24,C  25,Co 21,C  16)    162.4149         0.003447   
    776. D(H  31,C  25,C  24,H  30)      0.4710         0.023380   
    777. D(H  31,C  25,C  24,Co 21)    118.1104         0.023380   
    778. D(C  26,C  25,C  24,H  30)   -177.9241         0.023380   
    779. D(C  26,C  25,C  24,C  23)     -0.9970         0.023380   
    780. D(C  26,C  25,C  24,Co 21)    -60.2848         0.023380   
    781. D(Co 21,C  25,C  24,H  30)   -117.6393         0.023380   
    782. D(Co 21,C  25,C  24,C  23)     59.2878         0.023380   
    783. D(H  31,C  25,Co 21,C  34)    -41.5556         0.003447   
    784. D(H  31,C  25,Co 21,C  33)    -75.2014         0.003447   
    785. D(H  31,C  25,Co 21,C  32)     75.4838         0.003447   
    786. D(H  31,C  25,Co 21,C  26)    120.7191         0.003447   
    787. D(H  31,C  25,Co 21,C  24)   -120.4730         0.003447   
    788. D(H  31,C  25,Co 21,C  23)   -157.8027         0.003447   
    789. D(H  31,C  25,Co 21,C  22)    158.2224         0.003447   
    790. D(H  31,C  25,Co 21,C  17)      0.5662         0.003447   
    791. D(H  31,C  25,Co 21,C  16)     41.9420         0.003447   
    792. D(C  26,C  25,Co 21,C  34)   -162.2747         0.003447   
    793. D(C  26,C  25,Co 21,C  33)    164.0795         0.003447   
    794. D(C  26,C  25,Co 21,C  32)    -45.2353         0.003447   
    795. D(C  26,C  25,Co 21,C  24)    118.8079         0.003447   
    796. D(C  26,C  25,Co 21,C  23)     81.4781         0.003447   
    797. D(C  26,C  25,Co 21,C  22)     37.5033         0.003447   
    798. D(H  31,C  25,C  24,C  23)    177.3982         0.023380   
    799. D(C  26,C  25,Co 21,C  17)   -120.1529         0.003447   
    800. D(C  26,C  25,Co 21,C  16)    -78.7772         0.003447   
    801. D(H  27,C  26,C  25,H  31)     -0.8322         0.024504   
    802. D(H  27,C  26,C  25,C  24)    177.5590         0.024504   
    803. D(C  22,C  26,C  25,H  31)   -176.7833         0.024504   
    804. D(C  22,C  26,C  25,C  24)      1.6080         0.024504   
    805. D(C  22,C  26,C  25,Co 21)    -58.6592         0.024504   
    806. D(Co 21,C  26,C  25,C  24)     60.2672         0.024504   
    807. D(H  27,C  26,C  22,H  28)      0.8519         0.024505   
    808. D(H  27,C  26,C  22,C  23)   -177.5586         0.024505   
    809. D(C  25,C  26,C  22,H  28)    176.8027         0.024505   
    810. D(C  25,C  26,C  22,C  23)     -1.6078         0.024505   
    811. D(C  25,C  26,C  22,Co 21)     58.6467         0.024505   
    812. D(Co 21,C  26,C  22,H  28)    118.1559         0.024505   
    813. D(Co 21,C  26,C  22,C  23)    -60.2546         0.024505   
    814. D(H  27,C  26,Co 21,C  34)    -75.3675         0.003249   
    815. D(H  27,C  26,Co 21,C  33)     75.2813         0.003249   
    816. D(H  27,C  26,Co 21,C  32)     41.7600         0.003249   
    817. D(H  27,C  26,Co 21,C  25)   -120.2459         0.003249   
    818. D(H  27,C  26,Co 21,C  24)   -158.2408         0.003249   
    819. D(H  27,C  26,Co 21,C  23)    158.2474         0.003249   
    820. D(H  27,C  26,Co 21,C  22)    120.2624         0.003249   
    821. D(H  27,C  26,Co 21,C  17)    -41.8523         0.003249   
    822. D(H  27,C  26,Co 21,C  16)     -0.0425         0.003249   
    823. D(C  25,C  26,Co 21,C  34)     44.8784         0.003249   
    824. D(C  25,C  26,Co 21,C  33)   -164.4728         0.003249   
    825. D(C  25,C  26,Co 21,C  32)    162.0060         0.003249   
    826. D(C  25,C  26,Co 21,C  24)    -37.9949         0.003249   
    827. D(C  25,C  26,Co 21,C  23)    -81.5067         0.003249   
    828. D(C  25,C  26,Co 21,C  22)   -119.4917         0.003249   
    829. D(C  25,C  26,Co 21,C  17)     78.3936         0.003249   
    830. D(H  27,C  26,C  22,Co 21)   -117.3041         0.024505   
    831. D(C  25,C  26,Co 21,C  16)    120.2034         0.003249   
    832. D(C  22,C  26,Co 21,C  34)    164.3701         0.003249   
    833. D(C  22,C  26,Co 21,C  33)    -44.9810         0.003249   
    834. D(Co 21,C  26,C  25,H  31)   -118.1241         0.024504   
    835. D(C  22,C  26,Co 21,C  32)    -78.5023         0.003249   
    836. D(C  22,C  26,Co 21,C  25)    119.4917         0.003249   
    837. D(C  22,C  26,Co 21,C  24)     81.4968         0.003249   
    838. D(H  27,C  26,C  25,Co 21)    117.2918         0.024504   
    839. D(C  22,C  26,Co 21,C  23)     37.9851         0.003249   
    840. D(C  22,C  26,Co 21,C  17)   -162.1147         0.003249   
    841. D(C  22,C  26,Co 21,C  16)   -120.3049         0.003249   
    842. D(H  38,C  32,Co 21,C  34)   -157.2689         0.003448   
    843. D(H  38,C  32,Co 21,C  33)   -119.1342         0.003448   
    844. D(H  38,C  32,Co 21,C  26)     43.0135         0.003448   
    845. D(H  38,C  32,Co 21,C  24)    -73.3625         0.003448   
    846. D(H  38,C  32,Co 21,C  23)    -40.8137         0.003448   
    847. D(H  38,C  32,Co 21,C  22)      1.1154         0.003448   
    848. D(H  38,C  32,Co 21,C  16)    122.0607         0.003448   
    849. D(C  33,C  32,Co 21,C  34)    -38.1347         0.003448   
    850. D(C  33,C  32,Co 21,C  26)    162.1477         0.003448   
    851. D(C  33,C  32,Co 21,C  24)     45.7717         0.003448   
    852. D(C  33,C  32,Co 21,C  23)     78.3205         0.003448   
    853. D(C  33,C  32,Co 21,C  22)    120.2496         0.003448   
    854. D(C  33,C  32,Co 21,C  17)    -82.1144         0.003448   
    855. D(C  33,C  32,Co 21,C  16)   -118.8051         0.003448   
    856. D(C  16,C  32,Co 21,C  34)     80.6704         0.003448   
    857. D(C  16,C  32,Co 21,C  33)    118.8051         0.003448   
    858. D(C  16,C  32,Co 21,C  26)    -79.0472         0.003448   
    859. D(C  16,C  32,Co 21,C  25)    -45.8133         0.003448   
    860. D(C  16,C  32,Co 21,C  24)    164.5768         0.003448   
    861. D(C  16,C  32,Co 21,C  23)   -162.8744         0.003448   
    862. D(C  33,C  32,Co 21,C  25)   -164.6185         0.003448   
    863. D(C  16,C  32,Co 21,C  22)   -120.9453         0.003448   
    864. D(C  16,C  32,Co 21,C  17)     36.6907         0.003448   
    865. D(H  38,C  32,C  16,Co 21)   -120.4259         0.021742   
    866. D(H  38,C  32,Co 21,C  17)    158.7514         0.003448   
    867. D(H  38,C  32,C  16,C  17)   -175.6277         0.021742   
    868. D(H  38,C  32,C  16,C  15)      1.7222         0.021742   
    869. D(C  33,C  32,C  16,Co 21)     59.9527         0.021742   
    870. D(H  38,C  32,Co 21,C  25)     76.2474         0.003448   
    871. D(C  33,C  32,C  16,C  17)      4.7509         0.021742   
    872. D(C  33,C  32,C  16,C  15)   -177.8993         0.021742   
    873. D(Co 21,C  32,C  16,C  17)    -55.2018         0.021742   
    874. D(Co 21,C  32,C  16,C  15)    122.1481         0.021742   
    875. D(H  36,C  33,C  32,H  38)      0.3181         0.024966   
    876. D(H  36,C  33,C  32,Co 21)   -117.5950         0.024966   
    877. D(H  36,C  33,C  32,C  16)    179.9417         0.024966   
    878. D(C  34,C  33,C  32,H  38)    177.3836         0.024966   
    879. D(C  34,C  33,C  32,C  16)     -2.9929         0.024966   
    880. D(Co 21,C  33,C  32,H  38)    117.9131         0.024966   
    881. D(Co 21,C  33,C  32,C  16)    -62.4633         0.024966   
    882. D(H  36,C  33,Co 21,C  32)    120.5610         0.003678   
    883. D(H  36,C  33,Co 21,C  26)     75.1655         0.003678   
    884. D(H  36,C  33,Co 21,C  25)    -75.3794         0.003678   
    885. D(H  36,C  33,Co 21,C  23)     -0.1867         0.003678   
    886. D(H  36,C  33,Co 21,C  22)     42.0382         0.003678   
    887. D(H  36,C  33,Co 21,C  17)   -158.3909         0.003678   
    888. D(H  36,C  33,Co 21,C  16)    158.1813         0.003678   
    889. D(C  34,C  33,Co 21,C  32)   -118.9008         0.003678   
    890. D(C  34,C  33,Co 21,C  26)   -164.2963         0.003678   
    891. D(C  34,C  33,Co 21,C  25)     45.1588         0.003678   
    892. D(C  34,C  33,Co 21,C  24)     78.7536         0.003678   
    893. D(C  34,C  33,Co 21,C  23)    120.3515         0.003678   
    894. D(H  36,C  33,Co 21,C  24)    -41.7846         0.003678   
    895. D(C  34,C  33,Co 21,C  22)    162.5764         0.003678   
    896. D(C  34,C  33,Co 21,C  17)    -37.8527         0.003678   
    897. D(C  34,C  33,Co 21,C  16)    -81.2805         0.003678   
    898. D(H  36,C  33,Co 21,C  34)   -120.5382         0.003678   
    899. D(C  32,C  33,Co 21,C  34)    118.9008         0.003678   
    900. D(C  32,C  33,Co 21,C  26)    -45.3955         0.003678   
    901. D(C  32,C  33,Co 21,C  25)    164.0596         0.003678   
    902. D(C  34,C  33,C  32,Co 21)     59.4705         0.024966   
    903. D(C  32,C  33,Co 21,C  24)   -162.3455         0.003678   
    904. D(C  32,C  33,Co 21,C  23)   -120.7477         0.003678   
    905. D(C  32,C  33,Co 21,C  22)    -78.5227         0.003678   
    906. D(C  32,C  33,Co 21,C  17)     81.0481         0.003678   
    907. D(C  32,C  33,Co 21,C  16)     37.6203         0.003678   
    908. D(H  37,C  34,C  33,H  36)     -0.0107         0.024055   
    909. D(H  37,C  34,C  33,Co 21)   -117.1401         0.024055   
    910. D(Co 21,C  34,C  33,H  36)    117.1294         0.024055   
    911. D(Co 21,C  34,C  33,C  32)    -59.9243         0.024055   
    912. D(C  17,C  34,C  33,C  32)     -0.0174         0.024055   
    913. D(C  17,C  34,C  33,Co 21)     59.9069         0.024055   
    914. D(H  37,C  34,Co 21,C  33)    120.5424         0.003676   
    915. D(H  37,C  34,Co 21,C  32)    158.4018         0.003676   
    916. D(H  37,C  34,Co 21,C  26)    -75.1475         0.003676   
    917. D(H  37,C  34,Co 21,C  25)    -42.1008         0.003676   
    918. D(H  37,C  34,Co 21,C  24)      0.1171         0.003676   
    919. D(H  37,C  34,Co 21,C  22)     75.1875         0.003676   
    920. D(H  37,C  34,Co 21,C  17)   -120.5435         0.003676   
    921. D(H  37,C  34,Co 21,C  16)   -158.1721         0.003676   
    922. D(C  33,C  34,Co 21,C  26)    164.3101         0.003676   
    923. D(C  33,C  34,Co 21,C  25)   -162.6432         0.003676   
    924. D(C  33,C  34,Co 21,C  24)   -120.4253         0.003676   
    925. D(C  33,C  34,Co 21,C  23)    -78.8496         0.003676   
    926. D(C  33,C  34,Co 21,C  22)    -45.3548         0.003676   
    927. D(C  33,C  34,Co 21,C  17)    118.9141         0.003676   
    928. D(C  33,C  34,Co 21,C  16)     81.2855         0.003676   
    929. D(C  17,C  34,Co 21,C  33)   -118.9141         0.003676   
    930. D(C  33,C  34,Co 21,C  32)     37.8595         0.003676   
    931. D(C  17,C  34,Co 21,C  32)    -81.0547         0.003676   
    932. D(C  17,C  34,Co 21,C  26)     45.3959         0.003676   
    933. D(C  17,C  34,Co 21,C  25)     78.4427         0.003676   
    934. D(H  37,C  34,Co 21,C  23)     41.6928         0.003676   
    935. D(C  17,C  34,Co 21,C  24)    120.6605         0.003676   
    936. D(C  17,C  34,Co 21,C  23)    162.2363         0.003676   
    937. D(C  17,C  34,Co 21,C  22)   -164.2690         0.003676   
    938. D(C  17,C  34,Co 21,C  16)    -37.6286         0.003676   
    939. D(H  37,C  34,C  17,H  35)     -0.3062         0.024965   
    940. D(H  37,C  34,C  17,Co 21)    117.6044         0.024965   
    941. D(H  37,C  34,C  17,C  16)   -179.9196         0.024965   
    942. D(C  17,C  34,C  33,H  36)    177.0363         0.024055   
    943. D(C  33,C  34,C  17,H  35)   -177.3655         0.024965   
    944. D(C  33,C  34,C  17,Co 21)    -59.4549         0.024965   
    945. D(C  33,C  34,C  17,C  16)      3.0211         0.024965   
    946. D(H  37,C  34,C  33,C  32)   -177.0644         0.024055   
    947. D(Co 21,C  34,C  17,H  35)   -117.9106         0.024965   
    948. D(Co 21,C  34,C  17,C  16)     62.4760         0.024965   
    -----------------------------------------------------------------

Number of atoms                         .... 40
Number of degrees of freedom            .... 948

Time needed for optimization step       :     1.20 sec

         *************************************************************
         *                GEOMETRY OPTIMIZATION CYCLE   1            *
         *************************************************************
---------------------------------
CARTESIAN COORDINATES (ANGSTROEM)
---------------------------------
  Fe     0.216652   -2.732220    0.097328
  C     -0.784179   -4.305112    1.191994
  C     -0.097023   -4.964203    0.145953
  C     -0.525091   -4.389636   -1.072884
  C     -1.571091   -3.448454   -0.790585
  C     -1.732854   -3.397809    0.614157
  H     -0.153118   -4.639795   -2.057936
  H     -2.126951   -2.882682   -1.526160
  H     -2.434714   -2.783807    1.162367
  H     -0.644913   -4.479367    2.251030
  H      0.704016   -5.681944    0.264493
  C      0.959045   -1.067428    1.274981
  C      1.987135   -1.999160    0.966228
  C      2.123179   -2.038030   -0.451092
  C      1.176956   -1.129520   -0.999506
  C      0.521728   -0.439052    0.067524
  C     -0.469534    0.587615   -0.055587
  C     -0.938621    1.196352   -1.271370
  H      2.811775   -2.649852   -1.017798
  H      2.550977   -2.577093    1.685778
  H      1.031485   -0.945828   -2.055749
  Co    -0.209176    2.701696   -0.093995
  C      1.078084    3.692601    1.150371
  C      0.139470    4.614555    0.593309
  C      0.271210    4.571328   -0.818917
  C      1.291359    3.622618   -1.135995
  C      1.805221    3.097491    0.082214
  H      2.561924    2.331398    0.176207
  H      1.194578    3.466918    2.201200
  H     -0.579660    5.199933    1.148783
  H     -0.329751    5.117503   -1.532273
  H      1.598642    3.333980   -2.131490
  C     -1.152456    1.264029    1.014304
  C     -2.090240    2.176234    0.461678
  C     -1.957729    2.134051   -0.956549
  H     -0.581093    0.974314   -2.267004
  H     -2.749513    2.824089    1.022047
  H     -2.498378    2.743962   -1.666562
  H     -0.986833    1.102702    2.070152
  H      0.615367   -0.829102    2.272857

----------------------------
CARTESIAN COORDINATES (A.U.)
----------------------------
  NO LB      ZA    FRAG     MASS         X           Y           Z
   0 Fe   26.0000    0    55.850    0.409413   -5.163148    0.183923
   1 C     6.0000    0    12.011   -1.481884   -8.135483    2.252542
   2 C     6.0000    0    12.011   -0.183347   -9.380984    0.275811
   3 C     6.0000    0    12.011   -0.992278   -8.295210   -2.027457
   4 C     6.0000    0    12.011   -2.968932   -6.516634   -1.493989
   5 C     6.0000    0    12.011   -3.274619   -6.420928    1.160589
   6 H     1.0000    0     1.008   -0.289351   -8.767942   -3.888935
   7 H     1.0000    0     1.008   -4.019355   -5.447480   -2.884024
   8 H     1.0000    0     1.008   -4.600943   -5.260633    2.196555
   9 H     1.0000    0     1.008   -1.218709   -8.464777    4.253830
  10 H     1.0000    0     1.008    1.330397  -10.737318    0.499819
  11 C     6.0000    0    12.011    1.812332   -2.017147    2.409365
  12 C     6.0000    0    12.011    3.755141   -3.777865    1.825906
  13 C     6.0000    0    12.011    4.012227   -3.851319   -0.852440
  14 C     6.0000    0    12.011    2.224125   -2.134483   -1.888793
  15 C     6.0000    0    12.011    0.985923   -0.829688    0.127602
  16 C     6.0000    0    12.011   -0.887291    1.110431   -0.105044
  17 C     6.0000    0    12.011   -1.773737    2.260778   -2.402541
  18 H     1.0000    0     1.008    5.313485   -5.007495   -1.923359
  19 H     1.0000    0     1.008    4.820648   -4.870000    3.185659
  20 H     1.0000    0     1.008    1.949224   -1.787356   -3.884803
  21 Co   27.0000    0    58.930   -0.395285    5.105466   -0.177625
  22 C     6.0000    0    12.011    2.037284    6.978005    2.173886
  23 C     6.0000    0    12.011    0.263560    8.720245    1.121192
  24 C     6.0000    0    12.011    0.512513    8.638558   -1.547529
  25 C     6.0000    0    12.011    2.440315    6.845756   -2.146719
  26 C     6.0000    0    12.011    3.411373    5.853410    0.155362
  27 H     1.0000    0     1.008    4.841335    4.405704    0.332983
  28 H     1.0000    0     1.008    2.257425    6.551526    4.159665
  29 H     1.0000    0     1.008   -1.095399    9.826449    2.170885
  30 H     1.0000    0     1.008   -0.623139    9.670679   -2.895576
  31 H     1.0000    0     1.008    3.020996    6.300309   -4.027932
  32 C     6.0000    0    12.011   -2.177826    2.388669    1.916757
  33 C     6.0000    0    12.011   -3.949981    4.112486    0.872445
  34 C     6.0000    0    12.011   -3.699572    4.032772   -1.807616
  35 H     1.0000    0     1.008   -1.098107    1.841187   -4.284017
  36 H     1.0000    0     1.008   -5.195827    5.336755    1.931389
  37 H     1.0000    0     1.008   -4.721250    5.185337   -3.149346
  38 H     1.0000    0     1.008   -1.864844    2.083805    3.912020
  39 H     1.0000    0     1.008    1.162875   -1.566776    4.295077

--------------------------------
INTERNAL COORDINATES (ANGSTROEM)
--------------------------------
 Fe     0   0   0     0.000000000000     0.00000000     0.00000000
 C      1   0   0     2.161930985434     0.00000000     0.00000000
 C      2   1   0     1.414491459252    74.91004789     0.00000000
 C      3   2   1     1.413836299818   107.52231318   303.90723457
 C      4   3   2     1.435141903271   108.51863962   354.97250614
 C      5   4   3     1.414931896155   107.58303147     3.02994567
 H      4   3   2     1.082252688014   125.91988616   176.91852816
 H      5   4   3     1.081734198502   125.71627018   182.84466051
 H      6   5   4     1.081730151056   126.70069639   179.63595826
 H      2   1   3     1.082274028644   123.57550630   123.34088489
 H      3   2   1     1.082066242982   125.99302176   116.48177517
 C      1   2   3     2.170148925333   116.21351396   215.23015707
 C     12   1   2     1.421415485681    68.08102325    99.18184292
 C     13  12   1     1.424364710752   107.64458018    61.99694874
 C     14  13  12     1.421789823154   107.62650257     0.00000000
 C     12   1   2     1.429704501886    76.95144252   216.17279527
 C     16  12   1     1.432411183932   126.81833277   121.00856359
 C     17  16  12     1.438308607993   126.99114062   181.85061656
 H     14  13  12     1.081501873015   126.70237108   180.47687608
 H     13  12   1     1.081515860241   125.65079515   242.59083055
 H     15  14  13     1.081921363942   125.06732546   180.73963653
 Co    18  17  16     2.045571425540    73.06022906   237.85614888
 C     22  18  17     2.046308326861   158.54175012    46.00654445
 C     23  22  18     1.428745425524    70.25189497   163.81130926
 C     24  23  22     1.419015953471   107.90155800   300.73198236
 C     25  24  23     1.428738291075   107.90162031     0.00000000
 C     23  22  18     1.422618538301    70.26784653    44.99252099
 H     27  23  22     1.080894351409   126.08753295   242.69591452
 H     23  22  18     1.081085221324   123.90252792   284.27220083
 H     24  23  22     1.080910137088   125.88544396   117.68518148
 H     25  24  23     1.080896866904   126.14275691   176.91700407
 H     26  25  24     1.081085117906   125.77436169   177.39818841
 C     17  16  12     1.438257664454   126.99464168     5.04129900
 C     33  17  16     1.420194454487   109.03574179   182.10073335
 C     18  17  16     1.420201673111   109.03186708   177.88840964
 H     18  17  16     1.080932100635   125.71637276   358.27731696
 H     34  33  17     1.080911839937   125.87303271   179.94170579
 H     35  18  17     1.080930723632   125.86325041   180.08044817
 H     33  17  16     1.080866494143   125.71172737     1.72216318
 H     12   1   2     1.081975212903   124.11072236   340.79959773

---------------------------
INTERNAL COORDINATES (A.U.)
---------------------------
 Fe     0   0   0     0.000000000000     0.00000000     0.00000000
 C      1   0   0     4.085457482909     0.00000000     0.00000000
 C      2   1   0     2.673001476758    74.91004789     0.00000000
 C      3   2   1     2.671763404852   107.52231318   303.90723457
 C      4   3   2     2.712025160497   108.51863962   354.97250614
 C      5   4   3     2.673833781884   107.58303147     3.02994567
 H      4   3   2     2.045161188047   125.91988616   176.91852816
 H      5   4   3     2.044181384866   125.71627018   182.84466051
 H      6   5   4     2.044173736301   126.70069639   179.63595826
 H      2   1   3     2.045201515993   123.57550630   123.34088489
 H      3   2   1     2.044808857998   125.99302176   116.48177517
 C      1   2   3     4.100987138702   116.21351396   215.23015707
 C     12   1   2     2.686085990451    68.08102325    99.18184292
 C     13  12   1     2.691659218143   107.64458018    61.99694874
 C     14  13  12     2.686793385758   107.62650257     0.00000000
 C     12   1   2     2.701749960999    76.95144252   216.17279527
 C     16  12   1     2.706864848798   126.81833277   121.00856359
 C     17  16  12     2.718009365168   126.99114062   181.85061656
 H     14  13  12     2.043742353322   126.70237108   180.47687608
 H     13  12   1     2.043768785348   125.65079515   242.59083055
 H     15  14  13     2.044535076289   125.06732546   180.73963653
 Co    18  17  16     3.865569781646    73.06022906   237.85614888
 C     22  18  17     3.866962323330   158.54175012    46.00654445
 C     23  22  18     2.699937569333    70.25189497   163.81130926
 C     24  23  22     2.681551531725   107.90155800   300.73198236
 C     25  24  23     2.699924087179   107.90162031     0.00000000
 C     23  22  18     2.688359430428    70.26784653    44.99252099
 H     27  23  22     2.042594303865   126.08753295   242.69591452
 H     23  22  18     2.042954995733   123.90252792   284.27220083
 H     24  23  22     2.042624134476   125.88544396   117.68518148
 H     25  24  23     2.042599057461   126.14275691   176.91700407
 H     26  25  24     2.042954800300   125.77436169   177.39818841
 C     17  16  12     2.717913095831   126.99464168     5.04129900
 C     33  17  16     2.683778575895   109.03574179   182.10073335
 C     18  17  16     2.683792217116   109.03186708   177.88840964
 H     18  17  16     2.042665639565   125.71637276   358.27731696
 H     34  33  17     2.042627352393   125.87303271   179.94170579
 H     35  18  17     2.042663037405   125.86325041   180.08044817
 H     33  17  16     2.042541661263   125.71172737     1.72216318
 H     12   1   2     2.044636836077   124.11072236   340.79959773

---------------------
BASIS SET INFORMATION
---------------------
There are 4 groups of distinct atoms

 Group   1 Type Fe  : 17s11p7d1f contracted to 6s4p4d1f pattern {842111/6311/4111/1}
 Group   2 Type C   : 11s6p2d contracted to 5s3p2d pattern {62111/411/11}
 Group   3 Type H   : 5s1p contracted to 3s1p pattern {311/1}
 Group   4 Type Co  : 17s11p7d1f contracted to 6s4p4d1f pattern {842111/6311/4111/1}

Atom   0Fe   basis set group =>   1
Atom   1C    basis set group =>   2
Atom   2C    basis set group =>   2
Atom   3C    basis set group =>   2
Atom   4C    basis set group =>   2
Atom   5C    basis set group =>   2
Atom   6H    basis set group =>   3
Atom   7H    basis set group =>   3
Atom   8H    basis set group =>   3
Atom   9H    basis set group =>   3
Atom  10H    basis set group =>   3
Atom  11C    basis set group =>   2
Atom  12C    basis set group =>   2
Atom  13C    basis set group =>   2
Atom  14C    basis set group =>   2
Atom  15C    basis set group =>   2
Atom  16C    basis set group =>   2
Atom  17C    basis set group =>   2
Atom  18H    basis set group =>   3
Atom  19H    basis set group =>   3
Atom  20H    basis set group =>   3
Atom  21Co   basis set group =>   4
Atom  22C    basis set group =>   2
Atom  23C    basis set group =>   2
Atom  24C    basis set group =>   2
Atom  25C    basis set group =>   2
Atom  26C    basis set group =>   2
Atom  27H    basis set group =>   3
Atom  28H    basis set group =>   3
Atom  29H    basis set group =>   3
Atom  30H    basis set group =>   3
Atom  31H    basis set group =>   3
Atom  32C    basis set group =>   2
Atom  33C    basis set group =>   2
Atom  34C    basis set group =>   2
Atom  35H    basis set group =>   3
Atom  36H    basis set group =>   3
Atom  37H    basis set group =>   3
Atom  38H    basis set group =>   3
Atom  39H    basis set group =>   3
---------------------------------
AUXILIARY/J BASIS SET INFORMATION
---------------------------------
There are 4 groups of distinct atoms

 Group   1 Type Fe  : 19s5p5d3f3g contracted to 8s5p5d2f3g pattern {121111111/11111/11111/21/111}
 Group   2 Type C   : 12s5p4d2f1g contracted to 6s4p3d1f1g pattern {711111/2111/211/2/1}
 Group   3 Type H   : 5s2p1d contracted to 3s1p1d pattern {311/2/1}
 Group   4 Type Co  : 19s5p5d3f3g contracted to 8s5p5d2f3g pattern {121111111/11111/11111/21/111}

Atom   0Fe   basis set group =>   1
Atom   1C    basis set group =>   2
Atom   2C    basis set group =>   2
Atom   3C    basis set group =>   2
Atom   4C    basis set group =>   2
Atom   5C    basis set group =>   2
Atom   6H    basis set group =>   3
Atom   7H    basis set group =>   3
Atom   8H    basis set group =>   3
Atom   9H    basis set group =>   3
Atom  10H    basis set group =>   3
Atom  11C    basis set group =>   2
Atom  12C    basis set group =>   2
Atom  13C    basis set group =>   2
Atom  14C    basis set group =>   2
Atom  15C    basis set group =>   2
Atom  16C    basis set group =>   2
Atom  17C    basis set group =>   2
Atom  18H    basis set group =>   3
Atom  19H    basis set group =>   3
Atom  20H    basis set group =>   3
Atom  21Co   basis set group =>   4
Atom  22C    basis set group =>   2
Atom  23C    basis set group =>   2
Atom  24C    basis set group =>   2
Atom  25C    basis set group =>   2
Atom  26C    basis set group =>   2
Atom  27H    basis set group =>   3
Atom  28H    basis set group =>   3
Atom  29H    basis set group =>   3
Atom  30H    basis set group =>   3
Atom  31H    basis set group =>   3
Atom  32C    basis set group =>   2
Atom  33C    basis set group =>   2
Atom  34C    basis set group =>   2
Atom  35H    basis set group =>   3
Atom  36H    basis set group =>   3
Atom  37H    basis set group =>   3
Atom  38H    basis set group =>   3
Atom  39H    basis set group =>   3
--------------------------------------------------------------------------
WARNING: There is at least non-excluded one OpenFabrics device found,
but there are no active ports detected (or Open MPI was unable to use
them).  This is most certainly not what you wanted.  Check your
cables, subnet manager configuration, etc.  The openib BTL will be
ignored for this job.

  Local host: compute-3-14
--------------------------------------------------------------------------


           ************************************************************
           *        Program running with 16 parallel MPI-processes    *
           *              working on a common directory               *
           ************************************************************
------------------------------------------------------------------------------
                           ORCA GTO INTEGRAL CALCULATION
                           -- RI-GTO INTEGRALS CHOSEN --
------------------------------------------------------------------------------
------------------------------------------------------------------------------
                   ___                                                        
                  /   \      - P O W E R E D   B Y -                         
                 /     \                                                     
                 |  |  |   _    _      __       _____    __    __             
                 |  |  |  | |  | |    /  \     |  _  \  |  |  /  |          
                  \  \/   | |  | |   /    \    | | | |  |  | /  /          
                 / \  \   | |__| |  /  /\  \   | |_| |  |  |/  /          
                |  |  |   |  __  | /  /__\  \  |    /   |      \           
                |  |  |   | |  | | |   __   |  |    \   |  |\   \          
                \     /   | |  | | |  |  |  |  | |\  \  |  | \   \       
                 \___/    |_|  |_| |__|  |__|  |_| \__\ |__|  \__/        
                                                                              
                      - O R C A' S   B I G   F R I E N D -                    
                                      &                                       
                       - I N T E G R A L  F E E D E R -                       
                                                                              
 v1 FN, 2020, v2 2021                                                         
------------------------------------------------------------------------------


Reading SHARK input file FcCc_Opt_T1.SHARKINP.tmp ... ok
----------------------
SHARK INTEGRAL PACKAGE
----------------------

Number of atoms                             ...     40
Number of basis functions                   ...    678
Number of shells                            ...    302
Maximum angular momentum                    ...      3
Integral batch strategy                     ... SHARK/LIBINT Hybrid
RI-J (if used) integral strategy            ... SPLIT-RIJ (Revised 2003 algorithm where possible)
Printlevel                                  ...      1
Contraction scheme used                     ... SEGMENTED contraction
Coulomb Range Separation                    ... NOT USED
Exchange Range Separation                   ... NOT USED
Finite Nucleus Model                        ... NOT USED
Auxiliary Coulomb fitting basis             ... AVAILABLE
   # of basis functions in Aux-J            ...   1356
   # of shells in Aux-J                     ...    436
   Maximum angular momentum in Aux-J        ...      4
Auxiliary J/K fitting basis                 ... NOT available
Auxiliary Correlation fitting basis         ... NOT available
Auxiliary 'external' fitting basis          ... NOT available
Integral threshold                          ...     2.500000e-11
Primitive cut-off                           ...     2.500000e-12
Primitive pair pre-selection threshold      ...     2.500000e-12

Calculating pre-screening integrals         ... done (  0.2 sec) Dimension = 302
Organizing shell pair data                  ... done (  0.6 sec)
Shell pair information
Total number of shell pairs                 ...     45753
Shell pairs after pre-screening             ...     34224
Total number of primitive shell pairs       ...    157692
Primitive shell pairs kept                  ...     76361
          la=0 lb=0:   9896 shell pairs
          la=1 lb=0:  10837 shell pairs
          la=1 lb=1:   3032 shell pairs
          la=2 lb=0:   5860 shell pairs
          la=2 lb=1:   3264 shell pairs
          la=2 lb=2:    920 shell pairs
          la=3 lb=0:    229 shell pairs
          la=3 lb=1:    120 shell pairs
          la=3 lb=2:     64 shell pairs
          la=3 lb=3:      2 shell pairs

Calculating one electron integrals          ... done (  0.1 sec)
Calculating RI/J V-Matrix + Cholesky decomp.... done (  0.2 sec)
Calculating Nuclear repulsion               ... done (  0.0 sec) ENN=   2674.499902634826 Eh

SHARK setup successfully completed in   3.0 seconds

Maximum memory used throughout the entire GTOINT-calculation: 51.7 MB
[compute-3-14.local:195896] 15 more processes have sent help message help-mpi-btl-openib.txt / no active ports found
[compute-3-14.local:195896] Set MCA parameter "orte_base_help_aggregate" to 0 to see all help / error messages
--------------------------------------------------------------------------
WARNING: There is at least non-excluded one OpenFabrics device found,
but there are no active ports detected (or Open MPI was unable to use
them).  This is most certainly not what you wanted.  Check your
cables, subnet manager configuration, etc.  The openib BTL will be
ignored for this job.

  Local host: compute-3-14
--------------------------------------------------------------------------


           ************************************************************
           *        Program running with 16 parallel MPI-processes    *
           *              working on a common directory               *
           ************************************************************
------------------------------------------------------------------------------
                          ORCA RELATIVISTIC HAMILTONIAN
------------------------------------------------------------------------------

Relativistic Method            ... ZORA(MP)
Treatment of potential         ... Van Wuellen
Nucleus model                  ... Point Nucleus
Speed of light used            ... 137.03598950000000


            *************************************************
            *         ZERO ORDER REGULAR APPROXIMATION      *
            *                     ZORA(MP)                  *
            *            Programmed by FN according to      *
            *                   C. van Wuellen              *
            *       J. Chem. Phys. (1998) vol 109, 392-399  *
            *************************************************

Terms included in model potential: +V(e,N)+V(C)+V(Xa)+V(VWN-V)
Basis function cutoff value   ... 1.000000e-11
Loading the fitted atomic densities (ZORA)   ... done
Calculating the cutoffs                      ... done
Number of fit functions                      ... 364
One center approximation for ZORA is active
Finding unique atoms                  ... 4 atom types
AtomType   0 (Fe) Member=  0 NMembers=   1, NRad=2000 NumBF= 45
             ... doing numerical integration
             ... adding submatrices to 1 actual atoms
AtomType   1 (C ) Member=  1 NMembers=  20, NRad=2000 NumBF= 24
             ... doing numerical integration
             ... adding submatrices to 20 actual atoms
AtomType   2 (H ) Member=  6 NMembers=  18, NRad=2000 NumBF=  6
             ... doing numerical integration
             ... adding submatrices to 18 actual atoms
AtomType   3 (Co) Member= 21 NMembers=   1, NRad=2000 NumBF= 45
             ... doing numerical integration
             ... adding submatrices to 1 actual atoms
             ... done with one-center part

Maximum memory used throughout the entire REL-calculation: 9.7 MB
[compute-3-14.local:195953] 15 more processes have sent help message help-mpi-btl-openib.txt / no active ports found
[compute-3-14.local:195953] Set MCA parameter "orte_base_help_aggregate" to 0 to see all help / error messages
--------------------------------------------------------------------------
WARNING: There is at least non-excluded one OpenFabrics device found,
but there are no active ports detected (or Open MPI was unable to use
them).  This is most certainly not what you wanted.  Check your
cables, subnet manager configuration, etc.  The openib BTL will be
ignored for this job.

  Local host: compute-3-14
--------------------------------------------------------------------------


           ************************************************************
           *        Program running with 16 parallel MPI-processes    *
           *              working on a common directory               *
           ************************************************************
-------------------------------------------------------------------------------
                                 ORCA SCF
-------------------------------------------------------------------------------

------------
SCF SETTINGS
------------
Hamiltonian:
 Density Functional     Method          .... DFT(GTOs)
 Exchange Functional    Exchange        .... B88
   X-Alpha parameter    XAlpha          ....  0.666667
   Becke's b parameter  XBeta           ....  0.004200
 Correlation Functional Correlation     .... LYP
 LDA part of GGA corr.  LDAOpt          .... VWN-5
 Gradients option       PostSCFGGA      .... off
 Hybrid DFT is turned on
   Fraction HF Exchange ScalHFX         ....  0.200000
   Scaling of DF-GGA-X  ScalDFX         ....  0.720000
   Scaling of DF-GGA-C  ScalDFC         ....  0.810000
   Scaling of DF-LDA-C  ScalLDAC        ....  1.000000
   Perturbative correction              ....  0.000000
   Density functional embedding theory  .... OFF
   NL short-range parameter             ....  4.800000
 RI-approximation to the Coulomb term is turned on
   Number of AuxJ basis functions       .... 1356
   RIJ-COSX (HFX calculated with COS-X)).... on

Relativistic Settings:
 Scalar relativistic method             .... ZORA
 Speed of light used       Velit        ....       137.035989
Orbital energies will be scaled


General Settings:
 Integral files         IntName         .... FcCc_Opt_T1
 Hartree-Fock type      HFTyp           .... UHF
 Total Charge           Charge          ....    1
 Multiplicity           Mult            ....    3
 Number of Electrons    NEL             ....  190
 Basis Dimension        Dim             ....  678
 Nuclear Repulsion      ENuc            ....   2674.4999026348 Eh

Convergence Acceleration:
 DIIS                   CNVDIIS         .... on
   Start iteration      DIISMaxIt       ....    12
   Startup error        DIISStart       ....  0.200000
   # of expansion vecs  DIISMaxEq       ....     5
   Bias factor          DIISBfac        ....   1.050
   Max. coefficient     DIISMaxC        ....  10.000
 Trust-Rad. Augm. Hess. CNVTRAH         .... auto
   Auto Start mean grad. ratio tolernc. ....  1.125000
   Auto Start start iteration           ....    20
   Auto Start num. interpolation iter.  ....    10
   Max. Number of Micro iterations      ....    16
   Max. Number of Macro iterations      .... Maxiter - #DIIS iter
   Number of Davidson start vectors     ....     2
   Converg. threshold I  (grad. norm)   ....   1.000e-05
   Converg. threshold II (energy diff.) ....   1.000e-08
   Grad. Scal. Fac. for Micro threshold ....   0.100
   Minimum threshold for Micro iter.    ....   0.010
   NR start threshold (gradient norm)   ....   0.001
   Initial trust radius                 ....   0.400
   Minimum AH scaling param. (alpha)    ....   1.000
   Maximum AH scaling param. (alpha)    .... 1000.000
   Orbital update algorithm             .... Taylor
   White noise on init. David. guess    .... on
   Maximum white noise                  ....   0.010
   Quad. conv. algorithm                .... NR
 SOSCF                  CNVSOSCF        .... off
 Level Shifting         CNVShift        .... on
   Level shift para.    LevelShift      ....    0.2500
   Turn off err/grad.   ShiftErr        ....    0.0010
 Zerner damping         CNVZerner       .... off
 Static damping         CNVDamp         .... on
   Fraction old density DampFac         ....    0.7000
   Max. Damping (<1)    DampMax         ....    0.9800
   Min. Damping (>=0)   DampMin         ....    0.0000
   Turn off err/grad.   DampErr         ....    0.1000
 Fernandez-Rico         CNVRico         .... off

SCF Procedure:
 Maximum # iterations   MaxIter         ....   125
 SCF integral mode      SCFMode         .... Direct
   Integral package                     .... SHARK and LIBINT hybrid scheme
 Reset frequency        DirectResetFreq ....    20
 Integral Threshold     Thresh          ....  2.500e-11 Eh
 Primitive CutOff       TCut            ....  2.500e-12 Eh

Convergence Tolerance:
 Convergence Check Mode ConvCheckMode   .... Total+1el-Energy
 Convergence forced     ConvForced      .... 0
 Energy Change          TolE            ....  1.000e-08 Eh
 1-El. energy change                    ....  1.000e-05 Eh
 DIIS Error             TolErr          ....  5.000e-07


Diagonalization of the overlap matrix:
Smallest eigenvalue                        ... 7.339e-06
Time for diagonalization                   ...    0.253 sec
Threshold for overlap eigenvalues          ... 1.000e-08
Number of eigenvalues below threshold      ... 0
Time for construction of square roots      ...    0.114 sec
Total time needed                          ...    0.371 sec

Time for model grid setup =    0.809 sec

------------------------------
INITIAL GUESS: MODEL POTENTIAL
------------------------------
Loading ZORA relativistic densities                ... done
Calculating cut-offs                               ... done
Initializing the effective Hamiltonian             ... done
Setting up the integral package (SHARK)            ... done
Starting the Coulomb interaction                   ... done (   0.7 sec)
Reading the grid                                   ... done
Mapping shells                                     ... done
Starting the XC term evaluation                    ... done (   0.5 sec)
  promolecular density results
     # of electrons  =    190.994165386
     EX              =   -222.913123257
     EC              =     -7.125615131
     EX+EC           =   -230.038738388
Transforming the Hamiltonian                       ... done (   0.2 sec)
Diagonalizing the Hamiltonian                      ... done (   0.3 sec)
Back transforming the eigenvectors                 ... done (   0.0 sec)
Now organizing SCF variables                       ... done
                      ------------------
                      INITIAL GUESS DONE (   2.6 sec)
                      ------------------
-------------------
DFT GRID GENERATION
-------------------

General Integration Accuracy     IntAcc      ... 4.388
Radial Grid Type                 RadialGrid  ... OptM3 with GC (2021)
Angular Grid (max. ang.)         AngularGrid ... 4 (Lebedev-302)
Angular grid pruning method      GridPruning ... 4 (adaptive)
Weight generation scheme         WeightScheme... Becke
Basis function cutoff            BFCut       ... 1.0000e-11
Integration weight cutoff        WCut        ... 1.0000e-14
Angular grids for H and He will be reduced by one unit
Partially contracted basis set               ... off
Rotationally invariant grid construction     ... off

[compute-3-14.local:196007] 15 more processes have sent help message help-mpi-btl-openib.txt / no active ports found
[compute-3-14.local:196007] Set MCA parameter "orte_base_help_aggregate" to 0 to see all help / error messages
Total number of grid points                  ...   196636
Total number of batches                      ...     3093
Average number of points per batch           ...       63
Average number of grid points per atom       ...     4916
Time for grid setup =    3.248 sec

--------------------
COSX GRID GENERATION
--------------------

GRIDX 1
-------
General Integration Accuracy     IntAcc      ... 3.816
Radial Grid Type                 RadialGrid  ... OptM3 with GC (2021)
Angular Grid (max. ang.)         AngularGrid ... 1 (Lebedev-50)
Angular grid pruning method      GridPruning ... 4 (adaptive)
Weight generation scheme         WeightScheme... Becke
Basis function cutoff            BFCut       ... 1.0000e-11
Integration weight cutoff        WCut        ... 1.0000e-14
Angular grids for H and He will be reduced by one unit
Partially contracted basis set               ... on
Rotationally invariant grid construction     ... off

Total number of grid points                  ...    24543
Total number of batches                      ...      398
Average number of points per batch           ...       61
Average number of grid points per atom       ...      614
UseSFitting                                  ... on

GRIDX 2
-------
General Integration Accuracy     IntAcc      ... 4.020
Radial Grid Type                 RadialGrid  ... OptM3 with GC (2021)
Angular Grid (max. ang.)         AngularGrid ... 2 (Lebedev-110)
Angular grid pruning method      GridPruning ... 4 (adaptive)
Weight generation scheme         WeightScheme... Becke
Basis function cutoff            BFCut       ... 1.0000e-11
Integration weight cutoff        WCut        ... 1.0000e-14
Angular grids for H and He will be reduced by one unit
Partially contracted basis set               ... on
Rotationally invariant grid construction     ... off

Total number of grid points                  ...    52601
Total number of batches                      ...      842
Average number of points per batch           ...       62
Average number of grid points per atom       ...     1315
UseSFitting                                  ... on

GRIDX 3
-------
General Integration Accuracy     IntAcc      ... 4.338
Radial Grid Type                 RadialGrid  ... OptM3 with GC (2021)
Angular Grid (max. ang.)         AngularGrid ... 3 (Lebedev-194)
Angular grid pruning method      GridPruning ... 4 (adaptive)
Weight generation scheme         WeightScheme... Becke
Basis function cutoff            BFCut       ... 1.0000e-11
Integration weight cutoff        WCut        ... 1.0000e-14
Angular grids for H and He will be reduced by one unit
Partially contracted basis set               ... on
Rotationally invariant grid construction     ... off

Total number of grid points                  ...   114601
Total number of batches                      ...     1812
Average number of points per batch           ...       63
Average number of grid points per atom       ...     2865
UseSFitting                                  ... on

Time for X-Grid setup             =    3.409 sec


--------------------
CPCM SOLVATION MODEL
--------------------
CPCM parameters:
  Epsilon                                         ...      36.6000
  Refrac                                          ...       1.3440
  Rsolv                                           ...       1.3000
  Surface type                                    ... GAUSSIAN VDW
  Epsilon function type                           ...         CPCM
Radii:
 Radius for Fe used is    4.5353 Bohr (=   2.4000 Ang.)
 Radius for C  used is    3.8550 Bohr (=   2.0400 Ang.)
 Radius for H  used is    2.4944 Bohr (=   1.3200 Ang.)
 Radius for Co used is    4.5353 Bohr (=   2.4000 Ang.)
Calculating surface                               ...        done! (  0.0s)
GEPOL surface points                              ...         2065
GEPOL Volume                                      ...    2451.0207
GEPOL Surface-area                                ...    1193.0009
Calculating surface distance matrix               ...        done! (  0.1s)
Performing Cholesky decomposition & store         ...        done! (  0.6s)
Overall time for CPCM initialization              ...                 0.8s
--------------
SCF ITERATIONS
--------------
ITER       Energy         Delta-E        Max-DP      RMS-DP      [F,P]     Damp
               ***  Starting incremental Fock matrix formation  ***
  0  -3447.8070910931   0.000000000000 0.16770162  0.00081744  0.2099006 0.7000
  1  -3448.0049565903  -0.197865497165 0.05973244  0.00056072  0.1391338 0.7000
                               ***Turning on DIIS***
  2  -3448.1925391337  -0.187582543382 0.14797443  0.00109386  0.0317758 0.0000
  3  -3448.3876678207  -0.195128687026 0.01592524  0.00017040  0.1061884 0.7000
  4  -3448.4436765563  -0.056008735581 0.08528009  0.00061384  0.0725684 0.0000
  5  -3448.5051046528  -0.061428096507 0.07328100  0.00020626  0.0424897 0.0000
  6  -3448.5196499259  -0.014545273128 0.02518028  0.00009948  0.0100991 0.0000
  7  -3448.5223058541  -0.002655928212 0.01643250  0.00007379  0.0121173 0.0000
  8  -3448.5252505664  -0.002944712298 0.01288257  0.00007028  0.0078010 0.0000
  9  -3448.5274223768  -0.002171810364 0.01920314  0.00007716  0.0073281 0.0000
 10  -3448.5294890840  -0.002066707192 0.01892605  0.00006454  0.0078002 0.0000
 11  -3448.5309005654  -0.001411481422 0.01129773  0.00005628  0.0074470 0.0000
 12  -3448.5323098978  -0.001409332326 0.01631983  0.00007293  0.0082489 0.0000
 13  -3448.5339545581  -0.001644660331 0.01142057  0.00004700  0.0082475 0.0000
 14  -3448.5349161390  -0.000961580879 0.01149557  0.00004343  0.0088660 0.0000
 15  -3448.5358308026  -0.000914663667 0.00893350  0.00003691  0.0090763 0.0000
 16  -3448.5366071920  -0.000776389331 0.00659210  0.00002608  0.0092596 0.0000
 17  -3448.5369586708  -0.000351478811 0.00733398  0.00002876  0.0095096 0.0000
 18  -3448.5375704892  -0.000611818381 0.00335031  0.00001792  0.0095457 0.0000
 19  -3448.5375242146   0.000046274592 0.00114765  0.00001159  0.0099163 0.0000
               *** Restarting incremental Fock matrix formation ***
                                   *** Resetting DIIS ***

 WARNING: the maximum gradient error descreased on average only by a factor   1.0
          during the last 20 iterations

                      *** Initiating the TRAH-SCF procedure ***


TRAH GRIDX
----------

General Integration Accuracy     IntAcc      ... 3.067
Radial Grid Type                 RadialGrid  ... OptM3 with GC (2021)
Angular Grid (max. ang.)         AngularGrid ... 1 (Lebedev-50)
Angular grid pruning method      GridPruning ... 4 (adaptive)
Weight generation scheme         WeightScheme... Becke
Basis function cutoff            BFCut       ... 1.0000e-11
Integration weight cutoff        WCut        ... 1.0000e-14
Angular grids for H and He will be reduced by one unit
Partially contracted basis set               ... on
Rotationally invariant grid construction     ... off

Total number of grid points                  ...    13281
Total number of batches                      ...      234
Average number of points per batch           ...       56
Average number of grid points per atom       ...      332


TRAH GRID
---------

General Integration Accuracy     IntAcc      ... 3.467
Radial Grid Type                 RadialGrid  ... OptM3 with GC (2021)
Angular Grid (max. ang.)         AngularGrid ... 1 (Lebedev-50)
Angular grid pruning method      GridPruning ... 4 (adaptive)
Weight generation scheme         WeightScheme... Becke
Basis function cutoff            BFCut       ... 1.0000e-11
Integration weight cutoff        WCut        ... 1.0000e-14
Angular grids for H and He will be reduced by one unit
Partially contracted basis set               ... off
Rotationally invariant grid construction     ... off

Total number of grid points                  ...    33059
Total number of batches                      ...      538
Average number of points per batch           ...       61
Average number of grid points per atom       ...      826

 --------------------------------------------------------------------------------------------
   Iter.        energy            ||Error||_2        Shift      TRadius  Mac/Mic        Rej.
 --------------------------------------------------------------------------------------------
    0      -3448.537762950431     3.617604e-02                     0.400 (TRAH MAcro)   No
    0     dE    -2.578499e-04     3.703292e-02    -2.5784e-04      0.007 (TRAH MIcro)
    0     dE    -1.033488e-02     9.772202e-02    -2.3291e-02      0.400 (TRAH MIcro)
    0     dE    -1.260475e-02     3.023525e-02    -3.8151e-02      0.400 (TRAH MIcro)
    0     dE    -1.301751e-02     2.836442e-02    -4.1270e-02      0.400 (TRAH MIcro)
    0     dE    -1.352850e-02     1.670082e-02    -4.4046e-02      0.400 (TRAH MIcro)
    0     dE    -1.195276e-02     5.104046e-03    -5.0016e-02      0.352 (TRAH MIcro)
    0     dE    -1.205949e-02     2.792510e-03    -5.0085e-02      0.355 (TRAH MIcro)
    1      -3448.548763067187     2.269629e-02                     0.480 (TRAH MAcro)   No
    1     dE    -9.629991e-05     4.208719e-02    -9.6298e-05      0.004 (TRAH MIcro)
    1     dE    -4.526228e-03     7.847136e-02    -4.1475e-03      0.302 (TRAH MIcro)
    1     dE    -7.003785e-03     6.182656e-02    -5.9228e-03      0.427 (TRAH MIcro)
    1     dE    -8.295111e-03     4.822626e-02    -6.9660e-03      0.480 (TRAH MIcro)
    1     dE    -8.926968e-03     2.008008e-02    -9.7641e-03      0.480 (TRAH MIcro)
    1     dE    -9.191146e-03     1.254815e-02    -1.0990e-02      0.480 (TRAH MIcro)
    1     dE    -9.262277e-03     5.918261e-03    -1.1315e-02      0.480 (TRAH MIcro)
    1     dE    -9.282584e-03     4.730084e-03    -1.1472e-02      0.480 (TRAH MIcro)
    1     dE    -9.291744e-03     1.894652e-03    -1.1565e-02      0.480 (TRAH MIcro)
    2      -3448.556010551501     3.435406e-02                     0.576 (TRAH MAcro)   No
    2     dE    -1.523484e-04     4.237148e-02    -1.5235e-04      0.004 (TRAH MIcro)
    2     dE    -3.052342e-04     2.136973e-02    -3.0515e-04      0.016 (TRAH MIcro)
    2     dE    -4.408076e-04     8.800825e-03    -4.4044e-04      0.029 (TRAH MIcro)
    2     dE    -4.572753e-04     6.490179e-03    -4.5683e-04      0.031 (TRAH MIcro)
    2     dE    -4.719601e-04     3.437970e-03    -4.7136e-04      0.036 (TRAH MIcro)
    2     dE    -4.818408e-04     3.699493e-03    -4.8104e-04      0.041 (TRAH MIcro)
    2     dE    -4.877072e-04     3.136293e-03    -4.8673e-04      0.045 (TRAH MIcro)
    3      -3448.556499483807     3.135095e-03                     0.691 (TRAH MAcro)   No
    3     dE    -1.065341e-07     3.859045e-03    -1.0664e-07      0.000 (TRAH MIcro)
    3     dE    -1.875893e-06     1.262465e-03    -1.8759e-06      0.002 (TRAH MIcro)
    3     dE    -2.575121e-06     1.225351e-03    -2.5751e-06      0.003 (TRAH MIcro)
    3     dE    -3.114076e-06     1.493017e-03    -3.1140e-06      0.004 (TRAH MIcro)
    3     dE    -3.394507e-06     1.302364e-03    -3.3944e-06      0.005 (TRAH MIcro)
    3     dE    -3.747449e-06     8.194122e-04    -3.7473e-06      0.007 (TRAH MIcro)
    3     dE    -4.078534e-06     5.845532e-04    -4.0782e-06      0.008 (TRAH MIcro)
    3     dE    -4.147217e-06     4.155220e-04    -4.1469e-06      0.009 (TRAH MIcro)
    3     dE    -4.170688e-06     7.331646e-05    -4.1704e-06      0.009 (TRAH MIcro)
    4      -3448.556503655540     7.072060e-05                           (NR   MAcro)
    4     dE    -3.697420e-09     4.499522e-05                           (NR   MIcro)
    4     dE    -5.362958e-09     5.669945e-05                           (NR   MIcro)
    4     dE    -7.525880e-09     5.127524e-05                           (NR   MIcro)
    4     dE    -8.298640e-09     4.002885e-05                           (NR   MIcro)
    4     dE    -9.459196e-09     2.168346e-05                           (NR   MIcro)
    4     dE    -1.015112e-08     2.159491e-05                           (NR   MIcro)
    4     dE    -1.051957e-08     1.234200e-05                           (NR   MIcro)
    4     dE    -1.064187e-08     8.065563e-06                           (NR   MIcro)
    4     dE    -1.072537e-08     8.817566e-06                           (NR   MIcro)
    4     dE    -1.079335e-08     6.716919e-06                           (NR   MIcro)
    4     dE    -1.085814e-08     9.659835e-06                           (NR   MIcro)
    4     dE    -1.092662e-08     7.324215e-06                           (NR   MIcro)
    4     dE    -1.095956e-08     3.856118e-06                           (NR   MIcro)
    4     dE    -1.097579e-08     3.416678e-06                           (NR   MIcro)
    4     dE    -1.098370e-08     1.607432e-06                           (NR   MIcro)
    5      -3448.556503665640     1.685223e-06                           (NR   MAcro)
    5     dE    -1.920789e-12     9.545982e-07                           (NR   MIcro)
    6      -3448.556503665647     9.545794e-07                           (NR   MAcro)

               *****************************************************
               *                     SUCCESS                       *
               *           SCF CONVERGED AFTER  75 CYCLES          *
               *****************************************************

Old exchange energy                            =    -44.459333972 Eh
New exchange energy                            =    -44.459342275 Eh
Exchange energy change after final integration =     -0.000008303 Eh
Total energy after final integration           =  -3448.556511969 Eh
Final COS-X integration done in                =    40.091 sec

----------------
TOTAL SCF ENERGY
----------------

Total Energy       :        -3448.55651197 Eh          -93839.99342 eV

Components:
Nuclear Repulsion  :         2674.49990263 Eh           72776.84225 eV
Electronic Energy  :        -6123.05641460 Eh         -166616.83568 eV
One Electron Energy:       -10039.77822566 Eh         -273196.25455 eV
Two Electron Energy:         3916.72181106 Eh          106579.41887 eV
Max COSX asymmetry :            0.00000066 Eh               0.00002 eV
CPCM Dielectric    :           -0.07134446 Eh              -1.94138 eV

Virial components:
Potential Energy   :        -6839.34349853 Eh         -186107.99814 eV
Kinetic Energy     :         3390.78698656 Eh           92268.00472 eV
Virial Ratio       :            2.01703720


DFT components:
N(Alpha)           :       96.000042904068 electrons
N(Beta)            :       94.000047893275 electrons
N(Total)           :      190.000090797343 electrons
E(X)               :     -177.217495909333 Eh       
E(C)               :       -8.319367538561 Eh       
E(XC)              :     -185.536863447894 Eh       
DFET-embed. en.    :        0.000000000000 Eh       
CPCM Solvation Model Properties:
Surface-charge          :           -1.02988508
Charge-correction       :            0.00308302 Eh               0.08389 eV
Free-energy (cav+disp)  :  This term is not implemented in the current solvation scheme

---------------
SCF CONVERGENCE
---------------

  Last Energy change         ...   -6.8212e-12  Tolerance :   1.0000e-08
  Last Orbital Gradient      ...    9.5458e-07  Tolerance :   1.0000e-05
  Last Orbital Rotation      ...    2.1005e-06

             **** THE GBW FILE WAS UPDATED (FcCc_Opt_T1.gbw) ****
             **** DENSITY FcCc_Opt_T1.scfp WAS UPDATED ****
             **** ENERGY FILE WAS UPDATED (FcCc_Opt_T1.en.tmp) ****
----------------------
UHF SPIN CONTAMINATION
----------------------

Warning: in a DFT calculation there is little theoretical justification to 
         calculate <S**2> as in Hartree-Fock theory. We will do it anyways
         but you should keep in mind that the values have only limited relevance

Expectation value of <S**2>     :     2.104429
Ideal value S*(S+1) for S=1.0   :     2.000000
Deviation                       :     0.104429

             **** THE GBW FILE WAS UPDATED (FcCc_Opt_T1.gbw) ****
             **** DENSITY FcCc_Opt_T1.scfp WAS UPDATED ****
----------------
ORBITAL ENERGIES
----------------
                 SPIN UP ORBITALS
  NO   OCC          E(Eh)            E(eV) 
   0   1.0000    -283.192221     -7706.0521 
   1   1.0000    -260.899734     -7099.4427 
   2   1.0000     -33.567442      -913.4165 
   3   1.0000     -30.604755      -832.7977 
   4   1.0000     -28.802970      -783.7687 
   5   1.0000     -28.784245      -783.2591 
   6   1.0000     -28.782148      -783.2021 
   7   1.0000     -26.105380      -710.3635 
   8   1.0000     -26.101608      -710.2609 
   9   1.0000     -26.099017      -710.1904 
  10   1.0000     -10.233962      -278.4803 
  11   1.0000     -10.221743      -278.1478 
  12   1.0000     -10.221312      -278.1360 
  13   1.0000     -10.220492      -278.1137 
  14   1.0000     -10.220446      -278.1125 
  15   1.0000     -10.218535      -278.0605 
  16   1.0000     -10.218487      -278.0592 
  17   1.0000     -10.217336      -278.0278 
  18   1.0000     -10.216866      -278.0150 
  19   1.0000     -10.215866      -277.9878 
  20   1.0000     -10.210455      -277.8406 
  21   1.0000     -10.203497      -277.6513 
  22   1.0000     -10.203386      -277.6483 
  23   1.0000     -10.198671      -277.5200 
  24   1.0000     -10.198218      -277.5076 
  25   1.0000     -10.195268      -277.4273 
  26   1.0000     -10.195108      -277.4230 
  27   1.0000     -10.190997      -277.3111 
  28   1.0000     -10.190477      -277.2970 
  29   1.0000     -10.190060      -277.2856 
  30   1.0000      -3.859462      -105.0213 
  31   1.0000      -3.554077       -96.7114 
  32   1.0000      -2.505427       -68.1761 
  33   1.0000      -2.460397       -66.9508 
  34   1.0000      -2.460199       -66.9454 
  35   1.0000      -2.284741       -62.1710 
  36   1.0000      -2.271781       -61.8183 
  37   1.0000      -2.263354       -61.5890 
  38   1.0000      -0.932389       -25.3716 
  39   1.0000      -0.915655       -24.9162 
  40   1.0000      -0.901162       -24.5219 
  41   1.0000      -0.888942       -24.1893 
  42   1.0000      -0.780992       -21.2519 
  43   1.0000      -0.747795       -20.3485 
  44   1.0000      -0.743360       -20.2278 
  45   1.0000      -0.741093       -20.1662 
  46   1.0000      -0.724107       -19.7040 
  47   1.0000      -0.720911       -19.6170 
  48   1.0000      -0.714897       -19.4533 
  49   1.0000      -0.706127       -19.2147 
  50   1.0000      -0.599051       -16.3010 
  51   1.0000      -0.584192       -15.8967 
  52   1.0000      -0.569666       -15.5014 
  53   1.0000      -0.567827       -15.4513 
  54   1.0000      -0.564929       -15.3725 
  55   1.0000      -0.551766       -15.0143 
  56   1.0000      -0.550167       -14.9708 
  57   1.0000      -0.549358       -14.9488 
  58   1.0000      -0.546234       -14.8638 
  59   1.0000      -0.545637       -14.8475 
  60   1.0000      -0.533354       -14.5133 
  61   1.0000      -0.491031       -13.3616 
  62   1.0000      -0.458768       -12.4837 
  63   1.0000      -0.438161       -11.9230 
  64   1.0000      -0.437925       -11.9165 
  65   1.0000      -0.430399       -11.7118 
  66   1.0000      -0.427548       -11.6342 
  67   1.0000      -0.424882       -11.5616 
  68   1.0000      -0.424362       -11.5475 
  69   1.0000      -0.414731       -11.2854 
  70   1.0000      -0.412548       -11.2260 
  71   1.0000      -0.409215       -11.1353 
  72   1.0000      -0.405805       -11.0425 
  73   1.0000      -0.404757       -11.0140 
  74   1.0000      -0.402813       -10.9611 
  75   1.0000      -0.399808       -10.8793 
  76   1.0000      -0.397339       -10.8122 
  77   1.0000      -0.385888       -10.5005 
  78   1.0000      -0.385410       -10.4875 
  79   1.0000      -0.382572       -10.4103 
  80   1.0000      -0.375421       -10.2157 
  81   1.0000      -0.336298        -9.1511 
  82   1.0000      -0.322150        -8.7661 
  83   1.0000      -0.319404        -8.6914 
  84   1.0000      -0.309246        -8.4150 
  85   1.0000      -0.295365        -8.0373 
  86   1.0000      -0.294925        -8.0253 
  87   1.0000      -0.288807        -7.8588 
  88   1.0000      -0.285897        -7.7796 
  89   1.0000      -0.281665        -7.6645 
  90   1.0000      -0.281382        -7.6568 
  91   1.0000      -0.264083        -7.1861 
  92   1.0000      -0.262940        -7.1550 
  93   1.0000      -0.259125        -7.0511 
  94   1.0000      -0.250080        -6.8050 
  95   1.0000      -0.163488        -4.4487 
  96   0.0000      -0.095296        -2.5931 
  97   0.0000      -0.079684        -2.1683 
  98   0.0000      -0.063619        -1.7312 
  99   0.0000      -0.008456        -0.2301 
 100   0.0000       0.019350         0.5265 
 101   0.0000       0.020184         0.5492 
 102   0.0000       0.029239         0.7956 
 103   0.0000       0.032789         0.8922 
 104   0.0000       0.033076         0.9001 
 105   0.0000       0.039481         1.0743 
 106   0.0000       0.043088         1.1725 
 107   0.0000       0.043880         1.1940 
 108   0.0000       0.060260         1.6398 
 109   0.0000       0.062083         1.6894 
 110   0.0000       0.062909         1.7118 
 111   0.0000       0.069297         1.8857 
 112   0.0000       0.077011         2.0956 
 113   0.0000       0.082497         2.2449 
 114   0.0000       0.084408         2.2969 
 115   0.0000       0.085768         2.3339 
 116   0.0000       0.092527         2.5178 
 117   0.0000       0.094710         2.5772 
 118   0.0000       0.096885         2.6364 
 119   0.0000       0.103419         2.8142 
 120   0.0000       0.107407         2.9227 
 121   0.0000       0.109599         2.9823 
 122   0.0000       0.116272         3.1639 
 123   0.0000       0.120569         3.2809 
 124   0.0000       0.122517         3.3339 
 125   0.0000       0.132233         3.5982 
 126   0.0000       0.136271         3.7081 
 127   0.0000       0.142574         3.8796 
 128   0.0000       0.145635         3.9629 
 129   0.0000       0.151107         4.1118 
 130   0.0000       0.152662         4.1541 
 131   0.0000       0.156776         4.2661 
 132   0.0000       0.163302         4.4437 
 133   0.0000       0.169675         4.6171 
 134   0.0000       0.170804         4.6478 
 135   0.0000       0.175271         4.7694 
 136   0.0000       0.181492         4.9386 
 137   0.0000       0.181946         4.9510 
 138   0.0000       0.183263         4.9868 
 139   0.0000       0.185682         5.0527 
 140   0.0000       0.187430         5.1002 
 141   0.0000       0.191747         5.2177 
 142   0.0000       0.196054         5.3349 
 143   0.0000       0.200461         5.4548 
 144   0.0000       0.200961         5.4684 
 145   0.0000       0.204454         5.5635 
 146   0.0000       0.206571         5.6211 
 147   0.0000       0.212541         5.7835 
 148   0.0000       0.215284         5.8582 
 149   0.0000       0.218943         5.9577 
 150   0.0000       0.219637         5.9766 
 151   0.0000       0.222375         6.0511 
 152   0.0000       0.229676         6.2498 
 153   0.0000       0.238921         6.5014 
 154   0.0000       0.241119         6.5612 
 155   0.0000       0.246383         6.7044 
 156   0.0000       0.257024         6.9940 
 157   0.0000       0.260726         7.0947 
 158   0.0000       0.281529         7.6608 
 159   0.0000       0.299938         8.1617 
 160   0.0000       0.307027         8.3546 
 161   0.0000       0.308541         8.3958 
 162   0.0000       0.313750         8.5376 
 163   0.0000       0.319297         8.6885 
 164   0.0000       0.320026         8.7084 
 165   0.0000       0.324539         8.8312 
 166   0.0000       0.326755         8.8914 
 167   0.0000       0.330768         9.0007 
 168   0.0000       0.333921         9.0864 
 169   0.0000       0.336578         9.1587 
 170   0.0000       0.339250         9.2315 
 171   0.0000       0.342102         9.3091 
 172   0.0000       0.342794         9.3279 
 173   0.0000       0.350366         9.5339 
 174   0.0000       0.353244         9.6123 
 175   0.0000       0.357753         9.7350 
 176   0.0000       0.360035         9.7971 
 177   0.0000       0.365041         9.9333 
 178   0.0000       0.367416         9.9979 
 179   0.0000       0.377569        10.2742 
 180   0.0000       0.380694        10.3592 
 181   0.0000       0.382658        10.4126 
 182   0.0000       0.383908        10.4467 
 183   0.0000       0.391670        10.6579 
 184   0.0000       0.394683        10.7399 
 185   0.0000       0.400169        10.8892 
 186   0.0000       0.404525        11.0077 
 187   0.0000       0.411671        11.2021 
 188   0.0000       0.411908        11.2086 
 189   0.0000       0.414306        11.2738 
 190   0.0000       0.417037        11.3481 
 191   0.0000       0.419430        11.4133 
 192   0.0000       0.422703        11.5023 
 193   0.0000       0.423169        11.5150 
 194   0.0000       0.426210        11.5978 
 195   0.0000       0.427325        11.6281 
 196   0.0000       0.432806        11.7773 
 197   0.0000       0.433229        11.7888 
 198   0.0000       0.436852        11.8873 
 199   0.0000       0.438149        11.9226 
 200   0.0000       0.443629        12.0718 
 201   0.0000       0.444989        12.1088 
 202   0.0000       0.451219        12.2783 
 203   0.0000       0.453933        12.3522 
 204   0.0000       0.457948        12.4614 
 205   0.0000       0.462397        12.5825 
 206   0.0000       0.464277        12.6336 
 207   0.0000       0.472225        12.8499 
 208   0.0000       0.473911        12.8958 
 209   0.0000       0.481631        13.1059 
 210   0.0000       0.482986        13.1427 
 211   0.0000       0.487462        13.2645 
 212   0.0000       0.494863        13.4659 
 213   0.0000       0.495704        13.4888 
 214   0.0000       0.506983        13.7957 
 215   0.0000       0.513637        13.9768 
 216   0.0000       0.518702        14.1146 
 217   0.0000       0.521550        14.1921 
 218   0.0000       0.523256        14.2385 
 219   0.0000       0.526319        14.3219 
 220   0.0000       0.530070        14.4239 
 221   0.0000       0.531453        14.4616 
 222   0.0000       0.534643        14.5484 
 223   0.0000       0.536049        14.5866 
 224   0.0000       0.544875        14.8268 
 225   0.0000       0.555061        15.1040 
 226   0.0000       0.559225        15.2173 
 227   0.0000       0.562631        15.3100 
 228   0.0000       0.566788        15.4231 
 229   0.0000       0.577437        15.7129 
 230   0.0000       0.579412        15.7666 
 231   0.0000       0.584999        15.9186 
 232   0.0000       0.586059        15.9475 
 233   0.0000       0.589275        16.0350 
 234   0.0000       0.598866        16.2960 
 235   0.0000       0.605660        16.4809 
 236   0.0000       0.609699        16.5908 
 237   0.0000       0.612831        16.6760 
 238   0.0000       0.616502        16.7759 
 239   0.0000       0.623879        16.9766 
 240   0.0000       0.629323        17.1248 
 241   0.0000       0.630103        17.1460 
 242   0.0000       0.644485        17.5373 
 243   0.0000       0.646457        17.5910 
 244   0.0000       0.649334        17.6693 
 245   0.0000       0.657285        17.8856 
 246   0.0000       0.664900        18.0928 
 247   0.0000       0.670833        18.2543 
 248   0.0000       0.673076        18.3153 
 249   0.0000       0.678581        18.4651 
 250   0.0000       0.689093        18.7512 
 251   0.0000       0.693251        18.8643 
 252   0.0000       0.705463        19.1966 
 253   0.0000       0.713767        19.4226 
 254   0.0000       0.723051        19.6752 
 255   0.0000       0.725728        19.7481 
 256   0.0000       0.732950        19.9446 
 257   0.0000       0.743446        20.2302 
 258   0.0000       0.745544        20.2873 
 259   0.0000       0.751462        20.4483 
 260   0.0000       0.760979        20.7073 
 261   0.0000       0.766322        20.8527 
 262   0.0000       0.775345        21.0982 
 263   0.0000       0.782184        21.2843 
 264   0.0000       0.795383        21.6435 
 265   0.0000       0.800766        21.7900 
 266   0.0000       0.812472        22.1085 
 267   0.0000       0.842739        22.9321 
 268   0.0000       0.848034        23.0762 
 269   0.0000       0.858460        23.3599 
 270   0.0000       0.869659        23.6646 
 271   0.0000       0.877634        23.8816 
 272   0.0000       0.882352        24.0100 
 273   0.0000       0.886488        24.1226 
 274   0.0000       0.888713        24.1831 
 275   0.0000       0.891934        24.2708 
 276   0.0000       0.894041        24.3281 
 277   0.0000       0.899269        24.4703 
 278   0.0000       0.902676        24.5631 
 279   0.0000       0.905649        24.6440 
 280   0.0000       0.924042        25.1445 
 281   0.0000       0.924673        25.1616 
 282   0.0000       0.932305        25.3693 
 283   0.0000       0.941667        25.6241 
 284   0.0000       0.948622        25.8133 
 285   0.0000       0.953084        25.9347 
 286   0.0000       0.958137        26.0722 
 287   0.0000       0.966420        26.2976 
 288   0.0000       0.976400        26.5692 
 289   0.0000       0.994485        27.0613 
 290   0.0000       0.996937        27.1280 
 291   0.0000       1.003071        27.2949 
 292   0.0000       1.013559        27.5803 
 293   0.0000       1.016430        27.6585 
 294   0.0000       1.020035        27.7566 
 295   0.0000       1.021082        27.7850 
 296   0.0000       1.025346        27.9011 
 297   0.0000       1.040167        28.3044 
 298   0.0000       1.041486        28.3403 
 299   0.0000       1.042676        28.3727 
 300   0.0000       1.051635        28.6164 
 301   0.0000       1.063770        28.9467 
 302   0.0000       1.068763        29.0825 
 303   0.0000       1.072455        29.1830 
 304   0.0000       1.077139        29.3104 
 305   0.0000       1.085076        29.5264 
 306   0.0000       1.088089        29.6084 
 307   0.0000       1.093093        29.7446 
 308   0.0000       1.095649        29.8141 
 309   0.0000       1.096763        29.8444 
 310   0.0000       1.108899        30.1747 
 311   0.0000       1.144755        31.1504 
 312   0.0000       1.146982        31.2110 
 313   0.0000       1.153052        31.3761 
 314   0.0000       1.157564        31.4989 
 315   0.0000       1.163461        31.6594 
 316   0.0000       1.166094        31.7310 
 317   0.0000       1.169203        31.8156 
 318   0.0000       1.174671        31.9644 
 319   0.0000       1.177724        32.0475 
 320   0.0000       1.184261        32.2254 
 321   0.0000       1.191137        32.4125 
 322   0.0000       1.198159        32.6036 
 323   0.0000       1.206416        32.8283 
 324   0.0000       1.215951        33.0877 
 325   0.0000       1.218033        33.1444 
 326   0.0000       1.229356        33.4525 
 327   0.0000       1.231179        33.5021 
 328   0.0000       1.243558        33.8389 
 329   0.0000       1.245496        33.8917 
 330   0.0000       1.255577        34.1660 
 331   0.0000       1.258942        34.2575 
 332   0.0000       1.266419        34.4610 
 333   0.0000       1.283494        34.9256 
 334   0.0000       1.290503        35.1164 
 335   0.0000       1.296479        35.2790 
 336   0.0000       1.306297        35.5462 
 337   0.0000       1.307895        35.5896 
 338   0.0000       1.313379        35.7389 
 339   0.0000       1.317179        35.8423 
 340   0.0000       1.318606        35.8811 
 341   0.0000       1.320596        35.9353 
 342   0.0000       1.324644        36.0454 
 343   0.0000       1.335633        36.3444 
 344   0.0000       1.341473        36.5033 
 345   0.0000       1.352727        36.8096 
 346   0.0000       1.354751        36.8646 
 347   0.0000       1.355553        36.8865 
 348   0.0000       1.358903        36.9776 
 349   0.0000       1.366305        37.1790 
 350   0.0000       1.377268        37.4774 
 351   0.0000       1.391196        37.8564 
 352   0.0000       1.401623        38.1401 
 353   0.0000       1.402459        38.1629 
 354   0.0000       1.407534        38.3010 
 355   0.0000       1.409477        38.3538 
 356   0.0000       1.421148        38.6714 
 357   0.0000       1.423196        38.7271 
 358   0.0000       1.429758        38.9057 
 359   0.0000       1.438745        39.1502 
 360   0.0000       1.438985        39.1568 
 361   0.0000       1.448034        39.4030 
 362   0.0000       1.453242        39.5447 
 363   0.0000       1.462087        39.7854 
 364   0.0000       1.464610        39.8541 
 365   0.0000       1.465542        39.8794 
 366   0.0000       1.481665        40.3182 
 367   0.0000       1.510891        41.1134 
 368   0.0000       1.517532        41.2941 
 369   0.0000       1.521498        41.4021 
 370   0.0000       1.529503        41.6199 
 371   0.0000       1.534799        41.7640 
 372   0.0000       1.536976        41.8232 
 373   0.0000       1.539004        41.8784 
 374   0.0000       1.552306        42.2404 
 375   0.0000       1.557440        42.3801 
 376   0.0000       1.580524        43.0083 
 377   0.0000       1.590088        43.2685 
 378   0.0000       1.593393        43.3584 
 379   0.0000       1.606155        43.7057 
 380   0.0000       1.618513        44.0420 
 381   0.0000       1.623423        44.1756 
 382   0.0000       1.624642        44.2088 
 383   0.0000       1.633170        44.4408 
 384   0.0000       1.649603        44.8880 
 385   0.0000       1.660859        45.1943 
 386   0.0000       1.667818        45.3836 
 387   0.0000       1.669393        45.4265 
 388   0.0000       1.680721        45.7347 
 389   0.0000       1.697627        46.1948 
 390   0.0000       1.699614        46.2488 
 391   0.0000       1.701793        46.3081 
 392   0.0000       1.709477        46.5172 
 393   0.0000       1.726777        46.9880 
 394   0.0000       1.739708        47.3399 
 395   0.0000       1.745193        47.4891 
 396   0.0000       1.766678        48.0737 
 397   0.0000       1.767718        48.1021 
 398   0.0000       1.779327        48.4180 
 399   0.0000       1.794797        48.8389 
 400   0.0000       1.809880        49.2494 
 401   0.0000       1.811697        49.2988 
 402   0.0000       1.828212        49.7482 
 403   0.0000       1.837085        49.9896 
 404   0.0000       1.856522        50.5185 
 405   0.0000       1.868304        50.8391 
 406   0.0000       1.871532        50.9270 
 407   0.0000       1.883896        51.2634 
 408   0.0000       1.895478        51.5786 
 409   0.0000       1.922242        52.3069 
 410   0.0000       1.926652        52.4269 
 411   0.0000       1.929006        52.4909 
 412   0.0000       1.934943        52.6525 
 413   0.0000       1.954878        53.1949 
 414   0.0000       1.967824        53.5472 
 415   0.0000       1.978343        53.8334 
 416   0.0000       2.019040        54.9409 
 417   0.0000       2.025591        55.1191 
 418   0.0000       2.028132        55.1883 
 419   0.0000       2.047406        55.7127 
 420   0.0000       2.048994        55.7560 
 421   0.0000       2.053680        55.8835 
 422   0.0000       2.061224        56.0887 
 423   0.0000       2.068797        56.2948 
 424   0.0000       2.071800        56.3765 
 425   0.0000       2.075835        56.4863 
 426   0.0000       2.084270        56.7159 
 427   0.0000       2.091216        56.9049 
 428   0.0000       2.105297        57.2880 
 429   0.0000       2.107988        57.3613 
 430   0.0000       2.125557        57.8394 
 431   0.0000       2.135482        58.1094 
 432   0.0000       2.148010        58.4503 
 433   0.0000       2.153743        58.6063 
 434   0.0000       2.159119        58.7526 
 435   0.0000       2.184853        59.4529 
 436   0.0000       2.187240        59.5178 
 437   0.0000       2.207504        60.0692 
 438   0.0000       2.227525        60.6140 
 439   0.0000       2.231334        60.7177 
 440   0.0000       2.240232        60.9598 
 441   0.0000       2.240939        60.9790 
 442   0.0000       2.257207        61.4217 
 443   0.0000       2.262168        61.5567 
 444   0.0000       2.277101        61.9631 
 445   0.0000       2.282204        62.1019 
 446   0.0000       2.282910        62.1211 
 447   0.0000       2.289340        62.2961 
 448   0.0000       2.312090        62.9152 
 449   0.0000       2.314726        62.9869 
 450   0.0000       2.330826        63.4250 
 451   0.0000       2.341972        63.7283 
 452   0.0000       2.344293        63.7915 
 453   0.0000       2.354409        64.0667 
 454   0.0000       2.360782        64.2401 
 455   0.0000       2.382879        64.8414 
 456   0.0000       2.405837        65.4662 
 457   0.0000       2.413007        65.6613 
 458   0.0000       2.421955        65.9048 
 459   0.0000       2.423022        65.9338 
 460   0.0000       2.430432        66.1354 
 461   0.0000       2.435802        66.2815 
 462   0.0000       2.443845        66.5004 
 463   0.0000       2.457358        66.8681 
 464   0.0000       2.471525        67.2536 
 465   0.0000       2.486822        67.6699 
 466   0.0000       2.491280        67.7912 
 467   0.0000       2.498528        67.9884 
 468   0.0000       2.503685        68.1287 
 469   0.0000       2.512031        68.3558 
 470   0.0000       2.517172        68.4957 
 471   0.0000       2.552446        69.4556 
 472   0.0000       2.560545        69.6760 
 473   0.0000       2.561276        69.6959 
 474   0.0000       2.578897        70.1754 
 475   0.0000       2.582555        70.2749 
 476   0.0000       2.584880        70.3382 
 477   0.0000       2.587006        70.3960 
 478   0.0000       2.601997        70.8039 
 479   0.0000       2.612452        71.0884 
 480   0.0000       2.619721        71.2862 
 481   0.0000       2.621855        71.3443 
 482   0.0000       2.628349        71.5210 
 483   0.0000       2.629636        71.5560 
 484   0.0000       2.653915        72.2167 
 485   0.0000       2.661048        72.4108 
 486   0.0000       2.712247        73.8040 
 487   0.0000       2.715826        73.9014 
 488   0.0000       2.718513        73.9745 
 489   0.0000       2.726768        74.1991 
 490   0.0000       2.728920        74.2577 
 491   0.0000       2.741855        74.6097 
 492   0.0000       2.750609        74.8479 
 493   0.0000       2.758306        75.0573 
 494   0.0000       2.762711        75.1772 
 495   0.0000       2.787767        75.8590 
 496   0.0000       2.788336        75.8745 
 497   0.0000       2.810009        76.4642 
 498   0.0000       2.827015        76.9270 
 499   0.0000       2.840182        77.2853 
 500   0.0000       2.853939        77.6596 
 501   0.0000       2.863266        77.9134 
 502   0.0000       2.886104        78.5349 
 503   0.0000       2.891477        78.6811 
 504   0.0000       2.898919        78.8836 
 505   0.0000       2.903385        79.0051 
 506   0.0000       2.906571        79.0918 
 507   0.0000       2.911233        79.2187 
 508   0.0000       2.928378        79.6852 
 509   0.0000       2.935253        79.8723 
 510   0.0000       2.938296        79.9551 
 511   0.0000       2.945423        80.1490 
 512   0.0000       2.947962        80.2181 
 513   0.0000       2.955216        80.4155 
 514   0.0000       2.962921        80.6252 
 515   0.0000       2.971191        80.8502 
 516   0.0000       2.979767        81.0836 
 517   0.0000       2.992953        81.4424 
 518   0.0000       2.994761        81.4916 
 519   0.0000       2.999507        81.6207 
 520   0.0000       3.006432        81.8092 
 521   0.0000       3.009399        81.8899 
 522   0.0000       3.014420        82.0265 
 523   0.0000       3.022920        82.2578 
 524   0.0000       3.027372        82.3790 
 525   0.0000       3.028769        82.4170 
 526   0.0000       3.035282        82.5942 
 527   0.0000       3.051874        83.0457 
 528   0.0000       3.058663        83.2304 
 529   0.0000       3.061267        83.3013 
 530   0.0000       3.069673        83.5301 
 531   0.0000       3.072919        83.6184 
 532   0.0000       3.079322        83.7926 
 533   0.0000       3.094072        84.1940 
 534   0.0000       3.104171        84.4688 
 535   0.0000       3.113180        84.7139 
 536   0.0000       3.116720        84.8103 
 537   0.0000       3.120673        84.9178 
 538   0.0000       3.129503        85.1581 
 539   0.0000       3.130315        85.1802 
 540   0.0000       3.141351        85.4805 
 541   0.0000       3.144277        85.5601 
 542   0.0000       3.146711        85.6263 
 543   0.0000       3.151423        85.7546 
 544   0.0000       3.163301        86.0778 
 545   0.0000       3.167435        86.1903 
 546   0.0000       3.172958        86.3406 
 547   0.0000       3.177528        86.4649 
 548   0.0000       3.191935        86.8570 
 549   0.0000       3.203615        87.1748 
 550   0.0000       3.206633        87.2569 
 551   0.0000       3.226145        87.7879 
 552   0.0000       3.228320        87.8470 
 553   0.0000       3.237296        88.0913 
 554   0.0000       3.238257        88.1175 
 555   0.0000       3.261215        88.7422 
 556   0.0000       3.264205        88.8235 
 557   0.0000       3.265486        88.8584 
 558   0.0000       3.268179        88.9317 
 559   0.0000       3.275608        89.1338 
 560   0.0000       3.280855        89.2766 
 561   0.0000       3.298050        89.7445 
 562   0.0000       3.317502        90.2738 
 563   0.0000       3.320101        90.3446 
 564   0.0000       3.331554        90.6562 
 565   0.0000       3.349983        91.1577 
 566   0.0000       3.354699        91.2860 
 567   0.0000       3.369162        91.6796 
 568   0.0000       3.369804        91.6970 
 569   0.0000       3.372275        91.7643 
 570   0.0000       3.380869        91.9981 
 571   0.0000       3.382724        92.0486 
 572   0.0000       3.392185        92.3060 
 573   0.0000       3.393535        92.3428 
 574   0.0000       3.398306        92.4726 
 575   0.0000       3.406356        92.6917 
 576   0.0000       3.414327        92.9086 
 577   0.0000       3.416220        92.9601 
 578   0.0000       3.421043        93.0913 
 579   0.0000       3.425293        93.2070 
 580   0.0000       3.430887        93.3592 
 581   0.0000       3.444779        93.7372 
 582   0.0000       3.456246        94.0492 
 583   0.0000       3.467817        94.3641 
 584   0.0000       3.472871        94.5016 
 585   0.0000       3.480634        94.7129 
 586   0.0000       3.482029        94.7508 
 587   0.0000       3.503190        95.3267 
 588   0.0000       3.520248        95.7908 
 589   0.0000       3.530601        96.0725 
 590   0.0000       3.560768        96.8934 
 591   0.0000       3.566936        97.0613 
 592   0.0000       3.606182        98.1292 
 593   0.0000       3.660873        99.6174 
 594   0.0000       3.672044        99.9214 
 595   0.0000       3.684387       100.2573 
 596   0.0000       3.690530       100.4244 
 597   0.0000       3.701527       100.7237 
 598   0.0000       3.702928       100.7618 
 599   0.0000       3.710560       100.9695 
 600   0.0000       3.714750       101.0835 
 601   0.0000       3.720691       101.2452 
 602   0.0000       3.740550       101.7856 
 603   0.0000       3.741322       101.8065 
 604   0.0000       3.753300       102.1325 
 605   0.0000       3.757205       102.2387 
 606   0.0000       3.769121       102.5630 
 607   0.0000       3.775587       102.7389 
 608   0.0000       3.795497       103.2807 
 609   0.0000       3.797494       103.3351 
 610   0.0000       3.812124       103.7332 
 611   0.0000       3.835669       104.3738 
 612   0.0000       3.844457       104.6130 
 613   0.0000       3.858086       104.9839 
 614   0.0000       3.877580       105.5143 
 615   0.0000       3.894704       105.9803 
 616   0.0000       3.917980       106.6137 
 617   0.0000       3.933536       107.0370 
 618   0.0000       3.949761       107.4785 
 619   0.0000       3.956866       107.6718 
 620   0.0000       3.966286       107.9281 
 621   0.0000       3.982239       108.3622 
 622   0.0000       3.996932       108.7621 
 623   0.0000       4.017621       109.3250 
 624   0.0000       4.019947       109.3883 
 625   0.0000       4.025951       109.5517 
 626   0.0000       4.039152       109.9109 
 627   0.0000       4.042626       110.0055 
 628   0.0000       4.068839       110.7187 
 629   0.0000       4.074263       110.8663 
 630   0.0000       4.105432       111.7145 
 631   0.0000       4.129148       112.3598 
 632   0.0000       4.129930       112.3811 
 633   0.0000       4.143432       112.7485 
 634   0.0000       4.147459       112.8581 
 635   0.0000       4.190386       114.0262 
 636   0.0000       4.243989       115.4848 
 637   0.0000       4.262098       115.9776 
 638   0.0000       4.272933       116.2724 
 639   0.0000       4.308963       117.2528 
 640   0.0000       4.342031       118.1527 
 641   0.0000       4.344718       118.2258 
 642   0.0000       4.399563       119.7182 
 643   0.0000       4.436991       120.7367 
 644   0.0000       4.512506       122.7915 
 645   0.0000       4.545337       123.6849 
 646   0.0000       4.597153       125.0949 
 647   0.0000       4.693334       127.7121 
 648   0.0000       4.787469       130.2737 
 649   0.0000       4.789962       130.3415 
 650   0.0000       4.918228       133.8318 
 651   0.0000       4.946931       134.6128 
 652   0.0000       4.967429       135.1706 
 653   0.0000       4.970310       135.2490 
 654   0.0000       5.134596       139.7194 
 655   0.0000       5.143419       139.9596 
 656   0.0000       5.175144       140.8228 
 657   0.0000       5.189004       141.2000 
 658   0.0000      21.932803       596.8219 
 659   0.0000      22.028439       599.4243 
 660   0.0000      22.028913       599.4372 
 661   0.0000      22.041753       599.7866 
 662   0.0000      22.099550       601.3593 
 663   0.0000      22.102846       601.4490 
 664   0.0000      22.123729       602.0173 
 665   0.0000      22.163053       603.0873 
 666   0.0000      22.281031       606.2977 
 667   0.0000      22.282742       606.3442 
 668   0.0000      22.298938       606.7849 
 669   0.0000      22.308198       607.0369 
 670   0.0000      22.318311       607.3121 
 671   0.0000      22.348034       608.1209 
 672   0.0000      22.372206       608.7787 
 673   0.0000      22.386456       609.1664 
 674   0.0000      22.415227       609.9493 
 675   0.0000      22.441950       610.6765 
 676   0.0000      22.502662       612.3286 
 677   0.0000      22.947898       624.4440 

                 SPIN DOWN ORBITALS
  NO   OCC          E(Eh)            E(eV) 
   0   1.0000    -283.192081     -7706.0483 
   1   1.0000    -260.899054     -7099.4242 
   2   1.0000     -33.560642      -913.2315 
   3   1.0000     -30.567836      -831.7931 
   4   1.0000     -28.795866      -783.5754 
   5   1.0000     -28.781403      -783.1818 
   6   1.0000     -28.775076      -783.0096 
   7   1.0000     -26.076750      -709.5844 
   8   1.0000     -26.073019      -709.4829 
   9   1.0000     -26.063530      -709.2247 
  10   1.0000     -10.234181      -278.4862 
  11   1.0000     -10.222135      -278.1584 
  12   1.0000     -10.221688      -278.1463 
  13   1.0000     -10.220435      -278.1122 
  14   1.0000     -10.220393      -278.1110 
  15   1.0000     -10.218736      -278.0659 
  16   1.0000     -10.218698      -278.0649 
  17   1.0000     -10.217221      -278.0247 
  18   1.0000     -10.216749      -278.0119 
  19   1.0000     -10.215475      -277.9772 
  20   1.0000     -10.208636      -277.7911 
  21   1.0000     -10.204424      -277.6765 
  22   1.0000     -10.204319      -277.6736 
  23   1.0000     -10.199025      -277.5296 
  24   1.0000     -10.198571      -277.5172 
  25   1.0000     -10.195957      -277.4461 
  26   1.0000     -10.195779      -277.4413 
  27   1.0000     -10.190894      -277.3083 
  28   1.0000     -10.190358      -277.2937 
  29   1.0000     -10.188628      -277.2467 
  30   1.0000      -3.843732      -104.5933 
  31   1.0000      -3.462300       -94.2140 
  32   1.0000      -2.484677       -67.6115 
  33   1.0000      -2.452330       -66.7313 
  34   1.0000      -2.439760       -66.3893 
  35   1.0000      -2.191991       -59.6471 
  36   1.0000      -2.185131       -59.4604 
  37   1.0000      -2.153136       -58.5898 
  38   1.0000      -0.932649       -25.3787 
  39   1.0000      -0.915608       -24.9150 
  40   1.0000      -0.901574       -24.5331 
  41   1.0000      -0.888896       -24.1881 
  42   1.0000      -0.779835       -21.2204 
  43   1.0000      -0.748052       -20.3555 
  44   1.0000      -0.742465       -20.2035 
  45   1.0000      -0.741421       -20.1751 
  46   1.0000      -0.725728       -19.7481 
  47   1.0000      -0.718494       -19.5512 
  48   1.0000      -0.716069       -19.4852 
  49   1.0000      -0.706088       -19.2136 
  50   1.0000      -0.597944       -16.2709 
  51   1.0000      -0.584658       -15.9093 
  52   1.0000      -0.569520       -15.4974 
  53   1.0000      -0.567774       -15.4499 
  54   1.0000      -0.564716       -15.3667 
  55   1.0000      -0.551691       -15.0123 
  56   1.0000      -0.550498       -14.9798 
  57   1.0000      -0.548634       -14.9291 
  58   1.0000      -0.546386       -14.8679 
  59   1.0000      -0.545847       -14.8533 
  60   1.0000      -0.533009       -14.5039 
  61   1.0000      -0.489722       -13.3260 
  62   1.0000      -0.458986       -12.4896 
  63   1.0000      -0.437278       -11.8989 
  64   1.0000      -0.434973       -11.8362 
  65   1.0000      -0.429379       -11.6840 
  66   1.0000      -0.427460       -11.6318 
  67   1.0000      -0.424859       -11.5610 
  68   1.0000      -0.422236       -11.4896 
  69   1.0000      -0.411127       -11.1873 
  70   1.0000      -0.410642       -11.1741 
  71   1.0000      -0.408354       -11.1119 
  72   1.0000      -0.405589       -11.0366 
  73   1.0000      -0.404464       -11.0060 
  74   1.0000      -0.402757       -10.9596 
  75   1.0000      -0.399805       -10.8792 
  76   1.0000      -0.396087       -10.7781 
  77   1.0000      -0.385319       -10.4851 
  78   1.0000      -0.384418       -10.4605 
  79   1.0000      -0.383905       -10.4466 
  80   1.0000      -0.375249       -10.2111 
  81   1.0000      -0.320106        -8.7105 
  82   1.0000      -0.318108        -8.6562 
  83   1.0000      -0.303829        -8.2676 
  84   1.0000      -0.297197        -8.0871 
  85   1.0000      -0.287175        -7.8144 
  86   1.0000      -0.279179        -7.5969 
  87   1.0000      -0.274965        -7.4822 
  88   1.0000      -0.274469        -7.4687 
  89   1.0000      -0.263513        -7.1705 
  90   1.0000      -0.263325        -7.1654 
  91   1.0000      -0.241788        -6.5794 
  92   1.0000      -0.226890        -6.1740 
  93   1.0000      -0.221483        -6.0268 
  94   0.0000      -0.083116        -2.2617 
  95   0.0000      -0.072094        -1.9618 
  96   0.0000      -0.060215        -1.6385 
  97   0.0000      -0.016579        -0.4511 
  98   0.0000      -0.015803        -0.4300 
  99   0.0000       0.009855         0.2682 
 100   0.0000       0.019445         0.5291 
 101   0.0000       0.021016         0.5719 
 102   0.0000       0.030238         0.8228 
 103   0.0000       0.032518         0.8849 
 104   0.0000       0.033239         0.9045 
 105   0.0000       0.039200         1.0667 
 106   0.0000       0.045147         1.2285 
 107   0.0000       0.058043         1.5794 
 108   0.0000       0.061787         1.6813 
 109   0.0000       0.062015         1.6875 
 110   0.0000       0.063061         1.7160 
 111   0.0000       0.069558         1.8928 
 112   0.0000       0.076887         2.0922 
 113   0.0000       0.084137         2.2895 
 114   0.0000       0.084313         2.2943 
 115   0.0000       0.086028         2.3410 
 116   0.0000       0.094623         2.5748 
 117   0.0000       0.096206         2.6179 
 118   0.0000       0.098902         2.6913 
 119   0.0000       0.104836         2.8527 
 120   0.0000       0.109563         2.9814 
 121   0.0000       0.111316         3.0291 
 122   0.0000       0.117395         3.1945 
 123   0.0000       0.120270         3.2727 
 124   0.0000       0.122290         3.3277 
 125   0.0000       0.132737         3.6120 
 126   0.0000       0.137385         3.7384 
 127   0.0000       0.144098         3.9211 
 128   0.0000       0.145736         3.9657 
 129   0.0000       0.151240         4.1154 
 130   0.0000       0.152815         4.1583 
 131   0.0000       0.157882         4.2962 
 132   0.0000       0.163748         4.4558 
 133   0.0000       0.169638         4.6161 
 134   0.0000       0.171291         4.6611 
 135   0.0000       0.176778         4.8104 
 136   0.0000       0.181878         4.9491 
 137   0.0000       0.182619         4.9693 
 138   0.0000       0.183090         4.9821 
 139   0.0000       0.186125         5.0647 
 140   0.0000       0.187404         5.0995 
 141   0.0000       0.192337         5.2338 
 142   0.0000       0.197500         5.3742 
 143   0.0000       0.199853         5.4383 
 144   0.0000       0.201893         5.4938 
 145   0.0000       0.205598         5.5946 
 146   0.0000       0.206826         5.6280 
 147   0.0000       0.213387         5.8066 
 148   0.0000       0.219561         5.9745 
 149   0.0000       0.219843         5.9822 
 150   0.0000       0.220829         6.0091 
 151   0.0000       0.222555         6.0560 
 152   0.0000       0.229894         6.2557 
 153   0.0000       0.240704         6.5499 
 154   0.0000       0.242220         6.5911 
 155   0.0000       0.247221         6.7272 
 156   0.0000       0.258484         7.0337 
 157   0.0000       0.263564         7.1719 
 158   0.0000       0.281678         7.6648 
 159   0.0000       0.300788         8.1848 
 160   0.0000       0.305825         8.3219 
 161   0.0000       0.309564         8.4237 
 162   0.0000       0.314064         8.5461 
 163   0.0000       0.319710         8.6998 
 164   0.0000       0.320066         8.7094 
 165   0.0000       0.324327         8.8254 
 166   0.0000       0.327969         8.9245 
 167   0.0000       0.332366         9.0441 
 168   0.0000       0.334498         9.1022 
 169   0.0000       0.336042         9.1442 
 170   0.0000       0.339083         9.2269 
 171   0.0000       0.343000         9.3335 
 172   0.0000       0.343562         9.3488 
 173   0.0000       0.352851         9.6016 
 174   0.0000       0.354489         9.6461 
 175   0.0000       0.358001         9.7417 
 176   0.0000       0.360100         9.7988 
 177   0.0000       0.365736         9.9522 
 178   0.0000       0.367551        10.0016 
 179   0.0000       0.378033        10.2868 
 180   0.0000       0.381986        10.3944 
 181   0.0000       0.384294        10.4572 
 182   0.0000       0.385938        10.5019 
 183   0.0000       0.391473        10.6525 
 184   0.0000       0.394418        10.7327 
 185   0.0000       0.400442        10.8966 
 186   0.0000       0.404710        11.0127 
 187   0.0000       0.411630        11.2010 
 188   0.0000       0.412545        11.2259 
 189   0.0000       0.414075        11.2675 
 190   0.0000       0.416736        11.3400 
 191   0.0000       0.419593        11.4177 
 192   0.0000       0.422846        11.5062 
 193   0.0000       0.423255        11.5174 
 194   0.0000       0.426213        11.5978 
 195   0.0000       0.427775        11.6403 
 196   0.0000       0.433252        11.7894 
 197   0.0000       0.433307        11.7909 
 198   0.0000       0.437959        11.9175 
 199   0.0000       0.438193        11.9238 
 200   0.0000       0.444563        12.0972 
 201   0.0000       0.446118        12.1395 
 202   0.0000       0.452311        12.3080 
 203   0.0000       0.454116        12.3571 
 204   0.0000       0.457661        12.4536 
 205   0.0000       0.463197        12.6042 
 206   0.0000       0.465532        12.6678 
 207   0.0000       0.472993        12.8708 
 208   0.0000       0.473761        12.8917 
 209   0.0000       0.481365        13.0986 
 210   0.0000       0.483182        13.1480 
 211   0.0000       0.489361        13.3162 
 212   0.0000       0.495035        13.4706 
 213   0.0000       0.495751        13.4901 
 214   0.0000       0.510042        13.8789 
 215   0.0000       0.514636        14.0040 
 216   0.0000       0.520749        14.1703 
 217   0.0000       0.522709        14.2236 
 218   0.0000       0.523953        14.2575 
 219   0.0000       0.527197        14.3458 
 220   0.0000       0.530266        14.4293 
 221   0.0000       0.531444        14.4613 
 222   0.0000       0.534449        14.5431 
 223   0.0000       0.536422        14.5968 
 224   0.0000       0.544853        14.8262 
 225   0.0000       0.555318        15.1110 
 226   0.0000       0.559244        15.2178 
 227   0.0000       0.562873        15.3165 
 228   0.0000       0.567572        15.4444 
 229   0.0000       0.577410        15.7121 
 230   0.0000       0.579152        15.7595 
 231   0.0000       0.584925        15.9166 
 232   0.0000       0.588795        16.0219 
 233   0.0000       0.592839        16.1320 
 234   0.0000       0.598678        16.2909 
 235   0.0000       0.607428        16.5290 
 236   0.0000       0.609573        16.5873 
 237   0.0000       0.614574        16.7234 
 238   0.0000       0.616534        16.7768 
 239   0.0000       0.625365        17.0171 
 240   0.0000       0.629564        17.1313 
 241   0.0000       0.630667        17.1613 
 242   0.0000       0.644579        17.5399 
 243   0.0000       0.646701        17.5976 
 244   0.0000       0.650254        17.6943 
 245   0.0000       0.656872        17.8744 
 246   0.0000       0.665114        18.0987 
 247   0.0000       0.671459        18.2713 
 248   0.0000       0.673583        18.3291 
 249   0.0000       0.678569        18.4648 
 250   0.0000       0.689193        18.7539 
 251   0.0000       0.692725        18.8500 
 252   0.0000       0.705620        19.2009 
 253   0.0000       0.713233        19.4081 
 254   0.0000       0.724130        19.7046 
 255   0.0000       0.725749        19.7486 
 256   0.0000       0.733701        19.9650 
 257   0.0000       0.743355        20.2277 
 258   0.0000       0.745511        20.2864 
 259   0.0000       0.751079        20.4379 
 260   0.0000       0.765435        20.8285 
 261   0.0000       0.766342        20.8532 
 262   0.0000       0.776127        21.1195 
 263   0.0000       0.782419        21.2907 
 264   0.0000       0.796161        21.6647 
 265   0.0000       0.800619        21.7859 
 266   0.0000       0.814203        22.1556 
 267   0.0000       0.845428        23.0053 
 268   0.0000       0.849084        23.1047 
 269   0.0000       0.858242        23.3540 
 270   0.0000       0.871046        23.7024 
 271   0.0000       0.878693        23.9104 
 272   0.0000       0.882484        24.0136 
 273   0.0000       0.888558        24.1789 
 274   0.0000       0.890932        24.2435 
 275   0.0000       0.891312        24.2538 
 276   0.0000       0.894562        24.3423 
 277   0.0000       0.901355        24.5271 
 278   0.0000       0.903690        24.5907 
 279   0.0000       0.906697        24.6725 
 280   0.0000       0.925281        25.1782 
 281   0.0000       0.925999        25.1977 
 282   0.0000       0.933533        25.4027 
 283   0.0000       0.942696        25.6521 
 284   0.0000       0.949063        25.8253 
 285   0.0000       0.954817        25.9819 
 286   0.0000       0.958397        26.0793 
 287   0.0000       0.966322        26.2950 
 288   0.0000       0.976563        26.5736 
 289   0.0000       0.994978        27.0747 
 290   0.0000       0.996911        27.1273 
 291   0.0000       1.004854        27.3435 
 292   0.0000       1.015732        27.6395 
 293   0.0000       1.016876        27.6706 
 294   0.0000       1.022169        27.8146 
 295   0.0000       1.022668        27.8282 
 296   0.0000       1.030593        28.0438 
 297   0.0000       1.041107        28.3300 
 298   0.0000       1.041912        28.3519 
 299   0.0000       1.045914        28.4608 
 300   0.0000       1.053558        28.6688 
 301   0.0000       1.065076        28.9822 
 302   0.0000       1.072709        29.1899 
 303   0.0000       1.078518        29.3480 
 304   0.0000       1.079630        29.3782 
 305   0.0000       1.088096        29.6086 
 306   0.0000       1.090781        29.6816 
 307   0.0000       1.095404        29.8075 
 308   0.0000       1.096322        29.8324 
 309   0.0000       1.099486        29.9185 
 310   0.0000       1.109891        30.2017 
 311   0.0000       1.144122        31.1332 
 312   0.0000       1.148385        31.2492 
 313   0.0000       1.152407        31.3586 
 314   0.0000       1.159641        31.5554 
 315   0.0000       1.163118        31.6500 
 316   0.0000       1.166161        31.7329 
 317   0.0000       1.169683        31.8287 
 318   0.0000       1.175142        31.9772 
 319   0.0000       1.177603        32.0442 
 320   0.0000       1.185181        32.2504 
 321   0.0000       1.192411        32.4472 
 322   0.0000       1.198137        32.6030 
 323   0.0000       1.206003        32.8170 
 324   0.0000       1.215888        33.0860 
 325   0.0000       1.217729        33.1361 
 326   0.0000       1.229506        33.4566 
 327   0.0000       1.232421        33.5359 
 328   0.0000       1.243946        33.8495 
 329   0.0000       1.246331        33.9144 
 330   0.0000       1.255698        34.1693 
 331   0.0000       1.261439        34.3255 
 332   0.0000       1.270605        34.5749 
 333   0.0000       1.285982        34.9934 
 334   0.0000       1.290415        35.1140 
 335   0.0000       1.297621        35.3101 
 336   0.0000       1.306389        35.5487 
 337   0.0000       1.309043        35.6209 
 338   0.0000       1.313089        35.7310 
 339   0.0000       1.317441        35.8494 
 340   0.0000       1.318606        35.8811 
 341   0.0000       1.321800        35.9680 
 342   0.0000       1.324594        36.0440 
 343   0.0000       1.337296        36.3897 
 344   0.0000       1.341567        36.5059 
 345   0.0000       1.352717        36.8093 
 346   0.0000       1.355024        36.8721 
 347   0.0000       1.358261        36.9602 
 348   0.0000       1.358989        36.9800 
 349   0.0000       1.367292        37.2059 
 350   0.0000       1.377476        37.4830 
 351   0.0000       1.392205        37.8838 
 352   0.0000       1.401601        38.1395 
 353   0.0000       1.403971        38.2040 
 354   0.0000       1.410121        38.3713 
 355   0.0000       1.411862        38.4187 
 356   0.0000       1.421613        38.6841 
 357   0.0000       1.425827        38.7987 
 358   0.0000       1.429612        38.9017 
 359   0.0000       1.439103        39.1600 
 360   0.0000       1.442890        39.2630 
 361   0.0000       1.450419        39.4679 
 362   0.0000       1.454095        39.5679 
 363   0.0000       1.462135        39.7867 
 364   0.0000       1.465968        39.8910 
 365   0.0000       1.466524        39.9061 
 366   0.0000       1.484022        40.3823 
 367   0.0000       1.513956        41.1968 
 368   0.0000       1.517638        41.2970 
 369   0.0000       1.524976        41.4967 
 370   0.0000       1.529945        41.6319 
 371   0.0000       1.535901        41.7940 
 372   0.0000       1.538804        41.8730 
 373   0.0000       1.539043        41.8795 
 374   0.0000       1.552120        42.2353 
 375   0.0000       1.558565        42.4107 
 376   0.0000       1.580837        43.0168 
 377   0.0000       1.589794        43.2605 
 378   0.0000       1.595094        43.4047 
 379   0.0000       1.607759        43.7493 
 380   0.0000       1.618716        44.0475 
 381   0.0000       1.625702        44.2376 
 382   0.0000       1.627764        44.2937 
 383   0.0000       1.633889        44.4604 
 384   0.0000       1.651820        44.9483 
 385   0.0000       1.662392        45.2360 
 386   0.0000       1.669156        45.4200 
 387   0.0000       1.669320        45.4245 
 388   0.0000       1.680971        45.7415 
 389   0.0000       1.699049        46.2335 
 390   0.0000       1.699639        46.2495 
 391   0.0000       1.702603        46.3302 
 392   0.0000       1.710571        46.5470 
 393   0.0000       1.726790        46.9884 
 394   0.0000       1.740413        47.3590 
 395   0.0000       1.746870        47.5347 
 396   0.0000       1.766350        48.0648 
 397   0.0000       1.768447        48.1219 
 398   0.0000       1.781203        48.4690 
 399   0.0000       1.795755        48.8650 
 400   0.0000       1.810675        49.2710 
 401   0.0000       1.813338        49.3434 
 402   0.0000       1.828410        49.7536 
 403   0.0000       1.839413        50.0530 
 404   0.0000       1.856612        50.5210 
 405   0.0000       1.870535        50.8999 
 406   0.0000       1.873330        50.9759 
 407   0.0000       1.884844        51.2892 
 408   0.0000       1.897573        51.6356 
 409   0.0000       1.923961        52.3536 
 410   0.0000       1.926695        52.4280 
 411   0.0000       1.931489        52.5585 
 412   0.0000       1.934707        52.6461 
 413   0.0000       1.959527        53.3214 
 414   0.0000       1.971342        53.6429 
 415   0.0000       1.978223        53.8302 
 416   0.0000       2.020381        54.9774 
 417   0.0000       2.028504        55.1984 
 418   0.0000       2.028895        55.2090 
 419   0.0000       2.048573        55.7445 
 420   0.0000       2.050478        55.7963 
 421   0.0000       2.054357        55.9019 
 422   0.0000       2.061423        56.0942 
 423   0.0000       2.070807        56.3495 
 424   0.0000       2.071605        56.3712 
 425   0.0000       2.076187        56.4959 
 426   0.0000       2.084802        56.7304 
 427   0.0000       2.091272        56.9064 
 428   0.0000       2.105959        57.3061 
 429   0.0000       2.109188        57.3939 
 430   0.0000       2.128254        57.9127 
 431   0.0000       2.135400        58.1072 
 432   0.0000       2.147843        58.4458 
 433   0.0000       2.156355        58.6774 
 434   0.0000       2.162111        58.8340 
 435   0.0000       2.185446        59.4690 
 436   0.0000       2.187603        59.5277 
 437   0.0000       2.211183        60.1694 
 438   0.0000       2.228096        60.6296 
 439   0.0000       2.231947        60.7344 
 440   0.0000       2.240614        60.9702 
 441   0.0000       2.241066        60.9825 
 442   0.0000       2.257121        61.4194 
 443   0.0000       2.263233        61.5857 
 444   0.0000       2.277352        61.9699 
 445   0.0000       2.282311        62.1049 
 446   0.0000       2.283192        62.1288 
 447   0.0000       2.289418        62.2982 
 448   0.0000       2.312043        62.9139 
 449   0.0000       2.315381        63.0047 
 450   0.0000       2.330947        63.4283 
 451   0.0000       2.343644        63.7738 
 452   0.0000       2.344076        63.7856 
 453   0.0000       2.354991        64.0826 
 454   0.0000       2.361104        64.2489 
 455   0.0000       2.382736        64.8375 
 456   0.0000       2.408758        65.5456 
 457   0.0000       2.412883        65.6579 
 458   0.0000       2.427649        66.0597 
 459   0.0000       2.431746        66.1712 
 460   0.0000       2.437473        66.3270 
 461   0.0000       2.438050        66.3427 
 462   0.0000       2.449062        66.6424 
 463   0.0000       2.458300        66.8937 
 464   0.0000       2.473638        67.3111 
 465   0.0000       2.486912        67.6723 
 466   0.0000       2.491418        67.7949 
 467   0.0000       2.498564        67.9894 
 468   0.0000       2.508777        68.2673 
 469   0.0000       2.512617        68.3718 
 470   0.0000       2.519825        68.5679 
 471   0.0000       2.552959        69.4695 
 472   0.0000       2.561051        69.6897 
 473   0.0000       2.567371        69.8617 
 474   0.0000       2.579170        70.1828 
 475   0.0000       2.585610        70.3580 
 476   0.0000       2.587051        70.3972 
 477   0.0000       2.587544        70.4106 
 478   0.0000       2.602661        70.8220 
 479   0.0000       2.613084        71.1056 
 480   0.0000       2.620287        71.3016 
 481   0.0000       2.622701        71.3673 
 482   0.0000       2.628766        71.5324 
 483   0.0000       2.631564        71.6085 
 484   0.0000       2.656317        72.2821 
 485   0.0000       2.661676        72.4279 
 486   0.0000       2.712601        73.8136 
 487   0.0000       2.716719        73.9257 
 488   0.0000       2.721814        74.0643 
 489   0.0000       2.726843        74.2012 
 490   0.0000       2.729160        74.2642 
 491   0.0000       2.741671        74.6047 
 492   0.0000       2.751178        74.8634 
 493   0.0000       2.759242        75.0828 
 494   0.0000       2.764620        75.2291 
 495   0.0000       2.788092        75.8678 
 496   0.0000       2.788929        75.8906 
 497   0.0000       2.810620        76.4809 
 498   0.0000       2.826459        76.9119 
 499   0.0000       2.840290        77.2882 
 500   0.0000       2.854031        77.6621 
 501   0.0000       2.864026        77.9341 
 502   0.0000       2.887597        78.5755 
 503   0.0000       2.891846        78.6911 
 504   0.0000       2.899737        78.9059 
 505   0.0000       2.903589        79.0107 
 506   0.0000       2.907141        79.1073 
 507   0.0000       2.911464        79.2250 
 508   0.0000       2.929066        79.7039 
 509   0.0000       2.935419        79.8768 
 510   0.0000       2.938621        79.9639 
 511   0.0000       2.945476        80.1505 
 512   0.0000       2.948069        80.2210 
 513   0.0000       2.955368        80.4197 
 514   0.0000       2.963015        80.6278 
 515   0.0000       2.971463        80.8576 
 516   0.0000       2.980795        81.1116 
 517   0.0000       2.992856        81.4398 
 518   0.0000       2.995229        81.5043 
 519   0.0000       2.999992        81.6339 
 520   0.0000       3.006316        81.8060 
 521   0.0000       3.009453        81.8914 
 522   0.0000       3.014496        82.0286 
 523   0.0000       3.024741        82.3074 
 524   0.0000       3.027282        82.3765 
 525   0.0000       3.029749        82.4437 
 526   0.0000       3.037143        82.6449 
 527   0.0000       3.051712        83.0413 
 528   0.0000       3.058482        83.2255 
 529   0.0000       3.064234        83.3820 
 530   0.0000       3.069509        83.5256 
 531   0.0000       3.073081        83.6228 
 532   0.0000       3.079373        83.7940 
 533   0.0000       3.093643        84.1823 
 534   0.0000       3.104551        84.4791 
 535   0.0000       3.113138        84.7128 
 536   0.0000       3.116970        84.8171 
 537   0.0000       3.120389        84.9101 
 538   0.0000       3.129374        85.1546 
 539   0.0000       3.130064        85.1734 
 540   0.0000       3.141252        85.4778 
 541   0.0000       3.144367        85.5626 
 542   0.0000       3.146797        85.6287 
 543   0.0000       3.151146        85.7470 
 544   0.0000       3.164858        86.1202 
 545   0.0000       3.171468        86.3000 
 546   0.0000       3.172676        86.3329 
 547   0.0000       3.178091        86.4803 
 548   0.0000       3.192990        86.8857 
 549   0.0000       3.203815        87.1802 
 550   0.0000       3.207280        87.2745 
 551   0.0000       3.227722        87.8308 
 552   0.0000       3.229708        87.8848 
 553   0.0000       3.238221        88.1165 
 554   0.0000       3.238812        88.1326 
 555   0.0000       3.261501        88.7499 
 556   0.0000       3.265496        88.8587 
 557   0.0000       3.266047        88.8737 
 558   0.0000       3.268057        88.9284 
 559   0.0000       3.276818        89.1667 
 560   0.0000       3.281070        89.2824 
 561   0.0000       3.299243        89.7770 
 562   0.0000       3.316887        90.2571 
 563   0.0000       3.319918        90.3396 
 564   0.0000       3.334456        90.7352 
 565   0.0000       3.351105        91.1882 
 566   0.0000       3.355155        91.2984 
 567   0.0000       3.369451        91.6874 
 568   0.0000       3.371915        91.7545 
 569   0.0000       3.372288        91.7646 
 570   0.0000       3.382011        92.0292 
 571   0.0000       3.382392        92.0396 
 572   0.0000       3.393157        92.3325 
 573   0.0000       3.394129        92.3590 
 574   0.0000       3.398221        92.4703 
 575   0.0000       3.409114        92.7667 
 576   0.0000       3.413681        92.8910 
 577   0.0000       3.416065        92.9559 
 578   0.0000       3.420702        93.0820 
 579   0.0000       3.425789        93.2205 
 580   0.0000       3.431067        93.3641 
 581   0.0000       3.444255        93.7229 
 582   0.0000       3.456378        94.0528 
 583   0.0000       3.466952        94.3406 
 584   0.0000       3.477987        94.6408 
 585   0.0000       3.479902        94.6929 
 586   0.0000       3.482406        94.7611 
 587   0.0000       3.512720        95.5860 
 588   0.0000       3.522076        95.8406 
 589   0.0000       3.532009        96.1109 
 590   0.0000       3.566100        97.0385 
 591   0.0000       3.568569        97.1057 
 592   0.0000       3.619679        98.4965 
 593   0.0000       3.669972        99.8650 
 594   0.0000       3.679255       100.1176 
 595   0.0000       3.695767       100.5669 
 596   0.0000       3.700014       100.6825 
 597   0.0000       3.703663       100.7818 
 598   0.0000       3.706301       100.8536 
 599   0.0000       3.715311       101.0988 
 600   0.0000       3.716104       101.1203 
 601   0.0000       3.735457       101.6470 
 602   0.0000       3.742891       101.8493 
 603   0.0000       3.748973       102.0147 
 604   0.0000       3.757579       102.2489 
 605   0.0000       3.771393       102.6248 
 606   0.0000       3.773935       102.6940 
 607   0.0000       3.781049       102.8876 
 608   0.0000       3.796019       103.2949 
 609   0.0000       3.807876       103.6176 
 610   0.0000       3.818013       103.8934 
 611   0.0000       3.835879       104.3796 
 612   0.0000       3.858416       104.9928 
 613   0.0000       3.859177       105.0135 
 614   0.0000       3.887198       105.7760 
 615   0.0000       3.895315       105.9969 
 616   0.0000       3.920479       106.6816 
 617   0.0000       3.935832       107.0994 
 618   0.0000       3.950210       107.4907 
 619   0.0000       3.960776       107.7782 
 620   0.0000       3.968401       107.9857 
 621   0.0000       3.984882       108.4342 
 622   0.0000       3.998011       108.7914 
 623   0.0000       4.020125       109.3932 
 624   0.0000       4.025734       109.5458 
 625   0.0000       4.033766       109.7644 
 626   0.0000       4.041045       109.9624 
 627   0.0000       4.045953       110.0960 
 628   0.0000       4.074694       110.8781 
 629   0.0000       4.076061       110.9153 
 630   0.0000       4.112426       111.9048 
 631   0.0000       4.130445       112.3951 
 632   0.0000       4.133775       112.4857 
 633   0.0000       4.185567       113.8951 
 634   0.0000       4.216009       114.7234 
 635   0.0000       4.219454       114.8172 
 636   0.0000       4.252742       115.7230 
 637   0.0000       4.275179       116.3335 
 638   0.0000       4.298798       116.9763 
 639   0.0000       4.319097       117.5286 
 640   0.0000       4.370542       118.9285 
 641   0.0000       4.389081       119.4330 
 642   0.0000       4.406741       119.9135 
 643   0.0000       4.498654       122.4146 
 644   0.0000       4.542489       123.6074 
 645   0.0000       4.611029       125.4725 
 646   0.0000       4.634928       126.1228 
 647   0.0000       4.716627       128.3459 
 648   0.0000       4.795516       130.4926 
 649   0.0000       4.804648       130.7411 
 650   0.0000       4.926587       134.0592 
 651   0.0000       4.954398       134.8160 
 652   0.0000       4.972954       135.3210 
 653   0.0000       4.976298       135.4120 
 654   0.0000       5.140125       139.8699 
 655   0.0000       5.160774       140.4318 
 656   0.0000       5.190361       141.2369 
 657   0.0000       5.204163       141.6125 
 658   0.0000      21.932765       596.8209 
 659   0.0000      22.028331       599.4214 
 660   0.0000      22.028531       599.4268 
 661   0.0000      22.041947       599.7919 
 662   0.0000      22.099408       601.3555 
 663   0.0000      22.102480       601.4391 
 664   0.0000      22.123856       602.0207 
 665   0.0000      22.162895       603.0830 
 666   0.0000      22.280956       606.2956 
 667   0.0000      22.283013       606.3516 
 668   0.0000      22.298857       606.7827 
 669   0.0000      22.308268       607.0388 
 670   0.0000      22.317990       607.3034 
 671   0.0000      22.347774       608.1139 
 672   0.0000      22.371573       608.7615 
 673   0.0000      22.386305       609.1623 
 674   0.0000      22.415086       609.9455 
 675   0.0000      22.441528       610.6650 
 676   0.0000      22.503219       612.3437 
 677   0.0000      22.948638       624.4642 

                    ********************************
                    * MULLIKEN POPULATION ANALYSIS *
                    ********************************

--------------------------------------------
MULLIKEN ATOMIC CHARGES AND SPIN POPULATIONS
--------------------------------------------
   0 Fe:    0.583649    1.870420
   1 C :   -0.140794   -0.066356
   2 C :   -0.187284    0.115763
   3 C :   -0.141593   -0.065599
   4 C :   -0.219964    0.008579
   5 C :   -0.219775    0.012943
   6 H :    0.129451    0.002667
   7 H :    0.131479    0.000041
   8 H :    0.131999   -0.000183
   9 H :    0.129315    0.002704
  10 H :    0.130666   -0.006805
  11 C :   -0.296801   -0.058736
  12 C :   -0.169440   -0.033693
  13 C :   -0.163149   -0.035359
  14 C :   -0.306014   -0.060676
  15 C :    0.246227    0.077447
  16 C :    0.528934   -0.036808
  17 C :   -0.280453    0.015327
  18 H :    0.123162    0.002841
  19 H :    0.123434    0.002810
  20 H :    0.134226    0.004455
  21 Co:    0.337446    0.271479
  22 C :   -0.131515   -0.015075
  23 C :   -0.123876    0.009686
  24 C :   -0.123749    0.009695
  25 C :   -0.128052   -0.015071
  26 C :   -0.092371    0.029714
  27 H :    0.149847   -0.001363
  28 H :    0.143488    0.000755
  29 H :    0.146314   -0.000648
  30 H :    0.146064   -0.000649
  31 H :    0.143190    0.000752
  32 C :   -0.284700    0.015184
  33 C :   -0.074191   -0.032399
  34 C :   -0.077553   -0.032449
  35 H :    0.147987    0.000057
  36 H :    0.136436    0.002031
  37 H :    0.136338    0.002040
  38 H :    0.147599    0.000060
  39 H :    0.134023    0.004418
Sum of atomic charges         :    1.0000000
Sum of atomic spin populations:    2.0000000

-----------------------------------------------------
MULLIKEN REDUCED ORBITAL CHARGES AND SPIN POPULATIONS
-----------------------------------------------------
CHARGE
  0 Fes       :     6.489592  s :     6.489592
      pz      :     4.116042  p :    12.396530
      px      :     4.116907
      py      :     4.163581
      dz2     :     1.388208  d :     6.529161
      dxz     :     1.377284
      dyz     :     1.149394
      dx2y2   :     1.127607
      dxy     :     1.486668
      f0      :     0.000159  f :     0.001069
      f+1     :     0.000101
      f-1     :     0.000070
      f+2     :     0.000073
      f-2     :     0.000238
      f+3     :     0.000173
      f-3     :     0.000255
  1 C s       :     3.149116  s :     3.149116
      pz      :     0.972422  p :     2.911216
      px      :     0.970477
      py      :     0.968317
      dz2     :     0.017331  d :     0.080463
      dxz     :     0.015567
      dyz     :     0.014270
      dx2y2   :     0.022168
      dxy     :     0.011127
  2 C s       :     3.186573  s :     3.186573
      pz      :     0.899535  p :     2.928544
      px      :     0.999277
      py      :     1.029732
      dz2     :     0.017026  d :     0.072167
      dxz     :     0.021258
      dyz     :     0.016308
      dx2y2   :     0.010551
      dxy     :     0.007025
  3 C s       :     3.149952  s :     3.149952
      pz      :     0.975167  p :     2.911484
      px      :     0.964708
      py      :     0.971609
      dz2     :     0.016192  d :     0.080158
      dxz     :     0.017343
      dyz     :     0.015248
      dx2y2   :     0.020942
      dxy     :     0.010433
  4 C s       :     3.186443  s :     3.186443
      pz      :     0.952303  p :     2.960171
      px      :     1.020450
      py      :     0.987419
      dz2     :     0.014404  d :     0.073349
      dxz     :     0.014433
      dyz     :     0.019405
      dx2y2   :     0.015510
      dxy     :     0.009598
  5 C s       :     3.186549  s :     3.186549
      pz      :     0.927227  p :     2.960219
      px      :     1.042568
      py      :     0.990424
      dz2     :     0.015846  d :     0.073008
      dxz     :     0.014547
      dyz     :     0.020525
      dx2y2   :     0.013365
      dxy     :     0.008724
  6 H s       :     0.842665  s :     0.842665
      pz      :     0.015855  p :     0.027884
      px      :     0.006317
      py      :     0.005712
  7 H s       :     0.840360  s :     0.840360
      pz      :     0.010401  p :     0.028161
      px      :     0.009047
      py      :     0.008714
  8 H s       :     0.839858  s :     0.839858
      pz      :     0.007302  p :     0.028143
      px      :     0.011465
      py      :     0.009376
  9 H s       :     0.842816  s :     0.842816
      pz      :     0.017658  p :     0.027868
      px      :     0.004969
      py      :     0.005242
 10 H s       :     0.841870  s :     0.841870
      pz      :     0.003617  p :     0.027464
      px      :     0.012174
      py      :     0.011673
 11 C s       :     3.267918  s :     3.267918
      pz      :     0.990037  p :     2.946755
      px      :     0.989012
      py      :     0.967707
      dz2     :     0.014938  d :     0.082127
      dxz     :     0.017695
      dyz     :     0.017524
      dx2y2   :     0.021716
      dxy     :     0.010255
 12 C s       :     3.223663  s :     3.223663
      pz      :     0.914022  p :     2.872047
      px      :     0.982896
      py      :     0.975130
      dz2     :     0.014676  d :     0.073730
      dxz     :     0.014056
      dyz     :     0.018905
      dx2y2   :     0.016386
      dxy     :     0.009707
 13 C s       :     3.220728  s :     3.220728
      pz      :     0.902167  p :     2.868700
      px      :     0.991122
      py      :     0.975411
      dz2     :     0.016521  d :     0.073721
      dxz     :     0.013561
      dyz     :     0.019682
      dx2y2   :     0.014739
      dxy     :     0.009217
 14 C s       :     3.275824  s :     3.275824
      pz      :     0.975932  p :     2.948102
      px      :     1.007734
      py      :     0.964437
      dz2     :     0.016236  d :     0.082088
      dxz     :     0.016123
      dyz     :     0.016505
      dx2y2   :     0.022215
      dxy     :     0.011009
 15 C s       :     2.953644  s :     2.953644
      pz      :     0.835931  p :     2.657993
      px      :     0.737458
      py      :     1.084603
      dz2     :     0.029045  d :     0.142137
      dxz     :     0.034076
      dyz     :     0.022614
      dx2y2   :     0.032828
      dxy     :     0.023573
 16 C s       :     2.823250  s :     2.823250
      pz      :     0.811210  p :     2.502682
      px      :     0.693481
      py      :     0.997990
      dz2     :     0.028954  d :     0.145135
      dxz     :     0.034131
      dyz     :     0.018961
      dx2y2   :     0.039407
      dxy     :     0.023682
 17 C s       :     3.287830  s :     3.287830
      pz      :     0.998878  p :     2.913975
      px      :     0.969283
      py      :     0.945815
      dz2     :     0.013379  d :     0.078648
      dxz     :     0.017709
      dyz     :     0.016212
      dx2y2   :     0.020407
      dxy     :     0.010941
 18 H s       :     0.848578  s :     0.848578
      pz      :     0.007647  p :     0.028260
      px      :     0.011265
      py      :     0.009348
 19 H s       :     0.848316  s :     0.848316
      pz      :     0.010241  p :     0.028251
      px      :     0.009151
      py      :     0.008860
 20 H s       :     0.837770  s :     0.837770
      pz      :     0.017848  p :     0.028004
      px      :     0.004947
      py      :     0.005209
 21 Cos       :     6.550918  s :     6.550918
      pz      :     4.131952  p :    12.518101
      px      :     4.171616
      py      :     4.214533
      dz2     :     1.854918  d :     7.592617
      dxz     :     1.442427
      dyz     :     1.348909
      dx2y2   :     1.063371
      dxy     :     1.882992
      f0      :     0.000122  f :     0.000919
      f+1     :     0.000066
      f-1     :     0.000068
      f+2     :     0.000080
      f-2     :     0.000199
      f+3     :     0.000174
      f-3     :     0.000210
 22 C s       :     3.184182  s :     3.184182
      pz      :     0.990878  p :     2.871133
      px      :     0.936200
      py      :     0.944056
      dz2     :     0.013373  d :     0.076200
      dxz     :     0.014717
      dyz     :     0.015115
      dx2y2   :     0.020986
      dxy     :     0.012009
 23 C s       :     3.181630  s :     3.181630
      pz      :     0.929599  p :     2.868687
      px      :     0.966285
      py      :     0.972803
      dz2     :     0.015700  d :     0.073559
      dxz     :     0.020860
      dyz     :     0.014927
      dx2y2   :     0.014032
      dxy     :     0.008040
 24 C s       :     3.181006  s :     3.181006
      pz      :     0.942209  p :     2.869191
      px      :     0.957456
      py      :     0.969526
      dz2     :     0.015590  d :     0.073552
      dxz     :     0.019471
      dyz     :     0.014319
      dx2y2   :     0.015251
      dxy     :     0.008922
 25 C s       :     3.181550  s :     3.181550
      pz      :     0.981792  p :     2.870410
      px      :     0.945333
      py      :     0.943285
      dz2     :     0.014459  d :     0.076092
      dxz     :     0.014800
      dyz     :     0.015947
      dx2y2   :     0.019318
      dxy     :     0.011567
 26 C s       :     3.153494  s :     3.153494
      pz      :     0.905501  p :     2.867937
      px      :     0.980166
      py      :     0.982270
      dz2     :     0.016826  d :     0.070940
      dxz     :     0.014037
      dyz     :     0.022475
      dx2y2   :     0.010217
      dxy     :     0.007385
 27 H s       :     0.822065  s :     0.822065
      pz      :     0.003621  p :     0.028088
      px      :     0.012701
      py      :     0.011766
 28 H s       :     0.828379  s :     0.828379
      pz      :     0.018256  p :     0.028133
      px      :     0.004744
      py      :     0.005133
 29 H s       :     0.825634  s :     0.825634
      pz      :     0.007627  p :     0.028052
      px      :     0.010846
      py      :     0.009579
 30 H s       :     0.825878  s :     0.825878
      pz      :     0.010215  p :     0.028058
      px      :     0.008881
      py      :     0.008962
 31 H s       :     0.828673  s :     0.828673
      pz      :     0.016660  p :     0.028137
      px      :     0.005967
      py      :     0.005511
 32 C s       :     3.290754  s :     3.290754
      pz      :     0.987775  p :     2.915250
      px      :     0.984322
      py      :     0.943152
      dz2     :     0.014840  d :     0.078696
      dxz     :     0.016012
      dyz     :     0.015260
      dx2y2   :     0.020666
      dxy     :     0.011918
 33 C s       :     3.217975  s :     3.217975
      pz      :     0.904683  p :     2.782965
      px      :     0.931843
      py      :     0.946439
      dz2     :     0.016827  d :     0.073250
      dxz     :     0.012965
      dyz     :     0.020346
      dx2y2   :     0.014077
      dxy     :     0.009036
 34 C s       :     3.221056  s :     3.221056
      pz      :     0.911794  p :     2.783184
      px      :     0.927536
      py      :     0.943855
      dz2     :     0.014417  d :     0.073312
      dxz     :     0.014086
      dyz     :     0.019488
      dx2y2   :     0.015735
      dxy     :     0.009586
 35 H s       :     0.823728  s :     0.823728
      pz      :     0.016846  p :     0.028285
      px      :     0.005981
      py      :     0.005458
 36 H s       :     0.835319  s :     0.835319
      pz      :     0.007717  p :     0.028244
      px      :     0.010834
      py      :     0.009694
 37 H s       :     0.835413  s :     0.835413
      pz      :     0.010339  p :     0.028249
      px      :     0.008820
      py      :     0.009090
 38 H s       :     0.824108  s :     0.824108
      pz      :     0.018382  p :     0.028292
      px      :     0.004804
      py      :     0.005106
 39 H s       :     0.837998  s :     0.837998
      pz      :     0.016416  p :     0.027978
      px      :     0.006042
      py      :     0.005520

SPIN
  0 Fes       :     0.029432  s :     0.029432
      pz      :     0.007207  p :     0.028240
      px      :     0.010575
      py      :     0.010458
      dz2     :     0.526458  d :     1.812779
      dxz     :     0.105608
      dyz     :     0.129289
      dx2y2   :     0.635902
      dxy     :     0.415522
      f0      :     0.000002  f :    -0.000030
      f+1     :    -0.000010
      f-1     :    -0.000006
      f+2     :     0.000001
      f-2     :     0.000003
      f+3     :    -0.000016
      f-3     :    -0.000005
  1 C s       :    -0.005237  s :    -0.005237
      pz      :    -0.006985  p :    -0.061732
      px      :    -0.022610
      py      :    -0.032137
      dz2     :    -0.000166  d :     0.000613
      dxz     :    -0.000315
      dyz     :    -0.000238
      dx2y2   :     0.001060
      dxy     :     0.000271
  2 C s       :     0.000852  s :     0.000852
      pz      :     0.012018  p :     0.115004
      px      :     0.039103
      py      :     0.063884
      dz2     :     0.001012  d :    -0.000094
      dxz     :    -0.000291
      dyz     :    -0.000019
      dx2y2   :    -0.000485
      dxy     :    -0.000311
  3 C s       :    -0.005419  s :    -0.005419
      pz      :    -0.007997  p :    -0.060812
      px      :    -0.020186
      py      :    -0.032629
      dz2     :    -0.000107  d :     0.000631
      dxz     :    -0.000052
      dyz     :    -0.000339
      dx2y2   :     0.000999
      dxy     :     0.000130
  4 C s       :     0.000024  s :     0.000024
      pz      :     0.003294  p :     0.009017
      px      :     0.003257
      py      :     0.002466
      dz2     :    -0.000270  d :    -0.000462
      dxz     :    -0.000217
      dyz     :    -0.000079
      dx2y2   :     0.000259
      dxy     :    -0.000155
  5 C s       :    -0.000175  s :    -0.000175
      pz      :     0.002704  p :     0.013623
      px      :     0.007553
      py      :     0.003366
      dz2     :    -0.000068  d :    -0.000505
      dxz     :    -0.000357
      dyz     :    -0.000048
      dx2y2   :     0.000174
      dxy     :    -0.000205
  6 H s       :     0.002894  s :     0.002894
      pz      :     0.000029  p :    -0.000227
      px      :    -0.000090
      py      :    -0.000166
  7 H s       :    -0.000014  s :    -0.000014
      pz      :     0.000021  p :     0.000055
      px      :    -0.000019
      py      :     0.000052
  8 H s       :    -0.000258  s :    -0.000258
      pz      :     0.000023  p :     0.000075
      px      :    -0.000005
      py      :     0.000056
  9 H s       :     0.002937  s :     0.002937
      pz      :     0.000036  p :    -0.000233
      px      :    -0.000099
      py      :    -0.000169
 10 H s       :    -0.007400  s :    -0.007400
      pz      :     0.000015  p :     0.000594
      px      :     0.000231
      py      :     0.000348
 11 C s       :     0.012049  s :     0.012049
      pz      :    -0.005951  p :    -0.071418
      px      :    -0.030185
      py      :    -0.035282
      dz2     :     0.000040  d :     0.000633
      dxz     :    -0.000098
      dyz     :    -0.000287
      dx2y2   :     0.000815
      dxy     :     0.000162
 12 C s       :    -0.004498  s :    -0.004498
      pz      :     0.002042  p :    -0.027413
      px      :    -0.019545
      py      :    -0.009910
      dz2     :    -0.000374  d :    -0.001781
      dxz     :    -0.000434
      dyz     :    -0.000530
      dx2y2   :    -0.000290
      dxy     :    -0.000154
 13 C s       :    -0.004951  s :    -0.004951
      pz      :     0.002145  p :    -0.028625
      px      :    -0.019991
      py      :    -0.010778
      dz2     :    -0.000156  d :    -0.001782
      dxz     :    -0.000728
      dyz     :    -0.000533
      dx2y2   :    -0.000154
      dxy     :    -0.000211
 14 C s       :     0.011039  s :     0.011039
      pz      :    -0.005441  p :    -0.072360
      px      :    -0.031645
      py      :    -0.035274
      dz2     :     0.000007  d :     0.000645
      dxz     :    -0.000330
      dyz     :    -0.000286
      dx2y2   :     0.000905
      dxy     :     0.000349
 15 C s       :    -0.034066  s :    -0.034066
      pz      :     0.014070  p :     0.111994
      px      :     0.056841
      py      :     0.041083
      dz2     :     0.001043  d :    -0.000481
      dxz     :    -0.000602
      dyz     :     0.000146
      dx2y2   :    -0.001077
      dxy     :     0.000008
 16 C s       :    -0.027186  s :    -0.027186
      pz      :    -0.005196  p :    -0.011360
      px      :    -0.000688
      py      :    -0.005475
      dz2     :    -0.000012  d :     0.001737
      dxz     :    -0.000549
      dyz     :    -0.000669
      dx2y2   :     0.003709
      dxy     :    -0.000742
 17 C s       :     0.009251  s :     0.009251
      pz      :     0.003810  p :     0.006821
      px      :     0.000190
      py      :     0.002821
      dz2     :     0.000001  d :    -0.000745
      dxz     :    -0.000090
      dyz     :    -0.000034
      dx2y2   :    -0.000618
      dxy     :    -0.000004
 18 H s       :     0.002965  s :     0.002965
      pz      :     0.000037  p :    -0.000124
      px      :    -0.000115
      py      :    -0.000046
 19 H s       :     0.002931  s :     0.002931
      pz      :     0.000041  p :    -0.000120
      px      :    -0.000121
      py      :    -0.000040
 20 H s       :     0.004744  s :     0.004744
      pz      :     0.000041  p :    -0.000290
      px      :    -0.000151
      py      :    -0.000179
 21 Cos       :     0.004639  s :     0.004639
      pz      :    -0.000080  p :     0.001490
      px      :     0.000366
      py      :     0.001204
      dz2     :     0.007075  d :     0.265346
      dxz     :     0.028204
      dyz     :     0.010855
      dx2y2   :     0.209951
      dxy     :     0.009261
      f0      :     0.000001  f :     0.000004
      f+1     :     0.000000
      f-1     :     0.000004
      f+2     :     0.000000
      f-2     :     0.000001
      f+3     :    -0.000005
      f-3     :     0.000002
 22 C s       :     0.000302  s :     0.000302
      pz      :    -0.001435  p :    -0.015676
      px      :    -0.007536
      py      :    -0.006705
      dz2     :    -0.000019  d :     0.000299
      dxz     :     0.000002
      dyz     :    -0.000070
      dx2y2   :     0.000380
      dxy     :     0.000006
 23 C s       :    -0.000088  s :    -0.000088
      pz      :     0.002091  p :     0.010017
      px      :     0.004967
      py      :     0.002960
      dz2     :     0.000093  d :    -0.000243
      dxz     :    -0.000019
      dyz     :    -0.000233
      dx2y2   :     0.000019
      dxy     :    -0.000102
 24 C s       :    -0.000075  s :    -0.000075
      pz      :     0.001321  p :     0.010014
      px      :     0.006117
      py      :     0.002575
      dz2     :     0.000041  d :    -0.000244
      dxz     :     0.000002
      dyz     :    -0.000184
      dx2y2   :     0.000022
      dxy     :    -0.000125
 25 C s       :     0.000313  s :     0.000313
      pz      :    -0.001362  p :    -0.015682
      px      :    -0.007657
      py      :    -0.006663
      dz2     :    -0.000002  d :     0.000298
      dxz     :    -0.000073
      dyz     :    -0.000051
      dx2y2   :     0.000427
      dxy     :    -0.000003
 26 C s       :    -0.002474  s :    -0.002474
      pz      :     0.003273  p :     0.032412
      px      :     0.019697
      py      :     0.009442
      dz2     :     0.000149  d :    -0.000224
      dxz     :    -0.000004
      dyz     :    -0.000122
      dx2y2   :    -0.000176
      dxy     :    -0.000070
 27 H s       :    -0.001496  s :    -0.001496
      pz      :     0.000006  p :     0.000133
      px      :     0.000097
      py      :     0.000030
 28 H s       :     0.000825  s :     0.000825
      pz      :     0.000005  p :    -0.000070
      px      :    -0.000044
      py      :    -0.000031
 29 H s       :    -0.000712  s :    -0.000712
      pz      :     0.000003  p :     0.000064
      px      :     0.000043
      py      :     0.000019
 30 H s       :    -0.000713  s :    -0.000713
      pz      :    -0.000006  p :     0.000064
      px      :     0.000053
      py      :     0.000017
 31 H s       :     0.000822  s :     0.000822
      pz      :     0.000004  p :    -0.000070
      px      :    -0.000044
      py      :    -0.000030
 32 C s       :     0.009197  s :     0.009197
      pz      :     0.003229  p :     0.006733
      px      :     0.000453
      py      :     0.003051
      dz2     :    -0.000040  d :    -0.000746
      dxz     :     0.000042
      dyz     :    -0.000042
      dx2y2   :    -0.000761
      dxy     :     0.000055
 33 C s       :    -0.001793  s :    -0.001793
      pz      :    -0.000701  p :    -0.029876
      px      :    -0.014860
      py      :    -0.014315
      dz2     :     0.000019  d :    -0.000730
      dxz     :    -0.000250
      dyz     :    -0.000358
      dx2y2   :    -0.000076
      dxy     :    -0.000063
 34 C s       :    -0.001784  s :    -0.001784
      pz      :    -0.001115  p :    -0.029937
      px      :    -0.014385
      py      :    -0.014437
      dz2     :    -0.000064  d :    -0.000728
      dxz     :    -0.000112
      dyz     :    -0.000299
      dx2y2   :    -0.000159
      dxy     :    -0.000094
 35 H s       :     0.000013  s :     0.000013
      pz      :    -0.000005  p :     0.000044
      px      :     0.000007
      py      :     0.000042
 36 H s       :     0.002170  s :     0.002170
      pz      :     0.000001  p :    -0.000139
      px      :    -0.000083
      py      :    -0.000058
 37 H s       :     0.002179  s :     0.002179
      pz      :     0.000000  p :    -0.000139
      px      :    -0.000079
      py      :    -0.000060
 38 H s       :     0.000016  s :     0.000016
      pz      :    -0.000006  p :     0.000043
      px      :     0.000007
      py      :     0.000042
 39 H s       :     0.004704  s :     0.004704
      pz      :     0.000029  p :    -0.000286
      px      :    -0.000140
      py      :    -0.000176


                     *******************************
                     * LOEWDIN POPULATION ANALYSIS *
                     *******************************

-------------------------------------------
LOEWDIN ATOMIC CHARGES AND SPIN POPULATIONS
-------------------------------------------
   0 Fe:    0.054454    1.808565
   1 C :   -0.117125   -0.031821
   2 C :   -0.125619    0.070274
   3 C :   -0.117470   -0.031038
   4 C :   -0.136502    0.003219
   5 C :   -0.136755    0.005795
   6 H :    0.144859   -0.000144
   7 H :    0.144646    0.000093
   8 H :    0.144660    0.000131
   9 H :    0.144896   -0.000140
  10 H :    0.143514    0.000332
  11 C :   -0.068650   -0.043439
  12 C :   -0.117551   -0.023657
  13 C :   -0.117374   -0.024283
  14 C :   -0.068875   -0.043822
  15 C :   -0.098510    0.074257
  16 C :   -0.061120    0.006614
  17 C :   -0.034714   -0.002425
  18 H :    0.149070    0.000027
  19 H :    0.149062    0.000057
  20 H :    0.151233   -0.000106
  21 Co:   -0.070319    0.267159
  22 C :   -0.071661   -0.009017
  23 C :   -0.071661    0.004873
  24 C :   -0.071670    0.004879
  25 C :   -0.071558   -0.009015
  26 C :   -0.074468    0.017786
  27 H :    0.155072    0.000270
  28 H :    0.155645    0.000022
  29 H :    0.155074    0.000073
  30 H :    0.155077    0.000072
  31 H :    0.155642    0.000022
  32 C :   -0.034665   -0.002469
  33 C :   -0.061249   -0.021661
  34 C :   -0.061248   -0.021687
  35 H :    0.159182    0.000011
  36 H :    0.158148    0.000140
  37 H :    0.158151    0.000142
  38 H :    0.159210    0.000010
  39 H :    0.151171   -0.000100

----------------------------------------------------
LOEWDIN REDUCED ORBITAL CHARGES AND SPIN POPULATIONS
----------------------------------------------------
CHARGE
  0 Fes       :     6.145526  s :     6.145526
      pz      :     4.193975  p :    12.531250
      px      :     4.181384
      py      :     4.155891
      dz2     :     1.441916  d :     7.267321
      dxz     :     1.505254
      dyz     :     1.328946
      dx2y2   :     1.409364
      dxy     :     1.581840
      f0      :     0.000249  f :     0.001450
      f+1     :     0.000113
      f-1     :     0.000076
      f+2     :     0.000096
      f-2     :     0.000346
      f+3     :     0.000217
      f-3     :     0.000353
  1 C s       :     2.764553  s :     2.764553
      pz      :     1.015232  p :     2.956831
      px      :     0.980607
      py      :     0.960993
      dz2     :     0.113568  d :     0.395741
      dxz     :     0.069069
      dyz     :     0.071340
      dx2y2   :     0.083691
      dxy     :     0.058071
  2 C s       :     2.767264  s :     2.767264
      pz      :     1.033642  p :     2.971245
      px      :     0.977763
      py      :     0.959840
      dz2     :     0.114969  d :     0.387110
      dxz     :     0.093164
      dyz     :     0.091640
      dx2y2   :     0.029948
      dxy     :     0.057389
  3 C s       :     2.764448  s :     2.764448
      pz      :     1.017764  p :     2.957379
      px      :     0.980740
      py      :     0.958875
      dz2     :     0.101358  d :     0.395644
      dxz     :     0.083449
      dyz     :     0.078794
      dx2y2   :     0.077712
      dxy     :     0.054330
  4 C s       :     2.761081  s :     2.761081
      pz      :     1.023032  p :     2.980103
      px      :     0.974532
      py      :     0.982539
      dz2     :     0.087187  d :     0.395319
      dxz     :     0.103701
      dyz     :     0.098049
      dx2y2   :     0.053740
      dxy     :     0.052641
  5 C s       :     2.761128  s :     2.761128
      pz      :     1.024706  p :     2.980679
      px      :     0.973538
      py      :     0.982435
      dz2     :     0.092445  d :     0.394948
      dxz     :     0.104923
      dyz     :     0.099053
      dx2y2   :     0.044662
      dxy     :     0.053864
  6 H s       :     0.792165  s :     0.792165
      pz      :     0.033018  p :     0.062977
      px      :     0.016286
      py      :     0.013672
  7 H s       :     0.791689  s :     0.791689
      pz      :     0.023444  p :     0.063664
      px      :     0.019114
      py      :     0.021106
  8 H s       :     0.791654  s :     0.791654
      pz      :     0.018248  p :     0.063686
      px      :     0.023042
      py      :     0.022395
  9 H s       :     0.792153  s :     0.792153
      pz      :     0.036494  p :     0.062951
      px      :     0.013444
      py      :     0.013013
 10 H s       :     0.792772  s :     0.792772
      pz      :     0.012092  p :     0.063713
      px      :     0.027919
      py      :     0.023703
 11 C s       :     2.754576  s :     2.754576
      pz      :     1.001887  p :     2.926737
      px      :     0.977103
      py      :     0.947748
      dz2     :     0.099463  d :     0.387337
      dxz     :     0.080062
      dyz     :     0.078067
      dx2y2   :     0.076580
      dxy     :     0.053166
 12 C s       :     2.758223  s :     2.758223
      pz      :     1.018119  p :     2.962670
      px      :     0.967307
      py      :     0.977244
      dz2     :     0.087621  d :     0.396658
      dxz     :     0.104179
      dyz     :     0.098379
      dx2y2   :     0.053308
      dxy     :     0.053171
 13 C s       :     2.758093  s :     2.758093
      pz      :     1.019305  p :     2.962422
      px      :     0.966463
      py      :     0.976653
      dz2     :     0.092409  d :     0.396859
      dxz     :     0.105000
      dyz     :     0.098388
      dx2y2   :     0.046498
      dxy     :     0.054564
 14 C s       :     2.754430  s :     2.754430
      pz      :     1.006419  p :     2.927007
      px      :     0.972707
      py      :     0.947881
      dz2     :     0.109482  d :     0.387438
      dxz     :     0.068211
      dyz     :     0.073349
      dx2y2   :     0.080753
      dxy     :     0.055642
 15 C s       :     2.692855  s :     2.692855
      pz      :     1.006484  p :     2.882161
      px      :     0.950753
      py      :     0.924924
      dz2     :     0.120008  d :     0.523494
      dxz     :     0.118722
      dyz     :     0.123200
      dx2y2   :     0.086657
      dxy     :     0.074908
 16 C s       :     2.692344  s :     2.692344
      pz      :     0.996951  p :     2.826047
      px      :     0.931040
      py      :     0.898056
      dz2     :     0.118722  d :     0.542729
      dxz     :     0.119597
      dyz     :     0.121723
      dx2y2   :     0.107545
      dxy     :     0.075142
 17 C s       :     2.750226  s :     2.750226
      pz      :     1.000224  p :     2.897897
      px      :     0.962390
      py      :     0.935283
      dz2     :     0.098660  d :     0.386591
      dxz     :     0.082265
      dyz     :     0.078764
      dx2y2   :     0.070860
      dxy     :     0.056042
 18 H s       :     0.787312  s :     0.787312
      pz      :     0.018884  p :     0.063617
      px      :     0.022523
      py      :     0.022211
 19 H s       :     0.787318  s :     0.787318
      pz      :     0.023247  p :     0.063620
      px      :     0.019098
      py      :     0.021274
 20 H s       :     0.785273  s :     0.785273
      pz      :     0.037107  p :     0.063494
      px      :     0.013402
      py      :     0.012986
 21 Cos       :     6.133547  s :     6.133547
      pz      :     4.204035  p :    12.578687
      px      :     4.191585
      py      :     4.183067
      dz2     :     1.926310  d :     8.356849
      dxz     :     1.587198
      dyz     :     1.516568
      dx2y2   :     1.339936
      dxy     :     1.986838
      f0      :     0.000184  f :     0.001236
      f+1     :     0.000081
      f-1     :     0.000083
      f+2     :     0.000101
      f-2     :     0.000289
      f+3     :     0.000220
      f-3     :     0.000278
 22 C s       :     2.759865  s :     2.759865
      pz      :     1.014045  p :     2.914990
      px      :     0.951222
      py      :     0.949722
      dz2     :     0.109934  d :     0.396807
      dxz     :     0.075480
      dyz     :     0.071416
      dx2y2   :     0.078725
      dxy     :     0.061252
 23 C s       :     2.760395  s :     2.760395
      pz      :     1.021827  p :     2.918039
      px      :     0.966633
      py      :     0.929580
      dz2     :     0.093165  d :     0.393227
      dxz     :     0.102970
      dyz     :     0.097305
      dx2y2   :     0.046224
      dxy     :     0.053563
 24 C s       :     2.760379  s :     2.760379
      pz      :     1.022157  p :     2.918020
      px      :     0.965428
      py      :     0.930435
      dz2     :     0.087996  d :     0.393272
      dxz     :     0.101708
      dyz     :     0.097517
      dx2y2   :     0.053632
      dxy     :     0.052419
 25 C s       :     2.759810  s :     2.759810
      pz      :     1.017878  p :     2.914871
      px      :     0.946184
      py      :     0.950809
      dz2     :     0.101208  d :     0.396877
      dxz     :     0.086521
      dyz     :     0.077115
      dx2y2   :     0.073774
      dxy     :     0.058259
 26 C s       :     2.759400  s :     2.759400
      pz      :     1.021274  p :     2.922814
      px      :     0.941141
      py      :     0.960398
      dz2     :     0.114797  d :     0.392253
      dxz     :     0.092516
      dyz     :     0.090594
      dx2y2   :     0.033577
      dxy     :     0.060769
 27 H s       :     0.781279  s :     0.781279
      pz      :     0.011761  p :     0.063649
      px      :     0.024898
      py      :     0.026990
 28 H s       :     0.780959  s :     0.780959
      pz      :     0.037566  p :     0.063396
      px      :     0.012172
      py      :     0.013658
 29 H s       :     0.781289  s :     0.781289
      pz      :     0.018784  p :     0.063637
      px      :     0.025306
      py      :     0.019547
 30 H s       :     0.781287  s :     0.781287
      pz      :     0.023579  p :     0.063636
      px      :     0.021518
      py      :     0.018539
 31 H s       :     0.780969  s :     0.780969
      pz      :     0.035020  p :     0.063389
      px      :     0.013869
      py      :     0.014500
 32 C s       :     2.750241  s :     2.750241
      pz      :     1.007240  p :     2.897848
      px      :     0.955045
      py      :     0.935564
      dz2     :     0.108019  d :     0.386575
      dxz     :     0.071591
      dyz     :     0.073767
      dx2y2   :     0.074523
      dxy     :     0.058676
 33 C s       :     2.756732  s :     2.756732
      pz      :     1.018745  p :     2.906716
      px      :     0.934260
      py      :     0.953710
      dz2     :     0.094087  d :     0.397801
      dxz     :     0.102683
      dyz     :     0.098365
      dx2y2   :     0.047817
      dxy     :     0.054849
 34 C s       :     2.756768  s :     2.756768
      pz      :     1.016409  p :     2.906673
      px      :     0.937104
      py      :     0.953160
      dz2     :     0.088205  d :     0.397806
      dxz     :     0.102405
      dyz     :     0.098783
      dx2y2   :     0.055077
      dxy     :     0.053336
 35 H s       :     0.776959  s :     0.776959
      pz      :     0.035233  p :     0.063859
      px      :     0.015581
      py      :     0.013045
 36 H s       :     0.778372  s :     0.778372
      pz      :     0.019094  p :     0.063480
      px      :     0.021443
      py      :     0.022943
 37 H s       :     0.778371  s :     0.778371
      pz      :     0.023539  p :     0.063479
      px      :     0.018184
      py      :     0.021756
 38 H s       :     0.776921  s :     0.776921
      pz      :     0.038293  p :     0.063869
      px      :     0.013013
      py      :     0.012563
 39 H s       :     0.785353  s :     0.785353
      pz      :     0.034340  p :     0.063476
      px      :     0.015672
      py      :     0.013464

SPIN
  0 Fes       :     0.004859  s :     0.004859
      pz      :     0.004836  p :     0.009813
      px      :     0.003229
      py      :     0.001748
      dz2     :     0.526255  d :     1.793941
      dxz     :     0.096748
      dyz     :     0.114494
      dx2y2   :     0.641153
      dxy     :     0.415290
      f0      :     0.000001  f :    -0.000048
      f+1     :    -0.000012
      f-1     :    -0.000007
      f+2     :    -0.000000
      f-2     :    -0.000003
      f+3     :    -0.000020
      f-3     :    -0.000008
  1 C s       :    -0.000916  s :    -0.000916
      pz      :    -0.000829  p :    -0.035875
      px      :    -0.012348
      py      :    -0.022698
      dz2     :    -0.000032  d :     0.004969
      dxz     :     0.000318
      dyz     :     0.000178
      dx2y2   :     0.003317
      dxy     :     0.001188
  2 C s       :     0.003216  s :     0.003216
      pz      :     0.002265  p :     0.067168
      px      :     0.025178
      py      :     0.039725
      dz2     :     0.002186  d :    -0.000111
      dxz     :    -0.002309
      dyz     :    -0.002965
      dx2y2   :     0.001795
      dxy     :     0.001182
  3 C s       :    -0.000868  s :    -0.000868
      pz      :    -0.000800  p :    -0.035193
      px      :    -0.011644
      py      :    -0.022749
      dz2     :     0.000054  d :     0.005023
      dxz     :     0.000879
      dyz     :     0.000315
      dx2y2   :     0.002880
      dxy     :     0.000896
  4 C s       :     0.000183  s :     0.000183
      pz      :     0.002248  p :     0.002639
      px      :    -0.000461
      py      :     0.000852
      dz2     :     0.000002  d :     0.000397
      dxz     :    -0.000840
      dyz     :    -0.000446
      dx2y2   :     0.000999
      dxy     :     0.000682
  5 C s       :     0.000280  s :     0.000280
      pz      :     0.002286  p :     0.005244
      px      :     0.001598
      py      :     0.001361
      dz2     :     0.000518  d :     0.000271
      dxz     :    -0.001514
      dyz     :    -0.000543
      dx2y2   :     0.001232
      dxy     :     0.000579
  6 H s       :     0.000670  s :     0.000670
      pz      :    -0.000075  p :    -0.000814
      px      :    -0.000228
      py      :    -0.000511
  7 H s       :    -0.000135  s :    -0.000135
      pz      :     0.000091  p :     0.000228
      px      :     0.000008
      py      :     0.000129
  8 H s       :    -0.000169  s :    -0.000169
      pz      :     0.000082  p :     0.000300
      px      :     0.000076
      py      :     0.000142
  9 H s       :     0.000696  s :     0.000696
      pz      :    -0.000104  p :    -0.000836
      px      :    -0.000220
      py      :    -0.000513
 10 H s       :    -0.001779  s :    -0.001779
      pz      :     0.000032  p :     0.002110
      px      :     0.000871
      py      :     0.001207
 11 C s       :    -0.001225  s :    -0.001225
      pz      :    -0.001416  p :    -0.046137
      px      :    -0.018741
      py      :    -0.025980
      dz2     :     0.000089  d :     0.003924
      dxz     :     0.001405
      dyz     :     0.000422
      dx2y2   :     0.000376
      dxy     :     0.001632
 12 C s       :    -0.000379  s :    -0.000379
      pz      :     0.002300  p :    -0.020508
      px      :    -0.012468
      py      :    -0.010340
      dz2     :     0.000002  d :    -0.002770
      dxz     :    -0.001034
      dyz     :    -0.000988
      dx2y2   :    -0.001912
      dxy     :     0.001162
 13 C s       :    -0.000401  s :    -0.000401
      pz      :     0.002545  p :    -0.021081
      px      :    -0.012676
      py      :    -0.010950
      dz2     :     0.000480  d :    -0.002802
      dxz     :    -0.001836
      dyz     :    -0.001138
      dx2y2   :    -0.001395
      dxy     :     0.001087
 14 C s       :    -0.001241  s :    -0.001241
      pz      :    -0.001081  p :    -0.046567
      px      :    -0.019491
      py      :    -0.025995
      dz2     :     0.000019  d :     0.003985
      dxz     :     0.000697
      dyz     :     0.000265
      dx2y2   :     0.001045
      dxy     :     0.001959
 15 C s       :     0.003509  s :     0.003509
      pz      :     0.003001  p :     0.069943
      px      :     0.032349
      py      :     0.034593
      dz2     :     0.002523  d :     0.000805
      dxz     :    -0.002496
      dyz     :    -0.002875
      dx2y2   :     0.002699
      dxy     :     0.000955
 16 C s       :    -0.000121  s :    -0.000121
      pz      :    -0.000344  p :    -0.011103
      px      :    -0.007068
      py      :    -0.003691
      dz2     :     0.002061  d :     0.017838
      dxz     :    -0.000193
      dyz     :    -0.000191
      dx2y2   :     0.015561
      dxy     :     0.000600
 17 C s       :     0.000270  s :     0.000270
      pz      :     0.000392  p :     0.001137
      px      :    -0.000558
      py      :     0.001303
      dz2     :    -0.000198  d :    -0.003831
      dxz     :    -0.000371
      dyz     :    -0.000206
      dx2y2   :    -0.003107
      dxy     :     0.000051
 18 H s       :     0.000534  s :     0.000534
      pz      :     0.000082  p :    -0.000507
      px      :    -0.000332
      py      :    -0.000256
 19 H s       :     0.000549  s :     0.000549
      pz      :     0.000071  p :    -0.000491
      px      :    -0.000328
      py      :    -0.000234
 20 H s       :     0.001015  s :     0.001015
      pz      :    -0.000147  p :    -0.001120
      px      :    -0.000400
      py      :    -0.000574
 21 Cos       :     0.000676  s :     0.000676
      pz      :     0.000318  p :     0.001621
      px      :     0.000404
      py      :     0.000898
      dz2     :     0.009087  d :     0.264860
      dxz     :     0.025960
      dyz     :     0.009846
      dx2y2   :     0.208590
      dxy     :     0.011377
      f0      :     0.000000  f :     0.000002
      f+1     :     0.000000
      f-1     :     0.000006
      f+2     :     0.000000
      f-2     :     0.000001
      f+3     :    -0.000005
      f-3     :    -0.000001
 22 C s       :    -0.000327  s :    -0.000327
      pz      :    -0.000270  p :    -0.010338
      px      :    -0.005311
      py      :    -0.004757
      dz2     :    -0.000036  d :     0.001647
      dxz     :     0.000135
      dyz     :     0.000073
      dx2y2   :     0.001181
      dxy     :     0.000294
 23 C s       :     0.000381  s :     0.000381
      pz      :     0.001106  p :     0.004837
      px      :     0.002385
      py      :     0.001346
      dz2     :     0.000253  d :    -0.000345
      dxz     :    -0.000268
      dyz     :    -0.000590
      dx2y2   :     0.000166
      dxy     :     0.000094
 24 C s       :     0.000381  s :     0.000381
      pz      :     0.000595  p :     0.004847
      px      :     0.003154
      py      :     0.001098
      dz2     :     0.000119  d :    -0.000348
      dxz     :    -0.000176
      dyz     :    -0.000452
      dx2y2   :     0.000024
      dxy     :     0.000136
 25 C s       :    -0.000327  s :    -0.000327
      pz      :    -0.000197  p :    -0.010337
      px      :    -0.005395
      py      :    -0.004745
      dz2     :     0.000018  d :     0.001650
      dxz     :     0.000064
      dyz     :     0.000148
      dx2y2   :     0.001171
      dxy     :     0.000248
 26 C s       :     0.000883  s :     0.000883
      pz      :     0.000802  p :     0.017985
      px      :     0.010291
      py      :     0.006892
      dz2     :     0.000350  d :    -0.001081
      dxz     :    -0.000666
      dyz     :    -0.000690
      dx2y2   :     0.000285
      dxy     :    -0.000360
 27 H s       :    -0.000222  s :    -0.000222
      pz      :     0.000012  p :     0.000492
      px      :     0.000355
      py      :     0.000125
 28 H s       :     0.000248  s :     0.000248
      pz      :    -0.000034  p :    -0.000226
      px      :    -0.000115
      py      :    -0.000077
 29 H s       :    -0.000170  s :    -0.000170
      pz      :     0.000037  p :     0.000243
      px      :     0.000125
      py      :     0.000081
 30 H s       :    -0.000171  s :    -0.000171
      pz      :     0.000024  p :     0.000243
      px      :     0.000148
      py      :     0.000072
 31 H s       :     0.000247  s :     0.000247
      pz      :    -0.000030  p :    -0.000225
      px      :    -0.000117
      py      :    -0.000078
 32 C s       :     0.000267  s :     0.000267
      pz      :     0.000368  p :     0.001087
      px      :    -0.000675
      py      :     0.001395
      dz2     :    -0.000145  d :    -0.003822
      dxz     :    -0.000155
      dyz     :    -0.000188
      dx2y2   :    -0.003462
      dxy     :     0.000127
 33 C s       :    -0.000367  s :    -0.000367
      pz      :     0.000395  p :    -0.020675
      px      :    -0.009960
      py      :    -0.011110
      dz2     :     0.000356  d :    -0.000618
      dxz     :    -0.000426
      dyz     :    -0.000695
      dx2y2   :    -0.000202
      dxy     :     0.000349
 34 C s       :    -0.000367  s :    -0.000367
      pz      :     0.000281  p :    -0.020708
      px      :    -0.009807
      py      :    -0.011182
      dz2     :     0.000092  d :    -0.000612
      dxz     :    -0.000042
      dyz     :    -0.000561
      dx2y2   :    -0.000437
      dxy     :     0.000336
 35 H s       :    -0.000058  s :    -0.000058
      pz      :     0.000010  p :     0.000069
      px      :    -0.000007
      py      :     0.000066
 36 H s       :     0.000655  s :     0.000655
      pz      :    -0.000003  p :    -0.000515
      px      :    -0.000239
      py      :    -0.000272
 37 H s       :     0.000657  s :     0.000657
      pz      :    -0.000021  p :    -0.000515
      px      :    -0.000223
      py      :    -0.000271
 38 H s       :    -0.000058  s :    -0.000058
      pz      :     0.000010  p :     0.000067
      px      :    -0.000010
      py      :     0.000068
 39 H s       :     0.001011  s :     0.001011
      pz      :    -0.000133  p :    -0.001111
      px      :    -0.000402
      py      :    -0.000575


                      *****************************
                      * MAYER POPULATION ANALYSIS *
                      *****************************

  NA   - Mulliken gross atomic population
  ZA   - Total nuclear charge
  QA   - Mulliken gross atomic charge
  VA   - Mayer's total valence
  BVA  - Mayer's bonded valence
  FA   - Mayer's free valence

  ATOM       NA         ZA         QA         VA         BVA        FA
  0 Fe    25.4164    26.0000     0.5836     4.5581     3.1412     1.4169
  1 C      6.1408     6.0000    -0.1408     3.8577     3.8551     0.0027
  2 C      6.1873     6.0000    -0.1873     3.8987     3.8905     0.0082
  3 C      6.1416     6.0000    -0.1416     3.8550     3.8524     0.0026
  4 C      6.2200     6.0000    -0.2200     3.9138     3.9132     0.0006
  5 C      6.2198     6.0000    -0.2198     3.9127     3.9120     0.0007
  6 H      0.8705     1.0000     0.1295     0.9712     0.9712     0.0000
  7 H      0.8685     1.0000     0.1315     0.9738     0.9738     0.0000
  8 H      0.8680     1.0000     0.1320     0.9735     0.9735     0.0000
  9 H      0.8707     1.0000     0.1293     0.9712     0.9712     0.0000
 10 H      0.8693     1.0000     0.1307     0.9740     0.9740     0.0001
 11 C      6.2968     6.0000    -0.2968     3.8202     3.8159     0.0043
 12 C      6.1694     6.0000    -0.1694     3.7499     3.7486     0.0013
 13 C      6.1631     6.0000    -0.1631     3.7427     3.7414     0.0013
 14 C      6.3060     6.0000    -0.3060     3.8259     3.8215     0.0044
 15 C      5.7538     6.0000     0.2462     3.5695     3.5579     0.0116
 16 C      5.4711     6.0000     0.5289     3.2976     3.2951     0.0024
 17 C      6.2805     6.0000    -0.2805     3.8624     3.8622     0.0002
 18 H      0.8768     1.0000     0.1232     0.9766     0.9766     0.0000
 19 H      0.8766     1.0000     0.1234     0.9767     0.9767     0.0000
 20 H      0.8658     1.0000     0.1342     0.9749     0.9749     0.0000
 21 Co    26.6626    27.0000     0.3374     4.1594     4.0946     0.0649
 22 C      6.1315     6.0000    -0.1315     3.9123     3.9121     0.0002
 23 C      6.1239     6.0000    -0.1239     3.8786     3.8784     0.0001
 24 C      6.1237     6.0000    -0.1237     3.8799     3.8798     0.0001
 25 C      6.1281     6.0000    -0.1281     3.9109     3.9107     0.0002
 26 C      6.0924     6.0000    -0.0924     3.8511     3.8504     0.0007
 27 H      0.8502     1.0000     0.1498     0.9673     0.9673     0.0000
 28 H      0.8565     1.0000     0.1435     0.9723     0.9723     0.0000
 29 H      0.8537     1.0000     0.1463     0.9704     0.9704     0.0000
 30 H      0.8539     1.0000     0.1461     0.9705     0.9705     0.0000
 31 H      0.8568     1.0000     0.1432     0.9724     0.9724     0.0000
 32 C      6.2847     6.0000    -0.2847     3.8689     3.8687     0.0002
 33 C      6.0742     6.0000    -0.0742     3.7211     3.7204     0.0007
 34 C      6.0776     6.0000    -0.0776     3.7238     3.7230     0.0007
 35 H      0.8520     1.0000     0.1480     0.9738     0.9738     0.0000
 36 H      0.8636     1.0000     0.1364     0.9740     0.9740     0.0000
 37 H      0.8637     1.0000     0.1363     0.9741     0.9741     0.0000
 38 H      0.8524     1.0000     0.1476     0.9738     0.9738     0.0000
 39 H      0.8660     1.0000     0.1340     0.9746     0.9746     0.0000

  Mayer bond orders larger than 0.100000
B(  0-Fe,  1-C ) :   0.3268 B(  0-Fe,  2-C ) :   0.1795 B(  0-Fe,  3-C ) :   0.3254 
B(  0-Fe,  4-C ) :   0.3289 B(  0-Fe,  5-C ) :   0.3229 B(  0-Fe, 11-C ) :   0.3622 
B(  0-Fe, 12-C ) :   0.3474 B(  0-Fe, 13-C ) :   0.3452 B(  0-Fe, 14-C ) :   0.3681 
B(  0-Fe, 16-C ) :   0.1281 B(  1-C ,  2-C ) :   1.3412 B(  1-C ,  5-C ) :   1.2295 
B(  1-C ,  9-H ) :   0.9538 B(  2-C ,  3-C ) :   1.3442 B(  2-C , 10-H ) :   0.9542 
B(  3-C ,  4-C ) :   1.2241 B(  3-C ,  6-H ) :   0.9536 B(  4-C ,  5-C ) :   1.3720 
B(  4-C ,  7-H ) :   0.9430 B(  5-C ,  8-H ) :   0.9428 B( 11-C , 12-C ) :   1.2209 
B( 11-C , 15-C ) :   1.1149 B( 11-C , 39-H ) :   0.9883 B( 12-C , 13-C ) :   1.1859 
B( 12-C , 19-H ) :   0.9921 B( 13-C , 14-C ) :   1.2171 B( 13-C , 18-H ) :   0.9933 
B( 14-C , 15-C ) :   1.1113 B( 14-C , 20-H ) :   0.9897 B( 15-C , 16-C ) :   1.1970 
B( 15-C , 21-Co) :   0.1890 B( 16-C , 17-C ) :   1.0506 B( 16-C , 32-C ) :   1.0525 
B( 17-C , 21-Co) :   0.4753 B( 17-C , 34-C ) :   1.1882 B( 17-C , 35-H ) :   0.9773 
B( 21-Co, 22-C ) :   0.4290 B( 21-Co, 23-C ) :   0.3677 B( 21-Co, 24-C ) :   0.3682 
B( 21-Co, 25-C ) :   0.4285 B( 21-Co, 26-C ) :   0.3462 B( 21-Co, 32-C ) :   0.4756 
B( 21-Co, 33-C ) :   0.4136 B( 21-Co, 34-C ) :   0.4142 B( 22-C , 23-C ) :   1.2256 
B( 22-C , 26-C ) :   1.2698 B( 22-C , 28-H ) :   0.9464 B( 23-C , 24-C ) :   1.2777 
B( 23-C , 29-H ) :   0.9463 B( 24-C , 25-C ) :   1.2264 B( 24-C , 30-H ) :   0.9458 
B( 25-C , 26-C ) :   1.2700 B( 25-C , 31-H ) :   0.9455 B( 26-C , 27-H ) :   0.9354 
B( 32-C , 33-C ) :   1.1895 B( 32-C , 38-H ) :   0.9775 B( 33-C , 34-C ) :   1.1269 
B( 33-C , 36-H ) :   0.9917 B( 34-C , 37-H ) :   0.9925 

-------
TIMINGS
-------

Total SCF time: 0 days 0 hours 19 min 11 sec 

Total time                  ....    1151.053 sec
Sum of individual times     ....    1138.372 sec  ( 98.9%)

Fock matrix formation       ....     943.534 sec  ( 82.0%)
  Split-RI-J                ....     138.343 sec  ( 14.7% of F)
  Chain of spheres X        ....     637.220 sec  ( 67.5% of F)
  XC integration            ....     113.715 sec  ( 12.1% of F)
    Basis function eval.    ....      14.502 sec  ( 12.8% of XC)
    Density eval.           ....      40.499 sec  ( 35.6% of XC)
    XC-Functional eval.     ....       1.475 sec  (  1.3% of XC)
    XC-Potential eval.      ....      44.383 sec  ( 39.0% of XC)
Diagonalization             ....      17.013 sec  (  1.5%)
Density matrix formation    ....       1.781 sec  (  0.2%)
Population analysis         ....       0.594 sec  (  0.1%)
Initial guess               ....       1.750 sec  (  0.2%)
Orbital Transformation      ....      15.564 sec  (  1.4%)
Orbital Orthonormalization  ....       0.000 sec  (  0.0%)
DIIS solution               ....       6.123 sec  (  0.5%)
Grid generation             ....       7.466 sec  (  0.6%)

Maximum memory used throughout the entire SCF-calculation: 172.8 MB

-------------------------   --------------------
FINAL SINGLE POINT ENERGY     -3448.556511968917
-------------------------   --------------------

--------------------------------------------------------------------------
WARNING: There is at least non-excluded one OpenFabrics device found,
but there are no active ports detected (or Open MPI was unable to use
them).  This is most certainly not what you wanted.  Check your
cables, subnet manager configuration, etc.  The openib BTL will be
ignored for this job.

  Local host: compute-3-14
--------------------------------------------------------------------------


           ************************************************************
           *        Program running with 16 parallel MPI-processes    *
           *              working on a common directory               *
           ************************************************************
------------------------------------------------------------------------------
                         ORCA SCF GRADIENT CALCULATION
------------------------------------------------------------------------------

 ... reading COSX grid (gridx3)
[compute-3-14.local:00756] 15 more processes have sent help message help-mpi-btl-openib.txt / no active ports found
[compute-3-14.local:00756] Set MCA parameter "orte_base_help_aggregate" to 0 to see all help / error messages
Gradient of the Kohn-Sham DFT energy:
Kohn-Sham wavefunction type      ... UKS
Hartree-Fock exchange scaling    ...    0.200
Number of operators              ...    2
Number of atoms                  ...   40
Basis set dimensions             ...  678
Integral neglect threshold       ... 2.5e-11
Integral primitive cutoff        ... 2.5e-12
SHARK Integral package           ... ON

Nuc. rep. gradient       (SHARK) ... done (  0.0 sec)
HCore & Overlap gradient (SHARK) ... done (  1.0 sec)
RI-J gradient            (SHARK) ... done (  5.6 sec)
COSX-gradient                    ... done ( 59.9 sec)
Exchange-correlation gradient    ... done

------------------
CARTESIAN GRADIENT
------------------

   1   Fe  :   -0.000484263   -0.000167634    0.000030173
   2   C   :    0.000850982    0.002324889   -0.002030696
   3   C   :   -0.000000542    0.002786121   -0.000086888
   4   C   :    0.000378159    0.002488394    0.001997391
   5   C   :    0.002673042    0.000172835    0.001812397
   6   C   :    0.002835328    0.000165883   -0.001265801
   7   H   :    0.000742140   -0.000552635   -0.001989078
   8   H   :   -0.001158840    0.001165867   -0.001533297
   9   H   :   -0.001437435    0.001250775    0.001115561
  10   H   :    0.000280542   -0.000377387    0.002138636
  11   H   :    0.001551311   -0.001429823    0.000225738
  12   C   :   -0.000536129   -0.002158678   -0.002132431
  13   C   :   -0.002407715   -0.000237536   -0.001689709
  14   C   :   -0.002685036   -0.000208638    0.001164893
  15   C   :   -0.000943473   -0.002119270    0.002109172
  16   C   :   -0.001519615   -0.001381021   -0.000121051
  17   C   :    0.001357980    0.001837681    0.000082845
  18   C   :    0.000835169    0.002159522    0.002665451
  19   H   :    0.001396707   -0.001236708   -0.001170119
  20   H   :    0.001116144   -0.001159610    0.001509647
  21   H   :   -0.000070788    0.000023721   -0.002139075
  22   Co  :    0.000460593    0.000060740    0.000153369
  23   C   :   -0.001830313   -0.001287281   -0.002735915
  24   C   :    0.000011230   -0.002796821   -0.001489985
  25   C   :   -0.000296396   -0.002713949    0.001593093
  26   C   :   -0.002270619   -0.001304710    0.002219770
  27   C   :   -0.002767052    0.000026395   -0.000194310
  28   H   :    0.001358217   -0.001467581    0.000149908
  29   H   :    0.000173284   -0.000470454    0.002010136
  30   H   :   -0.001410039    0.001102589    0.001020756
  31   H   :   -0.001151823    0.001047085   -0.001374016
  32   H   :    0.000581857   -0.000612857   -0.001899498
  33   C   :    0.001180830    0.001982170   -0.002454816
  34   C   :    0.002642762    0.000203976   -0.001058266
  35   C   :    0.002589114    0.000220029    0.001482793
  36   H   :    0.000571230   -0.000073248   -0.001941064
  37   H   :   -0.001262288    0.001281492    0.001052489
  38   H   :   -0.001011966    0.001163650   -0.001411059
  39   H   :    0.000160474    0.000034867    0.002065003
  40   H   :   -0.000482386    0.000169979    0.002012438

Difference to translation invariance:
           :    0.0000203775   -0.0000871817   -0.0001054140

Difference to rotation invariance:
           :   -0.0023374762   -0.0013909802   -0.0016864644

Norm of the cartesian gradient     ...    0.0163995172
RMS gradient                       ...    0.0014970642
MAX gradient                       ...    0.0028353281

-------
TIMINGS
-------

Total SCF gradient time            ...       91.800 sec

One electron gradient       ....       0.995 sec  (  1.1%)
RI-J Coulomb gradient       ....       5.632 sec  (  6.1%)
COSX gradient               ....      59.908 sec  ( 65.3%)
XC gradient                 ....      17.031 sec  ( 18.6%)
CPCM gradient               ....       2.449 sec  (  2.7%)
   A-Matrix (El+Nuc)        ....       0.723 sec  (  0.8%)
   Potential                ....       1.725 sec  (  1.9%)

Maximum memory used throughout the entire SCFGRAD-calculation: 121.1 MB
------------------------------------------------------------------------------
                         ORCA GEOMETRY RELAXATION STEP
------------------------------------------------------------------------------

Reading the OPT-File                    .... done
Getting information on internals        .... done
Copying old internal coords+grads       .... done
Making the new internal coordinates     .... (new redundants).... done
Validating the new internal coordinates .... (new redundants).... done
Calculating the B-matrix                .... done
Calculating the G,G- and P matrices     .... done
Transforming gradient to internals      .... done
Projecting the internal gradient        .... done
Number of atoms                         ....  40
Number of internal coordinates          .... 948
Current Energy                          .... -3448.556511969 Eh
Current gradient norm                   ....     0.016399517 Eh/bohr
Maximum allowed component of the step   ....  0.300
Current trust radius                    ....  0.300
Evaluating the initial hessian          ....  (Almloef) done
Projecting the Hessian                  .... done
Forming the augmented Hessian           .... done
Diagonalizing the augmented Hessian     .... done
Last element of RFO vector              ....  0.999308308
Lowest eigenvalues of augmented Hessian:
 -0.000461366  0.014630632  0.019164465  0.019793241  0.022732391
Length of the computed step             ....  0.037213183
The final length of the internal step   ....  0.037213183
Converting the step to cartesian space:
 Initial RMS(Int)=    0.0012086280
Transforming coordinates:
 Iter   0:  RMS(Cart)=    0.0059570310 RMS(Int)=    0.0012087676
 Iter   1:  RMS(Cart)=    0.0000062747 RMS(Int)=    0.0000021061
 Iter   2:  RMS(Cart)=    0.0000000110 RMS(Int)=    0.0000000058
done
Storing new coordinates                 .... done

                                .--------------------.
          ----------------------|Geometry convergence|-------------------------
          Item                value                   Tolerance       Converged
          ---------------------------------------------------------------------
          RMS gradient        0.0004292575            0.0001000000      NO
          MAX gradient        0.0022471741            0.0003000000      NO
          RMS step            0.0012086280            0.0020000000      YES
          MAX step            0.0061245496            0.0040000000      NO
          ........................................................
          Max(Bonds)      0.0032      Max(Angles)    0.10
          Max(Dihed)        0.12      Max(Improp)    0.00
          ---------------------------------------------------------------------

The optimization has not yet converged - more geometry cycles are needed


    ---------------------------------------------------------------------------
                         Redundant Internal Coordinates
                            (Angstroem and degrees)

        Definition                    Value    dE/dq     Step     New-Value
    ----------------------------------------------------------------------------
     1. B(C   1,Fe  0)                2.1619 -0.001796  0.0028    2.1648   
     2. B(C   2,C   1)                1.4145  0.000088 -0.0003    1.4142   
     3. B(C   2,Fe  0)                2.2544 -0.001732  0.0032    2.2577   
     4. B(C   3,C   2)                1.4138  0.000085 -0.0003    1.4135   
     5. B(C   3,Fe  0)                2.1602 -0.001784  0.0028    2.1630   
     6. B(C   4,Fe  0)                2.1207 -0.001776  0.0023    2.1230   
     7. B(C   4,C   3)                1.4351 -0.000132  0.0001    1.4352   
     8. B(C   5,C   4)                1.4149 -0.000089  0.0000    1.4150   
     9. B(C   5,C   1)                1.4343 -0.000097 -0.0000    1.4342   
    10. B(C   5,Fe  0)                2.1238 -0.001769  0.0023    2.1262   
    11. B(H   6,C   3)                1.0823  0.002199 -0.0031    1.0791   
    12. B(H   7,C   4)                1.0817  0.002247 -0.0032    1.0785   
    13. B(H   8,C   5)                1.0817  0.002202 -0.0031    1.0786   
    14. B(H   9,C   1)                1.0823  0.002187 -0.0031    1.0792   
    15. B(H  10,C   2)                1.0821  0.002126 -0.0030    1.0790   
    16. B(C  11,Fe  0)                2.1701 -0.001716  0.0028    2.1729   
    17. B(C  12,C  11)                1.4214 -0.000092  0.0000    1.4215   
    18. B(C  12,Fe  0)                2.1040 -0.001692  0.0021    2.1061   
    19. B(C  13,C  12)                1.4244 -0.000039  0.0001    1.4244   
    20. B(C  13,Fe  0)                2.1018 -0.001701  0.0021    2.1039   
    21. B(C  14,C  13)                1.4218 -0.000121  0.0001    1.4218   
    22. B(C  14,Fe  0)                2.1665 -0.001757  0.0029    2.1694   
    23. B(C  15,C  14)                1.4299  0.000232 -0.0005    1.4294   
    24. B(C  15,C  11)                1.4297  0.000173 -0.0004    1.4293   
    25. B(C  15,Fe  0)                2.3136 -0.001558  0.0032    2.3168   
    26. B(C  16,C  15)                1.4324  0.000433 -0.0004    1.4320   
    27. B(C  17,C  16)                1.4383 -0.000185 -0.0002    1.4382   
    28. B(H  18,C  13)                1.0815  0.002205 -0.0031    1.0784   
    29. B(H  19,C  12)                1.0815  0.002200 -0.0031    1.0784   
    30. B(H  20,C  14)                1.0819  0.002109 -0.0030    1.0789   
    31. B(Co 21,C  16)                2.1304 -0.001852  0.0023    2.1327   
    32. B(Co 21,C  17)                2.0456 -0.001970  0.0022    2.0478   
    33. B(C  22,Co 21)                2.0463 -0.001964  0.0021    2.0484   
    34. B(C  23,C  22)                1.4287 -0.000130 -0.0002    1.4286   
    35. B(C  23,Co 21)                2.0623 -0.001889  0.0020    2.0643   
    36. B(C  24,C  23)                1.4190 -0.000284  0.0000    1.4191   
    37. B(C  24,Co 21)                2.0620 -0.001879  0.0020    2.0640   
    38. B(C  25,C  24)                1.4287 -0.000102 -0.0003    1.4285   
    39. B(C  25,Co 21)                2.0458 -0.001943  0.0021    2.0480   
    40. B(C  26,C  25)                1.4226 -0.000219 -0.0001    1.4225   
    41. B(C  26,C  22)                1.4226 -0.000214 -0.0001    1.4226   
    42. B(C  26,Co 21)                2.0605 -0.001828  0.0019    2.0623   
    43. B(H  27,C  26)                1.0809  0.001997 -0.0028    1.0781   
    44. B(H  28,C  22)                1.0811  0.002078 -0.0030    1.0781   
    45. B(H  29,C  23)                1.0809  0.002071 -0.0029    1.0780   
    46. B(H  30,C  24)                1.0809  0.002077 -0.0029    1.0779   
    47. B(H  31,C  25)                1.0811  0.002067 -0.0029    1.0781   
    48. B(C  32,Co 21)                2.0457 -0.001876  0.0021    2.0478   
    49. B(C  32,C  16)                1.4383 -0.000003 -0.0004    1.4378   
    50. B(C  33,C  32)                1.4202 -0.000178 -0.0001    1.4201   
    51. B(C  33,Co 21)                2.0306 -0.001712  0.0017    2.0322   
    52. B(C  34,C  33)                1.4250 -0.000135 -0.0000    1.4250   
    53. B(C  34,Co 21)                2.0307 -0.001773  0.0017    2.0324   
    54. B(C  34,C  17)                1.4202 -0.000236  0.0000    1.4202   
    55. B(H  35,C  17)                1.0809  0.001979 -0.0028    1.0781   
    56. B(H  36,C  33)                1.0809  0.002093 -0.0030    1.0779   
    57. B(H  37,C  34)                1.0809  0.002083 -0.0030    1.0780   
    58. B(H  38,C  32)                1.0809  0.002048 -0.0029    1.0780   
    59. B(H  39,C  11)                1.0820  0.002040 -0.0029    1.0791   
    60. A(C   1,Fe  0,C  13)          142.40 -0.000278    0.05    142.46   
    61. A(C   3,Fe  0,C  15)          143.01 -0.000295    0.06    143.07   
    62. A(C   4,Fe  0,C  15)          116.14 -0.000517    0.10    116.23   
    63. A(C   3,Fe  0,C   5)           64.93  0.000524   -0.09     64.84   
    64. A(C   5,Fe  0,C  12)          141.36 -0.000281    0.03    141.39   
    65. A(C   3,Fe  0,C   4)           39.16  0.000278   -0.05     39.11   
    66. A(C   4,Fe  0,C  14)          114.30 -0.000524    0.09    114.39   
    67. A(C   4,Fe  0,C  11)          140.78 -0.000264    0.04    140.81   
    68. A(C   1,Fe  0,C  12)          115.72 -0.000523    0.09    115.80   
    69. A(C   2,Fe  0,C   4)           63.73  0.000525   -0.10     63.63   
    70. A(C   3,Fe  0,C  14)          116.46 -0.000543    0.10    116.56   
    71. A(C  13,Fe  0,C  14)           38.88  0.000271   -0.05     38.83   
    72. A(C   2,Fe  0,C   3)           37.28  0.000305   -0.06     37.22   
    73. A(C   2,Fe  0,C  11)          142.69 -0.000309    0.07    142.76   
    74. A(C   2,Fe  0,C  12)          116.94 -0.000527    0.10    117.05   
    75. A(C   2,Fe  0,C   5)           63.69  0.000529   -0.10     63.59   
    76. A(C   5,Fe  0,C  14)          139.63 -0.000281    0.05    139.68   
    77. A(C   3,Fe  0,C  13)          115.06 -0.000536    0.10    115.15   
    78. A(C   4,Fe  0,C   5)           38.94  0.000289   -0.04     38.90   
    79. A(C   1,Fe  0,C  11)          116.21 -0.000538    0.10    116.31   
    80. A(C  11,Fe  0,C  14)           63.62  0.000539   -0.10     63.51   
    81. A(C  11,Fe  0,C  15)           37.01  0.000299   -0.06     36.95   
    82. A(C   4,Fe  0,C  13)          140.08 -0.000305    0.05    140.13   
    83. A(C  11,Fe  0,C  13)           65.03  0.000523   -0.09     64.95   
    84. A(C   5,Fe  0,C  11)          114.98 -0.000511    0.08    115.06   
    85. A(C  12,Fe  0,C  15)           63.19  0.000520   -0.10     63.09   
    86. A(C  14,Fe  0,C  15)           37.04  0.000316   -0.07     36.97   
    87. A(C   5,Fe  0,C  15)          115.77 -0.000529    0.10    115.87   
    88. A(C  12,Fe  0,C  14)           65.06  0.000520   -0.09     64.98   
    89. A(C   2,Fe  0,C  14)          143.61 -0.000311    0.07    143.67   
    90. A(C  12,Fe  0,C  13)           39.59  0.000297   -0.04     39.55   
    91. A(C   1,Fe  0,C   2)           37.29  0.000307   -0.06     37.22   
    92. A(C   1,Fe  0,C   5)           39.09  0.000287   -0.05     39.04   
    93. A(C   3,Fe  0,C  12)          141.26 -0.000287    0.06    141.31   
    94. A(C   2,Fe  0,C  13)          117.31 -0.000528    0.10    117.42   
    95. A(C   1,Fe  0,C   3)           63.71  0.000543   -0.10     63.61   
    96. A(C   1,Fe  0,C  15)          142.06 -0.000312    0.06    142.13   
    97. A(C  13,Fe  0,C  15)           63.23  0.000528   -0.10     63.13   
    98. A(C  11,Fe  0,C  12)           38.81  0.000273   -0.05     38.76   
    99. A(C   1,Fe  0,C   4)           64.91  0.000527   -0.09     64.82   
   100. A(Fe  0,C   1,C   2)           74.91 -0.000136    0.05     74.96   
   101. A(Fe  0,C   1,H   9)          123.58  0.000153   -0.01    123.56   
   102. A(C   5,C   1,H   9)          125.54  0.000008   -0.01    125.53   
   103. A(Fe  0,C   1,C   5)           69.02 -0.000134    0.01     69.03   
   104. A(C   2,C   1,H   9)          125.88 -0.000017    0.00    125.88   
   105. A(C   2,C   1,C   5)          108.55  0.000014    0.00    108.55   
   106. A(C   1,C   2,C   3)          107.52 -0.000093    0.01    107.53   
   107. A(C   3,C   2,H  10)          126.02  0.000032   -0.00    126.02   
   108. A(Fe  0,C   2,C   3)           67.74 -0.000166    0.01     67.75   
   109. A(C   1,C   2,H  10)          125.99  0.000041   -0.01    125.98   
   110. A(Fe  0,C   2,H  10)          123.78  0.000163   -0.01    123.78   
   111. A(Fe  0,C   2,C   1)           67.80 -0.000171    0.01     67.82   
   112. A(C   4,C   3,H   6)          125.53  0.000001   -0.00    125.53   
   113. A(C   2,C   3,H   6)          125.92 -0.000015    0.00    125.92   
   114. A(C   2,C   3,C   4)          108.52  0.000018   -0.00    108.52   
   115. A(Fe  0,C   3,H   6)          123.53  0.000161   -0.02    123.51   
   116. A(Fe  0,C   3,C   4)           68.93 -0.000136    0.01     68.94   
   117. A(Fe  0,C   3,C   2)           74.98 -0.000139    0.05     75.03   
   118. A(C   5,C   4,H   7)          126.70 -0.000013    0.01    126.71   
   119. A(Fe  0,C   4,H   7)          122.77  0.000159   -0.02    122.75   
   120. A(C   3,C   4,H   7)          125.72 -0.000026    0.00    125.72   
   121. A(Fe  0,C   4,C   3)           71.91 -0.000142    0.04     71.95   
   122. A(Fe  0,C   4,C   5)           70.65 -0.000142    0.02     70.67   
   123. A(C   3,C   4,C   5)          107.58  0.000039   -0.01    107.57   
   124. A(Fe  0,C   5,C   1)           71.89 -0.000153    0.04     71.93   
   125. A(C   1,C   5,C   4)          107.56  0.000020   -0.01    107.56   
   126. A(Fe  0,C   5,C   4)           70.41 -0.000147    0.02     70.43   
   127. A(C   4,C   5,H   8)          126.70 -0.000000    0.00    126.70   
   128. A(C   1,C   5,H   8)          125.74 -0.000021    0.00    125.74   
   129. A(Fe  0,C   5,H   8)          122.75  0.000159   -0.01    122.74   
   130. A(Fe  0,C  11,C  12)           68.08 -0.000128   -0.00     68.08   
   131. A(Fe  0,C  11,H  39)          124.11  0.000135    0.00    124.12   
   132. A(C  15,C  11,H  39)          125.80 -0.000004   -0.05    125.74   
   133. A(C  12,C  11,C  15)          109.02  0.000053   -0.01    109.01   
   134. A(C  12,C  11,H  39)          125.06 -0.000041    0.06    125.12   
   135. A(Fe  0,C  11,C  15)           76.95 -0.000104    0.05     77.00   
   136. A(C  11,C  12,C  13)          107.64  0.000031   -0.01    107.63   
   137. A(Fe  0,C  12,C  13)           70.12 -0.000151    0.02     70.14   
   138. A(Fe  0,C  12,C  11)           73.11 -0.000146    0.05     73.16   
   139. A(C  13,C  12,H  19)          126.70 -0.000005   -0.00    126.70   
   140. A(C  11,C  12,H  19)          125.65 -0.000028    0.01    125.66   
   141. A(Fe  0,C  12,H  19)          121.82  0.000156   -0.02    121.81   
   142. A(Fe  0,C  13,C  12)           70.29 -0.000145    0.02     70.31   
   143. A(C  14,C  13,H  18)          125.67 -0.000024    0.01    125.68   
   144. A(Fe  0,C  13,H  18)          121.83  0.000154   -0.02    121.82   
   145. A(C  12,C  13,H  18)          126.70 -0.000005   -0.00    126.70   
   146. A(C  12,C  13,C  14)          107.63  0.000027   -0.01    107.62   
   147. A(Fe  0,C  13,C  14)           73.02 -0.000155    0.05     73.08   
   148. A(C  13,C  14,C  15)          109.01  0.000051   -0.01    109.00   
   149. A(C  15,C  14,H  20)          125.80  0.000010   -0.06    125.74   
   150. A(C  13,C  14,H  20)          125.07 -0.000053    0.06    125.13   
   151. A(Fe  0,C  14,H  20)          124.07  0.000121    0.01    124.08   
   152. A(Fe  0,C  14,C  13)           68.10 -0.000116   -0.01     68.09   
   153. A(Fe  0,C  14,C  15)           77.07 -0.000102    0.05     77.12   
   154. A(C  14,C  15,C  16)          126.80  0.000080   -0.01    126.79   
   155. A(C  11,C  15,C  14)          106.13 -0.000172    0.03    106.16   
   156. A(C  11,C  15,C  16)          126.82  0.000085   -0.03    126.79   
   157. A(Fe  0,C  15,C  16)          128.34  0.000261   -0.07    128.27   
   158. A(Fe  0,C  15,C  14)           65.88 -0.000215    0.02     65.90   
   159. A(Fe  0,C  15,C  11)           66.03 -0.000194    0.01     66.05   
   160. A(C  17,C  16,Co 21)           66.71 -0.000193    0.02     66.73   
   161. A(C  15,C  16,Co 21)          128.92  0.000166    0.02    128.94   
   162. A(C  15,C  16,C  17)          126.99  0.000023    0.03    127.02   
   163. A(Co 21,C  16,C  32)           66.72 -0.000177    0.02     66.74   
   164. A(C  17,C  16,C  32)          105.96 -0.000116    0.03    105.99   
   165. A(C  15,C  16,C  32)          126.99  0.000085   -0.05    126.94   
   166. A(C  16,C  17,Co 21)           73.06 -0.000110    0.03     73.09   
   167. A(C  34,C  17,H  35)          125.25 -0.000088    0.06    125.31   
   168. A(Co 21,C  17,H  35)          124.29  0.000092    0.03    124.32   
   169. A(C  16,C  17,H  35)          125.72 -0.000012   -0.04    125.68   
   170. A(Co 21,C  17,C  34)           69.05 -0.000080    0.00     69.05   
   171. A(C  16,C  17,C  34)          109.03  0.000101   -0.02    109.01   
   172. A(C  17,Co 21,C  26)          122.63 -0.000447    0.06    122.69   
   173. A(C  16,Co 21,C  26)          107.97 -0.000624    0.10    108.08   
   174. A(C  24,Co 21,C  25)           40.70  0.000337   -0.05     40.65   
   175. A(C  23,Co 21,C  25)           68.17  0.000564   -0.08     68.09   
   176. A(C  22,Co 21,C  25)           68.31  0.000551   -0.08     68.23   
   177. A(C  17,Co 21,C  25)          107.44 -0.000606    0.09    107.53   
   178. A(C  16,Co 21,C  25)          123.06 -0.000483    0.09    123.15   
   179. A(C  23,Co 21,C  24)           40.25  0.000277   -0.04     40.21   
   180. A(C  22,Co 21,C  24)           68.17  0.000558   -0.08     68.09   
   181. A(C  23,Co 21,C  33)          107.78 -0.000615    0.08    107.87   
   182. A(C  17,Co 21,C  24)          123.23 -0.000449    0.07    123.30   
   183. A(C  16,Co 21,C  24)          159.16 -0.000162    0.03    159.19   
   184. A(C  22,Co 21,C  23)           40.70  0.000332   -0.05     40.65   
   185. A(C  22,Co 21,C  26)           40.53  0.000302   -0.04     40.49   
   186. A(C  17,Co 21,C  23)          159.18 -0.000188    0.03    159.21   
   187. A(C  16,Co 21,C  23)          159.24 -0.000115    0.01    159.26   
   188. A(C  17,Co 21,C  22)          158.54 -0.000147    0.02    158.56   
   189. A(C  32,Co 21,C  33)           40.78  0.000297   -0.04     40.73   
   190. A(C  16,Co 21,C  22)          123.12 -0.000445    0.07    123.19   
   191. A(C  16,Co 21,C  17)           40.23  0.000303   -0.05     40.18   
   192. A(C  33,Co 21,C  34)           41.08  0.000303   -0.04     41.05   
   193. A(C  32,Co 21,C  34)           68.69  0.000554   -0.07     68.62   
   194. A(C  25,Co 21,C  34)          122.75 -0.000444    0.06    122.82   
   195. A(C  24,Co 21,C  34)          107.74 -0.000613    0.09    107.83   
   196. A(C  23,Co 21,C  34)          123.12 -0.000471    0.07    123.19   
   197. A(C  22,Co 21,C  34)          159.28 -0.000147    0.02    159.30   
   198. A(C  17,Co 21,C  34)           40.78  0.000297   -0.04     40.74   
   199. A(C  16,Co 21,C  34)           67.98  0.000566   -0.09     67.89   
   200. A(C  26,Co 21,C  33)          158.74 -0.000149    0.02    158.76   
   201. A(C  25,Co 21,C  33)          159.28 -0.000149    0.02    159.30   
   202. A(C  24,Co 21,C  33)          123.14 -0.000474    0.06    123.20   
   203. A(C  22,Co 21,C  33)          122.80 -0.000440    0.06    122.85   
   204. A(C  17,Co 21,C  33)           68.70  0.000558   -0.08     68.62   
   205. A(C  16,Co 21,C  33)           67.98  0.000587   -0.09     67.89   
   206. A(C  26,Co 21,C  32)          122.65 -0.000440    0.06    122.71   
   207. A(C  25,Co 21,C  32)          158.51 -0.000148    0.03    158.53   
   208. A(C  24,Co 21,C  32)          159.24 -0.000189    0.02    159.27   
   209. A(C  23,Co 21,C  32)          123.32 -0.000448    0.06    123.37   
   210. A(C  22,Co 21,C  32)          107.51 -0.000597    0.08    107.59   
   211. A(C  17,Co 21,C  32)           68.30  0.000568   -0.08     68.22   
   212. A(C  16,Co 21,C  32)           40.23  0.000345   -0.06     40.17   
   213. A(C  26,Co 21,C  34)          158.72 -0.000156    0.02    158.74   
   214. A(C  25,Co 21,C  26)           40.54  0.000298   -0.04     40.50   
   215. A(C  24,Co 21,C  26)           68.17  0.000579   -0.08     68.08   
   216. A(C  23,Co 21,C  26)           68.16  0.000582   -0.08     68.08   
   217. A(Co 21,C  22,C  23)           70.25 -0.000140    0.02     70.27   
   218. A(C  26,C  22,H  28)          125.97 -0.000036    0.01    125.98   
   219. A(C  23,C  22,H  28)          125.77 -0.000014    0.01    125.77   
   220. A(Co 21,C  22,H  28)          123.90  0.000134    0.01    123.91   
   221. A(C  23,C  22,C  26)          108.24  0.000046   -0.01    108.23   
   222. A(Co 21,C  22,C  26)           70.27 -0.000103    0.01     70.28   
   223. A(C  22,C  23,C  24)          107.90 -0.000017    0.00    107.91   
   224. A(Co 21,C  23,C  24)           69.86 -0.000135    0.02     69.88   
   225. A(Co 21,C  23,C  22)           69.05 -0.000192    0.03     69.08   
   226. A(C  24,C  23,H  29)          126.14 -0.000018    0.00    126.14   
   227. A(C  22,C  23,H  29)          125.89  0.000025   -0.01    125.88   
   228. A(Co 21,C  23,H  29)          124.13  0.000156    0.00    124.13   
   229. A(C  23,C  24,C  25)          107.90 -0.000013    0.00    107.90   
   230. A(Co 21,C  24,C  25)           69.04 -0.000190    0.03     69.07   
   231. A(Co 21,C  24,C  23)           69.89 -0.000142    0.02     69.91   
   232. A(C  25,C  24,H  30)          125.88  0.000021   -0.00    125.87   
   233. A(C  23,C  24,H  30)          126.14 -0.000018    0.00    126.15   
   234. A(Co 21,C  24,H  30)          124.10  0.000164   -0.01    124.10   
   235. A(Co 21,C  25,C  24)           70.26 -0.000147    0.02     70.28   
   236. A(C  26,C  25,H  31)          125.97 -0.000032    0.01    125.97   
   237. A(C  24,C  25,H  31)          125.77 -0.000005   -0.00    125.77   
   238. A(Co 21,C  25,H  31)          123.87  0.000142    0.00    123.87   
   239. A(C  24,C  25,C  26)          108.24  0.000033   -0.00    108.23   
   240. A(Co 21,C  25,C  26)           70.28 -0.000109    0.01     70.30   
   241. A(C  25,C  26,H  27)          126.08  0.000008    0.00    126.08   
   242. A(C  22,C  26,H  27)          126.09  0.000027   -0.01    126.08   
   243. A(Co 21,C  26,H  27)          123.76  0.000164    0.00    123.76   
   244. A(C  22,C  26,C  25)          107.69 -0.000051    0.01    107.70   
   245. A(Co 21,C  26,C  25)           69.18 -0.000190    0.03     69.21   
   246. A(Co 21,C  26,C  22)           69.20 -0.000199    0.03     69.23   
   247. A(C  33,C  32,H  38)          125.25 -0.000079    0.06    125.31   
   248. A(Co 21,C  32,H  38)          124.30  0.000122    0.02    124.32   
   249. A(C  16,C  32,H  38)          125.71  0.000039   -0.05    125.66   
   250. A(Co 21,C  32,C  33)           69.04 -0.000092    0.01     69.04   
   251. A(C  16,C  32,C  33)          109.04  0.000041   -0.01    109.02   
   252. A(C  16,C  32,Co 21)           73.06 -0.000167    0.04     73.09   
   253. A(C  34,C  33,H  36)          126.19  0.000005    0.00    126.19   
   254. A(C  32,C  33,H  36)          125.87  0.000012   -0.00    125.87   
   255. A(Co 21,C  33,H  36)          123.49  0.000186   -0.00    123.48   
   256. A(C  32,C  33,C  34)          107.87 -0.000028    0.00    107.87   
   257. A(Co 21,C  33,C  34)           69.46 -0.000173    0.02     69.48   
   258. A(Co 21,C  33,C  32)           70.18 -0.000206    0.04     70.22   
   259. A(C  33,C  34,H  37)          126.19 -0.000015   -0.00    126.19   
   260. A(Co 21,C  34,H  37)          123.50  0.000172   -0.01    123.49   
   261. A(C  17,C  34,H  37)          125.86  0.000008    0.01    125.87   
   262. A(Co 21,C  34,C  33)           69.46 -0.000130    0.02     69.47   
   263. A(C  17,C  34,C  33)          107.87 -0.000003   -0.00    107.87   
   264. A(C  17,C  34,Co 21)           70.17 -0.000217    0.04     70.21   
   265. D(C   5,C   1,Fe  0,C   4)    -38.21 -0.000011   -0.01    -38.22   
   266. D(C   2,C   1,Fe  0,C   3)     35.29  0.000041   -0.02     35.27   
   267. D(C   2,C   1,Fe  0,C  12)   -101.40  0.000160   -0.05   -101.45   
   268. D(C   5,C   1,Fe  0,C  15)     62.77 -0.000148    0.02     62.80   
   269. D(C   2,C   1,Fe  0,C   5)    117.15  0.000160   -0.03    117.12   
   270. D(C   2,C   1,Fe  0,C  15)    179.92  0.000012   -0.00    179.92   
   271. D(C   2,C   1,Fe  0,C  11)   -144.77  0.000056   -0.03   -144.80   
   272. D(H   9,C   1,Fe  0,C   3)    158.63 -0.000045    0.01    158.64   
   273. D(H   9,C   1,Fe  0,C  13)     61.00  0.000085   -0.00     61.00   
   274. D(C   5,C   1,Fe  0,C  11)     98.08 -0.000104   -0.00     98.08   
   275. D(H   9,C   1,Fe  0,C  11)    -21.43 -0.000030   -0.00    -21.43   
   276. D(C   2,C   1,Fe  0,C  13)    -62.34  0.000171   -0.04    -62.38   
   277. D(C   2,C   1,Fe  0,C   4)     78.93  0.000149   -0.04     78.90   
   278. D(C   5,C   1,Fe  0,C   3)    -81.86 -0.000119    0.01    -81.85   
   279. D(H   9,C   1,Fe  0,C  12)     21.94  0.000073   -0.02     21.93   
   280. D(H   9,C   1,Fe  0,C   2)    123.34 -0.000086    0.03    123.37   
   281. D(C   5,C   1,Fe  0,C  13)   -179.49  0.000011   -0.01   -179.49   
   282. D(H   9,C   1,Fe  0,C  15)    -56.74 -0.000074    0.03    -56.71   
   283. D(H   9,C   1,Fe  0,C   5)   -119.51  0.000074    0.00   -119.51   
   284. D(C   5,C   1,Fe  0,C   2)   -117.15 -0.000160    0.03   -117.12   
   285. D(H   9,C   1,Fe  0,C   4)   -157.73  0.000063   -0.00   -157.73   
   286. D(C   5,C   1,Fe  0,C  12)    141.45 -0.000001   -0.02    141.43   
   287. D(H  10,C   2,Fe  0,C  11)    -60.75 -0.000042   -0.01    -60.77   
   288. D(C   3,C   2,Fe  0,C   5)     82.47  0.000116   -0.00     82.47   
   289. D(H  10,C   2,Fe  0,C   4)    158.21 -0.000069    0.01    158.22   
   290. D(C   1,C   2,Fe  0,C  14)   -178.36 -0.000023    0.01   -178.36   
   291. D(C   3,C   2,Fe  0,C  12)   -140.96  0.000008   -0.01   -140.97   
   292. D(C   3,C   2,C   1,Fe  0)    -56.09  0.000256   -0.02    -56.11   
   293. D(C   3,C   2,C   1,C   5)      5.12  0.000022    0.02      5.13   
   294. D(C   3,C   2,C   1,H   9)   -176.88  0.000160   -0.03   -176.92   
   295. D(C   3,C   2,Fe  0,C   1)    121.22  0.000123   -0.00    121.22   
   296. D(H  10,C   2,Fe  0,C   5)   -158.14  0.000050    0.00   -158.14   
   297. D(Fe  0,C   2,C   1,C   5)     61.21 -0.000235    0.03     61.24   
   298. D(C   3,C   2,Fe  0,C   4)     38.82 -0.000003    0.01     38.82   
   299. D(H  10,C   2,Fe  0,C  14)     62.25  0.000035    0.01     62.26   
   300. D(H  10,C   2,Fe  0,C  12)    -21.57 -0.000058   -0.00    -21.57   
   301. D(C   1,C   2,Fe  0,C   5)    -38.75 -0.000008   -0.00    -38.75   
   302. D(C   1,C   2,Fe  0,C  12)     97.81 -0.000116   -0.00     97.81   
   303. D(H  10,C   2,Fe  0,C   3)    119.39 -0.000066    0.00    119.40   
   304. D(C   3,C   2,Fe  0,C  11)    179.86  0.000024   -0.02    179.84   
   305. D(C   1,C   2,Fe  0,C   3)   -121.22 -0.000123    0.00   -121.22   
   306. D(H  10,C   2,Fe  0,C  13)     23.16  0.000059   -0.00     23.15   
   307. D(C   1,C   2,Fe  0,C  11)     58.63 -0.000100   -0.02     58.62   
   308. D(H  10,C   2,C   1,C   5)    177.69 -0.000141    0.03    177.72   
   309. D(C   1,C   2,Fe  0,C   4)    -82.40 -0.000127    0.01    -82.40   
   310. D(H  10,C   2,C   1,Fe  0)    116.48  0.000094   -0.00    116.48   
   311. D(C   1,C   2,Fe  0,C  13)    142.54  0.000001   -0.00    142.54   
   312. D(H  10,C   2,Fe  0,C   1)   -119.39  0.000058    0.00   -119.38   
   313. D(C   3,C   2,Fe  0,C  14)    -57.14  0.000101    0.00    -57.14   
   314. D(Fe  0,C   2,C   1,H   9)   -120.79 -0.000096   -0.02   -120.81   
   315. D(C   3,C   2,Fe  0,C  13)    -96.23  0.000125   -0.01    -96.24   
   316. D(H  10,C   2,C   1,H   9)     -4.31 -0.000002   -0.02     -4.33   
   317. D(C   2,C   3,Fe  0,C  15)   -179.03 -0.000007    0.00   -179.03   
   318. D(C   2,C   3,Fe  0,C  12)     63.78 -0.000164    0.02     63.80   
   319. D(C   4,C   3,Fe  0,C   1)     81.82  0.000127   -0.01     81.81   
   320. D(C   2,C   3,Fe  0,C  14)    146.17 -0.000058    0.03    146.20   
   321. D(C   4,C   3,Fe  0,C   2)    117.11  0.000169   -0.03    117.08   
   322. D(C   4,C   3,Fe  0,C   5)     38.26  0.000008    0.01     38.26   
   323. D(C   4,C   3,Fe  0,C  13)   -140.06  0.000012    0.01   -140.05   
   324. D(C   2,C   3,Fe  0,C   1)    -35.30 -0.000042    0.02    -35.27   
   325. D(C   4,C   3,Fe  0,C  12)   -179.11  0.000006   -0.01   -179.12   
   326. D(C   2,C   3,Fe  0,C   5)    -78.86 -0.000162    0.04    -78.82   
   327. D(C   2,C   3,Fe  0,C   4)   -117.11 -0.000169    0.03   -117.08   
   328. D(H   6,C   3,Fe  0,C  15)     57.54  0.000078   -0.03     57.51   
   329. D(C   4,C   3,C   2,H  10)   -177.60  0.000144   -0.03   -177.63   
   330. D(C   4,C   3,C   2,C   1)     -5.03 -0.000018   -0.02     -5.05   
   331. D(C   4,C   3,C   2,Fe  0)    -61.16  0.000242   -0.03    -61.19   
   332. D(C   2,C   3,Fe  0,C  13)    102.83 -0.000157    0.04    102.87   
   333. D(H   6,C   3,Fe  0,C   1)   -158.72  0.000043   -0.01   -158.73   
   334. D(H   6,C   3,C   2,H  10)      4.35  0.000005    0.02      4.36   
   335. D(H   6,C   3,Fe  0,C  13)    -20.60 -0.000072    0.01    -20.58   
   336. D(H   6,C   3,Fe  0,C  12)    -59.65 -0.000078   -0.01    -59.65   
   337. D(H   6,C   3,Fe  0,C   2)   -123.43  0.000085   -0.03   -123.46   
   338. D(H   6,C   3,Fe  0,C   4)    119.46 -0.000084    0.00    119.46   
   339. D(H   6,C   3,Fe  0,C   5)    157.72 -0.000076    0.01    157.73   
   340. D(Fe  0,C   3,C   2,C   1)     56.13 -0.000259    0.02     56.15   
   341. D(C   4,C   3,Fe  0,C  14)    -96.71  0.000111   -0.01    -96.72   
   342. D(H   6,C   3,Fe  0,C  14)     22.75  0.000027   -0.00     22.75   
   343. D(C   4,C   3,Fe  0,C  15)    -61.92  0.000163   -0.03    -61.95   
   344. D(H   6,C   3,C   2,Fe  0)    120.79  0.000103    0.01    120.80   
   345. D(H   6,C   3,C   2,C   1)    176.92 -0.000156    0.03    176.95   
   346. D(Fe  0,C   3,C   2,H  10)   -116.44 -0.000098    0.00   -116.44   
   347. D(H   7,C   4,C   3,C   2)   -177.16 -0.000148    0.07   -177.08   
   348. D(H   7,C   4,C   3,Fe  0)    117.80  0.000105    0.01    117.81   
   349. D(H   7,C   4,C   3,H   6)      0.91 -0.000011    0.02      0.93   
   350. D(Fe  0,C   4,C   3,C   2)     65.04 -0.000253    0.06     65.11   
   351. D(C   5,C   4,Fe  0,C  13)   -178.14 -0.000010    0.01   -178.14   
   352. D(H   7,C   4,Fe  0,C  11)     58.77  0.000103   -0.03     58.74   
   353. D(C   5,C   4,Fe  0,C   2)     79.89  0.000161   -0.03     79.85   
   354. D(C   5,C   4,Fe  0,C  15)    -99.40  0.000165   -0.03    -99.44   
   355. D(H   7,C   4,Fe  0,C   5)    121.82 -0.000094    0.02    121.84   
   356. D(C   5,C   4,Fe  0,C  11)    -63.05  0.000197   -0.04    -63.10   
   357. D(H   7,C   4,Fe  0,C   3)   -121.34  0.000108   -0.03   -121.36   
   358. D(Fe  0,C   4,C   3,H   6)   -116.89 -0.000116    0.02   -116.87   
   359. D(C   5,C   4,C   3,Fe  0)    -62.01  0.000264   -0.05    -62.07   
   360. D(H   7,C   4,Fe  0,C  15)     22.42  0.000071   -0.02     22.40   
   361. D(H   7,C   4,Fe  0,C   2)   -158.30  0.000067   -0.02   -158.31   
   362. D(C   5,C   4,Fe  0,C  14)   -140.46 -0.000005    0.01   -140.46   
   363. D(C   5,C   4,C   3,C   2)      3.03  0.000011    0.01      3.04   
   364. D(C   5,C   4,C   3,H   6)   -178.91  0.000148   -0.04   -178.94   
   365. D(H   7,C   4,Fe  0,C  13)    -56.32 -0.000104    0.03    -56.30   
   366. D(C   5,C   4,Fe  0,C   1)     38.36  0.000008    0.00     38.36   
   367. D(H   7,C   4,Fe  0,C  14)    -18.65 -0.000100    0.03    -18.62   
   368. D(C   5,C   4,Fe  0,C   3)    116.85  0.000203   -0.05    116.80   
   369. D(C   3,C   4,Fe  0,C   1)    -78.49 -0.000195    0.05    -78.44   
   370. D(H   7,C   4,Fe  0,C   1)    160.17 -0.000087    0.02    160.19   
   371. D(C   3,C   4,Fe  0,C   2)    -36.96 -0.000042    0.01    -36.95   
   372. D(C   3,C   4,Fe  0,C  13)     65.01 -0.000213    0.05     65.07   
   373. D(C   3,C   4,Fe  0,C  15)    143.75 -0.000038    0.01    143.76   
   374. D(C   3,C   4,Fe  0,C   5)   -116.85 -0.000203    0.05   -116.80   
   375. D(C   3,C   4,Fe  0,C  11)   -179.90 -0.000005    0.00   -179.90   
   376. D(C   3,C   4,Fe  0,C  14)    102.69 -0.000208    0.05    102.74   
   377. D(C   1,C   5,Fe  0,C  15)   -142.62  0.000052   -0.02   -142.64   
   378. D(C   4,C   5,Fe  0,C  11)    141.55  0.000012   -0.01    141.53   
   379. D(C   1,C   5,Fe  0,C   4)    116.96  0.000191   -0.04    116.92   
   380. D(C   4,C   5,Fe  0,C   1)   -116.96 -0.000191    0.04   -116.92   
   381. D(C   1,C   5,Fe  0,C  14)   -179.44 -0.000010    0.01   -179.44   
   382. D(C   4,C   5,Fe  0,C   3)    -38.47  0.000005   -0.01    -38.47   
   383. D(C   1,C   5,Fe  0,C  12)    -64.04  0.000203   -0.05    -64.10   
   384. D(C   1,C   5,Fe  0,C   2)     36.97  0.000044   -0.01     36.95   
   385. D(C   4,C   5,Fe  0,C   2)    -79.99 -0.000147    0.03    -79.96   
   386. D(C   1,C   5,Fe  0,C   3)     78.49  0.000196   -0.05     78.44   
   387. D(C   4,C   5,Fe  0,C  12)    179.00  0.000012   -0.01    178.99   
   388. D(H   8,C   5,Fe  0,C   1)    121.35 -0.000109    0.03    121.38   
   389. D(C   4,C   5,Fe  0,C  15)    100.42 -0.000138    0.03    100.44   
   390. D(C   1,C   5,Fe  0,C  11)   -101.49  0.000203   -0.06   -101.55   
   391. D(C   4,C   5,Fe  0,C  14)     63.60 -0.000201    0.05     63.65   
   392. D(H   8,C   5,Fe  0,C   2)    158.32 -0.000064    0.02    158.33   
   393. D(C   1,C   5,C   4,H   7)   -179.68  0.000168   -0.06   -179.74   
   394. D(H   8,C   5,C   4,H   7)     -0.18 -0.000003    0.00     -0.17   
   395. D(H   8,C   5,C   4,Fe  0)    116.80  0.000102   -0.00    116.80   
   396. D(Fe  0,C   5,C   4,H   7)   -116.98 -0.000106    0.00   -116.98   
   397. D(H   8,C   5,C   1,H   9)     -0.77  0.000010   -0.02     -0.79   
   398. D(H   8,C   5,C   1,C   2)    177.24  0.000147   -0.07    177.17   
   399. D(H   8,C   5,C   1,Fe  0)   -117.77 -0.000097   -0.01   -117.78   
   400. D(C   4,C   5,C   1,C   2)     -3.25 -0.000021   -0.01     -3.26   
   401. D(C   4,C   5,C   1,Fe  0)     61.74 -0.000266    0.05     61.79   
   402. D(C   4,C   5,C   1,H   9)    178.74 -0.000159    0.04    178.78   
   403. D(Fe  0,C   5,C   4,C   3)     62.83 -0.000267    0.07     62.90   
   404. D(Fe  0,C   5,C   1,C   2)    -64.99  0.000245   -0.06    -65.05   
   405. D(Fe  0,C   5,C   1,H   9)    117.00  0.000107   -0.01    116.99   
   406. D(H   8,C   5,Fe  0,C  15)    -21.27 -0.000056    0.01    -21.26   
   407. D(C   1,C   5,C   4,C   3)      0.14  0.000007   -0.00      0.14   
   408. D(H   8,C   5,Fe  0,C  12)     57.31  0.000095   -0.02     57.28   
   409. D(H   8,C   5,Fe  0,C  14)    -58.09 -0.000119    0.03    -58.06   
   410. D(H   8,C   5,C   4,C   3)    179.64 -0.000164    0.06    179.70   
   411. D(H   8,C   5,Fe  0,C   4)   -121.69  0.000082   -0.01   -121.70   
   412. D(C   1,C   5,C   4,Fe  0)    -62.69  0.000273   -0.07    -62.76   
   413. D(H   8,C   5,Fe  0,C   3)   -160.16  0.000087   -0.02   -160.18   
   414. D(H   8,C   5,Fe  0,C  11)     19.86  0.000094   -0.03     19.83   
   415. D(H  39,C  11,C   3,C   4)     62.59  0.000137   -0.08     62.51   
   416. D(C  15,C  11,C   3,H   6)     57.41  0.000103   -0.05     57.36   
   417. D(C  15,C  11,C   3,C   4)    -62.03  0.000183   -0.05    -62.08   
   418. D(C  15,C  11,C   3,C   2)   -179.17  0.000016   -0.01   -179.19   
   419. D(H  39,C  11,C   3,H   6)   -177.97  0.000057   -0.08   -178.05   
   420. D(C  12,C  11,C   3,C   4)   -179.00  0.000000   -0.01   -179.01   
   421. D(C  12,C  11,C   3,C   2)     63.86 -0.000167    0.02     63.88   
   422. D(H  39,C  11,Fe  0,C  15)    124.63 -0.000048   -0.03    124.60   
   423. D(H  39,C  11,Fe  0,C  13)   -157.36  0.000118   -0.08   -157.44   
   424. D(C  15,C  11,Fe  0,C  12)    116.99  0.000181   -0.04    116.95   
   425. D(C  15,C  11,Fe  0,C   1)   -143.83  0.000048   -0.03   -143.85   
   426. D(C  12,C  11,Fe  0,C  15)   -116.99 -0.000181    0.04   -116.95   
   427. D(C  15,C  11,Fe  0,C   5)   -100.30  0.000172   -0.05   -100.35   
   428. D(C  15,C  11,Fe  0,C   4)    -62.12  0.000187   -0.05    -62.16   
   429. D(H  39,C  11,Fe  0,C   4)     62.51  0.000138   -0.08     62.43   
   430. D(C  12,C  11,Fe  0,C  13)    -38.97 -0.000014   -0.01    -38.99   
   431. D(H  39,C  11,Fe  0,C   5)     24.33  0.000123   -0.08     24.25   
   432. D(H  39,C  11,Fe  0,C   1)    -19.20 -0.000000   -0.06    -19.26   
   433. D(C  12,C  11,Fe  0,C  14)    -82.29 -0.000117    0.00    -82.28   
   434. D(H  39,C  11,Fe  0,C   2)    -54.41 -0.000055   -0.03    -54.44   
   435. D(C  15,C  11,Fe  0,C  14)     34.70  0.000063   -0.03     34.67   
   436. D(C  15,C  11,Fe  0,C   2)   -179.04 -0.000007    0.00   -179.03   
   437. D(C  12,C  11,Fe  0,C   5)    142.71 -0.000009   -0.01    142.70   
   438. D(C  12,C  11,C   3,H   6)    -59.56 -0.000080   -0.01    -59.57   
   439. D(C  12,C  11,Fe  0,C   4)   -179.11  0.000006   -0.01   -179.12   
   440. D(C  15,C  11,Fe  0,C  13)     78.02  0.000167   -0.05     77.97   
   441. D(H  39,C  11,Fe  0,C  12)   -118.38  0.000132   -0.07   -118.45   
   442. D(H  39,C  11,C   3,C   2)    -54.54 -0.000030   -0.05    -54.59   
   443. D(C  12,C  11,Fe  0,C   2)     63.97 -0.000187    0.04     64.01   
   444. D(H  39,C  11,Fe  0,C  14)    159.33  0.000015   -0.07    159.27   
   445. D(C  12,C  11,Fe  0,C   1)     99.18 -0.000133    0.01     99.19   
   446. D(H  19,C  12,C  11,H  39)     -0.27 -0.000001   -0.02     -0.29   
   447. D(H  19,C  12,C  11,C  15)    175.93  0.000131   -0.08    175.85   
   448. D(H  19,C  12,C   4,C   5)     59.42  0.000094   -0.02     59.40   
   449. D(C  13,C  12,C  11,C  15)     -4.67 -0.000042   -0.01     -4.67   
   450. D(C  13,C  12,C  11,Fe  0)     62.00 -0.000269    0.05     62.05   
   451. D(H  19,C  12,C   4,H   7)   -178.68  0.000003   -0.00   -178.68   
   452. D(Fe  0,C  12,C  11,H  39)    117.14  0.000095   -0.00    117.13   
   453. D(H  19,C  12,C   4,C   3)    -57.23 -0.000106    0.03    -57.20   
   454. D(H  19,C  12,C  11,Fe  0)   -117.41 -0.000096   -0.01   -117.42   
   455. D(C  13,C  12,C   4,H   7)    -57.20 -0.000089    0.01    -57.19   
   456. D(C  13,C  12,C   4,C   5)   -179.11  0.000002   -0.00   -179.11   
   457. D(C  13,C  12,C   4,C   3)     64.25 -0.000198    0.04     64.29   
   458. D(C  11,C  12,C   4,H   7)     59.53  0.000110   -0.04     59.49   
   459. D(H  19,C  12,Fe  0,C  15)    158.84 -0.000076    0.03    158.87   
   460. D(H  19,C  12,Fe  0,C  11)    121.90 -0.000108    0.04    121.94   
   461. D(C  11,C  12,Fe  0,C  13)    116.53  0.000197   -0.05    116.48   
   462. D(C  13,C  12,Fe  0,C   3)     63.57 -0.000202    0.05     63.62   
   463. D(C  13,C  12,Fe  0,C   2)    101.13 -0.000161    0.04    101.17   
   464. D(H  19,C  12,Fe  0,C   1)     21.33  0.000076   -0.01     21.32   
   465. D(C  13,C  12,Fe  0,C  14)    -38.29  0.000001   -0.00    -38.29   
   466. D(C  13,C  12,Fe  0,C  11)   -116.53 -0.000197    0.05   -116.48   
   467. D(C  13,C  12,Fe  0,C   5)   -178.10 -0.000010    0.01   -178.10   
   468. D(H  19,C  12,Fe  0,C   3)    -58.00 -0.000113    0.04    -57.96   
   469. D(H  19,C  12,Fe  0,C   5)     60.33  0.000079   -0.00     60.32   
   470. D(H  19,C  12,Fe  0,C   2)    -20.44 -0.000073    0.03    -20.41   
   471. D(H  19,C  12,Fe  0,C  13)   -121.57  0.000089   -0.01   -121.58   
   472. D(C  13,C  12,Fe  0,C   1)    142.90 -0.000012    0.00    142.90   
   473. D(C  11,C  12,Fe  0,C  15)     36.94  0.000031   -0.01     36.93   
   474. D(C  13,C  12,C  11,H  39)    179.13 -0.000174    0.05    179.19   
   475. D(C  11,C  12,Fe  0,C  14)     78.24  0.000198   -0.05     78.18   
   476. D(Fe  0,C  12,C  11,C  15)    -66.66  0.000227   -0.06    -66.73   
   477. D(C  11,C  12,C   4,C   3)   -179.03  0.000000   -0.01   -179.03   
   478. D(H  19,C  12,Fe  0,C  14)   -159.86  0.000090   -0.01   -159.87   
   479. D(C  11,C  12,Fe  0,C   5)    -61.57  0.000187   -0.04    -61.62   
   480. D(C  11,C  12,C   4,C   5)    -62.38  0.000201   -0.05    -62.43   
   481. D(C  11,C  12,Fe  0,C   3)   -179.90 -0.000005    0.00   -179.90   
   482. D(C  11,C  12,Fe  0,C   2)   -142.34  0.000035   -0.01   -142.35   
   483. D(C  11,C  12,Fe  0,C   1)   -100.57  0.000184   -0.05   -100.62   
   484. D(C  13,C  12,Fe  0,C  15)    -79.59 -0.000165    0.04    -79.55   
   485. D(C  14,C  13,C  12,Fe  0)     63.94 -0.000276    0.08     64.02   
   486. D(Fe  0,C  13,C  12,H  19)    115.45  0.000096   -0.01    115.45   
   487. D(Fe  0,C  13,C  12,C  11)    -63.95  0.000271   -0.08    -64.02   
   488. D(H  18,C  13,C   5,H   8)   -178.65  0.000009   -0.01   -178.67   
   489. D(C  14,C  13,C   5,H   8)    -57.18 -0.000103    0.03    -57.15   
   490. D(H  18,C  13,Fe  0,C  15)   -158.87  0.000058   -0.02   -158.89   
   491. D(C  12,C  13,C   5,C   4)   -179.11  0.000002   -0.00   -179.11   
   492. D(C  14,C  13,C   5,C   4)     64.27 -0.000191    0.04     64.31   
   493. D(C  12,C  13,C   5,H   8)     59.45  0.000090   -0.02     59.43   
   494. D(H  18,C  13,Fe  0,C  14)   -121.88  0.000108   -0.04   -121.91   
   495. D(H  18,C  13,Fe  0,C  12)    121.66 -0.000086    0.01    121.67   
   496. D(H  18,C  13,Fe  0,C   4)    -59.31 -0.000073   -0.00    -59.31   
   497. D(H  18,C  13,C   5,C   4)    -57.21 -0.000078    0.00    -57.20   
   498. D(H  18,C  13,Fe  0,C   3)    -20.12 -0.000080    0.01    -20.12   
   499. D(H  18,C  13,Fe  0,C   2)     21.53  0.000066   -0.03     21.51   
   500. D(C  12,C  13,Fe  0,C   3)   -141.78  0.000006   -0.00   -141.78   
   501. D(C  14,C  13,Fe  0,C  11)    -78.26 -0.000195    0.05    -78.20   
   502. D(H  18,C  13,Fe  0,C  11)    159.87 -0.000087    0.01    159.88   
   503. D(C  14,C  13,Fe  0,C   3)    101.75 -0.000188    0.05    101.80   
   504. D(C  14,C  13,Fe  0,C   1)   -179.44 -0.000011    0.01   -179.44   
   505. D(C  12,C  13,Fe  0,C  15)     79.48  0.000144   -0.03     79.44   
   506. D(C  14,C  13,C   5,C   1)   -178.94 -0.000000   -0.00   -178.94   
   507. D(C  14,C  13,Fe  0,C   2)    143.41 -0.000042    0.01    143.42   
   508. D(C  12,C  13,Fe  0,C  14)    116.47  0.000193   -0.05    116.42   
   509. D(C  12,C  13,C   5,C   1)    -62.31  0.000193   -0.05    -62.36   
   510. D(C  12,C  13,Fe  0,C  11)     38.21 -0.000002    0.01     38.22   
   511. D(C  12,C  13,Fe  0,C   4)    179.03  0.000012   -0.01    179.02   
   512. D(C  14,C  13,Fe  0,C  15)    -36.99 -0.000050    0.02    -36.98   
   513. D(C  12,C  13,Fe  0,C   2)   -100.12  0.000152   -0.03   -100.16   
   514. D(H  18,C  13,C   5,C   1)     59.59  0.000112   -0.04     59.55   
   515. D(C  12,C  13,Fe  0,C   1)    -62.97  0.000182   -0.04    -63.02   
   516. D(H  18,C  13,Fe  0,C   1)     58.68  0.000097   -0.03     58.65   
   517. D(C  14,C  13,Fe  0,C  12)   -116.47 -0.000193    0.05   -116.42   
   518. D(C  14,C  13,C  12,C  11)     -0.00 -0.000005    0.00     -0.00   
   519. D(C  14,C  13,Fe  0,C   4)     62.57 -0.000181    0.04     62.60   
   520. D(H  18,C  13,C  12,H  19)     -0.13 -0.000002    0.00     -0.12   
   521. D(H  18,C  13,C  12,C  11)   -179.52  0.000173   -0.07   -179.59   
   522. D(H  18,C  13,C  12,Fe  0)   -115.58 -0.000098    0.01   -115.57   
   523. D(C  14,C  13,C  12,H  19)    179.40 -0.000181    0.07    179.47   
   524. D(C  15,C  14,C  13,H  18)   -175.80 -0.000128    0.07   -175.73   
   525. D(H  20,C  14,C  13,H  18)      0.27  0.000002    0.01      0.28   
   526. D(H  20,C  14,C  13,C  12)   -179.26  0.000179   -0.06   -179.32   
   527. D(H  20,C  14,C  13,Fe  0)   -117.10 -0.000086   -0.00   -117.10   
   528. D(C  15,C  14,C  13,C  12)      4.67  0.000049    0.01      4.68   
   529. D(C  15,C  14,C  13,Fe  0)     66.83 -0.000216    0.06     66.89   
   530. D(Fe  0,C  14,C  13,H  18)    117.37  0.000088    0.02    117.38   
   531. D(Fe  0,C  14,C  13,C  12)    -62.16  0.000265   -0.05    -62.21   
   532. D(H  20,C  14,C   1,H   9)   -179.29 -0.000065    0.08   -179.22   
   533. D(H  20,C  14,C   1,C   5)    -60.14 -0.000139    0.07    -60.07   
   534. D(H  20,C  14,C   1,C   2)     57.07  0.000022    0.04     57.11   
   535. D(C  13,C  14,C   1,H   9)     61.94  0.000074    0.00     61.94   
   536. D(H  20,C  14,Fe  0,C  13)    118.40 -0.000139    0.07    118.47   
   537. D(C  15,C  14,C   1,C   2)   -178.55 -0.000010    0.00   -178.55   
   538. D(H  20,C  14,Fe  0,C  12)    157.39 -0.000122    0.09    157.48   
   539. D(H  20,C  14,Fe  0,C  11)   -159.38 -0.000015    0.07   -159.31   
   540. D(H  20,C  14,Fe  0,C  15)   -124.70  0.000033    0.04   -124.66   
   541. D(H  20,C  14,Fe  0,C   5)    -61.08 -0.000128    0.06    -61.01   
   542. D(C  13,C  14,C   1,C   2)    -61.71  0.000161   -0.03    -61.74   
   543. D(H  20,C  14,Fe  0,C   4)    -22.92 -0.000112    0.07    -22.85   
   544. D(H  20,C  14,Fe  0,C   3)     20.56  0.000000    0.06     20.61   
   545. D(H  20,C  14,Fe  0,C   2)     55.19  0.000046    0.03     55.22   
   546. D(C  15,C  14,C   1,C   5)     64.24 -0.000171    0.03     64.27   
   547. D(C  15,C  14,Fe  0,C  13)   -116.90 -0.000171    0.03   -116.86   
   548. D(C  15,C  14,Fe  0,C  12)    -77.91 -0.000154    0.05    -77.86   
   549. D(C  13,C  14,C   1,C   5)   -178.91 -0.000000   -0.00   -178.91   
   550. D(C  15,C  14,Fe  0,C  11)    -34.68 -0.000047    0.03    -34.65   
   551. D(C  15,C  14,Fe  0,C   5)     63.62 -0.000161    0.03     63.65   
   552. D(C  15,C  14,Fe  0,C   4)    101.78 -0.000144    0.03    101.81   
   553. D(C  15,C  14,Fe  0,C   3)    145.26 -0.000032    0.02    145.28   
   554. D(C  13,C  14,Fe  0,C  11)     82.22  0.000124   -0.00     82.22   
   555. D(C  13,C  14,Fe  0,C   5)   -179.48  0.000010   -0.01   -179.49   
   556. D(C  13,C  14,Fe  0,C   4)   -141.33  0.000027    0.00   -141.33   
   557. D(C  13,C  14,Fe  0,C  12)     38.99  0.000017    0.01     39.00   
   558. D(C  13,C  14,Fe  0,C   3)    -97.84  0.000139   -0.02    -97.86   
   559. D(C  13,C  14,Fe  0,C  15)    116.90  0.000171   -0.03    116.86   
   560. D(C  13,C  14,Fe  0,C   2)    -63.21  0.000184   -0.04    -63.25   
   561. D(C  15,C  14,C   1,H   9)    -54.91 -0.000097    0.04    -54.88   
   562. D(C  15,C  14,Fe  0,C   2)    179.89  0.000013   -0.00    179.89   
   563. D(C  16,C  15,C  14,H  20)      1.98 -0.000110    0.10      2.09   
   564. D(C  16,C  15,C  14,C  13)    178.02  0.000018    0.05    178.06   
   565. D(C  11,C  15,C  14,H  20)    176.55 -0.000186    0.04    176.59   
   566. D(C  11,C  15,C  14,Fe  0)     53.65 -0.000267    0.01     53.66   
   567. D(C  14,C  15,C   2,H  10)     62.33  0.000051    0.00     62.34   
   568. D(C  16,C  15,C  11,H  39)     -1.85  0.000110   -0.10     -1.95   
   569. D(C  16,C  15,C  11,C  12)   -178.02 -0.000022   -0.05   -178.06   
   570. D(Fe  0,C  15,C  11,H  39)   -122.86 -0.000094   -0.03   -122.89   
   571. D(C  14,C  15,C  11,C  12)      7.42  0.000054    0.01      7.43   
   572. D(C  14,C  15,C  11,Fe  0)    -53.56  0.000279   -0.01    -53.57   
   573. D(Fe  0,C  15,C  11,C  12)     60.97 -0.000226    0.02     61.00   
   574. D(C  16,C  15,C   2,H  10)   -178.58 -0.000003    0.01   -178.57   
   575. D(C  16,C  15,C   2,C   3)     61.97  0.000060    0.00     61.97   
   576. D(C  14,C  15,C  11,H  39)   -176.42  0.000186   -0.04   -176.46   
   577. D(Fe  0,C  15,C  14,H  20)    122.90  0.000081    0.04    122.94   
   578. D(C  14,C  15,C   2,C   3)    -57.12  0.000114   -0.00    -57.12   
   579. D(C  14,C  15,C   2,C   1)   -178.47 -0.000009    0.00   -178.47   
   580. D(C  11,C  15,C   2,H  10)    -59.67 -0.000045   -0.01    -59.68   
   581. D(C  11,C  15,C   2,C   3)   -179.13  0.000018   -0.02   -179.14   
   582. D(Fe  0,C  15,C  14,C  13)    -61.07  0.000209   -0.02    -61.09   
   583. D(C  11,C  15,C   2,C   1)     59.52 -0.000106   -0.01     59.51   
   584. D(C  16,C  15,Fe  0,C  14)    118.87 -0.000058    0.00    118.87   
   585. D(C  14,C  15,Fe  0,C  12)     83.41  0.000108    0.01     83.42   
   586. D(C  16,C  15,Fe  0,C   5)    -21.01 -0.000062    0.01    -21.00   
   587. D(C  16,C  15,Fe  0,C   4)     22.51  0.000061   -0.00     22.50   
   588. D(C  16,C  15,Fe  0,C   3)     60.87  0.000062    0.00     60.87   
   589. D(C  11,C  15,C  14,C  13)     -7.42 -0.000058   -0.01     -7.43   
   590. D(C  16,C  15,C   2,C   1)    -59.38 -0.000063    0.00    -59.38   
   591. D(C  16,C  15,Fe  0,C   1)    -59.52 -0.000080    0.01    -59.51   
   592. D(C  14,C  15,Fe  0,C  13)     38.82 -0.000013    0.01     38.83   
   593. D(C  16,C  15,Fe  0,C  13)    157.69 -0.000072    0.01    157.70   
   594. D(C  16,C  15,C  11,Fe  0)    121.01  0.000203   -0.07    120.94   
   595. D(C  14,C  15,Fe  0,C  11)    122.15  0.000096    0.02    122.16   
   596. D(C  14,C  15,Fe  0,C   5)   -139.88 -0.000004    0.01   -139.88   
   597. D(C  14,C  15,Fe  0,C   4)    -96.36  0.000119   -0.01    -96.37   
   598. D(C  16,C  15,Fe  0,C  12)   -157.72  0.000050    0.01   -157.71   
   599. D(C  14,C  15,Fe  0,C   3)    -58.00  0.000120   -0.00    -58.00   
   600. D(C  14,C  15,Fe  0,C   1)   -178.39 -0.000022    0.01   -178.38   
   601. D(C  16,C  15,Fe  0,C  11)   -118.99  0.000038    0.02   -118.97   
   602. D(C  11,C  15,Fe  0,C  13)    -83.32 -0.000110   -0.01    -83.33   
   603. D(C  11,C  15,Fe  0,C   3)    179.86  0.000024   -0.02    179.84   
   604. D(C  11,C  15,Fe  0,C   1)     59.46 -0.000118   -0.01     59.45   
   605. D(C  11,C  15,Fe  0,C   5)     97.97 -0.000101   -0.01     97.96   
   606. D(C  16,C  15,C  14,Fe  0)   -120.92 -0.000191    0.07   -120.85   
   607. D(C  11,C  15,Fe  0,C  12)    -38.73  0.000012   -0.01    -38.74   
   608. D(C  11,C  15,Fe  0,C   4)    141.49  0.000023   -0.02    141.47   
   609. D(C  11,C  15,Fe  0,C  14)   -122.15 -0.000096   -0.02   -122.16   
   610. D(C  32,C  16,C  15,C  14)    178.52  0.000066   -0.12    178.40   
   611. D(C  32,C  16,C  15,C  11)      5.04  0.000170   -0.05      5.00   
   612. D(C  32,C  16,C  15,Fe  0)     91.89  0.000135   -0.09     91.80   
   613. D(Co 21,C  16,C  15,C  14)    -93.07 -0.000008   -0.12    -93.19   
   614. D(Co 21,C  16,C  15,C  11)     93.45  0.000096   -0.05     93.41   
   615. D(Co 21,C  16,C  15,Fe  0)   -179.69  0.000061   -0.09   -179.79   
   616. D(C  17,C  16,C  15,C  14)     -4.67 -0.000154   -0.05     -4.72   
   617. D(C  17,C  16,C  15,C  11)   -178.15 -0.000050    0.02   -178.13   
   618. D(C  17,C  16,C  15,Fe  0)    -91.30 -0.000085   -0.03    -91.32   
   619. D(H  35,C  17,C  16,C  32)    175.63 -0.000225    0.07    175.70   
   620. D(H  35,C  17,C  16,Co 21)    120.42  0.000041    0.05    120.47   
   621. D(H  35,C  17,C  16,C  15)     -1.72 -0.000047    0.02     -1.71   
   622. D(C  34,C  17,C  16,C  32)     -4.76 -0.000052   -0.01     -4.78   
   623. D(C  34,C  17,C  16,Co 21)    -59.97  0.000214   -0.03    -60.00   
   624. D(C  34,C  17,C  16,C  15)    177.89  0.000126   -0.07    177.82   
   625. D(Co 21,C  17,C  16,C  32)     55.21 -0.000266    0.02     55.22   
   626. D(Co 21,C  17,C  16,C  15)   -122.14 -0.000088   -0.04   -122.18   
   627. D(C  34,Co 21,C  17,H  35)    119.14 -0.000157    0.07    119.21   
   628. D(C  33,Co 21,C  17,H  35)    157.27 -0.000147    0.08    157.35   
   629. D(C  33,Co 21,C  17,C  34)     38.13  0.000010    0.01     38.13   
   630. D(C  33,Co 21,C  17,C  16)    -80.67 -0.000223    0.05    -80.61   
   631. D(C  32,Co 21,C  17,C  34)     82.10  0.000153   -0.01     82.09   
   632. D(C  32,Co 21,C  17,C  16)    -36.69 -0.000079    0.03    -36.66   
   633. D(C  26,Co 21,C  17,H  35)    -43.00 -0.000175    0.08    -42.91   
   634. D(C  26,Co 21,C  17,C  34)   -162.14 -0.000018    0.01   -162.12   
   635. D(C  26,Co 21,C  17,C  16)     79.07 -0.000251    0.06     79.13   
   636. D(C  25,Co 21,C  17,H  35)     -1.13 -0.000073    0.07     -1.06   
   637. D(C  25,Co 21,C  17,C  34)   -120.27  0.000083   -0.00   -120.27   
   638. D(C  24,Co 21,C  17,H  35)     40.78  0.000073    0.05     40.83   
   639. D(C  24,Co 21,C  17,C  34)    -78.36  0.000230   -0.02    -78.38   
   640. D(C  24,Co 21,C  17,C  16)    162.85 -0.000003    0.02    162.87   
   641. D(C  23,Co 21,C  17,C  34)    -45.96  0.000164   -0.01    -45.97   
   642. D(C  23,Co 21,C  17,C  16)   -164.75 -0.000068    0.03   -164.72   
   643. D(C  22,Co 21,C  17,H  35)    -76.06 -0.000099    0.06    -76.00   
   644. D(C  22,Co 21,C  17,C  16)     46.01 -0.000175    0.03     46.04   
   645. D(C  16,Co 21,C  17,H  35)   -122.07  0.000076    0.03   -122.04   
   646. D(C  16,Co 21,C  17,C  34)    118.79  0.000233   -0.04    118.75   
   647. D(C  34,Co 21,C  16,C  32)    -82.60 -0.000137    0.00    -82.60   
   648. D(C  34,Co 21,C  16,C  17)     38.13 -0.000010    0.01     38.14   
   649. D(C  34,Co 21,C  16,C  15)    157.76 -0.000118    0.06    157.82   
   650. D(C  33,Co 21,C  16,C  32)    -38.12  0.000003   -0.01    -38.13   
   651. D(C  33,Co 21,C  16,C  17)     82.61  0.000130    0.00     82.61   
   652. D(C  33,Co 21,C  16,C  15)   -157.76  0.000021    0.05   -157.71   
   653. D(C  32,Co 21,C  16,C  17)    120.73  0.000126    0.01    120.74   
   654. D(C  22,Co 21,C  17,C  34)    164.80  0.000058   -0.01    164.79   
   655. D(C  32,Co 21,C  16,C  15)   -119.64  0.000018    0.06   -119.58   
   656. D(C  26,Co 21,C  16,C  32)    119.65 -0.000064   -0.00    119.64   
   657. D(C  26,Co 21,C  16,C  17)   -119.62  0.000062    0.01   -119.61   
   658. D(C  23,Co 21,C  17,H  35)     73.18  0.000007    0.06     73.24   
   659. D(C  26,Co 21,C  16,C  15)      0.01 -0.000046    0.05      0.06   
   660. D(C  25,Co 21,C  16,C  32)    161.73  0.000032   -0.01    161.72   
   661. D(C  25,Co 21,C  16,C  17)    -77.54  0.000158   -0.00    -77.54   
   662. D(C  25,Co 21,C  17,C  16)    120.93 -0.000149    0.04    120.98   
   663. D(C  25,Co 21,C  16,C  15)     42.09  0.000050    0.04     42.14   
   664. D(C  24,Co 21,C  16,C  32)   -164.64 -0.000009    0.02   -164.62   
   665. D(C  24,Co 21,C  16,C  17)    -43.91  0.000117    0.03    -43.88   
   666. D(C  24,Co 21,C  16,C  15)     75.72  0.000009    0.08     75.80   
   667. D(C  23,Co 21,C  16,C  32)     43.98 -0.000110   -0.03     43.95   
   668. D(C  23,Co 21,C  16,C  17)    164.71  0.000016   -0.02    164.69   
   669. D(C  23,Co 21,C  16,C  15)    -75.66 -0.000092    0.03    -75.63   
   670. D(C  32,Co 21,C  17,H  35)   -158.76 -0.000004    0.06   -158.70   
   671. D(C  22,Co 21,C  16,C  32)     77.58 -0.000155    0.00     77.58   
   672. D(C  22,Co 21,C  16,C  17)   -161.68 -0.000029    0.01   -161.67   
   673. D(C  22,Co 21,C  16,C  15)    -42.06 -0.000137    0.06    -42.00   
   674. D(C  34,Co 21,C  17,C  16)   -118.79 -0.000233    0.04   -118.75   
   675. D(C  17,Co 21,C  16,C  32)   -120.73 -0.000126   -0.01   -120.74   
   676. D(C  17,Co 21,C  16,C  15)    119.63 -0.000108    0.05    119.68   
   677. D(H  28,C  22,Co 21,C  34)     75.32  0.000064    0.00     75.32   
   678. D(H  28,C  22,Co 21,C  33)     41.53  0.000119   -0.01     41.52   
   679. D(H  28,C  22,Co 21,C  32)     -0.63  0.000017    0.01     -0.62   
   680. D(H  28,C  22,Co 21,C  26)   -120.72  0.000105   -0.01   -120.73   
   681. D(H  28,C  22,Co 21,C  25)   -158.23  0.000087   -0.01   -158.24   
   682. D(H  28,C  22,Co 21,C  24)    157.79 -0.000101    0.02    157.81   
   683. D(H  28,C  22,Co 21,C  17)    -75.73 -0.000079    0.03    -75.70   
   684. D(H  28,C  22,Co 21,C  16)    -42.03 -0.000146    0.04    -41.99   
   685. D(C  26,C  22,Co 21,C  34)   -163.96 -0.000041    0.01   -163.94   
   686. D(C  26,C  22,Co 21,C  33)    162.25  0.000014    0.00    162.25   
   687. D(C  26,C  22,Co 21,C  32)    120.09 -0.000088    0.02    120.11   
   688. D(C  26,C  22,Co 21,C  25)    -37.51 -0.000018    0.00    -37.50   
   689. D(C  26,C  22,Co 21,C  24)    -81.49 -0.000206    0.03    -81.46   
   690. D(C  26,C  22,Co 21,C  23)   -118.82 -0.000204    0.03   -118.79   
   691. D(C  26,C  22,Co 21,C  17)     44.99 -0.000184    0.04     45.04   
   692. D(C  26,C  22,Co 21,C  16)     78.69 -0.000251    0.06     78.74   
   693. D(C  23,C  22,Co 21,C  34)    -45.14  0.000162   -0.02    -45.16   
   694. D(H  28,C  22,Co 21,C  23)    120.46 -0.000099    0.02    120.48   
   695. D(C  23,C  22,Co 21,C  33)    -78.93  0.000218   -0.03    -78.96   
   696. D(C  23,C  22,Co 21,C  32)   -121.09  0.000116   -0.01   -121.10   
   697. D(C  23,C  22,Co 21,C  26)    118.82  0.000204   -0.03    118.79   
   698. D(C  23,C  22,Co 21,C  25)     81.31  0.000186   -0.03     81.28   
   699. D(C  23,C  22,Co 21,C  24)     37.33 -0.000002   -0.00     37.33   
   700. D(C  23,C  22,Co 21,C  17)    163.81  0.000020    0.01    163.82   
   701. D(C  23,C  22,Co 21,C  16)   -162.49 -0.000047    0.02   -162.47   
   702. D(H  29,C  23,C  22,H  28)     -0.46 -0.000005   -0.00     -0.47   
   703. D(H  29,C  23,C  22,C  26)    177.95 -0.000162    0.05    178.00   
   704. D(H  29,C  23,C  22,Co 21)    117.69  0.000073    0.02    117.70   
   705. D(C  24,C  23,C  22,H  28)   -177.42  0.000194   -0.06   -177.48   
   706. D(C  24,C  23,C  22,C  26)      1.00  0.000037   -0.00      0.99   
   707. D(C  24,C  23,C  22,Co 21)    -59.27  0.000272   -0.04    -59.31   
   708. D(Co 21,C  23,C  22,H  28)   -118.15 -0.000078   -0.02   -118.17   
   709. D(H  29,C  23,Co 21,C  34)     42.66  0.000111   -0.01     42.65   
   710. D(H  29,C  23,Co 21,C  33)      0.04  0.000010   -0.00      0.04   
   711. D(H  29,C  23,Co 21,C  32)    -42.16 -0.000080    0.01    -42.14   
   712. D(H  29,C  23,Co 21,C  25)    158.42 -0.000060    0.01    158.43   
   713. D(H  29,C  23,Co 21,C  24)    120.68 -0.000103    0.01    120.70   
   714. D(H  29,C  23,Co 21,C  22)   -119.92  0.000086   -0.01   -119.93   
   715. D(H  29,C  23,Co 21,C  17)     76.76  0.000029   -0.01     76.75   
   716. D(H  29,C  23,Co 21,C  16)    -74.61 -0.000079    0.05    -74.56   
   717. D(C  24,C  23,Co 21,C  34)    -78.02  0.000214   -0.03    -78.05   
   718. D(C  24,C  23,Co 21,C  33)   -120.64  0.000113   -0.02   -120.66   
   719. D(C  24,C  23,Co 21,C  32)   -162.84  0.000023   -0.00   -162.84   
   720. D(C  24,C  23,Co 21,C  26)     81.56  0.000183   -0.03     81.54   
   721. D(C  24,C  23,Co 21,C  25)     37.74  0.000043   -0.01     37.73   
   722. D(H  29,C  23,Co 21,C  26)   -157.75  0.000080   -0.01   -157.77   
   723. D(C  24,C  23,Co 21,C  22)    119.40  0.000189   -0.02    119.38   
   724. D(C  24,C  23,Co 21,C  17)    -43.92  0.000132   -0.02    -43.94   
   725. D(C  24,C  23,Co 21,C  16)    164.71  0.000024    0.03    164.75   
   726. D(Co 21,C  23,C  22,C  26)     60.26 -0.000234    0.03     60.30   
   727. D(C  22,C  23,Co 21,C  34)    162.58  0.000025   -0.00    162.57   
   728. D(C  22,C  23,Co 21,C  33)    119.96 -0.000076    0.01    119.97   
   729. D(C  22,C  23,Co 21,C  32)     77.76 -0.000166    0.02     77.78   
   730. D(C  22,C  23,Co 21,C  26)    -37.84 -0.000006   -0.00    -37.84   
   731. D(C  22,C  23,Co 21,C  25)    -81.66 -0.000147    0.02    -81.64   
   732. D(C  22,C  23,Co 21,C  24)   -119.40 -0.000189    0.02   -119.38   
   733. D(C  22,C  23,Co 21,C  17)   -163.33 -0.000058    0.00   -163.32   
   734. D(C  22,C  23,Co 21,C  16)     45.31 -0.000165    0.06     45.37   
   735. D(H  30,C  24,C  23,C  22)    176.92 -0.000192    0.05    176.96   
   736. D(H  30,C  24,C  23,Co 21)    118.16  0.000113    0.01    118.16   
   737. D(C  25,C  24,C  23,H  29)   -176.94  0.000202   -0.06   -177.00   
   738. D(C  25,C  24,C  23,C  22)      0.00  0.000004   -0.01     -0.01   
   739. D(C  25,C  24,C  23,Co 21)    -58.76  0.000309   -0.05    -58.81   
   740. D(Co 21,C  24,C  23,H  29)   -118.18 -0.000108   -0.01   -118.20   
   741. D(Co 21,C  24,C  23,C  22)     58.76 -0.000306    0.04     58.80   
   742. D(H  30,C  24,Co 21,C  33)    -42.63 -0.000109    0.01    -42.62   
   743. D(H  30,C  24,Co 21,C  32)    -76.61 -0.000019   -0.01    -76.61   
   744. D(H  30,C  24,Co 21,C  26)    157.75 -0.000083    0.01    157.76   
   745. D(H  30,C  24,Co 21,C  23)   -120.70  0.000106   -0.02   -120.72   
   746. D(H  30,C  24,Co 21,C  22)   -158.43  0.000063   -0.01   -158.44   
   747. D(H  30,C  24,Co 21,C  17)     42.15  0.000086   -0.01     42.14   
   748. D(H  30,C  24,Co 21,C  16)     74.53  0.000050   -0.04     74.49   
   749. D(C  25,C  24,Co 21,C  34)   -119.94  0.000085   -0.01   -119.95   
   750. D(C  25,C  24,Co 21,C  33)   -162.53 -0.000018   -0.01   -162.54   
   751. D(C  25,C  24,Co 21,C  32)    163.49  0.000071   -0.02    163.47   
   752. D(C  25,C  24,Co 21,C  26)     37.84  0.000007   -0.00     37.84   
   753. D(C  25,C  24,Co 21,C  23)    119.39  0.000196   -0.03    119.36   
   754. D(H  30,C  24,Co 21,C  25)    119.90 -0.000090    0.01    119.92   
   755. D(C  25,C  24,Co 21,C  22)     81.66  0.000153   -0.02     81.64   
   756. D(C  25,C  24,Co 21,C  17)    -77.75  0.000176   -0.02    -77.77   
   757. D(C  25,C  24,Co 21,C  16)    -45.38  0.000140   -0.05    -45.43   
   758. D(H  30,C  24,Co 21,C  34)     -0.04 -0.000005    0.00     -0.04   
   759. D(C  23,C  24,Co 21,C  34)    120.66 -0.000111    0.02    120.68   
   760. D(C  23,C  24,Co 21,C  33)     78.07 -0.000215    0.03     78.10   
   761. D(C  23,C  24,Co 21,C  32)     44.09 -0.000125    0.01     44.10   
   762. D(C  23,C  24,Co 21,C  26)    -81.55 -0.000189    0.03    -81.52   
   763. D(C  23,C  24,Co 21,C  25)   -119.39 -0.000196    0.03   -119.36   
   764. D(C  23,C  24,Co 21,C  22)    -37.73 -0.000044    0.01    -37.72   
   765. D(C  23,C  24,Co 21,C  17)    162.86 -0.000020    0.01    162.86   
   766. D(H  30,C  24,C  23,H  29)     -0.03  0.000006   -0.01     -0.03   
   767. D(C  23,C  24,Co 21,C  16)   -164.77 -0.000057   -0.02   -164.79   
   768. D(C  24,C  25,Co 21,C  34)     78.92 -0.000205    0.03     78.94   
   769. D(C  24,C  25,Co 21,C  33)     45.27 -0.000145   -0.00     45.27   
   770. D(C  24,C  25,Co 21,C  32)   -164.04 -0.000034    0.02   -164.02   
   771. D(C  24,C  25,Co 21,C  26)   -118.81 -0.000195    0.03   -118.78   
   772. D(C  24,C  25,Co 21,C  23)    -37.33  0.000008   -0.00    -37.33   
   773. D(C  24,C  25,Co 21,C  22)    -81.30 -0.000174    0.02    -81.28   
   774. D(C  24,C  25,Co 21,C  17)    121.04 -0.000108    0.02    121.06   
   775. D(C  24,C  25,Co 21,C  16)    162.41  0.000009   -0.01    162.41   
   776. D(H  31,C  25,C  24,H  30)      0.47  0.000000    0.01      0.48   
   777. D(H  31,C  25,C  24,Co 21)    118.11  0.000084    0.02    118.13   
   778. D(C  26,C  25,C  24,H  30)   -177.92  0.000154   -0.04   -177.97   
   779. D(C  26,C  25,C  24,C  23)     -1.00 -0.000043    0.01     -0.98   
   780. D(C  26,C  25,C  24,Co 21)    -60.28  0.000238   -0.03    -60.31   
   781. D(Co 21,C  25,C  24,H  30)   -117.64 -0.000084   -0.01   -117.65   
   782. D(Co 21,C  25,C  24,C  23)     59.29 -0.000281    0.04     59.33   
   783. D(H  31,C  25,Co 21,C  34)    -41.56 -0.000113    0.02    -41.54   
   784. D(H  31,C  25,Co 21,C  33)    -75.20 -0.000052   -0.01    -75.22   
   785. D(H  31,C  25,Co 21,C  32)     75.48  0.000059    0.01     75.49   
   786. D(H  31,C  25,Co 21,C  26)    120.72 -0.000103    0.01    120.73   
   787. D(H  31,C  25,Co 21,C  24)   -120.47  0.000092   -0.01   -120.48   
   788. D(H  31,C  25,Co 21,C  23)   -157.80  0.000100   -0.01   -157.82   
   789. D(H  31,C  25,Co 21,C  22)    158.22 -0.000082    0.01    158.23   
   790. D(H  31,C  25,Co 21,C  17)      0.57 -0.000016    0.01      0.57   
   791. D(H  31,C  25,Co 21,C  16)     41.94  0.000101   -0.02     41.93   
   792. D(C  26,C  25,Co 21,C  34)   -162.27 -0.000010    0.00   -162.27   
   793. D(C  26,C  25,Co 21,C  33)    164.08  0.000050   -0.03    164.05   
   794. D(C  26,C  25,Co 21,C  32)    -45.24  0.000162   -0.00    -45.24   
   795. D(C  26,C  25,Co 21,C  24)    118.81  0.000195   -0.03    118.78   
   796. D(C  26,C  25,Co 21,C  23)     81.48  0.000203   -0.03     81.45   
   797. D(C  26,C  25,Co 21,C  22)     37.50  0.000021   -0.00     37.50   
   798. D(H  31,C  25,C  24,C  23)    177.40 -0.000197    0.06    177.46   
   799. D(C  26,C  25,Co 21,C  17)   -120.15  0.000087   -0.01   -120.16   
   800. D(C  26,C  25,Co 21,C  16)    -78.78  0.000204   -0.03    -78.81   
   801. D(H  27,C  26,C  25,H  31)     -0.83 -0.000023    0.01     -0.82   
   802. D(H  27,C  26,C  25,C  24)    177.56 -0.000177    0.06    177.62   
   803. D(C  22,C  26,C  25,H  31)   -176.78  0.000218   -0.06   -176.85   
   804. D(C  22,C  26,C  25,C  24)      1.61  0.000065   -0.01      1.59   
   805. D(C  22,C  26,C  25,Co 21)    -58.66  0.000326   -0.05    -58.71   
   806. D(Co 21,C  26,C  25,C  24)     60.27 -0.000261    0.04     60.30   
   807. D(H  27,C  26,C  22,H  28)      0.85  0.000023   -0.01      0.84   
   808. D(H  27,C  26,C  22,C  23)   -177.56  0.000180   -0.06   -177.62   
   809. D(C  25,C  26,C  22,H  28)    176.80 -0.000220    0.07    176.87   
   810. D(C  25,C  26,C  22,C  23)     -1.61 -0.000063    0.01     -1.60   
   811. D(C  25,C  26,C  22,Co 21)     58.65 -0.000320    0.05     58.70   
   812. D(Co 21,C  26,C  22,H  28)    118.16  0.000101    0.02    118.17   
   813. D(Co 21,C  26,C  22,C  23)    -60.25  0.000257   -0.04    -60.29   
   814. D(H  27,C  26,Co 21,C  34)    -75.37 -0.000043   -0.00    -75.37   
   815. D(H  27,C  26,Co 21,C  33)     75.28  0.000057    0.01     75.29   
   816. D(H  27,C  26,Co 21,C  32)     41.76  0.000124   -0.01     41.75   
   817. D(H  27,C  26,Co 21,C  25)   -120.25  0.000103   -0.02   -120.27   
   818. D(H  27,C  26,Co 21,C  24)   -158.24  0.000062   -0.01   -158.25   
   819. D(H  27,C  26,Co 21,C  23)    158.25 -0.000054    0.01    158.25   
   820. D(H  27,C  26,Co 21,C  22)    120.26 -0.000086    0.01    120.27   
   821. D(H  27,C  26,Co 21,C  17)    -41.85 -0.000117    0.02    -41.83   
   822. D(H  27,C  26,Co 21,C  16)     -0.04 -0.000021    0.01     -0.03   
   823. D(C  25,C  26,Co 21,C  34)     44.88 -0.000145    0.02     44.89   
   824. D(C  25,C  26,Co 21,C  33)   -164.47 -0.000045    0.03   -164.45   
   825. D(C  25,C  26,Co 21,C  32)    162.01  0.000022    0.01    162.01   
   826. D(C  25,C  26,Co 21,C  24)    -37.99 -0.000041    0.01    -37.99   
   827. D(C  25,C  26,Co 21,C  23)    -81.51 -0.000157    0.03    -81.48   
   828. D(C  25,C  26,Co 21,C  22)   -119.49 -0.000189    0.03   -119.46   
   829. D(C  25,C  26,Co 21,C  17)     78.39 -0.000220    0.04     78.43   
   830. D(H  27,C  26,C  22,Co 21)   -117.30 -0.000078   -0.02   -117.33   
   831. D(C  25,C  26,Co 21,C  16)    120.20 -0.000124    0.03    120.23   
   832. D(C  22,C  26,Co 21,C  34)    164.37  0.000043   -0.01    164.36   
   833. D(C  22,C  26,Co 21,C  33)    -44.98  0.000143   -0.00    -44.98   
   834. D(Co 21,C  26,C  25,H  31)   -118.12 -0.000108   -0.01   -118.14   
   835. D(C  22,C  26,Co 21,C  32)    -78.50  0.000210   -0.02    -78.52   
   836. D(C  22,C  26,Co 21,C  25)    119.49  0.000189   -0.03    119.46   
   837. D(C  22,C  26,Co 21,C  24)     81.50  0.000148   -0.02     81.48   
   838. D(H  27,C  26,C  25,Co 21)    117.29  0.000084    0.02    117.32   
   839. D(C  22,C  26,Co 21,C  23)     37.99  0.000032   -0.00     37.98   
   840. D(C  22,C  26,Co 21,C  17)   -162.11 -0.000031    0.01   -162.10   
   841. D(C  22,C  26,Co 21,C  16)   -120.30  0.000065    0.00   -120.30   
   842. D(H  38,C  32,Co 21,C  34)   -157.27  0.000138   -0.08   -157.35   
   843. D(H  38,C  32,Co 21,C  33)   -119.13  0.000154   -0.07   -119.21   
   844. D(H  38,C  32,Co 21,C  26)     43.01  0.000175   -0.08     42.93   
   845. D(H  38,C  32,Co 21,C  24)    -73.36 -0.000018   -0.04    -73.41   
   846. D(H  38,C  32,Co 21,C  23)    -40.81 -0.000080   -0.04    -40.86   
   847. D(H  38,C  32,Co 21,C  22)      1.12  0.000066   -0.07      1.05   
   848. D(H  38,C  32,Co 21,C  16)    122.06 -0.000048   -0.03    122.03   
   849. D(C  33,C  32,Co 21,C  34)    -38.13 -0.000016   -0.00    -38.14   
   850. D(C  33,C  32,Co 21,C  26)    162.15  0.000020   -0.01    162.14   
   851. D(C  33,C  32,Co 21,C  24)     45.77 -0.000172    0.03     45.80   
   852. D(C  33,C  32,Co 21,C  23)     78.32 -0.000234    0.03     78.35   
   853. D(C  33,C  32,Co 21,C  22)    120.25 -0.000089    0.01    120.26   
   854. D(C  33,C  32,Co 21,C  17)    -82.11 -0.000160    0.02    -82.10   
   855. D(C  33,C  32,Co 21,C  16)   -118.81 -0.000202    0.04   -118.77   
   856. D(C  16,C  32,Co 21,C  34)     80.67  0.000186   -0.04     80.63   
   857. D(C  16,C  32,Co 21,C  33)    118.81  0.000202   -0.04    118.77   
   858. D(C  16,C  32,Co 21,C  26)    -79.05  0.000223   -0.05    -79.10   
   859. D(C  16,C  32,Co 21,C  25)    -45.81  0.000161   -0.05    -45.87   
   860. D(C  16,C  32,Co 21,C  24)    164.58  0.000030   -0.01    164.57   
   861. D(C  16,C  32,Co 21,C  23)   -162.87 -0.000032   -0.01   -162.88   
   862. D(C  33,C  32,Co 21,C  25)   -164.62 -0.000041   -0.01   -164.63   
   863. D(C  16,C  32,Co 21,C  22)   -120.95  0.000113   -0.03   -120.98   
   864. D(C  16,C  32,Co 21,C  17)     36.69  0.000043   -0.02     36.67   
   865. D(H  38,C  32,C  16,Co 21)   -120.43 -0.000044   -0.05   -120.48   
   866. D(H  38,C  32,Co 21,C  17)    158.75 -0.000005   -0.06    158.69   
   867. D(H  38,C  32,C  16,C  17)   -175.63  0.000232   -0.07   -175.70   
   868. D(H  38,C  32,C  16,C  15)      1.72  0.000052   -0.01      1.71   
   869. D(C  33,C  32,C  16,Co 21)     59.95 -0.000228    0.04     59.99   
   870. D(H  38,C  32,Co 21,C  25)     76.25  0.000114   -0.09     76.16   
   871. D(C  33,C  32,C  16,C  17)      4.75  0.000047    0.02      4.77   
   872. D(C  33,C  32,C  16,C  15)   -177.90 -0.000132    0.07   -177.83   
   873. D(Co 21,C  32,C  16,C  17)    -55.20  0.000276   -0.02    -55.22   
   874. D(Co 21,C  32,C  16,C  15)    122.15  0.000096    0.04    122.19   
   875. D(H  36,C  33,C  32,H  38)      0.32  0.000000    0.01      0.33   
   876. D(H  36,C  33,C  32,Co 21)   -117.59 -0.000100   -0.02   -117.61   
   877. D(H  36,C  33,C  32,C  16)    179.94  0.000184   -0.07    179.87   
   878. D(C  34,C  33,C  32,H  38)    177.38 -0.000213    0.07    177.46   
   879. D(C  34,C  33,C  32,C  16)     -2.99 -0.000030   -0.01     -3.01   
   880. D(Co 21,C  33,C  32,H  38)    117.91  0.000100    0.03    117.94   
   881. D(Co 21,C  33,C  32,C  16)    -62.46  0.000284   -0.06    -62.52   
   882. D(H  36,C  33,Co 21,C  32)    120.56 -0.000105    0.02    120.58   
   883. D(H  36,C  33,Co 21,C  26)     75.17  0.000061   -0.02     75.14   
   884. D(H  36,C  33,Co 21,C  25)    -75.38 -0.000057    0.03    -75.34   
   885. D(H  36,C  33,Co 21,C  23)     -0.19 -0.000023    0.01     -0.18   
   886. D(H  36,C  33,Co 21,C  22)     42.04  0.000110   -0.01     42.02   
   887. D(H  36,C  33,Co 21,C  17)   -158.39  0.000090   -0.02   -158.41   
   888. D(H  36,C  33,Co 21,C  16)    158.18 -0.000059    0.01    158.19   
   889. D(C  34,C  33,Co 21,C  32)   -118.90 -0.000201    0.03   -118.87   
   890. D(C  34,C  33,Co 21,C  26)   -164.30 -0.000035   -0.01   -164.30   
   891. D(C  34,C  33,Co 21,C  25)     45.16 -0.000154    0.05     45.21   
   892. D(C  34,C  33,Co 21,C  24)     78.75 -0.000194    0.03     78.79   
   893. D(C  34,C  33,Co 21,C  23)    120.35 -0.000120    0.02    120.37   
   894. D(H  36,C  33,Co 21,C  24)    -41.78 -0.000098    0.02    -41.76   
   895. D(C  34,C  33,Co 21,C  22)    162.58  0.000013   -0.00    162.58   
   896. D(C  34,C  33,Co 21,C  17)    -37.85 -0.000007   -0.00    -37.86   
   897. D(C  34,C  33,Co 21,C  16)    -81.28 -0.000156    0.02    -81.26   
   898. D(H  36,C  33,Co 21,C  34)   -120.54  0.000097   -0.01   -120.55   
   899. D(C  32,C  33,Co 21,C  34)    118.90  0.000201   -0.03    118.87   
   900. D(C  32,C  33,Co 21,C  26)    -45.40  0.000166   -0.04    -45.43   
   901. D(C  32,C  33,Co 21,C  25)    164.06  0.000048    0.02    164.08   
   902. D(C  34,C  33,C  32,Co 21)     59.47 -0.000313    0.04     59.51   
   903. D(C  32,C  33,Co 21,C  24)   -162.35  0.000007    0.00   -162.34   
   904. D(C  32,C  33,Co 21,C  23)   -120.75  0.000082   -0.01   -120.76   
   905. D(C  32,C  33,Co 21,C  22)    -78.52  0.000214   -0.03    -78.55   
   906. D(C  32,C  33,Co 21,C  17)     81.05  0.000195   -0.03     81.01   
   907. D(C  32,C  33,Co 21,C  16)     37.62  0.000045   -0.01     37.61   
   908. D(H  37,C  34,C  33,H  36)     -0.01 -0.000011    0.01     -0.00   
   909. D(H  37,C  34,C  33,Co 21)   -117.14 -0.000132   -0.00   -117.14   
   910. D(Co 21,C  34,C  33,H  36)    117.13  0.000121    0.01    117.14   
   911. D(Co 21,C  34,C  33,C  32)    -59.92  0.000335   -0.05    -59.98   
   912. D(C  17,C  34,C  33,C  32)     -0.02 -0.000004    0.00     -0.01   
   913. D(C  17,C  34,C  33,Co 21)     59.91 -0.000339    0.06     59.97   
   914. D(H  37,C  34,Co 21,C  33)    120.54 -0.000097    0.01    120.55   
   915. D(H  37,C  34,Co 21,C  32)    158.40 -0.000084    0.00    158.41   
   916. D(H  37,C  34,Co 21,C  26)    -75.15 -0.000057    0.01    -75.13   
   917. D(H  37,C  34,Co 21,C  25)    -42.10 -0.000111    0.02    -42.08   
   918. D(H  37,C  34,Co 21,C  24)      0.12  0.000030   -0.01      0.11   
   919. D(H  37,C  34,Co 21,C  22)     75.19  0.000051   -0.01     75.17   
   920. D(H  37,C  34,Co 21,C  17)   -120.54  0.000115   -0.03   -120.57   
   921. D(H  37,C  34,Co 21,C  16)   -158.17  0.000114   -0.03   -158.20   
   922. D(C  33,C  34,Co 21,C  26)    164.31  0.000040    0.01    164.32   
   923. D(C  33,C  34,Co 21,C  25)   -162.64 -0.000013    0.01   -162.63   
   924. D(C  33,C  34,Co 21,C  24)   -120.43  0.000128   -0.01   -120.44   
   925. D(C  33,C  34,Co 21,C  23)    -78.85  0.000203   -0.03    -78.88   
   926. D(C  33,C  34,Co 21,C  22)    -45.35  0.000149   -0.02    -45.38   
   927. D(C  33,C  34,Co 21,C  17)    118.91  0.000213   -0.04    118.88   
   928. D(C  33,C  34,Co 21,C  16)     81.29  0.000212   -0.04     81.25   
   929. D(C  17,C  34,Co 21,C  33)   -118.91 -0.000213    0.04   -118.88   
   930. D(C  33,C  34,Co 21,C  32)     37.86  0.000014   -0.00     37.86   
   931. D(C  17,C  34,Co 21,C  32)    -81.05 -0.000199    0.03    -81.02   
   932. D(C  17,C  34,Co 21,C  26)     45.40 -0.000173    0.04     45.44   
   933. D(C  17,C  34,Co 21,C  25)     78.44 -0.000226    0.05     78.49   
   934. D(H  37,C  34,Co 21,C  23)     41.69  0.000106   -0.02     41.67   
   935. D(C  17,C  34,Co 21,C  24)    120.66 -0.000085    0.02    120.68   
   936. D(C  17,C  34,Co 21,C  23)    162.24 -0.000009    0.01    162.25   
   937. D(C  17,C  34,Co 21,C  22)   -164.27 -0.000064    0.02   -164.25   
   938. D(C  17,C  34,Co 21,C  16)    -37.63 -0.000001   -0.00    -37.63   
   939. D(H  37,C  34,C  17,H  35)     -0.31  0.000006   -0.02     -0.33   
   940. D(H  37,C  34,C  17,Co 21)    117.60  0.000076    0.01    117.62   
   941. D(H  37,C  34,C  17,C  16)   -179.92 -0.000167    0.06   -179.86   
   942. D(C  17,C  34,C  33,H  36)    177.04 -0.000218    0.07    177.10   
   943. D(C  33,C  34,C  17,H  35)   -177.37  0.000213   -0.08   -177.44   
   944. D(C  33,C  34,C  17,Co 21)    -59.45  0.000283   -0.04    -59.50   
   945. D(C  33,C  34,C  17,C  16)      3.02  0.000041    0.01      3.03   
   946. D(H  37,C  34,C  33,C  32)   -177.06  0.000203   -0.05   -177.12   
   947. D(Co 21,C  34,C  17,H  35)   -117.91 -0.000070   -0.03   -117.95   
   948. D(Co 21,C  34,C  17,C  16)     62.48 -0.000243    0.05     62.52   
    ----------------------------------------------------------------------------

Time needed for optimization step       :     2.60 sec
--------------------------------------------------------------------------
WARNING: There is at least non-excluded one OpenFabrics device found,
but there are no active ports detected (or Open MPI was unable to use
them).  This is most certainly not what you wanted.  Check your
cables, subnet manager configuration, etc.  The openib BTL will be
ignored for this job.

  Local host: compute-3-14
--------------------------------------------------------------------------
[compute-3-14.local:00916] 15 more processes have sent help message help-mpi-btl-openib.txt / no active ports found
[compute-3-14.local:00916] Set MCA parameter "orte_base_help_aggregate" to 0 to see all help / error messages

         *************************************************************
         *                GEOMETRY OPTIMIZATION CYCLE   2            *
         *************************************************************
---------------------------------
CARTESIAN COORDINATES (ANGSTROEM)
---------------------------------
  Fe     0.215932   -2.734608    0.097313
  C     -0.786899   -4.309659    1.192654
  C     -0.100466   -4.969458    0.147010
  C     -0.528018   -4.395365   -1.071884
  C     -1.573712   -3.453582   -0.790119
  C     -1.735295   -3.402225    0.614636
  H     -0.157603   -4.645888   -2.053985
  H     -2.128371   -2.890326   -1.523831
  H     -2.435457   -2.790186    1.161033
  H     -0.648440   -4.483442    2.248685
  H      0.697706   -5.685827    0.265563
  C      0.960127   -1.066284    1.273994
  C      1.987860   -1.998714    0.965943
  C      2.123923   -2.038327   -0.451437
  C      1.178076   -1.129533   -1.000175
  C      0.523692   -0.438588    0.066347
  C     -0.467446    0.587554   -0.057152
  C     -0.936824    1.196203   -1.272684
  H      2.810968   -2.648226   -1.016115
  H      2.550516   -2.574128    1.683739
  H      1.032766   -0.945282   -2.053264
  Co    -0.208105    2.704080   -0.094269
  C      1.079277    3.698114    1.150946
  C      0.139310    4.618809    0.594549
  C      0.271060    4.576806   -0.817751
  C      1.292626    3.630242   -1.135510
  C      1.807164    3.104990    0.082266
  H      2.563783    2.342728    0.175522
  H      1.196486    3.473107    2.198804
  H     -0.578218    5.201654    1.149043
  H     -0.328663    5.121560   -1.528772
  H      1.600127    3.344314   -2.128533
  C     -1.150701    1.262271    1.013018
  C     -2.089631    2.173488    0.461002
  C     -1.957133    2.132432   -0.957235
  H     -0.580039    0.974201   -2.265543
  H     -2.748582    2.817655    1.020277
  H     -2.497765    2.739862   -1.664888
  H     -0.985302    1.099392    2.065686
  H      0.617155   -0.826537    2.268618

----------------------------
CARTESIAN COORDINATES (A.U.)
----------------------------
  NO LB      ZA    FRAG     MASS         X           Y           Z
   0 Fe   26.0000    0    55.850    0.408053   -5.167661    0.183895
   1 C     6.0000    0    12.011   -1.487024   -8.144075    2.253789
   2 C     6.0000    0    12.011   -0.189854   -9.390915    0.277809
   3 C     6.0000    0    12.011   -0.997810   -8.306037   -2.025567
   4 C     6.0000    0    12.011   -2.973884   -6.526323   -1.493109
   5 C     6.0000    0    12.011   -3.279233   -6.429274    1.161494
   6 H     1.0000    0     1.008   -0.297826   -8.779455   -3.881469
   7 H     1.0000    0     1.008   -4.022038   -5.461924   -2.879624
   8 H     1.0000    0     1.008   -4.602346   -5.272688    2.194034
   9 H     1.0000    0     1.008   -1.225374   -8.472478    4.249400
  10 H     1.0000    0     1.008    1.318473  -10.744657    0.501841
  11 C     6.0000    0    12.011    1.814378   -2.014984    2.407499
  12 C     6.0000    0    12.011    3.756511   -3.777021    1.825368
  13 C     6.0000    0    12.011    4.013632   -3.851880   -0.853091
  14 C     6.0000    0    12.011    2.226242   -2.134509   -1.890057
  15 C     6.0000    0    12.011    0.989634   -0.828812    0.125378
  16 C     6.0000    0    12.011   -0.883345    1.110317   -0.108002
  17 C     6.0000    0    12.011   -1.770340    2.260495   -2.405024
  18 H     1.0000    0     1.008    5.311960   -5.004423   -1.920179
  19 H     1.0000    0     1.008    4.819776   -4.864398    3.181806
  20 H     1.0000    0     1.008    1.951645   -1.786324   -3.880107
  21 Co   27.0000    0    58.930   -0.393262    5.109971   -0.178143
  22 C     6.0000    0    12.011    2.039537    6.988422    2.174973
  23 C     6.0000    0    12.011    0.263259    8.728284    1.123535
  24 C     6.0000    0    12.011    0.512230    8.648910   -1.545326
  25 C     6.0000    0    12.011    2.442709    6.860164   -2.145803
  26 C     6.0000    0    12.011    3.415044    5.867581    0.155461
  27 H     1.0000    0     1.008    4.844848    4.427114    0.331688
  28 H     1.0000    0     1.008    2.261031    6.563221    4.155138
  29 H     1.0000    0     1.008   -1.092673    9.829702    2.171377
  30 H     1.0000    0     1.008   -0.621083    9.678345   -2.888961
  31 H     1.0000    0     1.008    3.023801    6.319838   -4.022344
  32 C     6.0000    0    12.011   -2.174510    2.385347    1.914327
  33 C     6.0000    0    12.011   -3.948830    4.107297    0.871167
  34 C     6.0000    0    12.011   -3.698446    4.029713   -1.808912
  35 H     1.0000    0     1.008   -1.096114    1.840974   -4.281256
  36 H     1.0000    0     1.008   -5.194067    5.324597    1.928045
  37 H     1.0000    0     1.008   -4.720092    5.177588   -3.146182
  38 H     1.0000    0     1.008   -1.861950    2.077550    3.903581
  39 H     1.0000    0     1.008    1.166254   -1.561929    4.287067

--------------------------------
INTERNAL COORDINATES (ANGSTROEM)
--------------------------------
 Fe     0   0   0     0.000000000000     0.00000000     0.00000000
 C      1   0   0     2.164769554424     0.00000000     0.00000000
 C      2   1   0     1.414176727549    74.95822901     0.00000000
 C      3   2   1     1.413536703904   107.53452534   303.89214034
 C      4   3   2     1.435208053101   108.51777885   354.95471592
 C      5   4   3     1.414950606827   107.57354511     3.04161483
 H      4   3   2     1.079116003620   125.92074102   176.94849528
 H      5   4   3     1.078534657126   125.72090111   182.91588482
 H      6   5   4     1.078594702598   126.70233576   179.69793692
 H      2   1   3     1.079154451676   123.56441305   123.37298776
 H      3   2   1     1.079035768669   125.98415164   116.48071752
 C      1   2   3     2.172949623281   116.31295778   215.19687363
 C     12   1   2     1.421462041062    68.07665806    99.19105365
 C     13  12   1     1.424446307144   107.63443092    62.05135607
 C     14  13  12     1.421845524016   107.61998708     0.00000000
 C     12   1   2     1.429295962805    77.00081519   216.14540331
 C     16  12   1     1.431983036363   126.79226810   120.93712180
 C     17  16  12     1.438153611279   127.01779527   181.86993909
 H     14  13  12     1.078364724606   126.70042605   180.40865522
 H     13  12   1     1.078385573045   125.66203788   242.57644386
 H     15  14  13     1.078916352741   125.13060866   180.68372536
 Co    18  17  16     2.047775981306    73.08871720   237.81919452
 C     22  18  17     2.048418003374   158.55881981    46.03874822
 C     23  22  18     1.428563607476    70.27321927   163.82186679
 C     24  23  22     1.419054200086   107.90628762   300.69488312
 C     25  24  23     1.428478439103   107.90240482     0.00000000
 C     26  25  24     1.422539491458   108.23485459   359.01556777
 H     27  26  25     1.078060042279   126.08482310   177.61911614
 H     23  22  18     1.078134244712   123.90860139   284.30308538
 H     24  23  22     1.077969848939   125.88038540   117.70299710
 H     25  24  23     1.077949173516   126.14662317   176.96476902
 H     26  25  24     1.078149082626   125.77349871   177.45877912
 C     17  16  12     1.437826566468   126.94034364     4.99533547
 C     33  17  16     1.420080048445   109.02479445   182.17355762
 C     18  17  16     1.420234220228   109.00974201   177.82163528
 H     18  17  16     1.078122882593   125.67633735   358.29387809
 H     34  33  17     1.077941156203   125.87035197   179.86786766
 H     35  18  17     1.077973328905   125.87022928   180.14429550
 H     33  17  16     1.077959254414   125.66293177     1.70941699
 H     12   1   2     1.079067740963   124.11559078   340.74056535

---------------------------
INTERNAL COORDINATES (A.U.)
---------------------------
 Fe     0   0   0     0.000000000000     0.00000000     0.00000000
 C      1   0   0     4.090821600912     0.00000000     0.00000000
 C      2   1   0     2.672406720032    74.95822901     0.00000000
 C      3   2   1     2.671197250624   107.53452534   303.89214034
 C      4   3   2     2.712150165559   108.51777885   354.95471592
 C      5   4   3     2.673869139928   107.57354511     3.04161483
 H      4   3   2     2.039233713573   125.92074102   176.94849528
 H      5   4   3     2.038135127911   125.72090111   182.91588482
 H      6   5   4     2.038248597409   126.70233576   179.69793692
 H      2   1   3     2.039306369870   123.56441305   123.37298776
 H      3   2   1     2.039082091489   125.98415164   116.48071752
 C      1   2   3     4.106279690808   116.31295778   215.19687363
 C     12   1   2     2.686173967372    68.07665806    99.19105365
 C     13  12   1     2.691813412977   107.63443092    62.05135607
 C     14  13  12     2.686898645133   107.61998708     0.00000000
 C     12   1   2     2.700977934020    77.00081519   216.14540331
 C     16  12   1     2.706055767147   126.79226810   120.93712180
 C     17  16  12     2.717716463827   127.01779527   181.86993909
 H     14  13  12     2.037814001986   126.70042605   180.40865522
 H     13  12   1     2.037853399826   125.66203788   242.57644386
 H     15  14  13     2.038856428090   125.13060866   180.68372536
 Co    18  17  16     3.869735788290    73.08871720   237.81919452
 C     22  18  17     3.870949034170   158.55881981    46.03874822
 C     23  22  18     2.699593983016    70.27321927   163.82186679
 C     24  23  22     2.681623807354   107.90628762   300.69488312
 C     25  24  23     2.699433038116   107.90240482     0.00000000
 C     26  25  24     2.688210053544   108.23485459   359.01556777
 H     27  26  25     2.037238235830   126.08482310   177.61911614
 H     23  22  18     2.037378458108   123.90860139   284.30308538
 H     24  23  22     2.037067795120   125.88038540   117.70299710
 H     25  24  23     2.037028724232   126.14662317   176.96476902
 H     26  25  24     2.037406497702   125.77349871   177.45877912
 C     17  16  12     2.717098438701   126.94034364     4.99533547
 C     33  17  16     2.683562379806   109.02479445   182.17355762
 C     18  17  16     2.683853722253   109.00974201   177.82163528
 H     18  17  16     2.037356986815   125.67633735   358.29387809
 H     34  33  17     2.037013573707   125.87035197   179.86786766
 H     35  18  17     2.037074371301   125.87022928   180.14429550
 H     33  17  16     2.037047774368   125.66293177     1.70941699
 H     12   1   2     2.039142510368   124.11559078   340.74056535

--------------------------------------------------------------------------
WARNING: There is at least non-excluded one OpenFabrics device found,
but there are no active ports detected (or Open MPI was unable to use
them).  This is most certainly not what you wanted.  Check your
cables, subnet manager configuration, etc.  The openib BTL will be
ignored for this job.

  Local host: compute-3-14
--------------------------------------------------------------------------


           ************************************************************
           *        Program running with 16 parallel MPI-processes    *
           *              working on a common directory               *
           ************************************************************
------------------------------------------------------------------------------
                   ___                                                        
                  /   \      - P O W E R E D   B Y -                         
                 /     \                                                     
                 |  |  |   _    _      __       _____    __    __             
                 |  |  |  | |  | |    /  \     |  _  \  |  |  /  |          
                  \  \/   | |  | |   /    \    | | | |  |  | /  /          
                 / \  \   | |__| |  /  /\  \   | |_| |  |  |/  /          
                |  |  |   |  __  | /  /__\  \  |    /   |      \           
                |  |  |   | |  | | |   __   |  |    \   |  |\   \          
                \     /   | |  | | |  |  |  |  | |\  \  |  | \   \       
                 \___/    |_|  |_| |__|  |__|  |_| \__\ |__|  \__/        
                                                                              
                      - O R C A' S   B I G   F R I E N D -                    
                                      &                                       
                       - I N T E G R A L  F E E D E R -                       
                                                                              
 v1 FN, 2020, v2 2021                                                         
------------------------------------------------------------------------------


Reading SHARK input file FcCc_Opt_T1.SHARKINP.tmp ... ok
----------------------
SHARK INTEGRAL PACKAGE
----------------------

Number of atoms                             ...     40
Number of basis functions                   ...    678
Number of shells                            ...    302
Maximum angular momentum                    ...      3
Integral batch strategy                     ... SHARK/LIBINT Hybrid
RI-J (if used) integral strategy            ... SPLIT-RIJ (Revised 2003 algorithm where possible)
Printlevel                                  ...      1
Contraction scheme used                     ... SEGMENTED contraction
Coulomb Range Separation                    ... NOT USED
Exchange Range Separation                   ... NOT USED
Finite Nucleus Model                        ... NOT USED
Auxiliary Coulomb fitting basis             ... AVAILABLE
   # of basis functions in Aux-J            ...   1356
   # of shells in Aux-J                     ...    436
   Maximum angular momentum in Aux-J        ...      4
Auxiliary J/K fitting basis                 ... NOT available
Auxiliary Correlation fitting basis         ... NOT available
Auxiliary 'external' fitting basis          ... NOT available
Integral threshold                          ...     2.500000e-11
Primitive cut-off                           ...     2.500000e-12
Primitive pair pre-selection threshold      ...     2.500000e-12

Calculating pre-screening integrals         ... done (  0.2 sec) Dimension = 302
Organizing shell pair data                  ... done (  0.6 sec)
Shell pair information
Total number of shell pairs                 ...     45753
Shell pairs after pre-screening             ...     34216
Total number of primitive shell pairs       ...    157692
Primitive shell pairs kept                  ...     76337
          la=0 lb=0:   9893 shell pairs
          la=1 lb=0:  10834 shell pairs
          la=1 lb=1:   3032 shell pairs
          la=2 lb=0:   5860 shell pairs
          la=2 lb=1:   3262 shell pairs
          la=2 lb=2:    920 shell pairs
          la=3 lb=0:    229 shell pairs
          la=3 lb=1:    120 shell pairs
          la=3 lb=2:     64 shell pairs
          la=3 lb=3:      2 shell pairs

Calculating one electron integrals          ... done (  0.1 sec)
Calculating RI/J V-Matrix + Cholesky decomp.... done (  0.2 sec)
Calculating Nuclear repulsion               ... done (  0.0 sec) ENN=   2672.989773698330 Eh

SHARK setup successfully completed in   1.9 seconds

Maximum memory used throughout the entire GTOINT-calculation: 51.7 MB
[compute-3-14.local:00983] 15 more processes have sent help message help-mpi-btl-openib.txt / no active ports found
[compute-3-14.local:00983] Set MCA parameter "orte_base_help_aggregate" to 0 to see all help / error messages
--------------------------------------------------------------------------
WARNING: There is at least non-excluded one OpenFabrics device found,
but there are no active ports detected (or Open MPI was unable to use
them).  This is most certainly not what you wanted.  Check your
cables, subnet manager configuration, etc.  The openib BTL will be
ignored for this job.

  Local host: compute-3-14
--------------------------------------------------------------------------


           ************************************************************
           *        Program running with 16 parallel MPI-processes    *
           *              working on a common directory               *
           ************************************************************
------------------------------------------------------------------------------
                          ORCA RELATIVISTIC HAMILTONIAN
------------------------------------------------------------------------------

Relativistic Method            ... ZORA(MP)
Treatment of potential         ... Van Wuellen
Nucleus model                  ... Point Nucleus
Speed of light used            ... 137.03598950000000


            *************************************************
            *         ZERO ORDER REGULAR APPROXIMATION      *
            *                     ZORA(MP)                  *
            *            Programmed by FN according to      *
            *                   C. van Wuellen              *
            *       J. Chem. Phys. (1998) vol 109, 392-399  *
            *************************************************

Terms included in model potential: +V(e,N)+V(C)+V(Xa)+V(VWN-V)
Basis function cutoff value   ... 1.000000e-11
Loading the fitted atomic densities (ZORA)   ... done
Calculating the cutoffs                      ... done
Number of fit functions                      ... 364
One center approximation for ZORA is active
Finding unique atoms                  ... 4 atom types
AtomType   0 (Fe) Member=  0 NMembers=   1, NRad=2000 NumBF= 45
             ... doing numerical integration
             ... adding submatrices to 1 actual atoms
AtomType   1 (C ) Member=  1 NMembers=  20, NRad=2000 NumBF= 24
             ... doing numerical integration
             ... adding submatrices to 20 actual atoms
AtomType   2 (H ) Member=  6 NMembers=  18, NRad=2000 NumBF=  6
             ... doing numerical integration
             ... adding submatrices to 18 actual atoms
AtomType   3 (Co) Member= 21 NMembers=   1, NRad=2000 NumBF= 45
             ... doing numerical integration
             ... adding submatrices to 1 actual atoms
             ... done with one-center part

Maximum memory used throughout the entire REL-calculation: 9.7 MB
[compute-3-14.local:01054] 15 more processes have sent help message help-mpi-btl-openib.txt / no active ports found
[compute-3-14.local:01054] Set MCA parameter "orte_base_help_aggregate" to 0 to see all help / error messages
--------------------------------------------------------------------------
WARNING: There is at least non-excluded one OpenFabrics device found,
but there are no active ports detected (or Open MPI was unable to use
them).  This is most certainly not what you wanted.  Check your
cables, subnet manager configuration, etc.  The openib BTL will be
ignored for this job.

  Local host: compute-3-14
--------------------------------------------------------------------------


           ************************************************************
           *        Program running with 16 parallel MPI-processes    *
           *              working on a common directory               *
           ************************************************************

Diagonalization of the overlap matrix:
Smallest eigenvalue                        ... 7.308e-06
Time for diagonalization                   ...    0.256 sec
Threshold for overlap eigenvalues          ... 1.000e-08
Number of eigenvalues below threshold      ... 0
Time for construction of square roots      ...    0.113 sec
Total time needed                          ...    0.373 sec

-------------------
DFT GRID GENERATION
-------------------

General Integration Accuracy     IntAcc      ... 4.388
Radial Grid Type                 RadialGrid  ... OptM3 with GC (2021)
Angular Grid (max. ang.)         AngularGrid ... 4 (Lebedev-302)
Angular grid pruning method      GridPruning ... 4 (adaptive)
Weight generation scheme         WeightScheme... Becke
Basis function cutoff            BFCut       ... 1.0000e-11
Integration weight cutoff        WCut        ... 1.0000e-14
Angular grids for H and He will be reduced by one unit
Partially contracted basis set               ... off
Rotationally invariant grid construction     ... off

[compute-3-14.local:01107] 15 more processes have sent help message help-mpi-btl-openib.txt / no active ports found
[compute-3-14.local:01107] Set MCA parameter "orte_base_help_aggregate" to 0 to see all help / error messages
Total number of grid points                  ...   196633
Total number of batches                      ...     3095
Average number of points per batch           ...       63
Average number of grid points per atom       ...     4916
Time for grid setup =    3.321 sec

--------------------
COSX GRID GENERATION
--------------------

GRIDX 1
-------
General Integration Accuracy     IntAcc      ... 3.816
Radial Grid Type                 RadialGrid  ... OptM3 with GC (2021)
Angular Grid (max. ang.)         AngularGrid ... 1 (Lebedev-50)
Angular grid pruning method      GridPruning ... 4 (adaptive)
Weight generation scheme         WeightScheme... Becke
Basis function cutoff            BFCut       ... 1.0000e-11
Integration weight cutoff        WCut        ... 1.0000e-14
Angular grids for H and He will be reduced by one unit
Partially contracted basis set               ... on
Rotationally invariant grid construction     ... off

Total number of grid points                  ...    24544
Total number of batches                      ...      399
Average number of points per batch           ...       61
Average number of grid points per atom       ...      614
UseSFitting                                  ... on

GRIDX 2
-------
General Integration Accuracy     IntAcc      ... 4.020
Radial Grid Type                 RadialGrid  ... OptM3 with GC (2021)
Angular Grid (max. ang.)         AngularGrid ... 2 (Lebedev-110)
Angular grid pruning method      GridPruning ... 4 (adaptive)
Weight generation scheme         WeightScheme... Becke
Basis function cutoff            BFCut       ... 1.0000e-11
Integration weight cutoff        WCut        ... 1.0000e-14
Angular grids for H and He will be reduced by one unit
Partially contracted basis set               ... on
Rotationally invariant grid construction     ... off

Total number of grid points                  ...    52600
Total number of batches                      ...      842
Average number of points per batch           ...       62
Average number of grid points per atom       ...     1315
UseSFitting                                  ... on

GRIDX 3
-------
General Integration Accuracy     IntAcc      ... 4.338
Radial Grid Type                 RadialGrid  ... OptM3 with GC (2021)
Angular Grid (max. ang.)         AngularGrid ... 3 (Lebedev-194)
Angular grid pruning method      GridPruning ... 4 (adaptive)
Weight generation scheme         WeightScheme... Becke
Basis function cutoff            BFCut       ... 1.0000e-11
Integration weight cutoff        WCut        ... 1.0000e-14
Angular grids for H and He will be reduced by one unit
Partially contracted basis set               ... on
Rotationally invariant grid construction     ... off

Total number of grid points                  ...   114602
Total number of batches                      ...     1814
Average number of points per batch           ...       63
Average number of grid points per atom       ...     2865
UseSFitting                                  ... on

Time for X-Grid setup             =    3.339 sec


--------------------
CPCM SOLVATION MODEL
--------------------
CPCM parameters:
  Epsilon                                         ...      36.6000
  Refrac                                          ...       1.3440
  Rsolv                                           ...       1.3000
  Surface type                                    ... GAUSSIAN VDW
  Epsilon function type                           ...         CPCM
Radii:
 Radius for Fe used is    4.5353 Bohr (=   2.4000 Ang.)
 Radius for C  used is    3.8550 Bohr (=   2.0400 Ang.)
 Radius for H  used is    2.4944 Bohr (=   1.3200 Ang.)
 Radius for Co used is    4.5353 Bohr (=   2.4000 Ang.)
Calculating surface                               ...        done! (  0.0s)
GEPOL surface points                              ...         2063
GEPOL Volume                                      ...    2450.4909
GEPOL Surface-area                                ...    1192.4851
Calculating surface distance matrix               ...        done! (  0.1s)
Performing Cholesky decomposition & store         ...        done! (  0.4s)
Overall time for CPCM initialization              ...                 0.5s
--------------
SCF ITERATIONS
--------------
ITER       Energy         Delta-E        Max-DP      RMS-DP      [F,P]     Damp
               ***  Starting incremental Fock matrix formation  ***
  0  -3448.5567950066   0.000000000000 0.00114886  0.00000750  0.0037918 0.7000
  1  -3448.5568085206  -0.000013513968 0.00084102  0.00000658  0.0026555 0.7000
                               ***Turning on DIIS***
  2  -3448.5568183412  -0.000009820632 0.00202952  0.00001673  0.0018591 0.0000
  3  -3448.5568414974  -0.000023156243 0.00053108  0.00000409  0.0001005 0.0000
               *** Restarting incremental Fock matrix formation ***
                                   *** Resetting DIIS ***
  4  -3448.5568426075  -0.000001110101 0.00179249  0.00000897  0.0003891 0.0000
  5  -3448.5567910297   0.000051577808 0.00057239  0.00000316  0.0028759 0.0000
  6  -3448.5568315740  -0.000040544267 0.00021465  0.00000161  0.0011700 0.0000
  7  -3448.5568403993  -0.000008825287 0.00073233  0.00000429  0.0005602 0.0000
  8  -3448.5568436995  -0.000003300168 0.00031428  0.00000112  0.0000738 0.0000
  9  -3448.5568438228  -0.000000123342 0.00012978  0.00000078  0.0000489 0.0000
 10  -3448.5568437710   0.000000051814 0.00010697  0.00000050  0.0000457 0.0000
 11  -3448.5568438183  -0.000000047274 0.00024055  0.00000063  0.0000345 0.0000
 12  -3448.5568438141   0.000000004140 0.00064564  0.00000222  0.0000138 0.0000
 13  -3448.5568438529  -0.000000038826 0.00025859  0.00000099  0.0000059 0.0000
 14  -3448.5568438222   0.000000030708 0.00022315  0.00000076  0.0000059 0.0000
 15  -3448.5568438284  -0.000000006155 0.00015237  0.00000053  0.0000064 0.0000
 16  -3448.5568438595  -0.000000031083 0.00013355  0.00000084  0.0000029 0.0000
 17  -3448.5568438741  -0.000000014603 0.00009959  0.00000028  0.0000063 0.0000
 18  -3448.5568438627   0.000000011370 0.00014397  0.00000061  0.0000041 0.0000
 19  -3448.5568438816  -0.000000018913 0.00025021  0.00000096  0.0000014 0.0000
 20  -3448.5568438717   0.000000009952 0.00017562  0.00000054  0.0000014 0.0000
                            ***DIIS convergence achieved***

               *****************************************************
               *                     SUCCESS                       *
               *           SCF CONVERGED AFTER  21 CYCLES          *
               *****************************************************

Old exchange energy                            =    -44.463214267 Eh
New exchange energy                            =    -44.463222519 Eh
Exchange energy change after final integration =     -0.000008252 Eh
Total energy after final integration           =  -3448.556852116 Eh
Final COS-X integration done in                =    40.281 sec
Total Energy       :        -3448.55685212 Eh          -93840.00268 eV
  Last Energy change         ...    7.8244e-09  Tolerance :   1.0000e-08
  Last MAX-Density change    ...    0.0000e+00  Tolerance :   1.0000e-07
             **** THE GBW FILE WAS UPDATED (FcCc_Opt_T1.gbw) ****
             **** DENSITY FcCc_Opt_T1.scfp WAS UPDATED ****
             **** ENERGY FILE WAS UPDATED (FcCc_Opt_T1.en.tmp) ****
----------------------
UHF SPIN CONTAMINATION
----------------------

Warning: in a DFT calculation there is little theoretical justification to 
         calculate <S**2> as in Hartree-Fock theory. We will do it anyways
         but you should keep in mind that the values have only limited relevance

Expectation value of <S**2>     :     2.105200
Ideal value S*(S+1) for S=1.0   :     2.000000
Deviation                       :     0.105200

             **** THE GBW FILE WAS UPDATED (FcCc_Opt_T1.gbw) ****
             **** DENSITY FcCc_Opt_T1.scfp WAS UPDATED ****
Total SCF time: 0 days 0 hours 8 min 11 sec 

Maximum memory used throughout the entire SCF-calculation: 171.7 MB

-------------------------   --------------------
FINAL SINGLE POINT ENERGY     -3448.556852116178
-------------------------   --------------------

--------------------------------------------------------------------------
WARNING: There is at least non-excluded one OpenFabrics device found,
but there are no active ports detected (or Open MPI was unable to use
them).  This is most certainly not what you wanted.  Check your
cables, subnet manager configuration, etc.  The openib BTL will be
ignored for this job.

  Local host: compute-3-14
--------------------------------------------------------------------------


           ************************************************************
           *        Program running with 16 parallel MPI-processes    *
           *              working on a common directory               *
           ************************************************************
------------------------------------------------------------------------------
                         ORCA SCF GRADIENT CALCULATION
------------------------------------------------------------------------------

 ... reading COSX grid (gridx3)
[compute-3-14.local:01571] 15 more processes have sent help message help-mpi-btl-openib.txt / no active ports found
[compute-3-14.local:01571] Set MCA parameter "orte_base_help_aggregate" to 0 to see all help / error messages
Gradient of the Kohn-Sham DFT energy:
Kohn-Sham wavefunction type      ... UKS
Hartree-Fock exchange scaling    ...    0.200
Number of operators              ...    2
Number of atoms                  ...   40
Basis set dimensions             ...  678
Integral neglect threshold       ... 2.5e-11
Integral primitive cutoff        ... 2.5e-12
SHARK Integral package           ... ON

Nuc. rep. gradient       (SHARK) ... done (  0.0 sec)
HCore & Overlap gradient (SHARK) ... done (  1.0 sec)
RI-J gradient            (SHARK) ... done (  5.4 sec)
COSX-gradient                    ... done ( 59.8 sec)
Exchange-correlation gradient    ... done

------------------
CARTESIAN GRADIENT
------------------

   1   Fe  :   -0.000379584   -0.000112522    0.000030999
   2   C   :    0.001151242    0.001753985   -0.000083892
   3   C   :    0.001174339    0.001352606    0.000096858
   4   C   :    0.001133963    0.001742724    0.000184170
   5   C   :    0.001368615    0.001218830    0.000224348
   6   C   :    0.001294503    0.001247539   -0.000083778
   7   H   :   -0.000005734   -0.000064082   -0.000017154
   8   H   :   -0.000039343   -0.000009114   -0.000035163
   9   H   :   -0.000048856    0.000001171    0.000018116
  10   H   :   -0.000009426   -0.000041785    0.000030764
  11   H   :   -0.000001802   -0.000034761    0.000002756
  12   C   :   -0.001176973   -0.001539655   -0.000446381
  13   C   :   -0.001124572   -0.001308060   -0.000187449
  14   C   :   -0.001158183   -0.001333635    0.000011531
  15   C   :   -0.001292970   -0.001577864    0.000262457
  16   C   :   -0.001375764   -0.001109708   -0.000092856
  17   C   :    0.001349191    0.001557026    0.000130635
  18   C   :    0.001354855    0.001609803    0.000763193
  19   H   :    0.000033818    0.000008668   -0.000032613
  20   H   :    0.000005572    0.000013223    0.000072958
  21   H   :    0.000149298   -0.000226467   -0.000083760
  22   Co  :    0.000420756    0.000060447    0.000157476
  23   C   :   -0.001487495   -0.001547708   -0.000653338
  24   C   :   -0.001156862   -0.001569198   -0.000381641
  25   C   :   -0.001223126   -0.001585771    0.000170389
  26   C   :   -0.001575952   -0.001637262    0.000330664
  27   C   :   -0.001309751   -0.001181526   -0.000044205
  28   H   :   -0.000011719   -0.000051141   -0.000012747
  29   H   :   -0.000029351   -0.000021619    0.000018179
  30   H   :   -0.000024241    0.000004288   -0.000021773
  31   H   :    0.000007949    0.000014130   -0.000026412
  32   H   :    0.000012786   -0.000038015   -0.000020692
  33   C   :    0.001418571    0.001490165   -0.000522245
  34   C   :    0.001274798    0.001254834   -0.000027011
  35   C   :    0.001362724    0.001272797    0.000153577
  36   H   :   -0.000045005    0.000238625   -0.000110880
  37   H   :   -0.000010214    0.000016336   -0.000009809
  38   H   :    0.000002878   -0.000011796   -0.000059200
  39   H   :   -0.000104019    0.000239148    0.000070579
  40   H   :    0.000097853   -0.000173762    0.000122221

Difference to translation invariance:
           :    0.0000227733   -0.0000791055   -0.0001011276

Difference to rotation invariance:
           :   -0.0022433157   -0.0014005343   -0.0017062048

Norm of the cartesian gradient     ...    0.0088681609
RMS gradient                       ...    0.0008095486
MAX gradient                       ...    0.0017539849

-------
TIMINGS
-------

Total SCF gradient time            ...       91.507 sec

One electron gradient       ....       0.993 sec  (  1.1%)
RI-J Coulomb gradient       ....       5.426 sec  (  5.9%)
COSX gradient               ....      59.830 sec  ( 65.4%)
XC gradient                 ....      17.273 sec  ( 18.9%)
CPCM gradient               ....       2.451 sec  (  2.7%)
   A-Matrix (El+Nuc)        ....       0.723 sec  (  0.8%)
   Potential                ....       1.728 sec  (  1.9%)

Maximum memory used throughout the entire SCFGRAD-calculation: 120.9 MB
------------------------------------------------------------------------------
                         ORCA GEOMETRY RELAXATION STEP
------------------------------------------------------------------------------

Reading the OPT-File                    .... done
Getting information on internals        .... done
Copying old internal coords+grads       .... done
Making the new internal coordinates     .... (new redundants).... done
Validating the new internal coordinates .... (new redundants).... done
Calculating the B-matrix                .... done
Calculating the G,G- and P matrices     .... done
Transforming gradient to internals      .... done
Projecting the internal gradient        .... done
Number of atoms                         ....  40
Number of internal coordinates          .... 948
Current Energy                          .... -3448.556852116 Eh
Current gradient norm                   ....     0.008868161 Eh/bohr
Maximum allowed component of the step   ....  0.300
Current trust radius                    ....  0.300
Updating the Hessian (BFGS)             .... done
Forming the augmented Hessian           .... done
Diagonalizing the augmented Hessian     .... done
Last element of RFO vector              ....  0.997675852
Lowest eigenvalues of augmented Hessian:
 -0.000523589  0.014630050  0.019139305  0.019789611  0.022694204
Length of the computed step             ....  0.068297518
The final length of the internal step   ....  0.068297518
Converting the step to cartesian space:
 Initial RMS(Int)=    0.0022182003
Transforming coordinates:
 Iter   0:  RMS(Cart)=    0.0129118359 RMS(Int)=    0.0022183963
 Iter   1:  RMS(Cart)=    0.0000266706 RMS(Int)=    0.0000067829
 Iter   2:  RMS(Cart)=    0.0000001105 RMS(Int)=    0.0000000296
 Iter   3:  RMS(Cart)=    0.0000000005 RMS(Int)=    0.0000000002
done
Storing new coordinates                 .... done

                                .--------------------.
          ----------------------|Geometry convergence|-------------------------
          Item                value                   Tolerance       Converged
          ---------------------------------------------------------------------
          Energy change      -0.0003401473            0.0000050000      NO
          RMS gradient        0.0002823830            0.0001000000      NO
          MAX gradient        0.0017761797            0.0003000000      NO
          RMS step            0.0022182003            0.0020000000      NO
          MAX step            0.0146607454            0.0040000000      NO
          ........................................................
          Max(Bonds)      0.0078      Max(Angles)    0.25
          Max(Dihed)        0.25      Max(Improp)    0.00
          ---------------------------------------------------------------------

The optimization has not yet converged - more geometry cycles are needed


    ---------------------------------------------------------------------------
                         Redundant Internal Coordinates
                            (Angstroem and degrees)

        Definition                    Value    dE/dq     Step     New-Value
    ----------------------------------------------------------------------------
     1. B(C   1,Fe  0)                2.1648 -0.001645  0.0069    2.1717   
     2. B(C   2,C   1)                1.4142 -0.000000 -0.0005    1.4137   
     3. B(C   2,Fe  0)                2.2577 -0.001592  0.0078    2.2654   
     4. B(C   3,C   2)                1.4135 -0.000004 -0.0005    1.4131   
     5. B(C   3,Fe  0)                2.1630 -0.001625  0.0068    2.1698   
     6. B(C   4,Fe  0)                2.1230 -0.001582  0.0056    2.1286   
     7. B(C   4,C   3)                1.4352 -0.000118  0.0001    1.4353   
     8. B(C   5,C   4)                1.4150 -0.000082 -0.0000    1.4149   
     9. B(C   5,C   1)                1.4342 -0.000104 -0.0000    1.4342   
    10. B(C   5,Fe  0)                2.1262 -0.001581  0.0056    2.1318   
    11. B(H   6,C   3)                1.0791  0.000034 -0.0023    1.0768   
    12. B(H   7,C   4)                1.0785  0.000038 -0.0023    1.0762   
    13. B(H   8,C   5)                1.0786  0.000036 -0.0023    1.0763   
    14. B(H   9,C   1)                1.0792  0.000033 -0.0023    1.0769   
    15. B(H  10,C   2)                1.0790  0.000027 -0.0022    1.0768   
    16. B(C  11,Fe  0)                2.1729 -0.001580  0.0069    2.1798   
    17. B(C  12,C  11)                1.4215 -0.000073  0.0000    1.4215   
    18. B(C  12,Fe  0)                2.1061 -0.001518  0.0051    2.1112   
    19. B(C  13,C  12)                1.4244 -0.000064  0.0001    1.4246   
    20. B(C  13,Fe  0)                2.1039 -0.001532  0.0051    2.1090   
    21. B(C  14,C  13)                1.4218 -0.000100  0.0000    1.4219   
    22. B(C  14,Fe  0)                2.1694 -0.001624  0.0072    2.1766   
    23. B(C  15,C  14)                1.4294  0.000094 -0.0009    1.4285   
    24. B(C  15,C  11)                1.4293  0.000057 -0.0006    1.4287   
    25. B(C  15,Fe  0)                2.3168 -0.001446  0.0076    2.3244   
    26. B(C  16,C  15)                1.4320  0.000024 -0.0003    1.4316   
    27. B(C  17,C  16)                1.4382 -0.000187 -0.0003    1.4379   
    28. B(H  18,C  13)                1.0784  0.000037 -0.0023    1.0761   
    29. B(H  19,C  12)                1.0784  0.000039 -0.0023    1.0761   
    30. B(H  20,C  14)                1.0789  0.000030 -0.0022    1.0767   
    31. B(Co 21,C  16)                2.1327 -0.001698  0.0055    2.1382   
    32. B(Co 21,C  17)                2.0478 -0.001776  0.0053    2.0531   
    33. B(C  22,Co 21)                2.0484 -0.001764  0.0051    2.0535   
    34. B(C  23,C  22)                1.4286 -0.000157 -0.0003    1.4282   
    35. B(C  23,Co 21)                2.0643 -0.001704  0.0049    2.0692   
    36. B(C  24,C  23)                1.4191 -0.000246  0.0001    1.4191   
    37. B(C  24,Co 21)                2.0640 -0.001697  0.0049    2.0689   
    38. B(C  25,C  24)                1.4285 -0.000151 -0.0005    1.4280   
    39. B(C  25,Co 21)                2.0480 -0.001754  0.0051    2.0531   
    40. B(C  26,C  25)                1.4225 -0.000213 -0.0002    1.4224   
    41. B(C  26,C  22)                1.4226 -0.000212 -0.0001    1.4225   
    42. B(C  26,Co 21)                2.0623 -0.001659  0.0045    2.0669   
    43. B(H  27,C  26)                1.0781  0.000020 -0.0020    1.0760   
    44. B(H  28,C  22)                1.0781  0.000025 -0.0021    1.0760   
    45. B(H  29,C  23)                1.0780  0.000019 -0.0021    1.0759   
    46. B(H  30,C  24)                1.0779  0.000021 -0.0021    1.0758   
    47. B(H  31,C  25)                1.0781  0.000022 -0.0021    1.0760   
    48. B(C  32,Co 21)                2.0478 -0.001705  0.0050    2.0528   
    49. B(C  32,C  16)                1.4378 -0.000104 -0.0007    1.4371   
    50. B(C  33,C  32)                1.4201 -0.000166 -0.0002    1.4198   
    51. B(C  33,Co 21)                2.0322 -0.001546  0.0040    2.0362   
    52. B(C  34,C  33)                1.4250 -0.000142 -0.0001    1.4250   
    53. B(C  34,Co 21)                2.0324 -0.001584  0.0041    2.0365   
    54. B(C  34,C  17)                1.4202 -0.000212  0.0000    1.4203   
    55. B(H  35,C  17)                1.0781  0.000025 -0.0020    1.0761   
    56. B(H  36,C  33)                1.0779  0.000020 -0.0021    1.0758   
    57. B(H  37,C  34)                1.0780  0.000024 -0.0021    1.0758   
    58. B(H  38,C  32)                1.0780  0.000028 -0.0021    1.0759   
    59. B(H  39,C  11)                1.0791  0.000036 -0.0021    1.0769   
    60. A(C   1,Fe  0,C  13)          142.46 -0.000251    0.12    142.58   
    61. A(C   3,Fe  0,C  15)          143.07 -0.000251    0.13    143.21   
    62. A(C   4,Fe  0,C  15)          116.23 -0.000452    0.22    116.45   
    63. A(C   3,Fe  0,C   5)           64.84  0.000462   -0.22     64.62   
    64. A(C   5,Fe  0,C  12)          141.39 -0.000248    0.08    141.48   
    65. A(C   3,Fe  0,C   4)           39.11  0.000251   -0.12     39.00   
    66. A(C   4,Fe  0,C  14)          114.39 -0.000463    0.22    114.61   
    67. A(C   4,Fe  0,C  11)          140.81 -0.000241    0.09    140.90   
    68. A(C   1,Fe  0,C  12)          115.80 -0.000459    0.21    116.01   
    69. A(C   2,Fe  0,C   4)           63.63  0.000457   -0.23     63.40   
    70. A(C   3,Fe  0,C  14)          116.56 -0.000463    0.25    116.81   
    71. A(C  13,Fe  0,C  14)           38.83  0.000250   -0.12     38.71   
    72. A(C   2,Fe  0,C   3)           37.22  0.000258   -0.14     37.08   
    73. A(C   2,Fe  0,C  11)          142.76 -0.000257    0.15    142.91   
    74. A(C   2,Fe  0,C  12)          117.05 -0.000461    0.24    117.29   
    75. A(C   2,Fe  0,C   5)           63.59  0.000461   -0.23     63.36   
    76. A(C   5,Fe  0,C  14)          139.68 -0.000255    0.11    139.79   
    77. A(C   3,Fe  0,C  13)          115.15 -0.000471    0.23    115.38   
    78. A(C   4,Fe  0,C   5)           38.90  0.000256   -0.11     38.79   
    79. A(C   1,Fe  0,C  11)          116.31 -0.000459    0.23    116.55   
    80. A(C  11,Fe  0,C  14)           63.51  0.000456   -0.24     63.27   
    81. A(C  11,Fe  0,C  15)           36.95  0.000250   -0.14     36.81   
    82. A(C   4,Fe  0,C  13)          140.13 -0.000267    0.12    140.25   
    83. A(C  11,Fe  0,C  13)           64.95  0.000460   -0.21     64.74   
    84. A(C   5,Fe  0,C  11)          115.06 -0.000452    0.19    115.26   
    85. A(C  12,Fe  0,C  15)           63.09  0.000456   -0.23     62.86   
    86. A(C  14,Fe  0,C  15)           36.97  0.000262   -0.15     36.82   
    87. A(C   5,Fe  0,C  15)          115.87 -0.000461    0.23    116.10   
    88. A(C  12,Fe  0,C  14)           64.98  0.000459   -0.21     64.77   
    89. A(C   2,Fe  0,C  14)          143.67 -0.000258    0.15    143.83   
    90. A(C  12,Fe  0,C  13)           39.55  0.000259   -0.10     39.46   
    91. A(C   1,Fe  0,C   2)           37.22  0.000260   -0.14     37.08   
    92. A(C   1,Fe  0,C   5)           39.04  0.000255   -0.12     38.92   
    93. A(C   3,Fe  0,C  12)          141.31 -0.000260    0.14    141.45   
    94. A(C   2,Fe  0,C  13)          117.42 -0.000461    0.24    117.66   
    95. A(C   1,Fe  0,C   3)           63.61  0.000466   -0.24     63.37   
    96. A(C   1,Fe  0,C  15)          142.13 -0.000264    0.14    142.27   
    97. A(C  13,Fe  0,C  15)           63.13  0.000461   -0.24     62.89   
    98. A(C  11,Fe  0,C  12)           38.76  0.000251   -0.11     38.65   
    99. A(C   1,Fe  0,C   4)           64.82  0.000463   -0.22     64.61   
   100. A(Fe  0,C   1,C   2)           74.96 -0.000114    0.11     75.06   
   101. A(Fe  0,C   1,H   9)          123.56  0.000134   -0.03    123.53   
   102. A(C   5,C   1,H   9)          125.53 -0.000001   -0.01    125.51   
   103. A(Fe  0,C   1,C   5)           69.03 -0.000105    0.01     69.04   
   104. A(C   2,C   1,H   9)          125.88 -0.000017    0.01    125.89   
   105. A(C   2,C   1,C   5)          108.55  0.000021    0.00    108.56   
   106. A(C   1,C   2,C   3)          107.53 -0.000064    0.02    107.55   
   107. A(C   3,C   2,H  10)          126.02  0.000018    0.00    126.03   
   108. A(Fe  0,C   2,C   3)           67.75 -0.000138    0.03     67.78   
   109. A(C   1,C   2,H  10)          125.98  0.000027   -0.01    125.97   
   110. A(Fe  0,C   2,H  10)          123.78  0.000138   -0.02    123.75   
   111. A(Fe  0,C   2,C   1)           67.82 -0.000146    0.04     67.86   
   112. A(C   4,C   3,H   6)          125.53 -0.000004   -0.01    125.52   
   113. A(C   2,C   3,H   6)          125.92 -0.000014    0.00    125.92   
   114. A(C   2,C   3,C   4)          108.52  0.000021    0.00    108.52   
   115. A(Fe  0,C   3,H   6)          123.51  0.000143   -0.05    123.47   
   116. A(Fe  0,C   3,C   4)           68.94 -0.000110    0.01     68.95   
   117. A(Fe  0,C   3,C   2)           75.03 -0.000120    0.11     75.14   
   118. A(C   5,C   4,H   7)          126.71 -0.000006    0.01    126.71   
   119. A(Fe  0,C   4,H   7)          122.75  0.000153   -0.05    122.70   
   120. A(C   3,C   4,H   7)          125.72 -0.000009    0.01    125.73   
   121. A(Fe  0,C   4,C   3)           71.95 -0.000140    0.10     72.05   
   122. A(Fe  0,C   4,C   5)           70.67 -0.000128    0.05     70.72   
   123. A(C   3,C   4,C   5)          107.57  0.000015   -0.02    107.56   
   124. A(Fe  0,C   5,C   1)           71.93 -0.000150    0.11     72.04   
   125. A(C   1,C   5,C   4)          107.56  0.000003   -0.01    107.55   
   126. A(Fe  0,C   5,C   4)           70.43 -0.000128    0.05     70.48   
   127. A(C   4,C   5,H   8)          126.70  0.000002    0.00    126.70   
   128. A(C   1,C   5,H   8)          125.74 -0.000006    0.01    125.75   
   129. A(Fe  0,C   5,H   8)          122.74  0.000151   -0.04    122.69   
   130. A(Fe  0,C  11,C  12)           68.08 -0.000103   -0.01     68.06   
   131. A(Fe  0,C  11,H  39)          124.12  0.000122    0.00    124.12   
   132. A(C  15,C  11,H  39)          125.74 -0.000013   -0.10    125.64   
   133. A(C  12,C  11,C  15)          109.01  0.000055   -0.02    108.99   
   134. A(C  12,C  11,H  39)          125.12 -0.000035    0.12    125.24   
   135. A(Fe  0,C  11,C  15)           77.00 -0.000084    0.10     77.10   
   136. A(C  11,C  12,C  13)          107.63  0.000005   -0.01    107.62   
   137. A(Fe  0,C  12,C  13)           70.14 -0.000134    0.05     70.19   
   138. A(Fe  0,C  12,C  11)           73.16 -0.000148    0.13     73.29   
   139. A(C  13,C  12,H  19)          126.70 -0.000000   -0.01    126.69   
   140. A(C  11,C  12,H  19)          125.66 -0.000006    0.02    125.68   
   141. A(Fe  0,C  12,H  19)          121.81  0.000150   -0.05    121.76   
   142. A(Fe  0,C  13,C  12)           70.31 -0.000124    0.05     70.36   
   143. A(C  14,C  13,H  18)          125.68 -0.000002    0.02    125.70   
   144. A(Fe  0,C  13,H  18)          121.82  0.000148   -0.05    121.77   
   145. A(C  12,C  13,H  18)          126.70 -0.000003   -0.01    126.69   
   146. A(C  12,C  13,C  14)          107.62  0.000004   -0.01    107.61   
   147. A(Fe  0,C  13,C  14)           73.08 -0.000158    0.14     73.21   
   148. A(C  13,C  14,C  15)          109.00  0.000057   -0.02    108.98   
   149. A(C  15,C  14,H  20)          125.74 -0.000005   -0.12    125.62   
   150. A(C  13,C  14,H  20)          125.13 -0.000046    0.13    125.26   
   151. A(Fe  0,C  14,H  20)          124.08  0.000108    0.02    124.10   
   152. A(Fe  0,C  14,C  13)           68.09 -0.000093   -0.02     68.07   
   153. A(Fe  0,C  14,C  15)           77.12 -0.000076    0.10     77.22   
   154. A(C  14,C  15,C  16)          126.79  0.000062   -0.02    126.77   
   155. A(C  11,C  15,C  14)          106.16 -0.000132    0.06    106.22   
   156. A(C  11,C  15,C  16)          126.79  0.000063   -0.05    126.74   
   157. A(Fe  0,C  15,C  16)          128.27  0.000228   -0.16    128.11   
   158. A(Fe  0,C  15,C  14)           65.90 -0.000186    0.05     65.96   
   159. A(Fe  0,C  15,C  11)           66.05 -0.000166    0.04     66.09   
   160. A(C  17,C  16,Co 21)           66.73 -0.000163    0.05     66.78   
   161. A(C  15,C  16,Co 21)          128.94  0.000150    0.03    128.97   
   162. A(C  15,C  16,C  17)          127.02  0.000022    0.05    127.07   
   163. A(Co 21,C  16,C  32)           66.74 -0.000145    0.04     66.78   
   164. A(C  17,C  16,C  32)          105.99 -0.000081    0.06    106.04   
   165. A(C  15,C  16,C  32)          126.94  0.000053   -0.10    126.84   
   166. A(C  16,C  17,Co 21)           73.09 -0.000107    0.07     73.16   
   167. A(C  34,C  17,H  35)          125.31 -0.000070    0.13    125.44   
   168. A(Co 21,C  17,H  35)          124.32  0.000090    0.06    124.38   
   169. A(C  16,C  17,H  35)          125.68 -0.000006   -0.08    125.59   
   170. A(Co 21,C  17,C  34)           69.05 -0.000066    0.00     69.05   
   171. A(C  16,C  17,C  34)          109.01  0.000076   -0.04    108.97   
   172. A(C  17,Co 21,C  26)          122.69 -0.000394    0.15    122.84   
   173. A(C  16,Co 21,C  26)          108.08 -0.000545    0.24    108.31   
   174. A(C  24,Co 21,C  25)           40.65  0.000287   -0.12     40.54   
   175. A(C  23,Co 21,C  25)           68.09  0.000495   -0.20     67.89   
   176. A(C  22,Co 21,C  25)           68.23  0.000488   -0.19     68.03   
   177. A(C  17,Co 21,C  25)          107.53 -0.000533    0.22    107.75   
   178. A(C  16,Co 21,C  25)          123.15 -0.000416    0.20    123.34   
   179. A(C  23,Co 21,C  24)           40.21  0.000252   -0.10     40.11   
   180. A(C  22,Co 21,C  24)           68.09  0.000494   -0.19     67.90   
   181. A(C  23,Co 21,C  33)          107.87 -0.000538    0.19    108.06   
   182. A(C  17,Co 21,C  24)          123.30 -0.000397    0.17    123.47   
   183. A(C  16,Co 21,C  24)          159.19 -0.000140    0.08    159.27   
   184. A(C  22,Co 21,C  23)           40.65  0.000287   -0.11     40.54   
   185. A(C  22,Co 21,C  26)           40.49  0.000267   -0.10     40.39   
   186. A(C  17,Co 21,C  23)          159.21 -0.000159    0.08    159.29   
   187. A(C  16,Co 21,C  23)          159.26 -0.000112    0.03    159.29   
   188. A(C  17,Co 21,C  22)          158.56 -0.000131    0.04    158.60   
   189. A(C  32,Co 21,C  33)           40.73  0.000268   -0.10     40.63   
   190. A(C  16,Co 21,C  22)          123.19 -0.000396    0.16    123.35   
   191. A(C  16,Co 21,C  17)           40.18  0.000270   -0.12     40.06   
   192. A(C  33,Co 21,C  34)           41.05  0.000266   -0.09     40.96   
   193. A(C  32,Co 21,C  34)           68.62  0.000491   -0.18     68.44   
   194. A(C  25,Co 21,C  34)          122.82 -0.000391    0.15    122.96   
   195. A(C  24,Co 21,C  34)          107.83 -0.000539    0.21    108.03   
   196. A(C  23,Co 21,C  34)          123.19 -0.000412    0.16    123.35   
   197. A(C  22,Co 21,C  34)          159.30 -0.000133    0.05    159.36   
   198. A(C  17,Co 21,C  34)           40.74  0.000266   -0.10     40.64   
   199. A(C  16,Co 21,C  34)           67.89  0.000500   -0.21     67.68   
   200. A(C  26,Co 21,C  33)          158.76 -0.000133    0.05    158.81   
   201. A(C  25,Co 21,C  33)          159.30 -0.000132    0.05    159.35   
   202. A(C  24,Co 21,C  33)          123.20 -0.000410    0.15    123.35   
   203. A(C  22,Co 21,C  33)          122.85 -0.000390    0.14    122.99   
   204. A(C  17,Co 21,C  33)           68.62  0.000491   -0.18     68.44   
   205. A(C  16,Co 21,C  33)           67.89  0.000509   -0.21     67.67   
   206. A(C  26,Co 21,C  32)          122.71 -0.000394    0.15    122.86   
   207. A(C  25,Co 21,C  32)          158.53 -0.000137    0.06    158.60   
   208. A(C  24,Co 21,C  32)          159.27 -0.000150    0.05    159.31   
   209. A(C  23,Co 21,C  32)          123.37 -0.000389    0.14    123.51   
   210. A(C  22,Co 21,C  32)          107.59 -0.000527    0.19    107.79   
   211. A(C  17,Co 21,C  32)           68.22  0.000496   -0.19     68.02   
   212. A(C  16,Co 21,C  32)           40.17  0.000287   -0.13     40.04   
   213. A(C  26,Co 21,C  34)          158.74 -0.000134    0.05    158.79   
   214. A(C  25,Co 21,C  26)           40.50  0.000265   -0.10     40.39   
   215. A(C  24,Co 21,C  26)           68.08  0.000506   -0.20     67.89   
   216. A(C  23,Co 21,C  26)           68.08  0.000507   -0.20     67.88   
   217. A(Co 21,C  22,C  23)           70.27 -0.000123    0.05     70.32   
   218. A(C  26,C  22,H  28)          125.98 -0.000027    0.01    125.99   
   219. A(C  23,C  22,H  28)          125.77 -0.000011    0.01    125.79   
   220. A(Co 21,C  22,H  28)          123.91  0.000125    0.01    123.91   
   221. A(C  23,C  22,C  26)          108.23  0.000035   -0.02    108.21   
   222. A(Co 21,C  22,C  26)           70.28 -0.000096    0.03     70.31   
   223. A(C  22,C  23,C  24)          107.91 -0.000014    0.01    107.91   
   224. A(Co 21,C  23,C  24)           69.88 -0.000124    0.05     69.93   
   225. A(Co 21,C  23,C  22)           69.08 -0.000165    0.06     69.14   
   226. A(C  24,C  23,H  29)          126.14 -0.000011    0.01    126.14   
   227. A(C  22,C  23,H  29)          125.88  0.000017   -0.01    125.87   
   228. A(Co 21,C  23,H  29)          124.13  0.000142   -0.01    124.13   
   229. A(C  23,C  24,C  25)          107.90 -0.000013    0.00    107.90   
   230. A(Co 21,C  24,C  25)           69.07 -0.000164    0.07     69.14   
   231. A(Co 21,C  24,C  23)           69.91 -0.000128    0.05     69.96   
   232. A(C  25,C  24,H  30)          125.87  0.000015   -0.00    125.87   
   233. A(C  23,C  24,H  30)          126.15 -0.000011    0.01    126.15   
   234. A(Co 21,C  24,H  30)          124.10  0.000148   -0.02    124.08   
   235. A(Co 21,C  25,C  24)           70.28 -0.000124    0.05     70.33   
   236. A(C  26,C  25,H  31)          125.97 -0.000025    0.01    125.98   
   237. A(C  24,C  25,H  31)          125.77 -0.000011    0.00    125.77   
   238. A(Co 21,C  25,H  31)          123.87  0.000130   -0.00    123.87   
   239. A(C  24,C  25,C  26)          108.23  0.000032   -0.01    108.23   
   240. A(Co 21,C  25,C  26)           70.30 -0.000099    0.03     70.33   
   241. A(C  25,C  26,H  27)          126.08  0.000009    0.01    126.09   
   242. A(C  22,C  26,H  27)          126.08  0.000020   -0.01    126.07   
   243. A(Co 21,C  26,H  27)          123.76  0.000147    0.00    123.77   
   244. A(C  22,C  26,C  25)          107.70 -0.000042    0.02    107.72   
   245. A(Co 21,C  26,C  25)           69.21 -0.000166    0.07     69.28   
   246. A(Co 21,C  26,C  22)           69.23 -0.000171    0.07     69.30   
   247. A(C  33,C  32,H  38)          125.31 -0.000062    0.12    125.43   
   248. A(Co 21,C  32,H  38)          124.32  0.000113    0.05    124.36   
   249. A(C  16,C  32,H  38)          125.66  0.000022   -0.10    125.56   
   250. A(Co 21,C  32,C  33)           69.04 -0.000078    0.01     69.06   
   251. A(C  16,C  32,C  33)          109.02  0.000041   -0.02    109.00   
   252. A(C  16,C  32,Co 21)           73.09 -0.000142    0.09     73.18   
   253. A(C  34,C  33,H  36)          126.19  0.000001    0.00    126.19   
   254. A(C  32,C  33,H  36)          125.87  0.000017   -0.00    125.87   
   255. A(Co 21,C  33,H  36)          123.48  0.000171   -0.02    123.46   
   256. A(C  32,C  33,C  34)          107.87 -0.000027    0.01    107.88   
   257. A(Co 21,C  33,C  34)           69.48 -0.000146    0.05     69.53   
   258. A(Co 21,C  33,C  32)           70.22 -0.000189    0.09     70.31   
   259. A(C  33,C  34,H  37)          126.19 -0.000007   -0.01    126.18   
   260. A(Co 21,C  34,H  37)          123.49  0.000163   -0.03    123.47   
   261. A(C  17,C  34,H  37)          125.87  0.000013    0.01    125.88   
   262. A(Co 21,C  34,C  33)           69.47 -0.000119    0.04     69.51   
   263. A(C  17,C  34,C  33)          107.87 -0.000015    0.00    107.87   
   264. A(C  17,C  34,Co 21)           70.21 -0.000199    0.10     70.31   
   265. D(C   5,C   1,Fe  0,C   4)    -38.22 -0.000016   -0.02    -38.24   
   266. D(C   2,C   1,Fe  0,C   3)     35.27  0.000024   -0.04     35.24   
   267. D(C   2,C   1,Fe  0,C  12)   -101.45  0.000138   -0.11   -101.56   
   268. D(C   5,C   1,Fe  0,C  15)     62.80 -0.000134    0.05     62.85   
   269. D(C   2,C   1,Fe  0,C   5)    117.12  0.000142   -0.06    117.06   
   270. D(C   2,C   1,Fe  0,C  15)    179.92  0.000008   -0.01    179.90   
   271. D(C   2,C   1,Fe  0,C  11)   -144.80  0.000033   -0.06   -144.87   
   272. D(H   9,C   1,Fe  0,C   3)    158.64 -0.000052    0.04    158.68   
   273. D(H   9,C   1,Fe  0,C  13)     61.00  0.000074   -0.01     60.99   
   274. D(C   5,C   1,Fe  0,C  11)     98.08 -0.000109   -0.00     98.07   
   275. D(H   9,C   1,Fe  0,C  11)    -21.43 -0.000042    0.01    -21.42   
   276. D(C   2,C   1,Fe  0,C  13)    -62.38  0.000149   -0.08    -62.46   
   277. D(C   2,C   1,Fe  0,C   4)     78.90  0.000127   -0.08     78.82   
   278. D(C   5,C   1,Fe  0,C   3)    -81.85 -0.000119    0.03    -81.82   
   279. D(H   9,C   1,Fe  0,C  12)     21.93  0.000063   -0.04     21.89   
   280. D(H   9,C   1,Fe  0,C   2)    123.37 -0.000075    0.07    123.44   
   281. D(C   5,C   1,Fe  0,C  13)   -179.49  0.000007   -0.02   -179.51   
   282. D(H   9,C   1,Fe  0,C  15)    -56.71 -0.000067    0.06    -56.65   
   283. D(H   9,C   1,Fe  0,C   5)   -119.51  0.000067    0.01   -119.50   
   284. D(C   5,C   1,Fe  0,C   2)   -117.12 -0.000142    0.06   -117.06   
   285. D(H   9,C   1,Fe  0,C   4)   -157.73  0.000051   -0.01   -157.74   
   286. D(C   5,C   1,Fe  0,C  12)    141.43 -0.000004   -0.05    141.39   
   287. D(H  10,C   2,Fe  0,C  11)    -60.77 -0.000047   -0.02    -60.79   
   288. D(C   3,C   2,Fe  0,C   5)     82.47  0.000113   -0.03     82.44   
   289. D(H  10,C   2,Fe  0,C   4)    158.22 -0.000061    0.03    158.25   
   290. D(C   1,C   2,Fe  0,C  14)   -178.36 -0.000014    0.01   -178.34   
   291. D(C   3,C   2,Fe  0,C  12)   -140.97  0.000016   -0.02   -140.99   
   292. D(C   3,C   2,C   1,Fe  0)    -56.11  0.000225   -0.05    -56.16   
   293. D(C   3,C   2,C   1,C   5)      5.13  0.000032    0.02      5.15   
   294. D(C   3,C   2,C   1,H   9)   -176.92  0.000138   -0.08   -177.00   
   295. D(C   3,C   2,Fe  0,C   1)    121.22  0.000123   -0.03    121.19   
   296. D(H  10,C   2,Fe  0,C   5)   -158.14  0.000048   -0.00   -158.14   
   297. D(Fe  0,C   2,C   1,C   5)     61.24 -0.000193    0.07     61.31   
   298. D(C   3,C   2,Fe  0,C   4)     38.82  0.000005    0.01     38.83   
   299. D(H  10,C   2,Fe  0,C  14)     62.26  0.000044    0.01     62.27   
   300. D(H  10,C   2,Fe  0,C  12)    -21.57 -0.000049   -0.00    -21.58   
   301. D(C   1,C   2,Fe  0,C   5)    -38.75 -0.000010    0.00    -38.75   
   302. D(C   1,C   2,Fe  0,C  12)     97.81 -0.000107    0.00     97.81   
   303. D(H  10,C   2,Fe  0,C   3)    119.40 -0.000065    0.02    119.42   
   304. D(C   3,C   2,Fe  0,C  11)    179.84  0.000018   -0.04    179.80   
   305. D(C   1,C   2,Fe  0,C   3)   -121.22 -0.000123    0.03   -121.19   
   306. D(H  10,C   2,Fe  0,C  13)     23.15  0.000051   -0.01     23.14   
   307. D(C   1,C   2,Fe  0,C  11)     58.62 -0.000105   -0.02     58.60   
   308. D(H  10,C   2,C   1,C   5)    177.72 -0.000114    0.06    177.78   
   309. D(C   1,C   2,Fe  0,C   4)    -82.40 -0.000119    0.03    -82.36   
   310. D(H  10,C   2,C   1,Fe  0)    116.48  0.000079   -0.00    116.48   
   311. D(C   1,C   2,Fe  0,C  13)    142.54 -0.000007   -0.01    142.53   
   312. D(H  10,C   2,Fe  0,C   1)   -119.38  0.000058   -0.01   -119.39   
   313. D(C   3,C   2,Fe  0,C  14)    -57.14  0.000109   -0.01    -57.15   
   314. D(Fe  0,C   2,C   1,H   9)   -120.81 -0.000087   -0.03   -120.84   
   315. D(C   3,C   2,Fe  0,C  13)    -96.24  0.000117   -0.03    -96.27   
   316. D(H  10,C   2,C   1,H   9)     -4.33 -0.000008   -0.03     -4.36   
   317. D(C   2,C   3,Fe  0,C  15)   -179.03 -0.000005    0.01   -179.02   
   318. D(C   2,C   3,Fe  0,C  12)     63.80 -0.000143    0.05     63.85   
   319. D(C   4,C   3,Fe  0,C   1)     81.81  0.000122   -0.03     81.77   
   320. D(C   2,C   3,Fe  0,C  14)    146.20 -0.000033    0.05    146.25   
   321. D(C   4,C   3,Fe  0,C   2)    117.08  0.000148   -0.07    117.01   
   322. D(C   4,C   3,Fe  0,C   5)     38.26  0.000013    0.02     38.28   
   323. D(C   4,C   3,Fe  0,C  13)   -140.05  0.000013    0.02   -140.03   
   324. D(C   2,C   3,Fe  0,C   1)    -35.27 -0.000026    0.04    -35.24   
   325. D(C   4,C   3,Fe  0,C  12)   -179.12  0.000006   -0.02   -179.14   
   326. D(C   2,C   3,Fe  0,C   5)    -78.82 -0.000135    0.09    -78.73   
   327. D(C   2,C   3,Fe  0,C   4)   -117.08 -0.000148    0.07   -117.01   
   328. D(H   6,C   3,Fe  0,C  15)     57.51  0.000069   -0.06     57.46   
   329. D(C   4,C   3,C   2,H  10)   -177.63  0.000117   -0.07   -177.70   
   330. D(C   4,C   3,C   2,C   1)     -5.05 -0.000028   -0.02     -5.06   
   331. D(C   4,C   3,C   2,Fe  0)    -61.19  0.000202   -0.07    -61.27   
   332. D(C   2,C   3,Fe  0,C  13)    102.87 -0.000135    0.09    102.96   
   333. D(H   6,C   3,Fe  0,C   1)   -158.73  0.000048   -0.03   -158.76   
   334. D(H   6,C   3,C   2,H  10)      4.36  0.000009    0.03      4.39   
   335. D(H   6,C   3,Fe  0,C  13)    -20.58 -0.000061    0.02    -20.56   
   336. D(H   6,C   3,Fe  0,C  12)    -59.65 -0.000068   -0.02    -59.67   
   337. D(H   6,C   3,Fe  0,C   2)   -123.46  0.000074   -0.07   -123.52   
   338. D(H   6,C   3,Fe  0,C   4)    119.46 -0.000074    0.00    119.47   
   339. D(H   6,C   3,Fe  0,C   5)    157.73 -0.000061    0.02    157.75   
   340. D(Fe  0,C   3,C   2,C   1)     56.15 -0.000230    0.06     56.20   
   341. D(C   4,C   3,Fe  0,C  14)    -96.72  0.000116   -0.02    -96.74   
   342. D(H   6,C   3,Fe  0,C  14)     22.75  0.000042   -0.02     22.73   
   343. D(C   4,C   3,Fe  0,C  15)    -61.95  0.000143   -0.06    -62.01   
   344. D(H   6,C   3,C   2,Fe  0)    120.80  0.000094    0.02    120.82   
   345. D(H   6,C   3,C   2,C   1)    176.95 -0.000136    0.07    177.02   
   346. D(Fe  0,C   3,C   2,H  10)   -116.44 -0.000085    0.01   -116.43   
   347. D(H   7,C   4,C   3,C   2)   -177.08 -0.000119    0.15   -176.94   
   348. D(H   7,C   4,C   3,Fe  0)    117.81  0.000098    0.01    117.81   
   349. D(H   7,C   4,C   3,H   6)      0.93 -0.000012    0.05      0.99   
   350. D(Fe  0,C   4,C   3,C   2)     65.11 -0.000217    0.14     65.25   
   351. D(C   5,C   4,Fe  0,C  13)   -178.14 -0.000012    0.02   -178.12   
   352. D(H   7,C   4,Fe  0,C  11)     58.74  0.000078   -0.06     58.68   
   353. D(C   5,C   4,Fe  0,C   2)     79.85  0.000138   -0.08     79.78   
   354. D(C   5,C   4,Fe  0,C  15)    -99.44  0.000140   -0.08    -99.51   
   355. D(H   7,C   4,Fe  0,C   5)    121.84 -0.000078    0.04    121.88   
   356. D(C   5,C   4,Fe  0,C  11)    -63.10  0.000157   -0.10    -63.19   
   357. D(H   7,C   4,Fe  0,C   3)   -121.36  0.000087   -0.07   -121.43   
   358. D(Fe  0,C   4,C   3,H   6)   -116.87 -0.000110    0.05   -116.82   
   359. D(C   5,C   4,C   3,Fe  0)    -62.07  0.000233   -0.13    -62.19   
   360. D(H   7,C   4,Fe  0,C  15)     22.40  0.000062   -0.04     22.36   
   361. D(H   7,C   4,Fe  0,C   2)   -158.31  0.000060   -0.04   -158.35   
   362. D(C   5,C   4,Fe  0,C  14)   -140.46  0.000009    0.02   -140.44   
   363. D(C   5,C   4,C   3,C   2)      3.04  0.000016    0.01      3.06   
   364. D(C   5,C   4,C   3,H   6)   -178.94  0.000123   -0.08   -179.02   
   365. D(H   7,C   4,Fe  0,C  13)    -56.30 -0.000090    0.06    -56.24   
   366. D(C   5,C   4,Fe  0,C   1)     38.36  0.000013    0.00     38.36   
   367. D(H   7,C   4,Fe  0,C  14)    -18.62 -0.000069    0.05    -18.57   
   368. D(C   5,C   4,Fe  0,C   3)    116.80  0.000166   -0.11    116.69   
   369. D(C   3,C   4,Fe  0,C   1)    -78.44 -0.000152    0.11    -78.33   
   370. D(H   7,C   4,Fe  0,C   1)    160.19 -0.000065    0.04    160.24   
   371. D(C   3,C   4,Fe  0,C   2)    -36.95 -0.000028    0.03    -36.92   
   372. D(C   3,C   4,Fe  0,C  13)     65.07 -0.000178    0.13     65.19   
   373. D(C   3,C   4,Fe  0,C  15)    143.76 -0.000025    0.03    143.79   
   374. D(C   3,C   4,Fe  0,C   5)   -116.80 -0.000166    0.11   -116.69   
   375. D(C   3,C   4,Fe  0,C  11)   -179.90 -0.000009    0.01   -179.89   
   376. D(C   3,C   4,Fe  0,C  14)    102.74 -0.000157    0.12    102.86   
   377. D(C   1,C   5,Fe  0,C  15)   -142.64  0.000036   -0.04   -142.68   
   378. D(C   4,C   5,Fe  0,C  11)    141.53 -0.000004   -0.02    141.51   
   379. D(C   1,C   5,Fe  0,C   4)    116.92  0.000158   -0.10    116.82   
   380. D(C   4,C   5,Fe  0,C   1)   -116.92 -0.000158    0.10   -116.82   
   381. D(C   1,C   5,Fe  0,C  14)   -179.44 -0.000003    0.01   -179.43   
   382. D(C   4,C   5,Fe  0,C   3)    -38.47 -0.000006   -0.01    -38.48   
   383. D(C   1,C   5,Fe  0,C  12)    -64.10  0.000171   -0.13    -64.23   
   384. D(C   1,C   5,Fe  0,C   2)     36.95  0.000031   -0.03     36.92   
   385. D(C   4,C   5,Fe  0,C   2)    -79.96 -0.000127    0.07    -79.90   
   386. D(C   1,C   5,Fe  0,C   3)     78.44  0.000152   -0.11     78.33   
   387. D(C   4,C   5,Fe  0,C  12)    178.99  0.000013   -0.03    178.96   
   388. D(H   8,C   5,Fe  0,C   1)    121.38 -0.000088    0.07    121.45   
   389. D(C   4,C   5,Fe  0,C  15)    100.44 -0.000122    0.06    100.51   
   390. D(C   1,C   5,Fe  0,C  11)   -101.55  0.000154   -0.12   -101.68   
   391. D(C   4,C   5,Fe  0,C  14)     63.65 -0.000161    0.11     63.76   
   392. D(H   8,C   5,Fe  0,C   2)    158.33 -0.000058    0.04    158.37   
   393. D(C   1,C   5,C   4,H   7)   -179.74  0.000143   -0.14   -179.88   
   394. D(H   8,C   5,C   4,H   7)     -0.17 -0.000002    0.00     -0.17   
   395. D(H   8,C   5,C   4,Fe  0)    116.80  0.000105   -0.02    116.78   
   396. D(Fe  0,C   5,C   4,H   7)   -116.98 -0.000107    0.02   -116.95   
   397. D(H   8,C   5,C   1,H   9)     -0.79  0.000012   -0.05     -0.84   
   398. D(H   8,C   5,C   1,C   2)    177.17  0.000117   -0.15    177.02   
   399. D(H   8,C   5,C   1,Fe  0)   -117.78 -0.000090   -0.02   -117.80   
   400. D(C   4,C   5,C   1,C   2)     -3.26 -0.000026   -0.01     -3.27   
   401. D(C   4,C   5,C   1,Fe  0)     61.79 -0.000233    0.13     61.91   
   402. D(C   4,C   5,C   1,H   9)    178.78 -0.000131    0.09    178.87   
   403. D(Fe  0,C   5,C   4,C   3)     62.90 -0.000244    0.16     63.06   
   404. D(Fe  0,C   5,C   1,C   2)    -65.05  0.000207   -0.13    -65.18   
   405. D(Fe  0,C   5,C   1,H   9)    116.99  0.000102   -0.03    116.96   
   406. D(H   8,C   5,Fe  0,C  15)    -21.26 -0.000052    0.03    -21.23   
   407. D(C   1,C   5,C   4,C   3)      0.14  0.000006   -0.01      0.13   
   408. D(H   8,C   5,Fe  0,C  12)     57.28  0.000083   -0.06     57.22   
   409. D(H   8,C   5,Fe  0,C  14)    -58.06 -0.000091    0.08    -57.98   
   410. D(H   8,C   5,C   4,C   3)    179.70 -0.000139    0.14    179.84   
   411. D(H   8,C   5,Fe  0,C   4)   -121.70  0.000070   -0.03   -121.73   
   412. D(C   1,C   5,C   4,Fe  0)    -62.76  0.000249   -0.16    -62.93   
   413. D(H   8,C   5,Fe  0,C   3)   -160.18  0.000064   -0.04   -160.22   
   414. D(H   8,C   5,Fe  0,C  11)     19.83  0.000065   -0.05     19.77   
   415. D(H  39,C  11,C   3,C   4)     62.51  0.000110   -0.16     62.36   
   416. D(C  15,C  11,C   3,H   6)     57.36  0.000087   -0.10     57.26   
   417. D(C  15,C  11,C   3,C   4)    -62.08  0.000158   -0.10    -62.18   
   418. D(C  15,C  11,C   3,C   2)   -179.19  0.000012   -0.03   -179.22   
   419. D(H  39,C  11,C   3,H   6)   -178.05  0.000038   -0.16   -178.21   
   420. D(C  12,C  11,C   3,C   4)   -179.01 -0.000004   -0.01   -179.02   
   421. D(C  12,C  11,C   3,C   2)     63.88 -0.000149    0.05     63.94   
   422. D(H  39,C  11,Fe  0,C  15)    124.60 -0.000049   -0.06    124.54   
   423. D(H  39,C  11,Fe  0,C  13)   -157.44  0.000095   -0.16   -157.60   
   424. D(C  15,C  11,Fe  0,C  12)    116.95  0.000160   -0.08    116.88   
   425. D(C  15,C  11,Fe  0,C   1)   -143.85  0.000031   -0.05   -143.90   
   426. D(C  12,C  11,Fe  0,C  15)   -116.95 -0.000160    0.08   -116.88   
   427. D(C  15,C  11,Fe  0,C   5)   -100.35  0.000144   -0.10   -100.45   
   428. D(C  15,C  11,Fe  0,C   4)    -62.16  0.000165   -0.10    -62.26   
   429. D(H  39,C  11,Fe  0,C   4)     62.43  0.000116   -0.16     62.28   
   430. D(C  12,C  11,Fe  0,C  13)    -38.99 -0.000016   -0.03    -39.02   
   431. D(H  39,C  11,Fe  0,C   5)     24.25  0.000095   -0.16     24.09   
   432. D(H  39,C  11,Fe  0,C   1)    -19.26 -0.000018   -0.10    -19.36   
   433. D(C  12,C  11,Fe  0,C  14)    -82.28 -0.000122    0.02    -82.26   
   434. D(H  39,C  11,Fe  0,C   2)    -54.44 -0.000054   -0.05    -54.48   
   435. D(C  15,C  11,Fe  0,C  14)     34.67  0.000038   -0.06     34.61   
   436. D(C  15,C  11,Fe  0,C   2)   -179.03 -0.000005    0.01   -179.02   
   437. D(C  12,C  11,Fe  0,C   5)    142.70 -0.000016   -0.03    142.67   
   438. D(C  12,C  11,C   3,H   6)    -59.57 -0.000075   -0.02    -59.59   
   439. D(C  12,C  11,Fe  0,C   4)   -179.12  0.000006   -0.02   -179.14   
   440. D(C  15,C  11,Fe  0,C  13)     77.97  0.000144   -0.11     77.86   
   441. D(H  39,C  11,Fe  0,C  12)   -118.45  0.000111   -0.13   -118.59   
   442. D(H  39,C  11,C   3,C   2)    -54.59 -0.000036   -0.09    -54.68   
   443. D(C  12,C  11,Fe  0,C   2)     64.01 -0.000165    0.09     64.10   
   444. D(H  39,C  11,Fe  0,C  14)    159.27 -0.000012   -0.12    159.15   
   445. D(C  12,C  11,Fe  0,C   1)     99.19 -0.000129    0.03     99.22   
   446. D(H  19,C  12,C  11,H  39)     -0.29  0.000005   -0.04     -0.33   
   447. D(H  19,C  12,C  11,C  15)    175.85  0.000102   -0.16    175.69   
   448. D(H  19,C  12,C   4,C   5)     59.40  0.000079   -0.03     59.37   
   449. D(C  13,C  12,C  11,C  15)     -4.67 -0.000047   -0.00     -4.68   
   450. D(C  13,C  12,C  11,Fe  0)     62.05 -0.000236    0.13     62.18   
   451. D(H  19,C  12,C   4,H   7)   -178.68  0.000004    0.00   -178.68   
   452. D(Fe  0,C  12,C  11,H  39)    117.13  0.000093   -0.01    117.12   
   453. D(H  19,C  12,C   4,C   3)    -57.20 -0.000085    0.07    -57.13   
   454. D(H  19,C  12,C  11,Fe  0)   -117.42 -0.000088   -0.03   -117.45   
   455. D(C  13,C  12,C   4,H   7)    -57.19 -0.000074    0.02    -57.17   
   456. D(C  13,C  12,C   4,C   5)   -179.11  0.000001   -0.01   -179.12   
   457. D(C  13,C  12,C   4,C   3)     64.29 -0.000163    0.10     64.38   
   458. D(C  11,C  12,C   4,H   7)     59.49  0.000085   -0.09     59.40   
   459. D(H  19,C  12,Fe  0,C  15)    158.87 -0.000068    0.07    158.94   
   460. D(H  19,C  12,Fe  0,C  11)    121.94 -0.000083    0.09    122.03   
   461. D(C  11,C  12,Fe  0,C  13)    116.48  0.000158   -0.11    116.37   
   462. D(C  13,C  12,Fe  0,C   3)     63.62 -0.000166    0.12     63.74   
   463. D(C  13,C  12,Fe  0,C   2)    101.17 -0.000140    0.09    101.25   
   464. D(H  19,C  12,Fe  0,C   1)     21.32  0.000055   -0.01     21.31   
   465. D(C  13,C  12,Fe  0,C  14)    -38.29 -0.000015   -0.00    -38.30   
   466. D(C  13,C  12,Fe  0,C  11)   -116.48 -0.000158    0.11   -116.37   
   467. D(C  13,C  12,Fe  0,C   5)   -178.10 -0.000012    0.02   -178.08   
   468. D(H  19,C  12,Fe  0,C   3)    -57.96 -0.000092    0.10    -57.86   
   469. D(H  19,C  12,Fe  0,C   5)     60.32  0.000063    0.00     60.33   
   470. D(H  19,C  12,Fe  0,C   2)    -20.41 -0.000066    0.07    -20.34   
   471. D(H  19,C  12,Fe  0,C  13)   -121.58  0.000075   -0.02   -121.60   
   472. D(C  13,C  12,Fe  0,C   1)    142.90 -0.000020    0.01    142.91   
   473. D(C  11,C  12,Fe  0,C  15)     36.93  0.000015   -0.02     36.91   
   474. D(C  13,C  12,C  11,H  39)    179.19 -0.000143    0.12    179.30   
   475. D(C  11,C  12,Fe  0,C  14)     78.18  0.000142   -0.11     78.07   
   476. D(Fe  0,C  12,C  11,C  15)    -66.73  0.000190   -0.13    -66.86   
   477. D(C  11,C  12,C   4,C   3)   -179.03 -0.000003   -0.01   -179.05   
   478. D(H  19,C  12,Fe  0,C  14)   -159.87  0.000059   -0.02   -159.90   
   479. D(C  11,C  12,Fe  0,C   5)    -61.62  0.000146   -0.09    -61.71   
   480. D(C  11,C  12,C   4,C   5)    -62.43  0.000160   -0.12    -62.55   
   481. D(C  11,C  12,Fe  0,C   3)   -179.90 -0.000009    0.01   -179.89   
   482. D(C  11,C  12,Fe  0,C   2)   -142.35  0.000017   -0.02   -142.38   
   483. D(C  11,C  12,Fe  0,C   1)   -100.62  0.000138   -0.10   -100.72   
   484. D(C  13,C  12,Fe  0,C  15)    -79.55 -0.000143    0.09    -79.46   
   485. D(C  14,C  13,C  12,Fe  0)     64.02 -0.000255    0.19     64.21   
   486. D(Fe  0,C  13,C  12,H  19)    115.45  0.000100   -0.03    115.42   
   487. D(Fe  0,C  13,C  12,C  11)    -64.02  0.000250   -0.18    -64.20   
   488. D(H  18,C  13,C   5,H   8)   -178.67  0.000006   -0.03   -178.70   
   489. D(C  14,C  13,C   5,H   8)    -57.15 -0.000081    0.06    -57.09   
   490. D(H  18,C  13,Fe  0,C  15)   -158.89  0.000056   -0.06   -158.95   
   491. D(C  12,C  13,C   5,C   4)   -179.11  0.000001   -0.01   -179.12   
   492. D(C  14,C  13,C   5,C   4)     64.31 -0.000155    0.10     64.41   
   493. D(C  12,C  13,C   5,H   8)     59.43  0.000075   -0.04     59.39   
   494. D(H  18,C  13,Fe  0,C  14)   -121.91  0.000083   -0.09   -122.01   
   495. D(H  18,C  13,Fe  0,C  12)    121.67 -0.000073    0.01    121.68   
   496. D(H  18,C  13,Fe  0,C   4)    -59.31 -0.000059   -0.01    -59.33   
   497. D(H  18,C  13,C   5,C   4)    -57.20 -0.000068    0.00    -57.20   
   498. D(H  18,C  13,Fe  0,C   3)    -20.12 -0.000056    0.01    -20.11   
   499. D(H  18,C  13,Fe  0,C   2)     21.51  0.000061   -0.07     21.44   
   500. D(C  12,C  13,Fe  0,C   3)   -141.78  0.000017   -0.01   -141.79   
   501. D(C  14,C  13,Fe  0,C  11)    -78.20 -0.000141    0.12    -78.09   
   502. D(H  18,C  13,Fe  0,C  11)    159.88 -0.000058    0.02    159.90   
   503. D(C  14,C  13,Fe  0,C   3)    101.80 -0.000139    0.10    101.90   
   504. D(C  14,C  13,Fe  0,C   1)   -179.44 -0.000003    0.01   -179.42   
   505. D(C  12,C  13,Fe  0,C  15)     79.44  0.000128   -0.07     79.37   
   506. D(C  14,C  13,C   5,C   1)   -178.94  0.000003   -0.01   -178.95   
   507. D(C  14,C  13,Fe  0,C   2)    143.42 -0.000022    0.03    143.45   
   508. D(C  12,C  13,Fe  0,C  14)    116.42  0.000156   -0.11    116.31   
   509. D(C  12,C  13,C   5,C   1)    -62.36  0.000159   -0.11    -62.47   
   510. D(C  12,C  13,Fe  0,C  11)     38.22  0.000015    0.01     38.22   
   511. D(C  12,C  13,Fe  0,C   4)    179.02  0.000013   -0.03    178.99   
   512. D(C  14,C  13,Fe  0,C  15)    -36.98 -0.000028    0.03    -36.94   
   513. D(C  12,C  13,Fe  0,C   2)   -100.16  0.000133   -0.08   -100.24   
   514. D(H  18,C  13,C   5,C   1)     59.55  0.000090   -0.10     59.45   
   515. D(C  12,C  13,Fe  0,C   1)    -63.02  0.000153   -0.10    -63.11   
   516. D(H  18,C  13,Fe  0,C   1)     58.65  0.000080   -0.08     58.57   
   517. D(C  14,C  13,Fe  0,C  12)   -116.42 -0.000156    0.11   -116.31   
   518. D(C  14,C  13,C  12,C  11)     -0.00 -0.000005    0.01      0.01   
   519. D(C  14,C  13,Fe  0,C   4)     62.60 -0.000143    0.08     62.68   
   520. D(H  18,C  13,C  12,H  19)     -0.12 -0.000003    0.01     -0.12   
   521. D(H  18,C  13,C  12,C  11)   -179.59  0.000147   -0.15   -179.74   
   522. D(H  18,C  13,C  12,Fe  0)   -115.57 -0.000103    0.03   -115.54   
   523. D(C  14,C  13,C  12,H  19)    179.47 -0.000155    0.17    179.63   
   524. D(C  15,C  14,C  13,H  18)   -175.73 -0.000096    0.15   -175.58   
   525. D(H  20,C  14,C  13,H  18)      0.28 -0.000004    0.03      0.31   
   526. D(H  20,C  14,C  13,C  12)   -179.32  0.000146   -0.12   -179.44   
   527. D(H  20,C  14,C  13,Fe  0)   -117.10 -0.000083    0.00   -117.10   
   528. D(C  15,C  14,C  13,C  12)      4.68  0.000054   -0.01      4.67   
   529. D(C  15,C  14,C  13,Fe  0)     66.89 -0.000175    0.12     67.01   
   530. D(Fe  0,C  14,C  13,H  18)    117.38  0.000079    0.03    117.41   
   531. D(Fe  0,C  14,C  13,C  12)    -62.21  0.000229   -0.13    -62.34   
   532. D(H  20,C  14,C   1,H   9)   -179.22 -0.000043    0.15   -179.07   
   533. D(H  20,C  14,C   1,C   5)    -60.07 -0.000112    0.14    -59.93   
   534. D(H  20,C  14,C   1,C   2)     57.11  0.000031    0.08     57.18   
   535. D(C  13,C  14,C   1,H   9)     61.94  0.000072    0.00     61.94   
   536. D(H  20,C  14,Fe  0,C  13)    118.47 -0.000117    0.14    118.62   
   537. D(C  15,C  14,C   1,C   2)   -178.55 -0.000006   -0.00   -178.56   
   538. D(H  20,C  14,Fe  0,C  12)    157.48 -0.000099    0.17    157.65   
   539. D(H  20,C  14,Fe  0,C  11)   -159.31  0.000008    0.13   -159.18   
   540. D(H  20,C  14,Fe  0,C  15)   -124.66  0.000035    0.08   -124.59   
   541. D(H  20,C  14,Fe  0,C   5)    -61.01 -0.000110    0.13    -60.89   
   542. D(C  13,C  14,C   1,C   2)    -61.74  0.000146   -0.07    -61.81   
   543. D(H  20,C  14,Fe  0,C   4)    -22.85 -0.000088    0.14    -22.71   
   544. D(H  20,C  14,Fe  0,C   3)     20.61  0.000018    0.10     20.71   
   545. D(H  20,C  14,Fe  0,C   2)     55.22  0.000044    0.06     55.29   
   546. D(C  15,C  14,C   1,C   5)     64.27 -0.000149    0.06     64.33   
   547. D(C  15,C  14,Fe  0,C  13)   -116.86 -0.000152    0.07   -116.80   
   548. D(C  15,C  14,Fe  0,C  12)    -77.86 -0.000135    0.10    -77.77   
   549. D(C  13,C  14,C   1,C   5)   -178.91  0.000003   -0.01   -178.92   
   550. D(C  15,C  14,Fe  0,C  11)    -34.65 -0.000027    0.05    -34.60   
   551. D(C  15,C  14,Fe  0,C   5)     63.65 -0.000146    0.05     63.70   
   552. D(C  15,C  14,Fe  0,C   4)    101.81 -0.000123    0.07    101.87   
   553. D(C  15,C  14,Fe  0,C   3)    145.28 -0.000017    0.02    145.30   
   554. D(C  13,C  14,Fe  0,C  11)     82.22  0.000125   -0.02     82.20   
   555. D(C  13,C  14,Fe  0,C   5)   -179.49  0.000006   -0.02   -179.50   
   556. D(C  13,C  14,Fe  0,C   4)   -141.33  0.000029   -0.00   -141.33   
   557. D(C  13,C  14,Fe  0,C  12)     39.00  0.000017    0.03     39.03   
   558. D(C  13,C  14,Fe  0,C   3)    -97.86  0.000135   -0.05    -97.91   
   559. D(C  13,C  14,Fe  0,C  15)    116.86  0.000152   -0.07    116.80   
   560. D(C  13,C  14,Fe  0,C   2)    -63.25  0.000161   -0.08    -63.33   
   561. D(C  15,C  14,C   1,H   9)    -54.88 -0.000080    0.07    -54.81   
   562. D(C  15,C  14,Fe  0,C   2)    179.89  0.000009   -0.01    179.87   
   563. D(C  16,C  15,C  14,H  20)      2.09 -0.000088    0.23      2.32   
   564. D(C  16,C  15,C  14,C  13)    178.06  0.000003    0.13    178.19   
   565. D(C  11,C  15,C  14,H  20)    176.59 -0.000161    0.11    176.70   
   566. D(C  11,C  15,C  14,Fe  0)     53.66 -0.000242    0.04     53.70   
   567. D(C  14,C  15,C   2,H  10)     62.34  0.000055   -0.01     62.33   
   568. D(C  16,C  15,C  11,H  39)     -1.95  0.000090   -0.23     -2.18   
   569. D(C  16,C  15,C  11,C  12)   -178.06 -0.000007   -0.12   -178.18   
   570. D(Fe  0,C  15,C  11,H  39)   -122.89 -0.000091   -0.06   -122.95   
   571. D(C  14,C  15,C  11,C  12)      7.43  0.000066    0.00      7.43   
   572. D(C  14,C  15,C  11,Fe  0)    -53.57  0.000254   -0.05    -53.62   
   573. D(Fe  0,C  15,C  11,C  12)     61.00 -0.000187    0.05     61.05   
   574. D(C  16,C  15,C   2,H  10)   -178.57 -0.000001    0.01   -178.56   
   575. D(C  16,C  15,C   2,C   3)     61.97  0.000062   -0.01     61.96   
   576. D(C  14,C  15,C  11,H  39)   -176.46  0.000163   -0.11   -176.57   
   577. D(Fe  0,C  15,C  14,H  20)    122.94  0.000080    0.07    123.00   
   578. D(C  14,C  15,C   2,C   3)    -57.12  0.000118   -0.03    -57.15   
   579. D(C  14,C  15,C   2,C   1)   -178.47 -0.000005   -0.00   -178.48   
   580. D(C  11,C  15,C   2,H  10)    -59.68 -0.000049   -0.01    -59.70   
   581. D(C  11,C  15,C   2,C   3)   -179.14  0.000014   -0.03   -179.17   
   582. D(Fe  0,C  15,C  14,C  13)    -61.09  0.000172   -0.04    -61.12   
   583. D(C  11,C  15,C   2,C   1)     59.51 -0.000110   -0.01     59.50   
   584. D(C  16,C  15,Fe  0,C  14)    118.87 -0.000060    0.02    118.89   
   585. D(C  14,C  15,Fe  0,C  12)     83.42  0.000104   -0.01     83.41   
   586. D(C  16,C  15,Fe  0,C   5)    -21.00 -0.000056    0.02    -20.99   
   587. D(C  16,C  15,Fe  0,C   4)     22.50  0.000056   -0.02     22.49   
   588. D(C  16,C  15,Fe  0,C   3)     60.87  0.000064   -0.02     60.85   
   589. D(C  11,C  15,C  14,C  13)     -7.43 -0.000070    0.00     -7.43   
   590. D(C  16,C  15,C   2,C   1)    -59.38 -0.000062    0.02    -59.36   
   591. D(C  16,C  15,Fe  0,C   1)    -59.51 -0.000074    0.03    -59.48   
   592. D(C  14,C  15,Fe  0,C  13)     38.83  0.000000    0.01     38.84   
   593. D(C  16,C  15,Fe  0,C  13)    157.70 -0.000060    0.03    157.73   
   594. D(C  16,C  15,C  11,Fe  0)    120.94  0.000180   -0.17    120.77   
   595. D(C  14,C  15,Fe  0,C  11)    122.16  0.000105    0.01    122.17   
   596. D(C  14,C  15,Fe  0,C   5)   -139.88  0.000004   -0.00   -139.88   
   597. D(C  14,C  15,Fe  0,C   4)    -96.37  0.000116   -0.04    -96.40   
   598. D(C  16,C  15,Fe  0,C  12)   -157.71  0.000045    0.01   -157.70   
   599. D(C  14,C  15,Fe  0,C   3)    -58.00  0.000123   -0.04    -58.04   
   600. D(C  14,C  15,Fe  0,C   1)   -178.38 -0.000014    0.01   -178.37
[truncated: 620,872 more chars]
