# Supplementary material for: High-Spin State of a Ferrocene Electron Donor Revealed by Optical and X-ray Transient Absorption Spectroscopy
Source: J Am Chem Soc. 2024 Jul 25;146(31):21651–63. doi: 10.1021/jacs.4c05646 (PMC11311227; doi:10.1021/jacs.4c05646)
Supplement: Supplementary file 1 — ja4c05646_si_001.zip [file ja4c05646_si_001.zip › DFT_LogFiles/FcCc_Q1_FeK.out]

Warning: no access to tty (Bad file descriptor).
Thus no job control in this shell.

                                 *****************
                                 * O   R   C   A *
                                 *****************

                                            #,                                       
                                            ###                                      
                                            ####                                     
                                            #####                                    
                                            ######                                   
                                           ########,                                 
                                     ,,################,,,,,                         
                               ,,#################################,,                 
                          ,,##########################################,,             
                       ,#########################################, ''#####,          
                    ,#############################################,,   '####,        
                  ,##################################################,,,,####,       
                ,###########''''           ''''###############################       
              ,#####''   ,,,,##########,,,,          '''####'''          '####       
            ,##' ,,,,###########################,,,                        '##       
           ' ,,###''''                  '''############,,,                           
         ,,##''                                '''############,,,,        ,,,,,,###''
      ,#''                                            '''#######################'''  
     '                                                          ''''####''''         
             ,#######,   #######,   ,#######,      ##                                
            ,#'     '#,  ##    ##  ,#'     '#,    #''#        ######   ,####,        
            ##       ##  ##   ,#'  ##            #'  '#       #        #'  '#        
            ##       ##  #######   ##           ,######,      #####,   #    #        
            '#,     ,#'  ##    ##  '#,     ,#' ,#      #,         ##   #,  ,#        
             '#######'   ##     ##  '#######'  #'      '#     #####' # '####'        


                  #######################################################
                  #                        -***-                        #
                  #          Department of theory and spectroscopy      #
                  #    Directorship and core code : Frank Neese         #
                  #        Max Planck Institute fuer Kohlenforschung    #
                  #                Kaiser Wilhelm Platz 1               #
                  #                 D-45470 Muelheim/Ruhr               #
                  #                      Germany                        #
                  #                                                     #
                  #                  All rights reserved                #
                  #                        -***-                        #
                  #######################################################


                         Program Version 5.0.3 -  RELEASE  -


 With contributions from (in alphabetic order):
   Daniel Aravena         : Magnetic Suceptibility
   Michael Atanasov       : Ab Initio Ligand Field Theory (pilot matlab implementation)
   Alexander A. Auer      : GIAO ZORA, VPT2 properties, NMR spectrum
   Ute Becker             : Parallelization
   Giovanni Bistoni       : ED, misc. LED, open-shell LED, HFLD
   Martin Brehm           : Molecular dynamics
   Dmytro Bykov           : SCF Hessian
   Vijay G. Chilkuri      : MRCI spin determinant printing, contributions to CSF-ICE
   Dipayan Datta          : RHF DLPNO-CCSD density
   Achintya Kumar Dutta   : EOM-CC, STEOM-CC
   Dmitry Ganyushin       : Spin-Orbit,Spin-Spin,Magnetic field MRCI
   Miquel Garcia          : C-PCM and meta-GGA Hessian, CC/C-PCM, Gaussian charge scheme
   Yang Guo               : DLPNO-NEVPT2, F12-NEVPT2, CIM, IAO-localization
   Andreas Hansen         : Spin unrestricted coupled pair/coupled cluster methods
   Benjamin Helmich-Paris : MC-RPA, TRAH-SCF, COSX integrals
   Lee Huntington         : MR-EOM, pCC
   Robert Izsak           : Overlap fitted RIJCOSX, COSX-SCS-MP3, EOM
   Marcus Kettner         : VPT2
   Christian Kollmar      : KDIIS, OOCD, Brueckner-CCSD(T), CCSD density, CASPT2, CASPT2-K
   Simone Kossmann        : Meta GGA functionals, TD-DFT gradient, OOMP2, MP2 Hessian
   Martin Krupicka        : Initial AUTO-CI
   Lucas Lang             : DCDCAS
   Marvin Lechner         : AUTO-CI (C++ implementation), FIC-MRCC
   Dagmar Lenk            : GEPOL surface, SMD
   Dimitrios Liakos       : Extrapolation schemes; Compound Job, initial MDCI parallelization
   Dimitrios Manganas     : Further ROCIS development; embedding schemes
   Dimitrios Pantazis     : SARC Basis sets
   Anastasios Papadopoulos: AUTO-CI, single reference methods and gradients
   Taras Petrenko         : DFT Hessian,TD-DFT gradient, ASA, ECA, R-Raman, ABS, FL, XAS/XES, NRVS
   Peter Pinski           : DLPNO-MP2, DLPNO-MP2 Gradient
   Christoph Reimann      : Effective Core Potentials
   Marius Retegan         : Local ZFS, SOC
   Christoph Riplinger    : Optimizer, TS searches, QM/MM, DLPNO-CCSD(T), (RO)-DLPNO pert. Triples
   Tobias Risthaus        : Range-separated hybrids, TD-DFT gradient, RPA, STAB
   Michael Roemelt        : Original ROCIS implementation
   Masaaki Saitow         : Open-shell DLPNO-CCSD energy and density
   Barbara Sandhoefer     : DKH picture change effects
   Avijit Sen             : IP-ROCIS
   Kantharuban Sivalingam : CASSCF convergence, NEVPT2, FIC-MRCI
   Bernardo de Souza      : ESD, SOC TD-DFT
   Georgi Stoychev        : AutoAux, RI-MP2 NMR, DLPNO-MP2 response
   Willem Van den Heuvel  : Paramagnetic NMR
   Boris Wezisla          : Elementary symmetry handling
   Frank Wennmohs         : Technical directorship


 We gratefully acknowledge several colleagues who have allowed us to
 interface, adapt or use parts of their codes:
   Stefan Grimme, W. Hujo, H. Kruse, P. Pracht,  : VdW corrections, initial TS optimization,
                  C. Bannwarth, S. Ehlert          DFT functionals, gCP, sTDA/sTD-DF
   Ed Valeev, F. Pavosevic, A. Kumar             : LibInt (2-el integral package), F12 methods
   Garnet Chan, S. Sharma, J. Yang, R. Olivares  : DMRG
   Ulf Ekstrom                                   : XCFun DFT Library
   Mihaly Kallay                                 : mrcc  (arbitrary order and MRCC methods)
   Jiri Pittner, Ondrej Demel                    : Mk-CCSD
   Frank Weinhold                                : gennbo (NPA and NBO analysis)
   Christopher J. Cramer and Donald G. Truhlar   : smd solvation model
   Lars Goerigk                                  : TD-DFT with DH, B97 family of functionals
   V. Asgeirsson, H. Jonsson                     : NEB implementation
   FAccTs GmbH                                   : IRC, NEB, NEB-TS, DLPNO-Multilevel, CI-OPT
                                                   MM, QMMM, 2- and 3-layer-ONIOM, Crystal-QMMM,
                                                   LR-CPCM, SF, NACMEs, symmetry and pop. for TD-DFT,
                                                   nearIR, NL-DFT gradient (VV10), updates on ESD,
                                                   ML-optimized integration grids
   S Lehtola, MJT Oliveira, MAL Marques          : LibXC Library
   Liviu Ungur et al                             : ANISO software


 Your calculation uses the libint2 library for the computation of 2-el integrals
 For citations please refer to: http://libint.valeyev.net

 Your ORCA version has been built with support for libXC version: 5.1.0
 For citations please refer to: https://tddft.org/programs/libxc/

 This ORCA versions uses:
   CBLAS   interface :  Fast vector & matrix operations
   LAPACKE interface :  Fast linear algebra routines
   SCALAPACK package :  Parallel linear algebra routines
   Shared memory     :  Shared parallel matrices
   BLAS/LAPACK       :  OpenBLAS 0.3.15  USE64BITINT DYNAMIC_ARCH NO_AFFINITY SkylakeX SINGLE_THREADED
        Core in use  :  SkylakeX
   Copyright (c) 2011-2014, The OpenBLAS Project


================================================================================

----- Orbital basis set information -----
Your calculation utilizes the basis: ZORA-def2-TZVP(-f) 
   Exponents from def2-TZVP(-f) [F. Weigend and R. Ahlrichs, Phys. Chem. Chem. Phys. 7, 3297 (2005)],
   recontracted for ZORA by D. A. Pantazis.

----- AuxJ basis set information -----
Your calculation utilizes the auxiliary basis: def2/J
   F. Weigend, Phys. Chem. Chem. Phys. 8, 1057 (2006).

================================================================================
                                        WARNINGS
                       Please study these warnings very carefully!
================================================================================

INFO   : Checking CIS options ...

WARNING: CIS/ROCIS methods need fully converged wavefunctions
  ===> : Setting SCFConvForced true
         You can overwrite this default with %scf ConvForced false 


INFO   : the flag for use of the SHARK integral package has been found!

================================================================================
                                       INPUT FILE
================================================================================
NAME = FcCc_Q1_FeK.inp
|  1> !B3LYP RIJCOSX ZORA-def2-TZVP(-f) def2/J ZORA CPCM(Acetonitrile) UKS
|  2> !SmallPrint TightSCF UNO UCO
|  3> 
|  4> %tddft
|  5> orbwin[0] = 1,1,-1,-1
|  6> orbwin[1] = 1,1,-1,-1
|  7> nroots 100
|  8> maxdim 1000
|  9> doquad TRUE
| 10> end
| 11> 
| 12> %maxcore 8024
| 13> 
| 14> %pal nprocs 16
| 15> end
| 16> 
| 17> * xyz 1 5
| 18> Fe       0.202731000     -2.808566000      0.097909000
| 19> C       -0.914344000     -4.548268000      1.199981000
| 20> C       -0.200094000     -5.173864000      0.148440000
| 21> C       -0.657689000     -4.637583000     -1.080634000
| 22> C       -1.663263000     -3.671902000     -0.794201000
| 23> C       -1.822506000     -3.616064000      0.623903000
| 24> H       -0.294773000     -4.900681000     -2.062496000
| 25> H       -2.224506000     -3.103147000     -1.519513000
| 26> H       -2.525336000     -2.997271000      1.160399000
| 27> H       -0.780530000     -4.731557000      2.255211000
| 28> H        0.584874000     -5.905763000      0.265549000
| 29> C        1.070643000     -0.923268000      1.284222000
| 30> C        2.057299000     -1.884795000      0.972661000
| 31> C        2.195466000     -1.928146000     -0.453092000
| 32> C        1.291716000     -0.992788000     -1.004949000
| 33> C        0.597490000     -0.354880000      0.064838000
| 34> C       -0.426363000      0.658228000     -0.063752000
| 35> C       -0.914870000      1.241537000     -1.280308000
| 36> H        2.886548000     -2.545317000     -1.006013000
| 37> H        2.625716000     -2.464036000      1.683755000
| 38> H        1.150764000     -0.797231000     -2.056694000
| 39> Co      -0.189902000      2.764574000     -0.097032000
| 40> C        1.096825000      3.777658000      1.155303000
| 41> C        0.141663000      4.681149000      0.604753000
| 42> C        0.272914000      4.648991000     -0.810884000
| 43> C        1.309151000      3.725678000     -1.135084000
| 44> C        1.822904000      3.193091000      0.080252000
| 45> H        2.587220000      2.437876000      0.168542000
| 46> H        1.219240000      3.547555000      2.201373000
| 47> H       -0.584576000      5.250732000      1.161708000
| 48> H       -0.336658000      5.189352000     -1.516857000
| 49> H        1.620555000      3.448853000     -2.129389000
| 50> C       -1.132494000      1.303307000      1.005417000
| 51> C       -2.077831000      2.208468000      0.452597000
| 52> C       -1.942980000      2.170456000     -0.964233000
| 53> H       -0.553646000      1.020727000     -2.271726000
| 54> H       -2.744239000      2.845452000      1.011249000
| 55> H       -2.488741000      2.773891000     -1.671328000
| 56> H       -0.964986000      1.137782000      2.057179000
| 57> H        0.732497000     -0.666955000      2.276444000
| 58> ENDD                         ****END OF INPUT****
================================================================================

                       ****************************
                       * Single Point Calculation *
                       ****************************

---------------------------------
CARTESIAN COORDINATES (ANGSTROEM)
---------------------------------
  Fe     0.202731   -2.808566    0.097909
  C     -0.914344   -4.548268    1.199981
  C     -0.200094   -5.173864    0.148440
  C     -0.657689   -4.637583   -1.080634
  C     -1.663263   -3.671902   -0.794201
  C     -1.822506   -3.616064    0.623903
  H     -0.294773   -4.900681   -2.062496
  H     -2.224506   -3.103147   -1.519513
  H     -2.525336   -2.997271    1.160399
  H     -0.780530   -4.731557    2.255211
  H      0.584874   -5.905763    0.265549
  C      1.070643   -0.923268    1.284222
  C      2.057299   -1.884795    0.972661
  C      2.195466   -1.928146   -0.453092
  C      1.291716   -0.992788   -1.004949
  C      0.597490   -0.354880    0.064838
  C     -0.426363    0.658228   -0.063752
  C     -0.914870    1.241537   -1.280308
  H      2.886548   -2.545317   -1.006013
  H      2.625716   -2.464036    1.683755
  H      1.150764   -0.797231   -2.056694
  Co    -0.189902    2.764574   -0.097032
  C      1.096825    3.777658    1.155303
  C      0.141663    4.681149    0.604753
  C      0.272914    4.648991   -0.810884
  C      1.309151    3.725678   -1.135084
  C      1.822904    3.193091    0.080252
  H      2.587220    2.437876    0.168542
  H      1.219240    3.547555    2.201373
  H     -0.584576    5.250732    1.161708
  H     -0.336658    5.189352   -1.516857
  H      1.620555    3.448853   -2.129389
  C     -1.132494    1.303307    1.005417
  C     -2.077831    2.208468    0.452597
  C     -1.942980    2.170456   -0.964233
  H     -0.553646    1.020727   -2.271726
  H     -2.744239    2.845452    1.011249
  H     -2.488741    2.773891   -1.671328
  H     -0.964986    1.137782    2.057179
  H      0.732497   -0.666955    2.276444

----------------------------
CARTESIAN COORDINATES (A.U.)
----------------------------
  NO LB      ZA    FRAG     MASS         X           Y           Z
   0 Fe   26.0000    0    55.850    0.383106   -5.307421    0.185021
   1 C     6.0000    0    12.011   -1.727860   -8.594981    2.267635
   2 C     6.0000    0    12.011   -0.378123   -9.777186    0.280511
   3 C     6.0000    0    12.011   -1.242852   -8.763762   -2.042102
   4 C     6.0000    0    12.011   -3.143112   -6.938889   -1.500822
   5 C     6.0000    0    12.011   -3.444037   -6.833371    1.179006
   6 H     1.0000    0     1.008   -0.557040   -9.260945   -3.897553
   7 H     1.0000    0     1.008   -4.203707   -5.864098   -2.871463
   8 H     1.0000    0     1.008   -4.772193   -5.664021    2.192836
   9 H     1.0000    0     1.008   -1.474988   -8.941347    4.261731
  10 H     1.0000    0     1.008    1.105252  -11.160275    0.501815
  11 C     6.0000    0    12.011    2.023222   -1.744724    2.426828
  12 C     6.0000    0    12.011    3.887732   -3.561746    1.838063
  13 C     6.0000    0    12.011    4.148829   -3.643668   -0.856220
  14 C     6.0000    0    12.011    2.440989   -1.876097   -1.899078
  15 C     6.0000    0    12.011    1.129092   -0.670626    0.122526
  16 C     6.0000    0    12.011   -0.805709    1.243871   -0.120474
  17 C     6.0000    0    12.011   -1.728854    2.346165   -2.419431
  18 H     1.0000    0     1.008    5.454785   -4.809952   -1.901089
  19 H     1.0000    0     1.008    4.961884   -4.656353    3.181836
  20 H     1.0000    0     1.008    2.174629   -1.506548   -3.886588
  21 Co   27.0000    0    58.930   -0.358863    5.224288   -0.183364
  22 C     6.0000    0    12.011    2.072699    7.138739    2.183206
  23 C     6.0000    0    12.011    0.267704    8.846090    1.142818
  24 C     6.0000    0    12.011    0.515733    8.785320   -1.532349
  25 C     6.0000    0    12.011    2.473937    7.040511   -2.144998
  26 C     6.0000    0    12.011    3.444789    6.034068    0.151654
  27 H     1.0000    0     1.008    4.889137    4.606918    0.318498
  28 H     1.0000    0     1.008    2.304030    6.703907    4.159992
  29 H     1.0000    0     1.008   -1.104689    9.922445    2.195310
  30 H     1.0000    0     1.008   -0.636191    9.806454   -2.866444
  31 H     1.0000    0     1.008    3.062405    6.517388   -4.023962
  32 C     6.0000    0    12.011   -2.140104    2.462893    1.899963
  33 C     6.0000    0    12.011   -3.926532    4.173400    0.855284
  34 C     6.0000    0    12.011   -3.671700    4.101567   -1.822136
  35 H     1.0000    0     1.008   -1.046239    1.928894   -4.292940
  36 H     1.0000    0     1.008   -5.185860    5.377125    1.910984
  37 H     1.0000    0     1.008   -4.703039    5.241894   -3.158352
  38 H     1.0000    0     1.008   -1.823559    2.150096    3.887505
  39 H     1.0000    0     1.008    1.384219   -1.260362    4.301856

--------------------------------
INTERNAL COORDINATES (ANGSTROEM)
--------------------------------
 Fe     0   0   0     0.000000000000     0.00000000     0.00000000
 C      1   0   0     2.342857720309     0.00000000     0.00000000
 C      2   1   0     1.416778702690    74.83386302     0.00000000
 C      3   2   1     1.416902746296   108.29305437   299.62453107
 C      4   3   2     1.423292916699   108.08336841     0.00000000
 C      2   1   3     1.423245719454    68.12892686   242.90649099
 H      4   3   2     1.079343118616   126.03260006   178.92790539
 H      5   4   3     1.079144778247   126.14083434   181.56034791
 H      6   2   1     1.079213947169   126.14911544   243.16008822
 H      2   1   3     1.079356936799   121.79392901   123.29203005
 H      3   2   1     1.079613553595   125.83029427   117.46473077
 C      1   2   3     2.390597900634   121.68676742   215.22193251
 C     12   1   2     1.412478138162    66.87691481   100.12784919
 C     13  12   1     1.433087940811   107.90186103    65.57712398
 C     14  13  12     1.412871119074   107.87230598     0.00000000
 C     15  14  13     1.425945504186   108.33343817     0.53862217
 C     16  15  14     1.446097567031   126.25611113   180.68525827
 C     17  16  15     1.434885702649   126.95832562   358.18514657
 H     14  13  12     1.078988418013   126.07720304   178.40894566
 H     13  12   1     1.079014688874   126.01878753   244.01863526
 H     15  14  13     1.079016937577   125.75085513   180.65090563
 Co    18  17  16     2.060427721753    72.16965471   238.11818500
 C     22  18  17     2.061637338576   158.69885943    45.48365901
 C     23  22  18     1.425389678588    70.03899055   164.48286502
 C     24  23  22     1.422072107080   107.95776990   300.43640463
 C     25  24  23     1.425271783253   107.95009524     0.00000000
 C     26  25  24     1.422895867755   108.10138201   359.68511097
 H     27  26  25     1.078111203996   126.02323769   177.25807975
 H     23  22  18     1.078051607176   123.73907678   284.97118975
 H     24  23  22     1.077982722976   125.93083249   117.66220836
 H     25  24  23     1.077945225990   126.04585870   177.17690701
 H     26  25  24     1.078075584023   125.88376530   177.34944129
 C     17  16  15     1.434527886088   126.67488398   179.83780540
 C     33  17  16     1.420770365643   108.90554988   181.52988794
 C     18  17  16     1.421198116480   108.87066113   178.48357417
 H     18  17  16     1.078030372949   125.61810864   357.81038316
 H     34  33  17     1.077933344796   125.88579674   180.89439475
 H     35  18  17     1.077948146884   125.89261534   179.06952812
 H     33  17  16     1.077803674299   125.57305848     2.23472127
 H     12   1   2     1.079140198755   121.99347129   341.36483479

---------------------------
INTERNAL COORDINATES (A.U.)
---------------------------
 Fe     0   0   0     0.000000000000     0.00000000     0.00000000
 C      1   0   0     4.427359462128     0.00000000     0.00000000
 C      2   1   0     2.677323740457    74.83386302     0.00000000
 C      3   2   1     2.677558148901   108.29305437   299.62453107
 C      4   3   2     2.689633820911   108.08336841     0.00000000
 C      2   1   3     2.689544631044    68.12892686   242.90649099
 H      4   3   2     2.039662898717   126.03260006   178.92790539
 H      5   4   3     2.039288089738   126.14083434   181.56034791
 H      6   2   1     2.039418800058   126.14911544   243.16008822
 H      2   1   3     2.039689011299   121.79392901   123.29203005
 H      3   2   1     2.040173946764   125.83029427   117.46473077
 C      1   2   3     4.517575328526   121.68676742   215.22193251
 C     12   1   2     2.669196851277    66.87691481   100.12784919
 C     13  12   1     2.708143733959   107.90186103    65.57712398
 C     14  13  12     2.669939477576   107.87230598     0.00000000
 C     15  14  13     2.694646484808   108.33343817     0.53862217
 C     16  15  14     2.732728364618   126.25611113   180.68525827
 C     17  16  15     2.711541011485   126.95832562   358.18514657
 H     14  13  12     2.038992611717   126.07720304   178.40894566
 H     13  12   1     2.039042256450   126.01878753   244.01863526
 H     15  14  13     2.039046505883   125.75085513   180.65090563
 Co    18  17  16     3.893644112853    72.16965471   238.11818500
 C     22  18  17     3.895929957375   158.69885943    45.48365901
 C     23  22  18     2.693596126649    70.03899055   164.48286502
 C     24  23  22     2.687326825069   107.95776990   300.43640463
 C     25  24  23     2.693373336754   107.95009524     0.00000000
 C     26  25  24     2.688883507145   108.10138201   359.68511097
 H     27  26  25     2.037334917464   126.02323769   177.25807975
 H     23  22  18     2.037222295796   123.73907678   284.97118975
 H     24  23  22     2.037092123524   125.93083249   117.66220836
 H     25  24  23     2.037021264488   126.04585870   177.17690701
 H     26  25  24     2.037267605470   125.88376530   177.34944129
 C     17  16  15     2.710864836179   126.67488398   179.83780540
 C     33  17  16     2.684866890257   108.90554988   181.52988794
 C     18  17  16     2.685675222192   108.87066113   178.48357417
 H     18  17  16     2.037182168922   125.61810864   357.81038316
 H     34  33  17     2.036998812287   125.88579674   180.89439475
 H     35  18  17     2.037026784179   125.89261534   179.06952812
 H     33  17  16     2.036753770560   125.57305848     2.23472127
 H     12   1   2     2.039279435752   121.99347129   341.36483479

---------------------
BASIS SET INFORMATION
---------------------
There are 4 groups of distinct atoms

 Group   1 Type Fe  : 17s11p7d1f contracted to 10s6p4d1f pattern {8111111111/611111/4111/1}
 Group   2 Type C   : 11s6p2d contracted to 6s3p2d pattern {611111/411/11}
 Group   3 Type H   : 5s1p contracted to 3s1p pattern {311/1}
 Group   4 Type Co  : 17s11p7d1f contracted to 10s6p4d1f pattern {8111111111/611111/4111/1}

Atom   0Fe   basis set group =>   1
Atom   1C    basis set group =>   2
Atom   2C    basis set group =>   2
Atom   3C    basis set group =>   2
Atom   4C    basis set group =>   2
Atom   5C    basis set group =>   2
Atom   6H    basis set group =>   3
Atom   7H    basis set group =>   3
Atom   8H    basis set group =>   3
Atom   9H    basis set group =>   3
Atom  10H    basis set group =>   3
Atom  11C    basis set group =>   2
Atom  12C    basis set group =>   2
Atom  13C    basis set group =>   2
Atom  14C    basis set group =>   2
Atom  15C    basis set group =>   2
Atom  16C    basis set group =>   2
Atom  17C    basis set group =>   2
Atom  18H    basis set group =>   3
Atom  19H    basis set group =>   3
Atom  20H    basis set group =>   3
Atom  21Co   basis set group =>   4
Atom  22C    basis set group =>   2
Atom  23C    basis set group =>   2
Atom  24C    basis set group =>   2
Atom  25C    basis set group =>   2
Atom  26C    basis set group =>   2
Atom  27H    basis set group =>   3
Atom  28H    basis set group =>   3
Atom  29H    basis set group =>   3
Atom  30H    basis set group =>   3
Atom  31H    basis set group =>   3
Atom  32C    basis set group =>   2
Atom  33C    basis set group =>   2
Atom  34C    basis set group =>   2
Atom  35H    basis set group =>   3
Atom  36H    basis set group =>   3
Atom  37H    basis set group =>   3
Atom  38H    basis set group =>   3
Atom  39H    basis set group =>   3
---------------------------------
AUXILIARY/J BASIS SET INFORMATION
---------------------------------
There are 4 groups of distinct atoms

 Group   1 Type Fe  : 19s5p5d3f3g contracted to 8s5p5d2f3g pattern {121111111/11111/11111/21/111}
 Group   2 Type C   : 12s5p4d2f1g contracted to 6s4p3d1f1g pattern {711111/2111/211/2/1}
 Group   3 Type H   : 5s2p1d contracted to 3s1p1d pattern {311/2/1}
 Group   4 Type Co  : 19s5p5d3f3g contracted to 8s5p5d2f3g pattern {121111111/11111/11111/21/111}

Atom   0Fe   basis set group =>   1
Atom   1C    basis set group =>   2
Atom   2C    basis set group =>   2
Atom   3C    basis set group =>   2
Atom   4C    basis set group =>   2
Atom   5C    basis set group =>   2
Atom   6H    basis set group =>   3
Atom   7H    basis set group =>   3
Atom   8H    basis set group =>   3
Atom   9H    basis set group =>   3
Atom  10H    basis set group =>   3
Atom  11C    basis set group =>   2
Atom  12C    basis set group =>   2
Atom  13C    basis set group =>   2
Atom  14C    basis set group =>   2
Atom  15C    basis set group =>   2
Atom  16C    basis set group =>   2
Atom  17C    basis set group =>   2
Atom  18H    basis set group =>   3
Atom  19H    basis set group =>   3
Atom  20H    basis set group =>   3
Atom  21Co   basis set group =>   4
Atom  22C    basis set group =>   2
Atom  23C    basis set group =>   2
Atom  24C    basis set group =>   2
Atom  25C    basis set group =>   2
Atom  26C    basis set group =>   2
Atom  27H    basis set group =>   3
Atom  28H    basis set group =>   3
Atom  29H    basis set group =>   3
Atom  30H    basis set group =>   3
Atom  31H    basis set group =>   3
Atom  32C    basis set group =>   2
Atom  33C    basis set group =>   2
Atom  34C    basis set group =>   2
Atom  35H    basis set group =>   3
Atom  36H    basis set group =>   3
Atom  37H    basis set group =>   3
Atom  38H    basis set group =>   3
Atom  39H    basis set group =>   3


           ************************************************************
           *        Program running with 16 parallel MPI-processes    *
           *              working on a common directory               *
           ************************************************************
------------------------------------------------------------------------------
                           ORCA GTO INTEGRAL CALCULATION
                           -- RI-GTO INTEGRALS CHOSEN --
------------------------------------------------------------------------------
------------------------------------------------------------------------------
                   ___                                                        
                  /   \      - P O W E R E D   B Y -                         
                 /     \                                                     
                 |  |  |   _    _      __       _____    __    __             
                 |  |  |  | |  | |    /  \     |  _  \  |  |  /  |          
                  \  \/   | |  | |   /    \    | | | |  |  | /  /          
                 / \  \   | |__| |  /  /\  \   | |_| |  |  |/  /          
                |  |  |   |  __  | /  /__\  \  |    /   |      \           
                |  |  |   | |  | | |   __   |  |    \   |  |\   \          
                \     /   | |  | | |  |  |  |  | |\  \  |  | \   \       
                 \___/    |_|  |_| |__|  |__|  |_| \__\ |__|  \__/        
                                                                              
                      - O R C A' S   B I G   F R I E N D -                    
                                      &                                       
                       - I N T E G R A L  F E E D E R -                       
                                                                              
 v1 FN, 2020, v2 2021                                                         
------------------------------------------------------------------------------


Reading SHARK input file FcCc_Q1_FeK.SHARKINP.tmp ... ok
----------------------
SHARK INTEGRAL PACKAGE
----------------------

Number of atoms                             ...     40
Number of basis functions                   ...    718
Number of shells                            ...    334
Maximum angular momentum                    ...      3
Integral batch strategy                     ... SHARK/LIBINT Hybrid
RI-J (if used) integral strategy            ... SPLIT-RIJ (Revised 2003 algorithm where possible)
Printlevel                                  ...      1
Contraction scheme used                     ... SEGMENTED contraction
Coulomb Range Separation                    ... NOT USED
Exchange Range Separation                   ... NOT USED
Finite Nucleus Model                        ... NOT USED
Auxiliary Coulomb fitting basis             ... AVAILABLE
   # of basis functions in Aux-J            ...   1356
   # of shells in Aux-J                     ...    436
   Maximum angular momentum in Aux-J        ...      4
Auxiliary J/K fitting basis                 ... NOT available
Auxiliary Correlation fitting basis         ... NOT available
Auxiliary 'external' fitting basis          ... NOT available
Integral threshold                          ...     2.500000e-11
Primitive cut-off                           ...     2.500000e-12
Primitive pair pre-selection threshold      ...     2.500000e-12

Calculating pre-screening integrals         ... done (  0.1 sec) Dimension = 334
Organizing shell pair data                  ... done (  0.3 sec)
Shell pair information
Total number of shell pairs                 ...     55945
Shell pairs after pre-screening             ...     38906
Total number of primitive shell pairs       ...    157652
Primitive shell pairs kept                  ...     74825
          la=0 lb=0:  12029 shell pairs
          la=1 lb=0:  12455 shell pairs
          la=1 lb=1:   3240 shell pairs
          la=2 lb=0:   6505 shell pairs
          la=2 lb=1:   3329 shell pairs
          la=2 lb=2:    902 shell pairs
          la=3 lb=0:    256 shell pairs
          la=3 lb=1:    124 shell pairs
          la=3 lb=2:     64 shell pairs
          la=3 lb=3:      2 shell pairs

Calculating one electron integrals          ... done (  0.0 sec)
Calculating RI/J V-Matrix + Cholesky decomp.... done (  0.1 sec)
Calculating Nuclear repulsion               ... done (  0.0 sec) ENN=   2615.518120115349 Eh

SHARK setup successfully completed in   1.2 seconds

Maximum memory used throughout the entire GTOINT-calculation: 54.6 MB


           ************************************************************
           *        Program running with 16 parallel MPI-processes    *
           *              working on a common directory               *
           ************************************************************
------------------------------------------------------------------------------
                          ORCA RELATIVISTIC HAMILTONIAN
------------------------------------------------------------------------------

Relativistic Method            ... ZORA(MP)
Treatment of potential         ... Van Wuellen
Nucleus model                  ... Point Nucleus
Speed of light used            ... 137.03598950000000


            *************************************************
            *         ZERO ORDER REGULAR APPROXIMATION      *
            *                     ZORA(MP)                  *
            *            Programmed by FN according to      *
            *                   C. van Wuellen              *
            *       J. Chem. Phys. (1998) vol 109, 392-399  *
            *************************************************

Terms included in model potential: +V(e,N)+V(C)+V(Xa)+V(VWN-V)
Basis function cutoff value   ... 1.000000e-11
Loading the fitted atomic densities (ZORA)   ... done
Calculating the cutoffs                      ... done
Number of fit functions                      ... 364
Setting up the integration grid ... done

Maximum memory used throughout the entire REL-calculation: 43.1 MB


           ************************************************************
           *        Program running with 16 parallel MPI-processes    *
           *              working on a common directory               *
           ************************************************************
-------------------------------------------------------------------------------
                                 ORCA SCF
-------------------------------------------------------------------------------

------------
SCF SETTINGS
------------
Hamiltonian:
 Density Functional     Method          .... DFT(GTOs)
 Exchange Functional    Exchange        .... B88
   X-Alpha parameter    XAlpha          ....  0.666667
   Becke's b parameter  XBeta           ....  0.004200
 Correlation Functional Correlation     .... LYP
 LDA part of GGA corr.  LDAOpt          .... VWN-5
 Gradients option       PostSCFGGA      .... off
 Hybrid DFT is turned on
   Fraction HF Exchange ScalHFX         ....  0.200000
   Scaling of DF-GGA-X  ScalDFX         ....  0.720000
   Scaling of DF-GGA-C  ScalDFC         ....  0.810000
   Scaling of DF-LDA-C  ScalLDAC        ....  1.000000
   Perturbative correction              ....  0.000000
   Density functional embedding theory  .... OFF
   NL short-range parameter             ....  4.800000
 RI-approximation to the Coulomb term is turned on
   Number of AuxJ basis functions       .... 1356
   RIJ-COSX (HFX calculated with COS-X)).... on

Relativistic Settings:
 Scalar relativistic method             .... ZORA
 Speed of light used       Velit        ....       137.035989
Orbital energies will be scaled


General Settings:
 Integral files         IntName         .... FcCc_Q1_FeK
 Hartree-Fock type      HFTyp           .... UHF
 Total Charge           Charge          ....    1
 Multiplicity           Mult            ....    5
 Number of Electrons    NEL             ....  190
 Basis Dimension        Dim             ....  718
 Nuclear Repulsion      ENuc            ....   2615.5181201153 Eh

Convergence Acceleration:
 DIIS                   CNVDIIS         .... on
   Start iteration      DIISMaxIt       ....    12
   Startup error        DIISStart       ....  0.200000
   # of expansion vecs  DIISMaxEq       ....     5
   Bias factor          DIISBfac        ....   1.050
   Max. coefficient     DIISMaxC        ....  10.000
 Trust-Rad. Augm. Hess. CNVTRAH         .... auto
   Auto Start mean grad. ratio tolernc. ....  1.125000
   Auto Start start iteration           ....    20
   Auto Start num. interpolation iter.  ....    10
   Max. Number of Micro iterations      ....    16
   Max. Number of Macro iterations      .... Maxiter - #DIIS iter
   Number of Davidson start vectors     ....     2
   Converg. threshold I  (grad. norm)   ....   1.000e-05
   Converg. threshold II (energy diff.) ....   1.000e-08
   Grad. Scal. Fac. for Micro threshold ....   0.100
   Minimum threshold for Micro iter.    ....   0.010
   NR start threshold (gradient norm)   ....   0.001
   Initial trust radius                 ....   0.400
   Minimum AH scaling param. (alpha)    ....   1.000
   Maximum AH scaling param. (alpha)    .... 1000.000
   Orbital update algorithm             .... Taylor
   White noise on init. David. guess    .... on
   Maximum white noise                  ....   0.010
   Quad. conv. algorithm                .... NR
 SOSCF                  CNVSOSCF        .... off
 Level Shifting         CNVShift        .... on
   Level shift para.    LevelShift      ....    0.2500
   Turn off err/grad.   ShiftErr        ....    0.0010
 Zerner damping         CNVZerner       .... off
 Static damping         CNVDamp         .... on
   Fraction old density DampFac         ....    0.7000
   Max. Damping (<1)    DampMax         ....    0.9800
   Min. Damping (>=0)   DampMin         ....    0.0000
   Turn off err/grad.   DampErr         ....    0.1000
 Fernandez-Rico         CNVRico         .... off

SCF Procedure:
 Maximum # iterations   MaxIter         ....   125
 SCF integral mode      SCFMode         .... Direct
   Integral package                     .... SHARK and LIBINT hybrid scheme
 Reset frequency        DirectResetFreq ....    20
 Integral Threshold     Thresh          ....  2.500e-11 Eh
 Primitive CutOff       TCut            ....  2.500e-12 Eh

Convergence Tolerance:
 Convergence Check Mode ConvCheckMode   .... Total+1el-Energy
 Convergence forced     ConvForced      .... 1
 Energy Change          TolE            ....  1.000e-08 Eh
 1-El. energy change                    ....  1.000e-05 Eh
 DIIS Error             TolErr          ....  5.000e-07


Diagonalization of the overlap matrix:
Smallest eigenvalue                        ... 8.326e-06
Time for diagonalization                   ...    0.114 sec
Threshold for overlap eigenvalues          ... 1.000e-08
Number of eigenvalues below threshold      ... 0
Time for construction of square roots      ...    0.066 sec
Total time needed                          ...    0.183 sec

Time for model grid setup =    0.283 sec

------------------------------
INITIAL GUESS: MODEL POTENTIAL
------------------------------
Loading ZORA relativistic densities                ... done
Calculating cut-offs                               ... done
Initializing the effective Hamiltonian             ... done
Setting up the integral package (SHARK)            ... done
Starting the Coulomb interaction                   ... done (   0.3 sec)
Reading the grid                                   ... done
Mapping shells                                     ... done
Starting the XC term evaluation                    ... done (   0.2 sec)
  promolecular density results
     # of electrons  =    190.994739109
     EX              =   -222.811263828
     EC              =     -7.111255530
     EX+EC           =   -229.922519358
Transforming the Hamiltonian                       ... done (   0.1 sec)
Diagonalizing the Hamiltonian                      ... done (   0.1 sec)
Back transforming the eigenvectors                 ... done (   0.0 sec)
Now organizing SCF variables                       ... done
                      ------------------
                      INITIAL GUESS DONE (   1.0 sec)
                      ------------------
-------------------
DFT GRID GENERATION
-------------------

General Integration Accuracy     IntAcc      ... 4.388
Radial Grid Type                 RadialGrid  ... OptM3 with GC (2021)
Angular Grid (max. ang.)         AngularGrid ... 4 (Lebedev-302)
Angular grid pruning method      GridPruning ... 4 (adaptive)
Weight generation scheme         WeightScheme... Becke
Basis function cutoff            BFCut       ... 1.0000e-11
Integration weight cutoff        WCut        ... 1.0000e-14
Angular grids for H and He will be reduced by one unit
Partially contracted basis set               ... off
Rotationally invariant grid construction     ... off

Total number of grid points                  ...   196974
Total number of batches                      ...     3099
Average number of points per batch           ...       63
Average number of grid points per atom       ...     4924
Time for grid setup =    1.150 sec

--------------------
COSX GRID GENERATION
--------------------

GRIDX 1
-------
General Integration Accuracy     IntAcc      ... 3.816
Radial Grid Type                 RadialGrid  ... OptM3 with GC (2021)
Angular Grid (max. ang.)         AngularGrid ... 1 (Lebedev-50)
Angular grid pruning method      GridPruning ... 4 (adaptive)
Weight generation scheme         WeightScheme... Becke
Basis function cutoff            BFCut       ... 1.0000e-11
Integration weight cutoff        WCut        ... 1.0000e-14
Angular grids for H and He will be reduced by one unit
Partially contracted basis set               ... on
Rotationally invariant grid construction     ... off

Total number of grid points                  ...    24580
Total number of batches                      ...      401
Average number of points per batch           ...       61
Average number of grid points per atom       ...      614
UseSFitting                                  ... on

GRIDX 2
-------
General Integration Accuracy     IntAcc      ... 4.020
Radial Grid Type                 RadialGrid  ... OptM3 with GC (2021)
Angular Grid (max. ang.)         AngularGrid ... 2 (Lebedev-110)
Angular grid pruning method      GridPruning ... 4 (adaptive)
Weight generation scheme         WeightScheme... Becke
Basis function cutoff            BFCut       ... 1.0000e-11
Integration weight cutoff        WCut        ... 1.0000e-14
Angular grids for H and He will be reduced by one unit
Partially contracted basis set               ... on
Rotationally invariant grid construction     ... off

Total number of grid points                  ...    52739
Total number of batches                      ...      844
Average number of points per batch           ...       62
Average number of grid points per atom       ...     1318
UseSFitting                                  ... on

GRIDX 3
-------
General Integration Accuracy     IntAcc      ... 4.338
Radial Grid Type                 RadialGrid  ... OptM3 with GC (2021)
Angular Grid (max. ang.)         AngularGrid ... 3 (Lebedev-194)
Angular grid pruning method      GridPruning ... 4 (adaptive)
Weight generation scheme         WeightScheme... Becke
Basis function cutoff            BFCut       ... 1.0000e-11
Integration weight cutoff        WCut        ... 1.0000e-14
Angular grids for H and He will be reduced by one unit
Partially contracted basis set               ... on
Rotationally invariant grid construction     ... off

Total number of grid points                  ...   114932
Total number of batches                      ...     1817
Average number of points per batch           ...       63
Average number of grid points per atom       ...     2873
UseSFitting                                  ... on

Time for X-Grid setup             =    1.287 sec


--------------------
CPCM SOLVATION MODEL
--------------------
CPCM parameters:
  Epsilon                                         ...      36.6000
  Refrac                                          ...       1.3440
  Rsolv                                           ...       1.3000
  Surface type                                    ... GAUSSIAN VDW
  Epsilon function type                           ...         CPCM
Radii:
 Radius for Fe used is    4.5353 Bohr (=   2.4000 Ang.)
 Radius for C  used is    3.8550 Bohr (=   2.0400 Ang.)
 Radius for H  used is    2.4944 Bohr (=   1.3200 Ang.)
 Radius for Co used is    4.5353 Bohr (=   2.4000 Ang.)
Calculating surface                               ...        done! (  0.0s)
GEPOL surface points                              ...         2071
GEPOL Volume                                      ...    2488.4741
GEPOL Surface-area                                ...    1210.0489
Calculating surface distance matrix               ...        done! (  0.0s)
Performing Cholesky decomposition & store         ...        done! (  0.2s)
Overall time for CPCM initialization              ...                 0.2s
--------------
SCF ITERATIONS
--------------
ITER       Energy         Delta-E        Max-DP      RMS-DP      [F,P]     Damp
               ***  Starting incremental Fock matrix formation  ***
  0  -3449.3334540054   0.000000000000 0.14864409  0.00073430  0.2046209 0.7000
  1  -3449.6031443533  -0.269690347880 0.03261593  0.00037872  0.1027927 0.7000
                               ***Turning on DIIS***
  2  -3449.7493736908  -0.146229337519 0.11223992  0.00097415  0.0679957 0.0000
  3  -3449.8806123951  -0.131238704282 0.01330468  0.00013171  0.1964832 0.7000
  4  -3449.9523042306  -0.071691835446 0.01511277  0.00015988  0.1526594 0.7000
  5  -3450.0087634142  -0.056459183658 0.01473985  0.00015200  0.1090369 0.7000
  6  -3450.0441902974  -0.035426883220 0.04165663  0.00042498  0.0740951 0.0000
  7  -3450.1009487860  -0.056758488577 0.01853653  0.00007903  0.0074128 0.0000
  8  -3450.1041216331  -0.003172847058 0.00673721  0.00005370  0.0091424 0.0000
  9  -3450.1060054417  -0.001883808597 0.00728469  0.00005816  0.0059885 0.0000
 10  -3450.1074250857  -0.001419643981 0.00751843  0.00004515  0.0028984 0.0000
 11  -3450.1081929042  -0.000767818505 0.00490723  0.00003434  0.0021463 0.0000
 12  -3450.1086224112  -0.000429507067 0.00457890  0.00002766  0.0014477 0.0000
 13  -3450.1088855783  -0.000263167048 0.00327223  0.00002263  0.0012503 0.0000
 14  -3450.1090658286  -0.000180250288 0.00341939  0.00001897  0.0011637 0.0000
 15  -3450.1091839833  -0.000118154696 0.00240537  0.00001615  0.0013796 0.0000
 16  -3450.1092788358  -0.000094852538 0.00813794  0.00004981  0.0007079 0.0000
               *** Restarting incremental Fock matrix formation ***
                                   *** Resetting DIIS ***
 17  -3450.1094443536  -0.000165517834 0.00210476  0.00001300  0.0008376 0.0000
 18  -3450.1094040612   0.000040292381 0.00065195  0.00000363  0.0034975 0.0000
 19  -3450.1094586194  -0.000054558113 0.00044299  0.00000252  0.0010939 0.0000

 WARNING: the maximum gradient error descreased on average only by a factor   1.1
          during the last 20 iterations

                      *** Initiating the TRAH-SCF procedure ***


TRAH GRIDX
----------

General Integration Accuracy     IntAcc      ... 3.067
Radial Grid Type                 RadialGrid  ... OptM3 with GC (2021)
Angular Grid (max. ang.)         AngularGrid ... 1 (Lebedev-50)
Angular grid pruning method      GridPruning ... 4 (adaptive)
Weight generation scheme         WeightScheme... Becke
Basis function cutoff            BFCut       ... 1.0000e-11
Integration weight cutoff        WCut        ... 1.0000e-14
Angular grids for H and He will be reduced by one unit
Partially contracted basis set               ... on
Rotationally invariant grid construction     ... off

Total number of grid points                  ...    13308
Total number of batches                      ...      232
Average number of points per batch           ...       57
Average number of grid points per atom       ...      333


TRAH GRID
---------

General Integration Accuracy     IntAcc      ... 3.467
Radial Grid Type                 RadialGrid  ... OptM3 with GC (2021)
Angular Grid (max. ang.)         AngularGrid ... 1 (Lebedev-50)
Angular grid pruning method      GridPruning ... 4 (adaptive)
Weight generation scheme         WeightScheme... Becke
Basis function cutoff            BFCut       ... 1.0000e-11
Integration weight cutoff        WCut        ... 1.0000e-14
Angular grids for H and He will be reduced by one unit
Partially contracted basis set               ... off
Rotationally invariant grid construction     ... off

Total number of grid points                  ...    33145
Total number of batches                      ...      543
Average number of points per batch           ...       61
Average number of grid points per atom       ...      829

 --------------------------------------------------------------------------------------------
   Iter.        energy            ||Error||_2        Shift      TRadius  Mac/Mic        Rej.
 --------------------------------------------------------------------------------------------
    0      -3450.109468133257     1.822551e-03                     0.400 (TRAH MAcro)   No
    0     dE    -6.253258e-07     5.212142e-03    -6.2533e-07      0.000 (TRAH MIcro)
    0     dE    -1.005066e-05     6.582448e-03    -1.0050e-05      0.009 (TRAH MIcro)
    0     dE    -2.032079e-05     4.129635e-03    -2.0313e-05      0.020 (TRAH MIcro)
    0     dE    -2.330286e-05     1.240974e-03    -2.3291e-05      0.022 (TRAH MIcro)
    0     dE    -2.379966e-05     1.208353e-03    -2.3787e-05      0.023 (TRAH MIcro)
    0     dE    -2.397649e-05     4.050025e-04    -2.3964e-05      0.023 (TRAH MIcro)
    0     dE    -2.403890e-05     2.289121e-04    -2.4026e-05      0.023 (TRAH MIcro)
    0     dE    -2.406728e-05     1.738467e-04    -2.4055e-05      0.023 (TRAH MIcro)
    1      -3450.109492228304     1.958831e-04                           (NR   MAcro)
    1     dE    -6.909732e-09     1.158283e-04                           (NR   MIcro)
    1     dE    -1.118855e-08     7.039892e-05                           (NR   MIcro)
    1     dE    -1.669411e-08     9.112735e-05                           (NR   MIcro)
    1     dE    -1.984407e-08     9.403995e-05                           (NR   MIcro)
    1     dE    -2.232841e-08     4.660488e-05                           (NR   MIcro)
    1     dE    -2.336680e-08     2.611183e-05                           (NR   MIcro)
    1     dE    -2.397820e-08     2.702048e-05                           (NR   MIcro)
    1     dE    -2.462674e-08     2.625726e-05                           (NR   MIcro)
    1     dE    -2.575682e-08     4.679452e-05                           (NR   MIcro)
    1     dE    -2.657679e-08     3.208583e-05                           (NR   MIcro)
    1     dE    -2.758142e-08     3.810709e-05                           (NR   MIcro)
    1     dE    -2.795920e-08     2.670984e-05                           (NR   MIcro)
    1     dE    -2.824228e-08     1.421020e-05                           (NR   MIcro)
    1     dE    -2.833177e-08     1.085229e-05                           (NR   MIcro)
    1     dE    -2.839617e-08     9.000809e-06                           (NR   MIcro)
    2      -3450.109492256411     9.258002e-06                           (NR   MAcro)
    2     dE    -2.861459e-11     3.774889e-06                           (NR   MIcro)
    2     dE    -4.382062e-11     4.686100e-06                           (NR   MIcro)
    2     dE    -4.850690e-11     4.666233e-06                           (NR   MIcro)
    2     dE    -5.748610e-11     3.848620e-06                           (NR   MIcro)
    2     dE    -6.269720e-11     2.219859e-06                           (NR   MIcro)
    2     dE    -6.667724e-11     2.282615e-06                           (NR   MIcro)
    2     dE    -6.958916e-11     1.653867e-06                           (NR   MIcro)
    2     dE    -7.089401e-11     9.545975e-07                           (NR   MIcro)
    3      -3450.109492256483     9.553557e-07                           (NR   MAcro)

               *****************************************************
               *                     SUCCESS                       *
               *           SCF CONVERGED AFTER  55 CYCLES          *
               *****************************************************

Old exchange energy                            =    -44.644957885 Eh
New exchange energy                            =    -44.644958599 Eh
Exchange energy change after final integration =     -0.000000714 Eh
Total energy after final integration           =  -3450.109492970 Eh
Final COS-X integration done in                =    14.499 sec

----------------
TOTAL SCF ENERGY
----------------

Total Energy       :        -3450.10949297 Eh          -93882.25219 eV

Components:
Nuclear Repulsion  :         2615.51812012 Eh           71171.86636 eV
Electronic Energy  :        -6065.62761309 Eh         -165054.11854 eV
One Electron Energy:        -9925.69392979 Eh         -270091.86303 eV
Two Electron Energy:         3860.06631671 Eh          105037.74449 eV
Max COSX asymmetry :            0.00000051 Eh               0.00001 eV
CPCM Dielectric    :           -0.07545524 Eh              -2.05324 eV

Virial components:
Potential Energy   :        -6928.46988989 Eh         -188533.25055 eV
Kinetic Energy     :         3478.36039692 Eh           94650.99836 eV
Virial Ratio       :            1.99187810


DFT components:
N(Alpha)           :       96.999989145386 electrons
N(Beta)            :       92.999997336631 electrons
N(Total)           :      189.999986482017 electrons
E(X)               :     -177.936988994341 Eh       
E(C)               :       -8.295004655065 Eh       
E(XC)              :     -186.231993649407 Eh       
DFET-embed. en.    :        0.000000000000 Eh       
CPCM Solvation Model Properties:
Surface-charge          :           -1.03100125
Charge-correction       :            0.00301884 Eh               0.08215 eV
Free-energy (cav+disp)  :  This term is not implemented in the current solvation scheme

---------------
SCF CONVERGENCE
---------------

  Last Energy change         ...   -7.1850e-11  Tolerance :   1.0000e-08
  Last Orbital Gradient      ...    9.5536e-07  Tolerance :   1.0000e-05
  Last Orbital Rotation      ...    4.5707e-05

             **** THE GBW FILE WAS UPDATED (FcCc_Q1_FeK.gbw) ****
             **** DENSITY FcCc_Q1_FeK.scfp WAS UPDATED ****
             **** ENERGY FILE WAS UPDATED (FcCc_Q1_FeK.en.tmp) ****
----------------------
UHF SPIN CONTAMINATION
----------------------

Warning: in a DFT calculation there is little theoretical justification to 
         calculate <S**2> as in Hartree-Fock theory. We will do it anyways
         but you should keep in mind that the values have only limited relevance

Expectation value of <S**2>     :     6.024547
Ideal value S*(S+1) for S=2.0   :     6.000000
Deviation                       :     0.024547

             **** THE GBW FILE WAS UPDATED (FcCc_Q1_FeK.gbw) ****
             **** DENSITY FcCc_Q1_FeK.scfp WAS UPDATED ****
----------------
ORBITAL ENERGIES
----------------
                 SPIN UP ORBITALS
  NO   OCC          E(Eh)            E(eV) 
   0   1.0000    -283.074969     -7702.8615 
   1   1.0000    -260.789911     -7096.4543 
   2   1.0000     -33.525652      -912.2794 
   3   1.0000     -30.593880      -832.5018 
   4   1.0000     -28.684335      -780.5404 
   5   1.0000     -28.664652      -780.0048 
   6   1.0000     -28.663335      -779.9690 
   7   1.0000     -26.038143      -708.5339 
   8   1.0000     -26.018188      -707.9909 
   9   1.0000     -26.017832      -707.9812 
  10   1.0000     -10.243584      -278.7421 
  11   1.0000     -10.229973      -278.3717 
  12   1.0000     -10.229502      -278.3589 
  13   1.0000     -10.228402      -278.3290 
  14   1.0000     -10.228284      -278.3258 
  15   1.0000     -10.228112      -278.3211 
  16   1.0000     -10.227840      -278.3137 
  17   1.0000     -10.227835      -278.3136 
  18   1.0000     -10.227398      -278.3017 
  19   1.0000     -10.226617      -278.2804 
  20   1.0000     -10.207369      -277.7566 
  21   1.0000     -10.195188      -277.4252 
  22   1.0000     -10.195101      -277.4228 
  23   1.0000     -10.194655      -277.4107 
  24   1.0000     -10.194306      -277.4012 
  25   1.0000     -10.188006      -277.2297 
  26   1.0000     -10.187564      -277.2177 
  27   1.0000     -10.186819      -277.1974 
  28   1.0000     -10.186479      -277.1882 
  29   1.0000     -10.186125      -277.1785 
  30   1.0000      -3.864992      -105.1718 
  31   1.0000      -3.624724       -98.6338 
  32   1.0000      -2.500494       -68.0419 
  33   1.0000      -2.456826       -66.8536 
  34   1.0000      -2.455584       -66.8198 
  35   1.0000      -2.370023       -64.4916 
  36   1.0000      -2.322121       -63.1881 
  37   1.0000      -2.321644       -63.1751 
  38   1.0000      -0.936279       -25.4775 
  39   1.0000      -0.920287       -25.0423 
  40   1.0000      -0.891741       -24.2655 
  41   1.0000      -0.881081       -23.9754 
  42   1.0000      -0.778383       -21.1809 
  43   1.0000      -0.750944       -20.4342 
  44   1.0000      -0.747977       -20.3535 
  45   1.0000      -0.747292       -20.3349 
  46   1.0000      -0.718720       -19.5574 
  47   1.0000      -0.709796       -19.3145 
  48   1.0000      -0.709508       -19.3067 
  49   1.0000      -0.701742       -19.0954 
  50   1.0000      -0.595165       -16.1953 
  51   1.0000      -0.586108       -15.9488 
  52   1.0000      -0.574209       -15.6250 
  53   1.0000      -0.572735       -15.5849 
  54   1.0000      -0.568823       -15.4785 
  55   1.0000      -0.556453       -15.1419 
  56   1.0000      -0.545345       -14.8396 
  57   1.0000      -0.542570       -14.7641 
  58   1.0000      -0.542511       -14.7625 
  59   1.0000      -0.540599       -14.7105 
  60   1.0000      -0.527650       -14.3581 
  61   1.0000      -0.488785       -13.3005 
  62   1.0000      -0.462634       -12.5889 
  63   1.0000      -0.441832       -12.0228 
  64   1.0000      -0.439332       -11.9548 
  65   1.0000      -0.432010       -11.7556 
  66   1.0000      -0.431451       -11.7404 
  67   1.0000      -0.426061       -11.5937 
  68   1.0000      -0.423133       -11.5140 
  69   1.0000      -0.412190       -11.2163 
  70   1.0000      -0.411920       -11.2089 
  71   1.0000      -0.410924       -11.1818 
  72   1.0000      -0.409563       -11.1448 
  73   1.0000      -0.405413       -11.0318 
  74   1.0000      -0.400283       -10.8922 
  75   1.0000      -0.399676       -10.8757 
  76   1.0000      -0.391616       -10.6564 
  77   1.0000      -0.388394       -10.5687 
  78   1.0000      -0.378892       -10.3102 
  79   1.0000      -0.378469       -10.2987 
  80   1.0000      -0.373271       -10.1572 
  81   1.0000      -0.357271        -9.7218 
  82   1.0000      -0.356694        -9.7061 
  83   1.0000      -0.344985        -9.3875 
  84   1.0000      -0.332754        -9.0547 
  85   1.0000      -0.327777        -8.9193 
  86   1.0000      -0.325961        -8.8699 
  87   1.0000      -0.316407        -8.6099 
  88   1.0000      -0.303486        -8.2583 
  89   1.0000      -0.298597        -8.1252 
  90   1.0000      -0.289341        -7.8734 
  91   1.0000      -0.286880        -7.8064 
  92   1.0000      -0.286782        -7.8037 
  93   1.0000      -0.257313        -7.0018 
  94   1.0000      -0.245044        -6.6680 
  95   1.0000      -0.194206        -5.2846 
  96   1.0000      -0.194142        -5.2829 
  97   0.0000      -0.093093        -2.5332 
  98   0.0000      -0.086956        -2.3662 
  99   0.0000      -0.010172        -0.2768 
 100   0.0000       0.006975         0.1898 
 101   0.0000       0.014634         0.3982 
 102   0.0000       0.024326         0.6620 
 103   0.0000       0.027964         0.7610 
 104   0.0000       0.029831         0.8118 
 105   0.0000       0.037776         1.0279 
 106   0.0000       0.038966         1.0603 
 107   0.0000       0.040854         1.1117 
 108   0.0000       0.044748         1.2176 
 109   0.0000       0.062353         1.6967 
 110   0.0000       0.062684         1.7057 
 111   0.0000       0.067348         1.8326 
 112   0.0000       0.071599         1.9483 
 113   0.0000       0.077685         2.1139 
 114   0.0000       0.083271         2.2659 
 115   0.0000       0.085597         2.3292 
 116   0.0000       0.089039         2.4229 
 117   0.0000       0.095284         2.5928 
 118   0.0000       0.095799         2.6068 
 119   0.0000       0.097827         2.6620 
 120   0.0000       0.104839         2.8528 
 121   0.0000       0.106949         2.9102 
 122   0.0000       0.113403         3.0859 
 123   0.0000       0.117115         3.1869 
 124   0.0000       0.121947         3.3183 
 125   0.0000       0.126980         3.4553 
 126   0.0000       0.130900         3.5620 
 127   0.0000       0.134206         3.6519 
 128   0.0000       0.141409         3.8479 
 129   0.0000       0.149490         4.0678 
 130   0.0000       0.150199         4.0871 
 131   0.0000       0.151266         4.1161 
 132   0.0000       0.156050         4.2463 
 133   0.0000       0.159977         4.3532 
 134   0.0000       0.163895         4.4598 
 135   0.0000       0.168843         4.5945 
 136   0.0000       0.170385         4.6364 
 137   0.0000       0.181051         4.9266 
 138   0.0000       0.181159         4.9296 
 139   0.0000       0.183771         5.0007 
 140   0.0000       0.185193         5.0393 
 141   0.0000       0.192969         5.2510 
 142   0.0000       0.194410         5.2902 
 143   0.0000       0.195032         5.3071 
 144   0.0000       0.199584         5.4310 
 145   0.0000       0.202878         5.5206 
 146   0.0000       0.204349         5.5606 
 147   0.0000       0.208246         5.6667 
 148   0.0000       0.210804         5.7363 
 149   0.0000       0.214024         5.8239 
 150   0.0000       0.214661         5.8412 
 151   0.0000       0.219558         5.9745 
 152   0.0000       0.221879         6.0376 
 153   0.0000       0.227956         6.2030 
 154   0.0000       0.234556         6.3826 
 155   0.0000       0.242096         6.5878 
 156   0.0000       0.250072         6.8048 
 157   0.0000       0.257888         7.0175 
 158   0.0000       0.276835         7.5331 
 159   0.0000       0.287588         7.8257 
 160   0.0000       0.297866         8.1053 
 161   0.0000       0.303873         8.2688 
 162   0.0000       0.305533         8.3140 
 163   0.0000       0.313284         8.5249 
 164   0.0000       0.317334         8.6351 
 165   0.0000       0.325081         8.8459 
 166   0.0000       0.325909         8.8684 
 167   0.0000       0.329501         8.9662 
 168   0.0000       0.333361         9.0712 
 169   0.0000       0.336516         9.1571 
 170   0.0000       0.337730         9.1901 
 171   0.0000       0.342189         9.3114 
 172   0.0000       0.346403         9.4261 
 173   0.0000       0.347739         9.4625 
 174   0.0000       0.350019         9.5245 
 175   0.0000       0.353636         9.6229 
 176   0.0000       0.360418         9.8075 
 177   0.0000       0.361289         9.8312 
 178   0.0000       0.368067        10.0156 
 179   0.0000       0.371818        10.1177 
 180   0.0000       0.375078        10.2064 
 181   0.0000       0.379051        10.3145 
 182   0.0000       0.382794        10.4164 
 183   0.0000       0.394102        10.7241 
 184   0.0000       0.396420        10.7871 
 185   0.0000       0.402131        10.9425 
 186   0.0000       0.407104        11.0779 
 187   0.0000       0.411032        11.1847 
 188   0.0000       0.413380        11.2486 
 189   0.0000       0.414250        11.2723 
 190   0.0000       0.414339        11.2747 
 191   0.0000       0.418322        11.3831 
 192   0.0000       0.419365        11.4115 
 193   0.0000       0.420636        11.4461 
 194   0.0000       0.421969        11.4824 
 195   0.0000       0.423760        11.5311 
 196   0.0000       0.425364        11.5747 
 197   0.0000       0.430232        11.7072 
 198   0.0000       0.431586        11.7441 
 199   0.0000       0.432920        11.7804 
 200   0.0000       0.434068        11.8116 
 201   0.0000       0.437738        11.9114 
 202   0.0000       0.438754        11.9391 
 203   0.0000       0.446082        12.1385 
 204   0.0000       0.448106        12.1936 
 205   0.0000       0.452176        12.3043 
 206   0.0000       0.456759        12.4291 
 207   0.0000       0.459516        12.5041 
 208   0.0000       0.460548        12.5322 
 209   0.0000       0.463888        12.6230 
 210   0.0000       0.469430        12.7738 
 211   0.0000       0.476556        12.9677 
 212   0.0000       0.484191        13.1755 
 213   0.0000       0.487027        13.2527 
 214   0.0000       0.489408        13.3175 
 215   0.0000       0.492148        13.3920 
 216   0.0000       0.499705        13.5977 
 217   0.0000       0.514395        13.9974 
 218   0.0000       0.516847        14.0641 
 219   0.0000       0.523787        14.2530 
 220   0.0000       0.526347        14.3226 
 221   0.0000       0.529499        14.4084 
 222   0.0000       0.536061        14.5870 
 223   0.0000       0.537214        14.6183 
 224   0.0000       0.545191        14.8354 
 225   0.0000       0.553176        15.0527 
 226   0.0000       0.555848        15.1254 
 227   0.0000       0.560465        15.2510 
 228   0.0000       0.563847        15.3431 
 229   0.0000       0.567027        15.4296 
 230   0.0000       0.582355        15.8467 
 231   0.0000       0.586747        15.9662 
 232   0.0000       0.591237        16.0884 
 233   0.0000       0.598359        16.2822 
 234   0.0000       0.603279        16.4160 
 235   0.0000       0.605877        16.4868 
 236   0.0000       0.613077        16.6827 
 237   0.0000       0.614635        16.7251 
 238   0.0000       0.619164        16.8483 
 239   0.0000       0.626940        17.0599 
 240   0.0000       0.630927        17.1684 
 241   0.0000       0.633741        17.2450 
 242   0.0000       0.640625        17.4323 
 243   0.0000       0.644387        17.5347 
 244   0.0000       0.645287        17.5592 
 245   0.0000       0.657048        17.8792 
 246   0.0000       0.662338        18.0231 
 247   0.0000       0.669917        18.2294 
 248   0.0000       0.671343        18.2682 
 249   0.0000       0.673399        18.3241 
 250   0.0000       0.685845        18.6628 
 251   0.0000       0.698365        19.0035 
 252   0.0000       0.706499        19.2248 
 253   0.0000       0.708433        19.2774 
 254   0.0000       0.721786        19.6408 
 255   0.0000       0.728229        19.8161 
 256   0.0000       0.740962        20.1626 
 257   0.0000       0.748101        20.3569 
 258   0.0000       0.749942        20.4070 
 259   0.0000       0.755615        20.5613 
 260   0.0000       0.760431        20.6924 
 261   0.0000       0.773684        21.0530 
 262   0.0000       0.774558        21.0768 
 263   0.0000       0.787254        21.4223 
 264   0.0000       0.789992        21.4968 
 265   0.0000       0.796557        21.6754 
 266   0.0000       0.813665        22.1410 
 267   0.0000       0.826316        22.4852 
 268   0.0000       0.840364        22.8675 
 269   0.0000       0.850538        23.1443 
 270   0.0000       0.854222        23.2446 
 271   0.0000       0.863067        23.4852 
 272   0.0000       0.863587        23.4994 
 273   0.0000       0.873542        23.7703 
 274   0.0000       0.880194        23.9513 
 275   0.0000       0.881643        23.9907 
 276   0.0000       0.883127        24.0311 
 277   0.0000       0.891485        24.2585 
 278   0.0000       0.896107        24.3843 
 279   0.0000       0.899455        24.4754 
 280   0.0000       0.903422        24.5834 
 281   0.0000       0.916709        24.9449 
 282   0.0000       0.924173        25.1480 
 283   0.0000       0.938578        25.5400 
 284   0.0000       0.940485        25.5919 
 285   0.0000       0.949354        25.8332 
 286   0.0000       0.955218        25.9928 
 287   0.0000       0.961220        26.1561 
 288   0.0000       0.965108        26.2619 
 289   0.0000       0.979016        26.6404 
 290   0.0000       0.984882        26.8000 
 291   0.0000       0.991918        26.9915 
 292   0.0000       0.994979        27.0748 
 293   0.0000       0.999511        27.1981 
 294   0.0000       1.005114        27.3505 
 295   0.0000       1.008094        27.4316 
 296   0.0000       1.008913        27.4539 
 297   0.0000       1.017852        27.6972 
 298   0.0000       1.033924        28.1345 
 299   0.0000       1.037427        28.2298 
 300   0.0000       1.041812        28.3491 
 301   0.0000       1.044562        28.4240 
 302   0.0000       1.051649        28.6168 
 303   0.0000       1.053801        28.6754 
 304   0.0000       1.068612        29.0784 
 305   0.0000       1.069994        29.1160 
 306   0.0000       1.074686        29.2437 
 307   0.0000       1.081367        29.4255 
 308   0.0000       1.086551        29.5665 
 309   0.0000       1.097021        29.8515 
 310   0.0000       1.105509        30.0824 
 311   0.0000       1.130013        30.7492 
 312   0.0000       1.131454        30.7884 
 313   0.0000       1.148343        31.2480 
 314   0.0000       1.152389        31.3581 
 315   0.0000       1.155837        31.4519 
 316   0.0000       1.157499        31.4971 
 317   0.0000       1.157842        31.5065 
 318   0.0000       1.162318        31.6283 
 319   0.0000       1.168489        31.7962 
 320   0.0000       1.171555        31.8796 
 321   0.0000       1.176637        32.0179 
 322   0.0000       1.190859        32.4049 
 323   0.0000       1.192744        32.4562 
 324   0.0000       1.206639        32.8343 
 325   0.0000       1.214299        33.0428 
 326   0.0000       1.219604        33.1871 
 327   0.0000       1.223065        33.2813 
 328   0.0000       1.225924        33.3591 
 329   0.0000       1.237492        33.6739 
 330   0.0000       1.238303        33.6959 
 331   0.0000       1.247728        33.9524 
 332   0.0000       1.252877        34.0925 
 333   0.0000       1.270956        34.5845 
 334   0.0000       1.276192        34.7269 
 335   0.0000       1.278506        34.7899 
 336   0.0000       1.282344        34.8943 
 337   0.0000       1.297005        35.2933 
 338   0.0000       1.300694        35.3937 
 339   0.0000       1.301784        35.4233 
 340   0.0000       1.316029        35.8110 
 341   0.0000       1.320421        35.9305 
 342   0.0000       1.321460        35.9588 
 343   0.0000       1.330491        36.2045 
 344   0.0000       1.336735        36.3744 
 345   0.0000       1.341978        36.5171 
 346   0.0000       1.348104        36.6838 
 347   0.0000       1.349743        36.7284 
 348   0.0000       1.353700        36.8361 
 349   0.0000       1.364282        37.1240 
 350   0.0000       1.368668        37.2433 
 351   0.0000       1.378077        37.4994 
 352   0.0000       1.386654        37.7328 
 353   0.0000       1.389757        37.8172 
 354   0.0000       1.395599        37.9762 
 355   0.0000       1.398168        38.0461 
 356   0.0000       1.399464        38.0814 
 357   0.0000       1.407934        38.3118 
 358   0.0000       1.413161        38.4541 
 359   0.0000       1.428602        38.8742 
 360   0.0000       1.434987        39.0480 
 361   0.0000       1.436417        39.0869 
 362   0.0000       1.442032        39.2397 
 363   0.0000       1.450616        39.4733 
 364   0.0000       1.452189        39.5161 
 365   0.0000       1.459150        39.7055 
 366   0.0000       1.465110        39.8677 
 367   0.0000       1.467278        39.9267 
 368   0.0000       1.489052        40.5192 
 369   0.0000       1.495991        40.7080 
 370   0.0000       1.503392        40.9094 
 371   0.0000       1.507297        41.0156 
 372   0.0000       1.516305        41.2608 
 373   0.0000       1.516669        41.2706 
 374   0.0000       1.518546        41.3217 
 375   0.0000       1.539464        41.8909 
 376   0.0000       1.542604        41.9764 
 377   0.0000       1.552732        42.2520 
 378   0.0000       1.573903        42.8281 
 379   0.0000       1.575474        42.8708 
 380   0.0000       1.583950        43.1015 
 381   0.0000       1.588564        43.2270 
 382   0.0000       1.599266        43.5182 
 383   0.0000       1.612839        43.8876 
 384   0.0000       1.626959        44.2718 
 385   0.0000       1.629148        44.3314 
 386   0.0000       1.632491        44.4224 
 387   0.0000       1.641763        44.6747 
 388   0.0000       1.647371        44.8273 
 389   0.0000       1.664141        45.2836 
 390   0.0000       1.668338        45.3978 
 391   0.0000       1.677407        45.6446 
 392   0.0000       1.678687        45.6794 
 393   0.0000       1.693817        46.0911 
 394   0.0000       1.714064        46.6421 
 395   0.0000       1.724748        46.9328 
 396   0.0000       1.730471        47.0885 
 397   0.0000       1.753225        47.7077 
 398   0.0000       1.756521        47.7974 
 399   0.0000       1.756713        47.8026 
 400   0.0000       1.770918        48.1891 
 401   0.0000       1.785655        48.5901 
 402   0.0000       1.786584        48.6154 
 403   0.0000       1.814265        49.3687 
 404   0.0000       1.829519        49.7837 
 405   0.0000       1.835216        49.9388 
 406   0.0000       1.839881        50.0657 
 407   0.0000       1.852645        50.4130 
 408   0.0000       1.864182        50.7270 
 409   0.0000       1.876804        51.0704 
 410   0.0000       1.889766        51.4232 
 411   0.0000       1.894902        51.5629 
 412   0.0000       1.911911        52.0257 
 413   0.0000       1.921827        52.2956 
 414   0.0000       1.928742        52.4837 
 415   0.0000       1.945510        52.9400 
 416   0.0000       1.974581        53.7311 
 417   0.0000       1.982640        53.9504 
 418   0.0000       1.988381        54.1066 
 419   0.0000       1.993669        54.2505 
 420   0.0000       2.002979        54.5038 
 421   0.0000       2.027511        55.1714 
 422   0.0000       2.031916        55.2912 
 423   0.0000       2.057075        55.9759 
 424   0.0000       2.057680        55.9923 
 425   0.0000       2.063354        56.1467 
 426   0.0000       2.069433        56.3121 
 427   0.0000       2.073178        56.4140 
 428   0.0000       2.073911        56.4340 
 429   0.0000       2.080610        56.6163 
 430   0.0000       2.094786        57.0020 
 431   0.0000       2.106053        57.3086 
 432   0.0000       2.136872        58.1472 
 433   0.0000       2.140283        58.2401 
 434   0.0000       2.149046        58.4785 
 435   0.0000       2.150979        58.5311 
 436   0.0000       2.167843        58.9900 
 437   0.0000       2.181458        59.3605 
 438   0.0000       2.215271        60.2806 
 439   0.0000       2.219911        60.4068 
 440   0.0000       2.223844        60.5139 
 441   0.0000       2.233581        60.7788 
 442   0.0000       2.243329        61.0441 
 443   0.0000       2.244571        61.0779 
 444   0.0000       2.255680        61.3802 
 445   0.0000       2.257892        61.4404 
 446   0.0000       2.268530        61.7298 
 447   0.0000       2.277116        61.9635 
 448   0.0000       2.282271        62.1038 
 449   0.0000       2.286866        62.2288 
 450   0.0000       2.292472        62.3813 
 451   0.0000       2.298159        62.5361 
 452   0.0000       2.318784        63.0973 
 453   0.0000       2.321037        63.1586 
 454   0.0000       2.331185        63.4348 
 455   0.0000       2.348859        63.9157 
 456   0.0000       2.356046        64.1113 
 457   0.0000       2.362095        64.2759 
 458   0.0000       2.372508        64.5592 
 459   0.0000       2.379765        64.7567 
 460   0.0000       2.387448        64.9658 
 461   0.0000       2.400050        65.3087 
 462   0.0000       2.411595        65.6228 
 463   0.0000       2.421939        65.9043 
 464   0.0000       2.443457        66.4899 
 465   0.0000       2.449919        66.6657 
 466   0.0000       2.458472        66.8984 
 467   0.0000       2.479334        67.4661 
 468   0.0000       2.484229        67.5993 
 469   0.0000       2.494467        67.8779 
 470   0.0000       2.495176        67.8972 
 471   0.0000       2.500742        68.0487 
 472   0.0000       2.531010        68.8723 
 473   0.0000       2.555426        69.5367 
 474   0.0000       2.565311        69.8056 
 475   0.0000       2.567122        69.8549 
 476   0.0000       2.580710        70.2247 
 477   0.0000       2.584700        70.3333 
 478   0.0000       2.590464        70.4901 
 479   0.0000       2.591815        70.5269 
 480   0.0000       2.599041        70.7235 
 481   0.0000       2.605569        70.9011 
 482   0.0000       2.615209        71.1635 
 483   0.0000       2.615725        71.1775 
 484   0.0000       2.622544        71.3630 
 485   0.0000       2.637159        71.7607 
 486   0.0000       2.646974        72.0278 
 487   0.0000       2.655004        72.2463 
 488   0.0000       2.708541        73.7032 
 489   0.0000       2.709022        73.7162 
 490   0.0000       2.719798        74.0095 
 491   0.0000       2.721537        74.0568 
 492   0.0000       2.731799        74.3360 
 493   0.0000       2.739884        74.5560 
 494   0.0000       2.750746        74.8516 
 495   0.0000       2.764145        75.2162 
 496   0.0000       2.772650        75.4476 
 497   0.0000       2.780937        75.6731 
 498   0.0000       2.781725        75.6946 
 499   0.0000       2.804617        76.3175 
 500   0.0000       2.831598        77.0517 
 501   0.0000       2.851788        77.6011 
 502   0.0000       2.853912        77.6589 
 503   0.0000       2.879345        78.3510 
 504   0.0000       2.888358        78.5962 
 505   0.0000       2.890338        78.6501 
 506   0.0000       2.897541        78.8461 
 507   0.0000       2.901544        78.9550 
 508   0.0000       2.907625        79.1205 
 509   0.0000       2.915105        79.3241 
 510   0.0000       2.923982        79.5656 
 511   0.0000       2.929519        79.7163 
 512   0.0000       2.931810        79.7786 
 513   0.0000       2.937705        79.9390 
 514   0.0000       2.953034        80.3561 
 515   0.0000       2.958228        80.4975 
 516   0.0000       2.962625        80.6171 
 517   0.0000       2.968306        80.7717 
 518   0.0000       2.988675        81.3260 
 519   0.0000       2.989344        81.3442 
 520   0.0000       2.998716        81.5992 
 521   0.0000       2.999833        81.6296 
 522   0.0000       3.010152        81.9104 
 523   0.0000       3.011843        81.9564 
 524   0.0000       3.019480        82.1642 
 525   0.0000       3.021768        82.2265 
 526   0.0000       3.030330        82.4595 
 527   0.0000       3.032647        82.5225 
 528   0.0000       3.039835        82.7181 
 529   0.0000       3.046929        82.9112 
 530   0.0000       3.057699        83.2042 
 531   0.0000       3.071599        83.5824 
 532   0.0000       3.078636        83.7739 
 533   0.0000       3.079772        83.8048 
 534   0.0000       3.092098        84.1403 
 535   0.0000       3.093955        84.1908 
 536   0.0000       3.100546        84.3702 
 537   0.0000       3.114428        84.7479 
 538   0.0000       3.115230        84.7697 
 539   0.0000       3.119615        84.8890 
 540   0.0000       3.131537        85.2135 
 541   0.0000       3.150781        85.7371 
 542   0.0000       3.152708        85.7895 
 543   0.0000       3.153255        85.8044 
 544   0.0000       3.159145        85.9647 
 545   0.0000       3.165083        86.1263 
 546   0.0000       3.165278        86.1316 
 547   0.0000       3.170135        86.2638 
 548   0.0000       3.181125        86.5628 
 549   0.0000       3.186319        86.7041 
 550   0.0000       3.189672        86.7954 
 551   0.0000       3.204799        87.2070 
 552   0.0000       3.218605        87.5827 
 553   0.0000       3.226285        87.7917 
 554   0.0000       3.227959        87.8372 
 555   0.0000       3.235256        88.0358 
 556   0.0000       3.248930        88.4079 
 557   0.0000       3.252701        88.5105 
 558   0.0000       3.253571        88.5342 
 559   0.0000       3.259106        88.6848 
 560   0.0000       3.266916        88.8973 
 561   0.0000       3.281607        89.2971 
 562   0.0000       3.289249        89.5050 
 563   0.0000       3.292913        89.6047 
 564   0.0000       3.308395        90.0260 
 565   0.0000       3.314451        90.1908 
 566   0.0000       3.324200        90.4561 
 567   0.0000       3.324813        90.4728 
 568   0.0000       3.329038        90.5877 
 569   0.0000       3.350245        91.1648 
 570   0.0000       3.360014        91.4306 
 571   0.0000       3.361248        91.4642 
 572   0.0000       3.369259        91.6822 
 573   0.0000       3.370019        91.7029 
 574   0.0000       3.375196        91.8438 
 575   0.0000       3.384558        92.0985 
 576   0.0000       3.394977        92.3820 
 577   0.0000       3.400726        92.5385 
 578   0.0000       3.404901        92.6521 
 579   0.0000       3.406900        92.7065 
 580   0.0000       3.420253        93.0698 
 581   0.0000       3.431439        93.3742 
 582   0.0000       3.438246        93.5594 
 583   0.0000       3.441720        93.6540 
 584   0.0000       3.446879        93.7943 
 585   0.0000       3.463870        94.2567 
 586   0.0000       3.469147        94.4003 
 587   0.0000       3.474568        94.5478 
 588   0.0000       3.478436        94.6531 
 589   0.0000       3.521667        95.8294 
 590   0.0000       3.524506        95.9067 
 591   0.0000       3.560625        96.8895 
 592   0.0000       3.578115        97.3655 
 593   0.0000       3.588817        97.6567 
 594   0.0000       3.619111        98.4810 
 595   0.0000       3.634415        98.8975 
 596   0.0000       3.648725        99.2869 
 597   0.0000       3.658807        99.5612 
 598   0.0000       3.670791        99.8873 
 599   0.0000       3.693936       100.5171 
 600   0.0000       3.698086       100.6300 
 601   0.0000       3.707094       100.8752 
 602   0.0000       3.717180       101.1496 
 603   0.0000       3.724750       101.3556 
 604   0.0000       3.729178       101.4761 
 605   0.0000       3.742462       101.8376 
 606   0.0000       3.760143       102.3187 
 607   0.0000       3.761380       102.3524 
 608   0.0000       3.768949       102.5583 
 609   0.0000       3.784103       102.9707 
 610   0.0000       3.784959       102.9940 
 611   0.0000       3.793109       103.2157 
 612   0.0000       3.812179       103.7347 
 613   0.0000       3.821638       103.9921 
 614   0.0000       3.825077       104.0856 
 615   0.0000       3.858000       104.9815 
 616   0.0000       3.867876       105.2502 
 617   0.0000       3.907968       106.3412 
 618   0.0000       3.908687       106.3608 
 619   0.0000       3.930842       106.9636 
 620   0.0000       3.948744       107.4508 
 621   0.0000       3.958320       107.7114 
 622   0.0000       3.961703       107.8034 
 623   0.0000       4.005280       108.9892 
 624   0.0000       4.019174       109.3673 
 625   0.0000       4.020687       109.4085 
 626   0.0000       4.023501       109.4850 
 627   0.0000       4.029231       109.6410 
 628   0.0000       4.042256       109.9954 
 629   0.0000       4.047944       110.1501 
 630   0.0000       4.055179       110.3470 
 631   0.0000       4.059283       110.4587 
 632   0.0000       4.060814       110.5004 
 633   0.0000       4.080535       111.0370 
 634   0.0000       4.092628       111.3661 
 635   0.0000       4.118829       112.0790 
 636   0.0000       4.127026       112.3021 
 637   0.0000       4.171956       113.5247 
 638   0.0000       4.175199       113.6129 
 639   0.0000       4.203191       114.3746 
 640   0.0000       4.237127       115.2981 
 641   0.0000       4.248043       115.5951 
 642   0.0000       4.256575       115.8273 
 643   0.0000       4.311085       117.3106 
 644   0.0000       4.320627       117.5702 
 645   0.0000       4.346637       118.2780 
 646   0.0000       4.354333       118.4874 
 647   0.0000       4.445113       120.9577 
 648   0.0000       4.727368       128.6382 
 649   0.0000       4.755948       129.4159 
 650   0.0000       4.764116       129.6382 
 651   0.0000       4.906613       133.5157 
 652   0.0000       4.950905       134.7210 
 653   0.0000       4.957911       134.9116 
 654   0.0000       5.109434       139.0348 
 655   0.0000       5.123506       139.4177 
 656   0.0000       5.159942       140.4092 
 657   0.0000       5.170626       140.6999 
 658   0.0000       7.309822       198.9104 
 659   0.0000       7.411762       201.6843 
 660   0.0000       7.485195       203.6825 
 661   0.0000       7.526255       204.7998 
 662   0.0000       7.541448       205.2132 
 663   0.0000       7.570746       206.0105 
 664   0.0000       7.605360       206.9524 
 665   0.0000       7.635102       207.7617 
 666   0.0000       7.743573       210.7133 
 667   0.0000       7.775634       211.5858 
 668   0.0000       7.775680       211.5870 
 669   0.0000       7.788249       211.9290 
 670   0.0000       7.877189       214.3492 
 671   0.0000       7.890473       214.7107 
 672   0.0000       7.893224       214.7856 
 673   0.0000       7.903210       215.0573 
 674   0.0000       7.918659       215.4777 
 675   0.0000       7.973754       216.9769 
 676   0.0000       7.988337       217.3737 
 677   0.0000       8.395789       228.4610 
 678   0.0000       8.700570       236.7545 
 679   0.0000       8.732608       237.6264 
 680   0.0000       9.185670       249.9548 
 681   0.0000       9.818288       267.1692 
 682   0.0000       9.874569       268.7007 
 683   0.0000      10.559330       287.3340 
 684   0.0000      16.677952       453.8301 
 685   0.0000      18.536059       504.3918 
 686   0.0000      38.822668      1056.4185 
 687   0.0000      38.913031      1058.8774 
 688   0.0000      38.992379      1061.0366 
 689   0.0000      39.030670      1062.0785 
 690   0.0000      39.031515      1062.1015 
 691   0.0000      39.050763      1062.6253 
 692   0.0000      39.085372      1063.5670 
 693   0.0000      39.113439      1064.3308 
 694   0.0000      39.234984      1067.6382 
 695   0.0000      39.251094      1068.0766 
 696   0.0000      39.257120      1068.2405 
 697   0.0000      39.263706      1068.4198 
 698   0.0000      39.365642      1071.1936 
 699   0.0000      39.378342      1071.5392 
 700   0.0000      39.385253      1071.7272 
 701   0.0000      39.393342      1071.9473 
 702   0.0000      39.408013      1072.3465 
 703   0.0000      39.474184      1074.1472 
 704   0.0000      39.489997      1074.5775 
 705   0.0000      39.911444      1086.0456 
 706   0.0000      58.655069      1596.0856 
 707   0.0000      64.269838      1748.8712 
 708   0.0000     148.616443      4044.0590 
 709   0.0000     148.702336      4046.3963 
 710   0.0000     149.888543      4078.6746 
 711   0.0000     163.170915      4440.1063 
 712   0.0000     163.315123      4444.0304 
 713   0.0000     165.213258      4495.6813 
 714   0.0000     352.218162      9584.3435 
 715   0.0000     381.387129     10378.0714 
 716   0.0000    2327.350276     63330.4207 
 717   0.0000    2514.438131     68421.3400 

                 SPIN DOWN ORBITALS
  NO   OCC          E(Eh)            E(eV) 
   0   1.0000    -283.074947     -7702.8609 
   1   1.0000    -260.789389     -7096.4401 
   2   1.0000     -33.523938      -912.2327 
   3   1.0000     -30.524258      -830.6073 
   4   1.0000     -28.682572      -780.4925 
   5   1.0000     -28.663924      -779.9850 
   6   1.0000     -28.661535      -779.9200 
   7   1.0000     -25.971338      -706.7160 
   8   1.0000     -25.964367      -706.5263 
   9   1.0000     -25.963712      -706.5085 
  10   1.0000     -10.243865      -278.7497 
  11   1.0000     -10.230108      -278.3754 
  12   1.0000     -10.229634      -278.3625 
  13   1.0000     -10.228450      -278.3303 
  14   1.0000     -10.228348      -278.3275 
  15   1.0000     -10.227997      -278.3179 
  16   1.0000     -10.227818      -278.3131 
  17   1.0000     -10.227725      -278.3105 
  18   1.0000     -10.227373      -278.3010 
  19   1.0000     -10.226489      -278.2769 
  20   1.0000     -10.206065      -277.7211 
  21   1.0000     -10.194751      -277.4133 
  22   1.0000     -10.194430      -277.4045 
  23   1.0000     -10.194016      -277.3933 
  24   1.0000     -10.193908      -277.3904 
  25   1.0000     -10.187490      -277.2157 
  26   1.0000     -10.187043      -277.2035 
  27   1.0000     -10.185731      -277.1678 
  28   1.0000     -10.185474      -277.1608 
  29   1.0000     -10.185004      -277.1480 
  30   1.0000      -3.860962      -105.0621 
  31   1.0000      -3.450154       -93.8835 
  32   1.0000      -2.495245       -67.8991 
  33   1.0000      -2.454706       -66.7959 
  34   1.0000      -2.450320       -66.6766 
  35   1.0000      -2.156884       -58.6918 
  36   1.0000      -2.154032       -58.6142 
  37   1.0000      -2.152690       -58.5777 
  38   1.0000      -0.936281       -25.4775 
  39   1.0000      -0.920211       -25.0402 
  40   1.0000      -0.889413       -24.2021 
  41   1.0000      -0.878130       -23.8951 
  42   1.0000      -0.777584       -21.1591 
  43   1.0000      -0.750760       -20.4292 
  44   1.0000      -0.747723       -20.3466 
  45   1.0000      -0.747401       -20.3378 
  46   1.0000      -0.716108       -19.4863 
  47   1.0000      -0.706590       -19.2273 
  48   1.0000      -0.706207       -19.2169 
  49   1.0000      -0.700467       -19.0607 
  50   1.0000      -0.593975       -16.1629 
  51   1.0000      -0.585999       -15.9458 
  52   1.0000      -0.574106       -15.6222 
  53   1.0000      -0.572683       -15.5835 
  54   1.0000      -0.568690       -15.4748 
  55   1.0000      -0.556376       -15.1398 
  56   1.0000      -0.544249       -14.8098 
  57   1.0000      -0.541024       -14.7220 
  58   1.0000      -0.539661       -14.6849 
  59   1.0000      -0.538308       -14.6481 
  60   1.0000      -0.525196       -14.2913 
  61   1.0000      -0.487398       -13.2628 
  62   1.0000      -0.462075       -12.5737 
  63   1.0000      -0.441540       -12.0149 
  64   1.0000      -0.437660       -11.9093 
  65   1.0000      -0.431346       -11.7375 
  66   1.0000      -0.425765       -11.5856 
  67   1.0000      -0.424335       -11.5468 
  68   1.0000      -0.421667       -11.4741 
  69   1.0000      -0.410897       -11.1811 
  70   1.0000      -0.410847       -11.1797 
  71   1.0000      -0.404022       -10.9940 
  72   1.0000      -0.403418       -10.9776 
  73   1.0000      -0.402773       -10.9600 
  74   1.0000      -0.396170       -10.7803 
  75   1.0000      -0.396019       -10.7762 
  76   1.0000      -0.388257       -10.5650 
  77   1.0000      -0.383639       -10.4393 
  78   1.0000      -0.377146       -10.2627 
  79   1.0000      -0.375852       -10.2275 
  80   1.0000      -0.372185       -10.1277 
  81   1.0000      -0.327372        -8.9082 
  82   1.0000      -0.324744        -8.8367 
  83   1.0000      -0.315067        -8.5734 
  84   1.0000      -0.301478        -8.2036 
  85   1.0000      -0.289382        -7.8745 
  86   1.0000      -0.284972        -7.7545 
  87   1.0000      -0.284854        -7.7513 
  88   1.0000      -0.261768        -7.1231 
  89   1.0000      -0.254431        -6.9234 
  90   1.0000      -0.248490        -6.7617 
  91   1.0000      -0.236165        -6.4264 
  92   1.0000      -0.224517        -6.1094 
  93   0.0000      -0.090836        -2.4718 
  94   0.0000      -0.084968        -2.3121 
  95   0.0000      -0.080933        -2.2023 
  96   0.0000      -0.056820        -1.5461 
  97   0.0000      -0.037411        -1.0180 
  98   0.0000      -0.033290        -0.9059 
  99   0.0000       0.002568         0.0699 
 100   0.0000       0.015762         0.4289 
 101   0.0000       0.018598         0.5061 
 102   0.0000       0.025189         0.6854 
 103   0.0000       0.029028         0.7899 
 104   0.0000       0.032543         0.8855 
 105   0.0000       0.042887         1.1670 
 106   0.0000       0.046374         1.2619 
 107   0.0000       0.054531         1.4839 
 108   0.0000       0.061339         1.6691 
 109   0.0000       0.062689         1.7059 
 110   0.0000       0.063712         1.7337 
 111   0.0000       0.069248         1.8843 
 112   0.0000       0.075592         2.0570 
 113   0.0000       0.078044         2.1237 
 114   0.0000       0.083962         2.2847 
 115   0.0000       0.086185         2.3452 
 116   0.0000       0.094055         2.5594 
 117   0.0000       0.096054         2.6138 
 118   0.0000       0.098414         2.6780 
 119   0.0000       0.101648         2.7660 
 120   0.0000       0.105379         2.8675 
 121   0.0000       0.107136         2.9153 
 122   0.0000       0.114905         3.1267 
 123   0.0000       0.117865         3.2073 
 124   0.0000       0.121974         3.3191 
 125   0.0000       0.130304         3.5458 
 126   0.0000       0.132079         3.5940 
 127   0.0000       0.140132         3.8132 
 128   0.0000       0.145312         3.9541 
 129   0.0000       0.150619         4.0985 
 130   0.0000       0.152176         4.1409 
 131   0.0000       0.153147         4.1673 
 132   0.0000       0.160250         4.3606 
 133   0.0000       0.163841         4.4583 
 134   0.0000       0.165001         4.4899 
 135   0.0000       0.171046         4.6544 
 136   0.0000       0.171684         4.6717 
 137   0.0000       0.181325         4.9341 
 138   0.0000       0.181730         4.9451 
 139   0.0000       0.184288         5.0147 
 140   0.0000       0.185980         5.0608 
 141   0.0000       0.194120         5.2823 
 142   0.0000       0.195431         5.3179 
 143   0.0000       0.196002         5.3335 
 144   0.0000       0.202184         5.5017 
 145   0.0000       0.203354         5.5335 
 146   0.0000       0.204847         5.5742 
 147   0.0000       0.211139         5.7454 
 148   0.0000       0.213960         5.8221 
 149   0.0000       0.214372         5.8334 
 150   0.0000       0.217158         5.9092 
 151   0.0000       0.220252         5.9934 
 152   0.0000       0.226706         6.1690 
 153   0.0000       0.229613         6.2481 
 154   0.0000       0.235288         6.4025 
 155   0.0000       0.244301         6.6478 
 156   0.0000       0.251138         6.8338 
 157   0.0000       0.260219         7.0809 
 158   0.0000       0.278724         7.5845 
 159   0.0000       0.289955         7.8901 
 160   0.0000       0.299255         8.1431 
 161   0.0000       0.305816         8.3217 
 162   0.0000       0.308179         8.3860 
 163   0.0000       0.314516         8.5584 
 164   0.0000       0.317949         8.6518 
 165   0.0000       0.326335         8.8800 
 166   0.0000       0.327163         8.9026 
 167   0.0000       0.332018         9.0347 
 168   0.0000       0.336206         9.1486 
 169   0.0000       0.339221         9.2307 
 170   0.0000       0.342296         9.3143 
 171   0.0000       0.342594         9.3225 
 172   0.0000       0.348136         9.4733 
 173   0.0000       0.350455         9.5364 
 174   0.0000       0.350751         9.5444 
 175   0.0000       0.354428         9.6445 
 176   0.0000       0.360739         9.8162 
 177   0.0000       0.363064         9.8795 
 178   0.0000       0.372139        10.1264 
 179   0.0000       0.373107        10.1528 
 180   0.0000       0.376078        10.2336 
 181   0.0000       0.381811        10.3896 
 182   0.0000       0.383077        10.4241 
 183   0.0000       0.394367        10.7313 
 184   0.0000       0.398635        10.8474 
 185   0.0000       0.403083        10.9685 
 186   0.0000       0.407996        11.1021 
 187   0.0000       0.411885        11.2080 
 188   0.0000       0.414002        11.2656 
 189   0.0000       0.416194        11.3252 
 190   0.0000       0.420003        11.4289 
 191   0.0000       0.420198        11.4342 
 192   0.0000       0.420711        11.4481 
 193   0.0000       0.421123        11.4593 
 194   0.0000       0.423736        11.5304 
 195   0.0000       0.424633        11.5548 
 196   0.0000       0.425876        11.5887 
 197   0.0000       0.431349        11.7376 
 198   0.0000       0.433797        11.8042 
 199   0.0000       0.435182        11.8419 
 200   0.0000       0.435613        11.8536 
 201   0.0000       0.438477        11.9316 
 202   0.0000       0.440692        11.9919 
 203   0.0000       0.448915        12.2156 
 204   0.0000       0.449503        12.2316 
 205   0.0000       0.453960        12.3529 
 206   0.0000       0.458272        12.4702 
 207   0.0000       0.460352        12.5268 
 208   0.0000       0.462103        12.5745 
 209   0.0000       0.470511        12.8033 
 210   0.0000       0.475622        12.9423 
 211   0.0000       0.481618        13.1055 
 212   0.0000       0.484564        13.1857 
 213   0.0000       0.489728        13.3262 
 214   0.0000       0.491102        13.3636 
 215   0.0000       0.492438        13.3999 
 216   0.0000       0.506854        13.7922 
 217   0.0000       0.516119        14.0443 
 218   0.0000       0.517131        14.0718 
 219   0.0000       0.525154        14.2902 
 220   0.0000       0.527252        14.3473 
 221   0.0000       0.530491        14.4354 
 222   0.0000       0.536227        14.5915 
 223   0.0000       0.537877        14.6364 
 224   0.0000       0.546737        14.8775 
 225   0.0000       0.554295        15.0831 
 226   0.0000       0.556253        15.1364 
 227   0.0000       0.561338        15.2748 
 228   0.0000       0.564366        15.3572 
 229   0.0000       0.568970        15.4824 
 230   0.0000       0.583263        15.8714 
 231   0.0000       0.587083        15.9754 
 232   0.0000       0.592607        16.1257 
 233   0.0000       0.599467        16.3123 
 234   0.0000       0.604745        16.4560 
 235   0.0000       0.606320        16.4988 
 236   0.0000       0.613997        16.7077 
 237   0.0000       0.615184        16.7400 
 238   0.0000       0.621038        16.8993 
 239   0.0000       0.628215        17.0946 
 240   0.0000       0.631975        17.1969 
 241   0.0000       0.634482        17.2651 
 242   0.0000       0.641712        17.4619 
 243   0.0000       0.645145        17.5553 
 244   0.0000       0.646254        17.5855 
 245   0.0000       0.658146        17.9091 
 246   0.0000       0.662923        18.0390 
 247   0.0000       0.671371        18.2689 
 248   0.0000       0.672630        18.3032 
 249   0.0000       0.674179        18.3453 
 250   0.0000       0.687398        18.7051 
 251   0.0000       0.699823        19.0432 
 252   0.0000       0.708157        19.2699 
 253   0.0000       0.709293        19.3009 
 254   0.0000       0.722741        19.6668 
 255   0.0000       0.728962        19.8361 
 256   0.0000       0.744993        20.2723 
 257   0.0000       0.749916        20.4063 
 258   0.0000       0.755094        20.5472 
 259   0.0000       0.759572        20.6690 
 260   0.0000       0.763651        20.7800 
 261   0.0000       0.773785        21.0558 
 262   0.0000       0.775992        21.1158 
 263   0.0000       0.792241        21.5580 
 264   0.0000       0.797064        21.6892 
 265   0.0000       0.799208        21.7476 
 266   0.0000       0.821104        22.3434 
 267   0.0000       0.833087        22.6695 
 268   0.0000       0.843338        22.9484 
 269   0.0000       0.852382        23.1945 
 270   0.0000       0.854508        23.2523 
 271   0.0000       0.868498        23.6330 
 272   0.0000       0.872390        23.7389 
 273   0.0000       0.873745        23.7758 
 274   0.0000       0.882673        24.0188 
 275   0.0000       0.884719        24.0744 
 276   0.0000       0.885210        24.0878 
 277   0.0000       0.893110        24.3028 
 278   0.0000       0.897319        24.4173 
 279   0.0000       0.900661        24.5082 
 280   0.0000       0.904641        24.6165 
 281   0.0000       0.921309        25.0701 
 282   0.0000       0.925191        25.1757 
 283   0.0000       0.938984        25.5511 
 284   0.0000       0.941960        25.6320 
 285   0.0000       0.951618        25.8948 
 286   0.0000       0.956341        26.0234 
 287   0.0000       0.965381        26.2693 
 288   0.0000       0.967052        26.3148 
 289   0.0000       0.980214        26.6730 
 290   0.0000       0.991355        26.9762 
 291   0.0000       0.996170        27.1072 
 292   0.0000       0.996698        27.1215 
 293   0.0000       1.004689        27.3390 
 294   0.0000       1.010225        27.4896 
 295   0.0000       1.012025        27.5386 
 296   0.0000       1.019202        27.7339 
 297   0.0000       1.028260        27.9804 
 298   0.0000       1.038765        28.2662 
 299   0.0000       1.039058        28.2742 
 300   0.0000       1.044737        28.4287 
 301   0.0000       1.051450        28.6114 
 302   0.0000       1.055270        28.7154 
 303   0.0000       1.062649        28.9162 
 304   0.0000       1.071480        29.1565 
 305   0.0000       1.071839        29.1662 
 306   0.0000       1.077969        29.3330 
 307   0.0000       1.082738        29.4628 
 308   0.0000       1.089302        29.6414 
 309   0.0000       1.098504        29.8918 
 310   0.0000       1.106852        30.1190 
 311   0.0000       1.132517        30.8174 
 312   0.0000       1.132988        30.8302 
 313   0.0000       1.150947        31.3189 
 314   0.0000       1.153491        31.3881 
 315   0.0000       1.156957        31.4824 
 316   0.0000       1.158576        31.5265 
 317   0.0000       1.162841        31.6425 
 318   0.0000       1.165735        31.7213 
 319   0.0000       1.168925        31.8081 
 320   0.0000       1.172448        31.9039 
 321   0.0000       1.177542        32.0426 
 322   0.0000       1.191536        32.4233 
 323   0.0000       1.194756        32.5110 
 324   0.0000       1.214731        33.0545 
 325   0.0000       1.216387        33.0996 
 326   0.0000       1.223072        33.2815 
 327   0.0000       1.226307        33.3695 
 328   0.0000       1.229230        33.4491 
 329   0.0000       1.238706        33.7069 
 330   0.0000       1.239225        33.7210 
 331   0.0000       1.253451        34.1081 
 332   0.0000       1.254546        34.1379 
 333   0.0000       1.273566        34.6555 
 334   0.0000       1.277821        34.7713 
 335   0.0000       1.279895        34.8277 
 336   0.0000       1.288085        35.0506 
 337   0.0000       1.299198        35.3530 
 338   0.0000       1.301922        35.4271 
 339   0.0000       1.302569        35.4447 
 340   0.0000       1.316738        35.8302 
 341   0.0000       1.320602        35.9354 
 342   0.0000       1.325824        36.0775 
 343   0.0000       1.331061        36.2200 
 344   0.0000       1.337469        36.3944 
 345   0.0000       1.342546        36.5325 
 346   0.0000       1.350111        36.7384 
 347   0.0000       1.351067        36.7644 
 348   0.0000       1.354228        36.8504 
 349   0.0000       1.366559        37.1860 
 350   0.0000       1.371018        37.3073 
 351   0.0000       1.386028        37.7157 
 352   0.0000       1.390027        37.8245 
 353   0.0000       1.397100        38.0170 
 354   0.0000       1.398551        38.0565 
 355   0.0000       1.399052        38.0701 
 356   0.0000       1.402645        38.1679 
 357   0.0000       1.410793        38.3896 
 358   0.0000       1.415224        38.5102 
 359   0.0000       1.430865        38.9358 
 360   0.0000       1.436793        39.0971 
 361   0.0000       1.437896        39.1271 
 362   0.0000       1.443003        39.2661 
 363   0.0000       1.451890        39.5079 
 364   0.0000       1.452938        39.5365 
 365   0.0000       1.459440        39.7134 
 366   0.0000       1.467396        39.9299 
 367   0.0000       1.474697        40.1285 
 368   0.0000       1.489549        40.5327 
 369   0.0000       1.499192        40.7951 
 370   0.0000       1.504316        40.9345 
 371   0.0000       1.508858        41.0581 
 372   0.0000       1.517615        41.2964 
 373   0.0000       1.517975        41.3062 
 374   0.0000       1.520900        41.3858 
 375   0.0000       1.540303        41.9138 
 376   0.0000       1.553925        42.2845 
 377   0.0000       1.555215        42.3195 
 378   0.0000       1.575095        42.8605 
 379   0.0000       1.581037        43.0222 
 380   0.0000       1.586184        43.1623 
 381   0.0000       1.591317        43.3020 
 382   0.0000       1.602859        43.6160 
 383   0.0000       1.618738        44.0481 
 384   0.0000       1.629093        44.3299 
 385   0.0000       1.629432        44.3391 
 386   0.0000       1.633695        44.4551 
 387   0.0000       1.645398        44.7736 
 388   0.0000       1.650582        44.9146 
 389   0.0000       1.664340        45.2890 
 390   0.0000       1.670200        45.4484 
 391   0.0000       1.680152        45.7192 
 392   0.0000       1.680450        45.7274 
 393   0.0000       1.694706        46.1153 
 394   0.0000       1.716904        46.7193 
 395   0.0000       1.732205        47.1357 
 396   0.0000       1.733278        47.1649 
 397   0.0000       1.757929        47.8357 
 398   0.0000       1.758885        47.8617 
 399   0.0000       1.770410        48.1753 
 400   0.0000       1.779483        48.4222 
 401   0.0000       1.786819        48.6218 
 402   0.0000       1.787864        48.6502 
 403   0.0000       1.815077        49.3908 
 404   0.0000       1.835206        49.9385 
 405   0.0000       1.835637        49.9502 
 406   0.0000       1.840715        50.0884 
 407   0.0000       1.858519        50.5729 
 408   0.0000       1.866173        50.7811 
 409   0.0000       1.886191        51.3259 
 410   0.0000       1.894179        51.5432 
 411   0.0000       1.899044        51.6756 
 412   0.0000       1.919130        52.2222 
 413   0.0000       1.926683        52.4277 
 414   0.0000       1.928778        52.4847 
 415   0.0000       1.950964        53.0884 
 416   0.0000       1.976218        53.7756 
 417   0.0000       1.985565        54.0300 
 418   0.0000       1.990124        54.1540 
 419   0.0000       1.997621        54.3580 
 420   0.0000       2.011410        54.7333 
 421   0.0000       2.028363        55.1946 
 422   0.0000       2.033272        55.3281 
 423   0.0000       2.057124        55.9772 
 424   0.0000       2.062097        56.1125 
 425   0.0000       2.064355        56.1740 
 426   0.0000       2.069674        56.3187 
 427   0.0000       2.074388        56.4470 
 428   0.0000       2.076935        56.5163 
 429   0.0000       2.084404        56.7195 
 430   0.0000       2.100027        57.1446 
 431   0.0000       2.108227        57.3678 
 432   0.0000       2.137209        58.1564 
 433   0.0000       2.147021        58.4234 
 434   0.0000       2.149916        58.5022 
 435   0.0000       2.151389        58.5423 
 436   0.0000       2.175313        59.1933 
 437   0.0000       2.181986        59.3749 
 438   0.0000       2.217489        60.3409 
 439   0.0000       2.220600        60.4256 
 440   0.0000       2.227903        60.6243 
 441   0.0000       2.234654        60.8080 
 442   0.0000       2.245378        61.0998 
 443   0.0000       2.245826        61.1120 
 444   0.0000       2.257999        61.4433 
 445   0.0000       2.273017        61.8519 
 446   0.0000       2.275178        61.9107 
 447   0.0000       2.281221        62.0752 
 448   0.0000       2.282541        62.1111 
 449   0.0000       2.287901        62.2569 
 450   0.0000       2.293948        62.4215 
 451   0.0000       2.300185        62.5912 
 452   0.0000       2.321473        63.1705 
 453   0.0000       2.322325        63.1937 
 454   0.0000       2.333323        63.4929 
 455   0.0000       2.352939        64.0267 
 456   0.0000       2.356775        64.1311 
 457   0.0000       2.364952        64.3536 
 458   0.0000       2.374438        64.6117 
 459   0.0000       2.380888        64.7872 
 460   0.0000       2.398153        65.2571 
 461   0.0000       2.400434        65.3191 
 462   0.0000       2.412999        65.6610 
 463   0.0000       2.423060        65.9348 
 464   0.0000       2.443694        66.4963 
 465   0.0000       2.451893        66.7194 
 466   0.0000       2.458683        66.9042 
 467   0.0000       2.479424        67.4686 
 468   0.0000       2.488383        67.7123 
 469   0.0000       2.495282        67.9001 
 470   0.0000       2.501446        68.0678 
 471   0.0000       2.501823        68.0781 
 472   0.0000       2.532040        68.9003 
 473   0.0000       2.555710        69.5444 
 474   0.0000       2.566198        69.8298 
 475   0.0000       2.568556        69.8940 
 476   0.0000       2.581182        70.2375 
 477   0.0000       2.585146        70.3454 
 478   0.0000       2.590903        70.5021 
 479   0.0000       2.593318        70.5678 
 480   0.0000       2.600042        70.7507 
 481   0.0000       2.606652        70.9306 
 482   0.0000       2.616515        71.1990 
 483   0.0000       2.617124        71.2156 
 484   0.0000       2.624237        71.4091 
 485   0.0000       2.640496        71.8515 
 486   0.0000       2.651985        72.1642 
 487   0.0000       2.656419        72.2848 
 488   0.0000       2.709415        73.7269 
 489   0.0000       2.713355        73.8342 
 490   0.0000       2.720993        74.0420 
 491   0.0000       2.727158        74.2098 
 492   0.0000       2.731988        74.3412 
 493   0.0000       2.741114        74.5895 
 494   0.0000       2.752419        74.8971 
 495   0.0000       2.764712        75.2316 
 496   0.0000       2.772912        75.4548 
 497   0.0000       2.781154        75.6790 
 498   0.0000       2.785209        75.7894 
 499   0.0000       2.809503        76.4505 
 500   0.0000       2.832244        77.0693 
 501   0.0000       2.852476        77.6198 
 502   0.0000       2.855059        77.6901 
 503   0.0000       2.881635        78.4133 
 504   0.0000       2.890212        78.6467 
 505   0.0000       2.892131        78.6989 
 506   0.0000       2.899942        78.9114 
 507   0.0000       2.902225        78.9736 
 508   0.0000       2.909991        79.1849 
 509   0.0000       2.916960        79.3745 
 510   0.0000       2.926105        79.6234 
 511   0.0000       2.931361        79.7664 
 512   0.0000       2.932570        79.7993 
 513   0.0000       2.939889        79.9984 
 514   0.0000       2.955622        80.4266 
 515   0.0000       2.959591        80.5346 
 516   0.0000       2.963120        80.6306 
 517   0.0000       2.969938        80.8161 
 518   0.0000       2.989807        81.3568 
 519   0.0000       2.990568        81.3775 
 520   0.0000       2.999300        81.6151 
 521   0.0000       3.000731        81.6541 
 522   0.0000       3.012079        81.9628 
 523   0.0000       3.013521        82.0021 
 524   0.0000       3.020197        82.1837 
 525   0.0000       3.024218        82.2931 
 526   0.0000       3.033857        82.5554 
 527   0.0000       3.034603        82.5757 
 528   0.0000       3.047940        82.9387 
 529   0.0000       3.055717        83.1503 
 530   0.0000       3.058333        83.2215 
 531   0.0000       3.072120        83.5966 
 532   0.0000       3.080698        83.8300 
 533   0.0000       3.083228        83.8989 
 534   0.0000       3.092368        84.1476 
 535   0.0000       3.095437        84.2311 
 536   0.0000       3.106293        84.5265 
 537   0.0000       3.116674        84.8090 
 538   0.0000       3.119450        84.8846 
 539   0.0000       3.120139        84.9033 
 540   0.0000       3.133373        85.2634 
 541   0.0000       3.151381        85.7534 
 542   0.0000       3.155569        85.8674 
 543   0.0000       3.156919        85.9041 
 544   0.0000       3.163029        86.0704 
 545   0.0000       3.166152        86.1554 
 546   0.0000       3.171329        86.2962 
 547   0.0000       3.174262        86.3761 
 548   0.0000       3.183612        86.6305 
 549   0.0000       3.189492        86.7905 
 550   0.0000       3.190936        86.8298 
 551   0.0000       3.205942        87.2381 
 552   0.0000       3.219096        87.5961 
 553   0.0000       3.228687        87.8570 
 554   0.0000       3.229256        87.8725 
 555   0.0000       3.237691        88.1021 
 556   0.0000       3.252739        88.5115 
 557   0.0000       3.253284        88.5264 
 558   0.0000       3.255305        88.5813 
 559   0.0000       3.260847        88.7322 
 560   0.0000       3.268352        88.9364 
 561   0.0000       3.290114        89.5286 
 562   0.0000       3.293649        89.6248 
 563   0.0000       3.294739        89.6544 
 564   0.0000       3.309980        90.0691 
 565   0.0000       3.322341        90.4055 
 566   0.0000       3.328851        90.5826 
 567   0.0000       3.332501        90.6820 
 568   0.0000       3.333557        90.7107 
 569   0.0000       3.356465        91.3341 
 570   0.0000       3.361714        91.4769 
 571   0.0000       3.363746        91.5322 
 572   0.0000       3.371030        91.7304 
 573   0.0000       3.371482        91.7427 
 574   0.0000       3.376501        91.8793 
 575   0.0000       3.385142        92.1144 
 576   0.0000       3.398703        92.4834 
 577   0.0000       3.400906        92.5434 
 578   0.0000       3.404978        92.6542 
 579   0.0000       3.415914        92.9517 
 580   0.0000       3.421596        93.1064 
 581   0.0000       3.435206        93.4767 
 582   0.0000       3.442258        93.6686 
 583   0.0000       3.442954        93.6876 
 584   0.0000       3.450032        93.8801 
 585   0.0000       3.470468        94.4362 
 586   0.0000       3.473542        94.5199 
 587   0.0000       3.476745        94.6070 
 588   0.0000       3.485673        94.8500 
 589   0.0000       3.524697        95.9119 
 590   0.0000       3.530106        96.0591 
 591   0.0000       3.575696        97.2996 
 592   0.0000       3.584130        97.5291 
 593   0.0000       3.595884        97.8490 
 594   0.0000       3.650620        99.3384 
 595   0.0000       3.656691        99.5036 
 596   0.0000       3.670477        99.8788 
 597   0.0000       3.674353        99.9842 
 598   0.0000       3.693585       100.5075 
 599   0.0000       3.699999       100.6821 
 600   0.0000       3.709836       100.9498 
 601   0.0000       3.713887       101.0600 
 602   0.0000       3.727535       101.4314 
 603   0.0000       3.733403       101.5911 
 604   0.0000       3.740871       101.7943 
 605   0.0000       3.751501       102.0835 
 606   0.0000       3.763194       102.4017 
 607   0.0000       3.766856       102.5014 
 608   0.0000       3.783846       102.9637 
 609   0.0000       3.786266       103.0295 
 610   0.0000       3.787975       103.0760 
 611   0.0000       3.801069       103.4323 
 612   0.0000       3.817738       103.8859 
 613   0.0000       3.825369       104.0936 
 614   0.0000       3.826189       104.1159 
 615   0.0000       3.860898       105.0604 
 616   0.0000       3.874212       105.4227 
 617   0.0000       3.911408       106.4348 
 618   0.0000       3.913751       106.4986 
 619   0.0000       3.932804       107.0170 
 620   0.0000       3.951651       107.5299 
 621   0.0000       3.959978       107.7565 
 622   0.0000       3.962244       107.8181 
 623   0.0000       4.007703       109.0552 
 624   0.0000       4.019845       109.3855 
 625   0.0000       4.033437       109.7554 
 626   0.0000       4.049534       110.1934 
 627   0.0000       4.054094       110.3175 
 628   0.0000       4.058199       110.4292 
 629   0.0000       4.063419       110.5713 
 630   0.0000       4.064444       110.5991 
 631   0.0000       4.097904       111.5096 
 632   0.0000       4.103297       111.6564 
 633   0.0000       4.130559       112.3982 
 634   0.0000       4.163582       113.2968 
 635   0.0000       4.170225       113.4776 
 636   0.0000       4.205760       114.4445 
 637   0.0000       4.212411       114.6255 
 638   0.0000       4.234962       115.2392 
 639   0.0000       4.257054       115.8403 
 640   0.0000       4.262247       115.9816 
 641   0.0000       4.300776       117.0301 
 642   0.0000       4.328643       117.7884 
 643   0.0000       4.355468       118.5183 
 644   0.0000       4.404386       119.8494 
 645   0.0000       4.413914       120.1087 
 646   0.0000       4.427788       120.4862 
 647   0.0000       4.478975       121.8791 
 648   0.0000       4.729076       128.6847 
 649   0.0000       4.757405       129.4556 
 650   0.0000       4.768498       129.7574 
 651   0.0000       4.908867       133.5771 
 652   0.0000       4.952508       134.7646 
 653   0.0000       4.959548       134.9562 
 654   0.0000       5.110871       139.0739 
 655   0.0000       5.127999       139.5400 
 656   0.0000       5.163866       140.5159 
 657   0.0000       5.174460       140.8042 
 658   0.0000       7.311995       198.9695 
 659   0.0000       7.411843       201.6865 
 660   0.0000       7.487199       203.7371 
 661   0.0000       7.526426       204.8045 
 662   0.0000       7.544178       205.2875 
 663   0.0000       7.573198       206.0772 
 664   0.0000       7.605891       206.9668 
 665   0.0000       7.635898       207.7833 
 666   0.0000       7.745279       210.7598 
 667   0.0000       7.775694       211.5874 
 668   0.0000       7.777047       211.6242 
 669   0.0000       7.788389       211.9328 
 670   0.0000       7.877192       214.3493 
 671   0.0000       7.892600       214.7686 
 672   0.0000       7.894537       214.8213 
 673   0.0000       7.903535       215.0661 
 674   0.0000       7.918679       215.4782 
 675   0.0000       7.974907       217.0083 
 676   0.0000       7.989329       217.4007 
 677   0.0000       8.397270       228.5013 
 678   0.0000       8.802405       239.5256 
 679   0.0000       8.834100       240.3881 
 680   0.0000       9.309589       253.3268 
 681   0.0000       9.819600       267.2049 
 682   0.0000       9.877560       268.7821 
 683   0.0000      10.562455       287.4190 
 684   0.0000      16.796937       457.0679 
 685   0.0000      18.538840       504.4675 
 686   0.0000      38.823611      1056.4442 
 687   0.0000      38.913041      1058.8777 
 688   0.0000      38.993388      1061.0640 
 689   0.0000      39.030633      1062.0775 
 690   0.0000      39.032331      1062.1237 
 691   0.0000      39.051418      1062.6431 
 692   0.0000      39.085630      1063.5741 
 693   0.0000      39.113872      1064.3426 
 694   0.0000      39.235736      1067.6586 
 695   0.0000      39.251346      1068.0834 
 696   0.0000      39.257517      1068.2514 
 697   0.0000      39.264087      1068.4301 
 698   0.0000      39.365634      1071.1934 
 699   0.0000      39.379614      1071.5738 
 700   0.0000      39.386012      1071.7479 
 701   0.0000      39.393523      1071.9523 
 702   0.0000      39.408000      1072.3462 
 703   0.0000      39.474859      1074.1655 
 704   0.0000      39.490602      1074.5939 
 705   0.0000      39.912208      1086.0664 
 706   0.0000      58.737622      1598.3320 
 707   0.0000      64.271809      1748.9248 
 708   0.0000     148.667647      4045.4524 
 709   0.0000     148.753219      4047.7809 
 710   0.0000     149.950746      4080.3672 
 711   0.0000     163.171647      4440.1263 
 712   0.0000     163.316756      4444.0749 
 713   0.0000     165.214906      4495.7262 
 714   0.0000     352.230954      9584.6915 
 715   0.0000     381.387453     10378.0802 
 716   0.0000    2327.353213     63330.5006 
 717   0.0000    2514.438206     68421.3421 

                    ********************************
                    * MULLIKEN POPULATION ANALYSIS *
                    ********************************

--------------------------------------------
MULLIKEN ATOMIC CHARGES AND SPIN POPULATIONS
--------------------------------------------
   0 Fe:    0.928185    3.512578
   1 C :   -0.203433    0.065875
   2 C :   -0.193014    0.083210
   3 C :   -0.204039    0.064526
   4 C :   -0.241808    0.032912
   5 C :   -0.240498    0.032900
   6 H :    0.123511   -0.004606
   7 H :    0.129201   -0.000727
   8 H :    0.129468   -0.000785
   9 H :    0.123143   -0.004690
  10 H :    0.122428   -0.006134
  11 C :   -0.308581    0.063200
  12 C :   -0.215032    0.004646
  13 C :   -0.213573    0.003961
  14 C :   -0.312596    0.061624
  15 C :    0.115563    0.037328
  16 C :    0.481374   -0.020247
  17 C :   -0.265680    0.012463
  18 H :    0.116560    0.001388
  19 H :    0.116441    0.001327
  20 H :    0.126627   -0.003899
  21 Co:    0.444876    0.071964
  22 C :   -0.129084   -0.004941
  23 C :   -0.121880    0.002667
  24 C :   -0.122533    0.002632
  25 C :   -0.126175   -0.004953
  26 C :   -0.092427    0.009519
  27 H :    0.155801   -0.000514
  28 H :    0.148566    0.000325
  29 H :    0.151638   -0.000200
  30 H :    0.151523   -0.000198
  31 H :    0.148433    0.000317
  32 C :   -0.267004    0.012342
  33 C :   -0.078556   -0.011264
  34 C :   -0.081671   -0.011333
  35 H :    0.149912   -0.000237
  36 H :    0.138892    0.000634
  37 H :    0.138786    0.000640
  38 H :    0.150009   -0.000235
  39 H :    0.126647   -0.004014
Sum of atomic charges         :    1.0000000
Sum of atomic spin populations:    4.0000000

-----------------------------------------------------
MULLIKEN REDUCED ORBITAL CHARGES AND SPIN POPULATIONS
-----------------------------------------------------
CHARGE
  0 Fes       :     6.414140  s :     6.414140
      pz      :     4.112495  p :    12.379412
      px      :     4.127456
      py      :     4.139461
      dz2     :     1.023166  d :     6.277617
      dxz     :     1.596348
      dyz     :     1.460316
      dx2y2   :     1.178470
      dxy     :     1.019318
      f0      :     0.000106  f :     0.000646
      f+1     :     0.000057
      f-1     :     0.000038
      f+2     :     0.000031
      f-2     :     0.000148
      f+3     :     0.000089
      f-3     :     0.000178
  1 C s       :     3.201298  s :     3.201298
      pz      :     0.951305  p :     2.926051
      px      :     0.984514
      py      :     0.990232
      dz2     :     0.016245  d :     0.076084
      dxz     :     0.015119
      dyz     :     0.013000
      dx2y2   :     0.020696
      dxy     :     0.011024
  2 C s       :     3.194139  s :     3.194139
      pz      :     0.906569  p :     2.922573
      px      :     0.978713
      py      :     1.037290
      dz2     :     0.018690  d :     0.076303
      dxz     :     0.021091
      dyz     :     0.018157
      dx2y2   :     0.010022
      dxy     :     0.008343
  3 C s       :     3.200642  s :     3.200642
      pz      :     0.954562  p :     2.927341
      px      :     0.977548
      py      :     0.995231
      dz2     :     0.015009  d :     0.076055
      dxz     :     0.017308
      dyz     :     0.014389
      dx2y2   :     0.019411
      dxy     :     0.009938
  4 C s       :     3.200839  s :     3.200839
      pz      :     0.936460  p :     2.964324
      px      :     1.043218
      py      :     0.984645
      dz2     :     0.014615  d :     0.076646
      dxz     :     0.015924
      dyz     :     0.020185
      dx2y2   :     0.016279
      dxy     :     0.009643
  5 C s       :     3.199709  s :     3.199709
      pz      :     0.920901  p :     2.964150
      px      :     1.057413
      py      :     0.985836
      dz2     :     0.016426  d :     0.076639
      dxz     :     0.016528
      dyz     :     0.020624
      dx2y2   :     0.013650
      dxy     :     0.009411
  6 H s       :     0.848715  s :     0.848715
      pz      :     0.015411  p :     0.027774
      px      :     0.006388
      py      :     0.005975
  7 H s       :     0.842666  s :     0.842666
      pz      :     0.010145  p :     0.028132
      px      :     0.009266
      py      :     0.008721
  8 H s       :     0.842412  s :     0.842412
      pz      :     0.007185  p :     0.028120
      px      :     0.011524
      py      :     0.009412
  9 H s       :     0.849096  s :     0.849096
      pz      :     0.017153  p :     0.027761
      px      :     0.005128
      py      :     0.005480
 10 H s       :     0.850045  s :     0.850045
      pz      :     0.003726  p :     0.027527
      px      :     0.011952
      py      :     0.011849
 11 C s       :     3.291481  s :     3.291481
      pz      :     0.961129  p :     2.939593
      px      :     0.999269
      py      :     0.979194
      dz2     :     0.013790  d :     0.077508
      dxz     :     0.017643
      dyz     :     0.016405
      dx2y2   :     0.020058
      dxy     :     0.009611
 12 C s       :     3.250361  s :     3.250361
      pz      :     0.893085  p :     2.886507
      px      :     1.016081
      py      :     0.977341
      dz2     :     0.015238  d :     0.078164
      dxz     :     0.015852
      dyz     :     0.020179
      dx2y2   :     0.017118
      dxy     :     0.009778
 13 C s       :     3.249569  s :     3.249569
      pz      :     0.890875  p :     2.885839
      px      :     1.018355
      py      :     0.976609
      dz2     :     0.016911  d :     0.078165
      dxz     :     0.016265
      dyz     :     0.020289
      dx2y2   :     0.014921
      dxy     :     0.009780
 14 C s       :     3.294189  s :     3.294189
      pz      :     0.948960  p :     2.940869
      px      :     1.015277
      py      :     0.976632
      dz2     :     0.015055  d :     0.077538
      dxz     :     0.015814
      dyz     :     0.014931
      dx2y2   :     0.021043
      dxy     :     0.010695
 15 C s       :     3.096891  s :     3.096891
      pz      :     0.853404  p :     2.637547
      px      :     0.708608
      py      :     1.075535
      dz2     :     0.034195  d :     0.149998
      dxz     :     0.033883
      dyz     :     0.025106
      dx2y2   :     0.030128
      dxy     :     0.026686
 16 C s       :     2.946128  s :     2.946128
      pz      :     0.829918  p :     2.421644
      px      :     0.702502
      py      :     0.889224
      dz2     :     0.030773  d :     0.150854
      dxz     :     0.033825
      dyz     :     0.020518
      dx2y2   :     0.042373
      dxy     :     0.023365
 17 C s       :     3.297755  s :     3.297755
      pz      :     0.991598  p :     2.889368
      px      :     0.956459
      py      :     0.941311
      dz2     :     0.013234  d :     0.078558
      dxz     :     0.017719
      dyz     :     0.016471
      dx2y2   :     0.020027
      dxy     :     0.011107
 18 H s       :     0.855235  s :     0.855235
      pz      :     0.007463  p :     0.028205
      px      :     0.011340
      py      :     0.009403
 19 H s       :     0.855360  s :     0.855360
      pz      :     0.009996  p :     0.028199
      px      :     0.009346
      py      :     0.008857
 20 H s       :     0.845557  s :     0.845557
      pz      :     0.017335  p :     0.027816
      px      :     0.005094
      py      :     0.005388
 21 Cos       :     6.504030  s :     6.504030
      pz      :     4.128698  p :    12.469255
      px      :     4.152995
      py      :     4.187563
      dz2     :     1.866166  d :     7.580943
      dxz     :     1.461334
      dyz     :     1.348178
      dx2y2   :     1.006907
      dxy     :     1.898358
      f0      :     0.000119  f :     0.000896
      f+1     :     0.000064
      f-1     :     0.000067
      f+2     :     0.000077
      f-2     :     0.000190
      f+3     :     0.000166
      f-3     :     0.000213
 22 C s       :     3.207459  s :     3.207459
      pz      :     0.982431  p :     2.844960
      px      :     0.927522
      py      :     0.935007
      dz2     :     0.013325  d :     0.076666
      dxz     :     0.015243
      dyz     :     0.015520
      dx2y2   :     0.020070
      dxy     :     0.012507
 23 C s       :     3.203232  s :     3.203232
      pz      :     0.925797  p :     2.842908
      px      :     0.957181
      py      :     0.959930
      dz2     :     0.016058  d :     0.075740
      dxz     :     0.020712
      dyz     :     0.015769
      dx2y2   :     0.014992
      dxy     :     0.008208
 24 C s       :     3.202313  s :     3.202313
      pz      :     0.937298  p :     2.844462
      px      :     0.948540
      py      :     0.958625
      dz2     :     0.016006  d :     0.075758
      dxz     :     0.019600
      dyz     :     0.015068
      dx2y2   :     0.015946
      dxy     :     0.009139
 25 C s       :     3.205229  s :     3.205229
      pz      :     0.973968  p :     2.844353
      px      :     0.935302
      py      :     0.935083
      dz2     :     0.014570  d :     0.076594
      dxz     :     0.015221
      dyz     :     0.015943
      dx2y2   :     0.018557
      dxy     :     0.012303
 26 C s       :     3.172963  s :     3.172963
      pz      :     0.906491  p :     2.845123
      px      :     0.968149
      py      :     0.970484
      dz2     :     0.017765  d :     0.074341
      dxz     :     0.014962
      dyz     :     0.022256
      dx2y2   :     0.010983
      dxy     :     0.008374
 27 H s       :     0.816102  s :     0.816102
      pz      :     0.003630  p :     0.028097
      px      :     0.012865
      py      :     0.011602
 28 H s       :     0.823351  s :     0.823351
      pz      :     0.018259  p :     0.028083
      px      :     0.004700
      py      :     0.005124
 29 H s       :     0.820322  s :     0.820322
      pz      :     0.007709  p :     0.028040
      px      :     0.010959
      py      :     0.009373
 30 H s       :     0.820432  s :     0.820432
      pz      :     0.010160  p :     0.028045
      px      :     0.008968
      py      :     0.008917
 31 H s       :     0.823484  s :     0.823484
      pz      :     0.016740  p :     0.028083
      px      :     0.005942
      py      :     0.005402
 32 C s       :     3.296511  s :     3.296511
      pz      :     0.983934  p :     2.891797
      px      :     0.968469
      py      :     0.939394
      dz2     :     0.014628  d :     0.078696
      dxz     :     0.016151
      dyz     :     0.015384
      dx2y2   :     0.020177
      dxy     :     0.012356
 33 C s       :     3.236114  s :     3.236114
      pz      :     0.899357  p :     2.766362
      px      :     0.925549
      py      :     0.941457
      dz2     :     0.017063  d :     0.076080
      dxz     :     0.014373
      dyz     :     0.020579
      dx2y2   :     0.014277
      dxy     :     0.009788
 34 C s       :     3.238246  s :     3.238246
      pz      :     0.904621  p :     2.767260
      px      :     0.923462
      py      :     0.939177
      dz2     :     0.014720  d :     0.076165
      dxz     :     0.015441
      dyz     :     0.019884
      dx2y2   :     0.015875
      dxy     :     0.010245
 35 H s       :     0.821884  s :     0.821884
      pz      :     0.016799  p :     0.028204
      px      :     0.005951
      py      :     0.005453
 36 H s       :     0.832881  s :     0.832881
      pz      :     0.007719  p :     0.028227
      px      :     0.010971
      py      :     0.009537
 37 H s       :     0.832982  s :     0.832982
      pz      :     0.010324  p :     0.028232
      px      :     0.008901
      py      :     0.009007
 38 H s       :     0.821759  s :     0.821759
      pz      :     0.018356  p :     0.028232
      px      :     0.004736
      py      :     0.005140
 39 H s       :     0.845554  s :     0.845554
      pz      :     0.015895  p :     0.027799
      px      :     0.006162
      py      :     0.005742

SPIN
  0 Fes       :     0.069839  s :     0.069839
      pz      :     0.013035  p :     0.027989
      px      :     0.010667
      py      :     0.004288
      dz2     :     0.943214  d :     3.414754
      dxz     :     0.333564
      dyz     :     0.466764
      dx2y2   :     0.733902
      dxy     :     0.937310
      f0      :    -0.000021  f :    -0.000004
      f+1     :    -0.000002
      f-1     :     0.000003
      f+2     :     0.000001
      f-2     :     0.000007
      f+3     :     0.000007
      f-3     :     0.000000
  1 C s       :    -0.005342  s :    -0.005342
      pz      :     0.006090  p :     0.069280
      px      :     0.028193
      py      :     0.034997
      dz2     :     0.000083  d :     0.001937
      dxz     :     0.000217
      dyz     :     0.000163
      dx2y2   :     0.001401
      dxy     :     0.000073
  2 C s       :    -0.001628  s :    -0.001628
      pz      :     0.003833  p :     0.082584
      px      :     0.029410
      py      :     0.049341
      dz2     :     0.000681  d :     0.002254
      dxz     :     0.000885
      dyz     :     0.001387
      dx2y2   :    -0.000463
      dxy     :    -0.000236
  3 C s       :    -0.005634  s :    -0.005634
      pz      :     0.006480  p :     0.068235
      px      :     0.026500
      py      :     0.035255
      dz2     :     0.000323  d :     0.001926
      dxz     :     0.000278
      dyz     :     0.000083
      dx2y2   :     0.001149
      dxy     :     0.000092
  4 C s       :    -0.001902  s :    -0.001902
      pz      :     0.003295  p :     0.033139
      px      :     0.020214
      py      :     0.009630
      dz2     :     0.000087  d :     0.001675
      dxz     :     0.000906
      dyz     :     0.000205
      dx2y2   :     0.000687
      dxy     :    -0.000210
  5 C s       :    -0.002077  s :    -0.002077
      pz      :     0.001788  p :     0.033290
      px      :     0.022182
      py      :     0.009320
      dz2     :     0.000121  d :     0.001688
      dxz     :     0.001027
      dyz     :     0.000255
      dx2y2   :     0.000492
      dxy     :    -0.000208
  6 H s       :    -0.004999  s :    -0.004999
      pz      :    -0.000061  p :     0.000393
      px      :     0.000202
      py      :     0.000251
  7 H s       :    -0.000933  s :    -0.000933
      pz      :    -0.000013  p :     0.000206
      px      :     0.000095
      py      :     0.000124
  8 H s       :    -0.000993  s :    -0.000993
      pz      :    -0.000003  p :     0.000208
      px      :     0.000086
      py      :     0.000124
  9 H s       :    -0.005088  s :    -0.005088
      pz      :    -0.000073  p :     0.000397
      px      :     0.000216
      py      :     0.000254
 10 H s       :    -0.006617  s :    -0.006617
      pz      :    -0.000002  p :     0.000482
      px      :     0.000204
      py      :     0.000280
 11 C s       :     0.001064  s :     0.001064
      pz      :     0.007577  p :     0.060148
      px      :     0.024102
      py      :     0.028469
      dz2     :     0.000357  d :     0.001988
      dxz     :     0.000316
      dyz     :     0.000084
      dx2y2   :     0.001030
      dxy     :     0.000201
 12 C s       :    -0.003756  s :    -0.003756
      pz      :     0.002185  p :     0.007450
      px      :     0.004151
      py      :     0.001114
      dz2     :     0.000027  d :     0.000952
      dxz     :     0.000670
      dyz     :     0.000020
      dx2y2   :     0.000379
      dxy     :    -0.000144
 13 C s       :    -0.004024  s :    -0.004024
      pz      :     0.001600  p :     0.007051
      px      :     0.004733
      py      :     0.000718
      dz2     :     0.000073  d :     0.000933
      dxz     :     0.000623
      dyz     :     0.000017
      dx2y2   :     0.000360
      dxy     :    -0.000139
 14 C s       :     0.000716  s :     0.000716
      pz      :     0.007258  p :     0.058935
      px      :     0.024297
      py      :     0.027381
      dz2     :     0.000148  d :     0.001974
      dxz     :     0.000244
      dyz     :     0.000123
      dx2y2   :     0.001254
      dxy     :     0.000206
 15 C s       :    -0.029653  s :    -0.029653
      pz      :     0.005710  p :     0.064857
      px      :     0.024018
      py      :     0.035130
      dz2     :     0.000405  d :     0.002124
      dxz     :     0.000841
      dyz     :     0.001930
      dx2y2   :    -0.001106
      dxy     :     0.000054
 16 C s       :    -0.014804  s :    -0.014804
      pz      :    -0.003944  p :    -0.006848
      px      :    -0.008367
      py      :     0.005462
      dz2     :    -0.000153  d :     0.001405
      dxz     :    -0.000298
      dyz     :    -0.000201
      dx2y2   :     0.002453
      dxy     :    -0.000395
 17 C s       :     0.004142  s :     0.004142
      pz      :     0.002128  p :     0.008650
      px      :     0.002392
      py      :     0.004130
      dz2     :    -0.000022  d :    -0.000329
      dxz     :    -0.000023
      dyz     :    -0.000007
      dx2y2   :    -0.000274
      dxy     :    -0.000003
 18 H s       :     0.001314  s :     0.001314
      pz      :     0.000002  p :     0.000074
      px      :     0.000023
      py      :     0.000049
 19 H s       :     0.001252  s :     0.001252
      pz      :     0.000001  p :     0.000075
      px      :     0.000022
      py      :     0.000051
 20 H s       :    -0.004231  s :    -0.004231
      pz      :    -0.000064  p :     0.000332
      px      :     0.000168
      py      :     0.000228
 21 Cos       :     0.001527  s :     0.001527
      pz      :     0.000015  p :     0.001128
      px      :     0.000316
      py      :     0.000797
      dz2     :     0.002455  d :     0.069307
      dxz     :     0.008381
      dyz     :     0.001041
      dx2y2   :     0.052549
      dxy     :     0.004881
      f0      :     0.000000  f :     0.000002
      f+1     :    -0.000000
      f-1     :     0.000002
      f+2     :     0.000000
      f-2     :     0.000000
      f+3     :    -0.000001
      f-3     :     0.000001
 22 C s       :     0.000053  s :     0.000053
      pz      :    -0.000426  p :    -0.005107
      px      :    -0.002349
      py      :    -0.002332
      dz2     :    -0.000009  d :     0.000113
      dxz     :     0.000002
      dyz     :    -0.000027
      dx2y2   :     0.000144
      dxy     :     0.000004
 23 C s       :     0.000119  s :     0.000119
      pz      :     0.000649  p :     0.002645
      px      :     0.001510
      py      :     0.000486
      dz2     :     0.000026  d :    -0.000098
      dxz     :    -0.000012
      dyz     :    -0.000079
      dx2y2   :    -0.000004
      dxy     :    -0.000029
 24 C s       :     0.000127  s :     0.000127
      pz      :     0.000378  p :     0.002602
      px      :     0.001845
      py      :     0.000380
      dz2     :     0.000014  d :    -0.000098
      dxz     :    -0.000006
      dyz     :    -0.000062
      dx2y2   :    -0.000004
      dxy     :    -0.000040
 25 C s       :     0.000061  s :     0.000061
      pz      :    -0.000408  p :    -0.005126
      px      :    -0.002393
      py      :    -0.002325
      dz2     :    -0.000002  d :     0.000112
      dxz     :    -0.000020
      dyz     :    -0.000023
      dx2y2   :     0.000154
      dxy     :     0.000002
 26 C s       :    -0.001031  s :    -0.001031
      pz      :     0.001271  p :     0.010627
      px      :     0.005968
      py      :     0.003387
      dz2     :     0.000029  d :    -0.000077
      dxz     :     0.000003
      dyz     :    -0.000034
      dx2y2   :    -0.000058
      dxy     :    -0.000017
 27 H s       :    -0.000560  s :    -0.000560
      pz      :     0.000003  p :     0.000046
      px      :     0.000033
      py      :     0.000009
 28 H s       :     0.000347  s :     0.000347
      pz      :     0.000003  p :    -0.000023
      px      :    -0.000013
      py      :    -0.000013
 29 H s       :    -0.000218  s :    -0.000218
      pz      :     0.000001  p :     0.000018
      px      :     0.000013
      py      :     0.000004
 30 H s       :    -0.000216  s :    -0.000216
      pz      :    -0.000002  p :     0.000018
      px      :     0.000016
      py      :     0.000004
 31 H s       :     0.000340  s :     0.000340
      pz      :     0.000003  p :    -0.000023
      px      :    -0.000013
      py      :    -0.000013
 32 C s       :     0.004104  s :     0.004104
      pz      :     0.001734  p :     0.008566
      px      :     0.002597
      py      :     0.004235
      dz2     :    -0.000046  d :    -0.000328
      dxz     :     0.000047
      dyz     :    -0.000008
      dx2y2   :    -0.000331
      dxy     :     0.000009
 33 C s       :    -0.000686  s :    -0.000686
      pz      :    -0.000372  p :    -0.010446
      px      :    -0.004694
      py      :    -0.005380
      dz2     :     0.000013  d :    -0.000132
      dxz     :    -0.000046
      dyz     :    -0.000094
      dx2y2   :    -0.000001
      dxy     :    -0.000003
 34 C s       :    -0.000668  s :    -0.000668
      pz      :    -0.000535  p :    -0.010535
      px      :    -0.004518
      py      :    -0.005482
      dz2     :    -0.000021  d :    -0.000131
      dxz     :    -0.000008
      dyz     :    -0.000077
      dx2y2   :    -0.000007
      dxy     :    -0.000017
 35 H s       :    -0.000284  s :    -0.000284
      pz      :    -0.000004  p :     0.000047
      px      :     0.000014
      py      :     0.000037
 36 H s       :     0.000680  s :     0.000680
      pz      :    -0.000000  p :    -0.000045
      px      :    -0.000023
      py      :    -0.000022
 37 H s       :     0.000686  s :     0.000686
      pz      :    -0.000001  p :    -0.000046
      px      :    -0.000021
      py      :    -0.000023
 38 H s       :    -0.000282  s :    -0.000282
      pz      :    -0.000006  p :     0.000046
      px      :     0.000015
      py      :     0.000037
 39 H s       :    -0.004351  s :    -0.004351
      pz      :    -0.000058  p :     0.000337
      px      :     0.000164
      py      :     0.000231


                     *******************************
                     * LOEWDIN POPULATION ANALYSIS *
                     *******************************

-------------------------------------------
LOEWDIN ATOMIC CHARGES AND SPIN POPULATIONS
-------------------------------------------
   0 Fe:    0.352525    3.491849
   1 C :   -0.160897    0.058817
   2 C :   -0.156381    0.069725
   3 C :   -0.161238    0.058289
   4 C :   -0.169409    0.032898
   5 C :   -0.169227    0.033065
   6 H :    0.138348    0.000677
   7 H :    0.140680    0.000967
   8 H :    0.140691    0.000965
   9 H :    0.138302    0.000669
  10 H :    0.137516    0.000442
  11 C :   -0.108972    0.048682
  12 C :   -0.151934    0.012923
  13 C :   -0.151963    0.012752
  14 C :   -0.109172    0.048067
  15 C :   -0.122429    0.062142
  16 C :   -0.056586   -0.001381
  17 C :   -0.030525    0.003163
  18 H :    0.144912    0.001010
  19 H :    0.144882    0.001006
  20 H :    0.144829    0.000577
  21 Co:   -0.047288    0.069621
  22 C :   -0.062789   -0.002805
  23 C :   -0.061903    0.001178
  24 C :   -0.062110    0.001158
  25 C :   -0.062932   -0.002822
  26 C :   -0.064320    0.006167
  27 H :    0.157412    0.000140
  28 H :    0.157565    0.000025
  29 H :    0.157321    0.000010
  30 H :    0.157329    0.000010
  31 H :    0.157572    0.000023
  32 C :   -0.030836    0.003132
  33 C :   -0.056262   -0.006860
  34 C :   -0.056197   -0.006903
  35 H :    0.160083   -0.000013
  36 H :    0.159241    0.000040
  37 H :    0.159213    0.000040
  38 H :    0.160196   -0.000014
  39 H :    0.144750    0.000569

----------------------------------------------------
LOEWDIN REDUCED ORBITAL CHARGES AND SPIN POPULATIONS
----------------------------------------------------
CHARGE
  0 Fes       :     6.154495  s :     6.154495
      pz      :     4.178719  p :    12.500627
      px      :     4.180641
      py      :     4.141267
      dz2     :     1.075142  d :     6.991566
      dxz     :     1.725376
      dyz     :     1.647583
      dx2y2   :     1.431633
      dxy     :     1.111832
      f0      :     0.000140  f :     0.000788
      f+1     :     0.000060
      f-1     :     0.000035
      f+2     :     0.000035
      f-2     :     0.000188
      f+3     :     0.000093
      f-3     :     0.000236
  1 C s       :     2.776548  s :     2.776548
      pz      :     1.013167  p :     3.000620
      px      :     0.999443
      py      :     0.988011
      dz2     :     0.110865  d :     0.383729
      dxz     :     0.066808
      dyz     :     0.067840
      dx2y2   :     0.082426
      dxy     :     0.055790
  2 C s       :     2.778525  s :     2.778525
      pz      :     1.039867  p :     2.994426
      px      :     0.984772
      py      :     0.969787
      dz2     :     0.113468  d :     0.383430
      dxz     :     0.096161
      dyz     :     0.091891
      dx2y2   :     0.025265
      dxy     :     0.056645
  3 C s       :     2.776411  s :     2.776411
      pz      :     1.016434  p :     3.000979
      px      :     0.997765
      py      :     0.986781
      dz2     :     0.097555  d :     0.383847
      dxz     :     0.082977
      dyz     :     0.076603
      dx2y2   :     0.075722
      dxy     :     0.050989
  4 C s       :     2.772880  s :     2.772880
      pz      :     1.019429  p :     3.009251
      px      :     0.996306
      py      :     0.993516
      dz2     :     0.084008  d :     0.387278
      dxz     :     0.100743
      dyz     :     0.100487
      dx2y2   :     0.052238
      dxy     :     0.049803
  5 C s       :     2.772958  s :     2.772958
      pz      :     1.024490  p :     3.009146
      px      :     0.991914
      py      :     0.992741
      dz2     :     0.091812  d :     0.387123
      dxz     :     0.102075
      dyz     :     0.099543
      dx2y2   :     0.040679
      dxy     :     0.053014
  6 H s       :     0.797703  s :     0.797703
      pz      :     0.032391  p :     0.063948
      px      :     0.016722
      py      :     0.014835
  7 H s       :     0.795127  s :     0.795127
      pz      :     0.023165  p :     0.064193
      px      :     0.019933
      py      :     0.021095
  8 H s       :     0.795124  s :     0.795124
      pz      :     0.018181  p :     0.064184
      px      :     0.023598
      py      :     0.022405
  9 H s       :     0.797757  s :     0.797757
      pz      :     0.035664  p :     0.063941
      px      :     0.014150
      py      :     0.014127
 10 H s       :     0.798738  s :     0.798738
      pz      :     0.012308  p :     0.063746
      px      :     0.027002
      py      :     0.024436
 11 C s       :     2.767377  s :     2.767377
      pz      :     1.002174  p :     2.966306
      px      :     0.991604
      py      :     0.972527
      dz2     :     0.095603  d :     0.375290
      dxz     :     0.079760
      dyz     :     0.075637
      dx2y2   :     0.075050
      dxy     :     0.049239
 12 C s       :     2.770443  s :     2.770443
      pz      :     1.016893  p :     2.995275
      px      :     0.989875
      py      :     0.988506
      dz2     :     0.084368  d :     0.386216
      dxz     :     0.100254
      dyz     :     0.100936
      dx2y2   :     0.051084
      dxy     :     0.049575
 13 C s       :     2.770401  s :     2.770401
      pz      :     1.020950  p :     2.995419
      px      :     0.986555
      py      :     0.987914
      dz2     :     0.091247  d :     0.386143
      dxz     :     0.101351
      dyz     :     0.099340
      dx2y2   :     0.041621
      dxy     :     0.052584
 14 C s       :     2.767289  s :     2.767289
      pz      :     1.005450  p :     2.966472
      px      :     0.988863
      py      :     0.972159
      dz2     :     0.106695  d :     0.375410
      dxz     :     0.066259
      dyz     :     0.069367
      dx2y2   :     0.080489
      dxy     :     0.052601
 15 C s       :     2.704601  s :     2.704601
      pz      :     1.018109  p :     2.906075
      px      :     0.956030
      py      :     0.931937
      dz2     :     0.120158  d :     0.511752
      dxz     :     0.124450
      dyz     :     0.120475
      dx2y2   :     0.072851
      dxy     :     0.073819
 16 C s       :     2.701506  s :     2.701506
      pz      :     1.000483  p :     2.816430
      px      :     0.929260
      py      :     0.886688
      dz2     :     0.118434  d :     0.538650
      dxz     :     0.121583
      dyz     :     0.117874
      dx2y2   :     0.107700
      dxy     :     0.073060
 17 C s       :     2.756399  s :     2.756399
      pz      :     1.001984  p :     2.892795
      px      :     0.959950
      py      :     0.930861
      dz2     :     0.097653  d :     0.381331
      dxz     :     0.083304
      dyz     :     0.076560
      dx2y2   :     0.069205
      dxy     :     0.054609
 18 H s       :     0.790882  s :     0.790882
      pz      :     0.018672  p :     0.064206
      px      :     0.023265
      py      :     0.022269
 19 H s       :     0.790929  s :     0.790929
      pz      :     0.022963  p :     0.064189
      px      :     0.020002
      py      :     0.021224
 20 H s       :     0.790681  s :     0.790681
      pz      :     0.036275  p :     0.064490
      px      :     0.014127
      py      :     0.014088
 21 Cos       :     6.134244  s :     6.134244
      pz      :     4.201478  p :    12.576608
      px      :     4.191523
      py      :     4.183606
      dz2     :     1.934087  d :     8.335256
      dxz     :     1.605042
      dyz     :     1.519971
      dx2y2   :     1.283923
      dxy     :     1.992233
      f0      :     0.000173  f :     0.001180
      f+1     :     0.000076
      f-1     :     0.000080
      f+2     :     0.000095
      f-2     :     0.000271
      f+3     :     0.000205
      f-3     :     0.000281
 22 C s       :     2.765723  s :     2.765723
      pz      :     1.014965  p :     2.906244
      px      :     0.949137
      py      :     0.942142
      dz2     :     0.108397  d :     0.390821
      dxz     :     0.075819
      dyz     :     0.070272
      dx2y2   :     0.076198
      dxy     :     0.060135
 23 C s       :     2.765990  s :     2.765990
      pz      :     1.019725  p :     2.906949
      px      :     0.965251
      py      :     0.921973
      dz2     :     0.091730  d :     0.388964
      dxz     :     0.103135
      dyz     :     0.095574
      dx2y2   :     0.046090
      dxy     :     0.052434
 24 C s       :     2.765952  s :     2.765952
      pz      :     1.020697  p :     2.907143
      px      :     0.963590
      py      :     0.922857
      dz2     :     0.086525  d :     0.389014
      dxz     :     0.102561
      dyz     :     0.095801
      dx2y2   :     0.052644
      dxy     :     0.051483
 25 C s       :     2.765653  s :     2.765653
      pz      :     1.018532  p :     2.906314
      px      :     0.944600
      py      :     0.943182
      dz2     :     0.099930  d :     0.390965
      dxz     :     0.086883
      dyz     :     0.075101
      dx2y2   :     0.071721
      dxy     :     0.057329
 26 C s       :     2.765056  s :     2.765056
      pz      :     1.020841  p :     2.910596
      px      :     0.935653
      py      :     0.954102
      dz2     :     0.114226  d :     0.388667
      dxz     :     0.091244
      dyz     :     0.089511
      dx2y2   :     0.033240
      dxy     :     0.060447
 27 H s       :     0.778800  s :     0.778800
      pz      :     0.011814  p :     0.063788
      px      :     0.025295
      py      :     0.026679
 28 H s       :     0.778722  s :     0.778722
      pz      :     0.037796  p :     0.063713
      px      :     0.012227
      py      :     0.013690
 29 H s       :     0.778857  s :     0.778857
      pz      :     0.019033  p :     0.063822
      px      :     0.025589
      py      :     0.019200
 30 H s       :     0.778843  s :     0.778843
      pz      :     0.023629  p :     0.063828
      px      :     0.021740
      py      :     0.018459
 31 H s       :     0.778731  s :     0.778731
      pz      :     0.035408  p :     0.063697
      px      :     0.013976
      py      :     0.014314
 32 C s       :     2.756084  s :     2.756084
      pz      :     1.009017  p :     2.892886
      px      :     0.952632
      py      :     0.931238
      dz2     :     0.107386  d :     0.381865
      dxz     :     0.072369
      dyz     :     0.071493
      dx2y2   :     0.072890
      dxy     :     0.057727
 33 C s       :     2.762551  s :     2.762551
      pz      :     1.019083  p :     2.900683
      px      :     0.932736
      py      :     0.948865
      dz2     :     0.092516  d :     0.393027
      dxz     :     0.102613
      dyz     :     0.097061
      dx2y2   :     0.047429
      dxy     :     0.053409
 34 C s       :     2.762717  s :     2.762717
      pz      :     1.016708  p :     2.900650
      px      :     0.935749
      py      :     0.948193
      dz2     :     0.086360  d :     0.392830
      dxz     :     0.102618
      dyz     :     0.097554
      dx2y2   :     0.054494
      dxy     :     0.051805
 35 H s       :     0.775801  s :     0.775801
      pz      :     0.035302  p :     0.064115
      px      :     0.015688
      py      :     0.013125
 36 H s       :     0.777032  s :     0.777032
      pz      :     0.019206  p :     0.063727
      px      :     0.021844
      py      :     0.022676
 37 H s       :     0.777056  s :     0.777056
      pz      :     0.023626  p :     0.063731
      px      :     0.018473
      py      :     0.021632
 38 H s       :     0.775659  s :     0.775659
      pz      :     0.038416  p :     0.064145
      px      :     0.013042
      py      :     0.012687
 39 H s       :     0.790776  s :     0.790776
      pz      :     0.033579  p :     0.064473
      px      :     0.016254
      py      :     0.014640

SPIN
  0 Fes       :     0.027945  s :     0.027945
      pz      :     0.004473  p :     0.011569
      px      :     0.004806
      py      :     0.002290
      dz2     :     0.938467  d :     3.452359
      dxz     :     0.340501
      dyz     :     0.488323
      dx2y2   :     0.754577
      dxy     :     0.930491
      f0      :    -0.000023  f :    -0.000024
      f+1     :    -0.000004
      f-1     :     0.000002
      f+2     :     0.000001
      f-2     :     0.000001
      f+3     :     0.000005
      f-3     :    -0.000006
  1 C s       :     0.002144  s :     0.002144
      pz      :     0.001608  p :     0.048379
      px      :     0.021792
      py      :     0.024978
      dz2     :     0.000085  d :     0.008294
      dxz     :     0.000794
      dyz     :     0.001369
      dx2y2   :     0.004011
      dxy     :     0.002035
  2 C s       :     0.002520  s :     0.002520
      pz      :     0.000737  p :     0.058024
      px      :     0.021709
      py      :     0.035577
      dz2     :     0.001552  d :     0.009181
      dxz     :     0.002255
      dyz     :     0.002750
      dx2y2   :     0.001862
      dxy     :     0.000762
  3 C s       :     0.002130  s :     0.002130
      pz      :     0.002474  p :     0.047869
      px      :     0.020040
      py      :     0.025355
      dz2     :     0.000339  d :     0.008290
      dxz     :     0.000984
      dyz     :     0.001896
      dx2y2   :     0.003493
      dxy     :     0.001578
  4 C s       :     0.000959  s :     0.000959
      pz      :     0.002521  p :     0.025267
      px      :     0.013929
      py      :     0.008817
      dz2     :     0.000100  d :     0.006672
      dxz     :     0.002355
      dyz     :     0.000775
      dx2y2   :     0.002544
      dxy     :     0.000898
  5 C s       :     0.000958  s :     0.000958
      pz      :     0.002093  p :     0.025407
      px      :     0.014734
      py      :     0.008580
      dz2     :     0.000744  d :     0.006700
      dxz     :     0.001832
      dyz     :     0.000758
      dx2y2   :     0.002328
      dxy     :     0.001038
  6 H s       :    -0.000832  s :    -0.000832
      pz      :     0.000182  p :     0.001508
      px      :     0.000596
      py      :     0.000731
  7 H s       :     0.000169  s :     0.000169
      pz      :     0.000063  p :     0.000798
      px      :     0.000401
      py      :     0.000334
  8 H s       :     0.000163  s :     0.000163
      pz      :     0.000046  p :     0.000802
      px      :     0.000419
      py      :     0.000337
  9 H s       :    -0.000854  s :    -0.000854
      pz      :     0.000184  p :     0.001523
      px      :     0.000625
      py      :     0.000714
 10 H s       :    -0.001339  s :    -0.001339
      pz      :    -0.000010  p :     0.001780
      px      :     0.000725
      py      :     0.001065
 11 C s       :     0.002081  s :     0.002081
      pz      :     0.001865  p :     0.039450
      px      :     0.016198
      py      :     0.021387
      dz2     :     0.000324  d :     0.007152
      dxz     :     0.001140
      dyz     :     0.001683
      dx2y2   :     0.002213
      dxy     :     0.001791
 12 C s       :     0.000591  s :     0.000591
      pz      :     0.002448  p :     0.007663
      px      :     0.004172
      py      :     0.001043
      dz2     :     0.000157  d :     0.004669
      dxz     :     0.001845
      dyz     :     0.000257
      dx2y2   :     0.001055
      dxy     :     0.001355
 13 C s       :     0.000588  s :     0.000588
      pz      :     0.002159  p :     0.007537
      px      :     0.004600
      py      :     0.000779
      dz2     :     0.000768  d :     0.004628
      dxz     :     0.001110
      dyz     :     0.000084
      dx2y2   :     0.001103
      dxy     :     0.001563
 14 C s       :     0.002067  s :     0.002067
      pz      :     0.001243  p :     0.038848
      px      :     0.016867
      py      :     0.020738
      dz2     :     0.000107  d :     0.007152
      dxz     :     0.000876
      dyz     :     0.001258
      dx2y2   :     0.002697
      dxy     :     0.002214
 15 C s       :     0.002449  s :     0.002449
      pz      :     0.001031  p :     0.052373
      px      :     0.022283
      py      :     0.029059
      dz2     :     0.001370  d :     0.007320
      dxz     :     0.002338
      dyz     :     0.003294
      dx2y2   :    -0.000229
      dxy     :     0.000548
 16 C s       :    -0.000465  s :    -0.000465
      pz      :    -0.000454  p :    -0.011020
      px      :    -0.005595
      py      :    -0.004971
      dz2     :     0.000739  d :     0.010104
      dxz     :    -0.000024
      dyz     :     0.000039
      dx2y2   :     0.009122
      dxy     :     0.000228
 17 C s       :     0.000230  s :     0.000230
      pz      :     0.000288  p :     0.004746
      px      :     0.001616
      py      :     0.002842
      dz2     :    -0.000102  d :    -0.001813
      dxz     :    -0.000255
      dyz     :    -0.000172
      dx2y2   :    -0.001240
      dxy     :    -0.000044
 18 H s       :     0.000749  s :     0.000749
      pz      :     0.000033  p :     0.000261
      px      :     0.000156
      py      :     0.000072
 19 H s       :     0.000740  s :     0.000740
      pz      :     0.000038  p :     0.000266
      px      :     0.000148
      py      :     0.000079
 20 H s       :    -0.000711  s :    -0.000711
      pz      :     0.000155  p :     0.001287
      px      :     0.000501
      py      :     0.000631
 21 Cos       :     0.000290  s :     0.000290
      pz      :     0.000068  p :     0.000801
      px      :     0.000232
      py      :     0.000502
      dz2     :     0.003264  d :     0.068528
      dxz     :     0.007935
      dyz     :     0.000943
      dx2y2   :     0.050637
      dxy     :     0.005748
      f0      :     0.000000  f :     0.000002
      f+1     :    -0.000000
      f-1     :     0.000002
      f+2     :     0.000000
      f-2     :     0.000000
      f+3     :    -0.000001
      f-3     :     0.000000
 22 C s       :    -0.000103  s :    -0.000103
      pz      :    -0.000104  p :    -0.003365
      px      :    -0.001623
      py      :    -0.001638
      dz2     :     0.000001  d :     0.000664
      dxz     :     0.000048
      dyz     :     0.000054
      dx2y2   :     0.000447
      dxy     :     0.000114
 23 C s       :     0.000095  s :     0.000095
      pz      :     0.000343  p :     0.001342
      px      :     0.000736
      py      :     0.000263
      dz2     :     0.000043  d :    -0.000259
      dxz     :    -0.000097
      dyz     :    -0.000178
      dx2y2   :    -0.000032
      dxy     :     0.000004
 24 C s       :     0.000094  s :     0.000094
      pz      :     0.000167  p :     0.001311
      px      :     0.000952
      py      :     0.000192
      dz2     :     0.000023  d :    -0.000248
      dxz     :    -0.000059
      dyz     :    -0.000134
      dx2y2   :    -0.000083
      dxy     :     0.000005
 25 C s       :    -0.000103  s :    -0.000103
      pz      :    -0.000093  p :    -0.003375
      px      :    -0.001646
      py      :    -0.001636
      dz2     :     0.000016  d :     0.000656
      dxz     :     0.000035
      dyz     :     0.000086
      dx2y2   :     0.000424
      dxy     :     0.000095
 26 C s       :     0.000304  s :     0.000304
      pz      :     0.000357  p :     0.006357
      px      :     0.003316
      py      :     0.002683
      dz2     :     0.000025  d :    -0.000494
      dxz     :    -0.000200
      dyz     :    -0.000221
      dx2y2   :     0.000044
      dxy     :    -0.000143
 27 H s       :    -0.000015  s :    -0.000015
      pz      :     0.000006  p :     0.000155
      px      :     0.000113
      py      :     0.000037
 28 H s       :     0.000102  s :     0.000102
      pz      :    -0.000011  p :    -0.000077
      px      :    -0.000035
      py      :    -0.000032
 29 H s       :    -0.000053  s :    -0.000053
      pz      :     0.000010  p :     0.000064
      px      :     0.000038
      py      :     0.000016
 30 H s       :    -0.000053  s :    -0.000053
      pz      :     0.000006  p :     0.000063
      px      :     0.000044
      py      :     0.000014
 31 H s       :     0.000100  s :     0.000100
      pz      :    -0.000010  p :    -0.000078
      px      :    -0.000035
      py      :    -0.000032
 32 C s       :     0.000229  s :     0.000229
      pz      :     0.000272  p :     0.004711
      px      :     0.001571
      py      :     0.002868
      dz2     :    -0.000090  d :    -0.001808
      dxz     :    -0.000111
      dyz     :    -0.000148
      dx2y2   :    -0.001426
      dxy     :    -0.000033
 33 C s       :    -0.000152  s :    -0.000152
      pz      :     0.000062  p :    -0.006937
      px      :    -0.003046
      py      :    -0.003953
      dz2     :     0.000115  d :     0.000229
      dxz     :    -0.000014
      dyz     :    -0.000185
      dx2y2   :     0.000233
      dxy     :     0.000080
 34 C s       :    -0.000153  s :    -0.000153
      pz      :    -0.000019  p :    -0.006985
      px      :    -0.002951
      py      :    -0.004015
      dz2     :     0.000027  d :     0.000236
      dxz     :     0.000048
      dyz     :    -0.000144
      dx2y2   :     0.000245
      dxy     :     0.000060
 35 H s       :    -0.000141  s :    -0.000141
      pz      :     0.000018  p :     0.000128
      px      :     0.000033
      py      :     0.000077
 36 H s       :     0.000209  s :     0.000209
      pz      :    -0.000004  p :    -0.000169
      px      :    -0.000074
      py      :    -0.000092
 37 H s       :     0.000210  s :     0.000210
      pz      :    -0.000011  p :    -0.000170
      px      :    -0.000066
      py      :    -0.000093
 38 H s       :    -0.000141  s :    -0.000141
      pz      :     0.000019  p :     0.000127
      px      :     0.000031
      py      :     0.000077
 39 H s       :    -0.000736  s :    -0.000736
      pz      :     0.000161  p :     0.001305
      px      :     0.000491
      py      :     0.000653


                      *****************************
                      * MAYER POPULATION ANALYSIS *
                      *****************************

  NA   - Mulliken gross atomic population
  ZA   - Total nuclear charge
  QA   - Mulliken gross atomic charge
  VA   - Mayer's total valence
  BVA  - Mayer's bonded valence
  FA   - Mayer's free valence

  ATOM       NA         ZA         QA         VA         BVA        FA
  0 Fe    25.0718    26.0000     0.9282     5.3332     2.2076     3.1255
  1 C      6.2034     6.0000    -0.2034     3.7992     3.7953     0.0038
  2 C      6.1930     6.0000    -0.1930     3.8004     3.7954     0.0050
  3 C      6.2040     6.0000    -0.2040     3.7981     3.7943     0.0037
  4 C      6.2418     6.0000    -0.2418     3.8103     3.8088     0.0016
  5 C      6.2405     6.0000    -0.2405     3.8086     3.8071     0.0016
  6 H      0.8765     1.0000     0.1235     0.9760     0.9759     0.0000
  7 H      0.8708     1.0000     0.1292     0.9763     0.9763     0.0000
  8 H      0.8705     1.0000     0.1295     0.9759     0.9759     0.0000
  9 H      0.8769     1.0000     0.1231     0.9761     0.9760     0.0000
 10 H      0.8776     1.0000     0.1224     0.9735     0.9734     0.0000
 11 C      6.3086     6.0000    -0.3086     3.7711     3.7688     0.0023
 12 C      6.2150     6.0000    -0.2150     3.6389     3.6384     0.0005
 13 C      6.2136     6.0000    -0.2136     3.6375     3.6369     0.0005
 14 C      6.3126     6.0000    -0.3126     3.7739     3.7716     0.0023
 15 C      5.8844     6.0000     0.1156     3.6336     3.6276     0.0060
 16 C      5.5186     6.0000     0.4814     3.3740     3.3732     0.0007
 17 C      6.2657     6.0000    -0.2657     3.8401     3.8401     0.0001
 18 H      0.8834     1.0000     0.1166     0.9825     0.9825     0.0000
 19 H      0.8836     1.0000     0.1164     0.9824     0.9824    -0.0000
 20 H      0.8734     1.0000     0.1266     0.9808     0.9808     0.0000
 21 Co    26.5551    27.0000     0.4449     4.1719     4.1665     0.0054
 22 C      6.1291     6.0000    -0.1291     3.8782     3.8782     0.0000
 23 C      6.1219     6.0000    -0.1219     3.8489     3.8489     0.0000
 24 C      6.1225     6.0000    -0.1225     3.8502     3.8502     0.0000
 25 C      6.1262     6.0000    -0.1262     3.8752     3.8752     0.0000
 26 C      6.0924     6.0000    -0.0924     3.8241     3.8240     0.0001
 27 H      0.8442     1.0000     0.1558     0.9633     0.9633     0.0000
 28 H      0.8514     1.0000     0.1486     0.9697     0.9697     0.0000
 29 H      0.8484     1.0000     0.1516     0.9669     0.9669     0.0000
 30 H      0.8485     1.0000     0.1515     0.9669     0.9669     0.0000
 31 H      0.8516     1.0000     0.1484     0.9696     0.9696     0.0000
 32 C      6.2670     6.0000    -0.2670     3.8480     3.8479     0.0001
 33 C      6.0786     6.0000    -0.0786     3.6896     3.6895     0.0001
 34 C      6.0817     6.0000    -0.0817     3.6926     3.6925     0.0001
 35 H      0.8501     1.0000     0.1499     0.9724     0.9724     0.0000
 36 H      0.8611     1.0000     0.1389     0.9707     0.9707     0.0000
 37 H      0.8612     1.0000     0.1388     0.9707     0.9707     0.0000
 38 H      0.8500     1.0000     0.1500     0.9726     0.9726     0.0000
 39 H      0.8734     1.0000     0.1266     0.9808     0.9808     0.0000

  Mayer bond orders larger than 0.100000
B(  0-Fe,  1-C ) :   0.2012 B(  0-Fe,  2-C ) :   0.1603 B(  0-Fe,  3-C ) :   0.2035 
B(  0-Fe,  4-C ) :   0.2620 B(  0-Fe,  5-C ) :   0.2604 B(  0-Fe, 11-C ) :   0.1956 
B(  0-Fe, 12-C ) :   0.2631 B(  0-Fe, 13-C ) :   0.2639 B(  0-Fe, 14-C ) :   0.1981 
B(  1-C ,  2-C ) :   1.3161 B(  1-C ,  5-C ) :   1.2834 B(  1-C ,  9-H ) :   0.9773 
B(  2-C ,  3-C ) :   1.3145 B(  2-C , 10-H ) :   0.9766 B(  3-C ,  4-C ) :   1.2824 
B(  3-C ,  6-H ) :   0.9768 B(  4-C ,  5-C ) :   1.2667 B(  4-C ,  7-H ) :   0.9695 
B(  5-C ,  8-H ) :   0.9695 B( 11-C , 12-C ) :   1.2709 B( 11-C , 15-C ) :   1.1787 
B( 11-C , 39-H ) :   1.0148 B( 12-C , 13-C ) :   1.1082 B( 12-C , 19-H ) :   1.0196 
B( 13-C , 14-C ) :   1.2690 B( 13-C , 18-H ) :   1.0201 B( 14-C , 15-C ) :   1.1788 
B( 14-C , 20-H ) :   1.0154 B( 15-C , 16-C ) :   1.1752 B( 15-C , 21-Co) :   0.1117 
B( 16-C , 17-C ) :   1.0966 B( 16-C , 21-Co) :   0.1557 B( 16-C , 32-C ) :   1.0990 
B( 17-C , 21-Co) :   0.4589 B( 17-C , 34-C ) :   1.1660 B( 17-C , 35-H ) :   0.9847 
B( 21-Co, 22-C ) :   0.4185 B( 21-Co, 23-C ) :   0.3863 B( 21-Co, 24-C ) :   0.3864 
B( 21-Co, 25-C ) :   0.4177 B( 21-Co, 26-C ) :   0.3765 B( 21-Co, 32-C ) :   0.4613 
B( 21-Co, 33-C ) :   0.4231 B( 21-Co, 34-C ) :   0.4256 B( 22-C , 23-C ) :   1.2253 
B( 22-C , 26-C ) :   1.2489 B( 22-C , 28-H ) :   0.9538 B( 23-C , 24-C ) :   1.2419 
B( 23-C , 29-H ) :   0.9541 B( 24-C , 25-C ) :   1.2266 B( 24-C , 30-H ) :   0.9535 
B( 25-C , 26-C ) :   1.2484 B( 25-C , 31-H ) :   0.9533 B( 26-C , 27-H ) :   0.9432 
B( 32-C , 33-C ) :   1.1665 B( 32-C , 38-H ) :   0.9836 B( 33-C , 34-C ) :   1.1109 
B( 33-C , 36-H ) :   0.9988 B( 34-C , 37-H ) :   0.9991 


                ***UHF Natural Orbitals were saved in FcCc_Q1_FeK.unso***


                ***UHF Natural Orbitals were saved in FcCc_Q1_FeK.uno***

QR-MO GENERATION
 Dim     =  718
 Mult    =    5
 NEl     =  190
 N(DOMO) =   93
 N(SOMO) =    4
 N(VMO)  =  621


                ***Quasi-Restricted Orbitals were saved in FcCc_Q1_FeK.qro***

Orbital Energies of Quasi-Restricted MO's
   0( 2) :  -283.074947 a.u. -7702.861 eV
   1( 2) :  -260.789389 a.u. -7096.440 eV
   2( 2) :   -33.523938 a.u.  -912.233 eV
   3( 2) :   -30.524244 a.u.  -830.607 eV
   4( 2) :   -28.682572 a.u.  -780.492 eV
   5( 2) :   -28.663924 a.u.  -779.985 eV
   6( 2) :   -28.661535 a.u.  -779.920 eV
   7( 2) :   -25.971317 a.u.  -706.715 eV
   8( 2) :   -25.964354 a.u.  -706.526 eV
   9( 2) :   -25.963699 a.u.  -706.508 eV
  10( 2) :   -10.243865 a.u.  -278.750 eV
  11( 2) :   -10.230108 a.u.  -278.375 eV
  12( 2) :   -10.229634 a.u.  -278.363 eV
  13( 2) :   -10.228450 a.u.  -278.330 eV
  14( 2) :   -10.228348 a.u.  -278.328 eV
  15( 2) :   -10.227997 a.u.  -278.318 eV
  16( 2) :   -10.227818 a.u.  -278.313 eV
  17( 2) :   -10.227725 a.u.  -278.311 eV
  18( 2) :   -10.227373 a.u.  -278.301 eV
  19( 2) :   -10.226489 a.u.  -278.277 eV
  20( 2) :   -10.206065 a.u.  -277.721 eV
  21( 2) :   -10.194751 a.u.  -277.413 eV
  22( 2) :   -10.194430 a.u.  -277.405 eV
  23( 2) :   -10.194016 a.u.  -277.393 eV
  24( 2) :   -10.193908 a.u.  -277.390 eV
  25( 2) :   -10.187490 a.u.  -277.216 eV
  26( 2) :   -10.187043 a.u.  -277.204 eV
  27( 2) :   -10.185731 a.u.  -277.168 eV
  28( 2) :   -10.185474 a.u.  -277.161 eV
  29( 2) :   -10.185003 a.u.  -277.148 eV
  30( 2) :    -3.860962 a.u.  -105.062 eV
  31( 2) :    -3.450114 a.u.   -93.882 eV
  32( 2) :    -2.495245 a.u.   -67.899 eV
  33( 2) :    -2.454705 a.u.   -66.796 eV
  34( 2) :    -2.450319 a.u.   -66.677 eV
  35( 2) :    -2.156752 a.u.   -58.688 eV
  36( 2) :    -2.153902 a.u.   -58.611 eV
  37( 2) :    -2.152555 a.u.   -58.574 eV
  38( 2) :    -0.936281 a.u.   -25.478 eV
  39( 2) :    -0.920210 a.u.   -25.040 eV
  40( 2) :    -0.889404 a.u.   -24.202 eV
  41( 2) :    -0.878122 a.u.   -23.895 eV
  42( 2) :    -0.777581 a.u.   -21.159 eV
  43( 2) :    -0.750759 a.u.   -20.429 eV
  44( 2) :    -0.747722 a.u.   -20.347 eV
  45( 2) :    -0.747401 a.u.   -20.338 eV
  46( 2) :    -0.716104 a.u.   -19.486 eV
  47( 2) :    -0.706584 a.u.   -19.227 eV
  48( 2) :    -0.706202 a.u.   -19.217 eV
  49( 2) :    -0.700463 a.u.   -19.061 eV
  50( 2) :    -0.593972 a.u.   -16.163 eV
  51( 2) :    -0.585999 a.u.   -15.946 eV
  52( 2) :    -0.574106 a.u.   -15.622 eV
  53( 2) :    -0.572683 a.u.   -15.583 eV
  54( 2) :    -0.568690 a.u.   -15.475 eV
  55( 2) :    -0.556375 a.u.   -15.140 eV
  56( 2) :    -0.544247 a.u.   -14.810 eV
  57( 2) :    -0.541023 a.u.   -14.722 eV
  58( 2) :    -0.539657 a.u.   -14.685 eV
  59( 2) :    -0.538304 a.u.   -14.648 eV
  60( 2) :    -0.525189 a.u.   -14.291 eV
  61( 2) :    -0.487393 a.u.   -13.263 eV
  62( 2) :    -0.462071 a.u.   -12.574 eV
  63( 2) :    -0.441539 a.u.   -12.015 eV
  64( 2) :    -0.437651 a.u.   -11.909 eV
  65( 2) :    -0.431346 a.u.   -11.738 eV
  66( 2) :    -0.425764 a.u.   -11.586 eV
  67( 2) :    -0.424289 a.u.   -11.545 eV
  68( 2) :    -0.421636 a.u.   -11.473 eV
  69( 2) :    -0.410897 a.u.   -11.181 eV
  70( 2) :    -0.410846 a.u.   -11.180 eV
  71( 2) :    -0.403994 a.u.   -10.993 eV
  72( 2) :    -0.403408 a.u.   -10.977 eV
  73( 2) :    -0.402765 a.u.   -10.960 eV
  74( 2) :    -0.396162 a.u.   -10.780 eV
  75( 2) :    -0.396008 a.u.   -10.776 eV
  76( 2) :    -0.388251 a.u.   -10.565 eV
  77( 2) :    -0.383619 a.u.   -10.439 eV
  78( 2) :    -0.377145 a.u.   -10.263 eV
  79( 2) :    -0.375849 a.u.   -10.227 eV
  80( 2) :    -0.372184 a.u.   -10.128 eV
  81( 2) :    -0.327312 a.u.    -8.907 eV
  82( 2) :    -0.324739 a.u.    -8.837 eV
  83( 2) :    -0.315066 a.u.    -8.573 eV
  84( 2) :    -0.301429 a.u.    -8.202 eV
  85( 2) :    -0.289380 a.u.    -7.874 eV
  86( 2) :    -0.284968 a.u.    -7.754 eV
  87( 2) :    -0.284823 a.u.    -7.750 eV
  88( 2) :    -0.261401 a.u.    -7.113 eV
  89( 2) :    -0.253917 a.u.    -6.909 eV
  90( 2) :    -0.248422 a.u.    -6.760 eV
  91( 2) :    -0.235968 a.u.    -6.421 eV
  92( 2) :    -0.223648 a.u.    -6.086 eV
  93( 1) :    -0.204210 a.u.    -5.557 eV alpha=   -9.500 beta=   -1.614
  94( 1) :    -0.182636 a.u.    -4.970 eV alpha=   -9.104 beta=   -0.835
  95( 1) :    -0.146284 a.u.    -3.981 eV alpha=   -7.081 beta=   -0.880
  96( 1) :    -0.141161 a.u.    -3.841 eV alpha=   -7.034 beta=   -0.648
  97( 0) :    -0.093451 a.u.    -2.543 eV
  98( 0) :    -0.086966 a.u.    -2.366 eV
  99( 0) :    -0.010259 a.u.    -0.279 eV
 100( 0) :     0.006912 a.u.     0.188 eV
 101( 0) :     0.014524 a.u.     0.395 eV
 102( 0) :     0.024324 a.u.     0.662 eV
 103( 0) :     0.027796 a.u.     0.756 eV
 104( 0) :     0.029826 a.u.     0.812 eV
 105( 0) :     0.037336 a.u.     1.016 eV
 106( 0) :     0.038957 a.u.     1.060 eV
 107( 0) :     0.040846 a.u.     1.111 eV
 108( 0) :     0.044712 a.u.     1.217 eV
 109( 0) :     0.062351 a.u.     1.697 eV
 110( 0) :     0.062684 a.u.     1.706 eV
 111( 0) :     0.067344 a.u.     1.833 eV
 112( 0) :     0.071596 a.u.     1.948 eV
 113( 0) :     0.077685 a.u.     2.114 eV
 114( 0) :     0.083270 a.u.     2.266 eV
 115( 0) :     0.085596 a.u.     2.329 eV
 116( 0) :     0.089032 a.u.     2.423 eV
 117( 0) :     0.095278 a.u.     2.593 eV
 118( 0) :     0.095795 a.u.     2.607 eV
 119( 0) :     0.097825 a.u.     2.662 eV
 120( 0) :     0.104838 a.u.     2.853 eV
 121( 0) :     0.106948 a.u.     2.910 eV
 122( 0) :     0.113401 a.u.     3.086 eV
 123( 0) :     0.117113 a.u.     3.187 eV
 124( 0) :     0.121946 a.u.     3.318 eV
 125( 0) :     0.126975 a.u.     3.455 eV
 126( 0) :     0.130898 a.u.     3.562 eV
 127( 0) :     0.134202 a.u.     3.652 eV
 128( 0) :     0.141402 a.u.     3.848 eV
 129( 0) :     0.149486 a.u.     4.068 eV
 130( 0) :     0.150198 a.u.     4.087 eV
 131( 0) :     0.151262 a.u.     4.116 eV
 132( 0) :     0.156045 a.u.     4.246 eV
 133( 0) :     0.159974 a.u.     4.353 eV
 134( 0) :     0.163894 a.u.     4.460 eV
 135( 0) :     0.168839 a.u.     4.594 eV
 136( 0) :     0.170381 a.u.     4.636 eV
 137( 0) :     0.181050 a.u.     4.927 eV
 138( 0) :     0.181156 a.u.     4.930 eV
 139( 0) :     0.183769 a.u.     5.001 eV
 140( 0) :     0.185191 a.u.     5.039 eV
 141( 0) :     0.192965 a.u.     5.251 eV
 142( 0) :     0.194408 a.u.     5.290 eV
 143( 0) :     0.195030 a.u.     5.307 eV
 144( 0) :     0.199580 a.u.     5.431 eV
 145( 0) :     0.202875 a.u.     5.520 eV
 146( 0) :     0.204347 a.u.     5.561 eV
 147( 0) :     0.208235 a.u.     5.666 eV
 148( 0) :     0.210781 a.u.     5.736 eV
 149( 0) :     0.214022 a.u.     5.824 eV
 150( 0) :     0.214648 a.u.     5.841 eV
 151( 0) :     0.219556 a.u.     5.974 eV
 152( 0) :     0.221850 a.u.     6.037 eV
 153( 0) :     0.227938 a.u.     6.203 eV
 154( 0) :     0.234553 a.u.     6.383 eV
 155( 0) :     0.242077 a.u.     6.587 eV
 156( 0) :     0.250070 a.u.     6.805 eV
 157( 0) :     0.257878 a.u.     7.017 eV
 158( 0) :     0.276834 a.u.     7.533 eV
 159( 0) :     0.287586 a.u.     7.826 eV
 160( 0) :     0.297829 a.u.     8.104 eV
 161( 0) :     0.303868 a.u.     8.269 eV
 162( 0) :     0.305532 a.u.     8.314 eV
 163( 0) :     0.313283 a.u.     8.525 eV
 164( 0) :     0.317310 a.u.     8.634 eV
 165( 0) :     0.325077 a.u.     8.846 eV
 166( 0) :     0.325902 a.u.     8.868 eV
 167( 0) :     0.329500 a.u.     8.966 eV
 168( 0) :     0.333352 a.u.     9.071 eV
 169( 0) :     0.336449 a.u.     9.155 eV
 170( 0) :     0.337729 a.u.     9.190 eV
 171( 0) :     0.342189 a.u.     9.311 eV
 172( 0) :     0.346402 a.u.     9.426 eV
 173( 0) :     0.347738 a.u.     9.462 eV
 174( 0) :     0.350010 a.u.     9.524 eV
 175( 0) :     0.353635 a.u.     9.623 eV
 176( 0) :     0.360417 a.u.     9.807 eV
 177( 0) :     0.361287 a.u.     9.831 eV
 178( 0) :     0.368062 a.u.    10.015 eV
 179( 0) :     0.371818 a.u.    10.118 eV
 180( 0) :     0.375078 a.u.    10.206 eV
 181( 0) :     0.379046 a.u.    10.314 eV
 182( 0) :     0.382792 a.u.    10.416 eV
 183( 0) :     0.394100 a.u.    10.724 eV
 184( 0) :     0.396415 a.u.    10.787 eV
 185( 0) :     0.402127 a.u.    10.942 eV
 186( 0) :     0.407098 a.u.    11.078 eV
 187( 0) :     0.411022 a.u.    11.184 eV
 188( 0) :     0.413379 a.u.    11.249 eV
 189( 0) :     0.414245 a.u.    11.272 eV
 190( 0) :     0.414322 a.u.    11.274 eV
 191( 0) :     0.418319 a.u.    11.383 eV
 192( 0) :     0.419363 a.u.    11.411 eV
 193( 0) :     0.420635 a.u.    11.446 eV
 194( 0) :     0.421966 a.u.    11.482 eV
 195( 0) :     0.423758 a.u.    11.531 eV
 196( 0) :     0.425361 a.u.    11.575 eV
 197( 0) :     0.430214 a.u.    11.707 eV
 198( 0) :     0.431580 a.u.    11.744 eV
 199( 0) :     0.432906 a.u.    11.780 eV
 200( 0) :     0.434062 a.u.    11.811 eV
 201( 0) :     0.437737 a.u.    11.911 eV
 202( 0) :     0.438740 a.u.    11.939 eV
 203( 0) :     0.446080 a.u.    12.138 eV
 204( 0) :     0.448100 a.u.    12.193 eV
 205( 0) :     0.452170 a.u.    12.304 eV
 206( 0) :     0.456754 a.u.    12.429 eV
 207( 0) :     0.459514 a.u.    12.504 eV
 208( 0) :     0.460542 a.u.    12.532 eV
 209( 0) :     0.463880 a.u.    12.623 eV
 210( 0) :     0.469407 a.u.    12.773 eV
 211( 0) :     0.476552 a.u.    12.968 eV
 212( 0) :     0.484190 a.u.    13.175 eV
 213( 0) :     0.487024 a.u.    13.253 eV
 214( 0) :     0.489405 a.u.    13.317 eV
 215( 0) :     0.492148 a.u.    13.392 eV
 216( 0) :     0.499692 a.u.    13.597 eV
 217( 0) :     0.514392 a.u.    13.997 eV
 218( 0) :     0.516846 a.u.    14.064 eV
 219( 0) :     0.523786 a.u.    14.253 eV
 220( 0) :     0.526346 a.u.    14.323 eV
 221( 0) :     0.529499 a.u.    14.408 eV
 222( 0) :     0.536061 a.u.    14.587 eV
 223( 0) :     0.537213 a.u.    14.618 eV
 224( 0) :     0.545191 a.u.    14.835 eV
 225( 0) :     0.553176 a.u.    15.053 eV
 226( 0) :     0.555846 a.u.    15.125 eV
 227( 0) :     0.560464 a.u.    15.251 eV
 228( 0) :     0.563847 a.u.    15.343 eV
 229( 0) :     0.567026 a.u.    15.430 eV
 230( 0) :     0.582354 a.u.    15.847 eV
 231( 0) :     0.586747 a.u.    15.966 eV
 232( 0) :     0.591236 a.u.    16.088 eV
 233( 0) :     0.598359 a.u.    16.282 eV
 234( 0) :     0.603277 a.u.    16.416 eV
 235( 0) :     0.605876 a.u.    16.487 eV
 236( 0) :     0.613077 a.u.    16.683 eV
 237( 0) :     0.614635 a.u.    16.725 eV
 238( 0) :     0.619161 a.u.    16.848 eV
 239( 0) :     0.626937 a.u.    17.060 eV
 240( 0) :     0.630926 a.u.    17.168 eV
 241( 0) :     0.633740 a.u.    17.245 eV
 242( 0) :     0.640624 a.u.    17.432 eV
 243( 0) :     0.644386 a.u.    17.535 eV
 244( 0) :     0.645287 a.u.    17.559 eV
 245( 0) :     0.657046 a.u.    17.879 eV
 246( 0) :     0.662336 a.u.    18.023 eV
 247( 0) :     0.669915 a.u.    18.229 eV
 248( 0) :     0.671341 a.u.    18.268 eV
 249( 0) :     0.673398 a.u.    18.324 eV
 250( 0) :     0.685834 a.u.    18.662 eV
 251( 0) :     0.698364 a.u.    19.003 eV
 252( 0) :     0.706489 a.u.    19.225 eV
 253( 0) :     0.708431 a.u.    19.277 eV
 254( 0) :     0.721776 a.u.    19.641 eV
 255( 0) :     0.728228 a.u.    19.816 eV
 256( 0) :     0.740961 a.u.    20.163 eV
 257( 0) :     0.748099 a.u.    20.357 eV
 258( 0) :     0.749939 a.u.    20.407 eV
 259( 0) :     0.755578 a.u.    20.560 eV
 260( 0) :     0.760429 a.u.    20.692 eV
 261( 0) :     0.773683 a.u.    21.053 eV
 262( 0) :     0.774542 a.u.    21.076 eV
 263( 0) :     0.787242 a.u.    21.422 eV
 264( 0) :     0.789969 a.u.    21.496 eV
 265( 0) :     0.796549 a.u.    21.675 eV
 266( 0) :     0.813613 a.u.    22.140 eV
 267( 0) :     0.826278 a.u.    22.484 eV
 268( 0) :     0.840353 a.u.    22.867 eV
 269( 0) :     0.850536 a.u.    23.144 eV
 270( 0) :     0.854220 a.u.    23.244 eV
 271( 0) :     0.863036 a.u.    23.484 eV
 272( 0) :     0.863537 a.u.    23.498 eV
 273( 0) :     0.873541 a.u.    23.770 eV
 274( 0) :     0.880187 a.u.    23.951 eV
 275( 0) :     0.881640 a.u.    23.991 eV
 276( 0) :     0.883119 a.u.    24.031 eV
 277( 0) :     0.891481 a.u.    24.258 eV
 278( 0) :     0.896106 a.u.    24.384 eV
 279( 0) :     0.899452 a.u.    24.475 eV
 280( 0) :     0.903421 a.u.    24.583 eV
 281( 0) :     0.916703 a.u.    24.945 eV
 282( 0) :     0.924171 a.u.    25.148 eV
 283( 0) :     0.938576 a.u.    25.540 eV
 284( 0) :     0.940484 a.u.    25.592 eV
 285( 0) :     0.949346 a.u.    25.833 eV
 286( 0) :     0.955217 a.u.    25.993 eV
 287( 0) :     0.961209 a.u.    26.156 eV
 288( 0) :     0.965105 a.u.    26.262 eV
 289( 0) :     0.979014 a.u.    26.640 eV
 290( 0) :     0.984797 a.u.    26.798 eV
 291( 0) :     0.991912 a.u.    26.991 eV
 292( 0) :     0.994978 a.u.    27.075 eV
 293( 0) :     0.999507 a.u.    27.198 eV
 294( 0) :     1.005113 a.u.    27.351 eV
 295( 0) :     1.008078 a.u.    27.431 eV
 296( 0) :     1.008903 a.u.    27.454 eV
 297( 0) :     1.017844 a.u.    27.697 eV
 298( 0) :     1.033923 a.u.    28.134 eV
 299( 0) :     1.037420 a.u.    28.230 eV
 300( 0) :     1.041807 a.u.    28.349 eV
 301( 0) :     1.044561 a.u.    28.424 eV
 302( 0) :     1.051647 a.u.    28.617 eV
 303( 0) :     1.053800 a.u.    28.675 eV
 304( 0) :     1.068606 a.u.    29.078 eV
 305( 0) :     1.069989 a.u.    29.116 eV
 306( 0) :     1.074682 a.u.    29.244 eV
 307( 0) :     1.081362 a.u.    29.425 eV
 308( 0) :     1.086550 a.u.    29.567 eV
 309( 0) :     1.097018 a.u.    29.851 eV
 310( 0) :     1.105507 a.u.    30.082 eV
 311( 0) :     1.130011 a.u.    30.749 eV
 312( 0) :     1.131453 a.u.    30.788 eV
 313( 0) :     1.148340 a.u.    31.248 eV
 314( 0) :     1.152387 a.u.    31.358 eV
 315( 0) :     1.155835 a.u.    31.452 eV
 316( 0) :     1.157497 a.u.    31.497 eV
 317( 0) :     1.157840 a.u.    31.506 eV
 318( 0) :     1.162317 a.u.    31.628 eV
 319( 0) :     1.168489 a.u.    31.796 eV
 320( 0) :     1.171554 a.u.    31.880 eV
 321( 0) :     1.176636 a.u.    32.018 eV
 322( 0) :     1.190858 a.u.    32.405 eV
 323( 0) :     1.192741 a.u.    32.456 eV
 324( 0) :     1.206635 a.u.    32.834 eV
 325( 0) :     1.214299 a.u.    33.043 eV
 326( 0) :     1.219603 a.u.    33.187 eV
 327( 0) :     1.223063 a.u.    33.281 eV
 328( 0) :     1.225923 a.u.    33.359 eV
 329( 0) :     1.237491 a.u.    33.674 eV
 330( 0) :     1.238302 a.u.    33.696 eV
 331( 0) :     1.247725 a.u.    33.952 eV
 332( 0) :     1.252875 a.u.    34.092 eV
 333( 0) :     1.270950 a.u.    34.584 eV
 334( 0) :     1.276191 a.u.    34.727 eV
 335( 0) :     1.278505 a.u.    34.790 eV
 336( 0) :     1.282333 a.u.    34.894 eV
 337( 0) :     1.297001 a.u.    35.293 eV
 338( 0) :     1.300693 a.u.    35.394 eV
 339( 0) :     1.301783 a.u.    35.423 eV
 340( 0) :     1.316028 a.u.    35.811 eV
 341( 0) :     1.320420 a.u.    35.930 eV
 342( 0) :     1.321457 a.u.    35.959 eV
 343( 0) :     1.330491 a.u.    36.204 eV
 344( 0) :     1.336735 a.u.    36.374 eV
 345( 0) :     1.341978 a.u.    36.517 eV
 346( 0) :     1.348103 a.u.    36.684 eV
 347( 0) :     1.349740 a.u.    36.728 eV
 348( 0) :     1.353700 a.u.    36.836 eV
 349( 0) :     1.364280 a.u.    37.124 eV
 350( 0) :     1.368663 a.u.    37.243 eV
 351( 0) :     1.378061 a.u.    37.499 eV
 352( 0) :     1.386654 a.u.    37.733 eV
 353( 0) :     1.389745 a.u.    37.817 eV
 354( 0) :     1.395599 a.u.    37.976 eV
 355( 0) :     1.398168 a.u.    38.046 eV
 356( 0) :     1.399463 a.u.    38.081 eV
 357( 0) :     1.407933 a.u.    38.312 eV
 358( 0) :     1.413159 a.u.    38.454 eV
 359( 0) :     1.428601 a.u.    38.874 eV
 360( 0) :     1.434985 a.u.    39.048 eV
 361( 0) :     1.436416 a.u.    39.087 eV
 362( 0) :     1.442031 a.u.    39.240 eV
 363( 0) :     1.450615 a.u.    39.473 eV
 364( 0) :     1.452189 a.u.    39.516 eV
 365( 0) :     1.459150 a.u.    39.705 eV
 366( 0) :     1.465108 a.u.    39.868 eV
 367( 0) :     1.467274 a.u.    39.927 eV
 368( 0) :     1.489051 a.u.    40.519 eV
 369( 0) :     1.495989 a.u.    40.708 eV
 370( 0) :     1.503391 a.u.    40.909 eV
 371( 0) :     1.507296 a.u.    41.016 eV
 372( 0) :     1.516304 a.u.    41.261 eV
 373( 0) :     1.516668 a.u.    41.271 eV
 374( 0) :     1.518544 a.u.    41.322 eV
 375( 0) :     1.539463 a.u.    41.891 eV
 376( 0) :     1.542598 a.u.    41.976 eV
 377( 0) :     1.552731 a.u.    42.252 eV
 378( 0) :     1.573902 a.u.    42.828 eV
 379( 0) :     1.575468 a.u.    42.871 eV
 380( 0) :     1.583948 a.u.    43.101 eV
 381( 0) :     1.588563 a.u.    43.227 eV
 382( 0) :     1.599264 a.u.    43.518 eV
 383( 0) :     1.612836 a.u.    43.887 eV
 384( 0) :     1.626957 a.u.    44.272 eV
 385( 0) :     1.629148 a.u.    44.331 eV
 386( 0) :     1.632491 a.u.    44.422 eV
 387( 0) :     1.641760 a.u.    44.675 eV
 388( 0) :     1.647370 a.u.    44.827 eV
 389( 0) :     1.664141 a.u.    45.284 eV
 390( 0) :     1.668338 a.u.    45.398 eV
 391( 0) :     1.677406 a.u.    45.645 eV
 392( 0) :     1.678686 a.u.    45.679 eV
 393( 0) :     1.693816 a.u.    46.091 eV
 394( 0) :     1.714062 a.u.    46.642 eV
 395( 0) :     1.724740 a.u.    46.933 eV
 396( 0) :     1.730471 a.u.    47.088 eV
 397( 0) :     1.753221 a.u.    47.708 eV
 398( 0) :     1.756514 a.u.    47.797 eV
 399( 0) :     1.756712 a.u.    47.803 eV
 400( 0) :     1.770914 a.u.    48.189 eV
 401( 0) :     1.785654 a.u.    48.590 eV
 402( 0) :     1.786584 a.u.    48.615 eV
 403( 0) :     1.814264 a.u.    49.369 eV
 404( 0) :     1.829516 a.u.    49.784 eV
 405( 0) :     1.835216 a.u.    49.939 eV
 406( 0) :     1.839881 a.u.    50.066 eV
 407( 0) :     1.852644 a.u.    50.413 eV
 408( 0) :     1.864182 a.u.    50.727 eV
 409( 0) :     1.876799 a.u.    51.070 eV
 410( 0) :     1.889763 a.u.    51.423 eV
 411( 0) :     1.894901 a.u.    51.563 eV
 412( 0) :     1.911900 a.u.    52.025 eV
 413( 0) :     1.921825 a.u.    52.296 eV
 414( 0) :     1.928742 a.u.    52.484 eV
 415( 0) :     1.945507 a.u.    52.940 eV
 416( 0) :     1.974580 a.u.    53.731 eV
 417( 0) :     1.982639 a.u.    53.950 eV
 418( 0) :     1.988380 a.u.    54.107 eV
 419( 0) :     1.993666 a.u.    54.250 eV
 420( 0) :     2.002975 a.u.    54.504 eV
 421( 0) :     2.027511 a.u.    55.171 eV
 422( 0) :     2.031915 a.u.    55.291 eV
 423( 0) :     2.057075 a.u.    55.976 eV
 424( 0) :     2.057679 a.u.    55.992 eV
 425( 0) :     2.063354 a.u.    56.147 eV
 426( 0) :     2.069433 a.u.    56.312 eV
 427( 0) :     2.073177 a.u.    56.414 eV
 428( 0) :     2.073910 a.u.    56.434 eV
 429( 0) :     2.080609 a.u.    56.616 eV
 430( 0) :     2.094784 a.u.    57.002 eV
 431( 0) :     2.106052 a.u.    57.309 eV
 432( 0) :     2.136872 a.u.    58.147 eV
 433( 0) :     2.140280 a.u.    58.240 eV
 434( 0) :     2.149046 a.u.    58.479 eV
 435( 0) :     2.150979 a.u.    58.531 eV
 436( 0) :     2.167839 a.u.    58.990 eV
 437( 0) :     2.181458 a.u.    59.360 eV
 438( 0) :     2.215270 a.u.    60.281 eV
 439( 0) :     2.219910 a.u.    60.407 eV
 440( 0) :     2.223842 a.u.    60.514 eV
 441( 0) :     2.233580 a.u.    60.779 eV
 442( 0) :     2.243328 a.u.    61.044 eV
 443( 0) :     2.244571 a.u.    61.078 eV
 444( 0) :     2.255680 a.u.    61.380 eV
 445( 0) :     2.257886 a.u.    61.440 eV
 446( 0) :     2.268528 a.u.    61.730 eV
 447( 0) :     2.277115 a.u.    61.963 eV
 448( 0) :     2.282271 a.u.    62.104 eV
 449( 0) :     2.286866 a.u.    62.229 eV
 450( 0) :     2.292472 a.u.    62.381 eV
 451( 0) :     2.298159 a.u.    62.536 eV
 452( 0) :     2.318783 a.u.    63.097 eV
 453( 0) :     2.321037 a.u.    63.159 eV
 454( 0) :     2.331185 a.u.    63.435 eV
 455( 0) :     2.348858 a.u.    63.916 eV
 456( 0) :     2.356046 a.u.    64.111 eV
 457( 0) :     2.362094 a.u.    64.276 eV
 458( 0) :     2.372508 a.u.    64.559 eV
 459( 0) :     2.379765 a.u.    64.757 eV
 460( 0) :     2.387442 a.u.    64.966 eV
 461( 0) :     2.400050 a.u.    65.309 eV
 462( 0) :     2.411595 a.u.    65.623 eV
 463( 0) :     2.421939 a.u.    65.904 eV
 464( 0) :     2.443457 a.u.    66.490 eV
 465( 0) :     2.449918 a.u.    66.666 eV
 466( 0) :     2.458472 a.u.    66.898 eV
 467( 0) :     2.479334 a.u.    67.466 eV
 468( 0) :     2.484226 a.u.    67.599 eV
 469( 0) :     2.494465 a.u.    67.878 eV
 470( 0) :     2.495176 a.u.    67.897 eV
 471( 0) :     2.500742 a.u.    68.049 eV
 472( 0) :     2.531010 a.u.    68.872 eV
 473( 0) :     2.555426 a.u.    69.537 eV
 474( 0) :     2.565310 a.u.    69.806 eV
 475( 0) :     2.567122 a.u.    69.855 eV
 476( 0) :     2.580710 a.u.    70.225 eV
 477( 0) :     2.584700 a.u.    70.333 eV
 478( 0) :     2.590464 a.u.    70.490 eV
 479( 0) :     2.591814 a.u.    70.527 eV
 480( 0) :     2.599041 a.u.    70.723 eV
 481( 0) :     2.605568 a.u.    70.901 eV
 482( 0) :     2.615209 a.u.    71.163 eV
 483( 0) :     2.615725 a.u.    71.177 eV
 484( 0) :     2.622543 a.u.    71.363 eV
 485( 0) :     2.637159 a.u.    71.761 eV
 486( 0) :     2.646973 a.u.    72.028 eV
 487( 0) :     2.655004 a.u.    72.246 eV
 488( 0) :     2.708539 a.u.    73.703 eV
 489( 0) :     2.709022 a.u.    73.716 eV
 490( 0) :     2.719798 a.u.    74.009 eV
 491( 0) :     2.721536 a.u.    74.057 eV
 492( 0) :     2.731799 a.u.    74.336 eV
 493( 0) :     2.739884 a.u.    74.556 eV
 494( 0) :     2.750746 a.u.    74.852 eV
 495( 0) :     2.764145 a.u.    75.216 eV
 496( 0) :     2.772650 a.u.    75.448 eV
 497( 0) :     2.780936 a.u.    75.673 eV
 498( 0) :     2.781724 a.u.    75.695 eV
 499( 0) :     2.804616 a.u.    76.317 eV
 500( 0) :     2.831598 a.u.    77.052 eV
 501( 0) :     2.851788 a.u.    77.601 eV
 502( 0) :     2.853912 a.u.    77.659 eV
 503( 0) :     2.879344 a.u.    78.351 eV
 504( 0) :     2.888358 a.u.    78.596 eV
 505( 0) :     2.890338 a.u.    78.650 eV
 506( 0) :     2.897541 a.u.    78.846 eV
 507( 0) :     2.901544 a.u.    78.955 eV
 508( 0) :     2.907624 a.u.    79.120 eV
 509( 0) :     2.915105 a.u.    79.324 eV
 510( 0) :     2.923982 a.u.    79.566 eV
 511( 0) :     2.929519 a.u.    79.716 eV
 512( 0) :     2.931810 a.u.    79.779 eV
 513( 0) :     2.937705 a.u.    79.939 eV
 514( 0) :     2.953033 a.u.    80.356 eV
 515( 0) :     2.958228 a.u.    80.497 eV
 516( 0) :     2.962625 a.u.    80.617 eV
 517( 0) :     2.968305 a.u.    80.772 eV
 518( 0) :     2.988675 a.u.    81.326 eV
 519( 0) :     2.989344 a.u.    81.344 eV
 520( 0) :     2.998716 a.u.    81.599 eV
 521( 0) :     2.999833 a.u.    81.630 eV
 522( 0) :     3.010152 a.u.    81.910 eV
 523( 0) :     3.011843 a.u.    81.956 eV
 524( 0) :     3.019480 a.u.    82.164 eV
 525( 0) :     3.021768 a.u.    82.226 eV
 526( 0) :     3.030329 a.u.    82.459 eV
 527( 0) :     3.032646 a.u.    82.523 eV
 528( 0) :     3.039833 a.u.    82.718 eV
 529( 0) :     3.046929 a.u.    82.911 eV
 530( 0) :     3.057699 a.u.    83.204 eV
 531( 0) :     3.071599 a.u.    83.582 eV
 532( 0) :     3.078635 a.u.    83.774 eV
 533( 0) :     3.079771 a.u.    83.805 eV
 534( 0) :     3.092098 a.u.    84.140 eV
 535( 0) :     3.093955 a.u.    84.191 eV
 536( 0) :     3.100546 a.u.    84.370 eV
 537( 0) :     3.114427 a.u.    84.748 eV
 538( 0) :     3.115230 a.u.    84.770 eV
 539( 0) :     3.119615 a.u.    84.889 eV
 540( 0) :     3.131537 a.u.    85.213 eV
 541( 0) :     3.150781 a.u.    85.737 eV
 542( 0) :     3.152707 a.u.    85.790 eV
 543( 0) :     3.153254 a.u.    85.804 eV
 544( 0) :     3.159144 a.u.    85.965 eV
 545( 0) :     3.165082 a.u.    86.126 eV
 546( 0) :     3.165277 a.u.    86.132 eV
 547( 0) :     3.170135 a.u.    86.264 eV
 548( 0) :     3.181125 a.u.    86.563 eV
 549( 0) :     3.186319 a.u.    86.704 eV
 550( 0) :     3.189672 a.u.    86.795 eV
 551( 0) :     3.204799 a.u.    87.207 eV
 552( 0) :     3.218605 a.u.    87.583 eV
 553( 0) :     3.226284 a.u.    87.792 eV
 554( 0) :     3.227958 a.u.    87.837 eV
 555( 0) :     3.235255 a.u.    88.036 eV
 556( 0) :     3.248930 a.u.    88.408 eV
 557( 0) :     3.252701 a.u.    88.510 eV
 558( 0) :     3.253570 a.u.    88.534 eV
 559( 0) :     3.259106 a.u.    88.685 eV
 560( 0) :     3.266916 a.u.    88.897 eV
 561( 0) :     3.281604 a.u.    89.297 eV
 562( 0) :     3.289249 a.u.    89.505 eV
 563( 0) :     3.292913 a.u.    89.605 eV
 564( 0) :     3.308395 a.u.    90.026 eV
 565( 0) :     3.314451 a.u.    90.191 eV
 566( 0) :     3.324200 a.u.    90.456 eV
 567( 0) :     3.324813 a.u.    90.473 eV
 568( 0) :     3.329038 a.u.    90.588 eV
 569( 0) :     3.350244 a.u.    91.165 eV
 570( 0) :     3.360013 a.u.    91.431 eV
 571( 0) :     3.361248 a.u.    91.464 eV
 572( 0) :     3.369259 a.u.    91.682 eV
 573( 0) :     3.370019 a.u.    91.703 eV
 574( 0) :     3.375196 a.u.    91.844 eV
 575( 0) :     3.384558 a.u.    92.099 eV
 576( 0) :     3.394976 a.u.    92.382 eV
 577( 0) :     3.400726 a.u.    92.538 eV
 578( 0) :     3.404901 a.u.    92.652 eV
 579( 0) :     3.406899 a.u.    92.706 eV
 580( 0) :     3.420253 a.u.    93.070 eV
 581( 0) :     3.431439 a.u.    93.374 eV
 582( 0) :     3.438246 a.u.    93.559 eV
 583( 0) :     3.441720 a.u.    93.654 eV
 584( 0) :     3.446879 a.u.    93.794 eV
 585( 0) :     3.463870 a.u.    94.257 eV
 586( 0) :     3.469147 a.u.    94.400 eV
 587( 0) :     3.474568 a.u.    94.548 eV
 588( 0) :     3.478436 a.u.    94.653 eV
 589( 0) :     3.521667 a.u.    95.829 eV
 590( 0) :     3.524506 a.u.    95.907 eV
 591( 0) :     3.560624 a.u.    96.890 eV
 592( 0) :     3.578114 a.u.    97.365 eV
 593( 0) :     3.588817 a.u.    97.657 eV
 594( 0) :     3.619111 a.u.    98.481 eV
 595( 0) :     3.634410 a.u.    98.897 eV
 596( 0) :     3.648725 a.u.    99.287 eV
 597( 0) :     3.658806 a.u.    99.561 eV
 598( 0) :     3.670791 a.u.    99.887 eV
 599( 0) :     3.693936 a.u.   100.517 eV
 600( 0) :     3.698086 a.u.   100.630 eV
 601( 0) :     3.707094 a.u.   100.875 eV
 602( 0) :     3.717180 a.u.   101.150 eV
 603( 0) :     3.724750 a.u.   101.356 eV
 604( 0) :     3.729177 a.u.   101.476 eV
 605( 0) :     3.742462 a.u.   101.838 eV
 606( 0) :     3.760143 a.u.   102.319 eV
 607( 0) :     3.761380 a.u.   102.352 eV
 608( 0) :     3.768949 a.u.   102.558 eV
 609( 0) :     3.784102 a.u.   102.971 eV
 610( 0) :     3.784959 a.u.   102.994 eV
 611( 0) :     3.793108 a.u.   103.216 eV
 612( 0) :     3.812178 a.u.   103.735 eV
 613( 0) :     3.821638 a.u.   103.992 eV
 614( 0) :     3.825077 a.u.   104.086 eV
 615( 0) :     3.858000 a.u.   104.982 eV
 616( 0) :     3.867875 a.u.   105.250 eV
 617( 0) :     3.907967 a.u.   106.341 eV
 618( 0) :     3.908686 a.u.   106.361 eV
 619( 0) :     3.930841 a.u.   106.964 eV
 620( 0) :     3.948743 a.u.   107.451 eV
 621( 0) :     3.958320 a.u.   107.711 eV
 622( 0) :     3.961703 a.u.   107.803 eV
 623( 0) :     4.005280 a.u.   108.989 eV
 624( 0) :     4.019174 a.u.   109.367 eV
 625( 0) :     4.020687 a.u.   109.408 eV
 626( 0) :     4.023491 a.u.   109.485 eV
 627( 0) :     4.029220 a.u.   109.641 eV
 628( 0) :     4.042254 a.u.   109.995 eV
 629( 0) :     4.047939 a.u.   110.150 eV
 630( 0) :     4.055151 a.u.   110.346 eV
 631( 0) :     4.059252 a.u.   110.458 eV
 632( 0) :     4.060757 a.u.   110.499 eV
 633( 0) :     4.080531 a.u.   111.037 eV
 634( 0) :     4.092628 a.u.   111.366 eV
 635( 0) :     4.118815 a.u.   112.079 eV
 636( 0) :     4.127026 a.u.   112.302 eV
 637( 0) :     4.171952 a.u.   113.525 eV
 638( 0) :     4.175197 a.u.   113.613 eV
 639( 0) :     4.203184 a.u.   114.374 eV
 640( 0) :     4.237120 a.u.   115.298 eV
 641( 0) :     4.248041 a.u.   115.595 eV
 642( 0) :     4.256575 a.u.   115.827 eV
 643( 0) :     4.311082 a.u.   117.310 eV
 644( 0) :     4.320625 a.u.   117.570 eV
 645( 0) :     4.346635 a.u.   118.278 eV
 646( 0) :     4.354333 a.u.   118.487 eV
 647( 0) :     4.445113 a.u.   120.958 eV
 648( 0) :     4.727368 a.u.   128.638 eV
 649( 0) :     4.755948 a.u.   129.416 eV
 650( 0) :     4.764116 a.u.   129.638 eV
 651( 0) :     4.906613 a.u.   133.516 eV
 652( 0) :     4.950905 a.u.   134.721 eV
 653( 0) :     4.957911 a.u.   134.912 eV
 654( 0) :     5.109434 a.u.   139.035 eV
 655( 0) :     5.123505 a.u.   139.418 eV
 656( 0) :     5.159941 a.u.   140.409 eV
 657( 0) :     5.170626 a.u.   140.700 eV
 658( 0) :     7.309822 a.u.   198.910 eV
 659( 0) :     7.411762 a.u.   201.684 eV
 660( 0) :     7.485195 a.u.   203.682 eV
 661( 0) :     7.526255 a.u.   204.800 eV
 662( 0) :     7.541447 a.u.   205.213 eV
 663( 0) :     7.570746 a.u.   206.010 eV
 664( 0) :     7.605360 a.u.   206.952 eV
 665( 0) :     7.635102 a.u.   207.762 eV
 666( 0) :     7.743573 a.u.   210.713 eV
 667( 0) :     7.775634 a.u.   211.586 eV
 668( 0) :     7.775680 a.u.   211.587 eV
 669( 0) :     7.788249 a.u.   211.929 eV
 670( 0) :     7.877189 a.u.   214.349 eV
 671( 0) :     7.890473 a.u.   214.711 eV
 672( 0) :     7.893224 a.u.   214.786 eV
 673( 0) :     7.903210 a.u.   215.057 eV
 674( 0) :     7.918659 a.u.   215.478 eV
 675( 0) :     7.973754 a.u.   216.977 eV
 676( 0) :     7.988337 a.u.   217.374 eV
 677( 0) :     8.395789 a.u.   228.461 eV
 678( 0) :     8.700562 a.u.   236.754 eV
 679( 0) :     8.732601 a.u.   237.626 eV
 680( 0) :     9.185658 a.u.   249.954 eV
 681( 0) :     9.818288 a.u.   267.169 eV
 682( 0) :     9.874569 a.u.   268.701 eV
 683( 0) :    10.559330 a.u.   287.334 eV
 684( 0) :    16.677944 a.u.   453.830 eV
 685( 0) :    18.536059 a.u.   504.392 eV
 686( 0) :    38.822668 a.u.  1056.418 eV
 687( 0) :    38.913031 a.u.  1058.877 eV
 688( 0) :    38.992379 a.u.  1061.037 eV
 689( 0) :    39.030670 a.u.  1062.079 eV
 690( 0) :    39.031515 a.u.  1062.102 eV
 691( 0) :    39.050763 a.u.  1062.625 eV
 692( 0) :    39.085372 a.u.  1063.567 eV
 693( 0) :    39.113439 a.u.  1064.331 eV
 694( 0) :    39.234984 a.u.  1067.638 eV
 695( 0) :    39.251094 a.u.  1068.077 eV
 696( 0) :    39.257120 a.u.  1068.241 eV
 697( 0) :    39.263706 a.u.  1068.420 eV
 698( 0) :    39.365642 a.u.  1071.194 eV
 699( 0) :    39.378342 a.u.  1071.539 eV
 700( 0) :    39.385253 a.u.  1071.727 eV
 701( 0) :    39.393342 a.u.  1071.947 eV
 702( 0) :    39.408013 a.u.  1072.347 eV
 703( 0) :    39.474184 a.u.  1074.147 eV
 704( 0) :    39.489997 a.u.  1074.577 eV
 705( 0) :    39.911444 a.u.  1086.046 eV
 706( 0) :    58.655066 a.u.  1596.085 eV
 707( 0) :    64.269838 a.u.  1748.871 eV
 708( 0) :   148.616443 a.u.  4044.059 eV
 709( 0) :   148.702335 a.u.  4046.396 eV
 710( 0) :   149.888542 a.u.  4078.675 eV
 711( 0) :   163.170915 a.u.  4440.106 eV
 712( 0) :   163.315123 a.u.  4444.030 eV
 713( 0) :   165.213258 a.u.  4495.681 eV
 714( 0) :   352.218162 a.u.  9584.343 eV
 715( 0) :   381.387129 a.u. 10378.071 eV
 716( 0) :  2327.350276 a.u. 63330.421 eV
 717( 0) :  2514.438131 a.u. 68421.340 eV
--------------------------
UHF CORRESPONDING ORBITALS
--------------------------
Transforming orbitals                         ... done
Choosing virtual orbitals in the orth. comp.  ... done

                ***UHF Corresponding Orbitals were saved in FcCc_Q1_FeK.uco***


Now the overlap between the corresponding orbitals will be plotted
Since there are an equal number of alpha and beta orbitals each orbital in the
alpha set is matched by an orbital in the beta set. If all overlaps are close to
one you have a normal UHF solution with some spin polarization
If you have a broken symmetry solution there will be overlaps that are
significantly smaller than one. These orbitals are the non-orthogonal magnetic
orbitals of the broken symmetry UHF solution.

----------------------
 Orbital    Overlap(*)
----------------------
   0:      1.00000
   1:      1.00000
   2:      1.00000
   3:      1.00000
   4:      1.00000
   5:      1.00000
   6:      1.00000
   7:      1.00000
   8:      1.00000
   9:      1.00000
  10:      1.00000
  11:      1.00000
  12:      1.00000
  13:      1.00000
  14:      1.00000
  15:      1.00000
  16:      1.00000
  17:      1.00000
  18:      1.00000
  19:      1.00000
  20:      1.00000
  21:      1.00000
  22:      1.00000
  23:      1.00000
  24:      1.00000
  25:      1.00000
  26:      1.00000
  27:      1.00000
  28:      1.00000
  29:      1.00000
  30:      1.00000
  31:      1.00000
  32:      1.00000
  33:      1.00000
  34:      1.00000
  35:      1.00000
  36:      1.00000
  37:      1.00000
  38:      1.00000
  39:      1.00000
  40:      1.00000
  41:      1.00000
  42:      1.00000
  43:      1.00000
  44:      1.00000
  45:      1.00000
  46:      1.00000
  47:      1.00000
  48:      1.00000
  49:      1.00000
  50:      1.00000
  51:      1.00000
  52:      1.00000
  53:      1.00000
  54:      1.00000
  55:      1.00000
  56:      1.00000
  57:      1.00000
  58:      1.00000
  59:      1.00000
  60:      1.00000
  61:      1.00000
  62:      1.00000
  63:      1.00000
  64:      1.00000
  65:      1.00000
  66:      1.00000
  67:      1.00000
  68:      1.00000
  69:      1.00000
  70:      1.00000
  71:      1.00000
  72:      1.00000
  73:      1.00000
  74:      1.00000
  75:      1.00000
  76:      0.99999
  77:      0.99999
  78:      0.99999
  79:      0.99999
  80:      0.99999
  81:      0.99998
  82:      0.99996
  83:      0.99995
  84:      0.99994
  85:      0.99991
  86:      0.99989
  87:      0.99986
  88:      0.99977
  89:      0.99938
  90:      0.99916
  91:      0.99509
  92:      0.99490
  93:      0.00000
  94:      0.00000
  95:      0.00000
  96:     -0.00000
(*)  the overlap is weighted by the product of occupation numbers
     NOTE: the whole analysis is not valid for fractional occupations

-------
TIMINGS
-------

Total SCF time: 0 days 0 hours 5 min 28 sec 

Total time                  ....     328.857 sec
Sum of individual times     ....     325.619 sec  ( 99.0%)

Fock matrix formation       ....     273.437 sec  ( 83.1%)
  Split-RI-J                ....      34.601 sec  ( 12.7% of F)
  Chain of spheres X        ....     184.113 sec  ( 67.3% of F)
  XC integration            ....      36.027 sec  ( 13.2% of F)
    Basis function eval.    ....       3.748 sec  ( 10.4% of XC)
    Density eval.           ....      13.374 sec  ( 37.1% of XC)
    XC-Functional eval.     ....       0.520 sec  (  1.4% of XC)
    XC-Potential eval.      ....      13.348 sec  ( 37.1% of XC)
Diagonalization             ....       7.229 sec  (  2.2%)
Density matrix formation    ....       0.659 sec  (  0.2%)
Population analysis         ....       3.165 sec  (  1.0%)
Initial guess               ....       0.672 sec  (  0.2%)
Orbital Transformation      ....       4.060 sec  (  1.2%)
Orbital Orthonormalization  ....       0.000 sec  (  0.0%)
DIIS solution               ....       2.953 sec  (  0.9%)
Grid generation             ....       2.721 sec  (  0.8%)

Maximum memory used throughout the entire SCF-calculation: 182.6 MB


           ************************************************************
           *        Program running with 16 parallel MPI-processes    *
           *              working on a common directory               *
           ************************************************************
------------------------------------------------------------------------------
                        ORCA TD-DFT/TDA CALCULATION
------------------------------------------------------------------------------

Input orbitals are from        ... FcCc_Q1_FeK.gbw
CI-vector output               ... FcCc_Q1_FeK.cis
Tamm-Dancoff approximation     ... operative
CIS-Integral strategy          ... AO-integrals
Integral handling              ... AO integral Direct
Max. core memory used          ... 8024 MB
Reference state                ... UHF
Follow IRoot                   ... off
Number of operators            ... 2
Orbital ranges used for CIS calculation:
 Operator 0:  Orbitals   1...  1  to  97...717
 Operator 1:  Orbitals   1...  1  to  93...717
XAS localization array:
 Operator 0:  Orbitals  -1... -1
 Operator 1:  Orbitals  -1... -1

-------------------
XC-INTEGRATION GRID
-------------------

General Integration Accuracy     IntAcc      ... 3.467
Radial Grid Type                 RadialGrid  ... OptM3 with GC (2021)
Angular Grid (max. ang.)         AngularGrid ... 1 (Lebedev-50)
Angular grid pruning method      GridPruning ... 4 (adaptive)
Weight generation scheme         WeightScheme... Becke
Basis function cutoff            BFCut       ... 1.0000e-11
Integration weight cutoff        WCut        ... 1.0000e-14
Angular grids for H and He will be reduced by one unit
Partially contracted basis set               ... off
Rotationally invariant grid construction     ... off

Total number of grid points                  ...    33145
Total number of batches                      ...      543
Average number of points per batch           ...       61
Average number of grid points per atom       ...      829

---------------------
COSX-INTEGRATION GRID
---------------------

General Integration Accuracy     IntAcc      ... 3.067
Radial Grid Type                 RadialGrid  ... OptM3 with GC (2021)
Angular Grid (max. ang.)         AngularGrid ... 1 (Lebedev-50)
Angular grid pruning method      GridPruning ... 4 (adaptive)
Weight generation scheme         WeightScheme... Becke
Basis function cutoff            BFCut       ... 1.0000e-11
Integration weight cutoff        WCut        ... 1.0000e-14
Angular grids for H and He will be reduced by one unit
Partially contracted basis set               ... on
Rotationally invariant grid construction     ... off

Total number of grid points                  ...    13308
Total number of batches                      ...      232
Average number of points per batch           ...       57
Average number of grid points per atom       ...      333

---------------
TD-DFT XC SETUP
---------------

DFT calculation                         ... on
Name of the grid file                   ... FcCc_Q1_FeK.grid_cis.tmp
Exchange functional (TD-DFT)            ... B88
   X-Alpha parameter    XAlpha (TD-DFT) ...  0.666667
   Becke's b parameter  XBeta (TD-DFT)  ...  0.004200
Correlation functional (TD-DFT)         ... LYP
 LDA part of GGA corr.  LDAOpt (TD-DFT) ... VWN-5
Hybrid DFT                              ... on
   Exchange mixing (TD-DFT)             ...  0.200
   GGA exch. scaling (TD-DFT)           ...  0.720
   GGA corr. scaling (TD-DFT)           ...  0.810

Building densities             ... done
Calculating rho(r) on the grid ... done
Building xc-kernel on the grid ... done
                    *** TD-DFT CALCULATION INITIALIZED ***

---------------------------------
    LR-CPCM (non-equilibrium)
---------------------------------

Setting up LR-CPCM             ... done

------------------------
DAVIDSON-DIAGONALIZATION
------------------------

Dimension of the eigenvalue problem            ...   1246
Number of roots to be determined               ...    100
Maximum size of the expansion space            ...   1246
Maximum number of iterations                   ...    100
Convergence tolerance for the residual         ...    2.500e-07
Convergence tolerance for the energies         ...    2.500e-07
Orthogonality tolerance                        ...    1.000e-14
Level Shift                                    ...    0.000e+00
Constructing the preconditioner                ... o.k.
Building the initial guess                     ... o.k.
Number of trial vectors determined             ...    512


                       ****Iteration    0****

   Memory handling for direct AO based CIS:
   Memory per vector needed      ...    41 MB
   Memory needed                 ... 12389 MB
   Memory available              ...  8024 MB
   Number of vectors per batch   ...   194
   Number of batches             ...     2
   Time for densities:            3.191
   Time for RI-J (Direct):        9.480
   Time for K (COSX):           300.595
   Time for XC-Integration:      37.209
   Time for LR-CPCM terms:       20.690
   Time for Sigma-Completion:     1.149
   Time for densities:            1.462
   Time for RI-J (Direct):        5.126
   Time for K (COSX):           108.392
   Time for XC-Integration:      19.842
   Time for LR-CPCM terms:       11.797
   Time for Sigma-Completion:     0.660
   Size of expansion space: 300
   Lowest Energy          :   260.499053739751
   Maximum Energy change  :   260.960605583655 (vector 99)
   Maximum residual norm  :     0.012930554387

                       ****Iteration    1****
   Time for densities:            1.630
   Time for RI-J (Direct):        5.298
   Time for K (COSX):           101.047
   Time for XC-Integration:      18.856
   Time for LR-CPCM terms:       11.766
   Time for Sigma-Completion:     0.599
   Size of expansion space: 400
   Lowest Energy          :   260.492137310585
   Maximum Energy change  :     0.007543959716 (vector 3)
   Maximum residual norm  :     0.000000462644

                       ****Iteration    2****
   Time for densities:            1.606
   Time for RI-J (Direct):        4.941
   Time for K (COSX):           100.784
   Time for XC-Integration:      18.772
   Time for LR-CPCM terms:       11.275
   Time for Sigma-Completion:     0.647
   Size of expansion space: 500
   Lowest Energy          :   260.492137225793
   Maximum Energy change  :     0.000000232086 (vector 3)

         *** CONVERGENCE OF ENERGIES REACHED ***

Storing the converged CI vectors               ... FcCc_Q1_FeK.cis5

                 *** DAVIDSON DONE ***

Total time for solving the CIS problem:   802.052sec

-------------------------
TD-DFT/TDA EXCITED STATES
-------------------------

the weight of the individual excitations are printed if larger than 1.0e-02

STATE  1:  E= 260.492137 au   7088.351 eV 57171415.7 cm**-1 <S**2> =   6.025226
     1b ->  93b  :     0.049428 (c=  0.22232438)
     1b ->  95b  :     0.849420 (c= -0.92163961)
     1b ->  97b  :     0.013168 (c= -0.11475352)
     1b -> 101b  :     0.016293 (c=  0.12764326)
     1b -> 107b  :     0.013254 (c=  0.11512727)

STATE  2:  E= 260.519459 au   7089.095 eV 57177412.1 cm**-1 <S**2> =   6.025968
     1b ->  93b  :     0.040610 (c= -0.20151885)
     1b ->  96b  :     0.744264 (c= -0.86270725)
     1b ->  97b  :     0.067899 (c= -0.26057358)
     1b ->  99b  :     0.038825 (c= -0.19704164)
     1b -> 108b  :     0.046992 (c=  0.21677726)
     1b -> 110b  :     0.011334 (c= -0.10646109)
     1b -> 119b  :     0.015457 (c=  0.12432765)

STATE  3:  E= 260.549392 au   7089.909 eV 57183981.6 cm**-1 <S**2> =   6.026573
     1b ->  93b  :     0.074947 (c= -0.27376420)
     1b ->  95b  :     0.026141 (c= -0.16168258)
     1b ->  96b  :     0.013613 (c= -0.11667356)
     1b ->  97b  :     0.777949 (c=  0.88201442)
     1b ->  99b  :     0.072430 (c= -0.26912813)
     1b -> 101b  :     0.011245 (c=  0.10604248)

STATE  4:  E= 260.553331 au   7090.017 eV 57184846.2 cm**-1 <S**2> =   6.024745
     1b ->  98b  :     0.965076 (c=  0.98238260)

STATE  5:  E= 260.672008 au   7093.246 eV 57210892.7 cm**-1 <S**2> =   7.018079
     1a ->  97a  :     0.988398 (c=  0.99418214)
     1a ->  99a  :     0.010073 (c= -0.10036455)

STATE  6:  E= 260.682439 au   7093.530 eV 57213182.1 cm**-1 <S**2> =   7.014075
     1b ->  93b  :     0.830905 (c= -0.91154006)
     1b ->  95b  :     0.030101 (c= -0.17349566)
     1b ->  96b  :     0.061818 (c=  0.24863289)
     1b ->  97b  :     0.054184 (c= -0.23277377)
     1b ->  99b  :     0.019715 (c=  0.14041122)

STATE  7:  E= 260.683945 au   7093.571 eV 57213512.6 cm**-1 <S**2> =   7.024430
     1a ->  98a  :     0.999422 (c=  0.99971104)

STATE  8:  E= 260.685378 au   7093.610 eV 57213827.1 cm**-1 <S**2> =   7.024266
     1b ->  94b  :     0.998766 (c= -0.99938288)

STATE  9:  E= 260.725677 au   7094.706 eV 57222671.8 cm**-1 <S**2> =   7.146422
     1a ->  99a  :     0.050552 (c= -0.22483772)
     1a -> 100a  :     0.730694 (c= -0.85480651)
     1a -> 104a  :     0.043489 (c= -0.20853916)
     1a -> 108a  :     0.109996 (c= -0.33165691)
     1a -> 112a  :     0.011332 (c=  0.10645194)

STATE 10:  E= 260.744632 au   7095.222 eV 57226831.9 cm**-1 <S**2> =   6.992371
     1a ->  97a  :     0.010431 (c= -0.10213114)
     1a ->  99a  :     0.913603 (c= -0.95582580)
     1a -> 100a  :     0.039763 (c=  0.19940753)

STATE 11:  E= 260.747406 au   7095.298 eV 57227440.8 cm**-1 <S**2> =   7.003459
     1b ->  95b  :     0.041587 (c=  0.20392878)
     1b ->  96b  :     0.044871 (c=  0.21182888)
     1b ->  97b  :     0.048931 (c= -0.22120426)
     1b ->  99b  :     0.333437 (c= -0.57744012)
     1b -> 101b  :     0.283103 (c=  0.53207466)
     1b -> 104b  :     0.037893 (c= -0.19466215)
     1b -> 107b  :     0.089350 (c=  0.29891501)
     1b -> 108b  :     0.018448 (c=  0.13582236)
     1b -> 112b  :     0.036237 (c= -0.19035989)
     1b -> 116b  :     0.025630 (c= -0.16009317)

STATE 12:  E= 260.752885 au   7095.447 eV 57228643.3 cm**-1 <S**2> =   6.951021
     1b ->  95b  :     0.023555 (c= -0.15347694)
     1b ->  96b  :     0.066418 (c=  0.25771605)
     1b ->  97b  :     0.014201 (c= -0.11916909)
     1b ->  99b  :     0.460569 (c= -0.67865216)
     1b -> 101b  :     0.180436 (c= -0.42477782)
     1b -> 102b  :     0.020109 (c=  0.14180611)
     1b -> 104b  :     0.057215 (c=  0.23919614)
     1b -> 107b  :     0.093895 (c= -0.30642369)
     1b -> 112b  :     0.040046 (c=  0.20011581)
     1b -> 119b  :     0.010783 (c=  0.10384266)

STATE 13:  E= 260.760955 au   7095.666 eV 57230414.5 cm**-1 <S**2> =   7.050109
     1b ->  98b  :     0.015054 (c=  0.12269531)
     1b -> 100b  :     0.235860 (c=  0.48565390)
     1b -> 103b  :     0.117610 (c= -0.34294298)
     1b -> 105b  :     0.149321 (c=  0.38642021)
     1b -> 106b  :     0.470829 (c=  0.68616973)

STATE 14:  E= 260.761459 au   7095.680 eV 57230525.0 cm**-1 <S**2> =   6.982301
     1a -> 101a  :     0.343607 (c= -0.58617992)
     1a -> 103a  :     0.240997 (c=  0.49091436)
     1a -> 105a  :     0.406825 (c=  0.63782823)

STATE 15:  E= 260.781003 au   7096.212 eV 57234814.5 cm**-1 <S**2> =   7.026956
     1a -> 102a  :     0.012383 (c=  0.11127926)
     1a -> 106a  :     0.909388 (c= -0.95361829)
     1a -> 108a  :     0.055275 (c=  0.23510570)

STATE 16:  E= 260.782997 au   7096.266 eV 57235252.1 cm**-1 <S**2> =   7.038207
     1a -> 101a  :     0.201324 (c= -0.44869152)
     1a -> 105a  :     0.167061 (c= -0.40873098)
     1a -> 107a  :     0.620252 (c= -0.78756095)

STATE 17:  E= 260.785146 au   7096.325 eV 57235723.7 cm**-1 <S**2> =   7.009792
     1b -> 100b  :     0.319643 (c=  0.56537002)
     1b -> 105b  :     0.206897 (c=  0.45485904)
     1b -> 106b  :     0.462163 (c= -0.67982586)

STATE 18:  E= 260.791909 au   7096.509 eV 57237208.0 cm**-1 <S**2> =   7.386995
     1a -> 100a  :     0.154734 (c=  0.39336221)
     1a -> 102a  :     0.245602 (c=  0.49558277)
     1a -> 104a  :     0.020814 (c= -0.14427033)
     1a -> 106a  :     0.012981 (c= -0.11393375)
     1a -> 108a  :     0.481243 (c= -0.69371690)
     1b -> 101b  :     0.014593 (c= -0.12080323)
     1b -> 107b  :     0.022372 (c=  0.14957218)

STATE 19:  E= 260.792477 au   7096.524 eV 57237332.6 cm**-1 <S**2> =   6.762765
     1a -> 102a  :     0.018543 (c=  0.13617113)
     1a -> 108a  :     0.030224 (c= -0.17385141)
     1b ->  96b  :     0.030624 (c=  0.17499848)
     1b ->  99b  :     0.033414 (c=  0.18279564)
     1b -> 100b  :     0.020637 (c= -0.14365565)
     1b -> 101b  :     0.093868 (c=  0.30637898)
     1b -> 102b  :     0.103511 (c=  0.32173185)
     1b -> 104b  :     0.034487 (c= -0.18570615)
     1b -> 105b  :     0.019853 (c=  0.14089945)
     1b -> 107b  :     0.272250 (c= -0.52177601)
     1b -> 108b  :     0.227540 (c=  0.47701153)
     1b -> 110b  :     0.062046 (c= -0.24909109)
     1b -> 112b  :     0.018402 (c=  0.13565500)
     1b -> 119b  :     0.011030 (c=  0.10502150)

STATE 20:  E= 260.792864 au   7096.535 eV 57237417.7 cm**-1 <S**2> =   7.114206
     1a -> 101a  :     0.448763 (c= -0.66989761)
     1a -> 103a  :     0.107277 (c= -0.32753227)
     1a -> 105a  :     0.109896 (c= -0.33150597)
     1a -> 107a  :     0.326890 (c=  0.57174285)

STATE 21:  E= 260.792995 au   7096.538 eV 57237446.4 cm**-1 <S**2> =   6.928977
     1b -> 100b  :     0.407692 (c= -0.63850765)
     1b -> 103b  :     0.031939 (c= -0.17871403)
     1b -> 105b  :     0.508211 (c=  0.71288908)
     1b -> 107b  :     0.013809 (c=  0.11751204)

STATE 22:  E= 260.794966 au   7096.592 eV 57237879.0 cm**-1 <S**2> =   6.926582
     1b ->  96b  :     0.019444 (c=  0.13944322)
     1b -> 101b  :     0.212962 (c= -0.46147761)
     1b -> 102b  :     0.219889 (c= -0.46892369)
     1b -> 107b  :     0.025200 (c=  0.15874642)
     1b -> 108b  :     0.358754 (c=  0.59896091)
     1b -> 110b  :     0.078273 (c= -0.27977299)
     1b -> 111b  :     0.015499 (c=  0.12449679)
     1b -> 112b  :     0.020566 (c= -0.14340849)
     1b -> 116b  :     0.014978 (c= -0.12238261)

STATE 23:  E= 260.799301 au   7096.710 eV 57238830.4 cm**-1 <S**2> =   7.230777
     1a -> 100a  :     0.027811 (c=  0.16676559)
     1a -> 102a  :     0.693137 (c= -0.83254855)
     1a -> 104a  :     0.045219 (c= -0.21264731)
     1a -> 106a  :     0.046272 (c= -0.21510932)
     1a -> 108a  :     0.163623 (c= -0.40450284)

STATE 24:  E= 260.800179 au   7096.734 eV 57239023.0 cm**-1 <S**2> =   6.776797
     1a -> 104a  :     0.025625 (c= -0.16007948)
     1b -> 101b  :     0.099777 (c=  0.31587472)
     1b -> 102b  :     0.609710 (c= -0.78083954)
     1b -> 107b  :     0.166577 (c= -0.40813796)
     1b -> 108b  :     0.016661 (c= -0.12907837)
     1b -> 112b  :     0.034291 (c=  0.18517713)
     1b -> 116b  :     0.012622 (c=  0.11234564)

STATE 25:  E= 260.800298 au   7096.737 eV 57239049.3 cm**-1 <S**2> =   7.185245
     1a -> 100a  :     0.013493 (c=  0.11615914)
     1a -> 102a  :     0.010193 (c=  0.10096083)
     1a -> 104a  :     0.790471 (c= -0.88908460)
     1a -> 108a  :     0.113645 (c=  0.33711264)
     1a -> 111a  :     0.022969 (c= -0.15155629)
     1b -> 102b  :     0.012425 (c=  0.11146591)

STATE 26:  E= 260.800658 au   7096.747 eV 57239128.2 cm**-1 <S**2> =   6.904966
     1b ->  99b  :     0.013776 (c=  0.11736978)
     1b -> 101b  :     0.059359 (c=  0.24363786)
     1b -> 104b  :     0.787835 (c=  0.88760089)
     1b -> 107b  :     0.033026 (c=  0.18173058)
     1b -> 108b  :     0.047117 (c=  0.21706361)
     1b -> 110b  :     0.026825 (c= -0.16378448)
     1b -> 111b  :     0.011490 (c= -0.10719273)

STATE 27:  E= 260.803220 au   7096.816 eV 57239690.6 cm**-1 <S**2> =   7.026746
     1b -> 103b  :     0.841123 (c= -0.91712740)
     1b -> 105b  :     0.100178 (c= -0.31650875)
     1b -> 106b  :     0.047930 (c= -0.21892877)

STATE 28:  E= 260.803985 au   7096.837 eV 57239858.4 cm**-1 <S**2> =   7.022248
     1a -> 103a  :     0.643101 (c= -0.80193593)
     1a -> 105a  :     0.308423 (c=  0.55535801)
     1a -> 107a  :     0.040577 (c= -0.20143824)

STATE 29:  E= 260.820139 au   7097.277 eV 57243403.7 cm**-1 <S**2> =   7.095154
     1a -> 104a  :     0.028543 (c=  0.16894539)
     1a -> 109a  :     0.077064 (c= -0.27760411)
     1a -> 110a  :     0.759924 (c=  0.87173632)
     1a -> 111a  :     0.079232 (c= -0.28148181)

STATE 30:  E= 260.821353 au   7097.310 eV 57243670.3 cm**-1 <S**2> =   6.954040
     1b -> 104b  :     0.013199 (c= -0.11488493)
     1b -> 107b  :     0.023241 (c=  0.15244858)
     1b -> 108b  :     0.138606 (c= -0.37229827)
     1b -> 110b  :     0.722208 (c= -0.84982816)
     1b -> 111b  :     0.035045 (c= -0.18720298)
     1b -> 112b  :     0.026668 (c=  0.16330419)

STATE 31:  E= 260.825823 au   7097.431 eV 57244651.2 cm**-1 <S**2> =   7.096258
     1a -> 109a  :     0.729847 (c=  0.85431090)
     1a -> 110a  :     0.073974 (c=  0.27198167)
     1a -> 113a  :     0.128385 (c=  0.35830815)
     1a -> 115a  :     0.034213 (c=  0.18496784)
     1a -> 128a  :     0.014628 (c=  0.12094592)

STATE 32:  E= 260.826525 au   7097.451 eV 57244805.3 cm**-1 <S**2> =   6.952831
     1b -> 109b  :     0.842466 (c= -0.91785921)
     1b -> 113b  :     0.101633 (c=  0.31879906)
     1b -> 115b  :     0.023721 (c=  0.15401581)

STATE 33:  E= 260.832611 au   7097.616 eV 57246141.0 cm**-1 <S**2> =   7.104630
     1a -> 104a  :     0.024999 (c= -0.15811020)
     1a -> 110a  :     0.079329 (c=  0.28165366)
     1a -> 111a  :     0.729262 (c=  0.85396856)
     1a -> 112a  :     0.048453 (c=  0.22012005)
     1a -> 114a  :     0.060405 (c= -0.24577521)
     1a -> 119a  :     0.020183 (c=  0.14206569)

STATE 34:  E= 260.833496 au   7097.640 eV 57246335.3 cm**-1 <S**2> =   6.944400
     1b -> 104b  :     0.025248 (c=  0.15889719)
     1b -> 107b  :     0.033788 (c= -0.18381643)
     1b -> 108b  :     0.053425 (c= -0.23113841)
     1b -> 110b  :     0.026162 (c= -0.16174783)
     1b -> 111b  :     0.759680 (c=  0.87159638)
     1b -> 114b  :     0.051121 (c= -0.22610046)
     1b -> 118b  :     0.026770 (c= -0.16361566)

STATE 35:  E= 260.838423 au   7097.774 eV 57247416.7 cm**-1 <S**2> =   7.144874
     1a -> 108a  :     0.026888 (c=  0.16397590)
     1a -> 110a  :     0.018067 (c= -0.13441255)
     1a -> 111a  :     0.026330 (c= -0.16226563)
     1a -> 112a  :     0.847871 (c=  0.92079922)
     1a -> 116a  :     0.041178 (c= -0.20292451)

STATE 36:  E= 260.838954 au   7097.789 eV 57247533.2 cm**-1 <S**2> =   6.904344
     1b -> 107b  :     0.170811 (c= -0.41329315)
     1b -> 108b  :     0.035836 (c= -0.18930501)
     1b -> 110b  :     0.011897 (c= -0.10907359)
     1b -> 111b  :     0.054957 (c= -0.23442932)
     1b -> 112b  :     0.605908 (c= -0.77840115)
     1b -> 116b  :     0.085700 (c= -0.29274500)

STATE 37:  E= 260.840649 au   7097.835 eV 57247905.3 cm**-1 <S**2> =   7.087028
     1a -> 109a  :     0.148171 (c=  0.38492966)
     1a -> 110a  :     0.014416 (c=  0.12006570)
     1a -> 113a  :     0.397259 (c= -0.63028455)
     1a -> 115a  :     0.373336 (c= -0.61101231)
     1a -> 118a  :     0.013675 (c=  0.11693951)
     1a -> 128a  :     0.016903 (c= -0.13001069)

STATE 38:  E= 260.841743 au   7097.865 eV 57248145.2 cm**-1 <S**2> =   6.962038
     1b -> 109b  :     0.111709 (c=  0.33422842)
     1b -> 113b  :     0.415223 (c=  0.64437800)
     1b -> 115b  :     0.423598 (c=  0.65084391)
     1b -> 117b  :     0.015762 (c= -0.12554673)

STATE 39:  E= 260.844852 au   7097.949 eV 57248827.6 cm**-1 <S**2> =   7.027903
     1a -> 110a  :     0.012626 (c= -0.11236539)
     1a -> 111a  :     0.016841 (c= -0.12977138)
     1a -> 114a  :     0.328317 (c= -0.57298973)
     1a -> 116a  :     0.351877 (c=  0.59319180)
     1a -> 117a  :     0.256708 (c= -0.50666320)

STATE 40:  E= 260.846848 au   7098.004 eV 57249265.7 cm**-1 <S**2> =   7.032749
     1b -> 110b  :     0.027904 (c=  0.16704451)
     1b -> 111b  :     0.035547 (c= -0.18853970)
     1b -> 114b  :     0.759240 (c= -0.87134366)
     1b -> 116b  :     0.026935 (c= -0.16411742)
     1b -> 119b  :     0.085872 (c=  0.29303898)
     1b -> 120b  :     0.031126 (c= -0.17642442)

STATE 41:  E= 260.848014 au   7098.035 eV 57249521.7 cm**-1 <S**2> =   7.033647
     1a -> 111a  :     0.023200 (c=  0.15231482)
     1a -> 114a  :     0.551024 (c=  0.74231013)
     1a -> 116a  :     0.258035 (c=  0.50797101)
     1a -> 117a  :     0.094969 (c= -0.30817021)
     1a -> 120a  :     0.038483 (c=  0.19617126)

STATE 42:  E= 260.850391 au   7098.100 eV 57250043.3 cm**-1 <S**2> =   7.003478
     1b -> 108b  :     0.021927 (c=  0.14807728)
     1b -> 112b  :     0.017960 (c= -0.13401404)
     1b -> 114b  :     0.124897 (c= -0.35340729)
     1b -> 116b  :     0.283998 (c=  0.53291502)
     1b -> 118b  :     0.024324 (c= -0.15596141)
     1b -> 119b  :     0.455319 (c= -0.67477312)
     1b -> 120b  :     0.019455 (c= -0.13948281)
     1b -> 122b  :     0.021202 (c= -0.14560853)

STATE 43:  E= 260.853269 au   7098.178 eV 57250675.0 cm**-1 <S**2> =   7.024739
     1b -> 109b  :     0.019770 (c= -0.14060646)
     1b -> 113b  :     0.370931 (c= -0.60904130)
     1b -> 115b  :     0.354317 (c=  0.59524567)
     1b -> 117b  :     0.237211 (c= -0.48704316)

STATE 44:  E= 260.853707 au   7098.190 eV 57250771.2 cm**-1 <S**2> =   7.024329
     1a -> 109a  :     0.016799 (c= -0.12960996)
     1a -> 113a  :     0.337580 (c=  0.58101666)
     1a -> 115a  :     0.377850 (c= -0.61469479)
     1a -> 118a  :     0.247910 (c=  0.49790553)

STATE 45:  E= 260.858700 au   7098.326 eV 57251866.9 cm**-1 <S**2> =   7.051230
     1b -> 113b  :     0.089725 (c= -0.29954103)
     1b -> 115b  :     0.161359 (c=  0.40169543)
     1b -> 117b  :     0.657982 (c=  0.81116112)
     1b -> 121b  :     0.082712 (c= -0.28759636)

STATE 46:  E= 260.858919 au   7098.332 eV 57251914.9 cm**-1 <S**2> =   6.997856
     1a -> 113a  :     0.098363 (c= -0.31362940)
     1a -> 115a  :     0.162330 (c=  0.40290253)
     1a -> 118a  :     0.644900 (c=  0.80305696)
     1a -> 121a  :     0.080574 (c=  0.28385592)

STATE 47:  E= 260.861382 au   7098.399 eV 57252455.6 cm**-1 <S**2> =   7.152385
     1a -> 111a  :     0.047235 (c=  0.21733637)
     1a -> 112a  :     0.018709 (c= -0.13678260)
     1a -> 116a  :     0.259666 (c= -0.50957386)
     1a -> 117a  :     0.500909 (c= -0.70774897)
     1a -> 119a  :     0.089631 (c= -0.29938369)
     1a -> 120a  :     0.015832 (c= -0.12582595)
     1a -> 125a  :     0.014727 (c= -0.12135485)
     1a -> 126a  :     0.011833 (c=  0.10877765)

STATE 48:  E= 260.862035 au   7098.417 eV 57252598.9 cm**-1 <S**2> =   6.896215
     1b -> 111b  :     0.024440 (c=  0.15633380)
     1b -> 112b  :     0.116164 (c= -0.34082894)
     1b -> 116b  :     0.276700 (c=  0.52602297)
     1b -> 118b  :     0.422550 (c=  0.65003851)
     1b -> 119b  :     0.113841 (c=  0.33740399)

STATE 49:  E= 260.863819 au   7098.465 eV 57252990.4 cm**-1 <S**2> =   7.099178
     1a -> 112a  :     0.027189 (c= -0.16489178)
     1a -> 116a  :     0.057918 (c= -0.24066201)
     1a -> 117a  :     0.042781 (c= -0.20683511)
     1a -> 119a  :     0.694437 (c=  0.83332869)
     1a -> 120a  :     0.063870 (c=  0.25272613)
     1a -> 122a  :     0.098603 (c=  0.31401175)

STATE 50:  E= 260.864121 au   7098.474 eV 57253056.7 cm**-1 <S**2> =   6.950301
     1b -> 111b  :     0.013459 (c= -0.11601245)
     1b -> 112b  :     0.032525 (c= -0.18034797)
     1b -> 116b  :     0.216318 (c=  0.46509969)
     1b -> 118b  :     0.367330 (c= -0.60607787)
     1b -> 119b  :     0.178903 (c=  0.42296898)
     1b -> 120b  :     0.067272 (c=  0.25936930)
     1b -> 122b  :     0.111369 (c=  0.33372012)

STATE 51:  E= 260.869694 au   7098.625 eV 57254279.8 cm**-1 <S**2> =   7.128750
     1a -> 114a  :     0.027124 (c= -0.16469244)
     1a -> 119a  :     0.077047 (c= -0.27757255)
     1a -> 120a  :     0.811431 (c=  0.90079493)
     1a -> 125a  :     0.054242 (c=  0.23289987)

STATE 52:  E= 260.869811 au   7098.628 eV 57254305.6 cm**-1 <S**2> =   6.920542
     1b -> 114b  :     0.035084 (c= -0.18730822)
     1b -> 118b  :     0.059428 (c=  0.24377820)
     1b -> 119b  :     0.025910 (c= -0.16096487)
     1b -> 120b  :     0.816220 (c=  0.90344876)
     1b -> 125b  :     0.024221 (c=  0.15563085)

STATE 53:  E= 260.871601 au   7098.677 eV 57254698.4 cm**-1 <S**2> =   7.081664
     1a -> 110a  :     0.013495 (c=  0.11616641)
     1a -> 111a  :     0.025247 (c= -0.15889322)
     1a -> 117a  :     0.063037 (c= -0.25107208)
     1a -> 119a  :     0.025901 (c=  0.16093914)
     1a -> 122a  :     0.427850 (c= -0.65410235)
     1a -> 125a  :     0.184840 (c=  0.42993052)
     1a -> 126a  :     0.012920 (c= -0.11366468)
     1a -> 127a  :     0.084165 (c= -0.29011279)
     1a -> 130a  :     0.027322 (c=  0.16529221)
     1a -> 132a  :     0.072833 (c= -0.26987514)
     1a -> 135a  :     0.010762 (c= -0.10373944)

STATE 54:  E= 260.873635 au   7098.733 eV 57255144.8 cm**-1 <S**2> =   7.066224
     1a -> 113a  :     0.016509 (c=  0.12848617)
     1a -> 121a  :     0.210716 (c=  0.45903803)
     1a -> 123a  :     0.555299 (c= -0.74518382)
     1a -> 128a  :     0.127209 (c= -0.35666403)
     1a -> 131a  :     0.033190 (c= -0.18218235)
     1a -> 133a  :     0.030074 (c= -0.17341943)

STATE 55:  E= 260.873813 au   7098.737 eV 57255183.9 cm**-1 <S**2> =   7.004526
     1b -> 115b  :     0.010161 (c= -0.10080318)
     1b -> 117b  :     0.046869 (c= -0.21649139)
     1b -> 121b  :     0.721494 (c= -0.84940811)
     1b -> 123b  :     0.214039 (c=  0.46264380)

STATE 56:  E= 260.874668 au   7098.761 eV 57255371.4 cm**-1 <S**2> =   7.063488
     1a -> 113a  :     0.012932 (c= -0.11371992)
     1a -> 115a  :     0.040616 (c= -0.20153487)
     1a -> 118a  :     0.073419 (c= -0.27095969)
     1a -> 121a  :     0.595532 (c=  0.77170713)
     1a -> 123a  :     0.023133 (c=  0.15209419)
     1a -> 124a  :     0.014448 (c= -0.12019831)
     1a -> 128a  :     0.163238 (c=  0.40402688)
     1a -> 131a  :     0.029989 (c=  0.17317462)
     1a -> 133a  :     0.034916 (c=  0.18685739)

STATE 57:  E= 260.876297 au   7098.805 eV 57255729.1 cm**-1 <S**2> =   6.967322
     1b -> 111b  :     0.017567 (c= -0.13254135)
     1b -> 118b  :     0.024160 (c= -0.15543452)
     1b -> 119b  :     0.069454 (c=  0.26354127)
     1b -> 122b  :     0.599340 (c= -0.77417033)
     1b -> 125b  :     0.142756 (c=  0.37783084)
     1b -> 126b  :     0.033360 (c=  0.18264686)
     1b -> 130b  :     0.017745 (c=  0.13321110)
     1b -> 132b  :     0.033406 (c= -0.18277443)
     1b -> 136b  :     0.016472 (c=  0.12834220)

STATE 58:  E= 260.878384 au   7098.862 eV 57256187.1 cm**-1 <S**2> =   6.964803
     1b -> 115b  :     0.014258 (c= -0.11940499)
     1b -> 117b  :     0.032141 (c= -0.17927793)
     1b -> 121b  :     0.147698 (c= -0.38431528)
     1b -> 123b  :     0.645516 (c= -0.80343988)
     1b -> 124b  :     0.052891 (c= -0.22997988)
     1b -> 128b  :     0.032270 (c=  0.17963890)
     1b -> 131b  :     0.021490 (c= -0.14659424)
     1b -> 133b  :     0.031730 (c=  0.17812892)

STATE 59:  E= 260.883806 au   7099.009 eV 57257377.2 cm**-1 <S**2> =   7.099190
     1a -> 119a  :     0.054425 (c= -0.23329192)
     1a -> 122a  :     0.253308 (c=  0.50329672)
     1a -> 126a  :     0.125659 (c= -0.35448394)
     1a -> 127a  :     0.427325 (c= -0.65370115)
     1a -> 130a  :     0.013582 (c=  0.11654316)
     1a -> 132a  :     0.080951 (c= -0.28451857)

STATE 60:  E= 260.884359 au   7099.024 eV 57257498.4 cm**-1 <S**2> =   7.088086
     1a -> 121a  :     0.080533 (c= -0.28378382)
     1a -> 123a  :     0.359440 (c= -0.59953299)
     1a -> 124a  :     0.032787 (c=  0.18107206)
     1a -> 128a  :     0.384396 (c=  0.61999683)
     1a -> 131a  :     0.056219 (c=  0.23710529)
     1a -> 133a  :     0.059068 (c=  0.24303823)

STATE 61:  E= 260.886093 au   7099.071 eV 57257879.0 cm**-1 <S**2> =   7.071235
     1a -> 120a  :     0.032743 (c=  0.18094926)
     1a -> 122a  :     0.136241 (c= -0.36910887)
     1a -> 125a  :     0.481166 (c= -0.69366140)
     1a -> 126a  :     0.086061 (c=  0.29336215)
     1a -> 127a  :     0.207611 (c= -0.45564306)
     1a -> 129a  :     0.010275 (c=  0.10136412)
     1a -> 130a  :     0.010759 (c= -0.10372730)

STATE 62:  E= 260.887430 au   7099.108 eV 57258172.4 cm**-1 <S**2> =   6.965038
     1b -> 118b  :     0.021265 (c=  0.14582375)
     1b -> 120b  :     0.017481 (c= -0.13221640)
     1b -> 122b  :     0.193345 (c=  0.43971032)
     1b -> 125b  :     0.107481 (c=  0.32784221)
     1b -> 126b  :     0.472455 (c=  0.68735387)
     1b -> 127b  :     0.021965 (c= -0.14820520)
     1b -> 129b  :     0.012000 (c= -0.10954590)
     1b -> 130b  :     0.023970 (c=  0.15482215)
     1b -> 132b  :     0.041394 (c= -0.20345627)
     1b -> 134b  :     0.033218 (c= -0.18225777)
     1b -> 136b  :     0.016659 (c=  0.12906969)

STATE 63:  E= 260.889844 au   7099.174 eV 57258702.2 cm**-1 <S**2> =   6.959967
     1b -> 121b  :     0.014602 (c= -0.12083818)
     1b -> 123b  :     0.065262 (c= -0.25546422)
     1b -> 124b  :     0.034807 (c= -0.18656688)
     1b -> 128b  :     0.412966 (c= -0.64262463)
     1b -> 131b  :     0.172395 (c=  0.41520520)
     1b -> 133b  :     0.240677 (c= -0.49058794)
     1b -> 135b  :     0.015929 (c=  0.12620949)

STATE 64:  E= 260.890822 au   7099.200 eV 57258916.8 cm**-1 <S**2> =   6.962419
     1b -> 120b  :     0.012865 (c= -0.11342221)
     1b -> 125b  :     0.066454 (c=  0.25778650)
     1b -> 126b  :     0.019864 (c=  0.14093929)
     1b -> 127b  :     0.682623 (c=  0.82621004)
     1b -> 130b  :     0.029758 (c=  0.17250492)
     1b -> 132b  :     0.119108 (c=  0.34512037)
     1b -> 134b  :     0.011290 (c=  0.10625490)

STATE 65:  E= 260.894951 au   7099.313 eV 57259823.2 cm**-1 <S**2> =   7.034926
     1b -> 121b  :     0.016963 (c=  0.13024090)
     1b -> 123b  :     0.060658 (c=  0.24628785)
     1b -> 124b  :     0.896251 (c= -0.94670525)
     1b -> 133b  :     0.011888 (c=  0.10903150)

STATE 66:  E= 260.895418 au   7099.325 eV 57259925.7 cm**-1 <S**2> =   7.014168
     1a -> 121a  :     0.014855 (c= -0.12187922)
     1a -> 123a  :     0.040718 (c= -0.20178589)
     1a -> 124a  :     0.927874 (c= -0.96326197)

STATE 67:  E= 260.898000 au   7099.395 eV 57260492.2 cm**-1 <S**2> =   7.283663
     1a -> 122a  :     0.045105 (c= -0.21237837)
     1a -> 125a  :     0.138271 (c= -0.37184817)
     1a -> 126a  :     0.691569 (c= -0.83160618)
     1a -> 127a  :     0.040649 (c=  0.20161681)
     1a -> 132a  :     0.019143 (c=  0.13835643)
     1a -> 135a  :     0.011380 (c=  0.10667529)

STATE 68:  E= 260.898163 au   7099.400 eV 57260528.2 cm**-1 <S**2> =   6.765385
     1a -> 126a  :     0.012066 (c=  0.10984677)
     1b -> 122b  :     0.048766 (c=  0.22083011)
     1b -> 125b  :     0.540725 (c=  0.73533975)
     1b -> 126b  :     0.327354 (c= -0.57214877)
     1b -> 132b  :     0.015529 (c= -0.12461542)

STATE 69:  E= 260.908677 au   7099.686 eV 57262835.6 cm**-1 <S**2> =   7.148115
     1a -> 127a  :     0.052321 (c=  0.22873691)
     1a -> 129a  :     0.754177 (c=  0.86843350)
     1a -> 130a  :     0.078043 (c=  0.27936239)
     1a -> 132a  :     0.028205 (c= -0.16794434)
     1a -> 134a  :     0.016109 (c= -0.12692068)
     1a -> 135a  :     0.020278 (c= -0.14239993)

STATE 70:  E= 260.910308 au   7099.730 eV 57263193.6 cm**-1 <S**2> =   6.900611
     1b -> 127b  :     0.047258 (c= -0.21738836)
     1b -> 129b  :     0.708597 (c=  0.84178205)
     1b -> 130b  :     0.178606 (c=  0.42261772)
     1b -> 136b  :     0.012470 (c= -0.11166858)
     1b -> 138b  :     0.010127 (c= -0.10063442)

STATE 71:  E= 260.913889 au   7099.828 eV 57263979.5 cm**-1 <S**2> =   7.106840
     1a -> 125a  :     0.064058 (c= -0.25309611)
     1a -> 127a  :     0.130929 (c=  0.36184068)
     1a -> 129a  :     0.095837 (c= -0.30957598)
     1a -> 132a  :     0.556758 (c= -0.74616239)
     1a -> 134a  :     0.035365 (c= -0.18805656)
     1a -> 135a  :     0.061876 (c= -0.24874883)

STATE 72:  E= 260.915539 au   7099.873 eV 57264341.7 cm**-1 <S**2> =   6.953930
     1b -> 125b  :     0.035450 (c= -0.18828212)
     1b -> 127b  :     0.146768 (c=  0.38310373)
     1b -> 129b  :     0.151082 (c=  0.38869221)
     1b -> 130b  :     0.102110 (c= -0.31954663)
     1b -> 132b  :     0.387221 (c= -0.62227118)
     1b -> 134b  :     0.050960 (c= -0.22574308)
     1b -> 136b  :     0.082707 (c=  0.28758778)

STATE 73:  E= 260.916345 au   7099.895 eV 57264518.7 cm**-1 <S**2> =   7.106579
     1a -> 125a  :     0.024094 (c=  0.15522255)
     1a -> 126a  :     0.032648 (c= -0.18068642)
     1a -> 129a  :     0.081741 (c=  0.28590429)
     1a -> 130a  :     0.795824 (c= -0.89208987)
     1a -> 132a  :     0.020306 (c= -0.14249921)

STATE 74:  E= 260.916688 au   7099.904 eV 57264593.9 cm**-1 <S**2> =   7.161059
     1a -> 131a  :     0.537882 (c= -0.73340426)
     1a -> 133a  :     0.409569 (c=  0.63997546)
     1a -> 137a  :     0.013170 (c=  0.11475882)

STATE 75:  E= 260.916773 au   7099.906 eV 57264612.4 cm**-1 <S**2> =   6.890160
     1b -> 128b  :     0.062557 (c=  0.25011398)
     1b -> 130b  :     0.024385 (c= -0.15615771)
     1b -> 131b  :     0.704262 (c=  0.83920336)
     1b -> 133b  :     0.139730 (c=  0.37380502)
     1b -> 137b  :     0.015727 (c= -0.12540569)

STATE 76:  E= 260.916898 au   7099.910 eV 57264640.0 cm**-1 <S**2> =   6.929124
     1b -> 125b  :     0.043376 (c=  0.20826909)
     1b -> 126b  :     0.094052 (c=  0.30667950)
     1b -> 127b  :     0.012305 (c= -0.11092990)
     1b -> 129b  :     0.073947 (c=  0.27193108)
     1b -> 130b  :     0.563109 (c= -0.75040600)
     1b -> 131b  :     0.031258 (c= -0.17680015)
     1b -> 132b  :     0.042349 (c=  0.20578893)
     1b -> 133b  :     0.014696 (c= -0.12122584)
     1b -> 134b  :     0.037706 (c=  0.19418139)
     1b -> 136b  :     0.034272 (c= -0.18512791)

STATE 77:  E= 260.918165 au   7099.944 eV 57264918.0 cm**-1 <S**2> =   7.198920
     1a -> 128a  :     0.265913 (c=  0.51566722)
     1a -> 131a  :     0.287373 (c= -0.53607186)
     1a -> 133a  :     0.420451 (c= -0.64842202)

STATE 78:  E= 260.918352 au   7099.949 eV 57264959.1 cm**-1 <S**2> =   6.849829
     1b -> 128b  :     0.452111 (c=  0.67239211)
     1b -> 131b  :     0.014693 (c=  0.12121287)
     1b -> 133b  :     0.504747 (c= -0.71045518)

STATE 79:  E= 260.931347 au   7100.303 eV 57267811.2 cm**-1 <S**2> =   7.153187
     1a -> 127a  :     0.011950 (c=  0.10931498)
     1a -> 130a  :     0.017091 (c=  0.13073147)
     1a -> 132a  :     0.175781 (c= -0.41926234)
     1a -> 134a  :     0.246776 (c=  0.49676557)
     1a -> 135a  :     0.449626 (c=  0.67054144)
     1a -> 140a  :     0.022330 (c=  0.14943167)
     1a -> 141a  :     0.011089 (c=  0.10530614)
     1a -> 144a  :     0.028793 (c=  0.16968407)

STATE 80:  E= 260.932313 au   7100.329 eV 57268023.1 cm**-1 <S**2> =   6.896113
     1b -> 127b  :     0.026236 (c= -0.16197435)
     1b -> 129b  :     0.011853 (c=  0.10887323)
     1b -> 130b  :     0.011696 (c= -0.10814609)
     1b -> 132b  :     0.303316 (c=  0.55074099)
     1b -> 134b  :     0.118639 (c= -0.34443968)
     1b -> 136b  :     0.411244 (c=  0.64128273)
     1b -> 138b  :     0.022654 (c= -0.15051130)
     1b -> 140b  :     0.027314 (c=  0.16526980)
     1b -> 144b  :     0.032592 (c=  0.18053389)

STATE 81:  E= 260.935879 au   7100.426 eV 57268805.8 cm**-1 <S**2> =   7.562099
     1a -> 134a  :     0.470709 (c=  0.68608207)
     1a -> 135a  :     0.301358 (c= -0.54896122)
     1a -> 138a  :     0.055387 (c=  0.23534436)
     1a -> 140a  :     0.018069 (c=  0.13442225)
     1a -> 141a  :     0.030254 (c= -0.17393584)
     1b -> 134b  :     0.045023 (c= -0.21218600)
     1b -> 136b  :     0.021709 (c= -0.14733875)

STATE 82:  E= 260.936025 au   7100.430 eV 57268837.7 cm**-1 <S**2> =   6.486709
     1a -> 134a  :     0.038170 (c= -0.19537106)
     1a -> 135a  :     0.029218 (c=  0.17093131)
     1b -> 132b  :     0.011272 (c=  0.10617021)
     1b -> 134b  :     0.497911 (c= -0.70562803)
     1b -> 136b  :     0.280405 (c= -0.52953280)
     1b -> 138b  :     0.040412 (c= -0.20102804)
     1b -> 140b  :     0.020303 (c=  0.14248982)
     1b -> 141b  :     0.018790 (c= -0.13707615)
     1b -> 143b  :     0.010997 (c=  0.10486510)

STATE 83:  E= 260.936553 au   7100.445 eV 57268953.6 cm**-1 <S**2> =   7.040264
     1b -> 135b  :     0.753947 (c=  0.86830094)
     1b -> 137b  :     0.145489 (c=  0.38142972)
     1b -> 139b  :     0.051450 (c=  0.22682633)
     1b -> 146b  :     0.010589 (c=  0.10290202)

STATE 84:  E= 260.936617 au   7100.446 eV 57268967.8 cm**-1 <S**2> =   7.008793
     1a -> 136a  :     0.769593 (c= -0.87726474)
     1a -> 137a  :     0.144288 (c= -0.37985293)
     1a -> 139a  :     0.034974 (c= -0.18701405)
     1a -> 146a  :     0.011621 (c= -0.10780238)

STATE 85:  E= 260.941306 au   7100.574 eV 57269997.0 cm**-1 <S**2> =   7.159268
     1b -> 134b  :     0.124294 (c=  0.35255341)
     1b -> 136b  :     0.013792 (c= -0.11743735)
     1b -> 138b  :     0.150823 (c= -0.38835968)
     1b -> 140b  :     0.685965 (c=  0.82823028)

STATE 86:  E= 260.941455 au   7100.578 eV 57270029.6 cm**-1 <S**2> =   6.889859
     1a -> 134a  :     0.108364 (c=  0.32918616)
     1a -> 138a  :     0.106916 (c= -0.32698070)
     1a -> 140a  :     0.751736 (c= -0.86702698)

STATE 87:  E= 260.944753 au   7100.668 eV 57270753.5 cm**-1 <S**2> =   7.748208
     1a -> 136a  :     0.028479 (c=  0.16875771)
     1a -> 137a  :     0.059702 (c= -0.24434025)
     1a -> 139a  :     0.054066 (c= -0.23252192)
     1b -> 135b  :     0.167104 (c=  0.40878397)
     1b -> 137b  :     0.311897 (c= -0.55847749)
     1b -> 139b  :     0.327819 (c= -0.57255510)

STATE 88:  E= 260.944770 au   7100.668 eV 57270757.2 cm**-1 <S**2> =   6.300836
     1a -> 136a  :     0.154972 (c= -0.39366473)
     1a -> 137a  :     0.325469 (c=  0.57049898)
     1a -> 138a  :     0.034996 (c=  0.18707098)
     1a -> 139a  :     0.292509 (c=  0.54084135)
     1b -> 135b  :     0.030709 (c=  0.17523974)
     1b -> 137b  :     0.057562 (c= -0.23992149)
     1b -> 139b  :     0.060084 (c= -0.24512042)

STATE 89:  E= 260.946815 au   7100.724 eV 57271205.9 cm**-1 <S**2> =   7.116002
     1a -> 130a  :     0.010919 (c=  0.10449207)
     1a -> 134a  :     0.024843 (c=  0.15761613)
     1a -> 135a  :     0.018467 (c= -0.13589329)
     1a -> 137a  :     0.046053 (c=  0.21459973)
     1a -> 138a  :     0.320793 (c= -0.56638623)
     1a -> 140a  :     0.084930 (c=  0.29142827)
     1a -> 142a  :     0.388965 (c= -0.62367053)
     1a -> 143a  :     0.041895 (c= -0.20468192)
     1a -> 152a  :     0.016415 (c= -0.12811954)

STATE 90:  E= 260.947610 au   7100.745 eV 57271380.5 cm**-1 <S**2> =   6.932282
     1b -> 129b  :     0.013690 (c= -0.11700466)
     1b -> 134b  :     0.012696 (c=  0.11267633)
     1b -> 138b  :     0.341773 (c= -0.58461315)
     1b -> 140b  :     0.107592 (c= -0.32801152)
     1b -> 141b  :     0.036090 (c=  0.18997432)
     1b -> 142b  :     0.161660 (c=  0.40207026)
     1b -> 143b  :     0.268895 (c=  0.51855072)
     1b -> 152b  :     0.014402 (c=  0.12000916)

STATE 91:  E= 260.950090 au   7100.813 eV 57271924.7 cm**-1 <S**2> =   7.207164
     1a -> 135a  :     0.013708 (c= -0.11707942)
     1a -> 138a  :     0.071203 (c= -0.26683819)
     1a -> 140a  :     0.028257 (c=  0.16809940)
     1a -> 141a  :     0.419296 (c=  0.64753107)
     1a -> 142a  :     0.215221 (c=  0.46391882)
     1a -> 143a  :     0.022612 (c=  0.15037121)
     1a -> 144a  :     0.021579 (c= -0.14689793)
     1a -> 145a  :     0.100890 (c= -0.31763112)
     1a -> 147a  :     0.061459 (c=  0.24790875)

STATE 92:  E= 260.950666 au   7100.829 eV 57272051.2 cm**-1 <S**2> =   6.842019
     1b -> 134b  :     0.012297 (c= -0.11089293)
     1b -> 138b  :     0.092777 (c=  0.30459328)
     1b -> 140b  :     0.036422 (c=  0.19084532)
     1b -> 141b  :     0.617591 (c=  0.78586935)
     1b -> 143b  :     0.022917 (c=  0.15138201)
     1b -> 144b  :     0.036799 (c= -0.19183131)
     1b -> 145b  :     0.087888 (c=  0.29645963)
     1b -> 147b  :     0.038958 (c= -0.19737688)
     1b -> 150b  :     0.012877 (c= -0.11347647)

STATE 93:  E= 260.951109 au   7100.841 eV 57272148.4 cm**-1 <S**2> =   7.116090
     1a -> 139a  :     0.052209 (c= -0.22849389)
     1a -> 141a  :     0.011016 (c=  0.10495565)
     1a -> 142a  :     0.120948 (c= -0.34777534)
     1a -> 143a  :     0.680270 (c=  0.82478479)
     1a -> 146a  :     0.026469 (c=  0.16269202)
     1a -> 148a  :     0.075335 (c=  0.27447191)

STATE 94:  E= 260.951537 au   7100.852 eV 57272242.3 cm**-1 <S**2> =   6.933365
     1b -> 139b  :     0.043773 (c=  0.20922035)
     1b -> 142b  :     0.638944 (c=  0.79933952)
     1b -> 143b  :     0.208479 (c= -0.45659535)
     1b -> 146b  :     0.011269 (c= -0.10615341)
     1b -> 148b  :     0.035241 (c= -0.18772546)
     1b -> 149b  :     0.011526 (c=  0.10735716)
     1b -> 151b  :     0.014716 (c= -0.12131087)

STATE 95:  E= 260.954322 au   7100.928 eV 57272853.5 cm**-1 <S**2> =   7.042476
     1b -> 131b  :     0.016179 (c= -0.12719523)
     1b -> 137b  :     0.421418 (c= -0.64916679)
     1b -> 139b  :     0.474673 (c=  0.68896496)
     1b -> 142b  :     0.029919 (c= -0.17297149)
     1b -> 143b  :     0.016473 (c=  0.12834657)

STATE 96:  E= 260.954592 au   7100.935 eV 57272912.7 cm**-1 <S**2> =   7.006655
     1a -> 131a  :     0.014561 (c=  0.12066820)
     1a -> 137a  :     0.310572 (c=  0.55728963)
     1a -> 138a  :     0.046644 (c=  0.21597204)
     1a -> 139a  :     0.518708 (c= -0.72021360)
     1a -> 143a  :     0.058458 (c= -0.24178062)
     1a -> 148a  :     0.012069 (c=  0.10986053)
     1a -> 151a  :     0.010499 (c= -0.10246345)

STATE 97:  E= 260.955709 au   7100.966 eV 57273158.0 cm**-1 <S**2> =   7.103625
     1a -> 137a  :     0.030841 (c=  0.17561711)
     1a -> 138a  :     0.250215 (c= -0.50021533)
     1a -> 140a  :     0.036258 (c=  0.19041430)
     1a -> 141a  :     0.335767 (c= -0.57945396)
     1a -> 142a  :     0.182911 (c=  0.42768080)
     1a -> 143a  :     0.080990 (c=  0.28458711)
     1a -> 144a  :     0.034064 (c=  0.18456341)
     1a -> 145a  :     0.011561 (c=  0.10752411)
     1a -> 150a  :     0.011219 (c=  0.10591895)

STATE 98:  E= 260.956058 au   7100.975 eV 57273234.6 cm**-1 <S**2> =   6.945535
     1b -> 138b  :     0.266486 (c= -0.51622265)
     1b -> 140b  :     0.057834 (c= -0.24048634)
     1b -> 141b  :     0.125227 (c=  0.35387476)
     1b -> 142b  :     0.079108 (c= -0.28126183)
     1b -> 143b  :     0.404342 (c= -0.63587889)
     1b -> 144b  :     0.016770 (c= -0.12949720)
     1b -> 145b  :     0.012033 (c=  0.10969550)

STATE 99:  E= 260.958422 au   7101.040 eV 57273753.5 cm**-1 <S**2> =   7.151523
     1a -> 135a  :     0.047482 (c= -0.21790313)
     1a -> 140a  :     0.011555 (c= -0.10749454)
     1a -> 141a  :     0.069571 (c=  0.26376236)
     1a -> 142a  :     0.020768 (c=  0.14410999)
     1a -> 144a  :     0.608747 (c=  0.78022261)
     1a -> 145a  :     0.027381 (c=  0.16547095)
     1a -> 147a  :     0.081210 (c= -0.28497390)
     1a -> 150a  :     0.028792 (c= -0.16968227)
     1a -> 152a  :     0.076443 (c= -0.27648314)

STATE 100:  E= 260.960359 au   7101.092 eV 57274178.6 cm**-1 <S**2> =   6.896597
     1b -> 136b  :     0.052915 (c=  0.23003225)
     1b -> 140b  :     0.014278 (c=  0.11949172)
     1b -> 141b  :     0.066411 (c= -0.25770358)
     1b -> 144b  :     0.648422 (c= -0.80524629)
     1b -> 147b  :     0.045136 (c= -0.21245239)
     1b -> 150b  :     0.052300 (c= -0.22869160)
     1b -> 152b  :     0.089215 (c=  0.29868804)


-----------------------------
TD-DFT/TDA-EXCITATION SPECTRA
-----------------------------

Center of mass = (  0.0065,  0.0209, -0.0009)
Calculating the Dipole integrals                  ... done
Transforming integrals                            ... done
Calculating the Linear Momentum integrals         ... done
Transforming integrals                            ... done
Calculating the Quadrupole integrals              ... done
Transforming integrals                            ... done
Calculating angular momentum integrals            ... done
Transforming integrals                            ... done
Calculating the Octupole and 
the Magnetic Quadrupole  integrals                ... done
Transforming integrals                            ... done

-----------------------------------------------------------------------------
         ABSORPTION SPECTRUM VIA TRANSITION ELECTRIC DIPOLE MOMENTS
-----------------------------------------------------------------------------
State   Energy    Wavelength  fosc         T2        TX        TY        TZ  
        (cm-1)      (nm)                 (au**2)    (au)      (au)      (au) 
-----------------------------------------------------------------------------
   1 57171415.8      0.2   0.000000068   0.00000   0.00001  -0.00001   0.00000
   2 57177412.2      0.2   0.000000013   0.00000  -0.00001   0.00000  -0.00000
   3 57183981.7      0.2   0.000001228   0.00000  -0.00004   0.00007  -0.00001
   4 57184846.3      0.2   0.000000421   0.00000  -0.00000   0.00000   0.00005
   5 57210892.8      0.2   0.000007570   0.00000  -0.00013   0.00016  -0.00002
   6 57213182.2      0.2   0.000005138   0.00000  -0.00011   0.00013  -0.00001
   7 57213512.6      0.2   0.000000025   0.00000   0.00000  -0.00000  -0.00001
   8 57213827.2      0.2   0.000000024   0.00000   0.00000  -0.00000  -0.00001
   9 57222671.9      0.2   0.000002431   0.00000  -0.00001   0.00012   0.00000
  10 57226831.9      0.2   0.000013648   0.00000  -0.00018   0.00021  -0.00003
  11 57227440.9      0.2   0.000008100   0.00000   0.00009  -0.00020   0.00001
  12 57228643.3      0.2   0.000004934   0.00000   0.00014  -0.00009   0.00002
  13 57230414.5      0.2   0.000001078   0.00000  -0.00001   0.00000   0.00008
  14 57230525.0      0.2   0.000001529   0.00000  -0.00001   0.00000   0.00009
  15 57234814.6      0.2   0.000016631   0.00000  -0.00019   0.00024   0.00001
  16 57235252.2      0.2   0.000020971   0.00000  -0.00002  -0.00001   0.00035
  17 57235723.8      0.2   0.000011228   0.00000  -0.00003   0.00001   0.00025
  18 57237208.0      0.2   0.000000486   0.00000   0.00004  -0.00004   0.00001
  19 57237332.6      0.2   0.000007286   0.00000  -0.00011   0.00017   0.00002
  20 57237417.7      0.2   0.000005277   0.00000   0.00002  -0.00000  -0.00017
  21 57237446.4      0.2   0.000005772   0.00000   0.00000  -0.00003   0.00018
  22 57237879.1      0.2   0.000004161   0.00000  -0.00011   0.00011  -0.00002
  23 57238830.4      0.2   0.000000114   0.00000  -0.00002  -0.00002   0.00000
  24 57239023.0      0.2   0.000001591   0.00000   0.00001  -0.00009   0.00001
  25 57239049.3      0.2   0.000017646   0.00000   0.00009  -0.00031   0.00002
  26 57239128.3      0.2   0.000011014   0.00000   0.00004  -0.00025   0.00001
  27 57239690.7      0.2   0.000000590   0.00000   0.00001  -0.00000  -0.00006
  28 57239858.4      0.2   0.000001182   0.00000  -0.00001   0.00000   0.00008
  29 57243403.8      0.2   0.000042272   0.00000   0.00031  -0.00038   0.00005
  30 57243670.4      0.2   0.000023528   0.00000   0.00025  -0.00027   0.00004
  31 57244651.3      0.2   0.000036486   0.00000   0.00005  -0.00002  -0.00045
  32 57244805.3      0.2   0.000019848   0.00000   0.00004  -0.00001  -0.00034
  33 57246141.0      0.2   0.000037125   0.00000  -0.00006   0.00046  -0.00002
  34 57246335.4      0.2   0.000028212   0.00000  -0.00006   0.00040  -0.00002
  35 57247416.7      0.2   0.000006769   0.00000  -0.00012  -0.00016   0.00001
  36 57247533.3      0.2   0.000008612   0.00000   0.00011   0.00019  -0.00001
  37 57247905.4      0.2   0.000046018   0.00000  -0.00005   0.00002   0.00051
  38 57248145.3      0.2   0.000028555   0.00000   0.00004  -0.00001  -0.00040
  39 57248827.7      0.2   0.000008517   0.00000   0.00020  -0.00009   0.00002
  40 57249265.8      0.2   0.000001839   0.00000   0.00010   0.00003   0.00001
  41 57249521.8      0.2   0.000004550   0.00000   0.00007  -0.00014   0.00002
  42 57250043.3      0.2   0.000006001   0.00000  -0.00016   0.00009  -0.00002
  43 57250675.1      0.2   0.000000016   0.00000  -0.00000   0.00000   0.00001
  44 57250771.3      0.2   0.000000063   0.00000   0.00000  -0.00000  -0.00002
  45 57251867.0      0.2   0.000001788   0.00000   0.00001  -0.00000  -0.00010
  46 57251915.0      0.2   0.000005024   0.00000   0.00002  -0.00001  -0.00017
  47 57252455.7      0.2   0.000039867   0.00000   0.00004  -0.00048   0.00002
  48 57252599.0      0.2   0.000025783   0.00000  -0.00003  -0.00038   0.00001
  49 57252990.5      0.2   0.000003151   0.00000  -0.00009  -0.00010   0.00001
  50 57253056.7      0.2   0.000003854   0.00000  -0.00008  -0.00013   0.00000
  51 57254279.8      0.2   0.000000424   0.00000   0.00004   0.00003   0.00001
  52 57254305.6      0.2   0.000000162   0.00000   0.00003   0.00000   0.00001
  53 57254698.4      0.2   0.000176304   0.00000  -0.00058   0.00082  -0.00008
  54 57255144.9      0.2   0.000100627   0.00000  -0.00008   0.00003   0.00076
  55 57255183.9      0.2   0.000000106   0.00000   0.00000  -0.00001   0.00002
  56 57255371.5      0.2   0.000110628   0.00000   0.00007  -0.00002  -0.00079
  57 57255729.1      0.2   0.000100889   0.00000  -0.00038   0.00066  -0.00006
  58 57256187.2      0.2   0.000065058   0.00000   0.00007  -0.00003  -0.00061
  59 57257377.2      0.2   0.000079711   0.00000  -0.00051   0.00044  -0.00006
  60 57257498.5      0.2   0.000110038   0.00000   0.00007  -0.00002  -0.00079
  61 57257879.0      0.2   0.000022884   0.00000  -0.00017  -0.00032   0.00000
  62 57258172.5      0.2   0.000120770   0.00000  -0.00035   0.00075  -0.00004
  63 57258702.3      0.2   0.000253226   0.00000  -0.00010   0.00002   0.00120
  64 57258916.9      0.2   0.000050433   0.00000   0.00051  -0.00018   0.00003
  65 57259823.2      0.2   0.000006069   0.00000   0.00002  -0.00001  -0.00018
  66 57259925.7      0.2   0.000001402   0.00000   0.00002  -0.00000  -0.00009
  67 57260492.3      0.2   0.000019874   0.00000   0.00031   0.00012   0.00003
  68 57260528.2      0.2   0.000022608   0.00000  -0.00035  -0.00009  -0.00003
  69 57262835.7      0.2   0.000064574   0.00000  -0.00055  -0.00027  -0.00005
  70 57263193.7      0.2   0.000057171   0.00000   0.00049   0.00030   0.00005
  71 57263979.6      0.2   0.000060079   0.00000  -0.00051   0.00029  -0.00006
  72 57264341.8      0.2   0.000065817   0.00000  -0.00059   0.00018  -0.00006
  73 57264518.7      0.2   0.000009262   0.00000   0.00001  -0.00023   0.00000
  74 57264593.9      0.2   0.000006351   0.00000   0.00002   0.00002  -0.00019
  75 57264612.5      0.2   0.000009245   0.00000   0.00009  -0.00011  -0.00018
  76 57264640.1      0.2   0.000042107   0.00000   0.00027  -0.00040   0.00009
  77 57264918.1      0.2   0.000010834   0.00000  -0.00003   0.00001   0.00025
  78 57264959.2      0.2   0.000025686   0.00000  -0.00004   0.00001   0.00038
  79 57267811.3      0.2   0.000027230   0.00000   0.00038  -0.00009   0.00004
  80 57268023.2      0.2   0.000040221   0.00000  -0.00045   0.00015  -0.00005
  81 57268805.9      0.2   0.000001450   0.00000  -0.00008  -0.00005  -0.00001
  82 57268837.8      0.2   0.000009615   0.00000   0.00023   0.00006   0.00003
  83 57268953.7      0.2   0.000000270   0.00000  -0.00001  -0.00001   0.00004
  84 57268967.9      0.2   0.000000197   0.00000  -0.00000  -0.00001   0.00003
  85 57269997.0      0.2   0.000004593   0.00000  -0.00013   0.00009  -0.00002
  86 57270029.7      0.2   0.000005278   0.00000  -0.00014   0.00011  -0.00002
  87 57270753.6      0.2   0.000001674   0.00000   0.00000   0.00000  -0.00010
  88 57270757.2      0.2   0.000011166   0.00000   0.00001   0.00001  -0.00025
  89 57271205.9      0.2   0.000003878   0.00000   0.00014  -0.00004   0.00003
  90 57271380.6      0.2   0.000005507   0.00000   0.00017  -0.00004   0.00004
  91 57271924.8      0.2   0.000003834   0.00000  -0.00008   0.00013   0.00001
  92 57272051.2      0.2   0.000004990   0.00000   0.00007  -0.00015  -0.00002
  93 57272148.5      0.2   0.000019207   0.00000  -0.00003  -0.00000   0.00033
  94 57272242.3      0.2   0.000019883   0.00000  -0.00003  -0.00001   0.00034
  95 57272853.6      0.2   0.000002131   0.00000  -0.00001  -0.00000   0.00011
  96 57272912.8      0.2   0.000003185   0.00000  -0.00001   0.00000   0.00013
  97 57273158.1      0.2   0.000005216   0.00000  -0.00009   0.00015   0.00003
  98 57273234.7      0.2   0.000005029   0.00000  -0.00008   0.00015   0.00002
  99 57273753.6      0.2   0.000021478   0.00000   0.00027  -0.00022   0.00004
 100 57274178.7      0.2   0.000040454   0.00000   0.00039  -0.00027   0.00006

-----------------------------------------------------------------------------
         ABSORPTION SPECTRUM VIA TRANSITION VELOCITY DIPOLE MOMENTS
-----------------------------------------------------------------------------
State   Energy    Wavelength   fosc        P2         PX        PY        PZ  
        (cm-1)      (nm)                 (au**2)     (au)      (au)      (au) 
-----------------------------------------------------------------------------
   1 57171415.8      0.2   0.000000069   0.00003  -0.00380   0.00351  -0.00045
   2 57177412.2      0.2   0.000000013   0.00001   0.00223  -0.00043   0.00013
   3 57183981.7      0.2   0.000001246   0.00049   0.01049  -0.01935   0.00153
   4 57184846.3      0.2   0.000000427   0.00017   0.00074  -0.00115  -0.01284
   5 57210892.8      0.2   0.000007683   0.00300   0.03440  -0.04241   0.00477
   6 57213182.2      0.2   0.000005213   0.00204   0.02796  -0.03523   0.00389
   7 57213512.6      0.2   0.000000026   0.00001  -0.00039   0.00016   0.00313
   8 57213827.2      0.2   0.000000025   0.00001  -0.00040   0.00019   0.00307
   9 57222671.9      0.2   0.000002467   0.00096   0.00248  -0.03094  -0.00109
  10 57226831.9      0.2   0.000013853   0.00542   0.04845  -0.05492   0.00735
  11 57227440.9      0.2   0.000008216   0.00321  -0.02293   0.05180  -0.00212
  12 57228643.3      0.2   0.000005009   0.00196  -0.03690   0.02367  -0.00611
  13 57230414.5      0.2   0.000001090   0.00043   0.00174  -0.00006  -0.02057
  14 57230525.0      0.2   0.000001547   0.00061   0.00295  -0.00109  -0.02440
  15 57234814.6      0.2   0.000016885   0.00660   0.05068  -0.06351  -0.00195
  16 57235252.2      0.2   0.000021295   0.00833   0.00472   0.00290  -0.09110
  17 57235723.8      0.2   0.000011402   0.00446   0.00728  -0.00278  -0.06633
  18 57237208.0      0.2   0.000000491   0.00019  -0.00978   0.00969  -0.00169
  19 57237332.6      0.2   0.000007407   0.00290   0.02842  -0.04538  -0.00554
  20 57237417.7      0.2   0.000005355   0.00209  -0.00417   0.00051   0.04557
  21 57237446.4      0.2   0.000005857   0.00229  -0.00054   0.00782  -0.04722
  22 57237879.1      0.2   0.000004221   0.00165   0.02793  -0.02899   0.00556
  23 57238830.4      0.2   0.000000116   0.00005   0.00538   0.00405  -0.00016
  24 57239023.0      0.2   0.000001619   0.00063  -0.00232   0.02499  -0.00192
  25 57239049.3      0.2   0.000017970   0.00703  -0.02272   0.08057  -0.00461
  26 57239128.3      0.2   0.000011228   0.00439  -0.01133   0.06524  -0.00288
  27 57239690.7      0.2   0.000000598   0.00023  -0.00154   0.00069   0.01520
  28 57239858.4      0.2   0.000001200   0.00047   0.00221  -0.00096  -0.02153
  29 57243403.8      0.2   0.000042991   0.01682  -0.08187   0.09974  -0.01304
  30 57243670.4      0.2   0.000023944   0.00937  -0.06526   0.07072  -0.01034
  31 57244651.3      0.2   0.000037078   0.01451  -0.01335   0.00511   0.11959
  32 57244805.3      0.2   0.000020174   0.00789  -0.01009   0.00378   0.08819
  33 57246141.0      0.2   0.000037719   0.01476   0.01659  -0.12018   0.00624
  34 57246335.4      0.2   0.000028668   0.01122   0.01576  -0.10459   0.00529
  35 57247416.7      0.2   0.000006905   0.00270   0.03179   0.04110  -0.00149
  36 57247533.3      0.2   0.000008784   0.00344  -0.02841  -0.05125   0.00166
  37 57247905.4      0.2   0.000046742   0.01829   0.01205  -0.00458  -0.13462
  38 57248145.3      0.2   0.000029009   0.01135  -0.00953   0.00374   0.10604
  39 57248827.7      0.2   0.000008660   0.00339  -0.05317   0.02311  -0.00520
  40 57249265.8      0.2   0.000001876   0.00073  -0.02555  -0.00890  -0.00136
  41 57249521.8      0.2   0.000004635   0.00181  -0.01875   0.03799  -0.00432
  42 57250043.3      0.2   0.000006106   0.00239   0.04199  -0.02434   0.00577
  43 57250675.1      0.2   0.000000016   0.00001   0.00055  -0.00044  -0.00241
  44 57250771.3      0.2   0.000000064   0.00003  -0.00096   0.00068   0.00487
  45 57251867.0      0.2   0.000001817   0.00071  -0.00254   0.00130   0.02651
  46 57251915.0      0.2   0.000005104   0.00200  -0.00426   0.00205   0.04444
  47 57252455.7      0.2   0.000040540   0.01586  -0.01013   0.12543  -0.00536
  48 57252599.0      0.2   0.000026242   0.01027   0.00857   0.10093  -0.00266
  49 57252990.5      0.2   0.000003221   0.00126   0.02347   0.02660  -0.00147
  50 57253056.7      0.2   0.000003939   0.00154   0.02132   0.03295  -0.00109
  51 57254279.8      0.2   0.000000433   0.00017  -0.01053  -0.00741  -0.00187
  52 57254305.6      0.2   0.000000166   0.00006  -0.00786  -0.00067  -0.00164
  53 57254698.4      0.2   0.000179122   0.07009   0.15179  -0.21592   0.02079
  54 57255144.9      0.2   0.000102176   0.03998   0.02201  -0.00886  -0.19854
  55 57255183.9      0.2   0.000000107   0.00004  -0.00073   0.00242  -0.00596
  56 57255371.5      0.2   0.000112357   0.04397  -0.01969   0.00489   0.20870
  57 57255729.1      0.2   0.000102543   0.04013   0.09899  -0.17341   0.01598
  58 57256187.2      0.2   0.000066083   0.02586  -0.01721   0.00696   0.15973
  59 57257377.2      0.2   0.000080935   0.03167   0.13427  -0.11562   0.01657
  60 57257498.5      0.2   0.000111710   0.04372  -0.01943   0.00612   0.20809
  61 57257879.0      0.2   0.000023371   0.00915   0.04535   0.08419  -0.00060
  62 57258172.5      0.2   0.000122749   0.04804   0.09220  -0.19853   0.01099
  63 57258702.3      0.2   0.000257108   0.10062   0.02721  -0.00570  -0.31598
  64 57258916.9      0.2   0.000051257   0.02006  -0.13338   0.04709  -0.00717
  65 57259823.2      0.2   0.000006157   0.00241  -0.00641   0.00256   0.04860
  66 57259925.7      0.2   0.000001421   0.00056  -0.00414   0.00112   0.02318
  67 57260492.3      0.2   0.000020254   0.00793  -0.08289  -0.03162  -0.00752
  68 57260528.2      0.2   0.000023032   0.00901   0.09141   0.02419   0.00849
  69 57262835.7      0.2   0.000065868   0.02578   0.14379   0.07007   0.01395
  70 57263193.7      0.2   0.000058335   0.02283  -0.12827  -0.07879  -0.01305
  71 57263979.6      0.2   0.000061002   0.02387   0.13300  -0.07725   0.01469
  72 57264341.8      0.2   0.000066888   0.02618   0.15399  -0.04713   0.01567
  73 57264518.7      0.2   0.000009421   0.00369  -0.00376   0.06060  -0.00019
  74 57264593.9      0.2   0.000006435   0.00252  -0.00412  -0.00406   0.04985
  75 57264612.5      0.2   0.000009369   0.00367  -0.02368   0.02856   0.04786
  76 57264640.1      0.2   0.000042761   0.01674  -0.07018   0.10599  -0.02399
  77 57264918.1      0.2   0.000010988   0.00430   0.00707  -0.00179  -0.06517
  78 57264959.2      0.2   0.000026052   0.01020   0.01058  -0.00172  -0.10041
  79 57267811.3      0.2   0.000027705   0.01084  -0.10111   0.02270  -0.01025
  80 57268023.2      0.2   0.000040911   0.01601   0.11940  -0.04012   0.01215
  81 57268805.9      0.2   0.000001481   0.00058   0.01997   0.01302   0.00342
  82 57268837.8      0.2   0.000009811   0.00384  -0.05961  -0.01457  -0.00864
  83 57268953.7      0.2   0.000000273   0.00011   0.00141   0.00320  -0.00972
  84 57268967.9      0.2   0.000000199   0.00008   0.00083   0.00367  -0.00798
  85 57269997.0      0.2   0.000004652   0.00182   0.03513  -0.02379   0.00453
  86 57270029.7      0.2   0.000005342   0.00209   0.03601  -0.02765   0.00544
  87 57270753.6      0.2   0.000001704   0.00067  -0.00092  -0.00092   0.02579
  88 57270757.2      0.2   0.000011365   0.00445  -0.00159  -0.00272   0.06662
  89 57271205.9      0.2   0.000003943   0.00154  -0.03639   0.01170  -0.00908
  90 57271380.6      0.2   0.000005599   0.00219  -0.04405   0.01146  -0.01094
  91 57271924.8      0.2   0.000003905   0.00153   0.02065  -0.03317  -0.00149
  92 57272051.2      0.2   0.000005084   0.00199  -0.01866   0.04000   0.00643
  93 57272148.5      0.2   0.000019522   0.00764   0.00879   0.00024  -0.08697
  94 57272242.3      0.2   0.000020201   0.00791   0.00785   0.00274  -0.08853
  95 57272853.6      0.2   0.000002178   0.00085   0.00264   0.00031  -0.02908
  96 57272912.8      0.2   0.000003254   0.00127   0.00340   0.00004  -0.03553
  97 57273158.1      0.2   0.000005317   0.00208   0.02266  -0.03889  -0.00741
  98 57273234.7      0.2   0.000005126   0.00201   0.02052  -0.03931  -0.00634
  99 57273753.6      0.2   0.000021810   0.00854  -0.07188   0.05696  -0.01126
 100 57274178.7      0.2   0.000041092   0.01609  -0.10343   0.07196  -0.01448

-------------------------------------------------------------------
                             CD SPECTRUM
-------------------------------------------------------------------
State  Energy     Wavelength     R         MX        MY        MZ   
       (cm-1)       (nm)     (1e40*cgs)   (au)      (au)      (au)  
-------------------------------------------------------------------
   1 57171415.8      0.2     -0.00000  -0.00087   0.00027   0.00946
   2 57177412.2      0.2     -0.00000   0.00032  -0.00018  -0.00585
   3 57183981.7      0.2      0.00000   0.00228  -0.00069  -0.02431
   4 57184846.3      0.2     -0.00000  -0.03433  -0.00249  -0.00176
   5 57210892.8      0.2      0.00000   0.00878  -0.00230  -0.08366
   6 57213182.2      0.2      0.00000   0.00708  -0.00187  -0.06786
   7 57213512.6      0.2      0.00000   0.00836   0.00063   0.00100
   8 57213827.2      0.2      0.00000   0.00821   0.00062   0.00103
   9 57222671.9      0.2      0.00000  -0.00579  -0.00044  -0.00077
  10 57226831.9      0.2      0.00000   0.01449  -0.00312  -0.11874
  11 57227440.9      0.2      0.00000  -0.00084   0.00173   0.05133
  12 57228643.3      0.2     -0.00000  -0.01409   0.00228   0.09385
  13 57230414.5      0.2      0.00000  -0.05481  -0.00404  -0.00462
  14 57230525.0      0.2     -0.00000  -0.06510  -0.00487  -0.00765
  15 57234814.6      0.2      0.00000  -0.01111  -0.00508  -0.12305
  16 57235252.2      0.2     -0.00000  -0.24244  -0.01759  -0.01312
  17 57235723.8      0.2     -0.00000  -0.17697  -0.01317  -0.01886
  18 57237208.0      0.2      0.00000  -0.00361   0.00059   0.02422
  19 57237332.6      0.2     -0.00000  -0.01898  -0.00368  -0.06716
  20 57237417.7      0.2      0.00000   0.12146   0.00897   0.01102
  21 57237446.4      0.2      0.00000  -0.12508  -0.00884  -0.00003
  22 57237879.1      0.2      0.00000   0.01211  -0.00155  -0.06895
  23 57238830.4      0.2     -0.00000  -0.00005  -0.00053  -0.01511
  24 57239023.0      0.2     -0.00000  -0.00279  -0.00015   0.00148
  25 57239049.3      0.2      0.00000  -0.00479   0.00124   0.04537
  26 57239128.3      0.2     -0.00000  -0.00160   0.00051   0.01790
  27 57239690.7      0.2     -0.00000   0.04057   0.00301   0.00398
  28 57239858.4      0.2     -0.00000  -0.05745  -0.00426  -0.00572
  29 57243403.8      0.2      0.00001  -0.02548   0.00515   0.19932
  30 57243670.4      0.2      0.00000  -0.02097   0.00412   0.16055
  31 57244651.3      0.2     -0.00001   0.31908   0.02376   0.03460
  32 57244805.3      0.2     -0.00001   0.23529   0.01754   0.02616
  33 57246141.0      0.2     -0.00000   0.00544  -0.00037  -0.02158
  34 57246335.4      0.2     -0.00000   0.00437  -0.00047  -0.02229
  35 57247416.7      0.2     -0.00000  -0.00015  -0.00324  -0.09242
  36 57247533.3      0.2     -0.00000  -0.00035   0.00295   0.08534
  37 57247905.4      0.2     -0.00001  -0.35907  -0.02647  -0.03123
  38 57248145.3      0.2     -0.00001   0.28286   0.02085   0.02467
  39 57248827.7      0.2      0.00000  -0.01170   0.00396   0.13731
  40 57249265.8      0.2      0.00000  -0.00446   0.00212   0.06976
  41 57249521.8      0.2     -0.00000  -0.00797   0.00093   0.04279
  42 57250043.3      0.2     -0.00000   0.01311  -0.00282  -0.10729
  43 57250675.1      0.2     -0.00000  -0.00645  -0.00050  -0.00137
  44 57250771.3      0.2     -0.00000   0.01302   0.00101   0.00242
  45 57251867.0      0.2     -0.00000   0.07075   0.00523   0.00653
  46 57251915.0      0.2      0.00000   0.11858   0.00876   0.01097
  47 57252455.7      0.2     -0.00000  -0.00262  -0.00007   0.00337
  48 57252599.0      0.2     -0.00000   0.00229  -0.00130  -0.04183
  49 57252990.5      0.2     -0.00000  -0.00146  -0.00246  -0.06754
  50 57253056.7      0.2     -0.00000   0.00015  -0.00219  -0.06299
  51 57254279.8      0.2      0.00000  -0.00566   0.00063   0.02946
  52 57254305.6      0.2      0.00000  -0.00442   0.00042   0.02106
  53 57254698.4      0.2     -0.00001   0.03533  -0.01020  -0.36373
  54 57255144.9      0.2     -0.00000  -0.52977  -0.03943  -0.05698
  55 57255183.9      0.2     -0.00000  -0.01564  -0.00105   0.00149
  56 57255371.5      0.2      0.00000   0.55646   0.04113   0.05153
  57 57255729.1      0.2     -0.00001   0.02646  -0.00619  -0.23108
  58 57256187.2      0.2     -0.00000   0.42620   0.03168   0.04453
  59 57257377.2      0.2      0.00001   0.03339  -0.00936  -0.33595
  60 57257498.5      0.2      0.00001   0.55494   0.04099   0.05060
  61 57257879.0      0.2     -0.00000   0.00624  -0.00433  -0.13668
  62 57258172.5      0.2      0.00000   0.01081  -0.00650  -0.20824
  63 57258702.3      0.2      0.00002  -0.84234  -0.06203  -0.07141
  64 57258916.9      0.2     -0.00001  -0.01472   0.01105   0.34648
  65 57259823.2      0.2     -0.00000   0.12971   0.00975   0.01659
  66 57259925.7      0.2     -0.00000   0.06187   0.00475   0.01082
  67 57260492.3      0.2      0.00000  -0.02298   0.00629   0.22677
  68 57260528.2      0.2      0.00000   0.02486  -0.00690  -0.24809
  69 57262835.7      0.2      0.00000   0.04368  -0.01074  -0.39626
  70 57263193.7      0.2      0.00000  -0.04208   0.00947   0.35655
  71 57263979.6      0.2      0.00000   0.03196  -0.00960  -0.33979
  72 57264341.8      0.2     -0.00000   0.03735  -0.01137  -0.40136
  73 57264518.7      0.2      0.00000   0.00512   0.00031  -0.00140
  74 57264593.9      0.2     -0.00000   0.13243   0.00977   0.01175
  75 57264612.5      0.2     -0.00001   0.13015   0.01121   0.05771
  76 57264640.1      0.2      0.00001  -0.05405   0.00201   0.16702
  77 57264918.1      0.2      0.00000  -0.17379  -0.01293  -0.01849
  78 57264959.2      0.2      0.00000  -0.26765  -0.01989  -0.02785
  79 57267811.3      0.2      0.00000  -0.02520   0.00747   0.26510
  80 57268023.2      0.2      0.00000   0.02864  -0.00881  -0.31053
  81 57268805.9      0.2     -0.00000   0.01033  -0.00121  -0.05564
  82 57268837.8      0.2     -0.00000  -0.02438   0.00391   0.16155
  83 57268953.7      0.2     -0.00000  -0.02561  -0.00196  -0.00435
  84 57268967.9      0.2     -0.00000  -0.02092  -0.00158  -0.00291
  85 57269997.0      0.2      0.00000   0.00987  -0.00241  -0.08912
  86 57270029.7      0.2      0.00000   0.01193  -0.00232  -0.09072
  87 57270753.6      0.2     -0.00000   0.06862   0.00494   0.00263
  88 57270757.2      0.2     -0.00000   0.17724   0.01269   0.00476
  89 57271205.9      0.2      0.00000  -0.02309   0.00167   0.09475
  90 57271380.6      0.2      0.00000  -0.02809   0.00203   0.11521
  91 57271924.8      0.2      0.00000  -0.00704  -0.00220  -0.04877
  92 57272051.2      0.2      0.00000   0.02084   0.00295   0.04219
  93 57272148.5      0.2     -0.00000  -0.23168  -0.01719  -0.02346
  94 57272242.3      0.2     -0.00000  -0.23561  -0.01740  -0.02143
  95 57272853.6      0.2     -0.00000  -0.07744  -0.00572  -0.00710
  96 57272912.8      0.2     -0.00000  -0.09464  -0.00701  -0.00907
  97 57273158.1      0.2     -0.00000  -0.02335  -0.00350  -0.05304
  98 57273234.7      0.2     -0.00000  -0.02055  -0.00310  -0.04725
  99 57273753.6      0.2     -0.00000  -0.02471   0.00456   0.18077
 100 57274178.7      0.2     -0.00000  -0.03189   0.00689   0.26199

-------------------------------------------------------------------
         CD SPECTRUM VIA TRANSITION VELOCITY DIPOLE MOMENTS        
-------------------------------------------------------------------
State  Energy     Wavelength     R         MX        MY        MZ   
       (cm-1)       (nm)     (1e40*cgs)   (au)      (au)      (au)  
-------------------------------------------------------------------
   1 57171415.8      0.2     -0.00000  -0.00087   0.00027   0.00946
   2 57177412.2      0.2     -0.00000   0.00032  -0.00018  -0.00585
   3 57183981.7      0.2     -0.00000   0.00228  -0.00069  -0.02431
   4 57184846.3      0.2      0.00000  -0.03433  -0.00249  -0.00176
   5 57210892.8      0.2      0.00000   0.00878  -0.00230  -0.08366
   6 57213182.2      0.2      0.00000   0.00708  -0.00187  -0.06786
   7 57213512.6      0.2      0.00000   0.00836   0.00063   0.00100
   8 57213827.2      0.2      0.00000   0.00821   0.00062   0.00103
   9 57222671.9      0.2      0.00000  -0.00579  -0.00044  -0.00077
  10 57226831.9      0.2      0.00000   0.01449  -0.00312  -0.11874
  11 57227440.9      0.2      0.00000  -0.00084   0.00173   0.05133
  12 57228643.3      0.2      0.00000  -0.01409   0.00228   0.09385
  13 57230414.5      0.2      0.00000  -0.05481  -0.00404  -0.00462
  14 57230525.0      0.2     -0.00000  -0.06510  -0.00487  -0.00765
  15 57234814.6      0.2     -0.00000  -0.01111  -0.00508  -0.12305
  16 57235252.2      0.2      0.00000  -0.24244  -0.01759  -0.01312
  17 57235723.8      0.2     -0.00000  -0.17697  -0.01317  -0.01886
  18 57237208.0      0.2     -0.00000  -0.00361   0.00059   0.02422
  19 57237332.6      0.2     -0.00000  -0.01898  -0.00368  -0.06716
  20 57237417.7      0.2      0.00000   0.12146   0.00897   0.01102
  21 57237446.4      0.2      0.00000  -0.12508  -0.00884  -0.00003
  22 57237879.1      0.2     -0.00000   0.01211  -0.00155  -0.06895
  23 57238830.4      0.2      0.00000  -0.00005  -0.00053  -0.01511
  24 57239023.0      0.2     -0.00000  -0.00279  -0.00015   0.00148
  25 57239049.3      0.2     -0.00000  -0.00479   0.00124   0.04537
  26 57239128.3      0.2      0.00000  -0.00160   0.00051   0.01790
  27 57239690.7      0.2     -0.00000   0.04057   0.00301   0.00398
  28 57239858.4      0.2     -0.00000  -0.05745  -0.00426  -0.00572
  29 57243403.8      0.2      0.00000  -0.02548   0.00515   0.19932
  30 57243670.4      0.2      0.00000  -0.02097   0.00412   0.16055
  31 57244651.3      0.2     -0.00000   0.31908   0.02376   0.03460
  32 57244805.3      0.2     -0.00000   0.23529   0.01754   0.02616
  33 57246141.0      0.2      0.00000   0.00544  -0.00037  -0.02158
  34 57246335.4      0.2      0.00000   0.00437  -0.00047  -0.02229
  35 57247416.7      0.2      0.00000  -0.00015  -0.00324  -0.09242
  36 57247533.3      0.2      0.00000  -0.00035   0.00295   0.08534
  37 57247905.4      0.2     -0.00000  -0.35907  -0.02647  -0.03123
  38 57248145.3      0.2     -0.00000   0.28286   0.02085   0.02467
  39 57248827.7      0.2      0.00000  -0.01170   0.00396   0.13731
  40 57249265.8      0.2     -0.00000  -0.00446   0.00212   0.06976
  41 57249521.8      0.2     -0.00000  -0.00797   0.00093   0.04279
  42 57250043.3      0.2      0.00000   0.01311  -0.00282  -0.10729
  43 57250675.1      0.2     -0.00000  -0.00645  -0.00050  -0.00137
  44 57250771.3      0.2     -0.00000   0.01302   0.00101   0.00242
  45 57251867.0      0.2      0.00000   0.07075   0.00523   0.00653
  46 57251915.0      0.2      0.00000   0.11858   0.00876   0.01097
  47 57252455.7      0.2     -0.00000  -0.00262  -0.00007   0.00337
  48 57252599.0      0.2     -0.00000   0.00229  -0.00130  -0.04183
  49 57252990.5      0.2     -0.00000  -0.00146  -0.00246  -0.06754
  50 57253056.7      0.2     -0.00000   0.00015  -0.00219  -0.06299
  51 57254279.8      0.2      0.00000  -0.00566   0.00063   0.02946
  52 57254305.6      0.2      0.00000  -0.00442   0.00042   0.02106
  53 57254698.4      0.2     -0.00000   0.03533  -0.01020  -0.36373
  54 57255144.9      0.2     -0.00000  -0.52977  -0.03943  -0.05698
  55 57255183.9      0.2      0.00000  -0.01564  -0.00105   0.00149
  56 57255371.5      0.2     -0.00000   0.55646   0.04113   0.05153
  57 57255729.1      0.2     -0.00000   0.02646  -0.00619  -0.23108
  58 57256187.2      0.2     -0.00000   0.42620   0.03168   0.04453
  59 57257377.2      0.2      0.00000   0.03339  -0.00936  -0.33595
  60 57257498.5      0.2      0.00000   0.55494   0.04099   0.05060
  61 57257879.0      0.2      0.00000   0.00624  -0.00433  -0.13668
  62 57258172.5      0.2      0.00000   0.01081  -0.00650  -0.20824
  63 57258702.3      0.2      0.00000  -0.84234  -0.06203  -0.07141
  64 57258916.9      0.2      0.00000  -0.01472   0.01105   0.34648
  65 57259823.2      0.2     -0.00000   0.12971   0.00975   0.01659
  66 57259925.7      0.2     -0.00000   0.06187   0.00475   0.01082
  67 57260492.3      0.2      0.00000  -0.02298   0.00629   0.22677
  68 57260528.2      0.2      0.00000   0.02486  -0.00690  -0.24809
  69 57262835.7      0.2     -0.00000   0.04368  -0.01074  -0.39626
  70 57263193.7      0.2     -0.00000  -0.04208   0.00947   0.35655
  71 57263979.6      0.2      0.00000   0.03196  -0.00960  -0.33979
  72 57264341.8      0.2     -0.00000   0.03735  -0.01137  -0.40136
  73 57264518.7      0.2     -0.00000   0.00512   0.00031  -0.00140
  74 57264593.9      0.2     -0.00000   0.13243   0.00977   0.01175
  75 57264612.5      0.2     -0.00000   0.13015   0.01121   0.05771
  76 57264640.1      0.2     -0.00000  -0.05405   0.00201   0.16702
  77 57264918.1      0.2      0.00000  -0.17379  -0.01293  -0.01849
  78 57264959.2      0.2      0.00000  -0.26765  -0.01989  -0.02785
  79 57267811.3      0.2      0.00000  -0.02520   0.00747   0.26510
  80 57268023.2      0.2      0.00000   0.02864  -0.00881  -0.31053
  81 57268805.9      0.2      0.00000   0.01033  -0.00121  -0.05564
  82 57268837.8      0.2     -0.00000  -0.02438   0.00391   0.16155
  83 57268953.7      0.2     -0.00000  -0.02561  -0.00196  -0.00435
  84 57268967.9      0.2     -0.00000  -0.02092  -0.00158  -0.00291
  85 57269997.0      0.2     -0.00000   0.00987  -0.00241  -0.08912
  86 57270029.7      0.2     -0.00000   0.01193  -0.00232  -0.09072
  87 57270753.6      0.2      0.00000   0.06862   0.00494   0.00263
  88 57270757.2      0.2      0.00000   0.17724   0.01269   0.00476
  89 57271205.9      0.2      0.00000  -0.02309   0.00167   0.09475
  90 57271380.6      0.2      0.00000  -0.02809   0.00203   0.11521
  91 57271924.8      0.2      0.00000  -0.00704  -0.00220  -0.04877
  92 57272051.2      0.2      0.00000   0.02084   0.00295   0.04219
  93 57272148.5      0.2     -0.00000  -0.23168  -0.01719  -0.02346
  94 57272242.3      0.2     -0.00000  -0.23561  -0.01740  -0.02143
  95 57272853.6      0.2      0.00000  -0.07744  -0.00572  -0.00710
  96 57272912.8      0.2      0.00000  -0.09464  -0.00701  -0.00907
  97 57273158.1      0.2     -0.00000  -0.02335  -0.00350  -0.05304
  98 57273234.7      0.2     -0.00000  -0.02055  -0.00310  -0.04725
  99 57273753.6      0.2      0.00000  -0.02471   0.00456   0.18077
 100 57274178.7      0.2      0.00000  -0.03189   0.00689   0.26199

------------------------------------------------------------------------------------------------------
                COMBINED ELECTRIC DIPOLE + MAGNETIC DIPOLE + ELECTRIC QUADRUPOLE SPECTRUM
------------------------------------------------------------------------------------------------------
State  Energy     Wavelength  D2        m2        Q2         D2+m2+Q2       D2/TOT    m2/TOT    Q2/TOT   
       (cm-1)       (nm)              (*1e6)    (*1e6)                                                   
------------------------------------------------------------------------------------------------------
   1 57171415.8      0.2   0.00000   0.83583   5.84349   0.00000674728504   0.01007   0.12388   0.86605
   2 57177412.2      0.2   0.00000   0.31795   4.54131   0.00000487220626   0.00266   0.06526   0.93208
   3 57183981.7      0.2   0.00000   5.52001  13.15720   0.00001990513796   0.06169   0.27732   0.66100
   4 57184846.3      0.2   0.00000  10.98433   2.98559   0.00001439071850   0.02924   0.76329   0.20747
   5 57210892.8      0.2   0.00001  65.52401 145.79284   0.00021888705386   0.03458   0.29935   0.66606
   6 57213182.2      0.2   0.00001  43.11179  98.93732   0.00014718678924   0.03491   0.29291   0.67219
   7 57213512.6      0.2   0.00000   0.65900   0.37569   0.00000105990859   0.02379   0.62175   0.35446
   8 57213827.2      0.2   0.00000   0.63651   0.34917   0.00000101006880   0.02414   0.63017   0.34569
   9 57222671.9      0.2   0.00000   0.31764  50.77341   0.00005352247346   0.04543   0.00593   0.94864
  10 57226831.9      0.2   0.00001 132.55364 253.90021   0.00040010199831   0.03411   0.33130   0.63459
  11 57227440.9      0.2   0.00001  24.42246 165.46982   0.00019799218365   0.04091   0.12335   0.83574
  12 57228643.3      0.2   0.00000  83.42606  80.90088   0.00016926089048   0.02915   0.49288   0.47797
  13 57230414.5      0.2   0.00000  28.16119  13.88458   0.00004312378665   0.02500   0.65303   0.32197
  14 57230525.0      0.2   0.00000  39.99073  20.95481   0.00006247502362   0.02448   0.64011   0.33541
  15 57234814.6      0.2   0.00002 141.55460 323.02823   0.00048121352885   0.03456   0.29416   0.67128
  16 57235252.2      0.2   0.00002 548.60719 329.79699   0.00089937555562   0.02332   0.60999   0.36670
  17 57235723.8      0.2   0.00001 294.83801 178.32167   0.00048438735955   0.02318   0.60868   0.36814
  18 57237208.0      0.2   0.00000   5.55412   9.17389   0.00001521404040   0.03195   0.36507   0.60299
  19 57237332.6      0.2   0.00001  45.22131 145.48059   0.00019798785203   0.03680   0.22840   0.73480
  20 57237417.7      0.2   0.00001 138.45794  81.01080   0.00022474537188   0.02348   0.61607   0.36046
  21 57237446.4      0.2   0.00001 145.56651  90.02393   0.00024136200805   0.02391   0.60310   0.37298
  22 57237879.1      0.2   0.00000  45.39232  78.83568   0.00012838923116   0.03241   0.35355   0.61404
  23 57238830.4      0.2   0.00000   2.11572   2.04607   0.00000427547298   0.02659   0.49485   0.47856
  24 57239023.0      0.2   0.00000   0.09260  33.42401   0.00003510714130   0.04530   0.00264   0.95206
  25 57239049.3      0.2   0.00002  19.28439 362.61826   0.00039954828937   0.04416   0.04827   0.90757
  26 57239128.3      0.2   0.00001   2.99321 228.02845   0.00024203608179   0.04551   0.01237   0.94213
  27 57239690.7      0.2   0.00000  15.47038   8.91414   0.00002497408818   0.02361   0.61946   0.35694
  28 57239858.4      0.2   0.00000  31.02500  18.07917   0.00005028612197   0.02350   0.61697   0.35953
  29 57243403.8      0.2   0.00004 374.13410 801.22885   0.00121763507431   0.03472   0.30726   0.65802
  30 57243670.4      0.2   0.00002 242.89604 438.97389   0.00070539770933   0.03335   0.34434   0.62231
  31 57244651.3      0.2   0.00004 959.05640 567.98237   0.00156352508404   0.02334   0.61339   0.36327
  32 57244805.3      0.2   0.00002 521.83015 309.26666   0.00085094445025   0.02332   0.61324   0.36344
  33 57246141.0      0.2   0.00004   4.58784 768.66439   0.00081037691717   0.04581   0.00566   0.94853
  34 57246335.4      0.2   0.00003   4.77762 583.91816   0.00061690780350   0.04573   0.00774   0.94652
  35 57247416.7      0.2   0.00001  79.19317 126.43138   0.00021239348684   0.03187   0.37286   0.59527
  36 57247533.3      0.2   0.00001  67.52054 167.39299   0.00024352556011   0.03536   0.27726   0.68737
  37 57247905.4      0.2   0.00005 1209.41700 713.92371   0.00196935880248   0.02337   0.61412   0.36252
  38 57248145.3      0.2   0.00003 750.57797 443.02445   0.00122215787495   0.02336   0.61414   0.36249
  39 57248827.7      0.2   0.00001 175.99689 139.55528   0.00032406883190   0.02628   0.54308   0.43063
  40 57249265.8      0.2   0.00000  45.28473  28.90661   0.00007602995402   0.02418   0.59562   0.38020
  41 57249521.8      0.2   0.00000  17.54887  90.48853   0.00011258767094   0.04042   0.15587   0.80372
  42 57250043.3      0.2   0.00001 108.26262 101.84392   0.00021610800943   0.02777   0.50097   0.47126
  43 57250675.1      0.2   0.00000   0.40522   0.24150   0.00000066267160   0.02406   0.61150   0.36444
  44 57250771.3      0.2   0.00000   1.63460   0.97574   0.00000267368490   0.02369   0.61137   0.36494
  45 57251867.0      0.2   0.00000  46.99655  27.58048   0.00007636472601   0.02341   0.61542   0.36117
  46 57251915.0      0.2   0.00001 132.03822  77.77610   0.00021483800686   0.02338   0.61459   0.36202
  47 57252455.7      0.2   0.00004   0.16894 823.78053   0.00086381606765   0.04615   0.00020   0.95365
  48 57252599.0      0.2   0.00003  16.26940 529.64503   0.00057169763105   0.04510   0.02846   0.92644
  49 57252990.5      0.2   0.00000  42.31457  56.89046   0.00010235619380   0.03079   0.41341   0.55581
  50 57253056.7      0.2   0.00000  36.79269  72.50352   0.00011315031164   0.03406   0.32517   0.64077
  51 57254279.8      0.2   0.00000   8.33803   6.82620   0.00001558801925   0.02719   0.53490   0.43791
  52 57254305.6      0.2   0.00000   4.29143   2.36788   0.00000682145233   0.02377   0.62911   0.34712
  53 57254698.4      0.2   0.00018 1237.75689 3411.67214   0.00482573339290   0.03653   0.25649   0.70697
  54 57255144.9      0.2   0.00010 2643.70254 1563.49822   0.00430782742054   0.02336   0.61370   0.36294
  55 57255183.9      0.2   0.00000   2.29775   1.68163   0.00000408505245   0.02587   0.56248   0.41165
  56 57255371.5      0.2   0.00011 2907.95197 1721.38602   0.00473996588176   0.02334   0.61350   0.36316
  57 57255729.1      0.2   0.00010 501.37710 1992.41962   0.00259468570782   0.03888   0.19323   0.76788
  58 57256187.2      0.2   0.00007 1709.94987 1012.88550   0.00278789349474   0.02334   0.61335   0.36332
  59 57257377.2      0.2   0.00008 1056.44025 1440.19866   0.00257635011619   0.03094   0.41005   0.55901
  60 57257498.5      0.2   0.00011 2891.47994 1708.19651   0.00470971429507   0.02336   0.61394   0.36270
  61 57257879.0      0.2   0.00002 173.55216 434.46622   0.00063090189252   0.03627   0.27509   0.68864
  62 57258172.5      0.2   0.00012 403.09746 2425.59791   0.00294946499420   0.04095   0.13667   0.82239
  63 57258702.3      0.2   0.00025 6654.47291 3934.07721   0.01084177580389   0.02336   0.61378   0.36286
  64 57258916.9      0.2   0.00005 1114.97705 815.47654   0.00198088689938   0.02546   0.56287   0.41167
  65 57259823.2      0.2   0.00001 159.25705  94.35108   0.00025967742577   0.02337   0.61329   0.36334
  66 57259925.7      0.2   0.00000  36.75131  21.79656   0.00005994975709   0.02338   0.61304   0.36358
  67 57260492.3      0.2   0.00002 481.57524 317.50100   0.00081895057046   0.02427   0.58804   0.38769
  68 57260528.2      0.2   0.00002 576.24565 355.06359   0.00095391754227   0.02370   0.60408   0.37222
  69 57262835.7      0.2   0.00006 1473.13156 1049.71247   0.00258741755839   0.02496   0.56934   0.40570
  70 57263193.7      0.2   0.00006 1194.78788 950.43732   0.00220239653182   0.02596   0.54249   0.43155
  71 57263979.6      0.2   0.00006 1079.78432 1031.79243   0.00217165575189   0.02767   0.49722   0.47512
  72 57264341.8      0.2   0.00007 1506.29071 1066.76715   0.00263887477580   0.02494   0.57081   0.40425
  73 57264518.7      0.2   0.00001   0.26195 190.38356   0.00019990779582   0.04633   0.00131   0.95236
  74 57264593.9      0.2   0.00001 164.59929  99.96312   0.00027091327913   0.02344   0.60757   0.36899
  75 57264612.5      0.2   0.00001 188.92727 155.04199   0.00035321463247   0.02617   0.53488   0.43895
  76 57264640.1      0.2   0.00004 285.48175 814.65616   0.00114224503939   0.03686   0.24993   0.71321
  77 57264918.1      0.2   0.00001 284.49198 167.61957   0.00046294543515   0.02340   0.61453   0.36207
  78 57264959.2      0.2   0.00003 674.42952 398.28489   0.00109840067004   0.02339   0.61401   0.36260
  79 57267811.3      0.2   0.00003 657.40314 438.63443   0.00112326768186   0.02424   0.58526   0.39050
  80 57268023.2      0.2   0.00004 901.59375 661.34964   0.00160316420780   0.02509   0.56238   0.41253
  81 57268805.9      0.2   0.00000  29.68355  24.30491   0.00005543812247   0.02615   0.53544   0.43842
  82 57268837.8      0.2   0.00001 247.41207 151.22180   0.00040824874652   0.02355   0.60603   0.37042
  83 57268953.7      0.2   0.00000   6.28631   4.21028   0.00001076692936   0.02511   0.58385   0.39104
  84 57268967.9      0.2   0.00000   4.15394   3.12623   0.00000747750532   0.02639   0.55553   0.41808
  85 57269997.0      0.2   0.00000  74.52576  80.55072   0.00015966965075   0.02877   0.46675   0.50448
  86 57270029.7      0.2   0.00001  77.61643  93.91486   0.00017680971107   0.02985   0.43898   0.53116
  87 57270753.6      0.2   0.00000  43.91150  26.35114   0.00007193694050   0.02327   0.61042   0.36631
  88 57270757.2      0.2   0.00001 292.71824 175.68742   0.00047957148984   0.02328   0.61037   0.36634
  89 57271205.9      0.2   0.00000  88.12496  61.44740   0.00015345083779   0.02528   0.57429   0.40044
  90 57271380.6      0.2   0.00001 130.30066  86.74574   0.00022255299650   0.02474   0.58548   0.38978
  91 57271924.8      0.2   0.00000  22.53566  75.03997   0.00010140986133   0.03781   0.22222   0.73997
  92 57272051.2      0.2   0.00000  20.59374  99.55872   0.00012514216451   0.03987   0.16456   0.79556
  93 57272148.5      0.2   0.00002 505.10792 297.83042   0.00082214533583   0.02336   0.61438   0.36226
  94 57272242.3      0.2   0.00002 521.32670 309.05297   0.00085026295845   0.02338   0.61314   0.36348
  95 57272853.6      0.2   0.00000  56.33180  33.11294   0.00009157616545   0.02327   0.61514   0.36159
  96 57272912.8      0.2   0.00000  84.19398  49.32212   0.00013670118802   0.02330   0.61590   0.36080
  97 57273158.1      0.2   0.00001  31.22680 100.48993   0.00013693296794   0.03809   0.22804   0.73386
  98 57273234.7      0.2   0.00001  24.68943  98.02764   0.00012774655125   0.03937   0.19327   0.76736
  99 57273753.6      0.2   0.00002 308.57253 382.54223   0.00071259236946   0.03014   0.43303   0.53683
 100 57274178.7      0.2   0.00004 645.74139 707.78326   0.00139397883170   0.02902   0.46324   0.50774


------------------------------------------------------------------------------------------------------
      COMBINED ELECTRIC DIPOLE + MAGNETIC DIPOLE + ELECTRIC QUADRUPOLE SPECTRUM (origin adjusted)     
------------------------------------------------------------------------------------------------------
State Energy     Wavelength  D2        m2        Q2         D2+m2+Q2       D2/TOT    m2/TOT    Q2/TOT 
      (cm-1)        (nm)              (*1e6)    (*1e6)                                                 
------------------------------------------------------------------------------------------------------
   1 57171415.8      0.2   0.00000   0.01349   2.48142   0.00000256287337   0.02652   0.00526   0.96822
   2 57177412.2      0.2   0.00000   0.14502   1.55728   0.00000171524581   0.00755   0.08455   0.90790
   3 57183981.7      0.2   0.00000   0.36239   1.02211   0.00000261242611   0.47004   0.13872   0.39125
   4 57184846.3      0.2   0.00000   0.71737   1.22910   0.00000236727788   0.17776   0.30304   0.51921
   5 57210892.8      0.2   0.00001   0.01116   0.02314   0.00000760449553   0.99549   0.00147   0.00304
   6 57213182.2      0.2   0.00001   0.00770   0.01615   0.00000516152143   0.99538   0.00149   0.00313
   7 57213512.6      0.2   0.00000   0.00030   0.00050   0.00000002602199   0.96912   0.01148   0.01940
   8 57213827.2      0.2   0.00000   0.00068   0.00115   0.00000002620708   0.93042   0.02585   0.04373
   9 57222671.9      0.2   0.00000   0.03142   0.12985   0.00000259269190   0.93780   0.01212   0.05008
  10 57226831.9      0.2   0.00001   0.00631   0.02327   0.00001367773860   0.99784   0.00046   0.00170
  11 57227440.9      0.2   0.00001   0.00110   0.15572   0.00000825672450   0.98101   0.00013   0.01886
  12 57228643.3      0.2   0.00000   0.00204   0.03111   0.00000496709780   0.99333   0.00041   0.00626
  13 57230414.5      0.2   0.00000   0.12008   0.20276   0.00000140085213   0.76954   0.08572   0.14474
  14 57230525.0      0.2   0.00000   0.08318   0.14046   0.00000175312199   0.87243   0.04745   0.08012
  15 57234814.6      0.2   0.00002   0.00261   0.04373   0.00001667703722   0.99722   0.00016   0.00262
  16 57235252.2      0.2   0.00002   0.00529   0.00902   0.00002098568349   0.99932   0.00025   0.00043
  17 57235723.8      0.2   0.00001   0.01130   0.01914   0.00001125813413   0.99730   0.00100   0.00170
  18 57237208.0      0.2   0.00000   0.00002   0.01023   0.00000049628092   0.97935   0.00003   0.02061
  19 57237332.6      0.2   0.00001   0.00656   0.01781   0.00000731032334   0.99667   0.00090   0.00244
  20 57237417.7      0.2   0.00001   0.00194   0.00329   0.00000528186361   0.99901   0.00037   0.00062
  21 57237446.4      0.2   0.00001   0.00090   0.00487   0.00000577733478   0.99900   0.00016   0.00084
  22 57237879.1      0.2   0.00000   0.00038   0.04725   0.00000420886111   0.98868   0.00009   0.01123
  23 57238830.4      0.2   0.00000   0.00005   0.00041   0.00000011414332   0.99598   0.00045   0.00357
  24 57239023.0      0.2   0.00000   0.00227   0.00953   0.00000160233330   0.99263   0.00142   0.00595
  25 57239049.3      0.2   0.00002   0.00045   0.00140   0.00001764749269   0.99990   0.00003   0.00008
  26 57239128.3      0.2   0.00001   0.00068   0.00699   0.00001102208569   0.99930   0.00006   0.00063
  27 57239690.7      0.2   0.00000   0.00106   0.00179   0.00000059241117   0.99519   0.00179   0.00302
  28 57239858.4      0.2   0.00000   0.00073   0.00123   0.00000118391596   0.99834   0.00062   0.00104
  29 57243403.8      0.2   0.00004   0.00003   0.00005   0.00004227219920   1.00000   0.00000   0.00000
  30 57243670.4      0.2   0.00002   0.00004   0.00011   0.00002352793452   0.99999   0.00000   0.00000
  31 57244651.3      0.2   0.00004   0.00029   0.00049   0.00003648710450   0.99998   0.00001   0.00001
  32 57244805.3      0.2   0.00002   0.00032   0.00054   0.00001984849877   0.99996   0.00002   0.00003
  33 57246141.0      0.2   0.00004   0.00026   0.00179   0.00003712673667   0.99994   0.00001   0.00005
  34 57246335.4      0.2   0.00003   0.00026   0.00206   0.00002821434497   0.99992   0.00001   0.00007
  35 57247416.7      0.2   0.00001   0.00004   0.00007   0.00000676905178   0.99998   0.00001   0.00001
  36 57247533.3      0.2   0.00001   0.00022   0.00038   0.00000861263151   0.99993   0.00003   0.00004
  37 57247905.4      0.2   0.00005   0.00011   0.00021   0.00004601840842   0.99999   0.00000   0.00000
  38 57248145.3      0.2   0.00003   0.00013   0.00024   0.00002855584082   0.99999   0.00000   0.00001
  39 57248827.7      0.2   0.00001   0.00060   0.02198   0.00000853923772   0.99736   0.00007   0.00257
  40 57249265.8      0.2   0.00000   0.00017   0.01068   0.00000184947177   0.99413   0.00009   0.00578
  41 57249521.8      0.2   0.00000   0.00015   0.00975   0.00000456016429   0.99783   0.00003   0.00214
  42 57250043.3      0.2   0.00001   0.00001   0.02754   0.00000602901188   0.99543   0.00000   0.00457
  43 57250675.1      0.2   0.00000   0.00041   0.00083   0.00000001718675   0.92759   0.02407   0.04834
  44 57250771.3      0.2   0.00000   0.00036   0.00071   0.00000006441081   0.98348   0.00557   0.01095
  45 57251867.0      0.2   0.00000   0.00030   0.00060   0.00000178859045   0.99950   0.00017   0.00033
  46 57251915.0      0.2   0.00001   0.00024   0.00051   0.00000502444089   0.99985   0.00005   0.00010
  47 57252455.7      0.2   0.00004   0.00066   0.00131   0.00003986856945   0.99995   0.00002   0.00003
  48 57252599.0      0.2   0.00003   0.00159   0.00272   0.00002578750773   0.99983   0.00006   0.00011
  49 57252990.5      0.2   0.00000   0.00000   0.00073   0.00000315190339   0.99977   0.00000   0.00023
  50 57253056.7      0.2   0.00000   0.00001   0.00278   0.00000385690180   0.99928   0.00000   0.00072
  51 57254279.8      0.2   0.00000   0.00025   0.00044   0.00000042447778   0.99837   0.00059   0.00104
  52 57254305.6      0.2   0.00000   0.00054   0.00134   0.00000016402232   0.98849   0.00331   0.00819
  53 57254698.4      0.2   0.00018   0.00003   0.00117   0.00017630556723   0.99999   0.00000   0.00001
  54 57255144.9      0.2   0.00010   0.00008   0.00015   0.00010062689222   1.00000   0.00000   0.00000
  55 57255183.9      0.2   0.00000   0.00008   0.00029   0.00000010604064   0.99654   0.00075   0.00270
  56 57255371.5      0.2   0.00011   0.00040   0.00069   0.00011062898546   0.99999   0.00000   0.00001
  57 57255729.1      0.2   0.00010   0.00030   0.00336   0.00010089265378   0.99996   0.00000   0.00003
  58 57256187.2      0.2   0.00007   0.00035   0.00061   0.00006505908478   0.99999   0.00001   0.00001
  59 57257377.2      0.2   0.00008   0.00029   0.02108   0.00007973258897   0.99973   0.00000   0.00026
  60 57257498.5      0.2   0.00011   0.00004   0.00007   0.00011003795510   1.00000   0.00000   0.00000
  61 57257879.0      0.2   0.00002   0.00116   0.00288   0.00002288755636   0.99982   0.00005   0.00013
  62 57258172.5      0.2   0.00012   0.00009   0.00032   0.00012077003073   1.00000   0.00000   0.00000
  63 57258702.3      0.2   0.00025   0.00010   0.00019   0.00025322596421   1.00000   0.00000   0.00000
  64 57258916.9      0.2   0.00005   0.00429   0.04770   0.00005048530732   0.99897   0.00009   0.00094
  65 57259823.2      0.2   0.00001   0.00001   0.00045   0.00000606975646   0.99992   0.00000   0.00007
  66 57259925.7      0.2   0.00000   0.00001   0.00048   0.00000140237921   0.99965   0.00001   0.00034
  67 57260492.3      0.2   0.00002   0.00003   0.00026   0.00001987461481   0.99999   0.00000   0.00001
  68 57260528.2      0.2   0.00002   0.00000   0.00022   0.00002260853285   0.99999   0.00000   0.00001
  69 57262835.7      0.2   0.00006   0.00009   0.00086   0.00006457447511   0.99999   0.00000   0.00001
  70 57263193.7      0.2   0.00006   0.00003   0.00078   0.00005717213774   0.99999   0.00000   0.00001
  71 57263979.6      0.2   0.00006   0.00002   0.00111   0.00006008013371   0.99998   0.00000   0.00002
  72 57264341.8      0.2   0.00007   0.00000   0.00007   0.00006581698632   1.00000   0.00000   0.00000
  73 57264518.7      0.2   0.00001   0.00035   0.00068   0.00000926330824   0.99989   0.00004   0.00007
  74 57264593.9      0.2   0.00001   0.00063   0.00111   0.00000635261549   0.99973   0.00010   0.00017
  75 57264612.5      0.2   0.00001   0.00024   0.00256   0.00000924817397   0.99970   0.00003   0.00028
  76 57264640.1      0.2   0.00004   0.00072   0.00386   0.00004211171778   0.99989   0.00002   0.00009
  77 57264918.1      0.2   0.00001   0.00036   0.00064   0.00001083489301   0.99991   0.00003   0.00006
  78 57264959.2      0.2   0.00003   0.00023   0.00043   0.00002568691949   0.99997   0.00001   0.00002
  79 57267811.3      0.2   0.00003   0.00211   0.00383   0.00002723606222   0.99978   0.00008   0.00014
  80 57268023.2      0.2   0.00004   0.00265   0.00540   0.00004022886679   0.99980   0.00007   0.00013
  81 57268805.9      0.2   0.00000   0.00002   0.00076   0.00000145044166   0.99947   0.00001   0.00052
  82 57268837.8      0.2   0.00001   0.00008   0.00121   0.00000961615481   0.99987   0.00001   0.00013
  83 57268953.7      0.2   0.00000   0.00024   0.00043   0.00000027101763   0.99750   0.00090   0.00160
  84 57268967.9      0.2   0.00000   0.00021   0.00044   0.00000019798945   0.99667   0.00108   0.00225
  85 57269997.0      0.2   0.00000   0.00007   0.00011   0.00000459335546   0.99996   0.00001   0.00003
  86 57270029.7      0.2   0.00001   0.00002   0.00006   0.00000527850476   0.99998   0.00000   0.00001
  87 57270753.6      0.2   0.00000   0.00020   0.00035   0.00000167485108   0.99967   0.00012   0.00021
  88 57270757.2      0.2   0.00001   0.00129   0.00234   0.00001116945417   0.99968   0.00012   0.00021
  89 57271205.9      0.2   0.00000   0.00292   0.00728   0.00000388868740   0.99737   0.00075   0.00187
  90 57271380.6      0.2   0.00001   0.00246   0.00632   0.00000551537718   0.99841   0.00045   0.00115
  91 57271924.8      0.2   0.00000   0.00000   0.00022   0.00000383444593   0.99994   0.00000   0.00006
  92 57272051.2      0.2   0.00000   0.00001   0.00027   0.00000498997413   0.99995   0.00000   0.00005
  93 57272148.5      0.2   0.00002   0.00067   0.00118   0.00001920884257   0.99990   0.00003   0.00006
  94 57272242.3      0.2   0.00002   0.00061   0.00107   0.00001988496731   0.99992   0.00003   0.00005
  95 57272853.6      0.2   0.00000   0.00006   0.00033   0.00000213181137   0.99982   0.00003   0.00015
  96 57272912.8      0.2   0.00000   0.00012   0.00043   0.00000318563857   0.99983   0.00004   0.00013
  97 57273158.1      0.2   0.00001   0.00027   0.00151   0.00000521801424   0.99966   0.00005   0.00029
  98 57273234.7      0.2   0.00001   0.00021   0.00138   0.00000503108133   0.99968   0.00004   0.00027
  99 57273753.6      0.2   0.00002   0.00167   0.00630   0.00002148558413   0.99963   0.00008   0.00029
 100 57274178.7      0.2   0.00004   0.00238   0.00773   0.00004046428871   0.99975   0.00006   0.00019

Total run time:      838.730 sec

           *** ORCA-CIS/TD-DFT FINISHED WITHOUT ERROR ***

Maximum memory used throughout the entire CIS-calculation: 5733.2 MB

-----------------------
CIS/TD-DFT TOTAL ENERGY
-----------------------

    E(SCF)  =  -3450.109492970 Eh
    DE(CIS) =    260.492137226 Eh (Root  1)
    ----------------------------- ---------
    E(tot)  =  -3189.617355745 Eh


-------------------------   --------------------
FINAL SINGLE POINT ENERGY     -3189.617355744512
-------------------------   --------------------


                            ***************************************
                            *     ORCA property calculations      *
                            ***************************************

                                    ---------------------
                                    Active property flags
                                    ---------------------
   (+) Dipole Moment


------------------------------------------------------------------------------
                       ORCA ELECTRIC PROPERTIES CALCULATION
------------------------------------------------------------------------------

Dipole Moment Calculation                       ... on
Quadrupole Moment Calculation                   ... off
Polarizability Calculation                      ... off
GBWName                                         ... FcCc_Q1_FeK.gbw
Electron density                                ... FcCc_Q1_FeK.scfp
The origin for moment calculation is the CENTER OF MASS  = ( 0.006508,  0.020851 -0.000910)

-------------
DIPOLE MOMENT
-------------
                                X             Y             Z
Electronic contribution:     -0.14663       7.09812      -0.22276
Nuclear contribution   :      0.03232      -3.18305       0.10673
                        -----------------------------------------
Total Dipole Moment    :     -0.11431       3.91507      -0.11603
                        -----------------------------------------
Magnitude (a.u.)       :      3.91845
Magnitude (Debye)      :      9.95992


--------------------
Rotational spectrum 
--------------------
 
Rotational constants in cm-1:     0.023294     0.004501     0.004202 
Rotational constants in MHz :   698.332905   134.935416   125.976941 

 Dipole components along the rotational axes: 
x,y,z [a.u.] :     3.909294    -0.267747     0.004766 
x,y,z [Debye]:     9.936635    -0.680558     0.012113 

 

Timings for individual modules:

Sum of individual times         ...     1178.011 sec (=  19.634 min)
GTO integral calculation        ...        2.116 sec (=   0.035 min)   0.2 %
Relativistic integrals          ...        5.279 sec (=   0.088 min)   0.4 %
SCF iterations                  ...      330.154 sec (=   5.503 min)  28.0 %
CIS module                      ...      840.463 sec (=  14.008 min)  71.3 %
                             ****ORCA TERMINATED NORMALLY****
TOTAL RUN TIME: 0 days 0 hours 19 minutes 39 seconds 706 msec
