# Supplementary material for: High-Spin State of a Ferrocene Electron Donor Revealed by Optical and X-ray Transient Absorption Spectroscopy
Source: J Am Chem Soc. 2024 Jul 25;146(31):21651–63. doi: 10.1021/jacs.4c05646 (PMC11311227; doi:10.1021/jacs.4c05646)
Supplement: Supplementary file 1 — ja4c05646_si_001.zip [file ja4c05646_si_001.zip › DFT_LogFiles/FcCc_S1_FeK.out]

Warning: no access to tty (Bad file descriptor).
Thus no job control in this shell.

                                 *****************
                                 * O   R   C   A *
                                 *****************

                                            #,                                       
                                            ###                                      
                                            ####                                     
                                            #####                                    
                                            ######                                   
                                           ########,                                 
                                     ,,################,,,,,                         
                               ,,#################################,,                 
                          ,,##########################################,,             
                       ,#########################################, ''#####,          
                    ,#############################################,,   '####,        
                  ,##################################################,,,,####,       
                ,###########''''           ''''###############################       
              ,#####''   ,,,,##########,,,,          '''####'''          '####       
            ,##' ,,,,###########################,,,                        '##       
           ' ,,###''''                  '''############,,,                           
         ,,##''                                '''############,,,,        ,,,,,,###''
      ,#''                                            '''#######################'''  
     '                                                          ''''####''''         
             ,#######,   #######,   ,#######,      ##                                
            ,#'     '#,  ##    ##  ,#'     '#,    #''#        ######   ,####,        
            ##       ##  ##   ,#'  ##            #'  '#       #        #'  '#        
            ##       ##  #######   ##           ,######,      #####,   #    #        
            '#,     ,#'  ##    ##  '#,     ,#' ,#      #,         ##   #,  ,#        
             '#######'   ##     ##  '#######'  #'      '#     #####' # '####'        


                  #######################################################
                  #                        -***-                        #
                  #          Department of theory and spectroscopy      #
                  #    Directorship and core code : Frank Neese         #
                  #        Max Planck Institute fuer Kohlenforschung    #
                  #                Kaiser Wilhelm Platz 1               #
                  #                 D-45470 Muelheim/Ruhr               #
                  #                      Germany                        #
                  #                                                     #
                  #                  All rights reserved                #
                  #                        -***-                        #
                  #######################################################


                         Program Version 5.0.3 -  RELEASE  -


 With contributions from (in alphabetic order):
   Daniel Aravena         : Magnetic Suceptibility
   Michael Atanasov       : Ab Initio Ligand Field Theory (pilot matlab implementation)
   Alexander A. Auer      : GIAO ZORA, VPT2 properties, NMR spectrum
   Ute Becker             : Parallelization
   Giovanni Bistoni       : ED, misc. LED, open-shell LED, HFLD
   Martin Brehm           : Molecular dynamics
   Dmytro Bykov           : SCF Hessian
   Vijay G. Chilkuri      : MRCI spin determinant printing, contributions to CSF-ICE
   Dipayan Datta          : RHF DLPNO-CCSD density
   Achintya Kumar Dutta   : EOM-CC, STEOM-CC
   Dmitry Ganyushin       : Spin-Orbit,Spin-Spin,Magnetic field MRCI
   Miquel Garcia          : C-PCM and meta-GGA Hessian, CC/C-PCM, Gaussian charge scheme
   Yang Guo               : DLPNO-NEVPT2, F12-NEVPT2, CIM, IAO-localization
   Andreas Hansen         : Spin unrestricted coupled pair/coupled cluster methods
   Benjamin Helmich-Paris : MC-RPA, TRAH-SCF, COSX integrals
   Lee Huntington         : MR-EOM, pCC
   Robert Izsak           : Overlap fitted RIJCOSX, COSX-SCS-MP3, EOM
   Marcus Kettner         : VPT2
   Christian Kollmar      : KDIIS, OOCD, Brueckner-CCSD(T), CCSD density, CASPT2, CASPT2-K
   Simone Kossmann        : Meta GGA functionals, TD-DFT gradient, OOMP2, MP2 Hessian
   Martin Krupicka        : Initial AUTO-CI
   Lucas Lang             : DCDCAS
   Marvin Lechner         : AUTO-CI (C++ implementation), FIC-MRCC
   Dagmar Lenk            : GEPOL surface, SMD
   Dimitrios Liakos       : Extrapolation schemes; Compound Job, initial MDCI parallelization
   Dimitrios Manganas     : Further ROCIS development; embedding schemes
   Dimitrios Pantazis     : SARC Basis sets
   Anastasios Papadopoulos: AUTO-CI, single reference methods and gradients
   Taras Petrenko         : DFT Hessian,TD-DFT gradient, ASA, ECA, R-Raman, ABS, FL, XAS/XES, NRVS
   Peter Pinski           : DLPNO-MP2, DLPNO-MP2 Gradient
   Christoph Reimann      : Effective Core Potentials
   Marius Retegan         : Local ZFS, SOC
   Christoph Riplinger    : Optimizer, TS searches, QM/MM, DLPNO-CCSD(T), (RO)-DLPNO pert. Triples
   Tobias Risthaus        : Range-separated hybrids, TD-DFT gradient, RPA, STAB
   Michael Roemelt        : Original ROCIS implementation
   Masaaki Saitow         : Open-shell DLPNO-CCSD energy and density
   Barbara Sandhoefer     : DKH picture change effects
   Avijit Sen             : IP-ROCIS
   Kantharuban Sivalingam : CASSCF convergence, NEVPT2, FIC-MRCI
   Bernardo de Souza      : ESD, SOC TD-DFT
   Georgi Stoychev        : AutoAux, RI-MP2 NMR, DLPNO-MP2 response
   Willem Van den Heuvel  : Paramagnetic NMR
   Boris Wezisla          : Elementary symmetry handling
   Frank Wennmohs         : Technical directorship


 We gratefully acknowledge several colleagues who have allowed us to
 interface, adapt or use parts of their codes:
   Stefan Grimme, W. Hujo, H. Kruse, P. Pracht,  : VdW corrections, initial TS optimization,
                  C. Bannwarth, S. Ehlert          DFT functionals, gCP, sTDA/sTD-DF
   Ed Valeev, F. Pavosevic, A. Kumar             : LibInt (2-el integral package), F12 methods
   Garnet Chan, S. Sharma, J. Yang, R. Olivares  : DMRG
   Ulf Ekstrom                                   : XCFun DFT Library
   Mihaly Kallay                                 : mrcc  (arbitrary order and MRCC methods)
   Jiri Pittner, Ondrej Demel                    : Mk-CCSD
   Frank Weinhold                                : gennbo (NPA and NBO analysis)
   Christopher J. Cramer and Donald G. Truhlar   : smd solvation model
   Lars Goerigk                                  : TD-DFT with DH, B97 family of functionals
   V. Asgeirsson, H. Jonsson                     : NEB implementation
   FAccTs GmbH                                   : IRC, NEB, NEB-TS, DLPNO-Multilevel, CI-OPT
                                                   MM, QMMM, 2- and 3-layer-ONIOM, Crystal-QMMM,
                                                   LR-CPCM, SF, NACMEs, symmetry and pop. for TD-DFT,
                                                   nearIR, NL-DFT gradient (VV10), updates on ESD,
                                                   ML-optimized integration grids
   S Lehtola, MJT Oliveira, MAL Marques          : LibXC Library
   Liviu Ungur et al                             : ANISO software


 Your calculation uses the libint2 library for the computation of 2-el integrals
 For citations please refer to: http://libint.valeyev.net

 Your ORCA version has been built with support for libXC version: 5.1.0
 For citations please refer to: https://tddft.org/programs/libxc/

 This ORCA versions uses:
   CBLAS   interface :  Fast vector & matrix operations
   LAPACKE interface :  Fast linear algebra routines
   SCALAPACK package :  Parallel linear algebra routines
   Shared memory     :  Shared parallel matrices
   BLAS/LAPACK       :  OpenBLAS 0.3.15  USE64BITINT DYNAMIC_ARCH NO_AFFINITY SkylakeX SINGLE_THREADED
        Core in use  :  SkylakeX
   Copyright (c) 2011-2014, The OpenBLAS Project


================================================================================

----- Orbital basis set information -----
Your calculation utilizes the basis: ZORA-def2-TZVP(-f) 
   Exponents from def2-TZVP(-f) [F. Weigend and R. Ahlrichs, Phys. Chem. Chem. Phys. 7, 3297 (2005)],
   recontracted for ZORA by D. A. Pantazis.

----- AuxJ basis set information -----
Your calculation utilizes the auxiliary basis: def2/J
   F. Weigend, Phys. Chem. Chem. Phys. 8, 1057 (2006).

================================================================================
                                        WARNINGS
                       Please study these warnings very carefully!
================================================================================

INFO   : Checking CIS options ...

WARNING: CIS/ROCIS methods need fully converged wavefunctions
  ===> : Setting SCFConvForced true
         You can overwrite this default with %scf ConvForced false 


INFO   : the flag for use of the SHARK integral package has been found!

================================================================================
                                       INPUT FILE
================================================================================
NAME = FcCc_S1_FeK.inp
|  1> !B3LYP RIJCOSX ZORA-def2-TZVP(-f) def2/J ZORA CPCM(Acetonitrile) UKS
|  2> !SmallPrint TightSCF 
|  3> 
|  4> %tddft
|  5> orbwin[0] = 1,1,-1,-1
|  6> orbwin[1] = 1,1,-1,-1
|  7> nroots 100
|  8> maxdim 1000
|  9> doquad TRUE
| 10> end
| 11> 
| 12> %maxcore 8024
| 13> 
| 14> %pal nprocs 16
| 15> end
| 16> 
| 17> * xyz 1 1
| 18> Fe       0.230553000     -2.578190000      0.089617000
| 19> C       -0.793657000     -3.972809000      1.244705000
| 20> C       -0.092589000     -4.631304000      0.194677000
| 21> C       -0.578140000     -4.124544000     -1.044139000
| 22> C       -1.575874000     -3.149651000     -0.760466000
| 23> C       -1.708861000     -3.055538000      0.655533000
| 24> H       -0.226146000     -4.403754000     -2.024596000
| 25> H       -2.114695000     -2.564117000     -1.488433000
| 26> H       -2.366984000     -2.387244000      1.187945000
| 27> H       -0.635115000     -4.118854000      2.301442000
| 28> H        0.689736000     -5.363491000      0.316995000
| 29> C        1.081990000     -1.087782000      1.245520000
| 30> C        2.068538000     -2.054287000      0.919717000
| 31> C        2.176651000     -2.120616000     -0.498323000
| 32> C        1.258648000     -1.194261000     -1.057166000
| 33> C        0.576783000     -0.538069000      0.020574000
| 34> C       -0.463977000      0.467413000     -0.107155000
| 35> C       -0.935270000      1.062553000     -1.322309000
| 36> H        2.818303000     -2.785115000     -1.054517000
| 37> H        2.613916000     -2.659807000      1.625844000
| 38> H        1.094035000     -1.021857000     -2.108545000
| 39> Co      -0.236579000      2.562848000     -0.096856000
| 40> C        1.018877000      3.557343000      1.199985000
| 41> C        0.072338000      4.466072000      0.644648000
| 42> C        0.233874000      4.458550000     -0.768879000
| 43> C        1.280256000      3.545336000     -1.086620000
| 44> C        1.768726000      2.992298000      0.130445000
| 45> H        2.533931000      2.238469000      0.222424000
| 46> H        1.119312000      3.309205000      2.244303000
| 47> H       -0.668402000      5.023134000      1.195236000
| 48> H       -0.363198000      5.008485000     -1.478152000
| 49> H        1.614142000      3.286322000     -2.078434000
| 50> C       -1.195447000      1.081528000      0.960312000
| 51> C       -2.135644000      1.992206000      0.405764000
| 52> C       -1.974294000      1.980976000     -1.008261000
| 53> H       -0.552304000      0.862686000     -2.309978000
| 54> H       -2.814849000      2.616418000      0.963451000
| 55> H       -2.508473000      2.596098000     -1.714132000
| 56> H       -1.045963000      0.896966000      2.011603000
| 57> H        0.761734000     -0.820342000      2.239724000
| 58> ENDD                         ****END OF INPUT****
================================================================================

                       ****************************
                       * Single Point Calculation *
                       ****************************

---------------------------------
CARTESIAN COORDINATES (ANGSTROEM)
---------------------------------
  Fe     0.230553   -2.578190    0.089617
  C     -0.793657   -3.972809    1.244705
  C     -0.092589   -4.631304    0.194677
  C     -0.578140   -4.124544   -1.044139
  C     -1.575874   -3.149651   -0.760466
  C     -1.708861   -3.055538    0.655533
  H     -0.226146   -4.403754   -2.024596
  H     -2.114695   -2.564117   -1.488433
  H     -2.366984   -2.387244    1.187945
  H     -0.635115   -4.118854    2.301442
  H      0.689736   -5.363491    0.316995
  C      1.081990   -1.087782    1.245520
  C      2.068538   -2.054287    0.919717
  C      2.176651   -2.120616   -0.498323
  C      1.258648   -1.194261   -1.057166
  C      0.576783   -0.538069    0.020574
  C     -0.463977    0.467413   -0.107155
  C     -0.935270    1.062553   -1.322309
  H      2.818303   -2.785115   -1.054517
  H      2.613916   -2.659807    1.625844
  H      1.094035   -1.021857   -2.108545
  Co    -0.236579    2.562848   -0.096856
  C      1.018877    3.557343    1.199985
  C      0.072338    4.466072    0.644648
  C      0.233874    4.458550   -0.768879
  C      1.280256    3.545336   -1.086620
  C      1.768726    2.992298    0.130445
  H      2.533931    2.238469    0.222424
  H      1.119312    3.309205    2.244303
  H     -0.668402    5.023134    1.195236
  H     -0.363198    5.008485   -1.478152
  H      1.614142    3.286322   -2.078434
  C     -1.195447    1.081528    0.960312
  C     -2.135644    1.992206    0.405764
  C     -1.974294    1.980976   -1.008261
  H     -0.552304    0.862686   -2.309978
  H     -2.814849    2.616418    0.963451
  H     -2.508473    2.596098   -1.714132
  H     -1.045963    0.896966    2.011603
  H      0.761734   -0.820342    2.239724

----------------------------
CARTESIAN COORDINATES (A.U.)
----------------------------
  NO LB      ZA    FRAG     MASS         X           Y           Z
   0 Fe   26.0000    0    55.850    0.435682   -4.872073    0.169352
   1 C     6.0000    0    12.011   -1.499794   -7.507521    2.352152
   2 C     6.0000    0    12.011   -0.174968   -8.751896    0.367886
   3 C     6.0000    0    12.011   -1.092526   -7.794259   -1.973137
   4 C     6.0000    0    12.011   -2.977970   -5.951978   -1.437072
   5 C     6.0000    0    12.011   -3.229279   -5.774130    1.238778
   6 H     1.0000    0     1.008   -0.427354   -8.321889   -3.825932
   7 H     1.0000    0     1.008   -3.996194   -4.845479   -2.812731
   8 H     1.0000    0     1.008   -4.472952   -4.511237    2.244891
   9 H     1.0000    0     1.008   -1.200193   -7.783506    4.349095
  10 H     1.0000    0     1.008    1.303412  -10.135529    0.599034
  11 C     6.0000    0    12.011    2.044665   -2.055610    2.353692
  12 C     6.0000    0    12.011    3.908970   -3.882040    1.738013
  13 C     6.0000    0    12.011    4.113274   -4.007383   -0.941694
  14 C     6.0000    0    12.011    2.378500   -2.256826   -1.997754
  15 C     6.0000    0    12.011    1.089962   -1.016803    0.038879
  16 C     6.0000    0    12.011   -0.876789    0.883283   -0.202494
  17 C     6.0000    0    12.011   -1.767404    2.007934   -2.498802
  18 H     1.0000    0     1.008    5.325821   -5.263105   -1.992748
  19 H     1.0000    0     1.008    4.939585   -5.026307    3.072400
  20 H     1.0000    0     1.008    2.067427   -1.931030   -3.984573
  21 Co   27.0000    0    58.930   -0.447070    4.843081   -0.183031
  22 C     6.0000    0    12.011    1.925398    6.722404    2.267643
  23 C     6.0000    0    12.011    0.136699    8.439653    1.218208
  24 C     6.0000    0    12.011    0.441958    8.425438   -1.452971
  25 C     6.0000    0    12.011    2.419333    6.699714   -2.053414
  26 C     6.0000    0    12.011    3.342408    5.654624    0.246505
  27 H     1.0000    0     1.008    4.788436    4.230093    0.420320
  28 H     1.0000    0     1.008    2.115193    6.253491    4.241118
  29 H     1.0000    0     1.008   -1.263097    9.492348    2.258669
  30 H     1.0000    0     1.008   -0.686345    9.464665   -2.793302
  31 H     1.0000    0     1.008    3.050286    6.210249   -3.927671
  32 C     6.0000    0    12.011   -2.259067    2.043792    1.814727
  33 C     6.0000    0    12.011   -4.035782    3.764724    0.766783
  34 C     6.0000    0    12.011   -3.730875    3.743502   -1.905337
  35 H     1.0000    0     1.008   -1.043703    1.630240   -4.365226
  36 H     1.0000    0     1.008   -5.319294    4.944313    1.820659
  37 H     1.0000    0     1.008   -4.740327    4.905914   -3.239240
  38 H     1.0000    0     1.008   -1.976584    1.695020    3.801379
  39 H     1.0000    0     1.008    1.439469   -1.550222    4.232465

--------------------------------
INTERNAL COORDINATES (ANGSTROEM)
--------------------------------
 Fe     0   0   0     0.000000000000     0.00000000     0.00000000
 C      1   0   0     2.080431822244     0.00000000     0.00000000
 C      2   1   0     1.423963063577    70.01346765     0.00000000
 C      3   2   1     1.423808467827   108.00509848   300.09285375
 C      4   3   2     1.423502675492   108.02243460     0.19757212
 C      2   1   3     1.423414238597    69.80225115   241.01834577
 H      4   3   2     1.078496142313   125.98228156   178.13549301
 H      5   4   3     1.078477671668   125.97929947   178.20465492
 H      6   2   1     1.078519954062   125.96700907   241.54700134
 H      2   1   3     1.078497934610   124.22319930   120.57748810
 H      3   2   1     1.078467385561   125.97725402   118.40326898
 C      1   2   3     2.069389455091   112.03828258   219.65880284
 C     12   1   2     1.418998402444    70.56437433    99.08472997
 C     13  12   1     1.423701302454   108.25312918    59.50702246
 C     14  13  12     1.418861724300   108.22513918     0.06999054
 C     15  14  13     1.434242422566   108.07954644     0.33264838
 C     16  15  14     1.452752603634   126.24099762   181.17598448
 C     17  16  15     1.432797248450   126.70546447   355.06902272
 H     14  13  12     1.078252278338   125.99249354   182.13589566
 H     13  12   1     1.078288909993   125.71617164   241.64002253
 H     15  14  13     1.078062326874   125.96710819   180.98471121
 Co    18  17  16     2.059317667509    71.71931882   238.62519550
 C     22  18  17     2.060821839035   158.86553078    45.24197577
 C     23  22  18     1.424824079503    69.98922814   164.52069222
 C     24  23  22     1.422747004744   107.96493783   300.45516331
 C     25  24  23     1.424722584506   107.95986617     0.00000000
 C     23  22  18     1.423188387539    69.90784545    45.51586393
 H     27  23  22     1.078080233427   125.97760502   242.53849155
 H     23  22  18     1.078081509624   123.72844329   284.98699695
 H     24  23  22     1.078035697548   125.94243573   117.64939799
 H     25  24  23     1.077957172590   126.02440303   177.15700708
 H     26  25  24     1.078083078333   125.91830895   177.34059697
 C     17  16  15     1.432365662188   126.66009833   176.76992453
 C     33  17  16     1.421558406397   108.76524304   181.00670605
 C     18  17  16     1.421864207936   108.74429698   179.01606767
 H     18  17  16     1.078007341536   125.67323701   357.86910926
 H     34  33  17     1.077949369376   125.86493651   181.27910510
 H     35  18  17     1.077949974519   125.87958623   178.61482628
 H     33  17  16     1.077785398296   125.63934047     2.00504917
 H     12   1   2     1.078206683689   124.85403461   338.21932064

---------------------------
INTERNAL COORDINATES (A.U.)
---------------------------
 Fe     0   0   0     0.000000000000     0.00000000     0.00000000
 C      1   0   0     3.931446384336     0.00000000     0.00000000
 C      2   1   0     2.690900214981    70.01346765     0.00000000
 C      3   2   1     2.690608071352   108.00509848   300.09285375
 C      4   3   2     2.690030207585   108.02243460     0.19757212
 C      2   1   3     2.689863086073    69.80225115   241.01834577
 H      4   3   2     2.038062345463   125.98228156   178.13549301
 H      5   4   3     2.038027441001   125.97929947   178.20465492
 H      6   2   1     2.038107343146   125.96700907   241.54700134
 H      2   1   3     2.038065732413   124.22319930   120.57748810
 H      3   2   1     2.038008003076   125.97725402   118.40326898
 C      1   2   3     3.910579334547   112.03828258   219.65880284
 C     12   1   2     2.681518365091    70.56437433    99.08472997
 C     13  12   1     2.690405558146   108.25312918    59.50702246
 C     14  13  12     2.681260080830   108.22513918     0.06999054
 C     15  14  13     2.710325388302   108.07954644     0.33264838
 C     16  15  14     2.745304561209   126.24099762   181.17598448
 C     17  16  15     2.707594405006   126.70546447   355.06902272
 H     14  13  12     2.037601509335   125.99249354   182.13589566
 H     13  12   1     2.037670733130   125.71617164   241.64002253
 H     15  14  13     2.037242553091   125.96710819   180.98471121
 Co    18  17  16     3.891546414338    71.71931882   238.62519550
 C     22  18  17     3.894388886579   158.86553078    45.24197577
 C     23  22  18     2.692527299277    69.98922814   164.52069222
 C     24  23  22     2.688602196824   107.96493783   300.45516331
 C     25  24  23     2.692335501529   107.95986617     0.00000000
 C     23  22  18     2.689436289426    69.90784545    45.51586393
 H     27  23  22     2.037276391572   125.97760502   242.53849155
 H     23  22  18     2.037278803234   123.72844329   284.98699695
 H     24  23  22     2.037192230957   125.94243573   117.64939799
 H     25  24  23     2.037043840291   126.02440303   177.15700708
 H     26  25  24     2.037281767664   125.91830895   177.34059697
 C     17  16  15     2.706778825167   126.66009833   176.76992453
 C     33  17  16     2.686356071463   108.76524304   181.00670605
 C     18  17  16     2.686933952624   108.74429698   179.01606767
 H     18  17  16     2.037138645860   125.67323701   357.86910926
 H     34  33  17     2.037029094354   125.86493651   181.27910510
 H     35  18  17     2.037030237909   125.87958623   178.61482628
 H     33  17  16     2.036719233919   125.63934047     2.00504917
 H     12   1   2     2.037515347936   124.85403461   338.21932064

---------------------
BASIS SET INFORMATION
---------------------
There are 4 groups of distinct atoms

 Group   1 Type Fe  : 17s11p7d1f contracted to 10s6p4d1f pattern {8111111111/611111/4111/1}
 Group   2 Type C   : 11s6p2d contracted to 6s3p2d pattern {611111/411/11}
 Group   3 Type H   : 5s1p contracted to 3s1p pattern {311/1}
 Group   4 Type Co  : 17s11p7d1f contracted to 10s6p4d1f pattern {8111111111/611111/4111/1}

Atom   0Fe   basis set group =>   1
Atom   1C    basis set group =>   2
Atom   2C    basis set group =>   2
Atom   3C    basis set group =>   2
Atom   4C    basis set group =>   2
Atom   5C    basis set group =>   2
Atom   6H    basis set group =>   3
Atom   7H    basis set group =>   3
Atom   8H    basis set group =>   3
Atom   9H    basis set group =>   3
Atom  10H    basis set group =>   3
Atom  11C    basis set group =>   2
Atom  12C    basis set group =>   2
Atom  13C    basis set group =>   2
Atom  14C    basis set group =>   2
Atom  15C    basis set group =>   2
Atom  16C    basis set group =>   2
Atom  17C    basis set group =>   2
Atom  18H    basis set group =>   3
Atom  19H    basis set group =>   3
Atom  20H    basis set group =>   3
Atom  21Co   basis set group =>   4
Atom  22C    basis set group =>   2
Atom  23C    basis set group =>   2
Atom  24C    basis set group =>   2
Atom  25C    basis set group =>   2
Atom  26C    basis set group =>   2
Atom  27H    basis set group =>   3
Atom  28H    basis set group =>   3
Atom  29H    basis set group =>   3
Atom  30H    basis set group =>   3
Atom  31H    basis set group =>   3
Atom  32C    basis set group =>   2
Atom  33C    basis set group =>   2
Atom  34C    basis set group =>   2
Atom  35H    basis set group =>   3
Atom  36H    basis set group =>   3
Atom  37H    basis set group =>   3
Atom  38H    basis set group =>   3
Atom  39H    basis set group =>   3
---------------------------------
AUXILIARY/J BASIS SET INFORMATION
---------------------------------
There are 4 groups of distinct atoms

 Group   1 Type Fe  : 19s5p5d3f3g contracted to 8s5p5d2f3g pattern {121111111/11111/11111/21/111}
 Group   2 Type C   : 12s5p4d2f1g contracted to 6s4p3d1f1g pattern {711111/2111/211/2/1}
 Group   3 Type H   : 5s2p1d contracted to 3s1p1d pattern {311/2/1}
 Group   4 Type Co  : 19s5p5d3f3g contracted to 8s5p5d2f3g pattern {121111111/11111/11111/21/111}

Atom   0Fe   basis set group =>   1
Atom   1C    basis set group =>   2
Atom   2C    basis set group =>   2
Atom   3C    basis set group =>   2
Atom   4C    basis set group =>   2
Atom   5C    basis set group =>   2
Atom   6H    basis set group =>   3
Atom   7H    basis set group =>   3
Atom   8H    basis set group =>   3
Atom   9H    basis set group =>   3
Atom  10H    basis set group =>   3
Atom  11C    basis set group =>   2
Atom  12C    basis set group =>   2
Atom  13C    basis set group =>   2
Atom  14C    basis set group =>   2
Atom  15C    basis set group =>   2
Atom  16C    basis set group =>   2
Atom  17C    basis set group =>   2
Atom  18H    basis set group =>   3
Atom  19H    basis set group =>   3
Atom  20H    basis set group =>   3
Atom  21Co   basis set group =>   4
Atom  22C    basis set group =>   2
Atom  23C    basis set group =>   2
Atom  24C    basis set group =>   2
Atom  25C    basis set group =>   2
Atom  26C    basis set group =>   2
Atom  27H    basis set group =>   3
Atom  28H    basis set group =>   3
Atom  29H    basis set group =>   3
Atom  30H    basis set group =>   3
Atom  31H    basis set group =>   3
Atom  32C    basis set group =>   2
Atom  33C    basis set group =>   2
Atom  34C    basis set group =>   2
Atom  35H    basis set group =>   3
Atom  36H    basis set group =>   3
Atom  37H    basis set group =>   3
Atom  38H    basis set group =>   3
Atom  39H    basis set group =>   3


           ************************************************************
           *        Program running with 16 parallel MPI-processes    *
           *              working on a common directory               *
           ************************************************************
------------------------------------------------------------------------------
                           ORCA GTO INTEGRAL CALCULATION
                           -- RI-GTO INTEGRALS CHOSEN --
------------------------------------------------------------------------------
------------------------------------------------------------------------------
                   ___                                                        
                  /   \      - P O W E R E D   B Y -                         
                 /     \                                                     
                 |  |  |   _    _      __       _____    __    __             
                 |  |  |  | |  | |    /  \     |  _  \  |  |  /  |          
                  \  \/   | |  | |   /    \    | | | |  |  | /  /          
                 / \  \   | |__| |  /  /\  \   | |_| |  |  |/  /          
                |  |  |   |  __  | /  /__\  \  |    /   |      \           
                |  |  |   | |  | | |   __   |  |    \   |  |\   \          
                \     /   | |  | | |  |  |  |  | |\  \  |  | \   \       
                 \___/    |_|  |_| |__|  |__|  |_| \__\ |__|  \__/        
                                                                              
                      - O R C A' S   B I G   F R I E N D -                    
                                      &                                       
                       - I N T E G R A L  F E E D E R -                       
                                                                              
 v1 FN, 2020, v2 2021                                                         
------------------------------------------------------------------------------


Reading SHARK input file FcCc_S1_FeK.SHARKINP.tmp ... ok
----------------------
SHARK INTEGRAL PACKAGE
----------------------

Number of atoms                             ...     40
Number of basis functions                   ...    718
Number of shells                            ...    334
Maximum angular momentum                    ...      3
Integral batch strategy                     ... SHARK/LIBINT Hybrid
RI-J (if used) integral strategy            ... SPLIT-RIJ (Revised 2003 algorithm where possible)
Printlevel                                  ...      1
Contraction scheme used                     ... SEGMENTED contraction
Coulomb Range Separation                    ... NOT USED
Exchange Range Separation                   ... NOT USED
Finite Nucleus Model                        ... NOT USED
Auxiliary Coulomb fitting basis             ... AVAILABLE
   # of basis functions in Aux-J            ...   1356
   # of shells in Aux-J                     ...    436
   Maximum angular momentum in Aux-J        ...      4
Auxiliary J/K fitting basis                 ... NOT available
Auxiliary Correlation fitting basis         ... NOT available
Auxiliary 'external' fitting basis          ... NOT available
Integral threshold                          ...     2.500000e-11
Primitive cut-off                           ...     2.500000e-12
Primitive pair pre-selection threshold      ...     2.500000e-12

Calculating pre-screening integrals         ... done (  0.1 sec) Dimension = 334
Organizing shell pair data                  ... done (  0.3 sec)
Shell pair information
Total number of shell pairs                 ...     55945
Shell pairs after pre-screening             ...     40320
Total number of primitive shell pairs       ...    157652
Primitive shell pairs kept                  ...     78057
          la=0 lb=0:  12531 shell pairs
          la=1 lb=0:  12878 shell pairs
          la=1 lb=1:   3330 shell pairs
          la=2 lb=0:   6738 shell pairs
          la=2 lb=1:   3444 shell pairs
          la=2 lb=2:    943 shell pairs
          la=3 lb=0:    261 shell pairs
          la=3 lb=1:    128 shell pairs
          la=3 lb=2:     65 shell pairs
          la=3 lb=3:      2 shell pairs

Calculating one electron integrals          ... done (  0.0 sec)
Calculating RI/J V-Matrix + Cholesky decomp.... done (  0.1 sec)
Calculating Nuclear repulsion               ... done (  0.0 sec) ENN=   2730.981823761138 Eh

SHARK setup successfully completed in   0.9 seconds

Maximum memory used throughout the entire GTOINT-calculation: 56.3 MB


           ************************************************************
           *        Program running with 16 parallel MPI-processes    *
           *              working on a common directory               *
           ************************************************************
------------------------------------------------------------------------------
                          ORCA RELATIVISTIC HAMILTONIAN
------------------------------------------------------------------------------

Relativistic Method            ... ZORA(MP)
Treatment of potential         ... Van Wuellen
Nucleus model                  ... Point Nucleus
Speed of light used            ... 137.03598950000000


            *************************************************
            *         ZERO ORDER REGULAR APPROXIMATION      *
            *                     ZORA(MP)                  *
            *            Programmed by FN according to      *
            *                   C. van Wuellen              *
            *       J. Chem. Phys. (1998) vol 109, 392-399  *
            *************************************************

Terms included in model potential: +V(e,N)+V(C)+V(Xa)+V(VWN-V)
Basis function cutoff value   ... 1.000000e-11
Loading the fitted atomic densities (ZORA)   ... done
Calculating the cutoffs                      ... done
Number of fit functions                      ... 364
Setting up the integration grid ... done

Maximum memory used throughout the entire REL-calculation: 42.0 MB


           ************************************************************
           *        Program running with 16 parallel MPI-processes    *
           *              working on a common directory               *
           ************************************************************
-------------------------------------------------------------------------------
                                 ORCA SCF
-------------------------------------------------------------------------------

------------
SCF SETTINGS
------------
Hamiltonian:
 Density Functional     Method          .... DFT(GTOs)
 Exchange Functional    Exchange        .... B88
   X-Alpha parameter    XAlpha          ....  0.666667
   Becke's b parameter  XBeta           ....  0.004200
 Correlation Functional Correlation     .... LYP
 LDA part of GGA corr.  LDAOpt          .... VWN-5
 Gradients option       PostSCFGGA      .... off
 Hybrid DFT is turned on
   Fraction HF Exchange ScalHFX         ....  0.200000
   Scaling of DF-GGA-X  ScalDFX         ....  0.720000
   Scaling of DF-GGA-C  ScalDFC         ....  0.810000
   Scaling of DF-LDA-C  ScalLDAC        ....  1.000000
   Perturbative correction              ....  0.000000
   Density functional embedding theory  .... OFF
   NL short-range parameter             ....  4.800000
 RI-approximation to the Coulomb term is turned on
   Number of AuxJ basis functions       .... 1356
   RIJ-COSX (HFX calculated with COS-X)).... on

Relativistic Settings:
 Scalar relativistic method             .... ZORA
 Speed of light used       Velit        ....       137.035989
Orbital energies will be scaled


General Settings:
 Integral files         IntName         .... FcCc_S1_FeK
 Hartree-Fock type      HFTyp           .... UHF
 Total Charge           Charge          ....    1
 Multiplicity           Mult            ....    1
 Number of Electrons    NEL             ....  190
 Basis Dimension        Dim             ....  718
 Nuclear Repulsion      ENuc            ....   2730.9818237611 Eh

Convergence Acceleration:
 DIIS                   CNVDIIS         .... on
   Start iteration      DIISMaxIt       ....    12
   Startup error        DIISStart       ....  0.200000
   # of expansion vecs  DIISMaxEq       ....     5
   Bias factor          DIISBfac        ....   1.050
   Max. coefficient     DIISMaxC        ....  10.000
 Trust-Rad. Augm. Hess. CNVTRAH         .... auto
   Auto Start mean grad. ratio tolernc. ....  1.125000
   Auto Start start iteration           ....    20
   Auto Start num. interpolation iter.  ....    10
   Max. Number of Micro iterations      ....    16
   Max. Number of Macro iterations      .... Maxiter - #DIIS iter
   Number of Davidson start vectors     ....     2
   Converg. threshold I  (grad. norm)   ....   1.000e-05
   Converg. threshold II (energy diff.) ....   1.000e-08
   Grad. Scal. Fac. for Micro threshold ....   0.100
   Minimum threshold for Micro iter.    ....   0.010
   NR start threshold (gradient norm)   ....   0.001
   Initial trust radius                 ....   0.400
   Minimum AH scaling param. (alpha)    ....   1.000
   Maximum AH scaling param. (alpha)    .... 1000.000
   Orbital update algorithm             .... Taylor
   White noise on init. David. guess    .... on
   Maximum white noise                  ....   0.010
   Quad. conv. algorithm                .... NR
 SOSCF                  CNVSOSCF        .... off
 Level Shifting         CNVShift        .... on
   Level shift para.    LevelShift      ....    0.2500
   Turn off err/grad.   ShiftErr        ....    0.0010
 Zerner damping         CNVZerner       .... off
 Static damping         CNVDamp         .... on
   Fraction old density DampFac         ....    0.7000
   Max. Damping (<1)    DampMax         ....    0.9800
   Min. Damping (>=0)   DampMin         ....    0.0000
   Turn off err/grad.   DampErr         ....    0.1000
 Fernandez-Rico         CNVRico         .... off

SCF Procedure:
 Maximum # iterations   MaxIter         ....   125
 SCF integral mode      SCFMode         .... Direct
   Integral package                     .... SHARK and LIBINT hybrid scheme
 Reset frequency        DirectResetFreq ....    20
 Integral Threshold     Thresh          ....  2.500e-11 Eh
 Primitive CutOff       TCut            ....  2.500e-12 Eh

Convergence Tolerance:
 Convergence Check Mode ConvCheckMode   .... Total+1el-Energy
 Convergence forced     ConvForced      .... 1
 Energy Change          TolE            ....  1.000e-08 Eh
 1-El. energy change                    ....  1.000e-05 Eh
 DIIS Error             TolErr          ....  5.000e-07


Diagonalization of the overlap matrix:
Smallest eigenvalue                        ... 8.275e-06
Time for diagonalization                   ...    0.141 sec
Threshold for overlap eigenvalues          ... 1.000e-08
Number of eigenvalues below threshold      ... 0
Time for construction of square roots      ...    0.069 sec
Total time needed                          ...    0.213 sec

Time for model grid setup =    0.311 sec

------------------------------
INITIAL GUESS: MODEL POTENTIAL
------------------------------
Loading ZORA relativistic densities                ... done
Calculating cut-offs                               ... done
Initializing the effective Hamiltonian             ... done
Setting up the integral package (SHARK)            ... done
Starting the Coulomb interaction                   ... done (   0.3 sec)
Reading the grid                                   ... done
Mapping shells                                     ... done
Starting the XC term evaluation                    ... done (   0.3 sec)
  promolecular density results
     # of electrons  =    190.993828338
     EX              =   -222.983864544
     EC              =     -7.135276828
     EX+EC           =   -230.119141373
Transforming the Hamiltonian                       ... done (   0.1 sec)
Diagonalizing the Hamiltonian                      ... done (   0.1 sec)
Back transforming the eigenvectors                 ... done (   0.0 sec)
Now organizing SCF variables                       ... done
                      ------------------
                      INITIAL GUESS DONE (   1.2 sec)
                      ------------------
-------------------
DFT GRID GENERATION
-------------------

General Integration Accuracy     IntAcc      ... 4.388
Radial Grid Type                 RadialGrid  ... OptM3 with GC (2021)
Angular Grid (max. ang.)         AngularGrid ... 4 (Lebedev-302)
Angular grid pruning method      GridPruning ... 4 (adaptive)
Weight generation scheme         WeightScheme... Becke
Basis function cutoff            BFCut       ... 1.0000e-11
Integration weight cutoff        WCut        ... 1.0000e-14
Angular grids for H and He will be reduced by one unit
Partially contracted basis set               ... off
Rotationally invariant grid construction     ... off

Total number of grid points                  ...   196314
Total number of batches                      ...     3087
Average number of points per batch           ...       63
Average number of grid points per atom       ...     4908
Time for grid setup =    1.319 sec

--------------------
COSX GRID GENERATION
--------------------

GRIDX 1
-------
General Integration Accuracy     IntAcc      ... 3.816
Radial Grid Type                 RadialGrid  ... OptM3 with GC (2021)
Angular Grid (max. ang.)         AngularGrid ... 1 (Lebedev-50)
Angular grid pruning method      GridPruning ... 4 (adaptive)
Weight generation scheme         WeightScheme... Becke
Basis function cutoff            BFCut       ... 1.0000e-11
Integration weight cutoff        WCut        ... 1.0000e-14
Angular grids for H and He will be reduced by one unit
Partially contracted basis set               ... on
Rotationally invariant grid construction     ... off

Total number of grid points                  ...    24504
Total number of batches                      ...      401
Average number of points per batch           ...       61
Average number of grid points per atom       ...      613
UseSFitting                                  ... on

GRIDX 2
-------
General Integration Accuracy     IntAcc      ... 4.020
Radial Grid Type                 RadialGrid  ... OptM3 with GC (2021)
Angular Grid (max. ang.)         AngularGrid ... 2 (Lebedev-110)
Angular grid pruning method      GridPruning ... 4 (adaptive)
Weight generation scheme         WeightScheme... Becke
Basis function cutoff            BFCut       ... 1.0000e-11
Integration weight cutoff        WCut        ... 1.0000e-14
Angular grids for H and He will be reduced by one unit
Partially contracted basis set               ... on
Rotationally invariant grid construction     ... off

Total number of grid points                  ...    52480
Total number of batches                      ...      840
Average number of points per batch           ...       62
Average number of grid points per atom       ...     1312
UseSFitting                                  ... on

GRIDX 3
-------
General Integration Accuracy     IntAcc      ... 4.338
Radial Grid Type                 RadialGrid  ... OptM3 with GC (2021)
Angular Grid (max. ang.)         AngularGrid ... 3 (Lebedev-194)
Angular grid pruning method      GridPruning ... 4 (adaptive)
Weight generation scheme         WeightScheme... Becke
Basis function cutoff            BFCut       ... 1.0000e-11
Integration weight cutoff        WCut        ... 1.0000e-14
Angular grids for H and He will be reduced by one unit
Partially contracted basis set               ... on
Rotationally invariant grid construction     ... off

Total number of grid points                  ...   114280
Total number of batches                      ...     1806
Average number of points per batch           ...       63
Average number of grid points per atom       ...     2857
UseSFitting                                  ... on

Time for X-Grid setup             =    1.481 sec


--------------------
CPCM SOLVATION MODEL
--------------------
CPCM parameters:
  Epsilon                                         ...      36.6000
  Refrac                                          ...       1.3440
  Rsolv                                           ...       1.3000
  Surface type                                    ... GAUSSIAN VDW
  Epsilon function type                           ...         CPCM
Radii:
 Radius for Fe used is    4.5353 Bohr (=   2.4000 Ang.)
 Radius for C  used is    3.8550 Bohr (=   2.0400 Ang.)
 Radius for H  used is    2.4944 Bohr (=   1.3200 Ang.)
 Radius for Co used is    4.5353 Bohr (=   2.4000 Ang.)
Calculating surface                               ...        done! (  0.0s)
GEPOL surface points                              ...         2053
GEPOL Volume                                      ...    2425.4250
GEPOL Surface-area                                ...    1177.8869
Calculating surface distance matrix               ...        done! (  0.0s)
Performing Cholesky decomposition & store         ...        done! (  0.2s)
Overall time for CPCM initialization              ...                 0.2s
--------------
SCF ITERATIONS
--------------
ITER       Energy         Delta-E        Max-DP      RMS-DP      [F,P]     Damp
               ***  Starting incremental Fock matrix formation  ***
  0  -3449.4854831293   0.000000000000 0.06161807  0.00061374  0.1842174 0.7000
  1  -3449.7482036599  -0.262720530615 0.06650089  0.00035790  0.0959698 0.7000
                               ***Turning on DIIS***
  2  -3449.8825096183  -0.134305958342 0.14235742  0.00069501  0.0682551 0.0000
  3  -3449.9973690772  -0.114859458897 0.01705143  0.00009140  0.1544053 0.7000
  4  -3450.0565449424  -0.059175865237 0.01049129  0.00009505  0.1030400 0.7000
  5  -3450.0941032175  -0.037558275120 0.01691273  0.00026047  0.0596834 0.0000
  6  -3450.1296260482  -0.035522830662 0.01534922  0.00005704  0.0139554 0.0000
  7  -3450.1310775685  -0.001451520336 0.00247891  0.00002782  0.0038759 0.0000
  8  -3450.1310711244   0.000006444113 0.00246097  0.00001279  0.0058705 0.0000
  9  -3450.1312538926  -0.000182768230 0.00234428  0.00001283  0.0007649 0.0000
               *** Restarting incremental Fock matrix formation ***
                                   *** Resetting DIIS ***
 10  -3450.1312261072   0.000027785391 0.00326629  0.00001603  0.0019783 0.0000
 11  -3450.1310137246   0.000212382670 0.00154994  0.00000720  0.0071868 0.0000
 12  -3450.1312062434  -0.000192518823 0.00051551  0.00000279  0.0025555 0.0000
 13  -3450.1312380004  -0.000031757025 0.00022487  0.00000156  0.0010454 0.0000
 14  -3450.1312444082  -0.000006407819 0.00029168  0.00000209  0.0002575 0.0000
 15  -3450.1312445660  -0.000000157725 0.00009332  0.00000113  0.0003326 0.0000
 16  -3450.1312447966  -0.000000230622 0.00013004  0.00000072  0.0002683 0.0000
 17  -3450.1312453305  -0.000000533879 0.00021605  0.00000079  0.0000505 0.0000
 18  -3450.1312452958   0.000000034656 0.00011378  0.00000055  0.0000206 0.0000
 19  -3450.1312453508  -0.000000054977 0.00040887  0.00000137  0.0000059 0.0000
 20  -3450.1312453185   0.000000032272 0.00022376  0.00000085  0.0000056 0.0000
 21  -3450.1312453426  -0.000000024062 0.00025101  0.00000088  0.0000053 0.0000
 22  -3450.1312453358   0.000000006824 0.00004301  0.00000025  0.0000053 0.0000
 23  -3450.1312453821  -0.000000046311 0.00012439  0.00000036  0.0000185 0.0000
 24  -3450.1312454437  -0.000000061587 0.00019315  0.00000054  0.0000033 0.0000
                            ***DIIS convergence achieved***

               *****************************************************
               *                     SUCCESS                       *
               *           SCF CONVERGED AFTER  25 CYCLES          *
               *****************************************************

Old exchange energy                            =    -44.598413059 Eh
New exchange energy                            =    -44.598387296 Eh
Exchange energy change after final integration =      0.000025763 Eh
Total energy after final integration           =  -3450.131219679 Eh
Final COS-X integration done in                =    16.927 sec

----------------
TOTAL SCF ENERGY
----------------

Total Energy       :        -3450.13121968 Eh          -93882.84340 eV

Components:
Nuclear Repulsion  :         2730.98182376 Eh           74313.79346 eV
Electronic Energy  :        -6181.11304344 Eh         -168196.63686 eV
One Electron Energy:       -10157.26306465 Eh         -276393.17955 eV
Two Electron Energy:         3976.15002121 Eh          108196.54268 eV
Max COSX asymmetry :            0.00000083 Eh               0.00002 eV
CPCM Dielectric    :           -0.07573991 Eh              -2.06099 eV

Virial components:
Potential Energy   :        -6928.51075133 Eh         -188534.36245 eV
Kinetic Energy     :         3478.37953165 Eh           94651.51905 eV
Virial Ratio       :            1.99187889


DFT components:
N(Alpha)           :       94.999787306180 electrons
N(Beta)            :       94.999787306180 electrons
N(Total)           :      189.999574612359 electrons
E(X)               :     -177.912365450088 Eh       
E(C)               :       -8.335615620700 Eh       
E(XC)              :     -186.247981070788 Eh       
DFET-embed. en.    :        0.000000000000 Eh       
CPCM Solvation Model Properties:
Surface-charge          :           -1.02880337
Charge-correction       :            0.00295362 Eh               0.08037 eV
Free-energy (cav+disp)  :  This term is not implemented in the current solvation scheme

---------------
SCF CONVERGENCE
---------------

  Last Energy change         ...    2.6052e-09  Tolerance :   1.0000e-08
  Last MAX-Density change    ...    0.0000e+00  Tolerance :   1.0000e-07
  Last RMS-Density change    ...    0.0000e+00  Tolerance :   5.0000e-09
  Last DIIS Error            ...    7.6217e-07  Tolerance :   5.0000e-07

             **** THE GBW FILE WAS UPDATED (FcCc_S1_FeK.gbw) ****
             **** DENSITY FcCc_S1_FeK.scfp WAS UPDATED ****
             **** ENERGY FILE WAS UPDATED (FcCc_S1_FeK.en.tmp) ****
----------------------
UHF SPIN CONTAMINATION
----------------------

Warning: in a DFT calculation there is little theoretical justification to 
         calculate <S**2> as in Hartree-Fock theory. We will do it anyways
         but you should keep in mind that the values have only limited relevance

Expectation value of <S**2>     :     0.000000
Ideal value S*(S+1) for S=0.0   :     0.000000
Deviation                       :     0.000000

             **** THE GBW FILE WAS UPDATED (FcCc_S1_FeK.gbw) ****
             **** DENSITY FcCc_S1_FeK.scfp WAS UPDATED ****
----------------
ORBITAL ENERGIES
----------------
                 SPIN UP ORBITALS
  NO   OCC          E(Eh)            E(eV) 
   0   1.0000    -283.077600     -7702.9331 
   1   1.0000    -260.742935     -7095.1760 
   2   1.0000     -33.527781      -912.3373 
   3   1.0000     -30.528785      -830.7305 
   4   1.0000     -28.686535      -780.6003 
   5   1.0000     -28.666924      -780.0667 
   6   1.0000     -28.665655      -780.0321 
   7   1.0000     -25.977524      -706.8844 
   8   1.0000     -25.959317      -706.3889 
   9   1.0000     -25.958908      -706.3778 
  10   1.0000     -10.245723      -278.8003 
  11   1.0000     -10.231285      -278.4074 
  12   1.0000     -10.230819      -278.3947 
  13   1.0000     -10.230008      -278.3727 
  14   1.0000     -10.229860      -278.3686 
  15   1.0000     -10.229657      -278.3631 
  16   1.0000     -10.229511      -278.3591 
  17   1.0000     -10.229318      -278.3539 
  18   1.0000     -10.229089      -278.3477 
  19   1.0000     -10.228514      -278.3320 
  20   1.0000     -10.214165      -277.9416 
  21   1.0000     -10.198964      -277.5279 
  22   1.0000     -10.198900      -277.5262 
  23   1.0000     -10.197339      -277.4837 
  24   1.0000     -10.196869      -277.4709 
  25   1.0000     -10.193393      -277.3763 
  26   1.0000     -10.193176      -277.3704 
  27   1.0000     -10.192949      -277.3642 
  28   1.0000     -10.192495      -277.3519 
  29   1.0000     -10.192474      -277.3513 
  30   1.0000      -3.865746      -105.1923 
  31   1.0000      -3.491315       -95.0035 
  32   1.0000      -2.500772       -68.0495 
  33   1.0000      -2.457968       -66.8847 
  34   1.0000      -2.456052       -66.8326 
  35   1.0000      -2.230355       -60.6910 
  36   1.0000      -2.186223       -59.4902 
  37   1.0000      -2.185256       -59.4639 
  38   1.0000      -0.938324       -25.5331 
  39   1.0000      -0.922193       -25.0942 
  40   1.0000      -0.900707       -24.5095 
  41   1.0000      -0.884358       -24.0646 
  42   1.0000      -0.780208       -21.2305 
  43   1.0000      -0.752414       -20.4742 
  44   1.0000      -0.749349       -20.3908 
  45   1.0000      -0.748996       -20.3812 
  46   1.0000      -0.722248       -19.6534 
  47   1.0000      -0.715597       -19.4724 
  48   1.0000      -0.715368       -19.4661 
  49   1.0000      -0.706213       -19.2170 
  50   1.0000      -0.597207       -16.2508 
  51   1.0000      -0.587396       -15.9839 
  52   1.0000      -0.575604       -15.6630 
  53   1.0000      -0.574036       -15.6203 
  54   1.0000      -0.570212       -15.5162 
  55   1.0000      -0.557804       -15.1786 
  56   1.0000      -0.548850       -14.9350 
  57   1.0000      -0.547658       -14.9025 
  58   1.0000      -0.543419       -14.7872 
  59   1.0000      -0.543005       -14.7759 
  60   1.0000      -0.531117       -14.4524 
  61   1.0000      -0.490973       -13.3601 
  62   1.0000      -0.464001       -12.6261 
  63   1.0000      -0.443294       -12.0626 
  64   1.0000      -0.439504       -11.9595 
  65   1.0000      -0.433104       -11.7854 
  66   1.0000      -0.427540       -11.6340 
  67   1.0000      -0.426643       -11.6095 
  68   1.0000      -0.425511       -11.5788 
  69   1.0000      -0.413930       -11.2636 
  70   1.0000      -0.413327       -11.2472 
  71   1.0000      -0.412191       -11.2163 
  72   1.0000      -0.410466       -11.1694 
  73   1.0000      -0.405289       -11.0285 
  74   1.0000      -0.404377       -11.0037 
  75   1.0000      -0.402314       -10.9475 
  76   1.0000      -0.392109       -10.6698 
  77   1.0000      -0.382157       -10.3990 
  78   1.0000      -0.382010       -10.3950 
  79   1.0000      -0.375734       -10.2242 
  80   1.0000      -0.373746       -10.1701 
  81   1.0000      -0.331106        -9.0099 
  82   1.0000      -0.327090        -8.9006 
  83   1.0000      -0.318329        -8.6622 
  84   1.0000      -0.304886        -8.2964 
  85   1.0000      -0.290717        -7.9108 
  86   1.0000      -0.288352        -7.8464 
  87   1.0000      -0.288252        -7.8437 
  88   1.0000      -0.278542        -7.5795 
  89   1.0000      -0.271877        -7.3982 
  90   1.0000      -0.258672        -7.0388 
  91   1.0000      -0.246309        -6.7024 
  92   1.0000      -0.237568        -6.4645 
  93   1.0000      -0.207581        -5.6486 
  94   1.0000      -0.206248        -5.6123 
  95   0.0000      -0.091626        -2.4933 
  96   0.0000      -0.087854        -2.3906 
  97   0.0000      -0.023266        -0.6331 
  98   0.0000      -0.018020        -0.4903 
  99   0.0000       0.001441         0.0392 
 100   0.0000       0.015332         0.4172 
 101   0.0000       0.021364         0.5813 
 102   0.0000       0.024361         0.6629 
 103   0.0000       0.028664         0.7800 
 104   0.0000       0.034769         0.9461 
 105   0.0000       0.048063         1.3079 
 106   0.0000       0.052211         1.4207 
 107   0.0000       0.055253         1.5035 
 108   0.0000       0.061057         1.6614 
 109   0.0000       0.062282         1.6948 
 110   0.0000       0.064002         1.7416 
 111   0.0000       0.069981         1.9043 
 112   0.0000       0.077268         2.1026 
 113   0.0000       0.084538         2.3004 
 114   0.0000       0.085071         2.3149 
 115   0.0000       0.086321         2.3489 
 116   0.0000       0.094913         2.5827 
 117   0.0000       0.096778         2.6335 
 118   0.0000       0.098905         2.6913 
 119   0.0000       0.107604         2.9280 
 120   0.0000       0.113309         3.0833 
 121   0.0000       0.115715         3.1488 
 122   0.0000       0.119148         3.2422 
 123   0.0000       0.121230         3.2988 
 124   0.0000       0.124589         3.3902 
 125   0.0000       0.133994         3.6462 
 126   0.0000       0.140484         3.8228 
 127   0.0000       0.146696         3.9918 
 128   0.0000       0.149630         4.0717 
 129   0.0000       0.152979         4.1628 
 130   0.0000       0.155117         4.2210 
 131   0.0000       0.162816         4.4304 
 132   0.0000       0.165391         4.5005 
 133   0.0000       0.170625         4.6429 
 134   0.0000       0.175272         4.7694 
 135   0.0000       0.180265         4.9053 
 136   0.0000       0.180692         4.9169 
 137   0.0000       0.183074         4.9817 
 138   0.0000       0.186386         5.0718 
 139   0.0000       0.190857         5.1935 
 140   0.0000       0.193003         5.2519 
 141   0.0000       0.196398         5.3443 
 142   0.0000       0.203143         5.5278 
 143   0.0000       0.204598         5.5674 
 144   0.0000       0.206973         5.6320 
 145   0.0000       0.207808         5.6547 
 146   0.0000       0.211751         5.7620 
 147   0.0000       0.214170         5.8279 
 148   0.0000       0.219248         5.9660 
 149   0.0000       0.222781         6.0622 
 150   0.0000       0.229732         6.2513 
 151   0.0000       0.231558         6.3010 
 152   0.0000       0.235829         6.4172 
 153   0.0000       0.247681         6.7397 
 154   0.0000       0.249594         6.7918 
 155   0.0000       0.257089         6.9958 
 156   0.0000       0.265511         7.2249 
 157   0.0000       0.270973         7.3736 
 158   0.0000       0.291383         7.9289 
 159   0.0000       0.304616         8.2890 
 160   0.0000       0.307903         8.3785 
 161   0.0000       0.311623         8.4797 
 162   0.0000       0.321179         8.7397 
 163   0.0000       0.323231         8.7956 
 164   0.0000       0.323774         8.8103 
 165   0.0000       0.327216         8.9040 
 166   0.0000       0.328355         8.9350 
 167   0.0000       0.331082         9.0092 
 168   0.0000       0.338221         9.2034 
 169   0.0000       0.341502         9.2927 
 170   0.0000       0.344408         9.3718 
 171   0.0000       0.347350         9.4519 
 172   0.0000       0.348037         9.4706 
 173   0.0000       0.359695         9.7878 
 174   0.0000       0.360495         9.8096 
 175   0.0000       0.361493         9.8367 
 176   0.0000       0.365826         9.9546 
 177   0.0000       0.370455        10.0806 
 178   0.0000       0.372083        10.1249 
 179   0.0000       0.376928        10.2567 
 180   0.0000       0.383800        10.4437 
 181   0.0000       0.384391        10.4598 
 182   0.0000       0.391341        10.6489 
 183   0.0000       0.395684        10.7671 
 184   0.0000       0.399342        10.8667 
 185   0.0000       0.406800        11.0696 
 186   0.0000       0.411239        11.1904 
 187   0.0000       0.415367        11.3027 
 188   0.0000       0.416720        11.3395 
 189   0.0000       0.420025        11.4295 
 190   0.0000       0.423168        11.5150 
 191   0.0000       0.423901        11.5349 
 192   0.0000       0.424648        11.5553 
 193   0.0000       0.427428        11.6309 
 194   0.0000       0.429317        11.6823 
 195   0.0000       0.430700        11.7199 
 196   0.0000       0.434587        11.8257 
 197   0.0000       0.436020        11.8647 
 198   0.0000       0.436962        11.8903 
 199   0.0000       0.441564        12.0156 
 200   0.0000       0.445556        12.1242 
 201   0.0000       0.450113        12.2482 
 202   0.0000       0.454248        12.3607 
 203   0.0000       0.459639        12.5074 
 204   0.0000       0.460814        12.5394 
 205   0.0000       0.468792        12.7565 
 206   0.0000       0.471624        12.8335 
 207   0.0000       0.481104        13.0915 
 208   0.0000       0.483402        13.1540 
 209   0.0000       0.487062        13.2536 
 210   0.0000       0.490429        13.3452 
 211   0.0000       0.497411        13.5352 
 212   0.0000       0.500746        13.6260 
 213   0.0000       0.512637        13.9496 
 214   0.0000       0.516844        14.0640 
 215   0.0000       0.519569        14.1382 
 216   0.0000       0.524897        14.2832 
 217   0.0000       0.531223        14.4553 
 218   0.0000       0.533991        14.5306 
 219   0.0000       0.538052        14.6411 
 220   0.0000       0.542947        14.7743 
 221   0.0000       0.545911        14.8550 
 222   0.0000       0.547536        14.8992 
 223   0.0000       0.551389        15.0041 
 224   0.0000       0.555821        15.1247 
 225   0.0000       0.560467        15.2511 
 226   0.0000       0.565166        15.3789 
 227   0.0000       0.569879        15.5072 
 228   0.0000       0.575216        15.6524 
 229   0.0000       0.581667        15.8280 
 230   0.0000       0.584619        15.9083 
 231   0.0000       0.588150        16.0044 
 232   0.0000       0.594618        16.1804 
 233   0.0000       0.604289        16.4436 
 234   0.0000       0.607532        16.5318 
 235   0.0000       0.613322        16.6893 
 236   0.0000       0.616816        16.7844 
 237   0.0000       0.627614        17.0782 
 238   0.0000       0.631770        17.1913 
 239   0.0000       0.634680        17.2705 
 240   0.0000       0.643070        17.4988 
 241   0.0000       0.645681        17.5699 
 242   0.0000       0.647737        17.6258 
 243   0.0000       0.655065        17.8252 
 244   0.0000       0.655982        17.8502 
 245   0.0000       0.668200        18.1827 
 246   0.0000       0.676529        18.4093 
 247   0.0000       0.681758        18.5516 
 248   0.0000       0.686938        18.6925 
 249   0.0000       0.691007        18.8033 
 250   0.0000       0.705034        19.1850 
 251   0.0000       0.710892        19.3443 
 252   0.0000       0.719966        19.5913 
 253   0.0000       0.723758        19.6945 
 254   0.0000       0.736869        20.0512 
 255   0.0000       0.739854        20.1325 
 256   0.0000       0.745126        20.2759 
 257   0.0000       0.762882        20.7591 
 258   0.0000       0.772079        21.0093 
 259   0.0000       0.779655        21.2155 
 260   0.0000       0.781765        21.2729 
 261   0.0000       0.792156        21.5557 
 262   0.0000       0.798916        21.7396 
 263   0.0000       0.803939        21.8763 
 264   0.0000       0.804442        21.8900 
 265   0.0000       0.831573        22.6282 
 266   0.0000       0.848855        23.0985 
 267   0.0000       0.861676        23.4474 
 268   0.0000       0.863017        23.4839 
 269   0.0000       0.870342        23.6832 
 270   0.0000       0.871832        23.7238 
 271   0.0000       0.884205        24.0605 
 272   0.0000       0.889742        24.2111 
 273   0.0000       0.891380        24.2557 
 274   0.0000       0.897765        24.4294 
 275   0.0000       0.900178        24.4951 
 276   0.0000       0.909161        24.7395 
 277   0.0000       0.914676        24.8896 
 278   0.0000       0.919600        25.0236 
 279   0.0000       0.923955        25.1421 
 280   0.0000       0.929818        25.3016 
 281   0.0000       0.931070        25.3357 
 282   0.0000       0.938880        25.5482 
 283   0.0000       0.950178        25.8557 
 284   0.0000       0.956217        26.0200 
 285   0.0000       0.959172        26.1004 
 286   0.0000       0.967396        26.3242 
 287   0.0000       0.970360        26.4049 
 288   0.0000       0.979016        26.6404 
 289   0.0000       1.000739        27.2315 
 290   0.0000       1.006875        27.3985 
 291   0.0000       1.008259        27.4361 
 292   0.0000       1.011970        27.5371 
 293   0.0000       1.021220        27.7888 
 294   0.0000       1.027392        27.9568 
 295   0.0000       1.037648        28.2358 
 296   0.0000       1.040193        28.3051 
 297   0.0000       1.043751        28.4019 
 298   0.0000       1.046256        28.4701 
 299   0.0000       1.059698        28.8358 
 300   0.0000       1.064114        28.9560 
 301   0.0000       1.075755        29.2728 
 302   0.0000       1.082983        29.4695 
 303   0.0000       1.087807        29.6007 
 304   0.0000       1.098190        29.8833 
 305   0.0000       1.100238        29.9390 
 306   0.0000       1.108243        30.1568 
 307   0.0000       1.112247        30.2658 
 308   0.0000       1.113416        30.2976 
 309   0.0000       1.114503        30.3272 
 310   0.0000       1.124061        30.5873 
 311   0.0000       1.147482        31.2246 
 312   0.0000       1.159102        31.5408 
 313   0.0000       1.162900        31.6441 
 314   0.0000       1.165135        31.7049 
 315   0.0000       1.169488        31.8234 
 316   0.0000       1.174506        31.9599 
 317   0.0000       1.179536        32.0968 
 318   0.0000       1.182064        32.1656 
 319   0.0000       1.184804        32.2402 
 320   0.0000       1.190266        32.3888 
 321   0.0000       1.192982        32.4627 
 322   0.0000       1.210552        32.9408 
 323   0.0000       1.216421        33.1005 
 324   0.0000       1.218445        33.1556 
 325   0.0000       1.224239        33.3132 
 326   0.0000       1.241243        33.7759 
 327   0.0000       1.245615        33.8949 
 328   0.0000       1.249619        34.0039 
 329   0.0000       1.255802        34.1721 
 330   0.0000       1.262398        34.3516 
 331   0.0000       1.273267        34.6474 
 332   0.0000       1.287194        35.0263 
 333   0.0000       1.299067        35.3494 
 334   0.0000       1.304084        35.4859 
 335   0.0000       1.310196        35.6522 
 336   0.0000       1.311373        35.6843 
 337   0.0000       1.313342        35.7378 
 338   0.0000       1.320846        35.9420 
 339   0.0000       1.321305        35.9545 
 340   0.0000       1.325797        36.0768 
 341   0.0000       1.336376        36.3646 
 342   0.0000       1.341859        36.5138 
 343   0.0000       1.345266        36.6065 
 344   0.0000       1.351580        36.7784 
 345   0.0000       1.354286        36.8520 
 346   0.0000       1.355429        36.8831 
 347   0.0000       1.359945        37.0060 
 348   0.0000       1.360965        37.0337 
 349   0.0000       1.372158        37.3383 
 350   0.0000       1.376885        37.4669 
 351   0.0000       1.391718        37.8706 
 352   0.0000       1.402466        38.1630 
 353   0.0000       1.411871        38.4190 
 354   0.0000       1.416237        38.5378 
 355   0.0000       1.416780        38.5526 
 356   0.0000       1.433062        38.9956 
 357   0.0000       1.438519        39.1441 
 358   0.0000       1.446635        39.3649 
 359   0.0000       1.450530        39.4709 
 360   0.0000       1.451954        39.5097 
 361   0.0000       1.459755        39.7220 
 362   0.0000       1.469411        39.9847 
 363   0.0000       1.471670        40.0462 
 364   0.0000       1.473898        40.1068 
 365   0.0000       1.476328        40.1729 
 366   0.0000       1.493308        40.6350 
 367   0.0000       1.497050        40.7368 
 368   0.0000       1.499454        40.8022 
 369   0.0000       1.509344        41.0713 
 370   0.0000       1.509846        41.0850 
 371   0.0000       1.516391        41.2631 
 372   0.0000       1.531118        41.6638 
 373   0.0000       1.540792        41.9271 
 374   0.0000       1.549094        42.1530 
 375   0.0000       1.556999        42.3681 
 376   0.0000       1.572129        42.7798 
 377   0.0000       1.586598        43.1735 
 378   0.0000       1.589741        43.2591 
 379   0.0000       1.596966        43.4557 
 380   0.0000       1.605671        43.6925 
 381   0.0000       1.609402        43.7941 
 382   0.0000       1.619816        44.0774 
 383   0.0000       1.627835        44.2956 
 384   0.0000       1.632377        44.4192 
 385   0.0000       1.635094        44.4932 
 386   0.0000       1.649860        44.8950 
 387   0.0000       1.669215        45.4216 
 388   0.0000       1.680826        45.7376 
 389   0.0000       1.683246        45.8035 
 390   0.0000       1.697319        46.1864 
 391   0.0000       1.705363        46.4053 
 392   0.0000       1.716342        46.7040 
 393   0.0000       1.731467        47.1156 
 394   0.0000       1.733319        47.1660 
 395   0.0000       1.758213        47.8434 
 396   0.0000       1.762857        47.9698 
 397   0.0000       1.777849        48.3777 
 398   0.0000       1.789987        48.7080 
 399   0.0000       1.800159        48.9848 
 400   0.0000       1.807848        49.1940 
 401   0.0000       1.817462        49.4557 
 402   0.0000       1.832749        49.8716 
 403   0.0000       1.851146        50.3723 
 404   0.0000       1.855013        50.4775 
 405   0.0000       1.862654        50.6854 
 406   0.0000       1.867508        50.8175 
 407   0.0000       1.893482        51.5243 
 408   0.0000       1.901848        51.7519 
 409   0.0000       1.925383        52.3923 
 410   0.0000       1.927108        52.4393 
 411   0.0000       1.933948        52.6254 
 412   0.0000       1.937798        52.7302 
 413   0.0000       1.980078        53.8807 
 414   0.0000       1.984318        53.9960 
 415   0.0000       2.005978        54.5854 
 416   0.0000       2.018750        54.9330 
 417   0.0000       2.026173        55.1350 
 418   0.0000       2.037094        55.4322 
 419   0.0000       2.053387        55.8755 
 420   0.0000       2.058538        56.0157 
 421   0.0000       2.060348        56.0649 
 422   0.0000       2.067182        56.2509 
 423   0.0000       2.073241        56.4157 
 424   0.0000       2.075599        56.4799 
 425   0.0000       2.091086        56.9014 
 426   0.0000       2.104549        57.2677 
 427   0.0000       2.107264        57.3416 
 428   0.0000       2.116850        57.6024 
 429   0.0000       2.125825        57.8466 
 430   0.0000       2.143789        58.3355 
 431   0.0000       2.148023        58.4507 
 432   0.0000       2.153008        58.5863 
 433   0.0000       2.163779        58.8794 
 434   0.0000       2.179431        59.3053 
 435   0.0000       2.207250        60.0623 
 436   0.0000       2.213342        60.2281 
 437   0.0000       2.217095        60.3302 
 438   0.0000       2.223298        60.4990 
 439   0.0000       2.232946        60.7615 
 440   0.0000       2.239924        60.9514 
 441   0.0000       2.249133        61.2020 
 442   0.0000       2.262869        61.5758 
 443   0.0000       2.268174        61.7202 
 444   0.0000       2.274044        61.8799 
 445   0.0000       2.287227        62.2386 
 446   0.0000       2.287902        62.2570 
 447   0.0000       2.296780        62.4986 
 448   0.0000       2.312247        62.9194 
 449   0.0000       2.328148        63.3521 
 450   0.0000       2.336010        63.5661 
 451   0.0000       2.337553        63.6081 
 452   0.0000       2.343762        63.7770 
 453   0.0000       2.359971        64.2181 
 454   0.0000       2.364419        64.3391 
 455   0.0000       2.372112        64.5485 
 456   0.0000       2.419236        65.8308 
 457   0.0000       2.422443        65.9180 
 458   0.0000       2.438013        66.3417 
 459   0.0000       2.441408        66.4341 
 460   0.0000       2.446739        66.5791 
 461   0.0000       2.454136        66.7804 
 462   0.0000       2.458843        66.9085 
 463   0.0000       2.465842        67.0990 
 464   0.0000       2.484597        67.6093 
 465   0.0000       2.485102        67.6231 
 466   0.0000       2.492854        67.8340 
 467   0.0000       2.494833        67.8878 
 468   0.0000       2.499887        68.0254 
 469   0.0000       2.515094        68.4392 
 470   0.0000       2.522338        68.6363 
 471   0.0000       2.552478        69.4565 
 472   0.0000       2.553044        69.4719 
 473   0.0000       2.571765        69.9813 
 474   0.0000       2.573881        70.0389 
 475   0.0000       2.584784        70.3355 
 476   0.0000       2.585470        70.3542 
 477   0.0000       2.588680        70.4416 
 478   0.0000       2.591182        70.5097 
 479   0.0000       2.602033        70.8049 
 480   0.0000       2.611042        71.0501 
 481   0.0000       2.612822        71.0985 
 482   0.0000       2.617855        71.2355 
 483   0.0000       2.632274        71.6278 
 484   0.0000       2.638119        71.7869 
 485   0.0000       2.644669        71.9651 
 486   0.0000       2.700462        73.4833 
 487   0.0000       2.717048        73.9346 
 488   0.0000       2.723046        74.0978 
 489   0.0000       2.724335        74.1329 
 490   0.0000       2.734865        74.4194 
 491   0.0000       2.744327        74.6769 
 492   0.0000       2.753949        74.9388 
 493   0.0000       2.760544        75.1182 
 494   0.0000       2.767869        75.3175 
 495   0.0000       2.777291        75.5739 
 496   0.0000       2.780149        75.6517 
 497   0.0000       2.815720        76.6196 
 498   0.0000       2.835321        77.1530 
 499   0.0000       2.852381        77.6172 
 500   0.0000       2.866262        77.9950 
 501   0.0000       2.873485        78.1915 
 502   0.0000       2.884373        78.4878 
 503   0.0000       2.899894        78.9101 
 504   0.0000       2.902602        78.9838 
 505   0.0000       2.907260        79.1106 
 506   0.0000       2.914896        79.3184 
 507   0.0000       2.922898        79.5361 
 508   0.0000       2.930770        79.7503 
 509   0.0000       2.940348        80.0109 
 510   0.0000       2.945387        80.1481 
 511   0.0000       2.959510        80.5324 
 512   0.0000       2.962892        80.6244 
 513   0.0000       2.964841        80.6774 
 514   0.0000       2.966617        80.7258 
 515   0.0000       2.972395        80.8830 
 516   0.0000       2.979002        81.0628 
 517   0.0000       2.996421        81.5368 
 518   0.0000       2.999747        81.6273 
 519   0.0000       3.006387        81.8079 
 520   0.0000       3.013938        82.0134 
 521   0.0000       3.022650        82.2505 
 522   0.0000       3.031089        82.4801 
 523   0.0000       3.040252        82.7295 
 524   0.0000       3.045992        82.8857 
 525   0.0000       3.048767        82.9612 
 526   0.0000       3.055054        83.1322 
 527   0.0000       3.066825        83.4526 
 528   0.0000       3.073955        83.6466 
 529   0.0000       3.079604        83.8003 
 530   0.0000       3.082367        83.8755 
 531   0.0000       3.094289        84.1999 
 532   0.0000       3.095861        84.2427 
 533   0.0000       3.110794        84.6490 
 534   0.0000       3.116297        84.7988 
 535   0.0000       3.124421        85.0198 
 536   0.0000       3.127138        85.0937 
 537   0.0000       3.142426        85.5098 
 538   0.0000       3.146186        85.6121 
 539   0.0000       3.150805        85.7378 
 540   0.0000       3.158279        85.9411 
 541   0.0000       3.163010        86.0699 
 542   0.0000       3.169439        86.2448 
 543   0.0000       3.172092        86.3170 
 544   0.0000       3.173814        86.3639 
 545   0.0000       3.186524        86.7097 
 546   0.0000       3.193247        86.8927 
 547   0.0000       3.198401        87.0329 
 548   0.0000       3.205471        87.2253 
 549   0.0000       3.225507        87.7705 
 550   0.0000       3.240803        88.1867 
 551   0.0000       3.249732        88.4297 
 552   0.0000       3.252438        88.5033 
 553   0.0000       3.253979        88.5453 
 554   0.0000       3.257721        88.6471 
 555   0.0000       3.263120        88.7940 
 556   0.0000       3.266732        88.8923 
 557   0.0000       3.279558        89.2413 
 558   0.0000       3.285108        89.3923 
 559   0.0000       3.286093        89.4191 
 560   0.0000       3.292805        89.6018 
 561   0.0000       3.305806        89.9556 
 562   0.0000       3.317119        90.2634 
 563   0.0000       3.334957        90.7488 
 564   0.0000       3.338933        90.8570 
 565   0.0000       3.360349        91.4397 
 566   0.0000       3.361259        91.4645 
 567   0.0000       3.366139        91.5973 
 568   0.0000       3.378223        91.9261 
 569   0.0000       3.380261        91.9816 
 570   0.0000       3.385706        92.1297 
 571   0.0000       3.395205        92.3882 
 572   0.0000       3.397998        92.4642 
 573   0.0000       3.404516        92.6416 
 574   0.0000       3.405257        92.6618 
 575   0.0000       3.413544        92.8873 
 576   0.0000       3.416064        92.9558 
 577   0.0000       3.425391        93.2096 
 578   0.0000       3.434489        93.4572 
 579   0.0000       3.440110        93.6101 
 580   0.0000       3.449344        93.8614 
 581   0.0000       3.450170        93.8839 
 582   0.0000       3.456613        94.0592 
 583   0.0000       3.467902        94.3664 
 584   0.0000       3.472128        94.4814 
 585   0.0000       3.481351        94.7324 
 586   0.0000       3.495677        95.1222 
 587   0.0000       3.508699        95.4766 
 588   0.0000       3.522225        95.8446 
 589   0.0000       3.524886        95.9170 
 590   0.0000       3.586878        97.6039 
 591   0.0000       3.590010        97.6891 
 592   0.0000       3.612914        98.3124 
 593   0.0000       3.654460        99.4429 
 594   0.0000       3.678802       100.1053 
 595   0.0000       3.691082       100.4395 
 596   0.0000       3.695894       100.5704 
 597   0.0000       3.708934       100.9252 
 598   0.0000       3.715359       101.1001 
 599   0.0000       3.722559       101.2960 
 600   0.0000       3.729215       101.4771 
 601   0.0000       3.739991       101.7703 
 602   0.0000       3.741873       101.8215 
 603   0.0000       3.760321       102.3235 
 604   0.0000       3.761720       102.3616 
 605   0.0000       3.770123       102.5903 
 606   0.0000       3.773234       102.6749 
 607   0.0000       3.795849       103.2903 
 608   0.0000       3.799776       103.3972 
 609   0.0000       3.811541       103.7173 
 610   0.0000       3.830010       104.2199 
 611   0.0000       3.835691       104.3745 
 612   0.0000       3.841872       104.5427 
 613   0.0000       3.848834       104.7321 
 614   0.0000       3.874211       105.4226 
 615   0.0000       3.893970       105.9603 
 616   0.0000       3.909396       106.3801 
 617   0.0000       3.936431       107.1157 
 618   0.0000       3.947211       107.4091 
 619   0.0000       3.958125       107.7060 
 620   0.0000       3.961675       107.8027 
 621   0.0000       3.966581       107.9362 
 622   0.0000       3.972897       108.1080 
 623   0.0000       4.005386       108.9921 
 624   0.0000       4.018296       109.3434 
 625   0.0000       4.026988       109.5799 
 626   0.0000       4.044825       110.0653 
 627   0.0000       4.047264       110.1317 
 628   0.0000       4.049822       110.2013 
 629   0.0000       4.076891       110.9378 
 630   0.0000       4.101349       111.6034 
 631   0.0000       4.124346       112.2292 
 632   0.0000       4.192011       114.0704 
 633   0.0000       4.213758       114.6622 
 634   0.0000       4.228301       115.0579 
 635   0.0000       4.233456       115.1982 
 636   0.0000       4.257487       115.8521 
 637   0.0000       4.261039       115.9488 
 638   0.0000       4.286046       116.6292 
 639   0.0000       4.319886       117.5501 
 640   0.0000       4.420551       120.2893 
 641   0.0000       4.514844       122.8552 
 642   0.0000       4.533812       123.3713 
 643   0.0000       4.575440       124.5041 
 644   0.0000       4.616058       125.6093 
 645   0.0000       4.649876       126.5296 
 646   0.0000       4.692945       127.7015 
 647   0.0000       4.701494       127.9341 
 648   0.0000       4.731747       128.7574 
 649   0.0000       4.756672       129.4356 
 650   0.0000       4.791105       130.3726 
 651   0.0000       4.907828       133.5488 
 652   0.0000       4.951518       134.7377 
 653   0.0000       4.958822       134.9364 
 654   0.0000       5.109466       139.0356 
 655   0.0000       5.129885       139.5913 
 656   0.0000       5.165049       140.5481 
 657   0.0000       5.170245       140.6895 
 658   0.0000       7.411665       201.6817 
 659   0.0000       7.436922       202.3689 
 660   0.0000       7.516530       204.5352 
 661   0.0000       7.548118       205.3947 
 662   0.0000       7.587820       206.4751 
 663   0.0000       7.608773       207.0452 
 664   0.0000       7.639660       207.8857 
 665   0.0000       7.692668       209.3281 
 666   0.0000       7.780600       211.7209 
 667   0.0000       7.796609       212.1565 
 668   0.0000       7.807305       212.4476 
 669   0.0000       7.825047       212.9304 
 670   0.0000       7.878055       214.3728 
 671   0.0000       7.903860       215.0750 
 672   0.0000       7.906890       215.1574 
 673   0.0000       7.930604       215.8027 
 674   0.0000       7.943074       216.1420 
 675   0.0000       8.006577       217.8700 
 676   0.0000       8.015560       218.1145 
 677   0.0000       8.404434       228.6963 
 678   0.0000       9.042906       246.0700 
 679   0.0000       9.094853       247.4835 
 680   0.0000       9.667872       263.0762 
 681   0.0000       9.819805       267.2105 
 682   0.0000       9.878873       268.8178 
 683   0.0000      10.566499       287.5291 
 684   0.0000      17.126915       466.0470 
 685   0.0000      18.542638       504.5708 
 686   0.0000      38.913847      1058.8996 
 687   0.0000      38.943115      1059.6960 
 688   0.0000      39.029916      1062.0580 
 689   0.0000      39.057091      1062.7975 
 690   0.0000      39.066245      1063.0466 
 691   0.0000      39.078789      1063.3879 
 692   0.0000      39.123086      1064.5933 
 693   0.0000      39.170602      1065.8863 
 694   0.0000      39.253548      1068.1434 
 695   0.0000      39.268360      1068.5464 
 696   0.0000      39.284567      1068.9874 
 697   0.0000      39.303659      1069.5069 
 698   0.0000      39.364396      1071.1597 
 699   0.0000      39.391750      1071.9040 
 700   0.0000      39.395524      1072.0067 
 701   0.0000      39.421192      1072.7052 
 702   0.0000      39.436998      1073.1353 
 703   0.0000      39.509261      1075.1017 
 704   0.0000      39.514769      1075.2515 
 705   0.0000      39.923410      1086.3712 
 706   0.0000      59.049063      1606.8067 
 707   0.0000      64.275315      1749.0202 
 708   0.0000     149.205057      4060.0760 
 709   0.0000     149.340534      4063.7625 
 710   0.0000     150.939298      4107.2671 
 711   0.0000     163.173583      4440.1789 
 712   0.0000     163.326772      4444.3474 
 713   0.0000     165.234403      4496.2567 
 714   0.0000     352.532464      9592.8960 
 715   0.0000     381.390774     10378.1706 
 716   0.0000    2328.000122     63348.1039 
 717   0.0000    2514.449333     68421.6448 

                 SPIN DOWN ORBITALS
  NO   OCC          E(Eh)            E(eV) 
   0   1.0000    -283.077600     -7702.9331 
   1   1.0000    -260.742935     -7095.1760 
   2   1.0000     -33.527781      -912.3373 
   3   1.0000     -30.528785      -830.7305 
   4   1.0000     -28.686535      -780.6003 
   5   1.0000     -28.666924      -780.0667 
   6   1.0000     -28.665655      -780.0321 
   7   1.0000     -25.977524      -706.8844 
   8   1.0000     -25.959317      -706.3889 
   9   1.0000     -25.958908      -706.3778 
  10   1.0000     -10.245723      -278.8003 
  11   1.0000     -10.231285      -278.4074 
  12   1.0000     -10.230819      -278.3947 
  13   1.0000     -10.230008      -278.3727 
  14   1.0000     -10.229860      -278.3686 
  15   1.0000     -10.229657      -278.3631 
  16   1.0000     -10.229511      -278.3591 
  17   1.0000     -10.229318      -278.3539 
  18   1.0000     -10.229089      -278.3477 
  19   1.0000     -10.228514      -278.3320 
  20   1.0000     -10.214165      -277.9416 
  21   1.0000     -10.198964      -277.5279 
  22   1.0000     -10.198900      -277.5262 
  23   1.0000     -10.197339      -277.4837 
  24   1.0000     -10.196869      -277.4709 
  25   1.0000     -10.193393      -277.3763 
  26   1.0000     -10.193176      -277.3704 
  27   1.0000     -10.192949      -277.3642 
  28   1.0000     -10.192495      -277.3519 
  29   1.0000     -10.192474      -277.3513 
  30   1.0000      -3.865746      -105.1923 
  31   1.0000      -3.491315       -95.0035 
  32   1.0000      -2.500772       -68.0495 
  33   1.0000      -2.457968       -66.8847 
  34   1.0000      -2.456052       -66.8326 
  35   1.0000      -2.230355       -60.6910 
  36   1.0000      -2.186223       -59.4902 
  37   1.0000      -2.185256       -59.4639 
  38   1.0000      -0.938324       -25.5331 
  39   1.0000      -0.922193       -25.0942 
  40   1.0000      -0.900707       -24.5095 
  41   1.0000      -0.884358       -24.0646 
  42   1.0000      -0.780208       -21.2305 
  43   1.0000      -0.752414       -20.4742 
  44   1.0000      -0.749349       -20.3908 
  45   1.0000      -0.748996       -20.3812 
  46   1.0000      -0.722248       -19.6534 
  47   1.0000      -0.715597       -19.4724 
  48   1.0000      -0.715368       -19.4661 
  49   1.0000      -0.706213       -19.2170 
  50   1.0000      -0.597207       -16.2508 
  51   1.0000      -0.587396       -15.9839 
  52   1.0000      -0.575604       -15.6630 
  53   1.0000      -0.574036       -15.6203 
  54   1.0000      -0.570212       -15.5162 
  55   1.0000      -0.557804       -15.1786 
  56   1.0000      -0.548850       -14.9350 
  57   1.0000      -0.547658       -14.9025 
  58   1.0000      -0.543419       -14.7872 
  59   1.0000      -0.543005       -14.7759 
  60   1.0000      -0.531117       -14.4524 
  61   1.0000      -0.490973       -13.3601 
  62   1.0000      -0.464001       -12.6261 
  63   1.0000      -0.443294       -12.0626 
  64   1.0000      -0.439504       -11.9595 
  65   1.0000      -0.433104       -11.7854 
  66   1.0000      -0.427540       -11.6340 
  67   1.0000      -0.426643       -11.6095 
  68   1.0000      -0.425511       -11.5788 
  69   1.0000      -0.413930       -11.2636 
  70   1.0000      -0.413327       -11.2472 
  71   1.0000      -0.412191       -11.2163 
  72   1.0000      -0.410466       -11.1694 
  73   1.0000      -0.405289       -11.0285 
  74   1.0000      -0.404377       -11.0037 
  75   1.0000      -0.402314       -10.9475 
  76   1.0000      -0.392109       -10.6698 
  77   1.0000      -0.382157       -10.3990 
  78   1.0000      -0.382010       -10.3950 
  79   1.0000      -0.375734       -10.2242 
  80   1.0000      -0.373746       -10.1701 
  81   1.0000      -0.331106        -9.0099 
  82   1.0000      -0.327090        -8.9006 
  83   1.0000      -0.318329        -8.6622 
  84   1.0000      -0.304886        -8.2964 
  85   1.0000      -0.290717        -7.9108 
  86   1.0000      -0.288352        -7.8464 
  87   1.0000      -0.288252        -7.8437 
  88   1.0000      -0.278542        -7.5795 
  89   1.0000      -0.271877        -7.3982 
  90   1.0000      -0.258672        -7.0388 
  91   1.0000      -0.246309        -6.7024 
  92   1.0000      -0.237568        -6.4645 
  93   1.0000      -0.207581        -5.6486 
  94   1.0000      -0.206248        -5.6123 
  95   0.0000      -0.091626        -2.4933 
  96   0.0000      -0.087854        -2.3906 
  97   0.0000      -0.023266        -0.6331 
  98   0.0000      -0.018020        -0.4903 
  99   0.0000       0.001441         0.0392 
 100   0.0000       0.015332         0.4172 
 101   0.0000       0.021364         0.5813 
 102   0.0000       0.024361         0.6629 
 103   0.0000       0.028664         0.7800 
 104   0.0000       0.034769         0.9461 
 105   0.0000       0.048063         1.3079 
 106   0.0000       0.052211         1.4207 
 107   0.0000       0.055253         1.5035 
 108   0.0000       0.061057         1.6614 
 109   0.0000       0.062282         1.6948 
 110   0.0000       0.064002         1.7416 
 111   0.0000       0.069981         1.9043 
 112   0.0000       0.077268         2.1026 
 113   0.0000       0.084538         2.3004 
 114   0.0000       0.085071         2.3149 
 115   0.0000       0.086321         2.3489 
 116   0.0000       0.094913         2.5827 
 117   0.0000       0.096778         2.6335 
 118   0.0000       0.098905         2.6913 
 119   0.0000       0.107604         2.9280 
 120   0.0000       0.113309         3.0833 
 121   0.0000       0.115715         3.1488 
 122   0.0000       0.119148         3.2422 
 123   0.0000       0.121230         3.2988 
 124   0.0000       0.124589         3.3902 
 125   0.0000       0.133994         3.6462 
 126   0.0000       0.140484         3.8228 
 127   0.0000       0.146696         3.9918 
 128   0.0000       0.149630         4.0717 
 129   0.0000       0.152979         4.1628 
 130   0.0000       0.155117         4.2210 
 131   0.0000       0.162816         4.4304 
 132   0.0000       0.165391         4.5005 
 133   0.0000       0.170625         4.6429 
 134   0.0000       0.175272         4.7694 
 135   0.0000       0.180265         4.9053 
 136   0.0000       0.180692         4.9169 
 137   0.0000       0.183074         4.9817 
 138   0.0000       0.186386         5.0718 
 139   0.0000       0.190857         5.1935 
 140   0.0000       0.193003         5.2519 
 141   0.0000       0.196398         5.3443 
 142   0.0000       0.203143         5.5278 
 143   0.0000       0.204598         5.5674 
 144   0.0000       0.206973         5.6320 
 145   0.0000       0.207808         5.6547 
 146   0.0000       0.211751         5.7620 
 147   0.0000       0.214170         5.8279 
 148   0.0000       0.219248         5.9660 
 149   0.0000       0.222781         6.0622 
 150   0.0000       0.229732         6.2513 
 151   0.0000       0.231558         6.3010 
 152   0.0000       0.235829         6.4172 
 153   0.0000       0.247681         6.7397 
 154   0.0000       0.249594         6.7918 
 155   0.0000       0.257089         6.9958 
 156   0.0000       0.265511         7.2249 
 157   0.0000       0.270973         7.3736 
 158   0.0000       0.291383         7.9289 
 159   0.0000       0.304616         8.2890 
 160   0.0000       0.307903         8.3785 
 161   0.0000       0.311623         8.4797 
 162   0.0000       0.321179         8.7397 
 163   0.0000       0.323231         8.7956 
 164   0.0000       0.323774         8.8103 
 165   0.0000       0.327216         8.9040 
 166   0.0000       0.328355         8.9350 
 167   0.0000       0.331082         9.0092 
 168   0.0000       0.338221         9.2034 
 169   0.0000       0.341502         9.2927 
 170   0.0000       0.344408         9.3718 
 171   0.0000       0.347350         9.4519 
 172   0.0000       0.348037         9.4706 
 173   0.0000       0.359695         9.7878 
 174   0.0000       0.360495         9.8096 
 175   0.0000       0.361493         9.8367 
 176   0.0000       0.365826         9.9546 
 177   0.0000       0.370455        10.0806 
 178   0.0000       0.372083        10.1249 
 179   0.0000       0.376928        10.2567 
 180   0.0000       0.383800        10.4437 
 181   0.0000       0.384391        10.4598 
 182   0.0000       0.391341        10.6489 
 183   0.0000       0.395684        10.7671 
 184   0.0000       0.399342        10.8667 
 185   0.0000       0.406800        11.0696 
 186   0.0000       0.411239        11.1904 
 187   0.0000       0.415367        11.3027 
 188   0.0000       0.416720        11.3395 
 189   0.0000       0.420025        11.4295 
 190   0.0000       0.423168        11.5150 
 191   0.0000       0.423901        11.5349 
 192   0.0000       0.424648        11.5553 
 193   0.0000       0.427428        11.6309 
 194   0.0000       0.429317        11.6823 
 195   0.0000       0.430700        11.7199 
 196   0.0000       0.434587        11.8257 
 197   0.0000       0.436020        11.8647 
 198   0.0000       0.436962        11.8903 
 199   0.0000       0.441564        12.0156 
 200   0.0000       0.445556        12.1242 
 201   0.0000       0.450113        12.2482 
 202   0.0000       0.454248        12.3607 
 203   0.0000       0.459639        12.5074 
 204   0.0000       0.460814        12.5394 
 205   0.0000       0.468792        12.7565 
 206   0.0000       0.471624        12.8335 
 207   0.0000       0.481104        13.0915 
 208   0.0000       0.483402        13.1540 
 209   0.0000       0.487062        13.2536 
 210   0.0000       0.490429        13.3452 
 211   0.0000       0.497411        13.5352 
 212   0.0000       0.500746        13.6260 
 213   0.0000       0.512637        13.9496 
 214   0.0000       0.516844        14.0640 
 215   0.0000       0.519569        14.1382 
 216   0.0000       0.524897        14.2832 
 217   0.0000       0.531223        14.4553 
 218   0.0000       0.533991        14.5306 
 219   0.0000       0.538052        14.6411 
 220   0.0000       0.542947        14.7743 
 221   0.0000       0.545911        14.8550 
 222   0.0000       0.547536        14.8992 
 223   0.0000       0.551389        15.0041 
 224   0.0000       0.555821        15.1247 
 225   0.0000       0.560467        15.2511 
 226   0.0000       0.565166        15.3789 
 227   0.0000       0.569879        15.5072 
 228   0.0000       0.575216        15.6524 
 229   0.0000       0.581667        15.8280 
 230   0.0000       0.584619        15.9083 
 231   0.0000       0.588150        16.0044 
 232   0.0000       0.594618        16.1804 
 233   0.0000       0.604289        16.4436 
 234   0.0000       0.607532        16.5318 
 235   0.0000       0.613322        16.6893 
 236   0.0000       0.616816        16.7844 
 237   0.0000       0.627614        17.0782 
 238   0.0000       0.631770        17.1913 
 239   0.0000       0.634680        17.2705 
 240   0.0000       0.643070        17.4988 
 241   0.0000       0.645681        17.5699 
 242   0.0000       0.647737        17.6258 
 243   0.0000       0.655065        17.8252 
 244   0.0000       0.655982        17.8502 
 245   0.0000       0.668200        18.1827 
 246   0.0000       0.676529        18.4093 
 247   0.0000       0.681758        18.5516 
 248   0.0000       0.686938        18.6925 
 249   0.0000       0.691007        18.8033 
 250   0.0000       0.705034        19.1850 
 251   0.0000       0.710892        19.3443 
 252   0.0000       0.719966        19.5913 
 253   0.0000       0.723758        19.6945 
 254   0.0000       0.736869        20.0512 
 255   0.0000       0.739854        20.1325 
 256   0.0000       0.745126        20.2759 
 257   0.0000       0.762882        20.7591 
 258   0.0000       0.772079        21.0093 
 259   0.0000       0.779655        21.2155 
 260   0.0000       0.781765        21.2729 
 261   0.0000       0.792156        21.5557 
 262   0.0000       0.798916        21.7396 
 263   0.0000       0.803939        21.8763 
 264   0.0000       0.804442        21.8900 
 265   0.0000       0.831573        22.6282 
 266   0.0000       0.848855        23.0985 
 267   0.0000       0.861676        23.4474 
 268   0.0000       0.863017        23.4839 
 269   0.0000       0.870342        23.6832 
 270   0.0000       0.871832        23.7238 
 271   0.0000       0.884205        24.0605 
 272   0.0000       0.889742        24.2111 
 273   0.0000       0.891380        24.2557 
 274   0.0000       0.897765        24.4294 
 275   0.0000       0.900178        24.4951 
 276   0.0000       0.909161        24.7395 
 277   0.0000       0.914676        24.8896 
 278   0.0000       0.919600        25.0236 
 279   0.0000       0.923955        25.1421 
 280   0.0000       0.929818        25.3016 
 281   0.0000       0.931070        25.3357 
 282   0.0000       0.938880        25.5482 
 283   0.0000       0.950178        25.8557 
 284   0.0000       0.956217        26.0200 
 285   0.0000       0.959172        26.1004 
 286   0.0000       0.967396        26.3242 
 287   0.0000       0.970360        26.4049 
 288   0.0000       0.979016        26.6404 
 289   0.0000       1.000739        27.2315 
 290   0.0000       1.006875        27.3985 
 291   0.0000       1.008259        27.4361 
 292   0.0000       1.011970        27.5371 
 293   0.0000       1.021220        27.7888 
 294   0.0000       1.027392        27.9568 
 295   0.0000       1.037648        28.2358 
 296   0.0000       1.040193        28.3051 
 297   0.0000       1.043751        28.4019 
 298   0.0000       1.046256        28.4701 
 299   0.0000       1.059698        28.8358 
 300   0.0000       1.064114        28.9560 
 301   0.0000       1.075755        29.2728 
 302   0.0000       1.082983        29.4695 
 303   0.0000       1.087807        29.6007 
 304   0.0000       1.098190        29.8833 
 305   0.0000       1.100238        29.9390 
 306   0.0000       1.108243        30.1568 
 307   0.0000       1.112247        30.2658 
 308   0.0000       1.113416        30.2976 
 309   0.0000       1.114503        30.3272 
 310   0.0000       1.124061        30.5873 
 311   0.0000       1.147482        31.2246 
 312   0.0000       1.159102        31.5408 
 313   0.0000       1.162900        31.6441 
 314   0.0000       1.165135        31.7049 
 315   0.0000       1.169488        31.8234 
 316   0.0000       1.174506        31.9599 
 317   0.0000       1.179536        32.0968 
 318   0.0000       1.182064        32.1656 
 319   0.0000       1.184804        32.2402 
 320   0.0000       1.190266        32.3888 
 321   0.0000       1.192982        32.4627 
 322   0.0000       1.210552        32.9408 
 323   0.0000       1.216421        33.1005 
 324   0.0000       1.218445        33.1556 
 325   0.0000       1.224239        33.3132 
 326   0.0000       1.241243        33.7759 
 327   0.0000       1.245615        33.8949 
 328   0.0000       1.249619        34.0039 
 329   0.0000       1.255802        34.1721 
 330   0.0000       1.262398        34.3516 
 331   0.0000       1.273267        34.6474 
 332   0.0000       1.287194        35.0263 
 333   0.0000       1.299067        35.3494 
 334   0.0000       1.304084        35.4859 
 335   0.0000       1.310196        35.6522 
 336   0.0000       1.311373        35.6843 
 337   0.0000       1.313342        35.7378 
 338   0.0000       1.320846        35.9420 
 339   0.0000       1.321305        35.9545 
 340   0.0000       1.325797        36.0768 
 341   0.0000       1.336376        36.3646 
 342   0.0000       1.341859        36.5138 
 343   0.0000       1.345266        36.6065 
 344   0.0000       1.351580        36.7784 
 345   0.0000       1.354286        36.8520 
 346   0.0000       1.355429        36.8831 
 347   0.0000       1.359945        37.0060 
 348   0.0000       1.360965        37.0337 
 349   0.0000       1.372158        37.3383 
 350   0.0000       1.376885        37.4669 
 351   0.0000       1.391718        37.8706 
 352   0.0000       1.402466        38.1630 
 353   0.0000       1.411871        38.4190 
 354   0.0000       1.416237        38.5378 
 355   0.0000       1.416780        38.5526 
 356   0.0000       1.433062        38.9956 
 357   0.0000       1.438519        39.1441 
 358   0.0000       1.446635        39.3649 
 359   0.0000       1.450530        39.4709 
 360   0.0000       1.451954        39.5097 
 361   0.0000       1.459755        39.7220 
 362   0.0000       1.469411        39.9847 
 363   0.0000       1.471670        40.0462 
 364   0.0000       1.473898        40.1068 
 365   0.0000       1.476328        40.1729 
 366   0.0000       1.493308        40.6350 
 367   0.0000       1.497050        40.7368 
 368   0.0000       1.499454        40.8022 
 369   0.0000       1.509344        41.0713 
 370   0.0000       1.509846        41.0850 
 371   0.0000       1.516391        41.2631 
 372   0.0000       1.531118        41.6638 
 373   0.0000       1.540792        41.9271 
 374   0.0000       1.549094        42.1530 
 375   0.0000       1.556999        42.3681 
 376   0.0000       1.572129        42.7798 
 377   0.0000       1.586598        43.1735 
 378   0.0000       1.589741        43.2591 
 379   0.0000       1.596966        43.4557 
 380   0.0000       1.605671        43.6925 
 381   0.0000       1.609402        43.7941 
 382   0.0000       1.619816        44.0774 
 383   0.0000       1.627835        44.2956 
 384   0.0000       1.632377        44.4192 
 385   0.0000       1.635094        44.4932 
 386   0.0000       1.649860        44.8950 
 387   0.0000       1.669215        45.4216 
 388   0.0000       1.680826        45.7376 
 389   0.0000       1.683246        45.8035 
 390   0.0000       1.697319        46.1864 
 391   0.0000       1.705363        46.4053 
 392   0.0000       1.716342        46.7040 
 393   0.0000       1.731467        47.1156 
 394   0.0000       1.733319        47.1660 
 395   0.0000       1.758213        47.8434 
 396   0.0000       1.762857        47.9698 
 397   0.0000       1.777849        48.3777 
 398   0.0000       1.789987        48.7080 
 399   0.0000       1.800159        48.9848 
 400   0.0000       1.807848        49.1940 
 401   0.0000       1.817462        49.4557 
 402   0.0000       1.832749        49.8716 
 403   0.0000       1.851146        50.3723 
 404   0.0000       1.855013        50.4775 
 405   0.0000       1.862654        50.6854 
 406   0.0000       1.867508        50.8175 
 407   0.0000       1.893482        51.5243 
 408   0.0000       1.901848        51.7519 
 409   0.0000       1.925383        52.3923 
 410   0.0000       1.927108        52.4393 
 411   0.0000       1.933948        52.6254 
 412   0.0000       1.937798        52.7302 
 413   0.0000       1.980078        53.8807 
 414   0.0000       1.984318        53.9960 
 415   0.0000       2.005978        54.5854 
 416   0.0000       2.018750        54.9330 
 417   0.0000       2.026173        55.1350 
 418   0.0000       2.037094        55.4322 
 419   0.0000       2.053387        55.8755 
 420   0.0000       2.058538        56.0157 
 421   0.0000       2.060348        56.0649 
 422   0.0000       2.067182        56.2509 
 423   0.0000       2.073241        56.4157 
 424   0.0000       2.075599        56.4799 
 425   0.0000       2.091086        56.9014 
 426   0.0000       2.104549        57.2677 
 427   0.0000       2.107264        57.3416 
 428   0.0000       2.116850        57.6024 
 429   0.0000       2.125825        57.8466 
 430   0.0000       2.143789        58.3355 
 431   0.0000       2.148023        58.4507 
 432   0.0000       2.153008        58.5863 
 433   0.0000       2.163779        58.8794 
 434   0.0000       2.179431        59.3053 
 435   0.0000       2.207250        60.0623 
 436   0.0000       2.213342        60.2281 
 437   0.0000       2.217095        60.3302 
 438   0.0000       2.223298        60.4990 
 439   0.0000       2.232946        60.7615 
 440   0.0000       2.239924        60.9514 
 441   0.0000       2.249133        61.2020 
 442   0.0000       2.262869        61.5758 
 443   0.0000       2.268174        61.7202 
 444   0.0000       2.274044        61.8799 
 445   0.0000       2.287227        62.2386 
 446   0.0000       2.287902        62.2570 
 447   0.0000       2.296780        62.4986 
 448   0.0000       2.312247        62.9194 
 449   0.0000       2.328148        63.3521 
 450   0.0000       2.336010        63.5661 
 451   0.0000       2.337553        63.6081 
 452   0.0000       2.343762        63.7770 
 453   0.0000       2.359971        64.2181 
 454   0.0000       2.364419        64.3391 
 455   0.0000       2.372112        64.5485 
 456   0.0000       2.419236        65.8308 
 457   0.0000       2.422443        65.9180 
 458   0.0000       2.438013        66.3417 
 459   0.0000       2.441408        66.4341 
 460   0.0000       2.446739        66.5791 
 461   0.0000       2.454136        66.7804 
 462   0.0000       2.458843        66.9085 
 463   0.0000       2.465842        67.0990 
 464   0.0000       2.484597        67.6093 
 465   0.0000       2.485102        67.6231 
 466   0.0000       2.492854        67.8340 
 467   0.0000       2.494833        67.8878 
 468   0.0000       2.499887        68.0254 
 469   0.0000       2.515094        68.4392 
 470   0.0000       2.522338        68.6363 
 471   0.0000       2.552478        69.4565 
 472   0.0000       2.553044        69.4719 
 473   0.0000       2.571765        69.9813 
 474   0.0000       2.573881        70.0389 
 475   0.0000       2.584784        70.3355 
 476   0.0000       2.585470        70.3542 
 477   0.0000       2.588680        70.4416 
 478   0.0000       2.591182        70.5097 
 479   0.0000       2.602033        70.8049 
 480   0.0000       2.611042        71.0501 
 481   0.0000       2.612822        71.0985 
 482   0.0000       2.617855        71.2355 
 483   0.0000       2.632274        71.6278 
 484   0.0000       2.638119        71.7869 
 485   0.0000       2.644669        71.9651 
 486   0.0000       2.700462        73.4833 
 487   0.0000       2.717048        73.9346 
 488   0.0000       2.723046        74.0978 
 489   0.0000       2.724335        74.1329 
 490   0.0000       2.734865        74.4194 
 491   0.0000       2.744327        74.6769 
 492   0.0000       2.753949        74.9388 
 493   0.0000       2.760544        75.1182 
 494   0.0000       2.767869        75.3175 
 495   0.0000       2.777291        75.5739 
 496   0.0000       2.780149        75.6517 
 497   0.0000       2.815720        76.6196 
 498   0.0000       2.835321        77.1530 
 499   0.0000       2.852381        77.6172 
 500   0.0000       2.866262        77.9950 
 501   0.0000       2.873485        78.1915 
 502   0.0000       2.884373        78.4878 
 503   0.0000       2.899894        78.9101 
 504   0.0000       2.902602        78.9838 
 505   0.0000       2.907260        79.1106 
 506   0.0000       2.914896        79.3184 
 507   0.0000       2.922898        79.5361 
 508   0.0000       2.930770        79.7503 
 509   0.0000       2.940348        80.0109 
 510   0.0000       2.945387        80.1481 
 511   0.0000       2.959510        80.5324 
 512   0.0000       2.962892        80.6244 
 513   0.0000       2.964841        80.6774 
 514   0.0000       2.966617        80.7258 
 515   0.0000       2.972395        80.8830 
 516   0.0000       2.979002        81.0628 
 517   0.0000       2.996421        81.5368 
 518   0.0000       2.999747        81.6273 
 519   0.0000       3.006387        81.8079 
 520   0.0000       3.013938        82.0134 
 521   0.0000       3.022650        82.2505 
 522   0.0000       3.031089        82.4801 
 523   0.0000       3.040252        82.7295 
 524   0.0000       3.045992        82.8857 
 525   0.0000       3.048767        82.9612 
 526   0.0000       3.055054        83.1322 
 527   0.0000       3.066825        83.4526 
 528   0.0000       3.073955        83.6466 
 529   0.0000       3.079604        83.8003 
 530   0.0000       3.082367        83.8755 
 531   0.0000       3.094289        84.1999 
 532   0.0000       3.095861        84.2427 
 533   0.0000       3.110794        84.6490 
 534   0.0000       3.116297        84.7988 
 535   0.0000       3.124421        85.0198 
 536   0.0000       3.127138        85.0937 
 537   0.0000       3.142426        85.5098 
 538   0.0000       3.146186        85.6121 
 539   0.0000       3.150805        85.7378 
 540   0.0000       3.158279        85.9411 
 541   0.0000       3.163010        86.0699 
 542   0.0000       3.169439        86.2448 
 543   0.0000       3.172092        86.3170 
 544   0.0000       3.173814        86.3639 
 545   0.0000       3.186524        86.7097 
 546   0.0000       3.193247        86.8927 
 547   0.0000       3.198401        87.0329 
 548   0.0000       3.205471        87.2253 
 549   0.0000       3.225507        87.7705 
 550   0.0000       3.240803        88.1867 
 551   0.0000       3.249732        88.4297 
 552   0.0000       3.252438        88.5033 
 553   0.0000       3.253979        88.5453 
 554   0.0000       3.257721        88.6471 
 555   0.0000       3.263120        88.7940 
 556   0.0000       3.266732        88.8923 
 557   0.0000       3.279558        89.2413 
 558   0.0000       3.285108        89.3923 
 559   0.0000       3.286093        89.4191 
 560   0.0000       3.292805        89.6018 
 561   0.0000       3.305806        89.9556 
 562   0.0000       3.317119        90.2634 
 563   0.0000       3.334957        90.7488 
 564   0.0000       3.338933        90.8570 
 565   0.0000       3.360349        91.4397 
 566   0.0000       3.361259        91.4645 
 567   0.0000       3.366139        91.5973 
 568   0.0000       3.378223        91.9261 
 569   0.0000       3.380261        91.9816 
 570   0.0000       3.385706        92.1297 
 571   0.0000       3.395205        92.3882 
 572   0.0000       3.397998        92.4642 
 573   0.0000       3.404516        92.6416 
 574   0.0000       3.405257        92.6618 
 575   0.0000       3.413544        92.8873 
 576   0.0000       3.416064        92.9558 
 577   0.0000       3.425391        93.2096 
 578   0.0000       3.434489        93.4572 
 579   0.0000       3.440110        93.6101 
 580   0.0000       3.449344        93.8614 
 581   0.0000       3.450170        93.8839 
 582   0.0000       3.456613        94.0592 
 583   0.0000       3.467902        94.3664 
 584   0.0000       3.472128        94.4814 
 585   0.0000       3.481351        94.7324 
 586   0.0000       3.495677        95.1222 
 587   0.0000       3.508699        95.4766 
 588   0.0000       3.522225        95.8446 
 589   0.0000       3.524886        95.9170 
 590   0.0000       3.586878        97.6039 
 591   0.0000       3.590010        97.6891 
 592   0.0000       3.612914        98.3124 
 593   0.0000       3.654460        99.4429 
 594   0.0000       3.678802       100.1053 
 595   0.0000       3.691082       100.4395 
 596   0.0000       3.695894       100.5704 
 597   0.0000       3.708934       100.9252 
 598   0.0000       3.715359       101.1001 
 599   0.0000       3.722559       101.2960 
 600   0.0000       3.729215       101.4771 
 601   0.0000       3.739991       101.7703 
 602   0.0000       3.741873       101.8215 
 603   0.0000       3.760321       102.3235 
 604   0.0000       3.761720       102.3616 
 605   0.0000       3.770123       102.5903 
 606   0.0000       3.773234       102.6749 
 607   0.0000       3.795849       103.2903 
 608   0.0000       3.799776       103.3972 
 609   0.0000       3.811541       103.7173 
 610   0.0000       3.830010       104.2199 
 611   0.0000       3.835691       104.3745 
 612   0.0000       3.841872       104.5427 
 613   0.0000       3.848834       104.7321 
 614   0.0000       3.874211       105.4226 
 615   0.0000       3.893970       105.9603 
 616   0.0000       3.909396       106.3801 
 617   0.0000       3.936431       107.1157 
 618   0.0000       3.947211       107.4091 
 619   0.0000       3.958125       107.7060 
 620   0.0000       3.961675       107.8027 
 621   0.0000       3.966581       107.9362 
 622   0.0000       3.972897       108.1080 
 623   0.0000       4.005386       108.9921 
 624   0.0000       4.018296       109.3434 
 625   0.0000       4.026988       109.5799 
 626   0.0000       4.044825       110.0653 
 627   0.0000       4.047264       110.1317 
 628   0.0000       4.049822       110.2013 
 629   0.0000       4.076891       110.9378 
 630   0.0000       4.101349       111.6034 
 631   0.0000       4.124346       112.2292 
 632   0.0000       4.192011       114.0704 
 633   0.0000       4.213758       114.6622 
 634   0.0000       4.228301       115.0579 
 635   0.0000       4.233456       115.1982 
 636   0.0000       4.257487       115.8521 
 637   0.0000       4.261039       115.9488 
 638   0.0000       4.286046       116.6292 
 639   0.0000       4.319886       117.5501 
 640   0.0000       4.420551       120.2893 
 641   0.0000       4.514844       122.8552 
 642   0.0000       4.533812       123.3713 
 643   0.0000       4.575440       124.5041 
 644   0.0000       4.616058       125.6093 
 645   0.0000       4.649876       126.5296 
 646   0.0000       4.692945       127.7015 
 647   0.0000       4.701494       127.9341 
 648   0.0000       4.731747       128.7574 
 649   0.0000       4.756672       129.4356 
 650   0.0000       4.791105       130.3726 
 651   0.0000       4.907828       133.5488 
 652   0.0000       4.951518       134.7377 
 653   0.0000       4.958822       134.9364 
 654   0.0000       5.109466       139.0356 
 655   0.0000       5.129885       139.5913 
 656   0.0000       5.165049       140.5481 
 657   0.0000       5.170245       140.6895 
 658   0.0000       7.411665       201.6817 
 659   0.0000       7.436922       202.3689 
 660   0.0000       7.516530       204.5352 
 661   0.0000       7.548118       205.3947 
 662   0.0000       7.587820       206.4751 
 663   0.0000       7.608773       207.0452 
 664   0.0000       7.639660       207.8857 
 665   0.0000       7.692668       209.3281 
 666   0.0000       7.780600       211.7209 
 667   0.0000       7.796609       212.1565 
 668   0.0000       7.807305       212.4476 
 669   0.0000       7.825047       212.9304 
 670   0.0000       7.878055       214.3728 
 671   0.0000       7.903860       215.0750 
 672   0.0000       7.906890       215.1574 
 673   0.0000       7.930604       215.8027 
 674   0.0000       7.943074       216.1420 
 675   0.0000       8.006577       217.8700 
 676   0.0000       8.015560       218.1145 
 677   0.0000       8.404434       228.6963 
 678   0.0000       9.042906       246.0700 
 679   0.0000       9.094853       247.4835 
 680   0.0000       9.667872       263.0762 
 681   0.0000       9.819805       267.2105 
 682   0.0000       9.878873       268.8178 
 683   0.0000      10.566499       287.5291 
 684   0.0000      17.126915       466.0470 
 685   0.0000      18.542638       504.5708 
 686   0.0000      38.913847      1058.8996 
 687   0.0000      38.943115      1059.6960 
 688   0.0000      39.029916      1062.0580 
 689   0.0000      39.057091      1062.7975 
 690   0.0000      39.066245      1063.0466 
 691   0.0000      39.078789      1063.3879 
 692   0.0000      39.123086      1064.5933 
 693   0.0000      39.170602      1065.8863 
 694   0.0000      39.253548      1068.1434 
 695   0.0000      39.268360      1068.5464 
 696   0.0000      39.284567      1068.9874 
 697   0.0000      39.303659      1069.5069 
 698   0.0000      39.364396      1071.1597 
 699   0.0000      39.391750      1071.9040 
 700   0.0000      39.395524      1072.0067 
 701   0.0000      39.421192      1072.7052 
 702   0.0000      39.436998      1073.1353 
 703   0.0000      39.509261      1075.1017 
 704   0.0000      39.514769      1075.2515 
 705   0.0000      39.923410      1086.3712 
 706   0.0000      59.049063      1606.8067 
 707   0.0000      64.275315      1749.0202 
 708   0.0000     149.205057      4060.0760 
 709   0.0000     149.340534      4063.7625 
 710   0.0000     150.939298      4107.2671 
 711   0.0000     163.173583      4440.1789 
 712   0.0000     163.326772      4444.3474 
 713   0.0000     165.234403      4496.2567 
 714   0.0000     352.532464      9592.8960 
 715   0.0000     381.390774     10378.1706 
 716   0.0000    2328.000122     63348.1039 
 717   0.0000    2514.449333     68421.6448 

                    ********************************
                    * MULLIKEN POPULATION ANALYSIS *
                    ********************************

--------------------------------------------
MULLIKEN ATOMIC CHARGES AND SPIN POPULATIONS
--------------------------------------------
   0 Fe:    0.644776    0.000000
   1 C :   -0.175515    0.000000
   2 C :   -0.177080    0.000000
   3 C :   -0.169449    0.000000
   4 C :   -0.204614    0.000000
   5 C :   -0.201015    0.000000
   6 H :    0.120736    0.000000
   7 H :    0.123928    0.000000
   8 H :    0.126405    0.000000
   9 H :    0.120256    0.000000
  10 H :    0.121472    0.000000
  11 C :   -0.321328    0.000000
  12 C :   -0.166170    0.000000
  13 C :   -0.175826    0.000000
  14 C :   -0.320799    0.000000
  15 C :    0.270420    0.000000
  16 C :    0.423481    0.000000
  17 C :   -0.268339    0.000000
  18 H :    0.112324    0.000000
  19 H :    0.112154    0.000000
  20 H :    0.127185    0.000000
  21 Co:    0.429116    0.000000
  22 C :   -0.125458    0.000000
  23 C :   -0.120527    0.000000
  24 C :   -0.114025    0.000000
  25 C :   -0.126440    0.000000
  26 C :   -0.083927    0.000000
  27 H :    0.157318    0.000000
  28 H :    0.149572    0.000000
  29 H :    0.152838    0.000000
  30 H :    0.152761    0.000000
  31 H :    0.149539    0.000000
  32 C :   -0.282281    0.000000
  33 C :   -0.078133    0.000000
  34 C :   -0.093366    0.000000
  35 H :    0.150619    0.000000
  36 H :    0.140043    0.000000
  37 H :    0.140180    0.000000
  38 H :    0.151519    0.000000
  39 H :    0.127651    0.000000
Sum of atomic charges         :    1.0000000
Sum of atomic spin populations:    0.0000000

-----------------------------------------------------
MULLIKEN REDUCED ORBITAL CHARGES AND SPIN POPULATIONS
-----------------------------------------------------
CHARGE
  0 Fes       :     6.449139  s :     6.449139
      pz      :     4.066290  p :    12.250416
      px      :     4.087233
      py      :     4.096893
      dz2     :     1.762475  d :     6.654204
      dxz     :     1.202331
      dyz     :     1.199196
      dx2y2   :     0.640483
      dxy     :     1.849718
      f0      :     0.000195  f :     0.001465
      f+1     :     0.000120
      f-1     :     0.000087
      f+2     :     0.000130
      f-2     :     0.000311
      f+3     :     0.000303
      f-3     :     0.000319
  1 C s       :     3.195009  s :     3.195009
      pz      :     0.961722  p :     2.905390
      px      :     0.963657
      py      :     0.980011
      dz2     :     0.013234  d :     0.075116
      dxz     :     0.014746
      dyz     :     0.013458
      dx2y2   :     0.021998
      dxy     :     0.011681
  2 C s       :     3.182155  s :     3.182155
      pz      :     0.904757  p :     2.920159
      px      :     0.982119
      py      :     1.033283
      dz2     :     0.016747  d :     0.074765
      dxz     :     0.022196
      dyz     :     0.016726
      dx2y2   :     0.011290
      dxy     :     0.007806
  3 C s       :     3.190214  s :     3.190214
      pz      :     0.956141  p :     2.904019
      px      :     0.961135
      py      :     0.986743
      dz2     :     0.013146  d :     0.075216
      dxz     :     0.016437
      dyz     :     0.013885
      dx2y2   :     0.020751
      dxy     :     0.010998
  4 C s       :     3.202496  s :     3.202496
      pz      :     0.940616  p :     2.927325
      px      :     1.018877
      py      :     0.967832
      dz2     :     0.014370  d :     0.074793
      dxz     :     0.015282
      dyz     :     0.019247
      dx2y2   :     0.016445
      dxy     :     0.009448
  5 C s       :     3.198215  s :     3.198215
      pz      :     0.924117  p :     2.928091
      px      :     1.030517
      py      :     0.973457
      dz2     :     0.015725  d :     0.074710
      dxz     :     0.015860
      dyz     :     0.020634
      dx2y2   :     0.013940
      dxy     :     0.008552
  6 H s       :     0.851153  s :     0.851153
      pz      :     0.015771  p :     0.028111
      px      :     0.006167
      py      :     0.006173
  7 H s       :     0.847865  s :     0.847865
      pz      :     0.010345  p :     0.028208
      px      :     0.009062
      py      :     0.008800
  8 H s       :     0.845377  s :     0.845377
      pz      :     0.007206  p :     0.028218
      px      :     0.010974
      py      :     0.010038
  9 H s       :     0.851635  s :     0.851635
      pz      :     0.017681  p :     0.028109
      px      :     0.005086
      py      :     0.005342
 10 H s       :     0.850400  s :     0.850400
      pz      :     0.003814  p :     0.028128
      px      :     0.012001
      py      :     0.012313
 11 C s       :     3.294616  s :     3.294616
      pz      :     0.975407  p :     2.950364
      px      :     0.981935
      py      :     0.993022
      dz2     :     0.011269  d :     0.076349
      dxz     :     0.015988
      dyz     :     0.015964
      dx2y2   :     0.022025
      dxy     :     0.011102
 12 C s       :     3.247065  s :     3.247065
      pz      :     0.897747  p :     2.843444
      px      :     0.982171
      py      :     0.963526
      dz2     :     0.014273  d :     0.075662
      dxz     :     0.015944
      dyz     :     0.019667
      dx2y2   :     0.016486
      dxy     :     0.009292
 13 C s       :     3.253293  s :     3.253293
      pz      :     0.893804  p :     2.847011
      px      :     0.990526
      py      :     0.962681
      dz2     :     0.015639  d :     0.075522
      dxz     :     0.015956
      dyz     :     0.020523
      dx2y2   :     0.014516
      dxy     :     0.008889
 14 C s       :     3.292650  s :     3.292650
      pz      :     0.970243  p :     2.951459
      px      :     0.997277
      py      :     0.983939
      dz2     :     0.012362  d :     0.076690
      dxz     :     0.014609
      dyz     :     0.015034
      dx2y2   :     0.022774
      dxy     :     0.011911
 15 C s       :     2.965293  s :     2.965293
      pz      :     0.862017  p :     2.611242
      px      :     0.722610
      py      :     1.026615
      dz2     :     0.032437  d :     0.153045
      dxz     :     0.035339
      dyz     :     0.024175
      dx2y2   :     0.031969
      dxy     :     0.029125
 16 C s       :     2.968969  s :     2.968969
      pz      :     0.829402  p :     2.448538
      px      :     0.701209
      py      :     0.917927
      dz2     :     0.032152  d :     0.159011
      dxz     :     0.035966
      dyz     :     0.021590
      dx2y2   :     0.043988
      dxy     :     0.025315
 17 C s       :     3.301831  s :     3.301831
      pz      :     0.992535  p :     2.888282
      px      :     0.958664
      py      :     0.937083
      dz2     :     0.012722  d :     0.078226
      dxz     :     0.017861
      dyz     :     0.016292
      dx2y2   :     0.020235
      dxy     :     0.011116
 18 H s       :     0.859476  s :     0.859476
      pz      :     0.007523  p :     0.028200
      px      :     0.010680
      py      :     0.009996
 19 H s       :     0.859647  s :     0.859647
      pz      :     0.009972  p :     0.028199
      px      :     0.009135
      py      :     0.009092
 20 H s       :     0.844486  s :     0.844486
      pz      :     0.017710  p :     0.028328
      px      :     0.005154
      py      :     0.005464
 21 Cos       :     6.512665  s :     6.512665
      pz      :     4.130096  p :    12.476581
      px      :     4.157615
      py      :     4.188870
      dz2     :     1.857849  d :     7.580736
      dxz     :     1.470304
      dyz     :     1.356700
      dx2y2   :     1.002522
      dxy     :     1.893362
      f0      :     0.000118  f :     0.000902
      f+1     :     0.000066
      f-1     :     0.000071
      f+2     :     0.000080
      f-2     :     0.000189
      f+3     :     0.000165
      f-3     :     0.000215
 22 C s       :     3.206325  s :     3.206325
      pz      :     0.984309  p :     2.842638
      px      :     0.924711
      py      :     0.933618
      dz2     :     0.012889  d :     0.076495
      dxz     :     0.015386
      dyz     :     0.015617
      dx2y2   :     0.020079
      dxy     :     0.012524
 23 C s       :     3.203639  s :     3.203639
      pz      :     0.925976  p :     2.841111
      px      :     0.956936
      py      :     0.958198
      dz2     :     0.015917  d :     0.075777
      dxz     :     0.020705
      dyz     :     0.015849
      dx2y2   :     0.015095
      dxy     :     0.008211
 24 C s       :     3.198376  s :     3.198376
      pz      :     0.937665  p :     2.839803
      px      :     0.946724
      py      :     0.955414
      dz2     :     0.016306  d :     0.075847
      dxz     :     0.019478
      dyz     :     0.014871
      dx2y2   :     0.015924
      dxy     :     0.009268
 25 C s       :     3.206592  s :     3.206592
      pz      :     0.974109  p :     2.843483
      px      :     0.935349
      py      :     0.934025
      dz2     :     0.014909  d :     0.076365
      dxz     :     0.015159
      dyz     :     0.015709
      dx2y2   :     0.018150
      dxy     :     0.012437
 26 C s       :     3.170229  s :     3.170229
      pz      :     0.907540  p :     2.839218
      px      :     0.963138
      py      :     0.968540
      dz2     :     0.017775  d :     0.074481
      dxz     :     0.014978
      dyz     :     0.022203
      dx2y2   :     0.010999
      dxy     :     0.008526
 27 H s       :     0.814563  s :     0.814563
      pz      :     0.003650  p :     0.028118
      px      :     0.012871
      py      :     0.011598
 28 H s       :     0.822334  s :     0.822334
      pz      :     0.018287  p :     0.028094
      px      :     0.004598
      py      :     0.005209
 29 H s       :     0.819125  s :     0.819125
      pz      :     0.007646  p :     0.028038
      px      :     0.011222
      py      :     0.009169
 30 H s       :     0.819189  s :     0.819189
      pz      :     0.010227  p :     0.028050
      px      :     0.008757
      py      :     0.009066
 31 H s       :     0.822374  s :     0.822374
      pz      :     0.016682  p :     0.028087
      px      :     0.006132
      py      :     0.005273
 32 C s       :     3.309029  s :     3.309029
      pz      :     0.985837  p :     2.895100
      px      :     0.967615
      py      :     0.941649
      dz2     :     0.014649  d :     0.078152
      dxz     :     0.015923
      dyz     :     0.015166
      dx2y2   :     0.019913
      dxy     :     0.012501
 33 C s       :     3.236383  s :     3.236383
      pz      :     0.899762  p :     2.765440
      px      :     0.926975
      py      :     0.938702
      dz2     :     0.017278  d :     0.076310
      dxz     :     0.014525
      dyz     :     0.020455
      dx2y2   :     0.014128
      dxy     :     0.009924
 34 C s       :     3.246126  s :     3.246126
      pz      :     0.907540  p :     2.770946
      px      :     0.926140
      py      :     0.937267
      dz2     :     0.014464  d :     0.076294
      dxz     :     0.015676
      dyz     :     0.019905
      dx2y2   :     0.015885
      dxy     :     0.010364
 35 H s       :     0.821169  s :     0.821169
      pz      :     0.016769  p :     0.028211
      px      :     0.006119
      py      :     0.005323
 36 H s       :     0.831739  s :     0.831739
      pz      :     0.007692  p :     0.028218
      px      :     0.011196
      py      :     0.009330
 37 H s       :     0.831598  s :     0.831598
      pz      :     0.010334  p :     0.028221
      px      :     0.008702
      py      :     0.009185
 38 H s       :     0.820243  s :     0.820243
      pz      :     0.018363  p :     0.028238
      px      :     0.004630
      py      :     0.005245
 39 H s       :     0.844021  s :     0.844021
      pz      :     0.016284  p :     0.028328
      px      :     0.005985
      py      :     0.006060

SPIN
  0 Fes       :     0.000000  s :     0.000000
      pz      :     0.000000  p :     0.000000
      px      :     0.000000
      py      :     0.000000
      dz2     :     0.000000  d :     0.000000
      dxz     :     0.000000
      dyz     :     0.000000
      dx2y2   :     0.000000
      dxy     :     0.000000
      f0      :     0.000000  f :     0.000000
      f+1     :     0.000000
      f-1     :     0.000000
      f+2     :     0.000000
      f-2     :     0.000000
      f+3     :     0.000000
      f-3     :     0.000000
  1 C s       :     0.000000  s :     0.000000
      pz      :     0.000000  p :     0.000000
      px      :     0.000000
      py      :     0.000000
      dz2     :     0.000000  d :     0.000000
      dxz     :     0.000000
      dyz     :     0.000000
      dx2y2   :     0.000000
      dxy     :     0.000000
  2 C s       :     0.000000  s :     0.000000
      pz      :     0.000000  p :     0.000000
      px      :     0.000000
      py      :     0.000000
      dz2     :     0.000000  d :     0.000000
      dxz     :     0.000000
      dyz     :     0.000000
      dx2y2   :     0.000000
      dxy     :     0.000000
  3 C s       :     0.000000  s :     0.000000
      pz      :     0.000000  p :     0.000000
      px      :     0.000000
      py      :     0.000000
      dz2     :     0.000000  d :     0.000000
      dxz     :     0.000000
      dyz     :     0.000000
      dx2y2   :     0.000000
      dxy     :     0.000000
  4 C s       :     0.000000  s :     0.000000
      pz      :     0.000000  p :     0.000000
      px      :     0.000000
      py      :     0.000000
      dz2     :     0.000000  d :     0.000000
      dxz     :     0.000000
      dyz     :     0.000000
      dx2y2   :     0.000000
      dxy     :     0.000000
  5 C s       :     0.000000  s :     0.000000
      pz      :     0.000000  p :     0.000000
      px      :     0.000000
      py      :     0.000000
      dz2     :     0.000000  d :     0.000000
      dxz     :     0.000000
      dyz     :     0.000000
      dx2y2   :     0.000000
      dxy     :     0.000000
  6 H s       :     0.000000  s :     0.000000
      pz      :     0.000000  p :     0.000000
      px      :     0.000000
      py      :     0.000000
  7 H s       :     0.000000  s :     0.000000
      pz      :     0.000000  p :     0.000000
      px      :     0.000000
      py      :     0.000000
  8 H s       :     0.000000  s :     0.000000
      pz      :     0.000000  p :     0.000000
      px      :     0.000000
      py      :     0.000000
  9 H s       :     0.000000  s :     0.000000
      pz      :     0.000000  p :     0.000000
      px      :     0.000000
      py      :     0.000000
 10 H s       :     0.000000  s :     0.000000
      pz      :     0.000000  p :     0.000000
      px      :     0.000000
      py      :     0.000000
 11 C s       :     0.000000  s :     0.000000
      pz      :     0.000000  p :     0.000000
      px      :     0.000000
      py      :     0.000000
      dz2     :     0.000000  d :     0.000000
      dxz     :     0.000000
      dyz     :     0.000000
      dx2y2   :     0.000000
      dxy     :     0.000000
 12 C s       :     0.000000  s :     0.000000
      pz      :     0.000000  p :     0.000000
      px      :     0.000000
      py      :     0.000000
      dz2     :     0.000000  d :     0.000000
      dxz     :     0.000000
      dyz     :     0.000000
      dx2y2   :     0.000000
      dxy     :     0.000000
 13 C s       :     0.000000  s :     0.000000
      pz      :     0.000000  p :     0.000000
      px      :     0.000000
      py      :     0.000000
      dz2     :     0.000000  d :     0.000000
      dxz     :     0.000000
      dyz     :     0.000000
      dx2y2   :     0.000000
      dxy     :     0.000000
 14 C s       :     0.000000  s :     0.000000
      pz      :     0.000000  p :     0.000000
      px      :     0.000000
      py      :     0.000000
      dz2     :     0.000000  d :     0.000000
      dxz     :     0.000000
      dyz     :     0.000000
      dx2y2   :     0.000000
      dxy     :     0.000000
 15 C s       :     0.000000  s :     0.000000
      pz      :     0.000000  p :     0.000000
      px      :     0.000000
      py      :     0.000000
      dz2     :     0.000000  d :     0.000000
      dxz     :     0.000000
      dyz     :     0.000000
      dx2y2   :     0.000000
      dxy     :     0.000000
 16 C s       :     0.000000  s :     0.000000
      pz      :     0.000000  p :     0.000000
      px      :     0.000000
      py      :     0.000000
      dz2     :     0.000000  d :     0.000000
      dxz     :     0.000000
      dyz     :     0.000000
      dx2y2   :     0.000000
      dxy     :     0.000000
 17 C s       :     0.000000  s :     0.000000
      pz      :     0.000000  p :     0.000000
      px      :     0.000000
      py      :     0.000000
      dz2     :     0.000000  d :     0.000000
      dxz     :     0.000000
      dyz     :     0.000000
      dx2y2   :     0.000000
      dxy     :     0.000000
 18 H s       :     0.000000  s :     0.000000
      pz      :     0.000000  p :     0.000000
      px      :     0.000000
      py      :     0.000000
 19 H s       :     0.000000  s :     0.000000
      pz      :     0.000000  p :     0.000000
      px      :     0.000000
      py      :     0.000000
 20 H s       :     0.000000  s :     0.000000
      pz      :     0.000000  p :     0.000000
      px      :     0.000000
      py      :     0.000000
 21 Cos       :     0.000000  s :     0.000000
      pz      :     0.000000  p :     0.000000
      px      :     0.000000
      py      :     0.000000
      dz2     :     0.000000  d :     0.000000
      dxz     :     0.000000
      dyz     :     0.000000
      dx2y2   :     0.000000
      dxy     :     0.000000
      f0      :     0.000000  f :     0.000000
      f+1     :     0.000000
      f-1     :     0.000000
      f+2     :     0.000000
      f-2     :     0.000000
      f+3     :     0.000000
      f-3     :     0.000000
 22 C s       :     0.000000  s :     0.000000
      pz      :     0.000000  p :     0.000000
      px      :     0.000000
      py      :     0.000000
      dz2     :     0.000000  d :     0.000000
      dxz     :     0.000000
      dyz     :     0.000000
      dx2y2   :     0.000000
      dxy     :     0.000000
 23 C s       :     0.000000  s :     0.000000
      pz      :     0.000000  p :     0.000000
      px      :     0.000000
      py      :     0.000000
      dz2     :     0.000000  d :     0.000000
      dxz     :     0.000000
      dyz     :     0.000000
      dx2y2   :     0.000000
      dxy     :     0.000000
 24 C s       :     0.000000  s :     0.000000
      pz      :     0.000000  p :     0.000000
      px      :     0.000000
      py      :     0.000000
      dz2     :     0.000000  d :     0.000000
      dxz     :     0.000000
      dyz     :     0.000000
      dx2y2   :     0.000000
      dxy     :     0.000000
 25 C s       :     0.000000  s :     0.000000
      pz      :     0.000000  p :     0.000000
      px      :     0.000000
      py      :     0.000000
      dz2     :     0.000000  d :     0.000000
      dxz     :     0.000000
      dyz     :     0.000000
      dx2y2   :     0.000000
      dxy     :     0.000000
 26 C s       :     0.000000  s :     0.000000
      pz      :     0.000000  p :     0.000000
      px      :     0.000000
      py      :     0.000000
      dz2     :     0.000000  d :     0.000000
      dxz     :     0.000000
      dyz     :     0.000000
      dx2y2   :     0.000000
      dxy     :     0.000000
 27 H s       :     0.000000  s :     0.000000
      pz      :     0.000000  p :     0.000000
      px      :     0.000000
      py      :     0.000000
 28 H s       :     0.000000  s :     0.000000
      pz      :     0.000000  p :     0.000000
      px      :     0.000000
      py      :     0.000000
 29 H s       :     0.000000  s :     0.000000
      pz      :     0.000000  p :     0.000000
      px      :     0.000000
      py      :     0.000000
 30 H s       :     0.000000  s :     0.000000
      pz      :     0.000000  p :     0.000000
      px      :     0.000000
      py      :     0.000000
 31 H s       :     0.000000  s :     0.000000
      pz      :     0.000000  p :     0.000000
      px      :     0.000000
      py      :     0.000000
 32 C s       :     0.000000  s :     0.000000
      pz      :     0.000000  p :     0.000000
      px      :     0.000000
      py      :     0.000000
      dz2     :     0.000000  d :     0.000000
      dxz     :     0.000000
      dyz     :     0.000000
      dx2y2   :     0.000000
      dxy     :     0.000000
 33 C s       :     0.000000  s :     0.000000
      pz      :     0.000000  p :     0.000000
      px      :     0.000000
      py      :     0.000000
      dz2     :     0.000000  d :     0.000000
      dxz     :     0.000000
      dyz     :     0.000000
      dx2y2   :     0.000000
      dxy     :     0.000000
 34 C s       :     0.000000  s :     0.000000
      pz      :     0.000000  p :     0.000000
      px      :     0.000000
      py      :     0.000000
      dz2     :     0.000000  d :     0.000000
      dxz     :     0.000000
      dyz     :     0.000000
      dx2y2   :     0.000000
      dxy     :     0.000000
 35 H s       :     0.000000  s :     0.000000
      pz      :     0.000000  p :     0.000000
      px      :     0.000000
      py      :     0.000000
 36 H s       :     0.000000  s :     0.000000
      pz      :     0.000000  p :     0.000000
      px      :     0.000000
      py      :     0.000000
 37 H s       :     0.000000  s :     0.000000
      pz      :     0.000000  p :     0.000000
      px      :     0.000000
      py      :     0.000000
 38 H s       :     0.000000  s :     0.000000
      pz      :     0.000000  p :     0.000000
      px      :     0.000000
      py      :     0.000000
 39 H s       :     0.000000  s :     0.000000
      pz      :     0.000000  p :     0.000000
      px      :     0.000000
      py      :     0.000000


                     *******************************
                     * LOEWDIN POPULATION ANALYSIS *
                     *******************************

-------------------------------------------
LOEWDIN ATOMIC CHARGES AND SPIN POPULATIONS
-------------------------------------------
   0 Fe:   -0.153834    0.000000
   1 C :   -0.114080    0.000000
   2 C :   -0.114129    0.000000
   3 C :   -0.114117    0.000000
   4 C :   -0.116425    0.000000
   5 C :   -0.116072    0.000000
   6 H :    0.143899    0.000000
   7 H :    0.143759    0.000000
   8 H :    0.143814    0.000000
   9 H :    0.143868    0.000000
  10 H :    0.143905    0.000000
  11 C :   -0.076968    0.000000
  12 C :   -0.103396    0.000000
  13 C :   -0.103485    0.000000
  14 C :   -0.077051    0.000000
  15 C :   -0.101571    0.000000
  16 C :   -0.045195    0.000000
  17 C :   -0.026971    0.000000
  18 H :    0.146192    0.000000
  19 H :    0.146207    0.000000
  20 H :    0.149300    0.000000
  21 Co:   -0.043928    0.000000
  22 C :   -0.060385    0.000000
  23 C :   -0.059284    0.000000
  24 C :   -0.059444    0.000000
  25 C :   -0.060560    0.000000
  26 C :   -0.061025    0.000000
  27 H :    0.158241    0.000000
  28 H :    0.158253    0.000000
  29 H :    0.158062    0.000000
  30 H :    0.158060    0.000000
  31 H :    0.158241    0.000000
  32 C :   -0.027425    0.000000
  33 C :   -0.053817    0.000000
  34 C :   -0.053803    0.000000
  35 H :    0.161156    0.000000
  36 H :    0.159707    0.000000
  37 H :    0.159690    0.000000
  38 H :    0.161291    0.000000
  39 H :    0.149316    0.000000

----------------------------------------------------
LOEWDIN REDUCED ORBITAL CHARGES AND SPIN POPULATIONS
----------------------------------------------------
CHARGE
  0 Fes       :     6.116316  s :     6.116316
      pz      :     4.182761  p :    12.526461
      px      :     4.173939
      py      :     4.169762
      dz2     :     1.831098  d :     7.509005
      dxz     :     1.387244
      dyz     :     1.397211
      dx2y2   :     0.967012
      dxy     :     1.926441
      f0      :     0.000297  f :     0.002052
      f+1     :     0.000137
      f-1     :     0.000112
      f+2     :     0.000161
      f-2     :     0.000482
      f+3     :     0.000419
      f-3     :     0.000444
  1 C s       :     2.761890  s :     2.761890
      pz      :     1.008687  p :     2.954242
      px      :     0.975708
      py      :     0.969846
      dz2     :     0.111931  d :     0.397948
      dxz     :     0.071135
      dyz     :     0.071897
      dx2y2   :     0.084173
      dxy     :     0.058812
  2 C s       :     2.761837  s :     2.761837
      pz      :     1.022666  p :     2.955060
      px      :     0.976892
      py      :     0.955502
      dz2     :     0.112410  d :     0.397231
      dxz     :     0.094775
      dyz     :     0.093955
      dx2y2   :     0.033587
      dxy     :     0.062504
  3 C s       :     2.761947  s :     2.761947
      pz      :     1.009890  p :     2.954285
      px      :     0.977086
      py      :     0.967309
      dz2     :     0.098989  d :     0.397885
      dxz     :     0.084071
      dyz     :     0.082762
      dx2y2   :     0.077150
      dxy     :     0.054912
  4 C s       :     2.761579  s :     2.761579
      pz      :     1.015029  p :     2.956941
      px      :     0.964925
      py      :     0.976986
      dz2     :     0.084996  d :     0.397906
      dxz     :     0.103291
      dyz     :     0.100899
      dx2y2   :     0.056867
      dxy     :     0.051853
  5 C s       :     2.761418  s :     2.761418
      pz      :     1.018751  p :     2.956596
      px      :     0.961074
      py      :     0.976771
      dz2     :     0.092270  d :     0.398058
      dxz     :     0.103720
      dyz     :     0.101164
      dx2y2   :     0.045815
      dxy     :     0.055088
  6 H s       :     0.792902  s :     0.792902
      pz      :     0.032580  p :     0.063199
      px      :     0.016184
      py      :     0.014435
  7 H s       :     0.792978  s :     0.792978
      pz      :     0.023312  p :     0.063263
      px      :     0.018694
      py      :     0.021257
  8 H s       :     0.792933  s :     0.792933
      pz      :     0.018053  p :     0.063253
      px      :     0.021622
      py      :     0.023579
  9 H s       :     0.792931  s :     0.792931
      pz      :     0.035999  p :     0.063201
      px      :     0.013815
      py      :     0.013386
 10 H s       :     0.792852  s :     0.792852
      pz      :     0.012249  p :     0.063242
      px      :     0.027249
      py      :     0.023744
 11 C s       :     2.751661  s :     2.751661
      pz      :     0.994729  p :     2.933800
      px      :     0.977447
      py      :     0.961625
      dz2     :     0.097772  d :     0.391506
      dxz     :     0.081009
      dyz     :     0.081683
      dx2y2   :     0.077283
      dxy     :     0.053760
 12 C s       :     2.759444  s :     2.759444
      pz      :     1.015725  p :     2.946965
      px      :     0.957855
      py      :     0.973386
      dz2     :     0.084948  d :     0.396986
      dxz     :     0.102868
      dyz     :     0.101646
      dx2y2   :     0.056398
      dxy     :     0.051127
 13 C s       :     2.759407  s :     2.759407
      pz      :     1.018523  p :     2.947172
      px      :     0.955103
      py      :     0.973546
      dz2     :     0.090578  d :     0.396906
      dxz     :     0.103634
      dyz     :     0.101607
      dx2y2   :     0.047621
      dxy     :     0.053466
 14 C s       :     2.751721  s :     2.751721
      pz      :     0.999791  p :     2.933665
      px      :     0.973021
      py      :     0.960853
      dz2     :     0.107308  d :     0.391665
      dxz     :     0.071511
      dyz     :     0.074205
      dx2y2   :     0.082579
      dxy     :     0.056062
 15 C s       :     2.689698  s :     2.689698
      pz      :     1.003055  p :     2.881689
      px      :     0.955226
      py      :     0.923409
      dz2     :     0.119811  d :     0.530183
      dxz     :     0.124844
      dyz     :     0.122044
      dx2y2   :     0.082621
      dxy     :     0.080863
 16 C s       :     2.699307  s :     2.699307
      pz      :     1.001572  p :     2.809235
      px      :     0.929369
      py      :     0.878295
      dz2     :     0.119517  d :     0.536652
      dxz     :     0.122419
      dyz     :     0.115561
      dx2y2   :     0.105196
      dxy     :     0.073959
 17 C s       :     2.756040  s :     2.756040
      pz      :     1.000979  p :     2.889202
      px      :     0.960012
      py      :     0.928211
      dz2     :     0.097013  d :     0.381729
      dxz     :     0.085197
      dyz     :     0.075207
      dx2y2   :     0.069336
      dxy     :     0.054977
 18 H s       :     0.790607  s :     0.790607
      pz      :     0.018648  p :     0.063201
      px      :     0.021102
      py      :     0.023451
 19 H s       :     0.790600  s :     0.790600
      pz      :     0.022732  p :     0.063193
      px      :     0.018717
      py      :     0.021743
 20 H s       :     0.786779  s :     0.786779
      pz      :     0.036358  p :     0.063920
      px      :     0.013977
      py      :     0.013586
 21 Cos       :     6.133737  s :     6.133737
      pz      :     4.201490  p :    12.578027
      px      :     4.191979
      py      :     4.184558
      dz2     :     1.927058  d :     8.330975
      dxz     :     1.612305
      dyz     :     1.527412
      dx2y2   :     1.275983
      dxy     :     1.988218
      f0      :     0.000170  f :     0.001189
      f+1     :     0.000079
      f-1     :     0.000085
      f+2     :     0.000099
      f-2     :     0.000267
      f+3     :     0.000204
      f-3     :     0.000286
 22 C s       :     2.765739  s :     2.765739
      pz      :     1.013708  p :     2.904166
      px      :     0.949476
      py      :     0.940981
      dz2     :     0.107877  d :     0.390480
      dxz     :     0.075503
      dyz     :     0.070823
      dx2y2   :     0.075936
      dxy     :     0.060341
 23 C s       :     2.766045  s :     2.766045
      pz      :     1.018396  p :     2.904420
      px      :     0.965483
      py      :     0.920540
      dz2     :     0.091881  d :     0.388819
      dxz     :     0.103078
      dyz     :     0.095049
      dx2y2   :     0.046311
      dxy     :     0.052500
 24 C s       :     2.765990  s :     2.765990
      pz      :     1.020490  p :     2.904584
      px      :     0.963251
      py      :     0.920843
      dz2     :     0.086541  d :     0.388871
      dxz     :     0.102076
      dyz     :     0.095522
      dx2y2   :     0.052857
      dxy     :     0.051876
 25 C s       :     2.765705  s :     2.765705
      pz      :     1.019010  p :     2.904318
      px      :     0.943991
      py      :     0.941317
      dz2     :     0.099302  d :     0.390537
      dxz     :     0.088322
      dyz     :     0.074087
      dx2y2   :     0.071291
      dxy     :     0.057536
 26 C s       :     2.765057  s :     2.765057
      pz      :     1.020116  p :     2.907251
      px      :     0.934761
      py      :     0.952374
      dz2     :     0.114000  d :     0.388718
      dxz     :     0.091240
      dyz     :     0.089137
      dx2y2   :     0.033544
      dxy     :     0.060797
 27 H s       :     0.777925  s :     0.777925
      pz      :     0.011817  p :     0.063834
      px      :     0.025337
      py      :     0.026680
 28 H s       :     0.778006  s :     0.778006
      pz      :     0.037764  p :     0.063741
      px      :     0.012098
      py      :     0.013878
 29 H s       :     0.778112  s :     0.778112
      pz      :     0.018863  p :     0.063826
      px      :     0.026106
      py      :     0.018856
 30 H s       :     0.778107  s :     0.778107
      pz      :     0.023825  p :     0.063833
      px      :     0.021332
      py      :     0.018677
 31 H s       :     0.778026  s :     0.778026
      pz      :     0.035432  p :     0.063732
      px      :     0.014276
      py      :     0.014025
 32 C s       :     2.755618  s :     2.755618
      pz      :     1.009855  p :     2.889571
      px      :     0.950901
      py      :     0.928815
      dz2     :     0.107080  d :     0.382237
      dxz     :     0.072473
      dyz     :     0.071478
      dx2y2   :     0.072890
      dxy     :     0.058316
 33 C s       :     2.762663  s :     2.762663
      pz      :     1.019349  p :     2.898949
      px      :     0.932211
      py      :     0.947389
      dz2     :     0.092510  d :     0.392205
      dxz     :     0.102560
      dyz     :     0.096242
      dx2y2   :     0.047483
      dxy     :     0.053410
 34 C s       :     2.762854  s :     2.762854
      pz      :     1.015980  p :     2.899035
      px      :     0.935769
      py      :     0.947286
      dz2     :     0.086056  d :     0.391914
      dxz     :     0.102199
      dyz     :     0.097391
      dx2y2   :     0.054303
      dxy     :     0.051965
 35 H s       :     0.774687  s :     0.774687
      pz      :     0.035168  p :     0.064157
      px      :     0.016061
      py      :     0.012928
 36 H s       :     0.776533  s :     0.776533
      pz      :     0.019215  p :     0.063760
      px      :     0.022262
      py      :     0.022282
 37 H s       :     0.776537  s :     0.776537
      pz      :     0.023580  p :     0.063773
      px      :     0.018192
      py      :     0.022001
 38 H s       :     0.774521  s :     0.774521
      pz      :     0.038548  p :     0.064187
      px      :     0.012827
      py      :     0.012813
 39 H s       :     0.786775  s :     0.786775
      pz      :     0.033735  p :     0.063909
      px      :     0.015812
      py      :     0.014361

SPIN
  0 Fes       :     0.000000  s :     0.000000
      pz      :     0.000000  p :     0.000000
      px      :     0.000000
      py      :     0.000000
      dz2     :     0.000000  d :     0.000000
      dxz     :     0.000000
      dyz     :     0.000000
      dx2y2   :     0.000000
      dxy     :     0.000000
      f0      :     0.000000  f :     0.000000
      f+1     :     0.000000
      f-1     :     0.000000
      f+2     :     0.000000
      f-2     :     0.000000
      f+3     :     0.000000
      f-3     :     0.000000
  1 C s       :     0.000000  s :     0.000000
      pz      :     0.000000  p :     0.000000
      px      :     0.000000
      py      :     0.000000
      dz2     :     0.000000  d :     0.000000
      dxz     :     0.000000
      dyz     :     0.000000
      dx2y2   :     0.000000
      dxy     :     0.000000
  2 C s       :     0.000000  s :     0.000000
      pz      :     0.000000  p :     0.000000
      px      :     0.000000
      py      :     0.000000
      dz2     :     0.000000  d :     0.000000
      dxz     :     0.000000
      dyz     :     0.000000
      dx2y2   :     0.000000
      dxy     :     0.000000
  3 C s       :     0.000000  s :     0.000000
      pz      :     0.000000  p :     0.000000
      px      :     0.000000
      py      :     0.000000
      dz2     :     0.000000  d :     0.000000
      dxz     :     0.000000
      dyz     :     0.000000
      dx2y2   :     0.000000
      dxy     :     0.000000
  4 C s       :     0.000000  s :     0.000000
      pz      :     0.000000  p :     0.000000
      px      :     0.000000
      py      :     0.000000
      dz2     :     0.000000  d :     0.000000
      dxz     :     0.000000
      dyz     :     0.000000
      dx2y2   :     0.000000
      dxy     :     0.000000
  5 C s       :     0.000000  s :     0.000000
      pz      :     0.000000  p :     0.000000
      px      :     0.000000
      py      :     0.000000
      dz2     :     0.000000  d :     0.000000
      dxz     :     0.000000
      dyz     :     0.000000
      dx2y2   :     0.000000
      dxy     :     0.000000
  6 H s       :     0.000000  s :     0.000000
      pz      :     0.000000  p :     0.000000
      px      :     0.000000
      py      :     0.000000
  7 H s       :     0.000000  s :     0.000000
      pz      :     0.000000  p :     0.000000
      px      :     0.000000
      py      :     0.000000
  8 H s       :     0.000000  s :     0.000000
      pz      :     0.000000  p :     0.000000
      px      :     0.000000
      py      :     0.000000
  9 H s       :     0.000000  s :     0.000000
      pz      :     0.000000  p :     0.000000
      px      :     0.000000
      py      :     0.000000
 10 H s       :     0.000000  s :     0.000000
      pz      :     0.000000  p :     0.000000
      px      :     0.000000
      py      :     0.000000
 11 C s       :     0.000000  s :     0.000000
      pz      :     0.000000  p :     0.000000
      px      :     0.000000
      py      :     0.000000
      dz2     :     0.000000  d :     0.000000
      dxz     :     0.000000
      dyz     :     0.000000
      dx2y2   :     0.000000
      dxy     :     0.000000
 12 C s       :     0.000000  s :     0.000000
      pz      :     0.000000  p :     0.000000
      px      :     0.000000
      py      :     0.000000
      dz2     :     0.000000  d :     0.000000
      dxz     :     0.000000
      dyz     :     0.000000
      dx2y2   :     0.000000
      dxy     :     0.000000
 13 C s       :     0.000000  s :     0.000000
      pz      :     0.000000  p :     0.000000
      px      :     0.000000
      py      :     0.000000
      dz2     :     0.000000  d :     0.000000
      dxz     :     0.000000
      dyz     :     0.000000
      dx2y2   :     0.000000
      dxy     :     0.000000
 14 C s       :     0.000000  s :     0.000000
      pz      :     0.000000  p :     0.000000
      px      :     0.000000
      py      :     0.000000
      dz2     :     0.000000  d :     0.000000
      dxz     :     0.000000
      dyz     :     0.000000
      dx2y2   :     0.000000
      dxy     :     0.000000
 15 C s       :     0.000000  s :     0.000000
      pz      :     0.000000  p :     0.000000
      px      :     0.000000
      py      :     0.000000
      dz2     :     0.000000  d :     0.000000
      dxz     :     0.000000
      dyz     :     0.000000
      dx2y2   :     0.000000
      dxy     :     0.000000
 16 C s       :     0.000000  s :     0.000000
      pz      :     0.000000  p :     0.000000
      px      :     0.000000
      py      :     0.000000
      dz2     :     0.000000  d :     0.000000
      dxz     :     0.000000
      dyz     :     0.000000
      dx2y2   :     0.000000
      dxy     :     0.000000
 17 C s       :     0.000000  s :     0.000000
      pz      :     0.000000  p :     0.000000
      px      :     0.000000
      py      :     0.000000
      dz2     :     0.000000  d :     0.000000
      dxz     :     0.000000
      dyz     :     0.000000
      dx2y2   :     0.000000
      dxy     :     0.000000
 18 H s       :     0.000000  s :     0.000000
      pz      :     0.000000  p :     0.000000
      px      :     0.000000
      py      :     0.000000
 19 H s       :     0.000000  s :     0.000000
      pz      :     0.000000  p :     0.000000
      px      :     0.000000
      py      :     0.000000
 20 H s       :     0.000000  s :     0.000000
      pz      :     0.000000  p :     0.000000
      px      :     0.000000
      py      :     0.000000
 21 Cos       :     0.000000  s :     0.000000
      pz      :     0.000000  p :     0.000000
      px      :     0.000000
      py      :     0.000000
      dz2     :     0.000000  d :     0.000000
      dxz     :     0.000000
      dyz     :     0.000000
      dx2y2   :     0.000000
      dxy     :     0.000000
      f0      :     0.000000  f :     0.000000
      f+1     :     0.000000
      f-1     :     0.000000
      f+2     :     0.000000
      f-2     :     0.000000
      f+3     :     0.000000
      f-3     :     0.000000
 22 C s       :     0.000000  s :     0.000000
      pz      :     0.000000  p :     0.000000
      px      :     0.000000
      py      :     0.000000
      dz2     :     0.000000  d :     0.000000
      dxz     :     0.000000
      dyz     :     0.000000
      dx2y2   :     0.000000
      dxy     :     0.000000
 23 C s       :     0.000000  s :     0.000000
      pz      :     0.000000  p :     0.000000
      px      :     0.000000
      py      :     0.000000
      dz2     :     0.000000  d :     0.000000
      dxz     :     0.000000
      dyz     :     0.000000
      dx2y2   :     0.000000
      dxy     :     0.000000
 24 C s       :     0.000000  s :     0.000000
      pz      :     0.000000  p :     0.000000
      px      :     0.000000
      py      :     0.000000
      dz2     :     0.000000  d :     0.000000
      dxz     :     0.000000
      dyz     :     0.000000
      dx2y2   :     0.000000
      dxy     :     0.000000
 25 C s       :     0.000000  s :     0.000000
      pz      :     0.000000  p :     0.000000
      px      :     0.000000
      py      :     0.000000
      dz2     :     0.000000  d :     0.000000
      dxz     :     0.000000
      dyz     :     0.000000
      dx2y2   :     0.000000
      dxy     :     0.000000
 26 C s       :     0.000000  s :     0.000000
      pz      :     0.000000  p :     0.000000
      px      :     0.000000
      py      :     0.000000
      dz2     :     0.000000  d :     0.000000
      dxz     :     0.000000
      dyz     :     0.000000
      dx2y2   :     0.000000
      dxy     :     0.000000
 27 H s       :     0.000000  s :     0.000000
      pz      :     0.000000  p :     0.000000
      px      :     0.000000
      py      :     0.000000
 28 H s       :     0.000000  s :     0.000000
      pz      :     0.000000  p :     0.000000
      px      :     0.000000
      py      :     0.000000
 29 H s       :     0.000000  s :     0.000000
      pz      :     0.000000  p :     0.000000
      px      :     0.000000
      py      :     0.000000
 30 H s       :     0.000000  s :     0.000000
      pz      :     0.000000  p :     0.000000
      px      :     0.000000
      py      :     0.000000
 31 H s       :     0.000000  s :     0.000000
      pz      :     0.000000  p :     0.000000
      px      :     0.000000
      py      :     0.000000
 32 C s       :     0.000000  s :     0.000000
      pz      :     0.000000  p :     0.000000
      px      :     0.000000
      py      :     0.000000
      dz2     :     0.000000  d :     0.000000
      dxz     :     0.000000
      dyz     :     0.000000
      dx2y2   :     0.000000
      dxy     :     0.000000
 33 C s       :     0.000000  s :     0.000000
      pz      :     0.000000  p :     0.000000
      px      :     0.000000
      py      :     0.000000
      dz2     :     0.000000  d :     0.000000
      dxz     :     0.000000
      dyz     :     0.000000
      dx2y2   :     0.000000
      dxy     :     0.000000
 34 C s       :     0.000000  s :     0.000000
      pz      :     0.000000  p :     0.000000
      px      :     0.000000
      py      :     0.000000
      dz2     :     0.000000  d :     0.000000
      dxz     :     0.000000
      dyz     :     0.000000
      dx2y2   :     0.000000
      dxy     :     0.000000
 35 H s       :     0.000000  s :     0.000000
      pz      :     0.000000  p :     0.000000
      px      :     0.000000
      py      :     0.000000
 36 H s       :     0.000000  s :     0.000000
      pz      :     0.000000  p :     0.000000
      px      :     0.000000
      py      :     0.000000
 37 H s       :     0.000000  s :     0.000000
      pz      :     0.000000  p :     0.000000
      px      :     0.000000
      py      :     0.000000
 38 H s       :     0.000000  s :     0.000000
      pz      :     0.000000  p :     0.000000
      px      :     0.000000
      py      :     0.000000
 39 H s       :     0.000000  s :     0.000000
      pz      :     0.000000  p :     0.000000
      px      :     0.000000
      py      :     0.000000


                      *****************************
                      * MAYER POPULATION ANALYSIS *
                      *****************************

  NA   - Mulliken gross atomic population
  ZA   - Total nuclear charge
  QA   - Mulliken gross atomic charge
  VA   - Mayer's total valence
  BVA  - Mayer's bonded valence
  FA   - Mayer's free valence

  ATOM       NA         ZA         QA         VA         BVA        FA
  0 Fe    25.3552    26.0000     0.6448     3.9040     3.9040     0.0000
  1 C      6.1755     6.0000    -0.1755     3.8502     3.8502     0.0000
  2 C      6.1771     6.0000    -0.1771     3.8490     3.8490     0.0000
  3 C      6.1694     6.0000    -0.1694     3.8423     3.8423    -0.0000
  4 C      6.2046     6.0000    -0.2046     3.8991     3.8991    -0.0000
  5 C      6.2010     6.0000    -0.2010     3.8938     3.8938     0.0000
  6 H      0.8793     1.0000     0.1207     0.9719     0.9719    -0.0000
  7 H      0.8761     1.0000     0.1239     0.9698     0.9698    -0.0000
  8 H      0.8736     1.0000     0.1264     0.9681     0.9681     0.0000
  9 H      0.8797     1.0000     0.1203     0.9721     0.9721     0.0000
 10 H      0.8785     1.0000     0.1215     0.9716     0.9716     0.0000
 11 C      6.3213     6.0000    -0.3213     3.8451     3.8451     0.0000
 12 C      6.1662     6.0000    -0.1662     3.7178     3.7178    -0.0000
 13 C      6.1758     6.0000    -0.1758     3.7303     3.7303     0.0000
 14 C      6.3208     6.0000    -0.3208     3.8461     3.8461     0.0000
 15 C      5.7296     6.0000     0.2704     3.4577     3.4577    -0.0000
 16 C      5.5765     6.0000     0.4235     3.3814     3.3814     0.0000
 17 C      6.2683     6.0000    -0.2683     3.8545     3.8545     0.0000
 18 H      0.8877     1.0000     0.1123     0.9736     0.9736     0.0000
 19 H      0.8878     1.0000     0.1122     0.9730     0.9730    -0.0000
 20 H      0.8728     1.0000     0.1272     0.9751     0.9751     0.0000
 21 Co    26.5709    27.0000     0.4291     4.2021     4.2021    -0.0000
 22 C      6.1255     6.0000    -0.1255     3.8821     3.8821     0.0000
 23 C      6.1205     6.0000    -0.1205     3.8533     3.8533    -0.0000
 24 C      6.1140     6.0000    -0.1140     3.8468     3.8468     0.0000
 25 C      6.1264     6.0000    -0.1264     3.8813     3.8813     0.0000
 26 C      6.0839     6.0000    -0.0839     3.8205     3.8205     0.0000
 27 H      0.8427     1.0000     0.1573     0.9637     0.9637    -0.0000
 28 H      0.8504     1.0000     0.1496     0.9696     0.9696    -0.0000
 29 H      0.8472     1.0000     0.1528     0.9667     0.9667    -0.0000
 30 H      0.8472     1.0000     0.1528     0.9666     0.9666    -0.0000
 31 H      0.8505     1.0000     0.1495     0.9694     0.9694     0.0000
 32 C      6.2823     6.0000    -0.2823     3.8733     3.8733     0.0000
 33 C      6.0781     6.0000    -0.0781     3.6847     3.6847     0.0000
 34 C      6.0934     6.0000    -0.0934     3.7009     3.7009     0.0000
 35 H      0.8494     1.0000     0.1506     0.9724     0.9724    -0.0000
 36 H      0.8600     1.0000     0.1400     0.9704     0.9704     0.0000
 37 H      0.8598     1.0000     0.1402     0.9712     0.9712     0.0000
 38 H      0.8485     1.0000     0.1515     0.9729     0.9729    -0.0000
 39 H      0.8723     1.0000     0.1277     0.9761     0.9761    -0.0000

  Mayer bond orders larger than 0.100000
B(  0-Fe,  1-C ) :   0.3583 B(  0-Fe,  2-C ) :   0.3684 B(  0-Fe,  3-C ) :   0.3539 
B(  0-Fe,  4-C ) :   0.4135 B(  0-Fe,  5-C ) :   0.4105 B(  0-Fe, 11-C ) :   0.4046 
B(  0-Fe, 12-C ) :   0.3932 B(  0-Fe, 13-C ) :   0.3952 B(  0-Fe, 14-C ) :   0.4045 
B(  0-Fe, 16-C ) :   0.1733 B(  1-C ,  2-C ) :   1.2627 B(  1-C ,  5-C ) :   1.2729 
B(  1-C ,  9-H ) :   0.9551 B(  2-C ,  3-C ) :   1.2599 B(  2-C , 10-H ) :   0.9546 
B(  3-C ,  4-C ) :   1.2726 B(  3-C ,  6-H ) :   0.9546 B(  4-C ,  5-C ) :   1.2695 
B(  4-C ,  7-H ) :   0.9511 B(  5-C ,  8-H ) :   0.9490 B( 11-C , 12-C ) :   1.2218 
B( 11-C , 15-C ) :   1.1402 B( 11-C , 39-H ) :   0.9859 B( 12-C , 13-C ) :   1.1537 
B( 12-C , 19-H ) :   1.0022 B( 13-C , 14-C ) :   1.2274 B( 13-C , 18-H ) :   1.0034 
B( 14-C , 15-C ) :   1.1379 B( 14-C , 20-H ) :   0.9862 B( 15-C , 16-C ) :   1.0788 
B( 15-C , 21-Co) :   0.1141 B( 16-C , 17-C ) :   1.0965 B( 16-C , 21-Co) :   0.1462 
B( 16-C , 32-C ) :   1.0926 B( 17-C , 21-Co) :   0.4624 B( 17-C , 34-C ) :   1.1713 
B( 17-C , 35-H ) :   0.9849 B( 21-Co, 22-C ) :   0.4236 B( 21-Co, 23-C ) :   0.3940 
B( 21-Co, 24-C ) :   0.3887 B( 21-Co, 25-C ) :   0.4261 B( 21-Co, 26-C ) :   0.3840 
B( 21-Co, 32-C ) :   0.4706 B( 21-Co, 33-C ) :   0.4210 B( 21-Co, 34-C ) :   0.4304 
B( 22-C , 23-C ) :   1.2286 B( 22-C , 26-C ) :   1.2459 B( 22-C , 28-H ) :   0.9521 
B( 23-C , 24-C ) :   1.2364 B( 23-C , 29-H ) :   0.9533 B( 24-C , 25-C ) :   1.2293 
B( 24-C , 30-H ) :   0.9528 B( 25-C , 26-C ) :   1.2453 B( 25-C , 31-H ) :   0.9518 
B( 26-C , 27-H ) :   0.9410 B( 32-C , 33-C ) :   1.1686 B( 32-C , 38-H ) :   0.9844 
B( 33-C , 34-C ) :   1.1143 B( 33-C , 36-H ) :   0.9995 B( 34-C , 37-H ) :   0.9995 


-------
TIMINGS
-------

Total SCF time: 0 days 0 hours 4 min 3 sec 

Total time                  ....     243.316 sec
Sum of individual times     ....     240.583 sec  ( 98.9%)

Fock matrix formation       ....     220.651 sec  ( 90.7%)
  Split-RI-J                ....      16.964 sec  (  7.7% of F)
  Chain of spheres X        ....     149.882 sec  ( 67.9% of F)
  XC integration            ....      28.144 sec  ( 12.8% of F)
    Basis function eval.    ....       4.127 sec  ( 14.7% of XC)
    Density eval.           ....      13.198 sec  ( 46.9% of XC)
    XC-Functional eval.     ....       0.503 sec  (  1.8% of XC)
    XC-Potential eval.      ....       8.419 sec  ( 29.9% of XC)
Diagonalization             ....      10.844 sec  (  4.5%)
Density matrix formation    ....       0.234 sec  (  0.1%)
Population analysis         ....       0.354 sec  (  0.1%)
Initial guess               ....       0.917 sec  (  0.4%)
Orbital Transformation      ....       0.000 sec  (  0.0%)
Orbital Orthonormalization  ....       0.000 sec  (  0.0%)
DIIS solution               ....       4.471 sec  (  1.8%)
Grid generation             ....       3.112 sec  (  1.3%)

Maximum memory used throughout the entire SCF-calculation: 186.8 MB


           ************************************************************
           *        Program running with 16 parallel MPI-processes    *
           *              working on a common directory               *
           ************************************************************
------------------------------------------------------------------------------
                        ORCA TD-DFT/TDA CALCULATION
------------------------------------------------------------------------------

Input orbitals are from        ... FcCc_S1_FeK.gbw
CI-vector output               ... FcCc_S1_FeK.cis
Tamm-Dancoff approximation     ... operative
CIS-Integral strategy          ... AO-integrals
Integral handling              ... AO integral Direct
Max. core memory used          ... 8024 MB
Reference state                ... UHF
Follow IRoot                   ... off
Number of operators            ... 2
Orbital ranges used for CIS calculation:
 Operator 0:  Orbitals   1...  1  to  95...717
 Operator 1:  Orbitals   1...  1  to  95...717
XAS localization array:
 Operator 0:  Orbitals  -1... -1
 Operator 1:  Orbitals  -1... -1

-------------------
XC-INTEGRATION GRID
-------------------

General Integration Accuracy     IntAcc      ... 3.467
Radial Grid Type                 RadialGrid  ... OptM3 with GC (2021)
Angular Grid (max. ang.)         AngularGrid ... 1 (Lebedev-50)
Angular grid pruning method      GridPruning ... 4 (adaptive)
Weight generation scheme         WeightScheme... Becke
Basis function cutoff            BFCut       ... 1.0000e-11
Integration weight cutoff        WCut        ... 1.0000e-14
Angular grids for H and He will be reduced by one unit
Partially contracted basis set               ... off
Rotationally invariant grid construction     ... off

Total number of grid points                  ...    32991
Total number of batches                      ...      536
Average number of points per batch           ...       61
Average number of grid points per atom       ...      825

---------------------
COSX-INTEGRATION GRID
---------------------

General Integration Accuracy     IntAcc      ... 3.067
Radial Grid Type                 RadialGrid  ... OptM3 with GC (2021)
Angular Grid (max. ang.)         AngularGrid ... 1 (Lebedev-50)
Angular grid pruning method      GridPruning ... 4 (adaptive)
Weight generation scheme         WeightScheme... Becke
Basis function cutoff            BFCut       ... 1.0000e-11
Integration weight cutoff        WCut        ... 1.0000e-14
Angular grids for H and He will be reduced by one unit
Partially contracted basis set               ... on
Rotationally invariant grid construction     ... off

Total number of grid points                  ...    13257
Total number of batches                      ...      232
Average number of points per batch           ...       57
Average number of grid points per atom       ...      331

---------------
TD-DFT XC SETUP
---------------

DFT calculation                         ... on
Name of the grid file                   ... FcCc_S1_FeK.grid_cis.tmp
Exchange functional (TD-DFT)            ... B88
   X-Alpha parameter    XAlpha (TD-DFT) ...  0.666667
   Becke's b parameter  XBeta (TD-DFT)  ...  0.004200
Correlation functional (TD-DFT)         ... LYP
 LDA part of GGA corr.  LDAOpt (TD-DFT) ... VWN-5
Hybrid DFT                              ... on
   Exchange mixing (TD-DFT)             ...  0.200
   GGA exch. scaling (TD-DFT)           ...  0.720
   GGA corr. scaling (TD-DFT)           ...  0.810

Building densities             ... done
Calculating rho(r) on the grid ... done
Building xc-kernel on the grid ... done
                    *** TD-DFT CALCULATION INITIALIZED ***

---------------------------------
    LR-CPCM (non-equilibrium)
---------------------------------

Setting up LR-CPCM             ... done

------------------------
DAVIDSON-DIAGONALIZATION
------------------------

Dimension of the eigenvalue problem            ...   1246
Number of roots to be determined               ...    100
Maximum size of the expansion space            ...   1246
Maximum number of iterations                   ...    100
Convergence tolerance for the residual         ...    2.500e-07
Convergence tolerance for the energies         ...    2.500e-07
Orthogonality tolerance                        ...    1.000e-14
Level Shift                                    ...    0.000e+00
Constructing the preconditioner                ... o.k.
Building the initial guess                     ... o.k.
Number of trial vectors determined             ...    512


                       ****Iteration    0****

   Memory handling for direct AO based CIS:
   Memory per vector needed      ...    41 MB
   Memory needed                 ... 12389 MB
   Memory available              ...  8024 MB
   Number of vectors per batch   ...   194
   Number of batches             ...     2
   Time for densities:            3.495
   Time for RI-J (Direct):       14.013
   Time for K (COSX):           294.157
   Time for XC-Integration:      43.152
   Time for LR-CPCM terms:       24.406
   Time for Sigma-Completion:     1.383
   Time for densities:            1.751
   Time for RI-J (Direct):        6.065
   Time for K (COSX):           123.829
   Time for XC-Integration:      23.210
   Time for LR-CPCM terms:       13.796
   Time for Sigma-Completion:     0.787
   Size of expansion space: 300
   Lowest Energy          :   260.536765639378
   Maximum Energy change  :   260.918522323483 (vector 99)
   Maximum residual norm  :     0.011681732981

                       ****Iteration    1****
   Time for densities:            1.811
   Time for RI-J (Direct):        5.838
   Time for K (COSX):           114.675
   Time for XC-Integration:      21.834
   Time for LR-CPCM terms:       13.361
   Time for Sigma-Completion:     0.709
   Size of expansion space: 400
   Lowest Energy          :   260.530758617084
   Maximum Energy change  :     0.006250819343 (vector 2)
   Maximum residual norm  :     0.000000395448

                       ****Iteration    2****
   Time for densities:            1.798
   Time for RI-J (Direct):        5.739
   Time for K (COSX):           114.918
   Time for XC-Integration:      21.710
   Time for LR-CPCM terms:       13.387
   Time for Sigma-Completion:     0.731
   Size of expansion space: 500
   Lowest Energy          :   260.530758477987
   Maximum Energy change  :     0.000000235236 (vector 10)

         *** CONVERGENCE OF ENERGIES REACHED ***

Storing the converged CI vectors               ... FcCc_S1_FeK.cis1

                 *** DAVIDSON DONE ***

Total time for solving the CIS problem:   872.135sec

-------------------------
TD-DFT/TDA EXCITED STATES
-------------------------

the weight of the individual excitations are printed if larger than 1.0e-02

STATE  1:  E= 260.530758 au   7089.402 eV 57179892.1 cm**-1 <S**2> =   2.000000
     1a ->  95a  :     0.037152 (c= -0.19274794)
     1a ->  97a  :     0.383212 (c= -0.61904156)
     1a ->  99a  :     0.064293 (c=  0.25356054)
     1b ->  95b  :     0.037152 (c=  0.19274794)
     1b ->  97b  :     0.383212 (c=  0.61904156)
     1b ->  99b  :     0.064293 (c= -0.25356054)

STATE  2:  E= 260.530867 au   7089.405 eV 57179916.0 cm**-1 <S**2> =  -0.000000
     1a ->  95a  :     0.037176 (c= -0.19281133)
     1a ->  97a  :     0.383210 (c= -0.61903928)
     1a ->  99a  :     0.064284 (c=  0.25354387)
     1b ->  95b  :     0.037176 (c= -0.19281133)
     1b ->  97b  :     0.383210 (c= -0.61903928)
     1b ->  99b  :     0.064284 (c=  0.25354387)

STATE  3:  E= 260.534579 au   7089.506 eV 57180730.7 cm**-1 <S**2> =   2.000000
     1a ->  98a  :     0.483511 (c=  0.69534987)
     1b ->  98b  :     0.483511 (c= -0.69534987)

STATE  4:  E= 260.534689 au   7089.509 eV 57180754.7 cm**-1 <S**2> =  -0.000000
     1a ->  98a  :     0.483526 (c= -0.69536009)
     1b ->  98b  :     0.483526 (c= -0.69536009)

STATE  5:  E= 260.625807 au   7091.989 eV 57200752.8 cm**-1 <S**2> =   2.000000
     1a ->  95a  :     0.443950 (c=  0.66629543)
     1a ->  97a  :     0.018335 (c= -0.13540615)
     1a ->  99a  :     0.029896 (c=  0.17290469)
     1b ->  95b  :     0.443950 (c= -0.66629544)
     1b ->  97b  :     0.018335 (c=  0.13540615)
     1b ->  99b  :     0.029896 (c= -0.17290469)

STATE  6:  E= 260.625832 au   7091.989 eV 57200758.3 cm**-1 <S**2> =   0.000000
     1a ->  95a  :     0.443969 (c= -0.66631031)
     1a ->  97a  :     0.018374 (c=  0.13555253)
     1a ->  99a  :     0.029847 (c= -0.17276207)
     1b ->  95b  :     0.443969 (c= -0.66631031)
     1b ->  97b  :     0.018374 (c=  0.13555253)
     1b ->  99b  :     0.029847 (c= -0.17276207)

STATE  7:  E= 260.634397 au   7092.223 eV 57202638.2 cm**-1 <S**2> =   2.000000
     1a ->  96a  :     0.498935 (c= -0.70635337)
     1b ->  96b  :     0.498935 (c=  0.70635337)

STATE  8:  E= 260.634397 au   7092.223 eV 57202638.2 cm**-1 <S**2> =  -0.000000
     1a ->  96a  :     0.498936 (c= -0.70635392)
     1b ->  96b  :     0.498936 (c= -0.70635392)

STATE  9:  E= 260.690545 au   7093.750 eV 57214961.1 cm**-1 <S**2> =   2.000000
     1a ->  95a  :     0.016701 (c=  0.12923077)
     1a ->  97a  :     0.073656 (c= -0.27139601)
     1a ->  99a  :     0.339679 (c= -0.58282029)
     1a -> 106a  :     0.041086 (c=  0.20269762)
     1a -> 118a  :     0.011074 (c=  0.10523169)
     1b ->  95b  :     0.016701 (c= -0.12923077)
     1b ->  97b  :     0.073656 (c=  0.27139601)
     1b ->  99b  :     0.339679 (c=  0.58282029)
     1b -> 106b  :     0.041086 (c= -0.20269762)
     1b -> 118b  :     0.011074 (c= -0.10523169)

STATE 10:  E= 260.690565 au   7093.751 eV 57214965.5 cm**-1 <S**2> =  -0.000000
     1a ->  95a  :     0.016652 (c=  0.12904084)
     1a ->  97a  :     0.073639 (c= -0.27136595)
     1a ->  99a  :     0.339794 (c= -0.58291817)
     1a -> 106a  :     0.041058 (c=  0.20262854)
     1a -> 118a  :     0.011066 (c=  0.10519701)
     1b ->  95b  :     0.016652 (c=  0.12904084)
     1b ->  97b  :     0.073639 (c= -0.27136595)
     1b ->  99b  :     0.339794 (c= -0.58291817)
     1b -> 106b  :     0.041058 (c=  0.20262854)
     1b -> 118b  :     0.011066 (c=  0.10519701)

STATE 11:  E= 260.710801 au   7094.302 eV 57219406.9 cm**-1 <S**2> =   2.000000
     1a -> 100a  :     0.091519 (c= -0.30252053)
     1a -> 103a  :     0.045202 (c=  0.21260721)
     1a -> 105a  :     0.010955 (c= -0.10466686)
     1a -> 107a  :     0.327985 (c=  0.57269947)
     1b -> 100b  :     0.091519 (c=  0.30252053)
     1b -> 103b  :     0.045202 (c= -0.21260721)
     1b -> 105b  :     0.010955 (c=  0.10466686)
     1b -> 107b  :     0.327985 (c= -0.57269947)

STATE 12:  E= 260.710830 au   7094.302 eV 57219413.3 cm**-1 <S**2> =  -0.000000
     1a -> 100a  :     0.091615 (c=  0.30267939)
     1a -> 103a  :     0.045221 (c= -0.21265314)
     1a -> 105a  :     0.010961 (c=  0.10469246)
     1a -> 107a  :     0.327882 (c= -0.57260972)
     1b -> 100b  :     0.091615 (c=  0.30267939)
     1b -> 103b  :     0.045221 (c= -0.21265314)
     1b -> 105b  :     0.010961 (c=  0.10469246)
     1b -> 107b  :     0.327882 (c= -0.57260971)

STATE 13:  E= 260.732927 au   7094.904 eV 57224263.0 cm**-1 <S**2> =   2.000000
     1a ->  99a  :     0.050850 (c= -0.22550052)
     1a -> 106a  :     0.394157 (c= -0.62781945)
     1b ->  99b  :     0.050850 (c=  0.22550053)
     1b -> 106b  :     0.394157 (c=  0.62781945)

STATE 14:  E= 260.732941 au   7094.904 eV 57224265.9 cm**-1 <S**2> =   0.000000
     1a ->  99a  :     0.050783 (c= -0.22535140)
     1a -> 101a  :     0.010142 (c=  0.10070681)
     1a -> 106a  :     0.393734 (c= -0.62748209)
     1b ->  99b  :     0.050783 (c= -0.22535140)
     1b -> 101b  :     0.010142 (c=  0.10070681)
     1b -> 106b  :     0.393734 (c= -0.62748209)

STATE 15:  E= 260.737103 au   7095.017 eV 57225179.4 cm**-1 <S**2> =   2.000000
     1a -> 101a  :     0.369840 (c= -0.60814495)
     1a -> 102a  :     0.034831 (c=  0.18663001)
     1a -> 104a  :     0.079146 (c= -0.28132941)
     1a -> 106a  :     0.012405 (c= -0.11137641)
     1b -> 101b  :     0.369840 (c=  0.60814495)
     1b -> 102b  :     0.034831 (c= -0.18663001)
     1b -> 104b  :     0.079146 (c=  0.28132941)
     1b -> 106b  :     0.012405 (c=  0.11137641)

STATE 16:  E= 260.737170 au   7095.019 eV 57225194.3 cm**-1 <S**2> =  -0.000000
     1a -> 101a  :     0.369990 (c= -0.60826814)
     1a -> 102a  :     0.033940 (c=  0.18422876)
     1a -> 104a  :     0.079646 (c= -0.28221686)
     1a -> 106a  :     0.012918 (c= -0.11365729)
     1b -> 101b  :     0.369990 (c= -0.60826813)
     1b -> 102b  :     0.033940 (c=  0.18422876)
     1b -> 104b  :     0.079646 (c= -0.28221686)
     1b -> 106b  :     0.012918 (c= -0.11365729)

STATE 17:  E= 260.740365 au   7095.106 eV 57225895.4 cm**-1 <S**2> =   2.000000
     1a -> 100a  :     0.305684 (c= -0.55288722)
     1a -> 105a  :     0.079556 (c= -0.28205654)
     1a -> 107a  :     0.103663 (c= -0.32196780)
     1b -> 100b  :     0.305684 (c=  0.55288722)
     1b -> 105b  :     0.079556 (c=  0.28205654)
     1b -> 107b  :     0.103663 (c=  0.32196780)

STATE 18:  E= 260.740367 au   7095.106 eV 57225895.9 cm**-1 <S**2> =  -0.000000
     1a -> 100a  :     0.305548 (c= -0.55276420)
     1a -> 105a  :     0.079607 (c= -0.28214715)
     1a -> 107a  :     0.103738 (c= -0.32208369)
     1b -> 100b  :     0.305548 (c= -0.55276420)
     1b -> 105b  :     0.079607 (c= -0.28214715)
     1b -> 107b  :     0.103738 (c= -0.32208369)

STATE 19:  E= 260.745742 au   7095.252 eV 57227075.5 cm**-1 <S**2> =   2.000000
     1a -> 100a  :     0.091471 (c=  0.30244235)
     1a -> 105a  :     0.385569 (c= -0.62094174)
     1a -> 108a  :     0.010679 (c=  0.10333749)
     1b -> 100b  :     0.091471 (c= -0.30244236)
     1b -> 105b  :     0.385569 (c=  0.62094175)
     1b -> 108b  :     0.010679 (c= -0.10333749)

STATE 20:  E= 260.745743 au   7095.252 eV 57227075.7 cm**-1 <S**2> =  -0.000000
     1a -> 100a  :     0.091551 (c= -0.30257421)
     1a -> 105a  :     0.385578 (c=  0.62094955)
     1a -> 108a  :     0.010672 (c= -0.10330744)
     1b -> 100b  :     0.091551 (c= -0.30257420)
     1b -> 105b  :     0.385578 (c=  0.62094954)
     1b -> 108b  :     0.010672 (c= -0.10330744)

STATE 21:  E= 260.748769 au   7095.335 eV 57227739.9 cm**-1 <S**2> =   2.000000
     1a -> 101a  :     0.047653 (c=  0.21829476)
     1a -> 102a  :     0.437340 (c=  0.66131705)
     1b -> 101b  :     0.047653 (c= -0.21829476)
     1b -> 102b  :     0.437340 (c= -0.66131705)

STATE 22:  E= 260.748801 au   7095.336 eV 57227746.9 cm**-1 <S**2> =   0.000000
     1a -> 101a  :     0.047182 (c=  0.21721408)
     1a -> 102a  :     0.438154 (c=  0.66193176)
     1b -> 101b  :     0.047182 (c=  0.21721408)
     1b -> 102b  :     0.438154 (c=  0.66193176)

STATE 23:  E= 260.754289 au   7095.485 eV 57228951.5 cm**-1 <S**2> =   2.000000
     1a -> 101a  :     0.063939 (c=  0.25286168)
     1a -> 102a  :     0.013015 (c= -0.11408266)
     1a -> 104a  :     0.394605 (c= -0.62817562)
     1a -> 110a  :     0.010828 (c=  0.10405861)
     1b -> 101b  :     0.063939 (c= -0.25286168)
     1b -> 102b  :     0.013015 (c=  0.11408266)
     1b -> 104b  :     0.394605 (c=  0.62817562)
     1b -> 110b  :     0.010828 (c= -0.10405861)

STATE 24:  E= 260.754326 au   7095.486 eV 57228959.6 cm**-1 <S**2> =  -0.000000
     1a -> 101a  :     0.064241 (c= -0.25345895)
     1a -> 102a  :     0.014221 (c=  0.11925359)
     1a -> 104a  :     0.393729 (c=  0.62747816)
     1a -> 110a  :     0.010334 (c= -0.10165843)
     1b -> 101b  :     0.064241 (c= -0.25345895)
     1b -> 102b  :     0.014221 (c=  0.11925359)
     1b -> 104b  :     0.393729 (c=  0.62747816)
     1b -> 110b  :     0.010334 (c= -0.10165843)

STATE 25:  E= 260.754856 au   7095.500 eV 57229075.8 cm**-1 <S**2> =   2.000000
     1a -> 103a  :     0.448290 (c= -0.66954456)
     1a -> 107a  :     0.035344 (c=  0.18800028)
     1b -> 103b  :     0.448290 (c=  0.66954456)
     1b -> 107b  :     0.035344 (c= -0.18800028)

STATE 26:  E= 260.754856 au   7095.500 eV 57229075.9 cm**-1 <S**2> =  -0.000000
     1a -> 103a  :     0.447883 (c= -0.66924077)
     1a -> 107a  :     0.035336 (c=  0.18797823)
     1b -> 103b  :     0.447883 (c= -0.66924077)
     1b -> 107b  :     0.035336 (c=  0.18797823)

STATE 27:  E= 260.775240 au   7096.055 eV 57233549.6 cm**-1 <S**2> =   2.000000
     1a -> 108a  :     0.031800 (c= -0.17832684)
     1a -> 109a  :     0.036101 (c=  0.19000142)
     1a -> 110a  :     0.283071 (c=  0.53204439)
     1a -> 111a  :     0.029492 (c= -0.17173176)
     1a -> 113a  :     0.026375 (c=  0.16240397)
     1a -> 114a  :     0.011847 (c= -0.10884232)
     1a -> 121a  :     0.027657 (c=  0.16630457)
     1b -> 108b  :     0.031800 (c=  0.17832684)
     1b -> 109b  :     0.036101 (c= -0.19000142)
     1b -> 110b  :     0.283071 (c= -0.53204439)
     1b -> 111b  :     0.029492 (c=  0.17173176)
     1b -> 113b  :     0.026375 (c= -0.16240397)
     1b -> 114b  :     0.011847 (c=  0.10884232)
     1b -> 121b  :     0.027657 (c= -0.16630457)

STATE 28:  E= 260.775811 au   7096.071 eV 57233674.8 cm**-1 <S**2> =  -0.000000
     1a -> 108a  :     0.063025 (c=  0.25104798)
     1a -> 110a  :     0.321184 (c= -0.56673108)
     1a -> 111a  :     0.025160 (c=  0.15861997)
     1a -> 113a  :     0.016869 (c= -0.12988212)
     1a -> 121a  :     0.017412 (c= -0.13195483)
     1b -> 108b  :     0.063025 (c=  0.25104798)
     1b -> 110b  :     0.321184 (c= -0.56673108)
     1b -> 111b  :     0.025160 (c=  0.15861997)
     1b -> 113b  :     0.016869 (c= -0.12988212)
     1b -> 121b  :     0.017412 (c= -0.13195483)

STATE 29:  E= 260.776757 au   7096.096 eV 57233882.4 cm**-1 <S**2> =   2.000000
     1a -> 108a  :     0.040548 (c= -0.20136627)
     1a -> 109a  :     0.373406 (c= -0.61106979)
     1a -> 110a  :     0.052182 (c=  0.22843312)
     1b -> 108b  :     0.040548 (c=  0.20136627)
     1b -> 109b  :     0.373406 (c=  0.61106979)
     1b -> 110b  :     0.052182 (c= -0.22843312)

STATE 30:  E= 260.776954 au   7096.102 eV 57233925.9 cm**-1 <S**2> =  -0.000000
     1a -> 109a  :     0.427015 (c=  0.65346360)
     1a -> 110a  :     0.011961 (c= -0.10936609)
     1a -> 113a  :     0.011959 (c=  0.10935658)
     1a -> 121a  :     0.011412 (c=  0.10682695)
     1b -> 109b  :     0.427015 (c=  0.65346360)
     1b -> 110b  :     0.011961 (c= -0.10936609)
     1b -> 113b  :     0.011959 (c=  0.10935658)
     1b -> 121b  :     0.011412 (c=  0.10682695)

STATE 31:  E= 260.777494 au   7096.116 eV 57234044.3 cm**-1 <S**2> =   2.000000
     1a -> 105a  :     0.010530 (c=  0.10261724)
     1a -> 108a  :     0.378483 (c=  0.61520998)
     1a -> 109a  :     0.019744 (c= -0.14051212)
     1a -> 110a  :     0.050922 (c=  0.22565852)
     1a -> 112a  :     0.027259 (c= -0.16510171)
     1b -> 105b  :     0.010530 (c= -0.10261724)
     1b -> 108b  :     0.378483 (c= -0.61520998)
     1b -> 109b  :     0.019744 (c=  0.14051212)
     1b -> 110b  :     0.050922 (c= -0.22565852)
     1b -> 112b  :     0.027259 (c=  0.16510171)

STATE 32:  E= 260.777517 au   7096.117 eV 57234049.4 cm**-1 <S**2> =   0.000000
     1a -> 105a  :     0.010508 (c=  0.10250894)
     1a -> 108a  :     0.380554 (c=  0.61689095)
     1a -> 110a  :     0.058795 (c=  0.24247648)
     1a -> 112a  :     0.027059 (c= -0.16449665)
     1b -> 105b  :     0.010508 (c=  0.10250894)
     1b -> 108b  :     0.380554 (c=  0.61689094)
     1b -> 110b  :     0.058795 (c=  0.24247648)
     1b -> 112b  :     0.027059 (c= -0.16449665)

STATE 33:  E= 260.786579 au   7096.364 eV 57236038.2 cm**-1 <S**2> =   2.000000
     1a -> 106a  :     0.010884 (c=  0.10432693)
     1a -> 109a  :     0.010440 (c= -0.10217539)
     1a -> 110a  :     0.035395 (c= -0.18813479)
     1a -> 111a  :     0.362604 (c= -0.60216615)
     1a -> 115a  :     0.022263 (c=  0.14920646)
     1a -> 118a  :     0.042874 (c= -0.20706013)
     1b -> 106b  :     0.010884 (c= -0.10432693)
     1b -> 109b  :     0.010440 (c=  0.10217539)
     1b -> 110b  :     0.035395 (c=  0.18813479)
     1b -> 111b  :     0.362604 (c=  0.60216615)
     1b -> 115b  :     0.022263 (c= -0.14920646)
     1b -> 118b  :     0.042874 (c=  0.20706013)

STATE 34:  E= 260.786594 au   7096.364 eV 57236041.5 cm**-1 <S**2> =   0.000000
     1a -> 106a  :     0.010840 (c= -0.10411333)
     1a -> 109a  :     0.010661 (c=  0.10325418)
     1a -> 110a  :     0.035538 (c=  0.18851405)
     1a -> 111a  :     0.362899 (c=  0.60241105)
     1a -> 115a  :     0.021954 (c= -0.14816823)
     1a -> 118a  :     0.042606 (c=  0.20641294)
     1b -> 106b  :     0.010840 (c= -0.10411333)
     1b -> 109b  :     0.010661 (c=  0.10325418)
     1b -> 110b  :     0.035538 (c=  0.18851405)
     1b -> 111b  :     0.362899 (c=  0.60241105)
     1b -> 115b  :     0.021954 (c= -0.14816823)
     1b -> 118b  :     0.042606 (c=  0.20641294)

STATE 35:  E= 260.794426 au   7096.577 eV 57237760.3 cm**-1 <S**2> =   2.000000
     1a -> 111a  :     0.026950 (c= -0.16416506)
     1a -> 112a  :     0.100452 (c= -0.31694108)
     1a -> 113a  :     0.042788 (c=  0.20685362)
     1a -> 114a  :     0.034779 (c=  0.18649176)
     1a -> 115a  :     0.124625 (c= -0.35302288)
     1a -> 117a  :     0.088026 (c= -0.29669210)
     1a -> 118a  :     0.050109 (c=  0.22384986)
     1b -> 111b  :     0.026950 (c=  0.16416506)
     1b -> 112b  :     0.100452 (c=  0.31694108)
     1b -> 113b  :     0.042788 (c= -0.20685362)
     1b -> 114b  :     0.034779 (c= -0.18649176)
     1b -> 115b  :     0.124625 (c=  0.35302288)
     1b -> 117b  :     0.088026 (c=  0.29669210)
     1b -> 118b  :     0.050109 (c= -0.22384986)

STATE 36:  E= 260.794438 au   7096.577 eV 57237763.1 cm**-1 <S**2> =   0.000000
     1a -> 111a  :     0.021046 (c=  0.14507156)
     1a -> 112a  :     0.124024 (c=  0.35217099)
     1a -> 113a  :     0.049168 (c= -0.22173763)
     1a -> 114a  :     0.046934 (c= -0.21664149)
     1a -> 115a  :     0.106980 (c=  0.32707771)
     1a -> 117a  :     0.077140 (c=  0.27774099)
     1a -> 118a  :     0.042624 (c= -0.20645616)
     1b -> 111b  :     0.021046 (c=  0.14507156)
     1b -> 112b  :     0.124024 (c=  0.35217099)
     1b -> 113b  :     0.049168 (c= -0.22173763)
     1b -> 114b  :     0.046934 (c= -0.21664149)
     1b -> 115b  :     0.106980 (c=  0.32707771)
     1b -> 117b  :     0.077140 (c=  0.27774099)
     1b -> 118b  :     0.042624 (c= -0.20645616)

STATE 37:  E= 260.794534 au   7096.580 eV 57237784.0 cm**-1 <S**2> =   2.000000
     1a -> 111a  :     0.030977 (c=  0.17600412)
     1a -> 112a  :     0.146148 (c= -0.38229366)
     1a -> 113a  :     0.022033 (c=  0.14843630)
     1a -> 114a  :     0.112147 (c=  0.33488418)
     1a -> 115a  :     0.060738 (c=  0.24645157)
     1a -> 116a  :     0.031443 (c=  0.17732243)
     1a -> 117a  :     0.035806 (c=  0.18922438)
     1a -> 118a  :     0.032707 (c= -0.18085096)
     1b -> 111b  :     0.030977 (c= -0.17600412)
     1b -> 112b  :     0.146148 (c=  0.38229366)
     1b -> 113b  :     0.022033 (c= -0.14843630)
     1b -> 114b  :     0.112147 (c= -0.33488418)
     1b -> 115b  :     0.060738 (c= -0.24645157)
     1b -> 116b  :     0.031443 (c= -0.17732243)
     1b -> 117b  :     0.035806 (c= -0.18922438)
     1b -> 118b  :     0.032707 (c=  0.18085096)

STATE 38:  E= 260.794543 au   7096.580 eV 57237786.0 cm**-1 <S**2> =  -0.000000
     1a -> 111a  :     0.035987 (c= -0.18970336)
     1a -> 112a  :     0.122586 (c=  0.35012262)
     1a -> 113a  :     0.016053 (c= -0.12670101)
     1a -> 114a  :     0.100035 (c= -0.31628347)
     1a -> 115a  :     0.077669 (c= -0.27869178)
     1a -> 116a  :     0.030886 (c= -0.17574521)
     1a -> 117a  :     0.047202 (c= -0.21726096)
     1a -> 118a  :     0.040922 (c=  0.20229070)
     1b -> 111b  :     0.035987 (c= -0.18970336)
     1b -> 112b  :     0.122586 (c=  0.35012262)
     1b -> 113b  :     0.016053 (c= -0.12670101)
     1b -> 114b  :     0.100035 (c= -0.31628347)
     1b -> 115b  :     0.077669 (c= -0.27869178)
     1b -> 116b  :     0.030886 (c= -0.17574521)
     1b -> 117b  :     0.047202 (c= -0.21726096)
     1b -> 118b  :     0.040922 (c=  0.20229070)

STATE 39:  E= 260.799559 au   7096.717 eV 57238887.0 cm**-1 <S**2> =   2.000000
     1a -> 109a  :     0.015236 (c= -0.12343530)
     1a -> 110a  :     0.039859 (c= -0.19964821)
     1a -> 113a  :     0.150482 (c=  0.38792006)
     1a -> 114a  :     0.067981 (c= -0.26073109)
     1a -> 115a  :     0.090190 (c=  0.30031702)
     1a -> 117a  :     0.012172 (c= -0.11032542)
     1a -> 118a  :     0.032178 (c=  0.17938335)
     1a -> 119a  :     0.021266 (c= -0.14582721)
     1a -> 121a  :     0.031831 (c=  0.17841358)
     1a -> 122a  :     0.011587 (c= -0.10764140)
     1b -> 109b  :     0.015236 (c=  0.12343530)
     1b -> 110b  :     0.039859 (c=  0.19964821)
     1b -> 113b  :     0.150482 (c= -0.38792006)
     1b -> 114b  :     0.067981 (c=  0.26073109)
     1b -> 115b  :     0.090190 (c= -0.30031702)
     1b -> 117b  :     0.012172 (c=  0.11032542)
     1b -> 118b  :     0.032178 (c= -0.17938335)
     1b -> 119b  :     0.021266 (c=  0.14582721)
     1b -> 121b  :     0.031831 (c= -0.17841358)
     1b -> 122b  :     0.011587 (c=  0.10764140)

STATE 40:  E= 260.799877 au   7096.725 eV 57238956.8 cm**-1 <S**2> =   0.000000
     1a -> 109a  :     0.011274 (c=  0.10617787)
     1a -> 110a  :     0.034214 (c=  0.18497107)
     1a -> 113a  :     0.148275 (c= -0.38506455)
     1a -> 114a  :     0.067704 (c=  0.26020054)
     1a -> 115a  :     0.103694 (c= -0.32201583)
     1a -> 117a  :     0.012885 (c=  0.11351290)
     1a -> 118a  :     0.034593 (c= -0.18599156)
     1a -> 119a  :     0.023382 (c=  0.15291034)
     1a -> 121a  :     0.027580 (c= -0.16607359)
     1a -> 122a  :     0.010687 (c=  0.10337668)
     1b -> 109b  :     0.011274 (c=  0.10617787)
     1b -> 110b  :     0.034214 (c=  0.18497107)
     1b -> 113b  :     0.148275 (c= -0.38506455)
     1b -> 114b  :     0.067704 (c=  0.26020054)
     1b -> 115b  :     0.103694 (c= -0.32201583)
     1b -> 117b  :     0.012885 (c=  0.11351290)
     1b -> 118b  :     0.034593 (c= -0.18599156)
     1b -> 119b  :     0.023382 (c=  0.15291034)
     1b -> 121b  :     0.027580 (c= -0.16607359)
     1b -> 122b  :     0.010687 (c=  0.10337668)

STATE 41:  E= 260.803900 au   7096.835 eV 57239839.7 cm**-1 <S**2> =   2.000000
     1a -> 109a  :     0.038006 (c=  0.19495169)
     1a -> 110a  :     0.011904 (c=  0.10910391)
     1a -> 113a  :     0.060229 (c= -0.24541691)
     1a -> 114a  :     0.013658 (c=  0.11686939)
     1a -> 115a  :     0.177659 (c=  0.42149598)
     1a -> 117a  :     0.040059 (c= -0.20014815)
     1a -> 118a  :     0.060507 (c=  0.24598184)
     1a -> 119a  :     0.029650 (c= -0.17219212)
     1a -> 121a  :     0.039608 (c= -0.19901676)
     1b -> 109b  :     0.038006 (c= -0.19495169)
     1b -> 110b  :     0.011904 (c= -0.10910391)
     1b -> 113b  :     0.060229 (c=  0.24541691)
     1b -> 114b  :     0.013658 (c= -0.11686939)
     1b -> 115b  :     0.177659 (c= -0.42149597)
     1b -> 117b  :     0.040059 (c=  0.20014815)
     1b -> 118b  :     0.060507 (c= -0.24598184)
     1b -> 119b  :     0.029650 (c=  0.17219212)
     1b -> 121b  :     0.039608 (c=  0.19901676)

STATE 42:  E= 260.804018 au   7096.838 eV 57239865.6 cm**-1 <S**2> =   0.000000
     1a -> 109a  :     0.038066 (c= -0.19510490)
     1a -> 110a  :     0.012580 (c= -0.11216126)
     1a -> 113a  :     0.071969 (c=  0.26826998)
     1a -> 114a  :     0.017135 (c= -0.13090054)
     1a -> 115a  :     0.165387 (c= -0.40667836)
     1a -> 117a  :     0.039228 (c=  0.19806179)
     1a -> 118a  :     0.057436 (c= -0.23965818)
     1a -> 119a  :     0.027384 (c=  0.16548018)
     1a -> 121a  :     0.041275 (c=  0.20316197)
     1b -> 109b  :     0.038066 (c= -0.19510490)
     1b -> 110b  :     0.012580 (c= -0.11216126)
     1b -> 113b  :     0.071969 (c=  0.26826999)
     1b -> 114b  :     0.017135 (c= -0.13090054)
     1b -> 115b  :     0.165387 (c= -0.40667836)
     1b -> 117b  :     0.039228 (c=  0.19806179)
     1b -> 118b  :     0.057436 (c= -0.23965818)
     1b -> 119b  :     0.027384 (c=  0.16548018)
     1b -> 121b  :     0.041275 (c=  0.20316197)

STATE 43:  E= 260.805839 au   7096.888 eV 57240265.2 cm**-1 <S**2> =   2.000000
     1a -> 108a  :     0.011581 (c= -0.10761559)
     1a -> 112a  :     0.202692 (c= -0.45021278)
     1a -> 113a  :     0.055243 (c= -0.23503898)
     1a -> 114a  :     0.123443 (c= -0.35134397)
     1a -> 116a  :     0.080177 (c= -0.28315594)
     1a -> 117a  :     0.010175 (c=  0.10087159)
     1b -> 108b  :     0.011581 (c=  0.10761551)
     1b -> 112b  :     0.202691 (c=  0.45021246)
     1b -> 113b  :     0.055243 (c=  0.23503882)
     1b -> 114b  :     0.123442 (c=  0.35134372)
     1b -> 116b  :     0.080177 (c=  0.28315574)
     1b -> 117b  :     0.010175 (c= -0.10087152)

STATE 44:  E= 260.805839 au   7096.888 eV 57240265.3 cm**-1 <S**2> =   0.000000
     1a -> 108a  :     0.011580 (c= -0.10760944)
     1a -> 112a  :     0.202611 (c= -0.45012309)
     1a -> 113a  :     0.054781 (c= -0.23405307)
     1a -> 114a  :     0.123848 (c= -0.35192101)
     1a -> 116a  :     0.080146 (c= -0.28309985)
     1a -> 117a  :     0.010254 (c=  0.10126114)
     1b -> 108b  :     0.011580 (c= -0.10760951)
     1b -> 112b  :     0.202611 (c= -0.45012341)
     1b -> 113b  :     0.054781 (c= -0.23405324)
     1b -> 114b  :     0.123849 (c= -0.35192126)
     1b -> 116b  :     0.080146 (c= -0.28310006)
     1b -> 117b  :     0.010254 (c=  0.10126121)

STATE 45:  E= 260.811246 au   7097.035 eV 57241452.0 cm**-1 <S**2> =   2.000000
     1a -> 112a  :     0.014514 (c=  0.12047612)
     1a -> 113a  :     0.024986 (c=  0.15807104)
     1a -> 114a  :     0.074930 (c=  0.27373378)
     1a -> 116a  :     0.341682 (c= -0.58453611)
     1a -> 120a  :     0.026626 (c=  0.16317525)
     1b -> 112b  :     0.014514 (c= -0.12047612)
     1b -> 113b  :     0.024986 (c= -0.15807104)
     1b -> 114b  :     0.074930 (c= -0.27373378)
     1b -> 116b  :     0.341682 (c=  0.58453610)
     1b -> 120b  :     0.026626 (c= -0.16317525)

STATE 46:  E= 260.811248 au   7097.035 eV 57241452.4 cm**-1 <S**2> =  -0.000000
     1a -> 112a  :     0.014508 (c= -0.12044795)
     1a -> 113a  :     0.024770 (c= -0.15738364)
     1a -> 114a  :     0.075155 (c= -0.27414338)
     1a -> 116a  :     0.341705 (c=  0.58455527)
     1a -> 120a  :     0.026642 (c= -0.16322281)
     1b -> 112b  :     0.014508 (c= -0.12044795)
     1b -> 113b  :     0.024770 (c= -0.15738364)
     1b -> 114b  :     0.075155 (c= -0.27414338)
     1b -> 116b  :     0.341705 (c=  0.58455528)
     1b -> 120b  :     0.026642 (c= -0.16322281)

STATE 47:  E= 260.814202 au   7097.115 eV 57242100.7 cm**-1 <S**2> =   2.000000
     1a -> 111a  :     0.025024 (c=  0.15819097)
     1a -> 117a  :     0.279435 (c= -0.52861621)
     1a -> 118a  :     0.150358 (c= -0.38775981)
     1a -> 121a  :     0.011096 (c=  0.10533980)
     1a -> 122a  :     0.018795 (c=  0.13709362)
     1b -> 111b  :     0.025024 (c= -0.15819097)
     1b -> 117b  :     0.279435 (c=  0.52861622)
     1b -> 118b  :     0.150358 (c=  0.38775982)
     1b -> 121b  :     0.011096 (c= -0.10533980)
     1b -> 122b  :     0.018795 (c= -0.13709362)

STATE 48:  E= 260.814208 au   7097.115 eV 57242102.1 cm**-1 <S**2> =  -0.000000
     1a -> 111a  :     0.025029 (c=  0.15820537)
     1a -> 117a  :     0.278660 (c= -0.52788258)
     1a -> 118a  :     0.151189 (c= -0.38882985)
     1a -> 121a  :     0.010728 (c=  0.10357558)
     1a -> 122a  :     0.019110 (c=  0.13823897)
     1b -> 111b  :     0.025029 (c=  0.15820537)
     1b -> 117b  :     0.278660 (c= -0.52788257)
     1b -> 118b  :     0.151189 (c= -0.38882985)
     1b -> 121b  :     0.010728 (c=  0.10357558)
     1b -> 122b  :     0.019110 (c=  0.13823896)

STATE 49:  E= 260.821704 au   7097.319 eV 57243747.4 cm**-1 <S**2> =   2.000000
     1a -> 113a  :     0.094698 (c=  0.30773040)
     1a -> 114a  :     0.041730 (c= -0.20427801)
     1a -> 118a  :     0.017332 (c= -0.13165213)
     1a -> 120a  :     0.014124 (c= -0.11884312)
     1a -> 121a  :     0.250359 (c= -0.50035856)
     1a -> 122a  :     0.044888 (c=  0.21186766)
     1b -> 113b  :     0.094698 (c= -0.30773040)
     1b -> 114b  :     0.041730 (c=  0.20427801)
     1b -> 118b  :     0.017332 (c=  0.13165213)
     1b -> 120b  :     0.014124 (c=  0.11884312)
     1b -> 121b  :     0.250359 (c=  0.50035856)
     1b -> 122b  :     0.044888 (c= -0.21186766)

STATE 50:  E= 260.822079 au   7097.330 eV 57243829.5 cm**-1 <S**2> =  -0.000000
     1a -> 113a  :     0.088503 (c= -0.29749371)
     1a -> 114a  :     0.038841 (c=  0.19708016)
     1a -> 118a  :     0.016204 (c=  0.12729525)
     1a -> 120a  :     0.014664 (c=  0.12109336)
     1a -> 121a  :     0.258856 (c=  0.50877885)
     1a -> 122a  :     0.044027 (c= -0.20982674)
     1a -> 129a  :     0.010133 (c=  0.10066268)
     1b -> 113b  :     0.088503 (c= -0.29749371)
     1b -> 114b  :     0.038841 (c=  0.19708016)
     1b -> 118b  :     0.016204 (c=  0.12729525)
     1b -> 120b  :     0.014664 (c=  0.12109336)
     1b -> 121b  :     0.258856 (c=  0.50877885)
     1b -> 122b  :     0.044027 (c= -0.20982674)
     1b -> 129b  :     0.010133 (c=  0.10066268)

STATE 51:  E= 260.827004 au   7097.464 eV 57244910.5 cm**-1 <S**2> =   2.000000
     1a -> 118a  :     0.037960 (c=  0.19483205)
     1a -> 119a  :     0.413649 (c=  0.64315554)
     1b -> 118b  :     0.037960 (c= -0.19483205)
     1b -> 119b  :     0.413649 (c= -0.64315554)

STATE 52:  E= 260.827011 au   7097.464 eV 57244912.1 cm**-1 <S**2> =  -0.000000
     1a -> 118a  :     0.038409 (c=  0.19598118)
     1a -> 119a  :     0.413638 (c=  0.64314705)
     1b -> 118b  :     0.038409 (c=  0.19598118)
     1b -> 119b  :     0.413638 (c=  0.64314704)

STATE 53:  E= 260.831252 au   7097.579 eV 57245842.7 cm**-1 <S**2> =   2.000000
     1a -> 116a  :     0.019200 (c=  0.13856537)
     1a -> 120a  :     0.387365 (c=  0.62238662)
     1a -> 121a  :     0.019140 (c= -0.13834815)
     1a -> 124a  :     0.058440 (c= -0.24174290)
     1b -> 116b  :     0.019200 (c= -0.13856536)
     1b -> 120b  :     0.387365 (c= -0.62238661)
     1b -> 121b  :     0.019140 (c=  0.13834814)
     1b -> 124b  :     0.058440 (c=  0.24174290)

STATE 54:  E= 260.831255 au   7097.579 eV 57245843.5 cm**-1 <S**2> =  -0.000000
     1a -> 116a  :     0.019214 (c=  0.13861378)
     1a -> 120a  :     0.387078 (c=  0.62215583)
     1a -> 121a  :     0.019370 (c= -0.13917732)
     1a -> 124a  :     0.058513 (c= -0.24189531)
     1b -> 116b  :     0.019214 (c=  0.13861378)
     1b -> 120b  :     0.387078 (c=  0.62215583)
     1b -> 121b  :     0.019370 (c= -0.13917732)
     1b -> 124b  :     0.058513 (c= -0.24189531)

STATE 55:  E= 260.837193 au   7097.741 eV 57247146.7 cm**-1 <S**2> =   2.000000
     1a -> 118a  :     0.041383 (c=  0.20342767)
     1a -> 121a  :     0.026304 (c=  0.16218554)
     1a -> 122a  :     0.380656 (c=  0.61697288)
     1a -> 125a  :     0.032213 (c=  0.17947936)
     1b -> 118b  :     0.041383 (c= -0.20342767)
     1b -> 121b  :     0.026304 (c= -0.16218554)
     1b -> 122b  :     0.380656 (c= -0.61697288)
     1b -> 125b  :     0.032213 (c= -0.17947936)

STATE 56:  E= 260.837208 au   7097.741 eV 57247150.1 cm**-1 <S**2> =   0.000000
     1a -> 118a  :     0.041166 (c=  0.20289346)
     1a -> 121a  :     0.025251 (c=  0.15890689)
     1a -> 122a  :     0.382115 (c=  0.61815478)
     1a -> 125a  :     0.032144 (c=  0.17928790)
     1b -> 118b  :     0.041166 (c=  0.20289346)
     1b -> 121b  :     0.025251 (c=  0.15890689)
     1b -> 122b  :     0.382115 (c=  0.61815478)
     1b -> 125b  :     0.032144 (c=  0.17928790)

STATE 57:  E= 260.837472 au   7097.748 eV 57247207.8 cm**-1 <S**2> =   2.000000
     1a -> 120a  :     0.023335 (c=  0.15275880)
     1a -> 123a  :     0.181319 (c=  0.42581575)
     1a -> 124a  :     0.285723 (c=  0.53453024)
     1b -> 120b  :     0.023335 (c= -0.15275879)
     1b -> 123b  :     0.181319 (c= -0.42581575)
     1b -> 124b  :     0.285723 (c= -0.53453024)

STATE 58:  E= 260.837474 au   7097.749 eV 57247208.4 cm**-1 <S**2> =   0.000000
     1a -> 120a  :     0.023432 (c=  0.15307365)
     1a -> 123a  :     0.181250 (c=  0.42573437)
     1a -> 124a  :     0.285351 (c=  0.53418219)
     1b -> 120b  :     0.023432 (c=  0.15307365)
     1b -> 123b  :     0.181250 (c=  0.42573437)
     1b -> 124b  :     0.285351 (c=  0.53418219)

STATE 59:  E= 260.847218 au   7098.014 eV 57249346.9 cm**-1 <S**2> =   2.000000
     1a -> 120a  :     0.029874 (c=  0.17284062)
     1a -> 123a  :     0.304971 (c= -0.55224141)
     1a -> 124a  :     0.148537 (c=  0.38540489)
     1b -> 120b  :     0.029874 (c= -0.17284061)
     1b -> 123b  :     0.304971 (c=  0.55224140)
     1b -> 124b  :     0.148537 (c= -0.38540488)

STATE 60:  E= 260.847219 au   7098.014 eV 57249347.2 cm**-1 <S**2> =   0.000000
     1a -> 120a  :     0.029832 (c= -0.17271984)
     1a -> 123a  :     0.305082 (c=  0.55234232)
     1a -> 124a  :     0.148484 (c= -0.38533636)
     1b -> 120b  :     0.029832 (c= -0.17271984)
     1b -> 123b  :     0.305082 (c=  0.55234233)
     1b -> 124b  :     0.148484 (c= -0.38533637)

STATE 61:  E= 260.851593 au   7098.133 eV 57250307.0 cm**-1 <S**2> =   2.000000
     1a -> 121a  :     0.057419 (c=  0.23962220)
     1a -> 125a  :     0.044911 (c= -0.21192203)
     1a -> 126a  :     0.054484 (c=  0.23341895)
     1a -> 128a  :     0.036305 (c=  0.19053809)
     1a -> 129a  :     0.190162 (c= -0.43607551)
     1a -> 132a  :     0.033212 (c= -0.18224171)
     1a -> 134a  :     0.027410 (c=  0.16556107)
     1b -> 121b  :     0.057419 (c= -0.23962220)
     1b -> 125b  :     0.044911 (c=  0.21192203)
     1b -> 126b  :     0.054484 (c= -0.23341895)
     1b -> 128b  :     0.036305 (c= -0.19053809)
     1b -> 129b  :     0.190162 (c=  0.43607551)
     1b -> 132b  :     0.033212 (c=  0.18224171)
     1b -> 134b  :     0.027410 (c= -0.16556107)

STATE 62:  E= 260.851629 au   7098.134 eV 57250315.0 cm**-1 <S**2> =   0.000000
     1a -> 121a  :     0.058987 (c=  0.24287185)
     1a -> 125a  :     0.050923 (c= -0.22566101)
     1a -> 126a  :     0.053034 (c=  0.23029109)
     1a -> 128a  :     0.036281 (c=  0.19047569)
     1a -> 129a  :     0.186235 (c= -0.43154997)
     1a -> 132a  :     0.032035 (c= -0.17898394)
     1a -> 134a  :     0.026736 (c=  0.16351194)
     1b -> 121b  :     0.058987 (c=  0.24287185)
     1b -> 125b  :     0.050923 (c= -0.22566101)
     1b -> 126b  :     0.053034 (c=  0.23029109)
     1b -> 128b  :     0.036281 (c=  0.19047568)
     1b -> 129b  :     0.186235 (c= -0.43154997)
     1b -> 132b  :     0.032035 (c= -0.17898394)
     1b -> 134b  :     0.026736 (c=  0.16351194)

STATE 63:  E= 260.852459 au   7098.156 eV 57250497.1 cm**-1 <S**2> =   2.000000
     1a -> 122a  :     0.014225 (c= -0.11926959)
     1a -> 125a  :     0.385356 (c=  0.62077059)
     1a -> 126a  :     0.027631 (c=  0.16622458)
     1a -> 129a  :     0.033206 (c= -0.18222438)
     1a -> 132a  :     0.019873 (c= -0.14097077)
     1b -> 122b  :     0.014225 (c=  0.11926959)
     1b -> 125b  :     0.385356 (c= -0.62077059)
     1b -> 126b  :     0.027631 (c= -0.16622458)
     1b -> 129b  :     0.033206 (c=  0.18222438)
     1b -> 132b  :     0.019873 (c=  0.14097077)

STATE 64:  E= 260.852472 au   7098.157 eV 57250500.1 cm**-1 <S**2> =  -0.000000
     1a -> 122a  :     0.013969 (c=  0.11818900)
     1a -> 125a  :     0.379383 (c= -0.61594082)
     1a -> 126a  :     0.029301 (c= -0.17117459)
     1a -> 129a  :     0.036825 (c=  0.19189785)
     1a -> 132a  :     0.020976 (c=  0.14483234)
     1b -> 122b  :     0.013969 (c=  0.11818900)
     1b -> 125b  :     0.379383 (c= -0.61594082)
     1b -> 126b  :     0.029301 (c= -0.17117459)
     1b -> 129b  :     0.036825 (c=  0.19189785)
     1b -> 132b  :     0.020976 (c=  0.14483234)

STATE 65:  E= 260.859548 au   7098.349 eV 57252053.1 cm**-1 <S**2> =   2.000000
     1a -> 125a  :     0.013863 (c= -0.11774014)
     1a -> 126a  :     0.272455 (c=  0.52197225)
     1a -> 128a  :     0.180776 (c= -0.42517766)
     1a -> 134a  :     0.010968 (c= -0.10472660)
     1b -> 125b  :     0.013863 (c=  0.11774014)
     1b -> 126b  :     0.272455 (c= -0.52197225)
     1b -> 128b  :     0.180776 (c=  0.42517766)
     1b -> 134b  :     0.010968 (c=  0.10472660)

STATE 66:  E= 260.859597 au   7098.351 eV 57252063.9 cm**-1 <S**2> =   0.000000
     1a -> 125a  :     0.013946 (c=  0.11809207)
     1a -> 126a  :     0.268272 (c= -0.51795001)
     1a -> 128a  :     0.185148 (c=  0.43028870)
     1a -> 134a  :     0.010760 (c=  0.10372993)
     1b -> 125b  :     0.013946 (c=  0.11809207)
     1b -> 126b  :     0.268272 (c= -0.51795001)
     1b -> 128b  :     0.185148 (c=  0.43028870)
     1b -> 134b  :     0.010760 (c=  0.10372993)

STATE 67:  E= 260.862604 au   7098.432 eV 57252723.8 cm**-1 <S**2> =   2.000000
     1a -> 126a  :     0.121115 (c= -0.34801626)
     1a -> 128a  :     0.232888 (c= -0.48258516)
     1a -> 129a  :     0.106149 (c= -0.32580568)
     1b -> 126b  :     0.121115 (c=  0.34801626)
     1b -> 128b  :     0.232888 (c=  0.48258516)
     1b -> 129b  :     0.106149 (c=  0.32580568)

STATE 68:  E= 260.862640 au   7098.433 eV 57252731.6 cm**-1 <S**2> =  -0.000000
     1a -> 126a  :     0.125592 (c=  0.35438940)
     1a -> 128a  :     0.228732 (c=  0.47825957)
     1a -> 129a  :     0.105817 (c=  0.32529491)
     1b -> 126b  :     0.125592 (c=  0.35438940)
     1b -> 128b  :     0.228732 (c=  0.47825957)
     1b -> 129b  :     0.105817 (c=  0.32529491)

STATE 69:  E= 260.865323 au   7098.506 eV 57253320.6 cm**-1 <S**2> =   2.000000
     1a -> 127a  :     0.177089 (c= -0.42081889)
     1a -> 130a  :     0.299477 (c=  0.54724487)
     1b -> 127b  :     0.177089 (c=  0.42081889)
     1b -> 130b  :     0.299477 (c= -0.54724487)

STATE 70:  E= 260.865328 au   7098.506 eV 57253321.7 cm**-1 <S**2> =  -0.000000
     1a -> 127a  :     0.175310 (c= -0.41870093)
     1a -> 130a  :     0.300949 (c=  0.54858810)
     1b -> 127b  :     0.175310 (c= -0.41870093)
     1b -> 130b  :     0.300949 (c=  0.54858810)

STATE 71:  E= 260.867171 au   7098.557 eV 57253726.0 cm**-1 <S**2> =   2.000000
     1a -> 127a  :     0.287951 (c= -0.53661112)
     1a -> 129a  :     0.010503 (c=  0.10248582)
     1a -> 130a  :     0.169344 (c= -0.41151426)
     1b -> 127b  :     0.287951 (c=  0.53661112)
     1b -> 129b  :     0.010503 (c= -0.10248582)
     1b -> 130b  :     0.169344 (c=  0.41151426)

STATE 72:  E= 260.867195 au   7098.557 eV 57253731.4 cm**-1 <S**2> =  -0.000000
     1a -> 127a  :     0.289718 (c=  0.53825472)
     1a -> 129a  :     0.010549 (c= -0.10270888)
     1a -> 130a  :     0.167828 (c=  0.40966806)
     1b -> 127b  :     0.289718 (c=  0.53825472)
     1b -> 129b  :     0.010549 (c= -0.10270888)
     1b -> 130b  :     0.167828 (c=  0.40966806)

STATE 73:  E= 260.877701 au   7098.843 eV 57256037.3 cm**-1 <S**2> =   2.000000
     1a -> 128a  :     0.016078 (c= -0.12679905)
     1a -> 129a  :     0.036350 (c=  0.19065726)
     1a -> 131a  :     0.280304 (c= -0.52943778)
     1a -> 132a  :     0.128602 (c= -0.35861054)
     1b -> 128b  :     0.016078 (c=  0.12679905)
     1b -> 129b  :     0.036350 (c= -0.19065726)
     1b -> 131b  :     0.280304 (c=  0.52943778)
     1b -> 132b  :     0.128602 (c=  0.35861054)

STATE 74:  E= 260.877796 au   7098.846 eV 57256058.1 cm**-1 <S**2> =   0.000000
     1a -> 128a  :     0.016061 (c= -0.12673252)
     1a -> 129a  :     0.037382 (c=  0.19334339)
     1a -> 131a  :     0.279273 (c= -0.52846328)
     1a -> 132a  :     0.129190 (c= -0.35943075)
     1b -> 128b  :     0.016061 (c= -0.12673252)
     1b -> 129b  :     0.037382 (c=  0.19334339)
     1b -> 131b  :     0.279273 (c= -0.52846329)
     1b -> 132b  :     0.129190 (c= -0.35943075)

STATE 75:  E= 260.884666 au   7099.033 eV 57257565.8 cm**-1 <S**2> =   2.000000
     1a -> 129a  :     0.043507 (c= -0.20858255)
     1a -> 131a  :     0.118005 (c= -0.34351919)
     1a -> 132a  :     0.100567 (c=  0.31712223)
     1a -> 134a  :     0.132903 (c= -0.36455928)
     1a -> 135a  :     0.040011 (c=  0.20002680)
     1a -> 136a  :     0.026666 (c=  0.16329861)
     1a -> 139a  :     0.020669 (c=  0.14376769)
     1b -> 129b  :     0.043507 (c=  0.20858255)
     1b -> 131b  :     0.118005 (c=  0.34351919)
     1b -> 132b  :     0.100567 (c= -0.31712223)
     1b -> 134b  :     0.132903 (c=  0.36455928)
     1b -> 135b  :     0.040011 (c= -0.20002680)
     1b -> 136b  :     0.026666 (c= -0.16329861)
     1b -> 139b  :     0.020669 (c= -0.14376769)

STATE 76:  E= 260.884724 au   7099.034 eV 57257578.4 cm**-1 <S**2> =   0.000000
     1a -> 129a  :     0.042558 (c= -0.20629511)
     1a -> 131a  :     0.121935 (c= -0.34919191)
     1a -> 132a  :     0.101082 (c=  0.31793389)
     1a -> 134a  :     0.128799 (c= -0.35888632)
     1a -> 135a  :     0.040751 (c=  0.20186773)
     1a -> 136a  :     0.027557 (c=  0.16600199)
     1a -> 139a  :     0.020031 (c=  0.14152966)
     1b -> 129b  :     0.042558 (c= -0.20629511)
     1b -> 131b  :     0.121935 (c= -0.34919191)
     1b -> 132b  :     0.101082 (c=  0.31793389)
     1b -> 134b  :     0.128799 (c= -0.35888633)
     1b -> 135b  :     0.040751 (c=  0.20186773)
     1b -> 136b  :     0.027557 (c=  0.16600199)
     1b -> 139b  :     0.020031 (c=  0.14152966)

STATE 77:  E= 260.888126 au   7099.127 eV 57258325.2 cm**-1 <S**2> =   2.000000
     1a -> 133a  :     0.410994 (c=  0.64108828)
     1a -> 134a  :     0.012458 (c=  0.11161563)
     1a -> 136a  :     0.018075 (c= -0.13444405)
     1b -> 133b  :     0.410994 (c= -0.64108828)
     1b -> 134b  :     0.012458 (c= -0.11161563)
     1b -> 136b  :     0.018075 (c=  0.13444405)

STATE 78:  E= 260.888190 au   7099.129 eV 57258339.3 cm**-1 <S**2> =  -0.000000
     1a -> 133a  :     0.410933 (c=  0.64104068)
     1a -> 134a  :     0.012380 (c=  0.11126386)
     1a -> 136a  :     0.019156 (c= -0.13840404)
     1b -> 133b  :     0.410933 (c=  0.64104068)
     1b -> 134b  :     0.012380 (c=  0.11126386)
     1b -> 136b  :     0.019156 (c= -0.13840404)

STATE 79:  E= 260.890195 au   7099.183 eV 57258779.3 cm**-1 <S**2> =   2.000000
     1a -> 129a  :     0.024286 (c=  0.15584018)
     1a -> 131a  :     0.041105 (c=  0.20274340)
     1a -> 132a  :     0.055462 (c= -0.23550434)
     1a -> 135a  :     0.092458 (c=  0.30406875)
     1a -> 136a  :     0.125125 (c=  0.35372948)
     1a -> 137a  :     0.072919 (c=  0.27003458)
     1a -> 138a  :     0.011583 (c=  0.10762222)
     1a -> 139a  :     0.055564 (c=  0.23572037)
     1b -> 129b  :     0.024286 (c= -0.15584018)
     1b -> 131b  :     0.041105 (c= -0.20274340)
     1b -> 132b  :     0.055462 (c=  0.23550434)
     1b -> 135b  :     0.092458 (c= -0.30406875)
     1b -> 136b  :     0.125125 (c= -0.35372948)
     1b -> 137b  :     0.072919 (c= -0.27003458)
     1b -> 138b  :     0.011583 (c= -0.10762222)
     1b -> 139b  :     0.055564 (c= -0.23572037)

STATE 80:  E= 260.890199 au   7099.183 eV 57258780.1 cm**-1 <S**2> =  -0.000000
     1a -> 129a  :     0.024148 (c= -0.15539716)
     1a -> 131a  :     0.042451 (c= -0.20603710)
     1a -> 132a  :     0.057580 (c=  0.23995760)
     1a -> 135a  :     0.091629 (c= -0.30270246)
     1a -> 136a  :     0.122218 (c= -0.34959676)
     1a -> 137a  :     0.071662 (c= -0.26769851)
     1a -> 138a  :     0.011296 (c= -0.10628056)
     1a -> 139a  :     0.056387 (c= -0.23745991)
     1b -> 129b  :     0.024148 (c= -0.15539716)
     1b -> 131b  :     0.042451 (c= -0.20603710)
     1b -> 132b  :     0.057580 (c=  0.23995760)
     1b -> 135b  :     0.091629 (c= -0.30270246)
     1b -> 136b  :     0.122218 (c= -0.34959676)
     1b -> 137b  :     0.071662 (c= -0.26769851)
     1b -> 138b  :     0.011296 (c= -0.10628056)
     1b -> 139b  :     0.056387 (c= -0.23745991)

STATE 81:  E= 260.890924 au   7099.203 eV 57258939.4 cm**-1 <S**2> =   2.000000
     1a -> 131a  :     0.024502 (c= -0.15653093)
     1a -> 132a  :     0.099746 (c=  0.31582525)
     1a -> 133a  :     0.021133 (c= -0.14537217)
     1a -> 134a  :     0.215552 (c=  0.46427607)
     1a -> 135a  :     0.012079 (c=  0.10990423)
     1a -> 136a  :     0.031574 (c=  0.17768975)
     1a -> 137a  :     0.041460 (c=  0.20361799)
     1a -> 139a  :     0.014182 (c= -0.11908757)
     1b -> 131b  :     0.024502 (c=  0.15653093)
     1b -> 132b  :     0.099746 (c= -0.31582525)
     1b -> 133b  :     0.021133 (c=  0.14537217)
     1b -> 134b  :     0.215552 (c= -0.46427607)
     1b -> 135b  :     0.012079 (c= -0.10990423)
     1b -> 136b  :     0.031574 (c= -0.17768975)
     1b -> 137b  :     0.041460 (c= -0.20361799)
     1b -> 139b  :     0.014182 (c=  0.11908757)

STATE 82:  E= 260.891032 au   7099.206 eV 57258963.0 cm**-1 <S**2> =  -0.000000
     1a -> 131a  :     0.021155 (c= -0.14544813)
     1a -> 132a  :     0.097055 (c=  0.31153687)
     1a -> 133a  :     0.020545 (c= -0.14333465)
     1a -> 134a  :     0.220539 (c=  0.46961631)
     1a -> 135a  :     0.012649 (c=  0.11246776)
     1a -> 136a  :     0.031965 (c=  0.17878703)
     1a -> 137a  :     0.043427 (c=  0.20839118)
     1a -> 139a  :     0.012898 (c= -0.11356819)
     1b -> 131b  :     0.021155 (c= -0.14544813)
     1b -> 132b  :     0.097055 (c=  0.31153687)
     1b -> 133b  :     0.020545 (c= -0.14333465)
     1b -> 134b  :     0.220539 (c=  0.46961631)
     1b -> 135b  :     0.012649 (c=  0.11246776)
     1b -> 136b  :     0.031965 (c=  0.17878703)
     1b -> 137b  :     0.043427 (c=  0.20839118)
     1b -> 139b  :     0.012898 (c= -0.11356819)

STATE 83:  E= 260.892839 au   7099.255 eV 57259359.5 cm**-1 <S**2> =   2.000000
     1a -> 135a  :     0.029533 (c= -0.17185143)
     1a -> 136a  :     0.042058 (c=  0.20508045)
     1a -> 137a  :     0.032721 (c= -0.18088936)
     1a -> 138a  :     0.198611 (c=  0.44565750)
     1a -> 139a  :     0.010366 (c= -0.10181190)
     1a -> 140a  :     0.154240 (c= -0.39273431)
     1b -> 135b  :     0.029533 (c=  0.17185143)
     1b -> 136b  :     0.042058 (c= -0.20508045)
     1b -> 137b  :     0.032721 (c=  0.18088936)
     1b -> 138b  :     0.198611 (c= -0.44565750)
     1b -> 139b  :     0.010366 (c=  0.10181190)
     1b -> 140b  :     0.154240 (c=  0.39273431)

STATE 84:  E= 260.892859 au   7099.256 eV 57259364.0 cm**-1 <S**2> =  -0.000000
     1a -> 135a  :     0.029060 (c= -0.17047088)
     1a -> 136a  :     0.042312 (c=  0.20569867)
     1a -> 137a  :     0.031765 (c= -0.17822849)
     1a -> 138a  :     0.197884 (c=  0.44484168)
     1a -> 139a  :     0.010389 (c= -0.10192669)
     1a -> 140a  :     0.155336 (c= -0.39412681)
     1b -> 135b  :     0.029060 (c= -0.17047088)
     1b -> 136b  :     0.042312 (c=  0.20569867)
     1b -> 137b  :     0.031765 (c= -0.17822849)
     1b -> 138b  :     0.197884 (c=  0.44484168)
     1b -> 139b  :     0.010389 (c= -0.10192669)
     1b -> 140b  :     0.155336 (c= -0.39412681)

STATE 85:  E= 260.896740 au   7099.361 eV 57260215.8 cm**-1 <S**2> =   2.000000
     1a -> 132a  :     0.013882 (c= -0.11782279)
     1a -> 134a  :     0.039964 (c= -0.19990970)
     1a -> 137a  :     0.059049 (c=  0.24299930)
     1a -> 139a  :     0.302667 (c= -0.55015175)
     1a -> 141a  :     0.019671 (c= -0.14025223)
     1a -> 142a  :     0.032204 (c= -0.17945560)
     1b -> 132b  :     0.013882 (c=  0.11782279)
     1b -> 134b  :     0.039964 (c=  0.19990970)
     1b -> 137b  :     0.059049 (c= -0.24299930)
     1b -> 139b  :     0.302667 (c=  0.55015175)
     1b -> 141b  :     0.019671 (c=  0.14025223)
     1b -> 142b  :     0.032204 (c=  0.17945560)

STATE 86:  E= 260.896787 au   7099.362 eV 57260226.0 cm**-1 <S**2> =   0.000000
     1a -> 132a  :     0.013680 (c=  0.11695993)
     1a -> 134a  :     0.038059 (c=  0.19508772)
     1a -> 137a  :     0.059344 (c= -0.24360614)
     1a -> 139a  :     0.304863 (c=  0.55214374)
     1a -> 141a  :     0.019146 (c=  0.13836894)
     1a -> 142a  :     0.032503 (c=  0.18028517)
     1b -> 132b  :     0.013680 (c=  0.11695993)
     1b -> 134b  :     0.038059 (c=  0.19508772)
     1b -> 137b  :     0.059344 (c= -0.24360614)
     1b -> 139b  :     0.304863 (c=  0.55214374)
     1b -> 141b  :     0.019146 (c=  0.13836894)
     1b -> 142b  :     0.032503 (c=  0.18028517)

STATE 87:  E= 260.900885 au   7099.474 eV 57261125.4 cm**-1 <S**2> =   2.000000
     1a -> 133a  :     0.025431 (c=  0.15947009)
     1a -> 135a  :     0.012722 (c= -0.11279107)
     1a -> 136a  :     0.076838 (c=  0.27719706)
     1a -> 137a  :     0.054277 (c= -0.23297348)
     1a -> 138a  :     0.027953 (c=  0.16719101)
     1a -> 140a  :     0.257887 (c=  0.50782556)
     1a -> 146a  :     0.015713 (c=  0.12535344)
     1b -> 133b  :     0.025431 (c= -0.15947010)
     1b -> 135b  :     0.012722 (c=  0.11279107)
     1b -> 136b  :     0.076838 (c= -0.27719706)
     1b -> 137b  :     0.054277 (c=  0.23297348)
     1b -> 138b  :     0.027953 (c= -0.16719101)
     1b -> 140b  :     0.257887 (c= -0.50782556)
     1b -> 146b  :     0.015713 (c= -0.12535344)

STATE 88:  E= 260.900895 au   7099.474 eV 57261127.6 cm**-1 <S**2> =   0.000000
     1a -> 133a  :     0.025978 (c=  0.16117566)
     1a -> 135a  :     0.013161 (c= -0.11472260)
     1a -> 136a  :     0.077499 (c=  0.27838678)
     1a -> 137a  :     0.053402 (c= -0.23108944)
     1a -> 138a  :     0.028095 (c=  0.16761705)
     1a -> 140a  :     0.257055 (c=  0.50700614)
     1a -> 146a  :     0.015623 (c=  0.12499028)
     1b -> 133b  :     0.025978 (c=  0.16117566)
     1b -> 135b  :     0.013161 (c= -0.11472260)
     1b -> 136b  :     0.077499 (c=  0.27838678)
     1b -> 137b  :     0.053402 (c= -0.23108944)
     1b -> 138b  :     0.028095 (c=  0.16761705)
     1b -> 140b  :     0.257055 (c=  0.50700614)
     1b -> 146b  :     0.015623 (c=  0.12499028)

STATE 89:  E= 260.902869 au   7099.528 eV 57261560.9 cm**-1 <S**2> =   2.000000
     1a -> 134a  :     0.012414 (c= -0.11141644)
     1a -> 135a  :     0.200356 (c= -0.44761170)
     1a -> 137a  :     0.185003 (c=  0.43011972)
     1a -> 142a  :     0.024567 (c=  0.15673749)
     1a -> 143a  :     0.015728 (c=  0.12541215)
     1b -> 134b  :     0.012414 (c=  0.11141644)
     1b -> 135b  :     0.200356 (c=  0.44761170)
     1b -> 137b  :     0.185003 (c= -0.43011972)
     1b -> 142b  :     0.024567 (c= -0.15673749)
     1b -> 143b  :     0.015728 (c= -0.12541215)

STATE 90:  E= 260.902903 au   7099.529 eV 57261568.4 cm**-1 <S**2> =   0.000000
     1a -> 134a  :     0.013098 (c= -0.11444661)
     1a -> 135a  :     0.201207 (c= -0.44856156)
     1a -> 137a  :     0.185443 (c=  0.43063076)
     1a -> 142a  :     0.024207 (c=  0.15558537)
     1a -> 143a  :     0.015628 (c=  0.12501142)
     1b -> 134b  :     0.013098 (c= -0.11444661)
     1b -> 135b  :     0.201207 (c= -0.44856156)
     1b -> 137b  :     0.185443 (c=  0.43063076)
     1b -> 142b  :     0.024207 (c=  0.15558537)
     1b -> 143b  :     0.015628 (c=  0.12501142)

STATE 91:  E= 260.906104 au   7099.616 eV 57262270.9 cm**-1 <S**2> =   2.000000
     1a -> 135a  :     0.054166 (c=  0.23273633)
     1a -> 136a  :     0.137739 (c= -0.37113243)
     1a -> 138a  :     0.228588 (c=  0.47810829)
     1a -> 140a  :     0.029555 (c=  0.17191669)
     1b -> 135b  :     0.054166 (c= -0.23273633)
     1b -> 136b  :     0.137739 (c=  0.37113244)
     1b -> 138b  :     0.228588 (c= -0.47810829)
     1b -> 140b  :     0.029555 (c= -0.17191669)

STATE 92:  E= 260.906129 au   7099.617 eV 57262276.4 cm**-1 <S**2> =   0.000000
     1a -> 135a  :     0.053543 (c= -0.23139431)
     1a -> 136a  :     0.137564 (c=  0.37089676)
     1a -> 138a  :     0.230216 (c= -0.47980873)
     1a -> 140a  :     0.029573 (c= -0.17196899)
     1b -> 135b  :     0.053543 (c= -0.23139431)
     1b -> 136b  :     0.137564 (c=  0.37089676)
     1b -> 138b  :     0.230216 (c= -0.47980873)
     1b -> 140b  :     0.029573 (c= -0.17196899)

STATE 93:  E= 260.909300 au   7099.703 eV 57262972.3 cm**-1 <S**2> =   2.000000
     1a -> 139a  :     0.024520 (c=  0.15658774)
     1a -> 141a  :     0.139436 (c= -0.37341105)
     1a -> 143a  :     0.220157 (c= -0.46920882)
     1a -> 144a  :     0.027433 (c=  0.16563055)
     1a -> 152a  :     0.046733 (c=  0.21617872)
     1b -> 139b  :     0.024520 (c= -0.15658774)
     1b -> 141b  :     0.139436 (c=  0.37341105)
     1b -> 143b  :     0.220157 (c=  0.46920882)
     1b -> 144b  :     0.027433 (c= -0.16563055)
     1b -> 152b  :     0.046733 (c= -0.21617872)

STATE 94:  E= 260.909480 au   7099.708 eV 57263011.8 cm**-1 <S**2> =  -0.000000
     1a -> 139a  :     0.023800 (c=  0.15427219)
     1a -> 141a  :     0.147311 (c= -0.38381141)
     1a -> 143a  :     0.218139 (c= -0.46705322)
     1a -> 144a  :     0.025144 (c=  0.15856947)
     1a -> 152a  :     0.044675 (c=  0.21136526)
     1b -> 139b  :     0.023800 (c=  0.15427219)
     1b -> 141b  :     0.147311 (c= -0.38381141)
     1b -> 143b  :     0.218139 (c= -0.46705322)
     1b -> 144b  :     0.025144 (c=  0.15856947)
     1b -> 152b  :     0.044675 (c=  0.21136526)

STATE 95:  E= 260.914273 au   7099.838 eV 57264063.7 cm**-1 <S**2> =   2.000000
     1a -> 135a  :     0.012436 (c= -0.11151461)
     1a -> 136a  :     0.011239 (c= -0.10601631)
     1a -> 141a  :     0.119963 (c=  0.34635713)
     1a -> 142a  :     0.183386 (c= -0.42823650)
     1a -> 143a  :     0.090735 (c= -0.30122251)
     1a -> 144a  :     0.031912 (c= -0.17863975)
     1a -> 149a  :     0.011797 (c=  0.10861410)
     1b -> 135b  :     0.012436 (c=  0.11151461)
     1b -> 136b  :     0.011239 (c=  0.10601631)
     1b -> 141b  :     0.119963 (c= -0.34635713)
     1b -> 142b  :     0.183386 (c=  0.42823650)
     1b -> 143b  :     0.090735 (c=  0.30122252)
     1b -> 144b  :     0.031912 (c=  0.17863975)
     1b -> 149b  :     0.011797 (c= -0.10861410)

STATE 96:  E= 260.914312 au   7099.839 eV 57264072.4 cm**-1 <S**2> =  -0.000000
     1a -> 135a  :     0.012829 (c=  0.11326645)
     1a -> 136a  :     0.011149 (c=  0.10558861)
     1a -> 141a  :     0.103178 (c= -0.32121294)
     1a -> 142a  :     0.192661 (c=  0.43893115)
     1a -> 143a  :     0.088376 (c=  0.29728120)
     1a -> 144a  :     0.041669 (c=  0.20412981)
     1b -> 135b  :     0.012829 (c=  0.11326645)
     1b -> 136b  :     0.011149 (c=  0.10558861)
     1b -> 141b  :     0.103178 (c= -0.32121294)
     1b -> 142b  :     0.192661 (c=  0.43893115)
     1b -> 143b  :     0.088376 (c=  0.29728120)
     1b -> 144b  :     0.041669 (c=  0.20412981)

STATE 97:  E= 260.915153 au   7099.862 eV 57264256.9 cm**-1 <S**2> =   2.000000
     1a -> 134a  :     0.018333 (c= -0.13539977)
     1a -> 139a  :     0.026708 (c= -0.16342714)
     1a -> 141a  :     0.141827 (c=  0.37659882)
     1a -> 142a  :     0.035712 (c=  0.18897541)
     1a -> 143a  :     0.013118 (c= -0.11453214)
     1a -> 144a  :     0.177244 (c=  0.42100397)
     1a -> 145a  :     0.017954 (c= -0.13399107)
     1a -> 149a  :     0.020609 (c=  0.14355700)
     1a -> 152a  :     0.017837 (c=  0.13355428)
     1b -> 134b  :     0.018333 (c=  0.13539977)
     1b -> 139b  :     0.026708 (c=  0.16342714)
     1b -> 141b  :     0.141827 (c= -0.37659882)
     1b -> 142b  :     0.035712 (c= -0.18897541)
     1b -> 143b  :     0.013118 (c=  0.11453214)
     1b -> 144b  :     0.177244 (c= -0.42100397)
     1b -> 145b  :     0.017954 (c=  0.13399107)
     1b -> 149b  :     0.020609 (c= -0.14355700)
     1b -> 152b  :     0.017837 (c= -0.13355428)

STATE 98:  E= 260.915298 au   7099.866 eV 57264288.7 cm**-1 <S**2> =  -0.000000
     1a -> 134a  :     0.018435 (c= -0.13577709)
     1a -> 139a  :     0.024964 (c= -0.15800021)
     1a -> 141a  :     0.151758 (c=  0.38956123)
     1a -> 142a  :     0.026671 (c=  0.16331130)
     1a -> 143a  :     0.021508 (c= -0.14665667)
     1a -> 144a  :     0.169960 (c=  0.41226264)
     1a -> 145a  :     0.017288 (c= -0.13148203)
     1a -> 149a  :     0.022053 (c=  0.14850258)
     1a -> 152a  :     0.018878 (c=  0.13739632)
     1b -> 134b  :     0.018435 (c= -0.13577709)
     1b -> 139b  :     0.024964 (c= -0.15800021)
     1b -> 141b  :     0.151758 (c=  0.38956123)
     1b -> 142b  :     0.026671 (c=  0.16331130)
     1b -> 143b  :     0.021508 (c= -0.14665667)
     1b -> 144b  :     0.169960 (c=  0.41226264)
     1b -> 145b  :     0.017288 (c= -0.13148203)
     1b -> 149b  :     0.022053 (c=  0.14850258)
     1b -> 152b  :     0.018878 (c=  0.13739632)

STATE 99:  E= 260.918417 au   7099.951 eV 57264973.4 cm**-1 <S**2> =   2.000000
     1a -> 140a  :     0.017647 (c=  0.13284138)
     1a -> 142a  :     0.020242 (c= -0.14227503)
     1a -> 145a  :     0.110674 (c= -0.33267638)
     1a -> 146a  :     0.183758 (c= -0.42867013)
     1a -> 147a  :     0.011747 (c=  0.10838495)
     1a -> 148a  :     0.043256 (c= -0.20798034)
     1a -> 150a  :     0.049852 (c= -0.22327645)
     1a -> 151a  :     0.033952 (c=  0.18426164)
     1b -> 140b  :     0.017647 (c= -0.13284138)
     1b -> 142b  :     0.020242 (c=  0.14227503)
     1b -> 145b  :     0.110674 (c=  0.33267638)
     1b -> 146b  :     0.183758 (c=  0.42867013)
     1b -> 147b  :     0.011747 (c= -0.10838495)
     1b -> 148b  :     0.043256 (c=  0.20798033)
     1b -> 150b  :     0.049852 (c=  0.22327645)
     1b -> 151b  :     0.033952 (c= -0.18426164)

STATE 100:  E= 260.918455 au   7099.952 eV 57264981.7 cm**-1 <S**2> =  -0.000000
     1a -> 140a  :     0.017314 (c= -0.13158424)
     1a -> 142a  :     0.019816 (c=  0.14077003)
     1a -> 145a  :     0.132748 (c=  0.36434545)
     1a -> 146a  :     0.198937 (c=  0.44602409)
     1a -> 148a  :     0.033769 (c=  0.18376368)
     1a -> 150a  :     0.036015 (c=  0.18977572)
     1a -> 151a  :     0.024471 (c= -0.15643262)
     1b -> 140b  :     0.017314 (c= -0.13158424)
     1b -> 142b  :     0.019816 (c=  0.14077003)
     1b -> 145b  :     0.132748 (c=  0.36434545)
     1b -> 146b  :     0.198937 (c=  0.44602409)
     1b -> 148b  :     0.033769 (c=  0.18376368)
     1b -> 150b  :     0.036015 (c=  0.18977572)
     1b -> 151b  :     0.024471 (c= -0.15643262)


-----------------------------
TD-DFT/TDA-EXCITATION SPECTRA
-----------------------------

Center of mass = ( -0.0006,  0.0144, -0.0052)
Calculating the Dipole integrals                  ... done
Transforming integrals                            ... done
Calculating the Linear Momentum integrals         ... done
Transforming integrals                            ... done
Calculating the Quadrupole integrals              ... done
Transforming integrals                            ... done
Calculating angular momentum integrals            ... done
Transforming integrals                            ... done
Calculating the Octupole and 
the Magnetic Quadrupole  integrals                ... done
Transforming integrals                            ... done

-----------------------------------------------------------------------------
         ABSORPTION SPECTRUM VIA TRANSITION ELECTRIC DIPOLE MOMENTS
-----------------------------------------------------------------------------
State   Energy    Wavelength  fosc         T2        TX        TY        TZ  
        (cm-1)      (nm)                 (au**2)    (au)      (au)      (au) 
-----------------------------------------------------------------------------
   1 57179892.2      0.2   0.000000000   0.00000   0.00000  -0.00000   0.00000
   2 57179916.0      0.2   0.000000949   0.00000   0.00005  -0.00006   0.00001
   3 57180730.8      0.2   0.000000000   0.00000   0.00000   0.00000  -0.00000
   4 57180754.8      0.2   0.000000018   0.00000   0.00000   0.00000  -0.00001
   5 57200752.8      0.2   0.000000000   0.00000   0.00000  -0.00000   0.00000
   6 57200758.3      0.2   0.000009923   0.00000   0.00008  -0.00022   0.00002
   7 57202638.2      0.2   0.000000000   0.00000   0.00000   0.00000  -0.00000
   8 57202638.3      0.2   0.000000053   0.00000   0.00000   0.00000  -0.00002
   9 57214961.2      0.2   0.000000000   0.00000  -0.00000   0.00000  -0.00000
  10 57214965.6      0.2   0.000001369   0.00000   0.00002  -0.00009   0.00001
  11 57219407.0      0.2   0.000000000   0.00000   0.00000  -0.00000  -0.00000
  12 57219413.4      0.2   0.000000017   0.00000   0.00000  -0.00000  -0.00001
  13 57224263.1      0.2   0.000000000   0.00000  -0.00000   0.00000  -0.00000
  14 57224266.0      0.2   0.000001691   0.00000   0.00004  -0.00009   0.00001
  15 57225179.5      0.2   0.000000000   0.00000  -0.00000   0.00000  -0.00000
  16 57225194.3      0.2   0.000000585   0.00000  -0.00000  -0.00006   0.00000
  17 57225895.5      0.2   0.000000000   0.00000  -0.00000   0.00000   0.00000
  18 57225896.0      0.2   0.000000468   0.00000   0.00000  -0.00000  -0.00005
  19 57227075.6      0.2   0.000000000   0.00000   0.00000   0.00000  -0.00000
  20 57227075.8      0.2   0.000000279   0.00000   0.00000   0.00000  -0.00004
  21 57227740.0      0.2   0.000000000   0.00000   0.00000   0.00000   0.00000
  22 57227747.0      0.2   0.000000860   0.00000  -0.00000  -0.00007  -0.00000
  23 57228951.6      0.2   0.000000000   0.00000  -0.00000  -0.00000   0.00000
  24 57228959.7      0.2   0.000004395   0.00000  -0.00007  -0.00014   0.00000
  25 57229075.9      0.2   0.000000000   0.00000   0.00000   0.00000   0.00000
  26 57229076.0      0.2   0.000000085   0.00000   0.00001   0.00001   0.00002
  27 57233549.7      0.2   0.000000000   0.00000   0.00000   0.00000   0.00000
  28 57233674.9      0.2   0.000000835   0.00000   0.00005  -0.00004   0.00002
  29 57233882.5      0.2   0.000000000   0.00000  -0.00000  -0.00000  -0.00000
  30 57233926.0      0.2   0.000009136   0.00000   0.00019   0.00012   0.00002
  31 57234044.4      0.2   0.000000000   0.00000   0.00000  -0.00000  -0.00000
  32 57234049.5      0.2   0.000000794   0.00000  -0.00003   0.00002   0.00006
  33 57236038.3      0.2   0.000000000   0.00000  -0.00000  -0.00000   0.00000
  34 57236041.6      0.2   0.000014798   0.00000   0.00013   0.00026  -0.00001
  35 57237760.4      0.2   0.000000000   0.00000  -0.00000  -0.00000   0.00000
  36 57237763.1      0.2   0.000009154   0.00000  -0.00004  -0.00023   0.00003
  37 57237784.1      0.2   0.000000000   0.00000  -0.00000  -0.00000  -0.00000
  38 57237786.1      0.2   0.000008620   0.00000   0.00003   0.00022   0.00001
  39 57238887.0      0.2   0.000000000   0.00000  -0.00000  -0.00000  -0.00000
  40 57238956.9      0.2   0.000008220   0.00000   0.00016   0.00015   0.00002
  41 57239839.8      0.2   0.000000000   0.00000  -0.00000   0.00000  -0.00000
  42 57239865.6      0.2   0.000001275   0.00000   0.00009   0.00000   0.00000
  43 57240265.3      0.2   0.000000000   0.00000   0.00000  -0.00000   0.00000
  44 57240265.4      0.2   0.000000014   0.00000   0.00001  -0.00000   0.00000
  45 57241452.1      0.2   0.000000000   0.00000  -0.00000  -0.00000  -0.00000
  46 57241452.5      0.2   0.000001018   0.00000   0.00000   0.00001   0.00008
  47 57242100.7      0.2   0.000000000   0.00000   0.00000   0.00000  -0.00000
  48 57242102.2      0.2   0.000001691   0.00000  -0.00006  -0.00008   0.00001
  49 57243747.4      0.2   0.000000000   0.00000   0.00000   0.00000   0.00000
  50 57243829.6      0.2   0.000026603   0.00000  -0.00029  -0.00026  -0.00003
  51 57244910.5      0.2   0.000000000   0.00000   0.00000   0.00000   0.00000
  52 57244912.2      0.2   0.000000961   0.00000  -0.00002  -0.00007  -0.00001
  53 57245842.8      0.2   0.000000000   0.00000   0.00000   0.00000   0.00000
  54 57245843.6      0.2   0.000003390   0.00000   0.00000   0.00000   0.00014
  55 57247146.8      0.2   0.000000000   0.00000  -0.00000  -0.00000  -0.00000
  56 57247150.2      0.2   0.000002211   0.00000   0.00005   0.00010  -0.00000
  57 57247207.9      0.2   0.000000000   0.00000  -0.00000  -0.00000   0.00000
  58 57247208.5      0.2   0.000002573   0.00000  -0.00002  -0.00003   0.00012
  59 57249347.0      0.2   0.000000000   0.00000   0.00000   0.00000  -0.00000
  60 57249347.3      0.2   0.000001230   0.00000  -0.00001  -0.00002   0.00008
  61 57250307.1      0.2   0.000000000   0.00000   0.00000   0.00000  -0.00000
  62 57250315.1      0.2   0.000018474   0.00000  -0.00008  -0.00032   0.00001
  63 57250497.2      0.2   0.000000000   0.00000   0.00000   0.00000  -0.00000
  64 57250500.2      0.2   0.000011739   0.00000   0.00019   0.00018  -0.00000
  65 57252053.2      0.2   0.000000000   0.00000  -0.00000   0.00000  -0.00000
  66 57252064.0      0.2   0.000013107   0.00000  -0.00001   0.00027  -0.00002
  67 57252723.9      0.2   0.000000000   0.00000   0.00000   0.00000   0.00000
  68 57252731.6      0.2   0.000018809   0.00000  -0.00024  -0.00023  -0.00001
  69 57253320.6      0.2   0.000000000   0.00000   0.00000   0.00000  -0.00000
  70 57253321.8      0.2   0.000003094   0.00000  -0.00005  -0.00006   0.00011
  71 57253726.1      0.2   0.000000000   0.00000   0.00000  -0.00000  -0.00000
  72 57253731.5      0.2   0.000025224   0.00000   0.00004  -0.00003  -0.00038
  73 57256037.3      0.2   0.000000000   0.00000  -0.00000  -0.00000  -0.00000
  74 57256058.2      0.2   0.000034082   0.00000  -0.00042  -0.00015  -0.00000
  75 57257565.8      0.2   0.000000000   0.00000  -0.00000   0.00000  -0.00000
  76 57257578.5      0.2   0.000052576   0.00000  -0.00046   0.00027  -0.00013
  77 57258325.3      0.2   0.000000000   0.00000  -0.00000   0.00000   0.00000
  78 57258339.4      0.2   0.000066137   0.00000   0.00018  -0.00012  -0.00058
  79 57258779.4      0.2   0.000000000   0.00000  -0.00000   0.00000   0.00000
  80 57258780.2      0.2   0.000002665   0.00000  -0.00010   0.00002   0.00006
  81 57258939.4      0.2   0.000000000   0.00000   0.00000  -0.00000   0.00000
  82 57258963.1      0.2   0.000092725   0.00000   0.00059  -0.00037   0.00022
  83 57259359.6      0.2   0.000000000   0.00000  -0.00000   0.00000   0.00000
  84 57259364.1      0.2   0.000021005   0.00000   0.00014  -0.00011  -0.00030
  85 57260215.8      0.2   0.000000000   0.00000  -0.00000   0.00000  -0.00000
  86 57260226.1      0.2   0.000036495   0.00000  -0.00029   0.00033  -0.00011
  87 57261125.5      0.2   0.000000000   0.00000  -0.00000   0.00000   0.00000
  88 57261127.7      0.2   0.000009864   0.00000   0.00012  -0.00008  -0.00019
  89 57261561.0      0.2   0.000000000   0.00000   0.00000  -0.00000  -0.00000
  90 57261568.5      0.2   0.000006713   0.00000  -0.00019   0.00003   0.00002
  91 57262271.0      0.2   0.000000000   0.00000  -0.00000   0.00000   0.00000
  92 57262276.5      0.2   0.000016421   0.00000  -0.00005   0.00011   0.00028
  93 57262972.3      0.2   0.000000000   0.00000   0.00000  -0.00000   0.00000
  94 57263011.9      0.2   0.000169191   0.00000   0.00067  -0.00072   0.00009
  95 57264063.8      0.2   0.000000000   0.00000  -0.00000   0.00000  -0.00000
  96 57264072.5      0.2   0.000012825   0.00000  -0.00023   0.00012  -0.00008
  97 57264257.0      0.2   0.000000000   0.00000  -0.00000   0.00000   0.00000
  98 57264288.8      0.2   0.000142872   0.00000   0.00068  -0.00059  -0.00012
  99 57264973.5      0.2   0.000000000   0.00000   0.00000  -0.00000  -0.00000
 100 57264981.8      0.2   0.000028816   0.00000  -0.00007   0.00004   0.00040

-----------------------------------------------------------------------------
         ABSORPTION SPECTRUM VIA TRANSITION VELOCITY DIPOLE MOMENTS
-----------------------------------------------------------------------------
State   Energy    Wavelength   fosc        P2         PX        PY        PZ  
        (cm-1)      (nm)                 (au**2)     (au)      (au)      (au) 
-----------------------------------------------------------------------------
   1 57179892.2      0.2   0.000000000   0.00000  -0.00000   0.00000  -0.00000
   2 57179916.0      0.2   0.000000963   0.00038  -0.01225   0.01492  -0.00195
   3 57180730.8      0.2   0.000000000   0.00000  -0.00000  -0.00000   0.00000
   4 57180754.8      0.2   0.000000019   0.00001  -0.00039  -0.00003   0.00270
   5 57200752.8      0.2   0.000000000   0.00000  -0.00000   0.00000  -0.00000
   6 57200758.3      0.2   0.000010079   0.00394  -0.02097   0.05894  -0.00513
   7 57202638.2      0.2   0.000000000   0.00000  -0.00000  -0.00000   0.00000
   8 57202638.3      0.2   0.000000054   0.00002  -0.00023  -0.00062   0.00454
   9 57214961.2      0.2   0.000000000   0.00000   0.00000  -0.00000   0.00000
  10 57214965.6      0.2   0.000001388   0.00054  -0.00542   0.02262  -0.00137
  11 57219407.0      0.2   0.000000000   0.00000  -0.00000   0.00000   0.00000
  12 57219413.4      0.2   0.000000018   0.00001  -0.00036   0.00062   0.00257
  13 57224263.1      0.2   0.000000000   0.00000   0.00000  -0.00000   0.00000
  14 57224266.0      0.2   0.000001717   0.00067  -0.01013   0.02373  -0.00248
  15 57225179.5      0.2   0.000000000   0.00000   0.00000  -0.00000   0.00000
  16 57225194.3      0.2   0.000000588   0.00023   0.00011   0.01512  -0.00111
  17 57225895.5      0.2   0.000000000   0.00000   0.00000  -0.00000  -0.00000
  18 57225896.0      0.2   0.000000479   0.00019  -0.00097   0.00027   0.01364
  19 57227075.6      0.2   0.000000000   0.00000  -0.00000  -0.00000   0.00000
  20 57227075.8      0.2   0.000000285   0.00011  -0.00046  -0.00126   0.01047
  21 57227740.0      0.2   0.000000000   0.00000  -0.00000  -0.00000  -0.00000
  22 57227747.0      0.2   0.000000875   0.00034   0.00038   0.01846   0.00109
  23 57228951.6      0.2   0.000000000   0.00000   0.00000   0.00000  -0.00000
  24 57228959.7      0.2   0.000004482   0.00175   0.01791   0.03784  -0.00055
  25 57229075.9      0.2   0.000000000   0.00000  -0.00000  -0.00000  -0.00000
  26 57229076.0      0.2   0.000000087   0.00003  -0.00175  -0.00327  -0.00452
  27 57233549.7      0.2   0.000000000   0.00000  -0.00000  -0.00000  -0.00000
  28 57233674.9      0.2   0.000000849   0.00033  -0.01288   0.01183  -0.00513
  29 57233882.5      0.2   0.000000000   0.00000   0.00000   0.00000   0.00000
  30 57233926.0      0.2   0.000009309   0.00364  -0.05129  -0.03152  -0.00417
  31 57234044.4      0.2   0.000000000   0.00000  -0.00000   0.00000   0.00000
  32 57234049.5      0.2   0.000000799   0.00031   0.00699  -0.00404  -0.01573
  33 57236038.3      0.2   0.000000000   0.00000   0.00000   0.00000  -0.00000
  34 57236041.6      0.2   0.000015068   0.00589  -0.03410  -0.06875   0.00220
  35 57237760.4      0.2   0.000000000   0.00000   0.00000   0.00000  -0.00000
  36 57237763.1      0.2   0.000009320   0.00365   0.00956   0.05919  -0.00711
  37 57237784.1      0.2   0.000000000   0.00000   0.00000   0.00000   0.00000
  38 57237786.1      0.2   0.000008779   0.00343  -0.00924  -0.05776  -0.00357
  39 57238887.0      0.2   0.000000000   0.00000   0.00000   0.00000   0.00000
  40 57238956.9      0.2   0.000008408   0.00329  -0.04242  -0.03836  -0.00426
  41 57239839.8      0.2   0.000000000   0.00000   0.00000  -0.00000   0.00000
  42 57239865.6      0.2   0.000001297   0.00051  -0.02252  -0.00004  -0.00039
  43 57240265.3      0.2   0.000000000   0.00000  -0.00000   0.00000  -0.00000
  44 57240265.4      0.2   0.000000014   0.00001  -0.00233   0.00020  -0.00028
  45 57241452.1      0.2   0.000000000   0.00000   0.00000   0.00000   0.00000
  46 57241452.5      0.2   0.000001039   0.00041  -0.00006  -0.00361  -0.01984
  47 57242100.7      0.2   0.000000000   0.00000  -0.00000  -0.00000   0.00000
  48 57242102.2      0.2   0.000001718   0.00067   0.01649   0.01980  -0.00283
  49 57243747.4      0.2   0.000000000   0.00000  -0.00000  -0.00000  -0.00000
  50 57243829.6      0.2   0.000027271   0.01067   0.07726   0.06814   0.00763
  51 57244910.5      0.2   0.000000000   0.00000  -0.00000  -0.00000  -0.00000
  52 57244912.2      0.2   0.000000991   0.00039   0.00638   0.01851   0.00209
  53 57245842.8      0.2   0.000000000   0.00000  -0.00000  -0.00000  -0.00000
  54 57245843.6      0.2   0.000003437   0.00134  -0.00037  -0.00076  -0.03666
  55 57247146.8      0.2   0.000000000   0.00000   0.00000   0.00000   0.00000
  56 57247150.2      0.2   0.000002266   0.00089  -0.01248  -0.02703   0.00047
  57 57247207.9      0.2   0.000000000   0.00000   0.00000   0.00000  -0.00000
  58 57247208.5      0.2   0.000002619   0.00102   0.00414   0.00759  -0.03082
  59 57249347.0      0.2   0.000000000   0.00000  -0.00000  -0.00000   0.00000
  60 57249347.3      0.2   0.000001251   0.00049   0.00227   0.00651  -0.02102
  61 57250307.1      0.2   0.000000000   0.00000  -0.00000  -0.00000   0.00000
  62 57250315.1      0.2   0.000018932   0.00741   0.02002   0.08363  -0.00366
  63 57250497.2      0.2   0.000000000   0.00000  -0.00000  -0.00000   0.00000
  64 57250500.2      0.2   0.000012048   0.00471  -0.04913  -0.04796   0.00061
  65 57252053.2      0.2   0.000000000   0.00000   0.00000  -0.00000   0.00000
  66 57252064.0      0.2   0.000013353   0.00522   0.00206  -0.07208   0.00504
  67 57252723.9      0.2   0.000000000   0.00000  -0.00000  -0.00000  -0.00000
  68 57252731.6      0.2   0.000019258   0.00754   0.06228   0.06045   0.00161
  69 57253320.6      0.2   0.000000000   0.00000  -0.00000  -0.00000   0.00000
  70 57253321.8      0.2   0.000003149   0.00123   0.01218   0.01665  -0.02840
  71 57253726.1      0.2   0.000000000   0.00000  -0.00000   0.00000   0.00000
  72 57253731.5      0.2   0.000025613   0.01002  -0.01158   0.00710   0.09919
  73 57256037.3      0.2   0.000000000   0.00000   0.00000   0.00000   0.00000
  74 57256058.2      0.2   0.000034857   0.01364   0.11027   0.03846   0.00086
  75 57257565.8      0.2   0.000000000   0.00000   0.00000  -0.00000   0.00000
  76 57257578.5      0.2   0.000053482   0.02093   0.12109  -0.07127   0.03446
  77 57258325.3      0.2   0.000000000   0.00000   0.00000  -0.00000  -0.00000
  78 57258339.4      0.2   0.000067240   0.02631  -0.04740   0.03178   0.15184
  79 57258779.4      0.2   0.000000000   0.00000   0.00000  -0.00000  -0.00000
  80 57258780.2      0.2   0.000002719   0.00106   0.02771  -0.00454  -0.01661
  81 57258939.4      0.2   0.000000000   0.00000  -0.00000   0.00000  -0.00000
  82 57258963.1      0.2   0.000094434   0.03696  -0.15470   0.09831  -0.05795
  83 57259359.6      0.2   0.000000000   0.00000   0.00000  -0.00000  -0.00000
  84 57259364.1      0.2   0.000021269   0.00832  -0.03772   0.02806   0.07819
  85 57260215.8      0.2   0.000000000   0.00000   0.00000  -0.00000   0.00000
  86 57260226.1      0.2   0.000037007   0.01448   0.07669  -0.08785   0.02973
  87 57261125.5      0.2   0.000000000   0.00000   0.00000  -0.00000  -0.00000
  88 57261127.7      0.2   0.000010074   0.00394  -0.03144   0.02157   0.04988
  89 57261561.0      0.2   0.000000000   0.00000  -0.00000   0.00000   0.00000
  90 57261568.5      0.2   0.000006824   0.00267   0.05088  -0.00678  -0.00601
  91 57262271.0      0.2   0.000000000   0.00000   0.00000  -0.00000  -0.00000
  92 57262276.5      0.2   0.000016750   0.00656   0.01289  -0.02939  -0.07433
  93 57262972.3      0.2   0.000000000   0.00000  -0.00000   0.00000  -0.00000
  94 57263011.9      0.2   0.000171795   0.06723  -0.17515   0.18979  -0.02310
  95 57264063.8      0.2   0.000000000   0.00000   0.00000  -0.00000   0.00000
  96 57264072.5      0.2   0.000013028   0.00510   0.05997  -0.03211   0.02170
  97 57264257.0      0.2   0.000000000   0.00000   0.00000  -0.00000  -0.00000
  98 57264288.8      0.2   0.000145257   0.05685  -0.17890   0.15452   0.03112
  99 57264973.5      0.2   0.000000000   0.00000  -0.00000   0.00000   0.00000
 100 57264981.8      0.2   0.000029076   0.01138   0.01791  -0.00981  -0.10470

-------------------------------------------------------------------
                             CD SPECTRUM
-------------------------------------------------------------------
State  Energy     Wavelength     R         MX        MY        MZ   
       (cm-1)       (nm)     (1e40*cgs)   (au)      (au)      (au)  
-------------------------------------------------------------------
   1 57179892.2      0.2     -0.00000  -0.00000   0.00000   0.00000
   2 57179916.0      0.2     -0.00000  -0.00346   0.00064   0.02667
   3 57180730.8      0.2      0.00000   0.00000   0.00000   0.00000
   4 57180754.8      0.2      0.00000   0.00658   0.00062   0.00096
   5 57200752.8      0.2      0.00000  -0.00000   0.00000   0.00000
   6 57200758.3      0.2     -0.00000  -0.00739   0.00071   0.03839
   7 57202638.2      0.2      0.00000   0.00000   0.00000   0.00000
   8 57202638.3      0.2      0.00000   0.01104   0.00101   0.00070
   9 57214961.2      0.2      0.00000   0.00000  -0.00000  -0.00000
  10 57214965.6      0.2      0.00000  -0.00137   0.00017   0.00831
  11 57219407.0      0.2     -0.00000   0.00000   0.00000   0.00000
  12 57219413.4      0.2     -0.00000   0.00632   0.00059   0.00075
  13 57224263.1      0.2      0.00000   0.00000  -0.00000  -0.00000
  14 57224266.0      0.2      0.00000  -0.00398   0.00034   0.01957
  15 57225179.5      0.2     -0.00000   0.00000   0.00000   0.00000
  16 57225194.3      0.2     -0.00000  -0.00139  -0.00025  -0.00356
  17 57225895.5      0.2     -0.00000  -0.00000  -0.00000  -0.00000
  18 57225896.0      0.2     -0.00000   0.03336   0.00306   0.00232
  19 57227075.6      0.2      0.00000   0.00000   0.00000   0.00000
  20 57227075.8      0.2      0.00000   0.02547   0.00232   0.00139
  21 57227740.0      0.2      0.00000  -0.00000  -0.00000   0.00000
  22 57227747.0      0.2      0.00000   0.00427   0.00020  -0.00497
  23 57228951.6      0.2     -0.00000   0.00000  -0.00000  -0.00000
  24 57228959.7      0.2     -0.00000   0.00195  -0.00168  -0.05201
  25 57229075.9      0.2     -0.00000  -0.00000  -0.00000   0.00000
  26 57229076.0      0.2     -0.00000  -0.01133  -0.00083   0.00499
  27 57233549.7      0.2      0.00000  -0.00000   0.00000   0.00000
  28 57233674.9      0.2      0.00000  -0.01149   0.00001   0.02888
  29 57233882.5      0.2      0.00000   0.00000  -0.00000  -0.00000
  30 57233926.0      0.2      0.00000  -0.01295   0.00357   0.13218
  31 57234044.4      0.2     -0.00000   0.00000   0.00000   0.00000
  32 57234049.5      0.2     -0.00000  -0.03879  -0.00404  -0.01619
  33 57236038.3      0.2     -0.00000   0.00000  -0.00000  -0.00000
  34 57236041.6      0.2     -0.00000  -0.00063   0.00346   0.09831
  35 57237760.4      0.2      0.00000  -0.00000  -0.00000  -0.00000
  36 57237763.1      0.2      0.00001  -0.01221  -0.00239  -0.03627
  37 57237784.1      0.2     -0.00000   0.00000  -0.00000  -0.00000
  38 57237786.1      0.2     -0.00000  -0.01377   0.00003   0.03518
  39 57238887.0      0.2      0.00000   0.00000  -0.00000  -0.00000
  40 57238956.9      0.2     -0.00000  -0.01376   0.00277   0.11202
  41 57239839.8      0.2     -0.00000   0.00000  -0.00000  -0.00000
  42 57239865.6      0.2     -0.00000  -0.00095   0.00188   0.05503
  43 57240265.3      0.2      0.00000  -0.00000   0.00000   0.00000
  44 57240265.4      0.2      0.00000  -0.00068   0.00014   0.00564
  45 57241452.1      0.2      0.00000   0.00000   0.00000  -0.00000
  46 57241452.5      0.2      0.00000  -0.04879  -0.00432   0.00093
  47 57242100.7      0.2     -0.00000   0.00000   0.00000   0.00000
  48 57242102.2      0.2     -0.00000  -0.00519  -0.00206  -0.04460
  49 57243747.4      0.2      0.00000  -0.00000   0.00000   0.00000
  50 57243829.6      0.2      0.00001   0.02459  -0.00508  -0.20362
  51 57244910.5      0.2      0.00000  -0.00000   0.00000   0.00000
  52 57244912.2      0.2      0.00000   0.00673  -0.00010  -0.01962
  53 57245842.8      0.2     -0.00000  -0.00000  -0.00000   0.00000
  54 57245843.6      0.2     -0.00000  -0.08964  -0.00797   0.00107
  55 57247146.8      0.2      0.00000   0.00000  -0.00000  -0.00000
  56 57247150.2      0.2      0.00000  -0.00122   0.00119   0.03639
  57 57247207.9      0.2     -0.00000  -0.00000  -0.00000  -0.00000
  58 57247208.5      0.2     -0.00000  -0.07465  -0.00709  -0.01177
  59 57249347.0      0.2      0.00000   0.00000   0.00000   0.00000
  60 57249347.3      0.2      0.00000  -0.05079  -0.00478  -0.00696
  61 57250307.1      0.2     -0.00000   0.00000   0.00000   0.00000
  62 57250315.1      0.2     -0.00000  -0.00165  -0.00255  -0.06716
  63 57250497.2      0.2     -0.00000  -0.00000   0.00000   0.00000
  64 57250500.2      0.2     -0.00001  -0.00270   0.00442   0.13049
  65 57252053.2      0.2     -0.00000   0.00000   0.00000   0.00000
  66 57252064.0      0.2     -0.00000   0.00602   0.00092   0.01070
  67 57252723.9      0.2      0.00000  -0.00000   0.00000   0.00000
  68 57252731.6      0.2      0.00000   0.00921  -0.00508  -0.16536
  69 57253320.6      0.2     -0.00000   0.00000   0.00000   0.00000
  70 57253321.8      0.2     -0.00001  -0.06795  -0.00726  -0.03338
  71 57253726.1      0.2     -0.00000   0.00000   0.00000   0.00000
  72 57253731.5      0.2     -0.00000   0.24296   0.02265   0.02674
  73 57256037.3      0.2     -0.00000   0.00000  -0.00000  -0.00000
  74 57256058.2      0.2     -0.00001   0.00546  -0.00944  -0.27781
  75 57257565.8      0.2      0.00000   0.00000  -0.00000  -0.00000
  76 57257578.5      0.2      0.00003   0.07797  -0.00305  -0.28031
  77 57258325.3      0.2      0.00000  -0.00000  -0.00000  -0.00000
  78 57258339.4      0.2     -0.00003   0.37377   0.03726   0.10887
  79 57258779.4      0.2     -0.00000  -0.00000  -0.00000  -0.00000
  80 57258780.2      0.2     -0.00001  -0.04098  -0.00604  -0.06671
  81 57258939.4      0.2      0.00000  -0.00000   0.00000   0.00000
  82 57258963.1      0.2      0.00007  -0.13301   0.00086   0.35653
  83 57259359.6      0.2     -0.00000  -0.00000  -0.00000  -0.00000
  84 57259364.1      0.2     -0.00003   0.19348   0.02035   0.08604
  85 57260215.8      0.2     -0.00000   0.00000  -0.00000  -0.00000
  86 57260226.1      0.2     -0.00002   0.06497  -0.00021  -0.16820
  87 57261125.5      0.2      0.00000  -0.00000  -0.00000  -0.00000
  88 57261127.7      0.2      0.00002   0.12376   0.01363   0.07211
  89 57261561.0      0.2      0.00000   0.00000   0.00000   0.00000
  90 57261568.5      0.2      0.00000  -0.01528  -0.00575  -0.12282
  91 57262271.0      0.2      0.00000  -0.00000  -0.00000  -0.00000
  92 57262276.5      0.2      0.00002  -0.18417  -0.01734  -0.02509
  93 57262972.3      0.2     -0.00000  -0.00000   0.00000   0.00000
  94 57263011.9      0.2     -0.00002  -0.03988   0.01025   0.38655
  95 57264063.8      0.2      0.00000   0.00000  -0.00000  -0.00000
  96 57264072.5      0.2      0.00002   0.05023  -0.00050  -0.13952
  97 57264257.0      0.2     -0.00000  -0.00000  -0.00000  -0.00000
  98 57264288.8      0.2     -0.00006   0.08953   0.02240   0.40338
  99 57264973.5      0.2     -0.00000   0.00000   0.00000   0.00000
 100 57264981.8      0.2     -0.00002  -0.25668  -0.02440  -0.04161

-------------------------------------------------------------------
         CD SPECTRUM VIA TRANSITION VELOCITY DIPOLE MOMENTS        
-------------------------------------------------------------------
State  Energy     Wavelength     R         MX        MY        MZ   
       (cm-1)       (nm)     (1e40*cgs)   (au)      (au)      (au)  
-------------------------------------------------------------------
   1 57179892.2      0.2     -0.00000  -0.00000   0.00000   0.00000
   2 57179916.0      0.2      0.00000  -0.00346   0.00064   0.02667
   3 57180730.8      0.2     -0.00000   0.00000   0.00000   0.00000
   4 57180754.8      0.2     -0.00000   0.00658   0.00062   0.00096
   5 57200752.8      0.2      0.00000  -0.00000   0.00000   0.00000
   6 57200758.3      0.2      0.00000  -0.00739   0.00071   0.03839
   7 57202638.2      0.2      0.00000   0.00000   0.00000   0.00000
   8 57202638.3      0.2      0.00000   0.01104   0.00101   0.00070
   9 57214961.2      0.2      0.00000   0.00000  -0.00000  -0.00000
  10 57214965.6      0.2      0.00000  -0.00137   0.00017   0.00831
  11 57219407.0      0.2      0.00000   0.00000   0.00000   0.00000
  12 57219413.4      0.2      0.00000   0.00632   0.00059   0.00075
  13 57224263.1      0.2     -0.00000   0.00000  -0.00000  -0.00000
  14 57224266.0      0.2     -0.00000  -0.00398   0.00034   0.01957
  15 57225179.5      0.2      0.00000   0.00000   0.00000   0.00000
  16 57225194.3      0.2      0.00000  -0.00139  -0.00025  -0.00356
  17 57225895.5      0.2      0.00000  -0.00000  -0.00000  -0.00000
  18 57225896.0      0.2      0.00000   0.03336   0.00306   0.00232
  19 57227075.6      0.2     -0.00000   0.00000   0.00000   0.00000
  20 57227075.8      0.2     -0.00000   0.02547   0.00232   0.00139
  21 57227740.0      0.2      0.00000  -0.00000  -0.00000   0.00000
  22 57227747.0      0.2      0.00000   0.00427   0.00020  -0.00497
  23 57228951.6      0.2      0.00000   0.00000  -0.00000  -0.00000
  24 57228959.7      0.2      0.00000   0.00195  -0.00168  -0.05201
  25 57229075.9      0.2     -0.00000  -0.00000  -0.00000   0.00000
  26 57229076.0      0.2     -0.00000  -0.01133  -0.00083   0.00499
  27 57233549.7      0.2      0.00000  -0.00000   0.00000   0.00000
  28 57233674.9      0.2     -0.00000  -0.01149   0.00001   0.02888
  29 57233882.5      0.2      0.00000   0.00000  -0.00000  -0.00000
  30 57233926.0      0.2      0.00000  -0.01295   0.00357   0.13218
  31 57234044.4      0.2      0.00000   0.00000   0.00000   0.00000
  32 57234049.5      0.2     -0.00000  -0.03879  -0.00404  -0.01619
  33 57236038.3      0.2      0.00000   0.00000  -0.00000  -0.00000
  34 57236041.6      0.2      0.00000  -0.00063   0.00346   0.09831
  35 57237760.4      0.2     -0.00000  -0.00000  -0.00000  -0.00000
  36 57237763.1      0.2     -0.00000  -0.01221  -0.00239  -0.03627
  37 57237784.1      0.2      0.00000   0.00000  -0.00000  -0.00000
  38 57237786.1      0.2      0.00000  -0.01377   0.00003   0.03518
  39 57238887.0      0.2      0.00000   0.00000  -0.00000  -0.00000
  40 57238956.9      0.2     -0.00000  -0.01376   0.00277   0.11202
  41 57239839.8      0.2     -0.00000   0.00000  -0.00000  -0.00000
  42 57239865.6      0.2     -0.00000  -0.00095   0.00188   0.05503
  43 57240265.3      0.2      0.00000  -0.00000   0.00000   0.00000
  44 57240265.4      0.2      0.00000  -0.00068   0.00014   0.00564
  45 57241452.1      0.2     -0.00000   0.00000   0.00000  -0.00000
  46 57241452.5      0.2     -0.00000  -0.04879  -0.00432   0.00093
  47 57242100.7      0.2      0.00000   0.00000   0.00000   0.00000
  48 57242102.2      0.2      0.00000  -0.00519  -0.00206  -0.04460
  49 57243747.4      0.2     -0.00000  -0.00000   0.00000   0.00000
  50 57243829.6      0.2     -0.00000   0.02459  -0.00508  -0.20362
  51 57244910.5      0.2      0.00000  -0.00000   0.00000   0.00000
  52 57244912.2      0.2      0.00000   0.00673  -0.00010  -0.01962
  53 57245842.8      0.2     -0.00000  -0.00000  -0.00000   0.00000
  54 57245843.6      0.2     -0.00000  -0.08964  -0.00797   0.00107
  55 57247146.8      0.2      0.00000   0.00000  -0.00000  -0.00000
  56 57247150.2      0.2      0.00000  -0.00122   0.00119   0.03639
  57 57247207.9      0.2      0.00000  -0.00000  -0.00000  -0.00000
  58 57247208.5      0.2      0.00000  -0.07465  -0.00709  -0.01177
  59 57249347.0      0.2      0.00000   0.00000   0.00000   0.00000
  60 57249347.3      0.2      0.00000  -0.05079  -0.00478  -0.00696
  61 57250307.1      0.2      0.00000   0.00000   0.00000   0.00000
  62 57250315.1      0.2      0.00000  -0.00165  -0.00255  -0.06716
  63 57250497.2      0.2      0.00000  -0.00000   0.00000   0.00000
  64 57250500.2      0.2     -0.00000  -0.00270   0.00442   0.13049
  65 57252053.2      0.2     -0.00000   0.00000   0.00000   0.00000
  66 57252064.0      0.2     -0.00000   0.00602   0.00092   0.01070
  67 57252723.9      0.2     -0.00000  -0.00000   0.00000   0.00000
  68 57252731.6      0.2     -0.00000   0.00921  -0.00508  -0.16536
  69 57253320.6      0.2      0.00000   0.00000   0.00000   0.00000
  70 57253321.8      0.2      0.00000  -0.06795  -0.00726  -0.03338
  71 57253726.1      0.2      0.00000   0.00000   0.00000   0.00000
  72 57253731.5      0.2      0.00000   0.24296   0.02265   0.02674
  73 57256037.3      0.2      0.00000   0.00000  -0.00000  -0.00000
  74 57256058.2      0.2      0.00000   0.00546  -0.00944  -0.27781
  75 57257565.8      0.2     -0.00000   0.00000  -0.00000  -0.00000
  76 57257578.5      0.2      0.00000   0.07797  -0.00305  -0.28031
  77 57258325.3      0.2     -0.00000  -0.00000  -0.00000  -0.00000
  78 57258339.4      0.2     -0.00000   0.37377   0.03726   0.10887
  79 57258779.4      0.2      0.00000  -0.00000  -0.00000  -0.00000
  80 57258780.2      0.2      0.00000  -0.04098  -0.00604  -0.06671
  81 57258939.4      0.2     -0.00000  -0.00000   0.00000   0.00000
  82 57258963.1      0.2      0.00000  -0.13301   0.00086   0.35653
  83 57259359.6      0.2      0.00000  -0.00000  -0.00000  -0.00000
  84 57259364.1      0.2      0.00000   0.19348   0.02035   0.08604
  85 57260215.8      0.2     -0.00000   0.00000  -0.00000  -0.00000
  86 57260226.1      0.2     -0.00000   0.06497  -0.00021  -0.16820
  87 57261125.5      0.2      0.00000  -0.00000  -0.00000  -0.00000
  88 57261127.7      0.2     -0.00000   0.12376   0.01363   0.07211
  89 57261561.0      0.2      0.00000   0.00000   0.00000   0.00000
  90 57261568.5      0.2      0.00000  -0.01528  -0.00575  -0.12282
  91 57262271.0      0.2      0.00000  -0.00000  -0.00000  -0.00000
  92 57262276.5      0.2      0.00000  -0.18417  -0.01734  -0.02509
  93 57262972.3      0.2      0.00000  -0.00000   0.00000   0.00000
  94 57263011.9      0.2     -0.00000  -0.03988   0.01025   0.38655
  95 57264063.8      0.2      0.00000   0.00000  -0.00000  -0.00000
  96 57264072.5      0.2      0.00000   0.05023  -0.00050  -0.13952
  97 57264257.0      0.2     -0.00000  -0.00000  -0.00000  -0.00000
  98 57264288.8      0.2      0.00000   0.08953   0.02240   0.40338
  99 57264973.5      0.2     -0.00000   0.00000   0.00000   0.00000
 100 57264981.8      0.2     -0.00000  -0.25668  -0.02440  -0.04161

------------------------------------------------------------------------------------------------------
                COMBINED ELECTRIC DIPOLE + MAGNETIC DIPOLE + ELECTRIC QUADRUPOLE SPECTRUM
------------------------------------------------------------------------------------------------------
State  Energy     Wavelength  D2        m2        Q2         D2+m2+Q2       D2/TOT    m2/TOT    Q2/TOT   
       (cm-1)       (nm)              (*1e6)    (*1e6)                                                   
------------------------------------------------------------------------------------------------------
   1 57179892.2      0.2   0.00000   0.00000   0.00000   0.00000000000000   0.00000   0.00000   0.00000
   2 57179916.0      0.2   0.00000   6.69184   8.20873   0.00001584973263   0.05989   0.42220   0.51791
   3 57180730.8      0.2   0.00000   0.00000   0.00000   0.00000000000000   0.00000   0.00000   0.00000
   4 57180754.8      0.2   0.00000   0.41303   4.75348   0.00000518495251   0.00356   0.07966   0.91678
   5 57200752.8      0.2   0.00000   0.00000   0.00000   0.00000000000000   0.00000   0.00000   0.00000
   6 57200758.3      0.2   0.00001  14.14593 168.07185   0.00019214045445   0.05164   0.07362   0.87473
   7 57202638.2      0.2   0.00000   0.00000   0.00000   0.00000000000000   0.00000   0.00000   0.00000
   8 57202638.3      0.2   0.00000   1.14197   0.57142   0.00000176649569   0.03006   0.64646   0.32348
   9 57214961.2      0.2   0.00000   0.00000   0.00000   0.00000000000000   0.00000   0.00000   0.00000
  10 57214965.6      0.2   0.00000   0.65746  20.21028   0.00002223712557   0.06158   0.02957   0.90885
  11 57219407.0      0.2   0.00000   0.00000   0.00000   0.00000000000000   0.00000   0.00000   0.00000
  12 57219413.4      0.2   0.00000   0.37854   2.75251   0.00000314820570   0.00545   0.12024   0.87431
  13 57224263.1      0.2   0.00000   0.00000   0.00000   0.00000000000000   0.00000   0.00000   0.00000
  14 57224266.0      0.2   0.00000   3.69248  34.54796   0.00003993169225   0.04235   0.09247   0.86518
  15 57225179.5      0.2   0.00000   0.00000   0.00000   0.00000000000000   0.00000   0.00000   0.00000
  16 57225194.3      0.2   0.00000   0.13558  10.79640   0.00001151695290   0.05079   0.01177   0.93744
  17 57225895.5      0.2   0.00000   0.00000   0.00000   0.00000000000000   0.00000   0.00000   0.00000
  18 57225896.0      0.2   0.00000  10.43731   7.58859   0.00001849439606   0.02533   0.56435   0.41032
  19 57227075.6      0.2   0.00000   0.00000   0.00000   0.00000000000000   0.00000   0.00000   0.00000
  20 57227075.8      0.2   0.00000   6.07390   4.09217   0.00001044503750   0.02671   0.58151   0.39178
  21 57227740.0      0.2   0.00000   0.00000   0.00000   0.00000000000000   0.00000   0.00000   0.00000
  22 57227747.0      0.2   0.00000   0.39743  14.99288   0.00001624990680   0.05290   0.02446   0.92264
  23 57228951.6      0.2   0.00000   0.00000   0.00000   0.00000000000000   0.00000   0.00000   0.00000
  24 57228959.7      0.2   0.00000  25.09879  71.14743   0.00010064109126   0.04367   0.24939   0.70694
  25 57229075.9      0.2   0.00000   0.00000   0.00000   0.00000000000000   0.00000   0.00000   0.00000
  26 57229076.0      0.2   0.00000   1.42430   1.41681   0.00000292626000   0.02910   0.48673   0.48417
  27 57233549.7      0.2   0.00000   0.00000   0.00000   0.00000000000000   0.00000   0.00000   0.00000
  28 57233674.9      0.2   0.00000   8.94488  14.24450   0.00002402459043   0.03477   0.37232   0.59291
  29 57233882.5      0.2   0.00000   0.00000   0.00000   0.00000000000000   0.00000   0.00000   0.00000
  30 57233926.0      0.2   0.00001 163.42803 122.29257   0.00029485645026   0.03098   0.55426   0.41475
  31 57234044.4      0.2   0.00000   0.00000   0.00000   0.00000000000000   0.00000   0.00000   0.00000
  32 57234049.5      0.2   0.00000  16.50671  11.01402   0.00002831461298   0.02804   0.58297   0.38899
  33 57236038.3      0.2   0.00000   0.00000   0.00000   0.00000000000000   0.00000   0.00000   0.00000
  34 57236041.6      0.2   0.00001  89.59397 244.77250   0.00034916455117   0.04238   0.25660   0.70102
  35 57237760.4      0.2   0.00000   0.00000   0.00000   0.00000000000000   0.00000   0.00000   0.00000
  36 57237763.1      0.2   0.00001  13.61243 161.97833   0.00018474459066   0.04955   0.07368   0.87677
  37 57237784.1      0.2   0.00000   0.00000   0.00000   0.00000000000000   0.00000   0.00000   0.00000
  38 57237786.1      0.2   0.00001  13.21717 152.34912   0.00017418610167   0.04949   0.07588   0.87463
  39 57238887.0      0.2   0.00000   0.00000   0.00000   0.00000000000000   0.00000   0.00000   0.00000
  40 57238956.9      0.2   0.00001 117.99868 124.07393   0.00025029296998   0.03284   0.47144   0.49571
  41 57239839.8      0.2   0.00000   0.00000   0.00000   0.00000000000000   0.00000   0.00000   0.00000
  42 57239865.6      0.2   0.00000  28.07476  14.66752   0.00004401687813   0.02896   0.63782   0.33322
  43 57240265.3      0.2   0.00000   0.00000   0.00000   0.00000000000000   0.00000   0.00000   0.00000
  44 57240265.4      0.2   0.00000   0.29918   0.19084   0.00000050406784   0.02788   0.59353   0.37860
  45 57241452.1      0.2   0.00000   0.00000   0.00000   0.00000000000000   0.00000   0.00000   0.00000
  46 57241452.5      0.2   0.00000  22.21728  14.33867   0.00003757356556   0.02708   0.59130   0.38162
  47 57242100.7      0.2   0.00000   0.00000   0.00000   0.00000000000000   0.00000   0.00000   0.00000
  48 57242102.2      0.2   0.00000  18.70959  26.04210   0.00004644295213   0.03642   0.40285   0.56073
  49 57243747.4      0.2   0.00000   0.00000   0.00000   0.00000000000000   0.00000   0.00000   0.00000
  50 57243829.6      0.2   0.00003 389.75294 397.49130   0.00081384770042   0.03269   0.47890   0.48841
  51 57244910.5      0.2   0.00000   0.00000   0.00000   0.00000000000000   0.00000   0.00000   0.00000
  52 57244912.2      0.2   0.00000   3.98532  16.47427   0.00002142054139   0.04486   0.18605   0.76909
  53 57245842.8      0.2   0.00000   0.00000   0.00000   0.00000000000000   0.00000   0.00000   0.00000
  54 57245843.6      0.2   0.00000  75.00327  44.41615   0.00012280906252   0.02760   0.61073   0.36167
  55 57247146.8      0.2   0.00000   0.00000   0.00000   0.00000000000000   0.00000   0.00000   0.00000
  56 57247150.2      0.2   0.00000  12.28680  35.33250   0.00004983035544   0.04437   0.24657   0.70906
  57 57247207.9      0.2   0.00000   0.00000   0.00000   0.00000000000000   0.00000   0.00000   0.00000
  58 57247208.5      0.2   0.00000  53.34359  34.73293   0.00009064902328   0.02838   0.58846   0.38316
  59 57249347.0      0.2   0.00000   0.00000   0.00000   0.00000000000000   0.00000   0.00000   0.00000
  60 57249347.3      0.2   0.00000  24.55313  16.89771   0.00004268118618   0.02883   0.57527   0.39591
  61 57250307.1      0.2   0.00000   0.00000   0.00000   0.00000000000000   0.00000   0.00000   0.00000
  62 57250315.1      0.2   0.00002  41.85098 309.88996   0.00037021517867   0.04990   0.11305   0.83705
  63 57250497.2      0.2   0.00000   0.00000   0.00000   0.00000000000000   0.00000   0.00000   0.00000
  64 57250500.2      0.2   0.00001 157.94429 169.58494   0.00033926837297   0.03460   0.46554   0.49985
  65 57252053.2      0.2   0.00000   0.00000   0.00000   0.00000000000000   0.00000   0.00000   0.00000
  66 57252064.0      0.2   0.00001   1.40333 228.86565   0.00024337633501   0.05386   0.00577   0.94038
  67 57252723.9      0.2   0.00000   0.00000   0.00000   0.00000000000000   0.00000   0.00000   0.00000
  68 57252731.6      0.2   0.00002 254.24094 283.74802   0.00055679843544   0.03378   0.45661   0.50961
  69 57253320.6      0.2   0.00000   0.00000   0.00000   0.00000000000000   0.00000   0.00000   0.00000
  70 57253321.8      0.2   0.00000  53.56449  43.16595   0.00009982470165   0.03100   0.53659   0.43242
  71 57253726.1      0.2   0.00000   0.00000   0.00000   0.00000000000000   0.00000   0.00000   0.00000
  72 57253731.5      0.2   0.00003 558.03137 334.21707   0.00091747225216   0.02749   0.60823   0.36428
  73 57256037.3      0.2   0.00000   0.00000   0.00000   0.00000000000000   0.00000   0.00000   0.00000
  74 57256058.2      0.2   0.00003 715.89385 448.77416   0.00119874972316   0.02843   0.59720   0.37437
  75 57257565.8      0.2   0.00000   0.00000   0.00000   0.00000000000000   0.00000   0.00000   0.00000
  76 57257578.5      0.2   0.00005 784.09789 770.89040   0.00160756422681   0.03271   0.48776   0.47954
  77 57258325.3      0.2   0.00000   0.00000   0.00000   0.00000000000000   0.00000   0.00000   0.00000
  78 57258339.4      0.2   0.00007 1416.53122 879.57617   0.00236224458617   0.02800   0.59965   0.37235
  79 57258779.4      0.2   0.00000   0.00000   0.00000   0.00000000000000   0.00000   0.00000   0.00000
  80 57258780.2      0.2   0.00000  57.10775  36.21744   0.00009599055732   0.02777   0.59493   0.37730
  81 57258939.4      0.2   0.00000   0.00000   0.00000   0.00000000000000   0.00000   0.00000   0.00000
  82 57258963.1      0.2   0.00009 1341.18607 1362.71971   0.00279663065440   0.03316   0.47957   0.48727
  83 57259359.6      0.2   0.00000   0.00000   0.00000   0.00000000000000   0.00000   0.00000   0.00000
  84 57259364.1      0.2   0.00002 419.10575 286.52244   0.00072663279532   0.02891   0.57678   0.39432
  85 57260215.8      0.2   0.00000   0.00000   0.00000   0.00000000000000   0.00000   0.00000   0.00000
  86 57260226.1      0.2   0.00004 301.13566 581.18189   0.00091881285838   0.03972   0.32774   0.63254
  87 57261125.5      0.2   0.00000   0.00000   0.00000   0.00000000000000   0.00000   0.00000   0.00000
  88 57261127.7      0.2   0.00001 191.75822 134.78081   0.00033640345606   0.02932   0.57002   0.40065
  89 57261561.0      0.2   0.00000   0.00000   0.00000   0.00000000000000   0.00000   0.00000   0.00000
  90 57261568.5      0.2   0.00001 142.19777  88.78685   0.00023769753870   0.02824   0.59823   0.37353
  91 57262271.0      0.2   0.00000   0.00000   0.00000   0.00000000000000   0.00000   0.00000   0.00000
  92 57262276.5      0.2   0.00002 322.79468 222.58454   0.00056179976849   0.02923   0.57457   0.39620
  93 57262972.3      0.2   0.00000   0.00000   0.00000   0.00000000000000   0.00000   0.00000   0.00000
  94 57263011.9      0.2   0.00017 1399.68076 2679.53454   0.00424840628594   0.03982   0.32946   0.63072
  95 57264063.8      0.2   0.00000   0.00000   0.00000   0.00000000000000   0.00000   0.00000   0.00000
  96 57264072.5      0.2   0.00001 203.67160 183.14892   0.00039964594238   0.03209   0.50963   0.45828
  97 57264257.0      0.2   0.00000   0.00000   0.00000   0.00000000000000   0.00000   0.00000   0.00000
  98 57264288.8      0.2   0.00014 1586.12280 2172.86504   0.00390185997718   0.03662   0.40650   0.55688
  99 57264973.5      0.2   0.00000   0.00000   0.00000   0.00000000000000   0.00000   0.00000   0.00000
 100 57264981.8      0.2   0.00003 631.81265 380.03635   0.00104066455173   0.02769   0.60712   0.36519


------------------------------------------------------------------------------------------------------
      COMBINED ELECTRIC DIPOLE + MAGNETIC DIPOLE + ELECTRIC QUADRUPOLE SPECTRUM (origin adjusted)     
------------------------------------------------------------------------------------------------------
State Energy     Wavelength  D2        m2        Q2         D2+m2+Q2       D2/TOT    m2/TOT    Q2/TOT 
      (cm-1)        (nm)              (*1e6)    (*1e6)                                                 
------------------------------------------------------------------------------------------------------
   1 57179892.2      0.2   0.00000   0.00000   0.00000   0.00000000000000   0.00000   0.00000   0.00000
   2 57179916.0      0.2   0.00000   1.30969   2.25386   0.00000451272927   0.21033   0.29022   0.49945
   3 57180730.8      0.2   0.00000   0.00000   0.00000   0.00000000000000   0.00000   0.00000   0.00000
   4 57180754.8      0.2   0.00000   1.35866   2.38083   0.00000375793309   0.00491   0.36154   0.63355
   5 57200752.8      0.2   0.00000   0.00000   0.00000   0.00000000000000   0.00000   0.00000   0.00000
   6 57200758.3      0.2   0.00001   0.05727   0.24570   0.00001022565156   0.97037   0.00560   0.02403
   7 57202638.2      0.2   0.00000   0.00000   0.00000   0.00000000000000   0.00000   0.00000   0.00000
   8 57202638.3      0.2   0.00000   0.00310   0.00599   0.00000006219488   0.85387   0.04989   0.09624
   9 57214961.2      0.2   0.00000   0.00000   0.00000   0.00000000000000   0.00000   0.00000   0.00000
  10 57214965.6      0.2   0.00000   0.04959   0.50641   0.00000192538349   0.71123   0.02576   0.26302
  11 57219407.0      0.2   0.00000   0.00000   0.00000   0.00000000000000   0.00000   0.00000   0.00000
  12 57219413.4      0.2   0.00000   0.32491   0.63497   0.00000097703599   0.01756   0.33255   0.64989
  13 57224263.1      0.2   0.00000   0.00000   0.00000   0.00000000000000   0.00000   0.00000   0.00000
  14 57224266.0      0.2   0.00000   0.01025   0.17504   0.00000187654800   0.90126   0.00546   0.09328
  15 57225179.5      0.2   0.00000   0.00000   0.00000   0.00000000000000   0.00000   0.00000   0.00000
  16 57225194.3      0.2   0.00000   0.00210   0.01136   0.00000059843595   0.97751   0.00350   0.01899
  17 57225895.5      0.2   0.00000   0.00000   0.00000   0.00000000000000   0.00000   0.00000   0.00000
  18 57225896.0      0.2   0.00000   0.02646   0.04508   0.00000054003131   0.86753   0.04899   0.08348
  19 57227075.6      0.2   0.00000   0.00000   0.00000   0.00000000000000   0.00000   0.00000   0.00000
  20 57227075.8      0.2   0.00000   0.00249   0.00448   0.00000028594374   0.97562   0.00872   0.01565
  21 57227740.0      0.2   0.00000   0.00000   0.00000   0.00000000000000   0.00000   0.00000   0.00000
  22 57227747.0      0.2   0.00000   0.00194   0.00472   0.00000086625779   0.99231   0.00224   0.00544
  23 57228951.6      0.2   0.00000   0.00000   0.00000   0.00000000000000   0.00000   0.00000   0.00000
  24 57228959.7      0.2   0.00000   0.00245   0.00700   0.00000440432252   0.99785   0.00056   0.00159
  25 57229075.9      0.2   0.00000   0.00000   0.00000   0.00000000000000   0.00000   0.00000   0.00000
  26 57229076.0      0.2   0.00000   0.00295   0.01258   0.00000010067138   0.84580   0.02926   0.12494
  27 57233549.7      0.2   0.00000   0.00000   0.00000   0.00000000000000   0.00000   0.00000   0.00000
  28 57233674.9      0.2   0.00000   0.00068   0.14116   0.00000097705954   0.85483   0.00070   0.14448
  29 57233882.5      0.2   0.00000   0.00000   0.00000   0.00000000000000   0.00000   0.00000   0.00000
  30 57233926.0      0.2   0.00001   0.00369   0.01200   0.00000915154628   0.99829   0.00040   0.00131
  31 57234044.4      0.2   0.00000   0.00000   0.00000   0.00000000000000   0.00000   0.00000   0.00000
  32 57234049.5      0.2   0.00000   0.00140   0.01294   0.00000080821970   0.98227   0.00173   0.01601
  33 57236038.3      0.2   0.00000   0.00000   0.00000   0.00000000000000   0.00000   0.00000   0.00000
  34 57236041.6      0.2   0.00001   0.00063   0.04024   0.00001483893770   0.99725   0.00004   0.00271
  35 57237760.4      0.2   0.00000   0.00000   0.00000   0.00000000000000   0.00000   0.00000   0.00000
  36 57237763.1      0.2   0.00001   0.00168   0.03575   0.00000919126109   0.99593   0.00018   0.00389
  37 57237784.1      0.2   0.00000   0.00000   0.00000   0.00000000000000   0.00000   0.00000   0.00000
  38 57237786.1      0.2   0.00001   0.00198   0.03406   0.00000865583678   0.99584   0.00023   0.00393
  39 57238887.0      0.2   0.00000   0.00000   0.00000   0.00000000000000   0.00000   0.00000   0.00000
  40 57238956.9      0.2   0.00001   0.00006   0.04281   0.00000826323132   0.99481   0.00001   0.00518
  41 57239839.8      0.2   0.00000   0.00000   0.00000   0.00000000000000   0.00000   0.00000   0.00000
  42 57239865.6      0.2   0.00000   0.01890   0.10530   0.00000139879799   0.91121   0.01351   0.07528
  43 57240265.3      0.2   0.00000   0.00000   0.00000   0.00000000000000   0.00000   0.00000   0.00000
  44 57240265.4      0.2   0.00000   0.00189   0.01032   0.00000002626025   0.53510   0.07197   0.39293
  45 57241452.1      0.2   0.00000   0.00000   0.00000   0.00000000000000   0.00000   0.00000   0.00000
  46 57241452.5      0.2   0.00000   0.00373   0.00853   0.00000102986643   0.98810   0.00362   0.00828
  47 57242100.7      0.2   0.00000   0.00000   0.00000   0.00000000000000   0.00000   0.00000   0.00000
  48 57242102.2      0.2   0.00000   0.00002   0.01873   0.00000171000744   0.98904   0.00001   0.01095
  49 57243747.4      0.2   0.00000   0.00000   0.00000   0.00000000000000   0.00000   0.00000   0.00000
  50 57243829.6      0.2   0.00003   0.00012   0.00664   0.00002661021016   0.99975   0.00000   0.00025
  51 57244910.5      0.2   0.00000   0.00000   0.00000   0.00000000000000   0.00000   0.00000   0.00000
  52 57244912.2      0.2   0.00000   0.00488   0.00869   0.00000097451815   0.98608   0.00501   0.00892
  53 57245842.8      0.2   0.00000   0.00000   0.00000   0.00000000000000   0.00000   0.00000   0.00000
  54 57245843.6      0.2   0.00000   0.00065   0.00225   0.00000339254484   0.99915   0.00019   0.00066
  55 57247146.8      0.2   0.00000   0.00000   0.00000   0.00000000000000   0.00000   0.00000   0.00000
  56 57247150.2      0.2   0.00000   0.00096   0.00539   0.00000221739985   0.99714   0.00043   0.00243
  57 57247207.9      0.2   0.00000   0.00000   0.00000   0.00000000000000   0.00000   0.00000   0.00000
  58 57247208.5      0.2   0.00000   0.00012   0.00104   0.00000257366533   0.99955   0.00005   0.00040
  59 57249347.0      0.2   0.00000   0.00000   0.00000   0.00000000000000   0.00000   0.00000   0.00000
  60 57249347.3      0.2   0.00000   0.00046   0.00108   0.00000123188539   0.99875   0.00037   0.00088
  61 57250307.1      0.2   0.00000   0.00000   0.00000   0.00000000000000   0.00000   0.00000   0.00000
  62 57250315.1      0.2   0.00002   0.06116   0.11517   0.00001865056346   0.99055   0.00328   0.00618
  63 57250497.2      0.2   0.00000   0.00000   0.00000   0.00000000000000   0.00000   0.00000   0.00000
  64 57250500.2      0.2   0.00001   0.00016   0.00032   0.00001173962678   0.99996   0.00001   0.00003
  65 57252053.2      0.2   0.00000   0.00000   0.00000   0.00000000000000   0.00000   0.00000   0.00000
  66 57252064.0      0.2   0.00001   0.00529   0.01409   0.00001312674422   0.99852   0.00040   0.00107
  67 57252723.9      0.2   0.00000   0.00000   0.00000   0.00000000000000   0.00000   0.00000   0.00000
  68 57252731.6      0.2   0.00002   0.00262   0.00483   0.00001881692188   0.99960   0.00014   0.00026
  69 57253320.6      0.2   0.00000   0.00000   0.00000   0.00000000000000   0.00000   0.00000   0.00000
  70 57253321.8      0.2   0.00000   0.00032   0.00212   0.00000309670329   0.99921   0.00010   0.00068
  71 57253726.1      0.2   0.00000   0.00000   0.00000   0.00000000000000   0.00000   0.00000   0.00000
  72 57253731.5      0.2   0.00003   0.00582   0.01055   0.00002524017943   0.99935   0.00023   0.00042
  73 57256037.3      0.2   0.00000   0.00000   0.00000   0.00000000000000   0.00000   0.00000   0.00000
  74 57256058.2      0.2   0.00003   0.00552   0.01289   0.00003410011696   0.99946   0.00016   0.00038
  75 57257565.8      0.2   0.00000   0.00000   0.00000   0.00000000000000   0.00000   0.00000   0.00000
  76 57257578.5      0.2   0.00005   0.00632   0.01323   0.00005259549116   0.99963   0.00012   0.00025
  77 57258325.3      0.2   0.00000   0.00000   0.00000   0.00000000000000   0.00000   0.00000   0.00000
  78 57258339.4      0.2   0.00007   0.00064   0.00151   0.00006613934369   0.99997   0.00001   0.00002
  79 57258779.4      0.2   0.00000   0.00000   0.00000   0.00000000000000   0.00000   0.00000   0.00000
  80 57258780.2      0.2   0.00000   0.00107   0.02019   0.00000268662975   0.99209   0.00040   0.00752
  81 57258939.4      0.2   0.00000   0.00000   0.00000   0.00000000000000   0.00000   0.00000   0.00000
  82 57258963.1      0.2   0.00009   0.00088   0.00611   0.00009273186196   0.99992   0.00001   0.00007
  83 57259359.6      0.2   0.00000   0.00000   0.00000   0.00000000000000   0.00000   0.00000   0.00000
  84 57259364.1      0.2   0.00002   0.00316   0.00585   0.00002101360486   0.99957   0.00015   0.00028
  85 57260215.8      0.2   0.00000   0.00000   0.00000   0.00000000000000   0.00000   0.00000   0.00000
  86 57260226.1      0.2   0.00004   0.00045   0.00082   0.00003649657421   0.99997   0.00001   0.00002
  87 57261125.5      0.2   0.00000   0.00000   0.00000   0.00000000000000   0.00000   0.00000   0.00000
  88 57261127.7      0.2   0.00001   0.00010   0.00046   0.00000986498784   0.99994   0.00001   0.00005
  89 57261561.0      0.2   0.00000   0.00000   0.00000   0.00000000000000   0.00000   0.00000   0.00000
  90 57261568.5      0.2   0.00001   0.00044   0.00448   0.00000671784698   0.99927   0.00007   0.00067
  91 57262271.0      0.2   0.00000   0.00000   0.00000   0.00000000000000   0.00000   0.00000   0.00000
  92 57262276.5      0.2   0.00002   0.00103   0.00225   0.00001642381532   0.99980   0.00006   0.00014
  93 57262972.3      0.2   0.00000   0.00000   0.00000   0.00000000000000   0.00000   0.00000   0.00000
  94 57263011.9      0.2   0.00017   0.00002   0.00428   0.00016919527763   0.99997   0.00000   0.00003
  95 57264063.8      0.2   0.00000   0.00000   0.00000   0.00000000000000   0.00000   0.00000   0.00000
  96 57264072.5      0.2   0.00001   0.00130   0.00325   0.00001282997812   0.99964   0.00010   0.00025
  97 57264257.0      0.2   0.00000   0.00000   0.00000   0.00000000000000   0.00000   0.00000   0.00000
  98 57264288.8      0.2   0.00014   0.00296   0.01122   0.00014288631537   0.99990   0.00002   0.00008
  99 57264973.5      0.2   0.00000   0.00000   0.00000   0.00000000000000   0.00000   0.00000   0.00000
 100 57264981.8      0.2   0.00003   0.00052   0.00112   0.00002881720192   0.99994   0.00002   0.00004

Total run time:      916.150 sec

           *** ORCA-CIS/TD-DFT FINISHED WITHOUT ERROR ***

Maximum memory used throughout the entire CIS-calculation: 5725.9 MB

-----------------------
CIS/TD-DFT TOTAL ENERGY
-----------------------

    E(SCF)  =  -3450.131219679 Eh
    DE(CIS) =    260.530758478 Eh (Root  1)
    ----------------------------- ---------
    E(tot)  =  -3189.600461201 Eh


-------------------------   --------------------
FINAL SINGLE POINT ENERGY     -3189.600461200561
-------------------------   --------------------


                            ***************************************
                            *     ORCA property calculations      *
                            ***************************************

                                    ---------------------
                                    Active property flags
                                    ---------------------
   (+) Dipole Moment


------------------------------------------------------------------------------
                       ORCA ELECTRIC PROPERTIES CALCULATION
------------------------------------------------------------------------------

Dipole Moment Calculation                       ... on
Quadrupole Moment Calculation                   ... off
Polarizability Calculation                      ... off
GBWName                                         ... FcCc_S1_FeK.gbw
Electron density                                ... FcCc_S1_FeK.scfp
The origin for moment calculation is the CENTER OF MASS  = (-0.000611,  0.014428 -0.005204)

-------------
DIPOLE MOMENT
-------------
                                X             Y             Z
Electronic contribution:     -0.52541       6.72093      -0.32709
Nuclear contribution   :      0.21736      -2.88879       0.19745
                        -----------------------------------------
Total Dipole Moment    :     -0.30805       3.83215      -0.12964
                        -----------------------------------------
Magnitude (a.u.)       :      3.84669
Magnitude (Debye)      :      9.77752


--------------------
Rotational spectrum 
--------------------
 
Rotational constants in cm-1:     0.023526     0.005246     0.004856 
Rotational constants in MHz :   705.299559   157.256906   145.583994 

 Dipole components along the rotational axes: 
x,y,z [a.u.] :     3.831588    -0.340519     0.004586 
x,y,z [Debye]:     9.739124    -0.865532     0.011656 

 

Timings for individual modules:

Sum of individual times         ...     1168.108 sec (=  19.468 min)
GTO integral calculation        ...        1.292 sec (=   0.022 min)   0.1 %
Relativistic integrals          ...        5.207 sec (=   0.087 min)   0.4 %
SCF iterations                  ...      243.700 sec (=   4.062 min)  20.9 %
CIS module                      ...      917.910 sec (=  15.298 min)  78.6 %
                             ****ORCA TERMINATED NORMALLY****
TOTAL RUN TIME: 0 days 0 hours 19 minutes 30 seconds 171 msec
