# Supplementary material for: High-Spin State of a Ferrocene Electron Donor Revealed by Optical and X-ray Transient Absorption Spectroscopy
Source: J Am Chem Soc. 2024 Jul 25;146(31):21651–63. doi: 10.1021/jacs.4c05646 (PMC11311227; doi:10.1021/jacs.4c05646)
Supplement: Supplementary file 1 — ja4c05646_si_001.zip [file ja4c05646_si_001.zip › DFT_LogFiles/FcCc_T1_FeK.out]

Warning: no access to tty (Bad file descriptor).
Thus no job control in this shell.

                                 *****************
                                 * O   R   C   A *
                                 *****************

                                            #,                                       
                                            ###                                      
                                            ####                                     
                                            #####                                    
                                            ######                                   
                                           ########,                                 
                                     ,,################,,,,,                         
                               ,,#################################,,                 
                          ,,##########################################,,             
                       ,#########################################, ''#####,          
                    ,#############################################,,   '####,        
                  ,##################################################,,,,####,       
                ,###########''''           ''''###############################       
              ,#####''   ,,,,##########,,,,          '''####'''          '####       
            ,##' ,,,,###########################,,,                        '##       
           ' ,,###''''                  '''############,,,                           
         ,,##''                                '''############,,,,        ,,,,,,###''
      ,#''                                            '''#######################'''  
     '                                                          ''''####''''         
             ,#######,   #######,   ,#######,      ##                                
            ,#'     '#,  ##    ##  ,#'     '#,    #''#        ######   ,####,        
            ##       ##  ##   ,#'  ##            #'  '#       #        #'  '#        
            ##       ##  #######   ##           ,######,      #####,   #    #        
            '#,     ,#'  ##    ##  '#,     ,#' ,#      #,         ##   #,  ,#        
             '#######'   ##     ##  '#######'  #'      '#     #####' # '####'        


                  #######################################################
                  #                        -***-                        #
                  #          Department of theory and spectroscopy      #
                  #    Directorship and core code : Frank Neese         #
                  #        Max Planck Institute fuer Kohlenforschung    #
                  #                Kaiser Wilhelm Platz 1               #
                  #                 D-45470 Muelheim/Ruhr               #
                  #                      Germany                        #
                  #                                                     #
                  #                  All rights reserved                #
                  #                        -***-                        #
                  #######################################################


                         Program Version 5.0.3 -  RELEASE  -


 With contributions from (in alphabetic order):
   Daniel Aravena         : Magnetic Suceptibility
   Michael Atanasov       : Ab Initio Ligand Field Theory (pilot matlab implementation)
   Alexander A. Auer      : GIAO ZORA, VPT2 properties, NMR spectrum
   Ute Becker             : Parallelization
   Giovanni Bistoni       : ED, misc. LED, open-shell LED, HFLD
   Martin Brehm           : Molecular dynamics
   Dmytro Bykov           : SCF Hessian
   Vijay G. Chilkuri      : MRCI spin determinant printing, contributions to CSF-ICE
   Dipayan Datta          : RHF DLPNO-CCSD density
   Achintya Kumar Dutta   : EOM-CC, STEOM-CC
   Dmitry Ganyushin       : Spin-Orbit,Spin-Spin,Magnetic field MRCI
   Miquel Garcia          : C-PCM and meta-GGA Hessian, CC/C-PCM, Gaussian charge scheme
   Yang Guo               : DLPNO-NEVPT2, F12-NEVPT2, CIM, IAO-localization
   Andreas Hansen         : Spin unrestricted coupled pair/coupled cluster methods
   Benjamin Helmich-Paris : MC-RPA, TRAH-SCF, COSX integrals
   Lee Huntington         : MR-EOM, pCC
   Robert Izsak           : Overlap fitted RIJCOSX, COSX-SCS-MP3, EOM
   Marcus Kettner         : VPT2
   Christian Kollmar      : KDIIS, OOCD, Brueckner-CCSD(T), CCSD density, CASPT2, CASPT2-K
   Simone Kossmann        : Meta GGA functionals, TD-DFT gradient, OOMP2, MP2 Hessian
   Martin Krupicka        : Initial AUTO-CI
   Lucas Lang             : DCDCAS
   Marvin Lechner         : AUTO-CI (C++ implementation), FIC-MRCC
   Dagmar Lenk            : GEPOL surface, SMD
   Dimitrios Liakos       : Extrapolation schemes; Compound Job, initial MDCI parallelization
   Dimitrios Manganas     : Further ROCIS development; embedding schemes
   Dimitrios Pantazis     : SARC Basis sets
   Anastasios Papadopoulos: AUTO-CI, single reference methods and gradients
   Taras Petrenko         : DFT Hessian,TD-DFT gradient, ASA, ECA, R-Raman, ABS, FL, XAS/XES, NRVS
   Peter Pinski           : DLPNO-MP2, DLPNO-MP2 Gradient
   Christoph Reimann      : Effective Core Potentials
   Marius Retegan         : Local ZFS, SOC
   Christoph Riplinger    : Optimizer, TS searches, QM/MM, DLPNO-CCSD(T), (RO)-DLPNO pert. Triples
   Tobias Risthaus        : Range-separated hybrids, TD-DFT gradient, RPA, STAB
   Michael Roemelt        : Original ROCIS implementation
   Masaaki Saitow         : Open-shell DLPNO-CCSD energy and density
   Barbara Sandhoefer     : DKH picture change effects
   Avijit Sen             : IP-ROCIS
   Kantharuban Sivalingam : CASSCF convergence, NEVPT2, FIC-MRCI
   Bernardo de Souza      : ESD, SOC TD-DFT
   Georgi Stoychev        : AutoAux, RI-MP2 NMR, DLPNO-MP2 response
   Willem Van den Heuvel  : Paramagnetic NMR
   Boris Wezisla          : Elementary symmetry handling
   Frank Wennmohs         : Technical directorship


 We gratefully acknowledge several colleagues who have allowed us to
 interface, adapt or use parts of their codes:
   Stefan Grimme, W. Hujo, H. Kruse, P. Pracht,  : VdW corrections, initial TS optimization,
                  C. Bannwarth, S. Ehlert          DFT functionals, gCP, sTDA/sTD-DF
   Ed Valeev, F. Pavosevic, A. Kumar             : LibInt (2-el integral package), F12 methods
   Garnet Chan, S. Sharma, J. Yang, R. Olivares  : DMRG
   Ulf Ekstrom                                   : XCFun DFT Library
   Mihaly Kallay                                 : mrcc  (arbitrary order and MRCC methods)
   Jiri Pittner, Ondrej Demel                    : Mk-CCSD
   Frank Weinhold                                : gennbo (NPA and NBO analysis)
   Christopher J. Cramer and Donald G. Truhlar   : smd solvation model
   Lars Goerigk                                  : TD-DFT with DH, B97 family of functionals
   V. Asgeirsson, H. Jonsson                     : NEB implementation
   FAccTs GmbH                                   : IRC, NEB, NEB-TS, DLPNO-Multilevel, CI-OPT
                                                   MM, QMMM, 2- and 3-layer-ONIOM, Crystal-QMMM,
                                                   LR-CPCM, SF, NACMEs, symmetry and pop. for TD-DFT,
                                                   nearIR, NL-DFT gradient (VV10), updates on ESD,
                                                   ML-optimized integration grids
   S Lehtola, MJT Oliveira, MAL Marques          : LibXC Library
   Liviu Ungur et al                             : ANISO software


 Your calculation uses the libint2 library for the computation of 2-el integrals
 For citations please refer to: http://libint.valeyev.net

 Your ORCA version has been built with support for libXC version: 5.1.0
 For citations please refer to: https://tddft.org/programs/libxc/

 This ORCA versions uses:
   CBLAS   interface :  Fast vector & matrix operations
   LAPACKE interface :  Fast linear algebra routines
   SCALAPACK package :  Parallel linear algebra routines
   Shared memory     :  Shared parallel matrices
   BLAS/LAPACK       :  OpenBLAS 0.3.15  USE64BITINT DYNAMIC_ARCH NO_AFFINITY SkylakeX SINGLE_THREADED
        Core in use  :  SkylakeX
   Copyright (c) 2011-2014, The OpenBLAS Project


================================================================================

----- Orbital basis set information -----
Your calculation utilizes the basis: ZORA-def2-TZVP(-f) 
   Exponents from def2-TZVP(-f) [F. Weigend and R. Ahlrichs, Phys. Chem. Chem. Phys. 7, 3297 (2005)],
   recontracted for ZORA by D. A. Pantazis.

----- AuxJ basis set information -----
Your calculation utilizes the auxiliary basis: def2/J
   F. Weigend, Phys. Chem. Chem. Phys. 8, 1057 (2006).

================================================================================
                                        WARNINGS
                       Please study these warnings very carefully!
================================================================================

INFO   : Checking CIS options ...

WARNING: CIS/ROCIS methods need fully converged wavefunctions
  ===> : Setting SCFConvForced true
         You can overwrite this default with %scf ConvForced false 


INFO   : the flag for use of the SHARK integral package has been found!

================================================================================
                                       INPUT FILE
================================================================================
NAME = FcCc_T1_FeK.inp
|  1> !B3LYP RIJCOSX ZORA-def2-TZVP(-f) def2/J ZORA CPCM(Acetonitrile) UKS
|  2> !SmallPrint TightSCF
|  3> 
|  4> %tddft
|  5> orbwin[0] = 1,1,-1,-1
|  6> orbwin[1] = 1,1,-1,-1
|  7> nroots 100
|  8> maxdim 1000
|  9> doquad TRUE
| 10> end
| 11> 
| 12> %maxcore 8024
| 13> 
| 14> %pal nprocs 16
| 15> end
| 16> 
| 17> * xyz 1 3
| 18> Fe       0.211316000     -2.756874000      0.097216000
| 19> C       -0.809706000     -4.355841000      1.196619000
| 20> C       -0.126570000     -5.018402000      0.151578000
| 21> C       -0.555262000     -4.446179000     -1.067053000
| 22> C       -1.596717000     -3.500456000     -0.785162000
| 23> C       -1.755219000     -3.445943000      0.618834000
| 24> H       -0.189760000     -4.701314000     -2.050003000
| 25> H       -2.154497000     -2.940293000     -1.519085000
| 26> H       -2.456030000     -2.834131000      1.164931000
| 27> H       -0.672709000     -4.530027000      2.252952000
| 28> H        0.667987000     -5.738988000      0.270034000
| 29> C        0.975215000     -1.057688000      1.270019000
| 30> C        1.997940000     -1.994250000      0.962898000
| 31> C        2.133150000     -2.037228000     -0.453993000
| 32> C        1.192451000     -1.125724000     -1.004358000
| 33> C        0.538112000     -0.434969000      0.060847000
| 34> C       -0.457859000      0.587220000     -0.064365000
| 35> C       -0.929629000      1.193235000     -1.279316000
| 36> H        2.822477000     -2.646884000     -1.016379000
| 37> H        2.564106000     -2.566165000      1.680910000
| 38> H        1.048091000     -0.936688000     -2.056870000
| 39> Co      -0.201411000      2.725708000     -0.096005000
| 40> C        1.090670000      3.747506000      1.154649000
| 41> C        0.141495000      4.658847000      0.600950000
| 42> C        0.274685000      4.623399000     -0.811040000
| 43> C        1.306388000      3.690299000     -1.131400000
| 44> C        1.823895000      3.165123000      0.084449000
| 45> H        2.592569000      2.414583000      0.176037000
| 46> H        1.213263000      3.523656000      2.202296000
| 47> H       -0.579748000      5.235575000      1.157360000
| 48> H       -0.327828000      5.167557000     -1.520411000
| 49> H        1.621199000      3.414853000     -2.125275000
| 50> C       -1.146685000      1.253946000      1.006141000
| 51> C       -2.090276000      2.159126000      0.454746000
| 52> C       -1.955736000      2.121670000     -0.963039000
| 53> H       -0.572551000      0.967840000     -2.271443000
| 54> H       -2.758667000      2.793919000      1.013842000
| 55> H       -2.503696000      2.723548000     -1.670010000
| 56> H       -0.983372000      1.082864000      2.057938000
| 57> H        0.634805000     -0.809157000      2.263468000
| 58> ENDD                         ****END OF INPUT****
================================================================================

                       ****************************
                       * Single Point Calculation *
                       ****************************

---------------------------------
CARTESIAN COORDINATES (ANGSTROEM)
---------------------------------
  Fe     0.211316   -2.756874    0.097216
  C     -0.809706   -4.355841    1.196619
  C     -0.126570   -5.018402    0.151578
  C     -0.555262   -4.446179   -1.067053
  C     -1.596717   -3.500456   -0.785162
  C     -1.755219   -3.445943    0.618834
  H     -0.189760   -4.701314   -2.050003
  H     -2.154497   -2.940293   -1.519085
  H     -2.456030   -2.834131    1.164931
  H     -0.672709   -4.530027    2.252952
  H      0.667987   -5.738988    0.270034
  C      0.975215   -1.057688    1.270019
  C      1.997940   -1.994250    0.962898
  C      2.133150   -2.037228   -0.453993
  C      1.192451   -1.125724   -1.004358
  C      0.538112   -0.434969    0.060847
  C     -0.457859    0.587220   -0.064365
  C     -0.929629    1.193235   -1.279316
  H      2.822477   -2.646884   -1.016379
  H      2.564106   -2.566165    1.680910
  H      1.048091   -0.936688   -2.056870
  Co    -0.201411    2.725708   -0.096005
  C      1.090670    3.747506    1.154649
  C      0.141495    4.658847    0.600950
  C      0.274685    4.623399   -0.811040
  C      1.306388    3.690299   -1.131400
  C      1.823895    3.165123    0.084449
  H      2.592569    2.414583    0.176037
  H      1.213263    3.523656    2.202296
  H     -0.579748    5.235575    1.157360
  H     -0.327828    5.167557   -1.520411
  H      1.621199    3.414853   -2.125275
  C     -1.146685    1.253946    1.006141
  C     -2.090276    2.159126    0.454746
  C     -1.955736    2.121670   -0.963039
  H     -0.572551    0.967840   -2.271443
  H     -2.758667    2.793919    1.013842
  H     -2.503696    2.723548   -1.670010
  H     -0.983372    1.082864    2.057938
  H      0.634805   -0.809157    2.263468

----------------------------
CARTESIAN COORDINATES (A.U.)
----------------------------
  NO LB      ZA    FRAG     MASS         X           Y           Z
   0 Fe   26.0000    0    55.850    0.399329   -5.209737    0.183712
   1 C     6.0000    0    12.011   -1.530123   -8.231347    2.261282
   2 C     6.0000    0    12.011   -0.239183   -9.483405    0.286441
   3 C     6.0000    0    12.011   -1.049293   -8.402061   -2.016438
   4 C     6.0000    0    12.011   -3.017358   -6.614903   -1.483741
   5 C     6.0000    0    12.011   -3.316883   -6.511889    1.169427
   6 H     1.0000    0     1.008   -0.358594   -8.884196   -3.873944
   7 H     1.0000    0     1.008   -4.071409   -5.556349   -2.870655
   8 H     1.0000    0     1.008   -4.641224   -5.355731    2.201401
   9 H     1.0000    0     1.008   -1.271236   -8.560510    4.257462
  10 H     1.0000    0     1.008    1.262312  -10.845116    0.510290
  11 C     6.0000    0    12.011    1.842889   -1.998741    2.399988
  12 C     6.0000    0    12.011    3.775559   -3.768586    1.819614
  13 C     6.0000    0    12.011    4.031069   -3.849803   -0.857922
  14 C     6.0000    0    12.011    2.253406   -2.127310   -1.897962
  15 C     6.0000    0    12.011    1.016884   -0.821972    0.114984
  16 C     6.0000    0    12.011   -0.865228    1.109685   -0.121632
  17 C     6.0000    0    12.011   -1.756744    2.254887   -2.417557
  18 H     1.0000    0     1.008    5.333709   -5.001886   -1.920678
  19 H     1.0000    0     1.008    4.845458   -4.849349    3.176460
  20 H     1.0000    0     1.008    1.980605   -1.770084   -3.886921
  21 Co   27.0000    0    58.930   -0.380612    5.150842   -0.181423
  22 C     6.0000    0    12.011    2.061068    7.081760    2.181970
  23 C     6.0000    0    12.011    0.267387    8.803945    1.135631
  24 C     6.0000    0    12.011    0.519079    8.736958   -1.532643
  25 C     6.0000    0    12.011    2.468716    6.973654   -2.138036
  26 C     6.0000    0    12.011    3.446662    5.981216    0.159585
  27 H     1.0000    0     1.008    4.899245    4.562901    0.332662
  28 H     1.0000    0     1.008    2.292735    6.658745    4.161736
  29 H     1.0000    0     1.008   -1.095565    9.893803    2.187093
  30 H     1.0000    0     1.008   -0.619505    9.765268   -2.873160
  31 H     1.0000    0     1.008    3.063622    6.453137   -4.016188
  32 C     6.0000    0    12.011   -2.166921    2.369615    1.901331
  33 C     6.0000    0    12.011   -3.950049    4.080157    0.859345
  34 C     6.0000    0    12.011   -3.695805    4.009375   -1.819880
  35 H     1.0000    0     1.008   -1.081965    1.828953   -4.292405
  36 H     1.0000    0     1.008   -5.213125    5.279742    1.915884
  37 H     1.0000    0     1.008   -4.731300    5.146760   -3.155862
  38 H     1.0000    0     1.008   -1.858304    2.046316    3.888939
  39 H     1.0000    0     1.008    1.199608   -1.529085    4.277335

--------------------------------
INTERNAL COORDINATES (ANGSTROEM)
--------------------------------
 Fe     0   0   0     0.000000000000     0.00000000     0.00000000
 C      1   0   0     2.192685191263     0.00000000     0.00000000
 C      2   1   0     1.413425825750    75.28931873     0.00000000
 C      3   2   1     1.412896849297   107.53053098   303.57217878
 C      4   3   2     1.434741456024   108.52638715   355.07155106
 C      5   4   3     1.413965812596   107.57008768     2.98721860
 H      4   3   2     1.079294344805   125.94610575   177.17746966
 H      5   4   3     1.078677006753   125.73072978   183.20206439
 H      6   5   4     1.078736258070   126.68099489   180.05653417
 H      2   1   3     1.079327729420   123.31867768   123.58804052
 H      3   2   1     1.079164877848   125.99400987   116.43303213
 C      1   2   3     2.201418093322   117.21464767   215.05308422
 C     12   1   2     1.420365486102    68.01975931    99.35398052
 C     13  12   1     1.423976459941   107.66324866    62.58190631
 C     14  13  12     1.420794068063   107.65030032     0.03514371
 C     15  14  13     1.428272974249   108.94747963     4.39860474
 C     16  15  14     1.432657191901   126.75354007   178.61095069
 C     17  16  15     1.437333310518   127.07656398   355.07773127
 H     14  13  12     1.078485124729   126.62791151   179.96510832
 H     13  12   1     1.078504491843   125.71104602   242.64337195
 H     15  14  13     1.079053255887   125.36648998   180.37126554
 Co    18  17  16     2.068574357855    73.33770944   237.85130952
 C     22  18  17     2.068255277059   158.72270086    46.18203634
 C     23  22  18     1.427605751427    70.45728800   163.98625379
 C     24  23  22     1.418700777791   107.91749032   300.31556127
 C     25  24  23     1.427486329115   107.91138529     0.00000000
 C     26  25  24     1.421939561594   108.21392654   359.12057735
 H     27  26  25     1.078220001493   126.09919040   177.98325974
 H     23  22  18     1.078286651479   123.77772991   284.60553261
 H     24  23  22     1.078145973017   125.88037176   117.66125123
 H     25  24  23     1.078117368274   126.14153356   177.26863946
 H     26  25  24     1.078315343609   125.79054745   177.77369271
 C     17  16  15     1.437006580844   126.81035717   177.93104668
 C     33  17  16     1.419067036368   108.97931880   182.33805382
 C     18  17  16     1.419478166582   108.94732636   177.67499095
 H     18  17  16     1.078250243792   125.51625472   358.54717327
 H     34  33  17     1.078098798323   125.89625968   179.51674799
 H     35  18  17     1.078111906680   125.90521777   180.43995023
 H     33  17  16     1.078061740302   125.49007354     1.47826611
 H     12   1   2     1.079160572696   123.96847371   340.68885531

---------------------------
INTERNAL COORDINATES (A.U.)
---------------------------
 Fe     0   0   0     0.000000000000     0.00000000     0.00000000
 C      1   0   0     4.143574509391     0.00000000     0.00000000
 C      2   1   0     2.670987721280    75.28931873     0.00000000
 C      3   2   1     2.669988100652   107.53053098   303.57217878
 C      4   3   2     2.711268424870   108.52638715   355.07155106
 C      5   4   3     2.672008148533   107.57008768     2.98721860
 H      4   3   2     2.039570729572   125.94610575   177.17746966
 H      5   4   3     2.038404129721   125.73072978   183.20206439
 H      6   5   4     2.038516098483   126.68099489   180.05653417
 H      2   1   3     2.039633817350   123.31867768   123.58804052
 H      3   2   1     2.039326072480   125.99400987   116.43303213
 C      1   2   3     4.160077302638   117.21464767   215.05308422
 C     12   1   2     2.684101778807    68.01975931    99.35398052
 C     13  12   1     2.690925530438   107.66324866    62.58190631
 C     14  13  12     2.684911681338   107.65030032     0.03514371
 C     15  14  13     2.699044765812   108.94747963     4.39860474
 C     16  15  14     2.707329736486   126.75354007   178.61095069
 C     17  16  15     2.716166320042   127.07656398   355.07773127
 H     14  13  12     2.038041525245   126.62791151   179.96510832
 H     13  12   1     2.038078123787   125.71104602   242.64337195
 H     15  14  13     2.039115137542   125.36648998   180.37126554
 Co    18  17  16     3.909039023997    73.33770944   237.85130952
 C     22  18  17     3.908436048678   158.72270086    46.18203634
 C     23  22  18     2.697783897408    70.45728800   163.98625379
 C     24  23  22     2.680955936006   107.91749032   300.31556127
 C     25  24  23     2.697558221943   107.91138529     0.00000000
 C     26  25  24     2.687076350401   108.21392654   359.12057735
 H     27  26  25     2.037540514938   126.09919040   177.98325974
 H     23  22  18     2.037666465158   123.77772991   284.60553261
 H     24  23  22     2.037400621392   125.88037176   117.66125123
 H     25  24  23     2.037346566262   126.14153356   177.26863946
 H     26  25  24     2.037720685426   125.79054745   177.77369271
 C     17  16  15     2.715548890437   126.81035717   177.93104668
 C     33  17  16     2.681648064411   108.97931880   182.33805382
 C     18  17  16     2.682424987921   108.94732636   177.67499095
 H     18  17  16     2.037597664601   125.51625472   358.54717327
 H     34  33  17     2.037311474141   125.89625968   179.51674799
 H     35  18  17     2.037336245345   125.90521777   180.43995023
 H     33  17  16     2.037241444628   125.49007354     1.47826611
 H     12   1   2     2.039317936921   123.96847371   340.68885531

---------------------
BASIS SET INFORMATION
---------------------
There are 4 groups of distinct atoms

 Group   1 Type Fe  : 17s11p7d1f contracted to 10s6p4d1f pattern {8111111111/611111/4111/1}
 Group   2 Type C   : 11s6p2d contracted to 6s3p2d pattern {611111/411/11}
 Group   3 Type H   : 5s1p contracted to 3s1p pattern {311/1}
 Group   4 Type Co  : 17s11p7d1f contracted to 10s6p4d1f pattern {8111111111/611111/4111/1}

Atom   0Fe   basis set group =>   1
Atom   1C    basis set group =>   2
Atom   2C    basis set group =>   2
Atom   3C    basis set group =>   2
Atom   4C    basis set group =>   2
Atom   5C    basis set group =>   2
Atom   6H    basis set group =>   3
Atom   7H    basis set group =>   3
Atom   8H    basis set group =>   3
Atom   9H    basis set group =>   3
Atom  10H    basis set group =>   3
Atom  11C    basis set group =>   2
Atom  12C    basis set group =>   2
Atom  13C    basis set group =>   2
Atom  14C    basis set group =>   2
Atom  15C    basis set group =>   2
Atom  16C    basis set group =>   2
Atom  17C    basis set group =>   2
Atom  18H    basis set group =>   3
Atom  19H    basis set group =>   3
Atom  20H    basis set group =>   3
Atom  21Co   basis set group =>   4
Atom  22C    basis set group =>   2
Atom  23C    basis set group =>   2
Atom  24C    basis set group =>   2
Atom  25C    basis set group =>   2
Atom  26C    basis set group =>   2
Atom  27H    basis set group =>   3
Atom  28H    basis set group =>   3
Atom  29H    basis set group =>   3
Atom  30H    basis set group =>   3
Atom  31H    basis set group =>   3
Atom  32C    basis set group =>   2
Atom  33C    basis set group =>   2
Atom  34C    basis set group =>   2
Atom  35H    basis set group =>   3
Atom  36H    basis set group =>   3
Atom  37H    basis set group =>   3
Atom  38H    basis set group =>   3
Atom  39H    basis set group =>   3
---------------------------------
AUXILIARY/J BASIS SET INFORMATION
---------------------------------
There are 4 groups of distinct atoms

 Group   1 Type Fe  : 19s5p5d3f3g contracted to 8s5p5d2f3g pattern {121111111/11111/11111/21/111}
 Group   2 Type C   : 12s5p4d2f1g contracted to 6s4p3d1f1g pattern {711111/2111/211/2/1}
 Group   3 Type H   : 5s2p1d contracted to 3s1p1d pattern {311/2/1}
 Group   4 Type Co  : 19s5p5d3f3g contracted to 8s5p5d2f3g pattern {121111111/11111/11111/21/111}

Atom   0Fe   basis set group =>   1
Atom   1C    basis set group =>   2
Atom   2C    basis set group =>   2
Atom   3C    basis set group =>   2
Atom   4C    basis set group =>   2
Atom   5C    basis set group =>   2
Atom   6H    basis set group =>   3
Atom   7H    basis set group =>   3
Atom   8H    basis set group =>   3
Atom   9H    basis set group =>   3
Atom  10H    basis set group =>   3
Atom  11C    basis set group =>   2
Atom  12C    basis set group =>   2
Atom  13C    basis set group =>   2
Atom  14C    basis set group =>   2
Atom  15C    basis set group =>   2
Atom  16C    basis set group =>   2
Atom  17C    basis set group =>   2
Atom  18H    basis set group =>   3
Atom  19H    basis set group =>   3
Atom  20H    basis set group =>   3
Atom  21Co   basis set group =>   4
Atom  22C    basis set group =>   2
Atom  23C    basis set group =>   2
Atom  24C    basis set group =>   2
Atom  25C    basis set group =>   2
Atom  26C    basis set group =>   2
Atom  27H    basis set group =>   3
Atom  28H    basis set group =>   3
Atom  29H    basis set group =>   3
Atom  30H    basis set group =>   3
Atom  31H    basis set group =>   3
Atom  32C    basis set group =>   2
Atom  33C    basis set group =>   2
Atom  34C    basis set group =>   2
Atom  35H    basis set group =>   3
Atom  36H    basis set group =>   3
Atom  37H    basis set group =>   3
Atom  38H    basis set group =>   3
Atom  39H    basis set group =>   3


           ************************************************************
           *        Program running with 16 parallel MPI-processes    *
           *              working on a common directory               *
           ************************************************************
------------------------------------------------------------------------------
                           ORCA GTO INTEGRAL CALCULATION
                           -- RI-GTO INTEGRALS CHOSEN --
------------------------------------------------------------------------------
------------------------------------------------------------------------------
                   ___                                                        
                  /   \      - P O W E R E D   B Y -                         
                 /     \                                                     
                 |  |  |   _    _      __       _____    __    __             
                 |  |  |  | |  | |    /  \     |  _  \  |  |  /  |          
                  \  \/   | |  | |   /    \    | | | |  |  | /  /          
                 / \  \   | |__| |  /  /\  \   | |_| |  |  |/  /          
                |  |  |   |  __  | /  /__\  \  |    /   |      \           
                |  |  |   | |  | | |   __   |  |    \   |  |\   \          
                \     /   | |  | | |  |  |  |  | |\  \  |  | \   \       
                 \___/    |_|  |_| |__|  |__|  |_| \__\ |__|  \__/        
                                                                              
                      - O R C A' S   B I G   F R I E N D -                    
                                      &                                       
                       - I N T E G R A L  F E E D E R -                       
                                                                              
 v1 FN, 2020, v2 2021                                                         
------------------------------------------------------------------------------


Reading SHARK input file FcCc_T1_FeK.SHARKINP.tmp ... ok
----------------------
SHARK INTEGRAL PACKAGE
----------------------

Number of atoms                             ...     40
Number of basis functions                   ...    718
Number of shells                            ...    334
Maximum angular momentum                    ...      3
Integral batch strategy                     ... SHARK/LIBINT Hybrid
RI-J (if used) integral strategy            ... SPLIT-RIJ (Revised 2003 algorithm where possible)
Printlevel                                  ...      1
Contraction scheme used                     ... SEGMENTED contraction
Coulomb Range Separation                    ... NOT USED
Exchange Range Separation                   ... NOT USED
Finite Nucleus Model                        ... NOT USED
Auxiliary Coulomb fitting basis             ... AVAILABLE
   # of basis functions in Aux-J            ...   1356
   # of shells in Aux-J                     ...    436
   Maximum angular momentum in Aux-J        ...      4
Auxiliary J/K fitting basis                 ... NOT available
Auxiliary Correlation fitting basis         ... NOT available
Auxiliary 'external' fitting basis          ... NOT available
Integral threshold                          ...     2.500000e-11
Primitive cut-off                           ...     2.500000e-12
Primitive pair pre-selection threshold      ...     2.500000e-12

Calculating pre-screening integrals         ... done (  0.1 sec) Dimension = 334
Organizing shell pair data                  ... done (  0.3 sec)
Shell pair information
Total number of shell pairs                 ...     55945
Shell pairs after pre-screening             ...     39350
Total number of primitive shell pairs       ...    157652
Primitive shell pairs kept                  ...     75828
          la=0 lb=0:  12200 shell pairs
          la=1 lb=0:  12593 shell pairs
          la=1 lb=1:   3262 shell pairs
          la=2 lb=0:   6563 shell pairs
          la=2 lb=1:   3371 shell pairs
          la=2 lb=2:    914 shell pairs
          la=3 lb=0:    257 shell pairs
          la=3 lb=1:    124 shell pairs
          la=3 lb=2:     64 shell pairs
          la=3 lb=3:      2 shell pairs

Calculating one electron integrals          ... done (  0.0 sec)
Calculating RI/J V-Matrix + Cholesky decomp.... done (  0.1 sec)
Calculating Nuclear repulsion               ... done (  0.0 sec) ENN=   2654.962723142075 Eh

SHARK setup successfully completed in   1.2 seconds

Maximum memory used throughout the entire GTOINT-calculation: 55.2 MB


           ************************************************************
           *        Program running with 16 parallel MPI-processes    *
           *              working on a common directory               *
           ************************************************************
------------------------------------------------------------------------------
                          ORCA RELATIVISTIC HAMILTONIAN
------------------------------------------------------------------------------

Relativistic Method            ... ZORA(MP)
Treatment of potential         ... Van Wuellen
Nucleus model                  ... Point Nucleus
Speed of light used            ... 137.03598950000000


            *************************************************
            *         ZERO ORDER REGULAR APPROXIMATION      *
            *                     ZORA(MP)                  *
            *            Programmed by FN according to      *
            *                   C. van Wuellen              *
            *       J. Chem. Phys. (1998) vol 109, 392-399  *
            *************************************************

Terms included in model potential: +V(e,N)+V(C)+V(Xa)+V(VWN-V)
Basis function cutoff value   ... 1.000000e-11
Loading the fitted atomic densities (ZORA)   ... done
Calculating the cutoffs                      ... done
Number of fit functions                      ... 364
Setting up the integration grid ... done

Maximum memory used throughout the entire REL-calculation: 42.4 MB


           ************************************************************
           *        Program running with 16 parallel MPI-processes    *
           *              working on a common directory               *
           ************************************************************
-------------------------------------------------------------------------------
                                 ORCA SCF
-------------------------------------------------------------------------------

------------
SCF SETTINGS
------------
Hamiltonian:
 Density Functional     Method          .... DFT(GTOs)
 Exchange Functional    Exchange        .... B88
   X-Alpha parameter    XAlpha          ....  0.666667
   Becke's b parameter  XBeta           ....  0.004200
 Correlation Functional Correlation     .... LYP
 LDA part of GGA corr.  LDAOpt          .... VWN-5
 Gradients option       PostSCFGGA      .... off
 Hybrid DFT is turned on
   Fraction HF Exchange ScalHFX         ....  0.200000
   Scaling of DF-GGA-X  ScalDFX         ....  0.720000
   Scaling of DF-GGA-C  ScalDFC         ....  0.810000
   Scaling of DF-LDA-C  ScalLDAC        ....  1.000000
   Perturbative correction              ....  0.000000
   Density functional embedding theory  .... OFF
   NL short-range parameter             ....  4.800000
 RI-approximation to the Coulomb term is turned on
   Number of AuxJ basis functions       .... 1356
   RIJ-COSX (HFX calculated with COS-X)).... on

Relativistic Settings:
 Scalar relativistic method             .... ZORA
 Speed of light used       Velit        ....       137.035989
Orbital energies will be scaled


General Settings:
 Integral files         IntName         .... FcCc_T1_FeK
 Hartree-Fock type      HFTyp           .... UHF
 Total Charge           Charge          ....    1
 Multiplicity           Mult            ....    3
 Number of Electrons    NEL             ....  190
 Basis Dimension        Dim             ....  718
 Nuclear Repulsion      ENuc            ....   2654.9627231421 Eh

Convergence Acceleration:
 DIIS                   CNVDIIS         .... on
   Start iteration      DIISMaxIt       ....    12
   Startup error        DIISStart       ....  0.200000
   # of expansion vecs  DIISMaxEq       ....     5
   Bias factor          DIISBfac        ....   1.050
   Max. coefficient     DIISMaxC        ....  10.000
 Trust-Rad. Augm. Hess. CNVTRAH         .... auto
   Auto Start mean grad. ratio tolernc. ....  1.125000
   Auto Start start iteration           ....    20
   Auto Start num. interpolation iter.  ....    10
   Max. Number of Micro iterations      ....    16
   Max. Number of Macro iterations      .... Maxiter - #DIIS iter
   Number of Davidson start vectors     ....     2
   Converg. threshold I  (grad. norm)   ....   1.000e-05
   Converg. threshold II (energy diff.) ....   1.000e-08
   Grad. Scal. Fac. for Micro threshold ....   0.100
   Minimum threshold for Micro iter.    ....   0.010
   NR start threshold (gradient norm)   ....   0.001
   Initial trust radius                 ....   0.400
   Minimum AH scaling param. (alpha)    ....   1.000
   Maximum AH scaling param. (alpha)    .... 1000.000
   Orbital update algorithm             .... Taylor
   White noise on init. David. guess    .... on
   Maximum white noise                  ....   0.010
   Quad. conv. algorithm                .... NR
 SOSCF                  CNVSOSCF        .... off
 Level Shifting         CNVShift        .... on
   Level shift para.    LevelShift      ....    0.2500
   Turn off err/grad.   ShiftErr        ....    0.0010
 Zerner damping         CNVZerner       .... off
 Static damping         CNVDamp         .... on
   Fraction old density DampFac         ....    0.7000
   Max. Damping (<1)    DampMax         ....    0.9800
   Min. Damping (>=0)   DampMin         ....    0.0000
   Turn off err/grad.   DampErr         ....    0.1000
 Fernandez-Rico         CNVRico         .... off

SCF Procedure:
 Maximum # iterations   MaxIter         ....   125
 SCF integral mode      SCFMode         .... Direct
   Integral package                     .... SHARK and LIBINT hybrid scheme
 Reset frequency        DirectResetFreq ....    20
 Integral Threshold     Thresh          ....  2.500e-11 Eh
 Primitive CutOff       TCut            ....  2.500e-12 Eh

Convergence Tolerance:
 Convergence Check Mode ConvCheckMode   .... Total+1el-Energy
 Convergence forced     ConvForced      .... 1
 Energy Change          TolE            ....  1.000e-08 Eh
 1-El. energy change                    ....  1.000e-05 Eh
 DIIS Error             TolErr          ....  5.000e-07


Diagonalization of the overlap matrix:
Smallest eigenvalue                        ... 7.248e-06
Time for diagonalization                   ...    0.110 sec
Threshold for overlap eigenvalues          ... 1.000e-08
Number of eigenvalues below threshold      ... 0
Time for construction of square roots      ...    0.062 sec
Total time needed                          ...    0.174 sec

Time for model grid setup =    0.282 sec

------------------------------
INITIAL GUESS: MODEL POTENTIAL
------------------------------
Loading ZORA relativistic densities                ... done
Calculating cut-offs                               ... done
Initializing the effective Hamiltonian             ... done
Setting up the integral package (SHARK)            ... done
Starting the Coulomb interaction                   ... done (   0.3 sec)
Reading the grid                                   ... done
Mapping shells                                     ... done
Starting the XC term evaluation                    ... done (   0.2 sec)
  promolecular density results
     # of electrons  =    190.993912730
     EX              =   -222.885853753
     EC              =     -7.121360581
     EX+EC           =   -230.007214334
Transforming the Hamiltonian                       ... done (   0.1 sec)
Diagonalizing the Hamiltonian                      ... done (   0.1 sec)
Back transforming the eigenvectors                 ... done (   0.0 sec)
Now organizing SCF variables                       ... done
                      ------------------
                      INITIAL GUESS DONE (   1.0 sec)
                      ------------------
-------------------
DFT GRID GENERATION
-------------------

General Integration Accuracy     IntAcc      ... 4.388
Radial Grid Type                 RadialGrid  ... OptM3 with GC (2021)
Angular Grid (max. ang.)         AngularGrid ... 4 (Lebedev-302)
Angular grid pruning method      GridPruning ... 4 (adaptive)
Weight generation scheme         WeightScheme... Becke
Basis function cutoff            BFCut       ... 1.0000e-11
Integration weight cutoff        WCut        ... 1.0000e-14
Angular grids for H and He will be reduced by one unit
Partially contracted basis set               ... off
Rotationally invariant grid construction     ... off

Total number of grid points                  ...   196751
Total number of batches                      ...     3097
Average number of points per batch           ...       63
Average number of grid points per atom       ...     4919
Time for grid setup =    1.169 sec

--------------------
COSX GRID GENERATION
--------------------

GRIDX 1
-------
General Integration Accuracy     IntAcc      ... 3.816
Radial Grid Type                 RadialGrid  ... OptM3 with GC (2021)
Angular Grid (max. ang.)         AngularGrid ... 1 (Lebedev-50)
Angular grid pruning method      GridPruning ... 4 (adaptive)
Weight generation scheme         WeightScheme... Becke
Basis function cutoff            BFCut       ... 1.0000e-11
Integration weight cutoff        WCut        ... 1.0000e-14
Angular grids for H and He will be reduced by one unit
Partially contracted basis set               ... on
Rotationally invariant grid construction     ... off

Total number of grid points                  ...    24562
Total number of batches                      ...      401
Average number of points per batch           ...       61
Average number of grid points per atom       ...      614
UseSFitting                                  ... on

GRIDX 2
-------
General Integration Accuracy     IntAcc      ... 4.020
Radial Grid Type                 RadialGrid  ... OptM3 with GC (2021)
Angular Grid (max. ang.)         AngularGrid ... 2 (Lebedev-110)
Angular grid pruning method      GridPruning ... 4 (adaptive)
Weight generation scheme         WeightScheme... Becke
Basis function cutoff            BFCut       ... 1.0000e-11
Integration weight cutoff        WCut        ... 1.0000e-14
Angular grids for H and He will be reduced by one unit
Partially contracted basis set               ... on
Rotationally invariant grid construction     ... off

Total number of grid points                  ...    52640
Total number of batches                      ...      844
Average number of points per batch           ...       62
Average number of grid points per atom       ...     1316
UseSFitting                                  ... on

GRIDX 3
-------
General Integration Accuracy     IntAcc      ... 4.338
Radial Grid Type                 RadialGrid  ... OptM3 with GC (2021)
Angular Grid (max. ang.)         AngularGrid ... 3 (Lebedev-194)
Angular grid pruning method      GridPruning ... 4 (adaptive)
Weight generation scheme         WeightScheme... Becke
Basis function cutoff            BFCut       ... 1.0000e-11
Integration weight cutoff        WCut        ... 1.0000e-14
Angular grids for H and He will be reduced by one unit
Partially contracted basis set               ... on
Rotationally invariant grid construction     ... off

Total number of grid points                  ...   114693
Total number of batches                      ...     1812
Average number of points per batch           ...       63
Average number of grid points per atom       ...     2867
UseSFitting                                  ... on

Time for X-Grid setup             =    1.260 sec


--------------------
CPCM SOLVATION MODEL
--------------------
CPCM parameters:
  Epsilon                                         ...      36.6000
  Refrac                                          ...       1.3440
  Rsolv                                           ...       1.3000
  Surface type                                    ... GAUSSIAN VDW
  Epsilon function type                           ...         CPCM
Radii:
 Radius for Fe used is    4.5353 Bohr (=   2.4000 Ang.)
 Radius for C  used is    3.8550 Bohr (=   2.0400 Ang.)
 Radius for H  used is    2.4944 Bohr (=   1.3200 Ang.)
 Radius for Co used is    4.5353 Bohr (=   2.4000 Ang.)
Calculating surface                               ...        done! (  0.0s)
GEPOL surface points                              ...         2065
GEPOL Volume                                      ...    2461.9815
GEPOL Surface-area                                ...    1198.2330
Calculating surface distance matrix               ...        done! (  0.0s)
Performing Cholesky decomposition & store         ...        done! (  0.2s)
Overall time for CPCM initialization              ...                 0.2s
--------------
SCF ITERATIONS
--------------
ITER       Energy         Delta-E        Max-DP      RMS-DP      [F,P]     Damp
               ***  Starting incremental Fock matrix formation  ***
  0  -3449.3621870264   0.000000000000 0.14291141  0.00071717  0.2077001 0.7000
  1  -3449.5558195194  -0.193632492932 0.04431852  0.00046959  0.1427272 0.7000
                               ***Turning on DIIS***
  2  -3449.7428248103  -0.187005290965 0.11699984  0.00087936  0.0681199 0.0000
  3  -3449.9428852605  -0.200060450140 0.01529562  0.00014264  0.1025113 0.7000
  4  -3449.9980968893  -0.055211628799 0.05971418  0.00048908  0.0712323 0.0000
  5  -3450.0544419324  -0.056345043125 0.06072125  0.00016885  0.0398339 0.0000
  6  -3450.0688188684  -0.014376935969 0.01532519  0.00007815  0.0144402 0.0000
  7  -3450.0716018030  -0.002782934658 0.01297935  0.00006151  0.0148408 0.0000
  8  -3450.0749758506  -0.003374047550 0.01055172  0.00005961  0.0080035 0.0000
  9  -3450.0772641923  -0.002288341728 0.01336796  0.00006158  0.0078433 0.0000
 10  -3450.0794153644  -0.002151172139 0.01303308  0.00004984  0.0083737 0.0000
 11  -3450.0808752729  -0.001459908447 0.00838031  0.00004457  0.0082725 0.0000
 12  -3450.0823927513  -0.001517478463 0.01332772  0.00005917  0.0088866 0.0000
 13  -3450.0840853568  -0.001692605448 0.00823392  0.00003736  0.0088757 0.0000
 14  -3450.0852166622  -0.001131305376 0.00736896  0.00003208  0.0095542 0.0000
 15  -3450.0860859987  -0.000869336559 0.00707861  0.00003121  0.0097889 0.0000
 16  -3450.0870109631  -0.000924964317 0.00534491  0.00002460  0.0098997 0.0000
 17  -3450.0876887219  -0.000677758830 0.00529411  0.00002317  0.0100635 0.0000
 18  -3450.0883292392  -0.000640517347 0.00201968  0.00001452  0.0101407 0.0000
 19  -3450.0881050069   0.000224232287 0.00138472  0.00001353  0.0105248 0.0000
               *** Restarting incremental Fock matrix formation ***
                                   *** Resetting DIIS ***

 WARNING: the maximum gradient error descreased on average only by a factor   1.0
          during the last 20 iterations

                      *** Initiating the TRAH-SCF procedure ***


TRAH GRIDX
----------

General Integration Accuracy     IntAcc      ... 3.067
Radial Grid Type                 RadialGrid  ... OptM3 with GC (2021)
Angular Grid (max. ang.)         AngularGrid ... 1 (Lebedev-50)
Angular grid pruning method      GridPruning ... 4 (adaptive)
Weight generation scheme         WeightScheme... Becke
Basis function cutoff            BFCut       ... 1.0000e-11
Integration weight cutoff        WCut        ... 1.0000e-14
Angular grids for H and He will be reduced by one unit
Partially contracted basis set               ... on
Rotationally invariant grid construction     ... off

Total number of grid points                  ...    13284
Total number of batches                      ...      234
Average number of points per batch           ...       56
Average number of grid points per atom       ...      332


TRAH GRID
---------

General Integration Accuracy     IntAcc      ... 3.467
Radial Grid Type                 RadialGrid  ... OptM3 with GC (2021)
Angular Grid (max. ang.)         AngularGrid ... 1 (Lebedev-50)
Angular grid pruning method      GridPruning ... 4 (adaptive)
Weight generation scheme         WeightScheme... Becke
Basis function cutoff            BFCut       ... 1.0000e-11
Integration weight cutoff        WCut        ... 1.0000e-14
Angular grids for H and He will be reduced by one unit
Partially contracted basis set               ... off
Rotationally invariant grid construction     ... off

Total number of grid points                  ...    33096
Total number of batches                      ...      539
Average number of points per batch           ...       61
Average number of grid points per atom       ...      827

 --------------------------------------------------------------------------------------------
   Iter.        energy            ||Error||_2        Shift      TRadius  Mac/Mic        Rej.
 --------------------------------------------------------------------------------------------
    0      -3450.088038279109     4.513070e-02                     0.400 (TRAH MAcro)   No
    0     dE    -3.157317e-04     1.325421e-01    -3.1572e-04      0.007 (TRAH MIcro)
    0     dE    -5.497861e-03     3.140255e-01    -5.1597e-03      0.256 (TRAH MIcro)
    0     dE    -1.344648e-02     6.539826e-02    -4.0279e-02      0.400 (TRAH MIcro)
    0     dE    -1.384258e-02     4.913195e-02    -4.2693e-02      0.400 (TRAH MIcro)
    0     dE    -1.431267e-02     2.375030e-02    -4.5647e-02      0.400 (TRAH MIcro)
    0     dE    -1.452409e-02     2.217579e-02    -4.6687e-02      0.400 (TRAH MIcro)
    0     dE    -1.455743e-02     5.808383e-03    -4.7254e-02      0.400 (TRAH MIcro)
    0     dE    -1.261336e-02     6.274444e-03    -5.3454e-02      0.348 (TRAH MIcro)
    0     dE    -1.260058e-02     7.736352e-04    -5.3463e-02      0.348 (TRAH MIcro)
    1      -3450.099578242706     2.242082e-02                     0.480 (TRAH MAcro)   No
    1     dE    -9.800403e-05     7.160316e-02    -9.8002e-05      0.004 (TRAH MIcro)
    1     dE    -5.377724e-03     8.657025e-02    -4.8260e-03      0.338 (TRAH MIcro)
    1     dE    -7.571561e-03     7.387367e-02    -6.3455e-03      0.440 (TRAH MIcro)
    1     dE    -8.743233e-03     5.511566e-02    -7.6550e-03      0.480 (TRAH MIcro)
    1     dE    -9.284376e-03     1.993376e-02    -9.9742e-03      0.480 (TRAH MIcro)
    1     dE    -9.546209e-03     1.689981e-02    -1.1151e-02      0.480 (TRAH MIcro)
    1     dE    -9.610507e-03     5.853290e-03    -1.1439e-02      0.480 (TRAH MIcro)
    1     dE    -9.627609e-03     6.202932e-03    -1.1561e-02      0.480 (TRAH MIcro)
    1     dE    -9.637840e-03     1.957463e-03    -1.1664e-02      0.480 (TRAH MIcro)
    2      -3450.107132766891     3.417183e-02                     0.576 (TRAH MAcro)   No
    2     dE    -1.121960e-04     2.504549e-01    -1.1219e-04      0.003 (TRAH MIcro)
    2     dE    -2.801771e-04     9.636597e-02    -2.8010e-04      0.016 (TRAH MIcro)
    2     dE    -4.311675e-04     2.100606e-02    -4.3080e-04      0.029 (TRAH MIcro)
    2     dE    -4.468035e-04     2.800746e-02    -4.4637e-04      0.031 (TRAH MIcro)
    2     dE    -4.623180e-04     1.188186e-02    -4.6172e-04      0.036 (TRAH MIcro)
    2     dE    -4.719824e-04     1.324257e-02    -4.7118e-04      0.041 (TRAH MIcro)
    2     dE    -4.775873e-04     1.424323e-02    -4.7662e-04      0.045 (TRAH MIcro)
    2     dE    -4.797904e-04     3.350843e-03    -4.7874e-04      0.047 (TRAH MIcro)
    3      -3450.107613814049     3.360406e-03                     0.691 (TRAH MAcro)   No
    3     dE    -4.644809e-09     1.150163e-03    -1.0072e-08      0.000 (TRAH MIcro)
    3     dE    -5.999070e-07     6.480904e-04    -5.9991e-07      0.001 (TRAH MIcro)
    3     dE    -7.860525e-07     6.246906e-04    -7.8605e-07      0.002 (TRAH MIcro)
    3     dE    -1.049243e-06     6.355427e-04    -1.0492e-06      0.003 (TRAH MIcro)
    3     dE    -1.129521e-06     4.087736e-04    -1.1295e-06      0.003 (TRAH MIcro)
    3     dE    -1.248080e-06     2.683521e-04    -1.2481e-06      0.004 (TRAH MIcro)
    4      -3450.107615058535     2.687650e-04                           (NR   MAcro)
    4     dE    -4.432855e-08     1.520591e-04                           (NR   MIcro)
    4     dE    -6.341972e-08     1.957752e-04                           (NR   MIcro)
    4     dE    -8.442250e-08     1.362559e-04                           (NR   MIcro)
    4     dE    -9.119700e-08     1.288262e-04                           (NR   MIcro)
    4     dE    -1.005130e-07     8.002879e-05                           (NR   MIcro)
    4     dE    -1.086701e-07     6.900360e-05                           (NR   MIcro)
    4     dE    -1.109066e-07     2.514285e-05                           (NR   MIcro)
    4     dE    -1.113304e-07     1.165439e-05                           (NR   MIcro)
    4     dE    -1.114970e-07     9.829346e-06                           (NR   MIcro)
    4     dE    -1.115834e-07     8.064939e-06                           (NR   MIcro)
    4     dE    -1.117184e-07     1.147033e-05                           (NR   MIcro)
    4     dE    -1.117988e-07     8.488598e-06                           (NR   MIcro)
    4     dE    -1.118600e-07     5.744143e-06                           (NR   MIcro)
    4     dE    -1.118886e-07     5.021779e-06                           (NR   MIcro)
    4     dE    -1.119171e-07     5.159172e-06                           (NR   MIcro)
    5      -3450.107615170389     5.167576e-06                           (NR   MAcro)
    5     dE    -1.290474e-11     2.199277e-06                           (NR   MIcro)
    5     dE    -1.813156e-11     3.168448e-06                           (NR   MIcro)
    5     dE    -2.174912e-11     2.402462e-06                           (NR   MIcro)
    5     dE    -2.407441e-11     2.616683e-06                           (NR   MIcro)
    5     dE    -2.772947e-11     1.511865e-06                           (NR   MIcro)
    5     dE    -3.032651e-11     1.260292e-06                           (NR   MIcro)
    5     dE    -3.193453e-11     9.131255e-07                           (NR   MIcro)
    6      -3450.107615170420     9.154554e-07                           (NR   MAcro)

               *****************************************************
               *                     SUCCESS                       *
               *           SCF CONVERGED AFTER  81 CYCLES          *
               *****************************************************

Old exchange energy                            =    -44.614250709 Eh
New exchange energy                            =    -44.614229689 Eh
Exchange energy change after final integration =      0.000021020 Eh
Total energy after final integration           =  -3450.107594150 Eh
Final COS-X integration done in                =    14.542 sec

----------------
TOTAL SCF ENERGY
----------------

Total Energy       :        -3450.10759415 Eh          -93882.20052 eV

Components:
Nuclear Repulsion  :         2654.96272314 Eh           72245.20857 eV
Electronic Energy  :        -6105.07031729 Eh         -166127.40909 eV
One Electron Energy:       -10005.54449885 Eh         -272264.70748 eV
Two Electron Energy:         3900.47418156 Eh          106137.29840 eV
Max COSX asymmetry :            0.00000057 Eh               0.00002 eV
CPCM Dielectric    :           -0.07113873 Eh              -1.93578 eV

Virial components:
Potential Energy   :        -6928.45944940 Eh         -188532.96645 eV
Kinetic Energy     :         3478.35185525 Eh           94650.76593 eV
Virial Ratio       :            1.99187999


DFT components:
N(Alpha)           :       96.000051932526 electrons
N(Beta)            :       94.000057731356 electrons
N(Total)           :      190.000109663882 electrons
E(X)               :     -177.908120069442 Eh       
E(C)               :       -8.316377637644 Eh       
E(XC)              :     -186.224497707086 Eh       
DFET-embed. en.    :        0.000000000000 Eh       
CPCM Solvation Model Properties:
Surface-charge          :           -1.02993875
Charge-correction       :            0.00307021 Eh               0.08354 eV
Free-energy (cav+disp)  :  This term is not implemented in the current solvation scheme

---------------
SCF CONVERGENCE
---------------

  Last Energy change         ...   -3.0923e-11  Tolerance :   1.0000e-08
  Last Orbital Gradient      ...    9.1546e-07  Tolerance :   1.0000e-05
  Last Orbital Rotation      ...    2.9560e-05

             **** THE GBW FILE WAS UPDATED (FcCc_T1_FeK.gbw) ****
             **** DENSITY FcCc_T1_FeK.scfp WAS UPDATED ****
             **** ENERGY FILE WAS UPDATED (FcCc_T1_FeK.en.tmp) ****
----------------------
UHF SPIN CONTAMINATION
----------------------

Warning: in a DFT calculation there is little theoretical justification to 
         calculate <S**2> as in Hartree-Fock theory. We will do it anyways
         but you should keep in mind that the values have only limited relevance

Expectation value of <S**2>     :     2.112018
Ideal value S*(S+1) for S=1.0   :     2.000000
Deviation                       :     0.112018

             **** THE GBW FILE WAS UPDATED (FcCc_T1_FeK.gbw) ****
             **** DENSITY FcCc_T1_FeK.scfp WAS UPDATED ****
----------------
ORBITAL ENERGIES
----------------
                 SPIN UP ORBITALS
  NO   OCC          E(Eh)            E(eV) 
   0   1.0000    -283.065440     -7702.6022 
   1   1.0000    -260.761209     -7095.6732 
   2   1.0000     -33.517019      -912.0445 
   3   1.0000     -30.556624      -831.4880 
   4   1.0000     -28.675396      -780.2972 
   5   1.0000     -28.656016      -779.7699 
   6   1.0000     -28.653892      -779.7120 
   7   1.0000     -25.993226      -707.3116 
   8   1.0000     -25.989839      -707.2195 
   9   1.0000     -25.987219      -707.1482 
  10   1.0000     -10.238568      -278.6056 
  11   1.0000     -10.226042      -278.2647 
  12   1.0000     -10.225594      -278.2526 
  13   1.0000     -10.224877      -278.2331 
  14   1.0000     -10.224636      -278.2265 
  15   1.0000     -10.222719      -278.1743 
  16   1.0000     -10.222664      -278.1728 
  17   1.0000     -10.221512      -278.1415 
  18   1.0000     -10.221030      -278.1284 
  19   1.0000     -10.219953      -278.0991 
  20   1.0000     -10.214056      -277.9386 
  21   1.0000     -10.207369      -277.7566 
  22   1.0000     -10.207294      -277.7546 
  23   1.0000     -10.202350      -277.6200 
  24   1.0000     -10.201881      -277.6073 
  25   1.0000     -10.198690      -277.5205 
  26   1.0000     -10.198531      -277.5161 
  27   1.0000     -10.194269      -277.4002 
  28   1.0000     -10.193740      -277.3858 
  29   1.0000     -10.192989      -277.3653 
  30   1.0000      -3.860644      -105.0535 
  31   1.0000      -3.555187       -96.7416 
  32   1.0000      -2.497353       -67.9564 
  33   1.0000      -2.451949       -66.7209 
  34   1.0000      -2.451678       -66.7136 
  35   1.0000      -2.277944       -61.9860 
  36   1.0000      -2.265344       -61.6431 
  37   1.0000      -2.257176       -61.4209 
  38   1.0000      -0.931335       -25.3429 
  39   1.0000      -0.915461       -24.9110 
  40   1.0000      -0.899831       -24.4856 
  41   1.0000      -0.887924       -24.1617 
  42   1.0000      -0.780502       -21.2385 
  43   1.0000      -0.747585       -20.3428 
  44   1.0000      -0.742674       -20.2092 
  45   1.0000      -0.740718       -20.1560 
  46   1.0000      -0.723551       -19.6888 
  47   1.0000      -0.719739       -19.5851 
  48   1.0000      -0.713677       -19.4201 
  49   1.0000      -0.705328       -19.1929 
  50   1.0000      -0.598622       -16.2893 
  51   1.0000      -0.584552       -15.9065 
  52   1.0000      -0.569629       -15.5004 
  53   1.0000      -0.568243       -15.4627 
  54   1.0000      -0.565006       -15.3746 
  55   1.0000      -0.552469       -15.0335 
  56   1.0000      -0.549901       -14.9636 
  57   1.0000      -0.548843       -14.9348 
  58   1.0000      -0.546175       -14.8622 
  59   1.0000      -0.546119       -14.8607 
  60   1.0000      -0.533187       -14.5088 
  61   1.0000      -0.490467       -13.3463 
  62   1.0000      -0.458248       -12.4696 
  63   1.0000      -0.437384       -11.9018 
  64   1.0000      -0.436723       -11.8838 
  65   1.0000      -0.429699       -11.6927 
  66   1.0000      -0.427603       -11.6357 
  67   1.0000      -0.425047       -11.5661 
  68   1.0000      -0.423337       -11.5196 
  69   1.0000      -0.413941       -11.2639 
  70   1.0000      -0.411733       -11.2038 
  71   1.0000      -0.408861       -11.1257 
  72   1.0000      -0.405959       -11.0467 
  73   1.0000      -0.405096       -11.0232 
  74   1.0000      -0.402022       -10.9396 
  75   1.0000      -0.400844       -10.9075 
  76   1.0000      -0.397285       -10.8107 
  77   1.0000      -0.385426       -10.4880 
  78   1.0000      -0.384861       -10.4726 
  79   1.0000      -0.383379       -10.4323 
  80   1.0000      -0.375234       -10.2106 
  81   1.0000      -0.336001        -9.1431 
  82   1.0000      -0.321619        -8.7517 
  83   1.0000      -0.319320        -8.6891 
  84   1.0000      -0.309330        -8.4173 
  85   1.0000      -0.294323        -8.0089 
  86   1.0000      -0.293454        -7.9853 
  87   1.0000      -0.289083        -7.8663 
  88   1.0000      -0.284378        -7.7383 
  89   1.0000      -0.280712        -7.6386 
  90   1.0000      -0.280213        -7.6250 
  91   1.0000      -0.263850        -7.1797 
  92   1.0000      -0.263273        -7.1640 
  93   1.0000      -0.256884        -6.9902 
  94   1.0000      -0.248623        -6.7654 
  95   1.0000      -0.167844        -4.5673 
  96   0.0000      -0.098947        -2.6925 
  97   0.0000      -0.084131        -2.2893 
  98   0.0000      -0.069510        -1.8915 
  99   0.0000      -0.008919        -0.2427 
 100   0.0000       0.019055         0.5185 
 101   0.0000       0.019446         0.5292 
 102   0.0000       0.028720         0.7815 
 103   0.0000       0.032245         0.8774 
 104   0.0000       0.033026         0.8987 
 105   0.0000       0.039939         1.0868 
 106   0.0000       0.042760         1.1635 
 107   0.0000       0.043921         1.1951 
 108   0.0000       0.059056         1.6070 
 109   0.0000       0.062669         1.7053 
 110   0.0000       0.062879         1.7110 
 111   0.0000       0.069612         1.8942 
 112   0.0000       0.077723         2.1149 
 113   0.0000       0.080998         2.2041 
 114   0.0000       0.084951         2.3116 
 115   0.0000       0.085213         2.3188 
 116   0.0000       0.092567         2.5189 
 117   0.0000       0.095275         2.5926 
 118   0.0000       0.097396         2.6503 
 119   0.0000       0.101346         2.7578 
 120   0.0000       0.105572         2.8728 
 121   0.0000       0.108845         2.9618 
 122   0.0000       0.115813         3.1514 
 123   0.0000       0.120449         3.2776 
 124   0.0000       0.122250         3.3266 
 125   0.0000       0.131738         3.5848 
 126   0.0000       0.134947         3.6721 
 127   0.0000       0.140113         3.8127 
 128   0.0000       0.147672         4.0184 
 129   0.0000       0.151468         4.1216 
 130   0.0000       0.153626         4.1804 
 131   0.0000       0.155333         4.2268 
 132   0.0000       0.164066         4.4645 
 133   0.0000       0.169276         4.6062 
 134   0.0000       0.170208         4.6316 
 135   0.0000       0.174675         4.7532 
 136   0.0000       0.181500         4.9389 
 137   0.0000       0.182591         4.9686 
 138   0.0000       0.183570         4.9952 
 139   0.0000       0.185844         5.0571 
 140   0.0000       0.185984         5.0609 
 141   0.0000       0.191317         5.2060 
 142   0.0000       0.196280         5.3411 
 143   0.0000       0.197664         5.3787 
 144   0.0000       0.200677         5.4607 
 145   0.0000       0.204658         5.5690 
 146   0.0000       0.206527         5.6199 
 147   0.0000       0.212113         5.7719 
 148   0.0000       0.212730         5.7887 
 149   0.0000       0.215554         5.8655 
 150   0.0000       0.215839         5.8733 
 151   0.0000       0.221128         6.0172 
 152   0.0000       0.230078         6.2607 
 153   0.0000       0.235916         6.4196 
 154   0.0000       0.240064         6.5325 
 155   0.0000       0.243951         6.6383 
 156   0.0000       0.252055         6.8588 
 157   0.0000       0.259935         7.0732 
 158   0.0000       0.284835         7.7508 
 159   0.0000       0.297676         8.1002 
 160   0.0000       0.306793         8.3483 
 161   0.0000       0.307075         8.3559 
 162   0.0000       0.312733         8.5099 
 163   0.0000       0.318073         8.6552 
 164   0.0000       0.320893         8.7319 
 165   0.0000       0.325375         8.8539 
 166   0.0000       0.327428         8.9098 
 167   0.0000       0.331713         9.0264 
 168   0.0000       0.333858         9.0847 
 169   0.0000       0.338232         9.2038 
 170   0.0000       0.342187         9.3114 
 171   0.0000       0.343416         9.3448 
 172   0.0000       0.348073         9.4715 
 173   0.0000       0.348449         9.4818 
 174   0.0000       0.355652         9.6778 
 175   0.0000       0.357818         9.7367 
 176   0.0000       0.361931         9.8487 
 177   0.0000       0.364624         9.9219 
 178   0.0000       0.369079        10.0432 
 179   0.0000       0.376733        10.2514 
 180   0.0000       0.378779        10.3071 
 181   0.0000       0.383644        10.4395 
 182   0.0000       0.385902        10.5009 
 183   0.0000       0.393985        10.7209 
 184   0.0000       0.397149        10.8070 
 185   0.0000       0.404199        10.9988 
 186   0.0000       0.405259        11.0277 
 187   0.0000       0.412115        11.2142 
 188   0.0000       0.413426        11.2499 
 189   0.0000       0.414645        11.2831 
 190   0.0000       0.418591        11.3904 
 191   0.0000       0.420414        11.4401 
 192   0.0000       0.421132        11.4596 
 193   0.0000       0.423405        11.5214 
 194   0.0000       0.426909        11.6168 
 195   0.0000       0.427007        11.6195 
 196   0.0000       0.430471        11.7137 
 197   0.0000       0.433897        11.8069 
 198   0.0000       0.435817        11.8592 
 199   0.0000       0.440552        11.9880 
 200   0.0000       0.442226        12.0336 
 201   0.0000       0.442799        12.0492 
 202   0.0000       0.450120        12.2484 
 203   0.0000       0.453817        12.3490 
 204   0.0000       0.458006        12.4630 
 205   0.0000       0.459018        12.4905 
 206   0.0000       0.462642        12.5891 
 207   0.0000       0.468990        12.7619 
 208   0.0000       0.472495        12.8572 
 209   0.0000       0.482138        13.1196 
 210   0.0000       0.483930        13.1684 
 211   0.0000       0.484864        13.1938 
 212   0.0000       0.494368        13.4524 
 213   0.0000       0.494837        13.4652 
 214   0.0000       0.501883        13.6569 
 215   0.0000       0.509487        13.8639 
 216   0.0000       0.513057        13.9610 
 217   0.0000       0.519203        14.1282 
 218   0.0000       0.525074        14.2880 
 219   0.0000       0.532039        14.4775 
 220   0.0000       0.534848        14.5540 
 221   0.0000       0.537468        14.6252 
 222   0.0000       0.539870        14.6906 
 223   0.0000       0.543575        14.7914 
 224   0.0000       0.552118        15.0239 
 225   0.0000       0.554790        15.0966 
 226   0.0000       0.559683        15.2298 
 227   0.0000       0.563867        15.3436 
 228   0.0000       0.567943        15.4545 
 229   0.0000       0.570238        15.5170 
 230   0.0000       0.578436        15.7401 
 231   0.0000       0.583317        15.8729 
 232   0.0000       0.584669        15.9097 
 233   0.0000       0.592883        16.1332 
 234   0.0000       0.601993        16.3811 
 235   0.0000       0.604448        16.4479 
 236   0.0000       0.613934        16.7060 
 237   0.0000       0.615199        16.7404 
 238   0.0000       0.624504        16.9936 
 239   0.0000       0.630257        17.1502 
 240   0.0000       0.631238        17.1769 
 241   0.0000       0.641472        17.4553 
 242   0.0000       0.643001        17.4970 
 243   0.0000       0.648822        17.6553 
 244   0.0000       0.653449        17.7813 
 245   0.0000       0.661052        17.9881 
 246   0.0000       0.662324        18.0227 
 247   0.0000       0.673381        18.3236 
 248   0.0000       0.674484        18.3536 
 249   0.0000       0.681021        18.5315 
 250   0.0000       0.693121        18.8608 
 251   0.0000       0.697763        18.9871 
 252   0.0000       0.707579        19.2542 
 253   0.0000       0.714681        19.4475 
 254   0.0000       0.731718        19.9111 
 255   0.0000       0.732729        19.9386 
 256   0.0000       0.741951        20.1895 
 257   0.0000       0.744977        20.2719 
 258   0.0000       0.754187        20.5225 
 259   0.0000       0.763773        20.7833 
 260   0.0000       0.775424        21.1004 
 261   0.0000       0.778055        21.1719 
 262   0.0000       0.781517        21.2662 
 263   0.0000       0.792529        21.5658 
 264   0.0000       0.796374        21.6704 
 265   0.0000       0.811862        22.0919 
 266   0.0000       0.837149        22.7800 
 267   0.0000       0.838805        22.8251 
 268   0.0000       0.845960        23.0197 
 269   0.0000       0.859944        23.4003 
 270   0.0000       0.870499        23.6875 
 271   0.0000       0.876090        23.8396 
 272   0.0000       0.883690        24.0464 
 273   0.0000       0.887344        24.1459 
 274   0.0000       0.890677        24.2365 
 275   0.0000       0.892721        24.2922 
 276   0.0000       0.894099        24.3297 
 277   0.0000       0.899936        24.4885 
 278   0.0000       0.901318        24.5261 
 279   0.0000       0.902415        24.5560 
 280   0.0000       0.920144        25.0384 
 281   0.0000       0.924997        25.1704 
 282   0.0000       0.927265        25.2322 
 283   0.0000       0.940704        25.5979 
 284   0.0000       0.945926        25.7400 
 285   0.0000       0.952855        25.9285 
 286   0.0000       0.960124        26.1263 
 287   0.0000       0.966967        26.3125 
 288   0.0000       0.979913        26.6648 
 289   0.0000       0.991328        26.9754 
 290   0.0000       0.996464        27.1152 
 291   0.0000       0.997964        27.1560 
 292   0.0000       1.011520        27.5249 
 293   0.0000       1.014294        27.6004 
 294   0.0000       1.018215        27.7070 
 295   0.0000       1.022231        27.8163 
 296   0.0000       1.024193        27.8697 
 297   0.0000       1.035060        28.1654 
 298   0.0000       1.039666        28.2907 
 299   0.0000       1.039949        28.2985 
 300   0.0000       1.048137        28.5213 
 301   0.0000       1.058613        28.8063 
 302   0.0000       1.065684        28.9987 
 303   0.0000       1.070875        29.1400 
 304   0.0000       1.076196        29.2848 
 305   0.0000       1.082214        29.4486 
 306   0.0000       1.086696        29.5705 
 307   0.0000       1.088986        29.6328 
 308   0.0000       1.090088        29.6628 
 309   0.0000       1.092051        29.7162 
 310   0.0000       1.107287        30.1308 
 311   0.0000       1.144332        31.1389 
 312   0.0000       1.144726        31.1496 
 313   0.0000       1.154608        31.4185 
 314   0.0000       1.161680        31.6109 
 315   0.0000       1.162893        31.6439 
 316   0.0000       1.165152        31.7054 
 317   0.0000       1.165832        31.7239 
 318   0.0000       1.172171        31.8964 
 319   0.0000       1.175545        31.9882 
 320   0.0000       1.177309        32.0362 
 321   0.0000       1.189370        32.3644 
 322   0.0000       1.197814        32.5942 
 323   0.0000       1.200151        32.6578 
 324   0.0000       1.215771        33.0828 
 325   0.0000       1.216924        33.1142 
 326   0.0000       1.225886        33.3581 
 327   0.0000       1.228780        33.4368 
 328   0.0000       1.239365        33.7248 
 329   0.0000       1.244230        33.8572 
 330   0.0000       1.253190        34.1010 
 331   0.0000       1.255737        34.1703 
 332   0.0000       1.259340        34.2684 
 333   0.0000       1.276969        34.7481 
 334   0.0000       1.293307        35.1927 
 335   0.0000       1.294222        35.2176 
 336   0.0000       1.302866        35.4528 
 337   0.0000       1.307909        35.5900 
 338   0.0000       1.309369        35.6297 
 339   0.0000       1.312281        35.7090 
 340   0.0000       1.320425        35.9306 
 341   0.0000       1.322023        35.9741 
 342   0.0000       1.326692        36.1011 
 343   0.0000       1.333455        36.2851 
 344   0.0000       1.340643        36.4808 
 345   0.0000       1.344937        36.5976 
 346   0.0000       1.351733        36.7825 
 347   0.0000       1.353047        36.8183 
 348   0.0000       1.355539        36.8861 
 349   0.0000       1.363195        37.0944 
 350   0.0000       1.376116        37.4460 
 351   0.0000       1.384549        37.6755 
 352   0.0000       1.394457        37.9451 
 353   0.0000       1.400564        38.1113 
 354   0.0000       1.402556        38.1655 
 355   0.0000       1.407180        38.2913 
 356   0.0000       1.409539        38.3555 
 357   0.0000       1.417925        38.5837 
 358   0.0000       1.420018        38.6407 
 359   0.0000       1.429395        38.8958 
 360   0.0000       1.439862        39.1806 
 361   0.0000       1.440374        39.1946 
 362   0.0000       1.450058        39.4581 
 363   0.0000       1.454844        39.5883 
 364   0.0000       1.459156        39.7056 
 365   0.0000       1.461370        39.7659 
 366   0.0000       1.467930        39.9444 
 367   0.0000       1.485909        40.4336 
 368   0.0000       1.495819        40.7033 
 369   0.0000       1.501985        40.8711 
 370   0.0000       1.508459        41.0472 
 371   0.0000       1.509057        41.0635 
 372   0.0000       1.513096        41.1734 
 373   0.0000       1.529903        41.6308 
 374   0.0000       1.539041        41.8794 
 375   0.0000       1.546041        42.0699 
 376   0.0000       1.563565        42.5468 
 377   0.0000       1.567416        42.6515 
 378   0.0000       1.574901        42.8552 
 379   0.0000       1.585208        43.1357 
 380   0.0000       1.587742        43.2047 
 381   0.0000       1.599916        43.5359 
 382   0.0000       1.602546        43.6075 
 383   0.0000       1.621328        44.1186 
 384   0.0000       1.622916        44.1618 
 385   0.0000       1.630836        44.3773 
 386   0.0000       1.633510        44.4501 
 387   0.0000       1.649373        44.8817 
 388   0.0000       1.660772        45.1919 
 389   0.0000       1.673928        45.5499 
 390   0.0000       1.677568        45.6489 
 391   0.0000       1.678958        45.6868 
 392   0.0000       1.686397        45.8892 
 393   0.0000       1.701713        46.3060 
 394   0.0000       1.732224        47.1362 
 395   0.0000       1.737088        47.2686 
 396   0.0000       1.754705        47.7479 
 397   0.0000       1.757838        47.8332 
 398   0.0000       1.766230        48.0616 
 399   0.0000       1.783305        48.5262 
 400   0.0000       1.789551        48.6962 
 401   0.0000       1.791839        48.7584 
 402   0.0000       1.810252        49.2595 
 403   0.0000       1.817483        49.4562 
 404   0.0000       1.837874        50.0111 
 405   0.0000       1.849468        50.3266 
 406   0.0000       1.851262        50.3754 
 407   0.0000       1.869634        50.8753 
 408   0.0000       1.881530        51.1990 
 409   0.0000       1.899737        51.6945 
 410   0.0000       1.908836        51.9421 
 411   0.0000       1.926495        52.4226 
 412   0.0000       1.933645        52.6171 
 413   0.0000       1.940451        52.8024 
 414   0.0000       1.961989        53.3884 
 415   0.0000       1.983070        53.9621 
 416   0.0000       2.002777        54.4983 
 417   0.0000       2.009061        54.6693 
 418   0.0000       2.009116        54.6708 
 419   0.0000       2.032293        55.3015 
 420   0.0000       2.034573        55.3635 
 421   0.0000       2.048773        55.7499 
 422   0.0000       2.056513        55.9606 
 423   0.0000       2.058755        56.0216 
 424   0.0000       2.062173        56.1146 
 425   0.0000       2.066070        56.2206 
 426   0.0000       2.074008        56.4366 
 427   0.0000       2.079742        56.5927 
 428   0.0000       2.088269        56.8247 
 429   0.0000       2.098692        57.1083 
 430   0.0000       2.109674        57.4072 
 431   0.0000       2.124506        57.8107 
 432   0.0000       2.141519        58.2737 
 433   0.0000       2.147014        58.4232 
 434   0.0000       2.151206        58.5373 
 435   0.0000       2.175718        59.2043 
 436   0.0000       2.184268        59.4370 
 437   0.0000       2.190812        59.6150 
 438   0.0000       2.222338        60.4729 
 439   0.0000       2.225330        60.5543 
 440   0.0000       2.237278        60.8794 
 441   0.0000       2.241188        60.9858 
 442   0.0000       2.245653        61.1073 
 443   0.0000       2.257605        61.4325 
 444   0.0000       2.274153        61.8828 
 445   0.0000       2.281677        62.0876 
 446   0.0000       2.282210        62.1021 
 447   0.0000       2.288570        62.2752 
 448   0.0000       2.306341        62.7587 
 449   0.0000       2.308283        62.8116 
 450   0.0000       2.322417        63.1962 
 451   0.0000       2.323645        63.2296 
 452   0.0000       2.341620        63.7187 
 453   0.0000       2.342826        63.7515 
 454   0.0000       2.345860        63.8341 
 455   0.0000       2.366934        64.4076 
 456   0.0000       2.367813        64.4315 
 457   0.0000       2.375541        64.6418 
 458   0.0000       2.399213        65.2859 
 459   0.0000       2.402589        65.3778 
 460   0.0000       2.416309        65.7511 
 461   0.0000       2.428697        66.0882 
 462   0.0000       2.431436        66.1627 
 463   0.0000       2.454801        66.7985 
 464   0.0000       2.456141        66.8350 
 465   0.0000       2.458693        66.9045 
 466   0.0000       2.465832        67.0987 
 467   0.0000       2.484286        67.6009 
 468   0.0000       2.485757        67.6409 
 469   0.0000       2.494509        67.8790 
 470   0.0000       2.500823        68.0509 
 471   0.0000       2.524766        68.7024 
 472   0.0000       2.530915        68.8697 
 473   0.0000       2.559324        69.6428 
 474   0.0000       2.562933        69.7409 
 475   0.0000       2.573459        70.0274 
 476   0.0000       2.577565        70.1391 
 477   0.0000       2.584087        70.3166 
 478   0.0000       2.584158        70.3185 
 479   0.0000       2.590281        70.4851 
 480   0.0000       2.600822        70.7720 
 481   0.0000       2.610503        71.0354 
 482   0.0000       2.614242        71.1371 
 483   0.0000       2.625231        71.4362 
 484   0.0000       2.627206        71.4899 
 485   0.0000       2.652180        72.1695 
 486   0.0000       2.694304        73.3157 
 487   0.0000       2.701795        73.5196 
 488   0.0000       2.710582        73.7587 
 489   0.0000       2.719977        74.0143 
 490   0.0000       2.720444        74.0271 
 491   0.0000       2.731919        74.3393 
 492   0.0000       2.739033        74.5329 
 493   0.0000       2.745082        74.6975 
 494   0.0000       2.752211        74.8915 
 495   0.0000       2.769795        75.3700 
 496   0.0000       2.780429        75.6593 
 497   0.0000       2.793557        76.0166 
 498   0.0000       2.808886        76.4337 
 499   0.0000       2.835920        77.1693 
 500   0.0000       2.849693        77.5441 
 501   0.0000       2.852491        77.6202 
 502   0.0000       2.859812        77.8194 
 503   0.0000       2.888079        78.5886 
 504   0.0000       2.894924        78.7749 
 505   0.0000       2.900690        78.9318 
 506   0.0000       2.902034        78.9684 
 507   0.0000       2.904068        79.0237 
 508   0.0000       2.919223        79.4361 
 509   0.0000       2.928486        79.6882 
 510   0.0000       2.930419        79.7408 
 511   0.0000       2.935748        79.8858 
 512   0.0000       2.943605        80.0996 
 513   0.0000       2.945149        80.1416 
 514   0.0000       2.957890        80.4883 
 515   0.0000       2.965598        80.6980 
 516   0.0000       2.966620        80.7258 
 517   0.0000       2.977832        81.0309 
 518   0.0000       2.991550        81.4042 
 519   0.0000       2.995391        81.5087 
 520   0.0000       2.997918        81.5775 
 521   0.0000       3.004547        81.7579 
 522   0.0000       3.007523        81.8389 
 523   0.0000       3.013699        82.0069 
 524   0.0000       3.020837        82.2012 
 525   0.0000       3.022700        82.2518 
 526   0.0000       3.028571        82.4116 
 527   0.0000       3.030085        82.4528 
 528   0.0000       3.048708        82.9596 
 529   0.0000       3.061375        83.3042 
 530   0.0000       3.065616        83.4197 
 531   0.0000       3.072300        83.6015 
 532   0.0000       3.079689        83.8026 
 533   0.0000       3.094911        84.2168 
 534   0.0000       3.098875        84.3247 
 535   0.0000       3.106440        84.5305 
 536   0.0000       3.116673        84.8090 
 537   0.0000       3.118565        84.8605 
 538   0.0000       3.124589        85.0244 
 539   0.0000       3.135056        85.3092 
 540   0.0000       3.139228        85.4227 
 541   0.0000       3.141375        85.4812 
 542   0.0000       3.156637        85.8965 
 543   0.0000       3.158210        85.9393 
 544   0.0000       3.160577        86.0037 
 545   0.0000       3.167947        86.2042 
 546   0.0000       3.176455        86.4357 
 547   0.0000       3.178767        86.4986 
 548   0.0000       3.189483        86.7902 
 549   0.0000       3.195574        86.9560 
 550   0.0000       3.201121        87.1069 
 551   0.0000       3.205413        87.2237 
 552   0.0000       3.216621        87.5287 
 553   0.0000       3.227189        87.8163 
 554   0.0000       3.234528        88.0160 
 555   0.0000       3.251042        88.4654 
 556   0.0000       3.253444        88.5307 
 557   0.0000       3.259792        88.7035 
 558   0.0000       3.261106        88.7392 
 559   0.0000       3.262858        88.7869 
 560   0.0000       3.276194        89.1498 
 561   0.0000       3.287227        89.4500 
 562   0.0000       3.317605        90.2766 
 563   0.0000       3.322537        90.4108 
 564   0.0000       3.324606        90.4671 
 565   0.0000       3.336578        90.7929 
 566   0.0000       3.342318        90.9491 
 567   0.0000       3.352582        91.2284 
 568   0.0000       3.360826        91.4527 
 569   0.0000       3.367197        91.6261 
 570   0.0000       3.369514        91.6891 
 571   0.0000       3.370078        91.7045 
 572   0.0000       3.375467        91.8511 
 573   0.0000       3.381288        92.0095 
 574   0.0000       3.383245        92.0628 
 575   0.0000       3.398405        92.4753 
 576   0.0000       3.406758        92.7026 
 577   0.0000       3.407004        92.7093 
 578   0.0000       3.410345        92.8002 
 579   0.0000       3.415927        92.9521 
 580   0.0000       3.417734        93.0013 
 581   0.0000       3.429281        93.3155 
 582   0.0000       3.442175        93.6663 
 583   0.0000       3.451082        93.9087 
 584   0.0000       3.463297        94.2411 
 585   0.0000       3.469228        94.4025 
 586   0.0000       3.477204        94.6195 
 587   0.0000       3.477248        94.6207 
 588   0.0000       3.511979        95.5658 
 589   0.0000       3.521484        95.8244 
 590   0.0000       3.531611        96.1000 
 591   0.0000       3.572094        97.2016 
 592   0.0000       3.579169        97.3941 
 593   0.0000       3.618939        98.4763 
 594   0.0000       3.658713        99.5587 
 595   0.0000       3.670737        99.8858 
 596   0.0000       3.678017       100.0839 
 597   0.0000       3.685937       100.2994 
 598   0.0000       3.695370       100.5561 
 599   0.0000       3.699926       100.6801 
 600   0.0000       3.706983       100.8721 
 601   0.0000       3.710851       100.9774 
 602   0.0000       3.719565       101.2145 
 603   0.0000       3.734173       101.6120 
 604   0.0000       3.737383       101.6994 
 605   0.0000       3.746390       101.9445 
 606   0.0000       3.759511       102.3015 
 607   0.0000       3.761998       102.3692 
 608   0.0000       3.776948       102.7760 
 609   0.0000       3.784151       102.9720 
 610   0.0000       3.792327       103.1945 
 611   0.0000       3.805614       103.5560 
 612   0.0000       3.819718       103.9398 
 613   0.0000       3.828862       104.1886 
 614   0.0000       3.841819       104.5412 
 615   0.0000       3.867181       105.2314 
 616   0.0000       3.884402       105.7000 
 617   0.0000       3.909412       106.3805 
 618   0.0000       3.921380       106.7062 
 619   0.0000       3.942646       107.2848 
 620   0.0000       3.951361       107.5220 
 621   0.0000       3.964916       107.8909 
 622   0.0000       3.968449       107.9870 
 623   0.0000       4.000225       108.8517 
 624   0.0000       4.017799       109.3299 
 625   0.0000       4.024189       109.5038 
 626   0.0000       4.040476       109.9469 
 627   0.0000       4.041034       109.9621 
 628   0.0000       4.046932       110.1226 
 629   0.0000       4.063630       110.5770 
 630   0.0000       4.070389       110.7609 
 631   0.0000       4.108380       111.7947 
 632   0.0000       4.124935       112.2452 
 633   0.0000       4.131888       112.4344 
 634   0.0000       4.135552       112.5341 
 635   0.0000       4.172738       113.5460 
 636   0.0000       4.226127       114.9988 
 637   0.0000       4.245574       115.5279 
 638   0.0000       4.254893       115.7815 
 639   0.0000       4.293305       116.8268 
 640   0.0000       4.299267       116.9890 
 641   0.0000       4.307348       117.2089 
 642   0.0000       4.392299       119.5205 
 643   0.0000       4.403106       119.8146 
 644   0.0000       4.478760       121.8733 
 645   0.0000       4.497846       122.3926 
 646   0.0000       4.520561       123.0107 
 647   0.0000       4.564806       124.2147 
 648   0.0000       4.725667       128.5919 
 649   0.0000       4.745948       129.1438 
 650   0.0000       4.750410       129.2652 
 651   0.0000       4.912860       133.6857 
 652   0.0000       4.950384       134.7068 
 653   0.0000       4.955689       134.8511 
 654   0.0000       5.109329       139.0319 
 655   0.0000       5.114457       139.1715 
 656   0.0000       5.148593       140.1003 
 657   0.0000       5.164276       140.5271 
 658   0.0000       7.372645       200.6199 
 659   0.0000       7.417781       201.8481 
 660   0.0000       7.501405       204.1236 
 661   0.0000       7.535500       205.0514 
 662   0.0000       7.562514       205.7865 
 663   0.0000       7.578038       206.2089 
 664   0.0000       7.611342       207.1152 
 665   0.0000       7.643518       207.9907 
 666   0.0000       7.774391       211.5519 
 667   0.0000       7.776384       211.6062 
 668   0.0000       7.786901       211.8924 
 669   0.0000       7.792890       212.0553 
 670   0.0000       7.880955       214.4517 
 671   0.0000       7.897115       214.8914 
 672   0.0000       7.899261       214.9498 
 673   0.0000       7.906317       215.1418 
 674   0.0000       7.920588       215.5301 
 675   0.0000       7.980093       217.1494 
 676   0.0000       8.004117       217.8031 
 677   0.0000       8.405233       228.7180 
 678   0.0000       8.865826       241.2514 
 679   0.0000       8.885878       241.7970 
 680   0.0000       9.451585       257.1907 
 681   0.0000       9.810569       266.9591 
 682   0.0000       9.862303       268.3669 
 683   0.0000      10.538182       286.7585 
 684   0.0000      16.919002       460.3894 
 685   0.0000      18.527446       504.1574 
 686   0.0000      38.883846      1058.0832 
 687   0.0000      38.918377      1059.0229 
 688   0.0000      39.019417      1061.7723 
 689   0.0000      39.034040      1062.1702 
 690   0.0000      39.046215      1062.5015 
 691   0.0000      39.056050      1062.7691 
 692   0.0000      39.092402      1063.7583 
 693   0.0000      39.124834      1064.6409 
 694   0.0000      39.248246      1067.9991 
 695   0.0000      39.259846      1068.3147 
 696   0.0000      39.264391      1068.4384 
 697   0.0000      39.272458      1068.6579 
 698   0.0000      39.368637      1071.2751 
 699   0.0000      39.385221      1071.7263 
 700   0.0000      39.389370      1071.8393 
 701   0.0000      39.396660      1072.0376 
 702   0.0000      39.411437      1072.4397 
 703   0.0000      39.483442      1074.3991 
 704   0.0000      39.507193      1075.0454 
 705   0.0000      39.921214      1086.3115 
 706   0.0000      58.867518      1601.8666 
 707   0.0000      64.264147      1748.7164 
 708   0.0000     148.900558      4051.7902 
 709   0.0000     148.984421      4054.0722 
 710   0.0000     150.400410      4092.6032 
 711   0.0000     163.147292      4439.4635 
 712   0.0000     163.280750      4443.0951 
 713   0.0000     165.150119      4493.9632 
 714   0.0000     352.389845      9589.0152 
 715   0.0000     381.385398     10378.0243 
 716   0.0000    2327.700980     63339.9638 
 717   0.0000    2514.422112     68420.9041 

                 SPIN DOWN ORBITALS
  NO   OCC          E(Eh)            E(eV) 
   0   1.0000    -283.065367     -7702.6002 
   1   1.0000    -260.760935     -7095.6658 
   2   1.0000     -33.510332      -911.8625 
   3   1.0000     -30.519602      -830.4806 
   4   1.0000     -28.668359      -780.1057 
   5   1.0000     -28.653226      -779.6939 
   6   1.0000     -28.646985      -779.5241 
   7   1.0000     -25.964905      -706.5410 
   8   1.0000     -25.961051      -706.4361 
   9   1.0000     -25.951446      -706.1748 
  10   1.0000     -10.238862      -278.6136 
  11   1.0000     -10.226452      -278.2759 
  12   1.0000     -10.225987      -278.2633 
  13   1.0000     -10.224846      -278.2322 
  14   1.0000     -10.224599      -278.2255 
  15   1.0000     -10.222924      -278.1799 
  16   1.0000     -10.222879      -278.1787 
  17   1.0000     -10.221417      -278.1389 
  18   1.0000     -10.220933      -278.1257 
  19   1.0000     -10.219595      -278.0893 
  20   1.0000     -10.212346      -277.8921 
  21   1.0000     -10.208341      -277.7831 
  22   1.0000     -10.208270      -277.7811 
  23   1.0000     -10.202702      -277.6296 
  24   1.0000     -10.202233      -277.6169 
  25   1.0000     -10.199443      -277.5409 
  26   1.0000     -10.199267      -277.5362 
  27   1.0000     -10.194176      -277.3976 
  28   1.0000     -10.193635      -277.3829 
  29   1.0000     -10.191563      -277.3265 
  30   1.0000      -3.844952      -104.6265 
  31   1.0000      -3.461957       -94.2046 
  32   1.0000      -2.476523       -67.3896 
  33   1.0000      -2.443847       -66.5005 
  34   1.0000      -2.431419       -66.1623 
  35   1.0000      -2.183630       -59.4196 
  36   1.0000      -2.177443       -59.2512 
  37   1.0000      -2.144930       -58.3665 
  38   1.0000      -0.931708       -25.3531 
  39   1.0000      -0.915494       -24.9119 
  40   1.0000      -0.900418       -24.5016 
  41   1.0000      -0.887977       -24.1631 
  42   1.0000      -0.779598       -21.2139 
  43   1.0000      -0.747925       -20.3521 
  44   1.0000      -0.741897       -20.1880 
  45   1.0000      -0.741083       -20.1659 
  46   1.0000      -0.725359       -19.7380 
  47   1.0000      -0.717466       -19.5233 
  48   1.0000      -0.715070       -19.4580 
  49   1.0000      -0.705483       -19.1972 
  50   1.0000      -0.597739       -16.2653 
  51   1.0000      -0.585096       -15.9213 
  52   1.0000      -0.569527       -15.4976 
  53   1.0000      -0.568223       -15.4621 
  54   1.0000      -0.564860       -15.3706 
  55   1.0000      -0.552414       -15.0320 
  56   1.0000      -0.550384       -14.9767 
  57   1.0000      -0.548310       -14.9203 
  58   1.0000      -0.546907       -14.8821 
  59   1.0000      -0.545917       -14.8552 
  60   1.0000      -0.532883       -14.5005 
  61   1.0000      -0.489389       -13.3170 
  62   1.0000      -0.458711       -12.4822 
  63   1.0000      -0.436596       -11.8804 
  64   1.0000      -0.434133       -11.8134 
  65   1.0000      -0.428842       -11.6694 
  66   1.0000      -0.427546       -11.6341 
  67   1.0000      -0.425077       -11.5669 
  68   1.0000      -0.421800       -11.4778 
  69   1.0000      -0.410673       -11.1750 
  70   1.0000      -0.410026       -11.1574 
  71   1.0000      -0.408047       -11.1035 
  72   1.0000      -0.405779       -11.0418 
  73   1.0000      -0.404842       -11.0163 
  74   1.0000      -0.401934       -10.9372 
  75   1.0000      -0.401083       -10.9140 
  76   1.0000      -0.396147       -10.7797 
  77   1.0000      -0.385570       -10.4919 
  78   1.0000      -0.384941       -10.4748 
  79   1.0000      -0.383397       -10.4328 
  80   1.0000      -0.375166       -10.2088 
  81   1.0000      -0.319675        -8.6988 
  82   1.0000      -0.317409        -8.6371 
  83   1.0000      -0.303914        -8.2699 
  84   1.0000      -0.295998        -8.0545 
  85   1.0000      -0.285803        -7.7771 
  86   1.0000      -0.277321        -7.5463 
  87   1.0000      -0.273784        -7.4500 
  88   1.0000      -0.273411        -7.4399 
  89   1.0000      -0.261639        -7.1196 
  90   1.0000      -0.261216        -7.1080 
  91   1.0000      -0.240572        -6.5463 
  92   1.0000      -0.225760        -6.1432 
  93   1.0000      -0.221177        -6.0185 
  94   0.0000      -0.083382        -2.2689 
  95   0.0000      -0.076267        -2.0753 
  96   0.0000      -0.060638        -1.6501 
  97   0.0000      -0.019337        -0.5262 
  98   0.0000      -0.018244        -0.4964 
  99   0.0000       0.008486         0.2309 
 100   0.0000       0.018914         0.5147 
 101   0.0000       0.020522         0.5584 
 102   0.0000       0.029552         0.8041 
 103   0.0000       0.031794         0.8652 
 104   0.0000       0.033221         0.9040 
 105   0.0000       0.039086         1.0636 
 106   0.0000       0.044556         1.2124 
 107   0.0000       0.057574         1.5667 
 108   0.0000       0.061192         1.6651 
 109   0.0000       0.062566         1.7025 
 110   0.0000       0.062872         1.7108 
 111   0.0000       0.069785         1.8989 
 112   0.0000       0.077580         2.1111 
 113   0.0000       0.083207         2.2642 
 114   0.0000       0.085056         2.3145 
 115   0.0000       0.085159         2.3173 
 116   0.0000       0.095125         2.5885 
 117   0.0000       0.096281         2.6199 
 118   0.0000       0.098431         2.6784 
 119   0.0000       0.103476         2.8157 
 120   0.0000       0.108762         2.9596 
 121   0.0000       0.108801         2.9606 
 122   0.0000       0.116754         3.1770 
 123   0.0000       0.120139         3.2691 
 124   0.0000       0.121999         3.3198 
 125   0.0000       0.132377         3.6022 
 126   0.0000       0.135748         3.6939 
 127   0.0000       0.141541         3.8515 
 128   0.0000       0.147765         4.0209 
 129   0.0000       0.151532         4.1234 
 130   0.0000       0.153717         4.1828 
 131   0.0000       0.156271         4.2524 
 132   0.0000       0.164556         4.4778 
 133   0.0000       0.169633         4.6159 
 134   0.0000       0.170185         4.6310 
 135   0.0000       0.177029         4.8172 
 136   0.0000       0.182205         4.9580 
 137   0.0000       0.182517         4.9665 
 138   0.0000       0.183171         4.9843 
 139   0.0000       0.186031         5.0622 
 140   0.0000       0.186212         5.0671 
 141   0.0000       0.191697         5.2163 
 142   0.0000       0.197237         5.3671 
 143   0.0000       0.197845         5.3836 
 144   0.0000       0.201240         5.4760 
 145   0.0000       0.205468         5.5911 
 146   0.0000       0.206683         5.6241 
 147   0.0000       0.213422         5.8075 
 148   0.0000       0.214836         5.8460 
 149   0.0000       0.215803         5.8723 
 150   0.0000       0.219238         5.9658 
 151   0.0000       0.221151         6.0178 
 152   0.0000       0.230288         6.2664 
 153   0.0000       0.239350         6.5131 
 154   0.0000       0.239597         6.5198 
 155   0.0000       0.244722         6.6592 
 156   0.0000       0.253333         6.8936 
 157   0.0000       0.262467         7.1421 
 158   0.0000       0.285100         7.7580 
 159   0.0000       0.298392         8.1197 
 160   0.0000       0.305473         8.3123 
 161   0.0000       0.308128         8.3846 
 162   0.0000       0.313123         8.5205 
 163   0.0000       0.318887         8.6773 
 164   0.0000       0.320585         8.7236 
 165   0.0000       0.325114         8.8468 
 166   0.0000       0.328479         8.9384 
 167   0.0000       0.332738         9.0543 
 168   0.0000       0.334507         9.1024 
 169   0.0000       0.337982         9.1970 
 170   0.0000       0.342376         9.3165 
 171   0.0000       0.344928         9.3860 
 172   0.0000       0.347582         9.4582 
 173   0.0000       0.352363         9.5883 
 174   0.0000       0.355195         9.6653 
 175   0.0000       0.357973         9.7410 
 176   0.0000       0.361955         9.8493 
 177   0.0000       0.365480         9.9452 
 178   0.0000       0.369177        10.0458 
 179   0.0000       0.377466        10.2714 
 180   0.0000       0.381598        10.3838 
 181   0.0000       0.384982        10.4759 
 182   0.0000       0.386140        10.5074 
 183   0.0000       0.393749        10.7144 
 184   0.0000       0.396847        10.7988 
 185   0.0000       0.404276        11.0009 
 186   0.0000       0.405398        11.0314 
 187   0.0000       0.411934        11.2093 
 188   0.0000       0.414260        11.2726 
 189   0.0000       0.414507        11.2793 
 190   0.0000       0.418253        11.3812 
 191   0.0000       0.420506        11.4425 
 192   0.0000       0.421703        11.4751 
 193   0.0000       0.423107        11.5133 
 194   0.0000       0.426832        11.6147 
 195   0.0000       0.427297        11.6273 
 196   0.0000       0.430949        11.7267 
 197   0.0000       0.433851        11.8057 
 198   0.0000       0.436921        11.8892 
 199   0.0000       0.440511        11.9869 
 200   0.0000       0.443283        12.0624 
 201   0.0000       0.443635        12.0719 
 202   0.0000       0.451227        12.2785 
 203   0.0000       0.453842        12.3497 
 204   0.0000       0.457768        12.4565 
 205   0.0000       0.460287        12.5251 
 206   0.0000       0.463862        12.6223 
 207   0.0000       0.469805        12.7840 
 208   0.0000       0.472141        12.8476 
 209   0.0000       0.482707        13.1351 
 210   0.0000       0.483727        13.1629 
 211   0.0000       0.486347        13.2342 
 212   0.0000       0.494260        13.4495 
 213   0.0000       0.494653        13.4602 
 214   0.0000       0.504942        13.7402 
 215   0.0000       0.510360        13.8876 
 216   0.0000       0.517883        14.0923 
 217   0.0000       0.519128        14.1262 
 218   0.0000       0.525226        14.2921 
 219   0.0000       0.531817        14.4715 
 220   0.0000       0.534734        14.5508 
 221   0.0000       0.537467        14.6252 
 222   0.0000       0.539659        14.6849 
 223   0.0000       0.543987        14.8026 
 224   0.0000       0.552205        15.0263 
 225   0.0000       0.555010        15.1026 
 226   0.0000       0.559736        15.2312 
 227   0.0000       0.563960        15.3461 
 228   0.0000       0.569078        15.4854 
 229   0.0000       0.576882        15.6978 
 230   0.0000       0.578601        15.7445 
 231   0.0000       0.582803        15.8589 
 232   0.0000       0.584513        15.9054 
 233   0.0000       0.593243        16.1430 
 234   0.0000       0.601805        16.3760 
 235   0.0000       0.605760        16.4836 
 236   0.0000       0.614815        16.7300 
 237   0.0000       0.615084        16.7373 
 238   0.0000       0.626203        17.0399 
 239   0.0000       0.630415        17.1545 
 240   0.0000       0.632001        17.1976 
 241   0.0000       0.641319        17.4512 
 242   0.0000       0.643344        17.5063 
 243   0.0000       0.648527        17.6473 
 244   0.0000       0.654141        17.8001 
 245   0.0000       0.660902        17.9841 
 246   0.0000       0.662194        18.0192 
 247   0.0000       0.674376        18.3507 
 248   0.0000       0.675036        18.3687 
 249   0.0000       0.680886        18.5278 
 250   0.0000       0.693257        18.8645 
 251   0.0000       0.697069        18.9682 
 252   0.0000       0.708328        19.2746 
 253   0.0000       0.714084        19.4312 
 254   0.0000       0.731769        19.9124 
 255   0.0000       0.732518        19.9328 
 256   0.0000       0.742313        20.1994 
 257   0.0000       0.744834        20.2680 
 258   0.0000       0.754874        20.5412 
 259   0.0000       0.768271        20.9057 
 260   0.0000       0.774847        21.0847 
 261   0.0000       0.777882        21.1672 
 262   0.0000       0.781888        21.2763 
 263   0.0000       0.793432        21.5904 
 264   0.0000       0.796872        21.6840 
 265   0.0000       0.813799        22.1446 
 266   0.0000       0.839138        22.8341 
 267   0.0000       0.840777        22.8787 
 268   0.0000       0.846827        23.0433 
 269   0.0000       0.860115        23.4049 
 270   0.0000       0.871460        23.7136 
 271   0.0000       0.880285        23.9538 
 272   0.0000       0.883485        24.0409 
 273   0.0000       0.887187        24.1416 
 274   0.0000       0.892229        24.2788 
 275   0.0000       0.893308        24.3081 
 276   0.0000       0.894840        24.3498 
 277   0.0000       0.900973        24.5167 
 278   0.0000       0.902310        24.5531 
 279   0.0000       0.903083        24.5741 
 280   0.0000       0.922277        25.0964 
 281   0.0000       0.925921        25.1956 
 282   0.0000       0.928284        25.2599 
 283   0.0000       0.941074        25.6079 
 284   0.0000       0.946882        25.7660 
 285   0.0000       0.954270        25.9670 
 286   0.0000       0.960131        26.1265 
 287   0.0000       0.966855        26.3095 
 288   0.0000       0.980283        26.6749 
 289   0.0000       0.991951        26.9924 
 290   0.0000       0.996413        27.1138 
 291   0.0000       0.999595        27.2004 
 292   0.0000       1.013479        27.5782 
 293   0.0000       1.014649        27.6100 
 294   0.0000       1.020001        27.7556 
 295   0.0000       1.024115        27.8676 
 296   0.0000       1.030729        28.0476 
 297   0.0000       1.036591        28.2071 
 298   0.0000       1.039918        28.2976 
 299   0.0000       1.042900        28.3787 
 300   0.0000       1.049854        28.5680 
 301   0.0000       1.059623        28.8338 
 302   0.0000       1.071110        29.1464 
 303   0.0000       1.075923        29.2773 
 304   0.0000       1.077144        29.3106 
 305   0.0000       1.087488        29.5921 
 306   0.0000       1.088697        29.6250 
 307   0.0000       1.089465        29.6458 
 308   0.0000       1.090163        29.6648 
 309   0.0000       1.094782        29.7905 
 310   0.0000       1.108275        30.1577 
 311   0.0000       1.144048        31.1311 
 312   0.0000       1.145729        31.1769 
 313   0.0000       1.153815        31.3969 
 314   0.0000       1.162453        31.6320 
 315   0.0000       1.164082        31.6763 
 316   0.0000       1.165499        31.7149 
 317   0.0000       1.166360        31.7383 
 318   0.0000       1.172262        31.8989 
 319   0.0000       1.175332        31.9824 
 320   0.0000       1.178619        32.0719 
 321   0.0000       1.190061        32.3832 
 322   0.0000       1.197740        32.5921 
 323   0.0000       1.199634        32.6437 
 324   0.0000       1.215487        33.0751 
 325   0.0000       1.216882        33.1130 
 326   0.0000       1.225992        33.3609 
 327   0.0000       1.230179        33.4749 
 328   0.0000       1.240839        33.7649 
 329   0.0000       1.244316        33.8596 
 330   0.0000       1.255024        34.1509 
 331   0.0000       1.256177        34.1823 
 332   0.0000       1.263415        34.3793 
 333   0.0000       1.278985        34.8030 
 334   0.0000       1.293376        35.1946 
 335   0.0000       1.295043        35.2399 
 336   0.0000       1.304031        35.4845 
 337   0.0000       1.307587        35.5813 
 338   0.0000       1.309686        35.6384 
 339   0.0000       1.313251        35.7354 
 340   0.0000       1.320683        35.9376 
 341   0.0000       1.322145        35.9774 
 342   0.0000       1.326445        36.0944 
 343   0.0000       1.335027        36.3279 
 344   0.0000       1.340523        36.4775 
 345   0.0000       1.345101        36.6021 
 346   0.0000       1.352566        36.8052 
 347   0.0000       1.354212        36.8500 
 348   0.0000       1.355781        36.8927 
 349   0.0000       1.364016        37.1168 
 350   0.0000       1.376315        37.4514 
 351   0.0000       1.385350        37.6973 
 352   0.0000       1.398270        38.0489 
 353   0.0000       1.401750        38.1435 
 354   0.0000       1.402476        38.1633 
 355   0.0000       1.408396        38.3244 
 356   0.0000       1.411224        38.4014 
 357   0.0000       1.420506        38.6539 
 358   0.0000       1.422539        38.7093 
 359   0.0000       1.429135        38.8887 
 360   0.0000       1.440505        39.1981 
 361   0.0000       1.442957        39.2648 
 362   0.0000       1.450398        39.4673 
 363   0.0000       1.456780        39.6410 
 364   0.0000       1.459238        39.7079 
 365   0.0000       1.462020        39.7836 
 366   0.0000       1.470077        40.0028 
 367   0.0000       1.489163        40.5222 
 368   0.0000       1.495894        40.7053 
 369   0.0000       1.505648        40.9708 
 370   0.0000       1.509097        41.0646 
 371   0.0000       1.510197        41.0945 
 372   0.0000       1.514781        41.2193 
 373   0.0000       1.529866        41.6298 
 374   0.0000       1.540374        41.9157 
 375   0.0000       1.545435        42.0534 
 376   0.0000       1.566614        42.6297 
 377   0.0000       1.569544        42.7095 
 378   0.0000       1.576997        42.9123 
 379   0.0000       1.585409        43.1412 
 380   0.0000       1.587860        43.2079 
 381   0.0000       1.603070        43.6218 
 382   0.0000       1.603443        43.6319 
 383   0.0000       1.621183        44.1146 
 384   0.0000       1.625139        44.2223 
 385   0.0000       1.631195        44.3871 
 386   0.0000       1.636133        44.5214 
 387   0.0000       1.650603        44.9152 
 388   0.0000       1.660747        45.1912 
 389   0.0000       1.674709        45.5712 
 390   0.0000       1.677434        45.6453 
 391   0.0000       1.680815        45.7373 
 392   0.0000       1.688162        45.9372 
 393   0.0000       1.701732        46.3065 
 394   0.0000       1.732364        47.1400 
 395   0.0000       1.738438        47.3053 
 396   0.0000       1.755527        47.7703 
 397   0.0000       1.757419        47.8218 
 398   0.0000       1.768155        48.1139 
 399   0.0000       1.784613        48.5618 
 400   0.0000       1.789778        48.7023 
 401   0.0000       1.794613        48.8339 
 402   0.0000       1.813423        49.3458 
 403   0.0000       1.817951        49.4690 
 404   0.0000       1.837696        50.0062 
 405   0.0000       1.850319        50.3497 
 406   0.0000       1.853102        50.4255 
 407   0.0000       1.872196        50.9451 
 408   0.0000       1.884067        51.2681 
 409   0.0000       1.901842        51.7518 
 410   0.0000       1.910473        51.9866 
 411   0.0000       1.926321        52.4178 
 412   0.0000       1.933362        52.6095 
 413   0.0000       1.944804        52.9208 
 414   0.0000       1.964073        53.4451 
 415   0.0000       1.982906        53.9576 
 416   0.0000       2.006189        54.5912 
 417   0.0000       2.009620        54.6845 
 418   0.0000       2.009831        54.6903 
 419   0.0000       2.032737        55.3136 
 420   0.0000       2.036227        55.4085 
 421   0.0000       2.048397        55.7397 
 422   0.0000       2.056458        55.9591 
 423   0.0000       2.059732        56.0481 
 424   0.0000       2.062974        56.1364 
 425   0.0000       2.066679        56.2372 
 426   0.0000       2.074589        56.4524 
 427   0.0000       2.079835        56.5952 
 428   0.0000       2.087636        56.8075 
 429   0.0000       2.102819        57.2206 
 430   0.0000       2.111236        57.4496 
 431   0.0000       2.131013        57.9878 
 432   0.0000       2.141297        58.2677 
 433   0.0000       2.146902        58.4202 
 434   0.0000       2.152041        58.5600 
 435   0.0000       2.176844        59.2349 
 436   0.0000       2.184688        59.4484 
 437   0.0000       2.193582        59.6904 
 438   0.0000       2.222879        60.4876 
 439   0.0000       2.225663        60.5634 
 440   0.0000       2.237872        60.8956 
 441   0.0000       2.241430        60.9924 
 442   0.0000       2.246422        61.1283 
 443   0.0000       2.257510        61.4300 
 444   0.0000       2.274407        61.8898 
 445   0.0000       2.281910        62.0939 
 446   0.0000       2.282367        62.1064 
 447   0.0000       2.288563        62.2750 
 448   0.0000       2.307504        62.7904 
 449   0.0000       2.309916        62.8560 
 450   0.0000       2.325293        63.2744 
 451   0.0000       2.327305        63.3292 
 452   0.0000       2.341737        63.7219 
 453   0.0000       2.345420        63.8221 
 454   0.0000       2.347309        63.8735 
 455   0.0000       2.369100        64.4665 
 456   0.0000       2.375204        64.6326 
 457   0.0000       2.376482        64.6674 
 458   0.0000       2.401874        65.3583 
 459   0.0000       2.402782        65.3830 
 460   0.0000       2.417186        65.7750 
 461   0.0000       2.429380        66.1068 
 462   0.0000       2.432921        66.2031 
 463   0.0000       2.455417        66.8153 
 464   0.0000       2.458610        66.9022 
 465   0.0000       2.459151        66.9169 
 466   0.0000       2.469637        67.2022 
 467   0.0000       2.484415        67.6044 
 468   0.0000       2.487763        67.6955 
 469   0.0000       2.494530        67.8796 
 470   0.0000       2.500817        68.0507 
 471   0.0000       2.529932        68.8429 
 472   0.0000       2.533537        68.9410 
 473   0.0000       2.560190        69.6663 
 474   0.0000       2.563238        69.7492 
 475   0.0000       2.573412        70.0261 
 476   0.0000       2.578907        70.1756 
 477   0.0000       2.584050        70.3156 
 478   0.0000       2.585399        70.3523 
 479   0.0000       2.590194        70.4828 
 480   0.0000       2.601320        70.7855 
 481   0.0000       2.610969        71.0481 
 482   0.0000       2.614853        71.1538 
 483   0.0000       2.626380        71.4674 
 484   0.0000       2.627392        71.4950 
 485   0.0000       2.652693        72.1834 
 486   0.0000       2.694884        73.3315 
 487   0.0000       2.705683        73.6254 
 488   0.0000       2.710955        73.7688 
 489   0.0000       2.720024        74.0156 
 490   0.0000       2.720490        74.0283 
 491   0.0000       2.731734        74.3343 
 492   0.0000       2.740594        74.5753 
 493   0.0000       2.745526        74.7096 
 494   0.0000       2.753218        74.9189 
 495   0.0000       2.770754        75.3961 
 496   0.0000       2.780312        75.6561 
 497   0.0000       2.794127        76.0321 
 498   0.0000       2.808315        76.4181 
 499   0.0000       2.835978        77.1709 
 500   0.0000       2.850593        77.5686 
 501   0.0000       2.852743        77.6271 
 502   0.0000       2.860975        77.8511 
 503   0.0000       2.888258        78.5935 
 504   0.0000       2.895377        78.7872 
 505   0.0000       2.901043        78.9414 
 506   0.0000       2.902069        78.9693 
 507   0.0000       2.904137        79.0256 
 508   0.0000       2.920113        79.4603 
 509   0.0000       2.928759        79.6956 
 510   0.0000       2.930671        79.7476 
 511   0.0000       2.935839        79.8882 
 512   0.0000       2.943647        80.1007 
 513   0.0000       2.945270        80.1449 
 514   0.0000       2.958562        80.5066 
 515   0.0000       2.965806        80.7037 
 516   0.0000       2.966655        80.7268 
 517   0.0000       2.978411        81.0467 
 518   0.0000       2.992220        81.4224 
 519   0.0000       2.995172        81.5028 
 520   0.0000       2.998658        81.5976 
 521   0.0000       3.004560        81.7582 
 522   0.0000       3.007482        81.8378 
 523   0.0000       3.013645        82.0055 
 524   0.0000       3.020718        82.1979 
 525   0.0000       3.023862        82.2835 
 526   0.0000       3.029178        82.4281 
 527   0.0000       3.032312        82.5134 
 528   0.0000       3.048509        82.9541 
 529   0.0000       3.061217        83.3000 
 530   0.0000       3.065221        83.4089 
 531   0.0000       3.072832        83.6160 
 532   0.0000       3.079626        83.8009 
 533   0.0000       3.094312        84.2005 
 534   0.0000       3.099233        84.3344 
 535   0.0000       3.106626        84.5356 
 536   0.0000       3.116188        84.7958 
 537   0.0000       3.118986        84.8719 
 538   0.0000       3.124393        85.0191 
 539   0.0000       3.135230        85.3140 
 540   0.0000       3.140174        85.4485 
 541   0.0000       3.141036        85.4719 
 542   0.0000       3.157298        85.9145 
 543   0.0000       3.158455        85.9459 
 544   0.0000       3.163823        86.0920 
 545   0.0000       3.167782        86.1997 
 546   0.0000       3.176370        86.4334 
 547   0.0000       3.181419        86.5708 
 548   0.0000       3.189334        86.7862 
 549   0.0000       3.196056        86.9691 
 550   0.0000       3.201305        87.1119 
 551   0.0000       3.208216        87.3000 
 552   0.0000       3.217494        87.5525 
 553   0.0000       3.227908        87.8359 
 554   0.0000       3.234319        88.0103 
 555   0.0000       3.252402        88.5023 
 556   0.0000       3.255003        88.5731 
 557   0.0000       3.259787        88.7033 
 558   0.0000       3.262212        88.7693 
 559   0.0000       3.262725        88.7833 
 560   0.0000       3.276309        89.1529 
 561   0.0000       3.288142        89.4749 
 562   0.0000       3.317426        90.2717 
 563   0.0000       3.321831        90.3916 
 564   0.0000       3.327068        90.5341 
 565   0.0000       3.343009        90.9679 
 566   0.0000       3.346366        91.0592 
 567   0.0000       3.353265        91.2470 
 568   0.0000       3.360433        91.4420 
 569   0.0000       3.367884        91.6448 
 570   0.0000       3.370047        91.7036 
 571   0.0000       3.373167        91.7885 
 572   0.0000       3.374837        91.8340 
 573   0.0000       3.381794        92.0233 
 574   0.0000       3.383536        92.0707 
 575   0.0000       3.398074        92.4663 
 576   0.0000       3.406263        92.6891 
 577   0.0000       3.407023        92.7098 
 578   0.0000       3.410101        92.7936 
 579   0.0000       3.415353        92.9365 
 580   0.0000       3.424553        93.1868 
 581   0.0000       3.429344        93.3172 
 582   0.0000       3.441401        93.6453 
 583   0.0000       3.451929        93.9318 
 584   0.0000       3.466313        94.3232 
 585   0.0000       3.468226        94.3752 
 586   0.0000       3.476317        94.5954 
 587   0.0000       3.479313        94.6769 
 588   0.0000       3.515614        95.6647 
 589   0.0000       3.525093        95.9226 
 590   0.0000       3.532766        96.1315 
 591   0.0000       3.571211        97.1776 
 592   0.0000       3.581854        97.4672 
 593   0.0000       3.627255        98.7026 
 594   0.0000       3.661960        99.6470 
 595   0.0000       3.676407       100.0401 
 596   0.0000       3.691313       100.4457 
 597   0.0000       3.694203       100.5244 
 598   0.0000       3.700104       100.6849 
 599   0.0000       3.708588       100.9158 
 600   0.0000       3.711855       101.0047 
 601   0.0000       3.715025       101.0910 
 602   0.0000       3.735059       101.6361 
 603   0.0000       3.735680       101.6530 
 604   0.0000       3.750160       102.0470 
 605   0.0000       3.751393       102.0806 
 606   0.0000       3.762017       102.3697 
 607   0.0000       3.764284       102.4314 
 608   0.0000       3.783348       102.9501 
 609   0.0000       3.792473       103.1984 
 610   0.0000       3.793526       103.2271 
 611   0.0000       3.817956       103.8919 
 612   0.0000       3.822384       104.0124 
 613   0.0000       3.828964       104.1914 
 614   0.0000       3.842854       104.5694 
 615   0.0000       3.875370       105.4542 
 616   0.0000       3.885231       105.7225 
 617   0.0000       3.912136       106.4546 
 618   0.0000       3.924180       106.7824 
 619   0.0000       3.945908       107.3736 
 620   0.0000       3.951577       107.5279 
 621   0.0000       3.967501       107.9612 
 622   0.0000       3.970512       108.0431 
 623   0.0000       4.001200       108.8782 
 624   0.0000       4.024323       109.5074 
 625   0.0000       4.028263       109.6146 
 626   0.0000       4.044704       110.0620 
 627   0.0000       4.045916       110.0950 
 628   0.0000       4.048728       110.1715 
 629   0.0000       4.071758       110.7982 
 630   0.0000       4.072279       110.8124 
 631   0.0000       4.113095       111.9230 
 632   0.0000       4.126284       112.2819 
 633   0.0000       4.169482       113.4574 
 634   0.0000       4.205412       114.4351 
 635   0.0000       4.207318       114.4870 
 636   0.0000       4.233277       115.1933 
 637   0.0000       4.257186       115.8439 
 638   0.0000       4.285595       116.6170 
 639   0.0000       4.308735       117.2466 
 640   0.0000       4.327709       117.7630 
 641   0.0000       4.351351       118.4063 
 642   0.0000       4.400352       119.7397 
 643   0.0000       4.464674       121.4900 
 644   0.0000       4.508457       122.6814 
 645   0.0000       4.525483       123.1447 
 646   0.0000       4.580966       124.6544 
 647   0.0000       4.602965       125.2531 
 648   0.0000       4.733908       128.8162 
 649   0.0000       4.751717       129.3008 
 650   0.0000       4.764482       129.6481 
 651   0.0000       4.921594       133.9234 
 652   0.0000       4.956216       134.8655 
 653   0.0000       4.961651       135.0134 
 654   0.0000       5.115001       139.1862 
 655   0.0000       5.132190       139.6540 
 656   0.0000       5.163778       140.5135 
 657   0.0000       5.179640       140.9452 
 658   0.0000       7.372750       200.6227 
 659   0.0000       7.417691       201.8456 
 660   0.0000       7.501288       204.1204 
 661   0.0000       7.535172       205.0425 
 662   0.0000       7.562062       205.7742 
 663   0.0000       7.579261       206.2422 
 664   0.0000       7.611029       207.1066 
 665   0.0000       7.644316       208.0124 
 666   0.0000       7.773188       211.5192 
 667   0.0000       7.775613       211.5852 
 668   0.0000       7.787310       211.9035 
 669   0.0000       7.792496       212.0446 
 670   0.0000       7.880753       214.4462 
 671   0.0000       7.897375       214.8985 
 672   0.0000       7.898686       214.9342 
 673   0.0000       7.906410       215.1443 
 674   0.0000       7.920131       215.5177 
 675   0.0000       7.980043       217.1480 
 676   0.0000       8.003166       217.7772 
 677   0.0000       8.406691       228.7577 
 678   0.0000       8.913727       242.5548 
 679   0.0000       8.964116       243.9260 
 680   0.0000       9.499917       258.5059 
 681   0.0000       9.815585       267.0956 
 682   0.0000       9.873858       268.6813 
 683   0.0000      10.550414       287.0914 
 684   0.0000      16.983693       462.1498 
 685   0.0000      18.538241       504.4512 
 686   0.0000      38.883793      1058.0818 
 687   0.0000      38.918281      1059.0203 
 688   0.0000      39.019293      1061.7689 
 689   0.0000      39.033815      1062.1641 
 690   0.0000      39.045630      1062.4856 
 691   0.0000      39.056275      1062.7753 
 692   0.0000      39.091958      1063.7463 
 693   0.0000      39.125124      1064.6488 
 694   0.0000      39.248007      1067.9926 
 695   0.0000      39.258908      1068.2892 
 696   0.0000      39.264243      1068.4344 
 697   0.0000      39.272579      1068.6612 
 698   0.0000      39.368504      1071.2715 
 699   0.0000      39.385349      1071.7298 
 700   0.0000      39.389028      1071.8299 
 701   0.0000      39.396693      1072.0385 
 702   0.0000      39.411155      1072.4321 
 703   0.0000      39.483433      1074.3988 
 704   0.0000      39.506641      1075.0303 
 705   0.0000      39.922025      1086.3335 
 706   0.0000      58.911793      1603.0714 
 707   0.0000      64.271828      1748.9254 
 708   0.0000     148.924737      4052.4481 
 709   0.0000     149.023409      4055.1331 
 710   0.0000     150.424963      4093.2713 
 711   0.0000     163.150094      4439.5398 
 712   0.0000     163.287081      4443.2674 
 713   0.0000     165.156629      4494.1404 
 714   0.0000     352.396680      9589.2012 
 715   0.0000     381.386651     10378.0584 
 716   0.0000    2327.702538     63340.0062 
 717   0.0000    2514.422397     68420.9119 

                    ********************************
                    * MULLIKEN POPULATION ANALYSIS *
                    ********************************

--------------------------------------------
MULLIKEN ATOMIC CHARGES AND SPIN POPULATIONS
--------------------------------------------
   0 Fe:    0.725643    1.902541
   1 C :   -0.167942   -0.070895
   2 C :   -0.178766    0.115766
   3 C :   -0.168952   -0.070189
   4 C :   -0.224886    0.007587
   5 C :   -0.225225    0.011703
   6 H :    0.128162    0.003015
   7 H :    0.130495    0.000051
   8 H :    0.131047   -0.000170
   9 H :    0.127935    0.003048
  10 H :    0.130302   -0.006939
  11 C :   -0.315552   -0.063611
  12 C :   -0.178857   -0.032714
  13 C :   -0.176654   -0.034146
  14 C :   -0.320438   -0.065240
  15 C :    0.266358    0.074562
  16 C :    0.456120   -0.038890
  17 C :   -0.289249    0.013722
  18 H :    0.120083    0.002721
  19 H :    0.120249    0.002686
  20 H :    0.130522    0.004623
  21 Co:    0.487637    0.274156
  22 C :   -0.139372   -0.015694
  23 C :   -0.135966    0.008070
  24 C :   -0.136142    0.008045
  25 C :   -0.136711   -0.015746
  26 C :   -0.112652    0.027556
  27 H :    0.149626   -0.001358
  28 H :    0.143823    0.000810
  29 H :    0.146529   -0.000585
  30 H :    0.146405   -0.000587
  31 H :    0.143711    0.000810
  32 C :   -0.292309    0.013580
  33 C :   -0.085815   -0.033526
  34 C :   -0.088992   -0.033665
  35 H :    0.145208    0.000096
  36 H :    0.134504    0.002061
  37 H :    0.134466    0.002071
  38 H :    0.145122    0.000093
  39 H :    0.130532    0.004581
Sum of atomic charges         :    1.0000000
Sum of atomic spin populations:    2.0000000

-----------------------------------------------------
MULLIKEN REDUCED ORBITAL CHARGES AND SPIN POPULATIONS
-----------------------------------------------------
CHARGE
  0 Fes       :     6.437880  s :     6.437880
      pz      :     4.105960  p :    12.338634
      px      :     4.098861
      py      :     4.133813
      dz2     :     1.387061  d :     6.496871
      dxz     :     1.369892
      dyz     :     1.133016
      dx2y2   :     1.106818
      dxy     :     1.500085
      f0      :     0.000146  f :     0.000973
      f+1     :     0.000092
      f-1     :     0.000063
      f+2     :     0.000062
      f-2     :     0.000217
      f+3     :     0.000158
      f-3     :     0.000235
  1 C s       :     3.186251  s :     3.186251
      pz      :     0.963390  p :     2.900214
      px      :     0.970543
      py      :     0.966281
      dz2     :     0.017738  d :     0.081476
      dxz     :     0.015539
      dyz     :     0.014661
      dx2y2   :     0.022200
      dxy     :     0.011339
  2 C s       :     3.196062  s :     3.196062
      pz      :     0.895905  p :     2.909542
      px      :     0.991828
      py      :     1.021810
      dz2     :     0.017297  d :     0.073162
      dxz     :     0.020725
      dyz     :     0.016934
      dx2y2   :     0.010819
      dxy     :     0.007386
  3 C s       :     3.186464  s :     3.186464
      pz      :     0.967222  p :     2.901258
      px      :     0.963890
      py      :     0.970146
      dz2     :     0.016547  d :     0.081230
      dxz     :     0.017441
      dyz     :     0.015827
      dx2y2   :     0.020927
      dxy     :     0.010489
  4 C s       :     3.206911  s :     3.206911
      pz      :     0.943268  p :     2.943010
      px      :     1.014626
      py      :     0.985116
      dz2     :     0.014668  d :     0.074966
      dxz     :     0.015188
      dyz     :     0.019519
      dx2y2   :     0.015697
      dxy     :     0.009894
  5 C s       :     3.207281  s :     3.207281
      pz      :     0.922234  p :     2.943252
      px      :     1.033742
      py      :     0.987276
      dz2     :     0.015995  d :     0.074692
      dxz     :     0.015429
      dyz     :     0.020487
      dx2y2   :     0.013639
      dxy     :     0.009141
  6 H s       :     0.844020  s :     0.844020
      pz      :     0.015777  p :     0.027818
      px      :     0.006298
      py      :     0.005743
  7 H s       :     0.841378  s :     0.841378
      pz      :     0.010369  p :     0.028127
      px      :     0.009092
      py      :     0.008666
  8 H s       :     0.840846  s :     0.840846
      pz      :     0.007287  p :     0.028107
      px      :     0.011450
      py      :     0.009370
  9 H s       :     0.844265  s :     0.844265
      pz      :     0.017565  p :     0.027800
      px      :     0.004997
      py      :     0.005237
 10 H s       :     0.842253  s :     0.842253
      pz      :     0.003627  p :     0.027444
      px      :     0.012100
      py      :     0.011718
 11 C s       :     3.304986  s :     3.304986
      pz      :     0.983709  p :     2.928519
      px      :     0.980579
      py      :     0.964231
      dz2     :     0.014909  d :     0.082047
      dxz     :     0.017419
      dyz     :     0.017847
      dx2y2   :     0.021754
      dxy     :     0.010118
 12 C s       :     3.253624  s :     3.253624
      pz      :     0.898930  p :     2.849649
      px      :     0.977996
      py      :     0.972722
      dz2     :     0.014930  d :     0.075585
      dxz     :     0.014864
      dyz     :     0.019142
      dx2y2   :     0.016595
      dxy     :     0.010053
 13 C s       :     3.252528  s :     3.252528
      pz      :     0.892400  p :     2.848514
      px      :     0.984144
      py      :     0.971970
      dz2     :     0.016601  d :     0.075611
      dxz     :     0.014549
      dyz     :     0.019795
      dx2y2   :     0.015021
      dxy     :     0.009645
 14 C s       :     3.310000  s :     3.310000
      pz      :     0.967247  p :     2.928425
      px      :     1.000589
      py      :     0.960588
      dz2     :     0.015951  d :     0.082013
      dxz     :     0.015979
      dyz     :     0.016726
      dx2y2   :     0.022376
      dxy     :     0.010981
 15 C s       :     3.013088  s :     3.013088
      pz      :     0.830346  p :     2.578722
      px      :     0.748754
      py      :     0.999621
      dz2     :     0.029959  d :     0.141833
      dxz     :     0.032282
      dyz     :     0.023009
      dx2y2   :     0.032945
      dxy     :     0.023638
 16 C s       :     2.940630  s :     2.940630
      pz      :     0.818949  p :     2.457805
      px      :     0.714231
      py      :     0.924626
      dz2     :     0.029955  d :     0.145444
      dxz     :     0.032315
      dyz     :     0.019882
      dx2y2   :     0.040632
      dxy     :     0.022661
 17 C s       :     3.311264  s :     3.311264
      pz      :     0.992675  p :     2.898566
      px      :     0.961046
      py      :     0.944845
      dz2     :     0.013526  d :     0.079418
      dxz     :     0.017725
      dyz     :     0.016723
      dx2y2   :     0.020483
      dxy     :     0.010962
 18 H s       :     0.851675  s :     0.851675
      pz      :     0.007598  p :     0.028242
      px      :     0.011295
      py      :     0.009349
 19 H s       :     0.851518  s :     0.851518
      pz      :     0.010213  p :     0.028233
      px      :     0.009211
      py      :     0.008809
 20 H s       :     0.841540  s :     0.841540
      pz      :     0.017749  p :     0.027938
      px      :     0.004963
      py      :     0.005225
 21 Cos       :     6.488534  s :     6.488534
      pz      :     4.124545  p :    12.446886
      px      :     4.143393
      py      :     4.178948
      dz2     :     1.864780  d :     7.576091
      dxz     :     1.446990
      dyz     :     1.329154
      dx2y2   :     1.041626
      dxy     :     1.893541
      f0      :     0.000113  f :     0.000851
      f+1     :     0.000060
      f-1     :     0.000063
      f+2     :     0.000071
      f-2     :     0.000184
      f+3     :     0.000158
      f-3     :     0.000202
 22 C s       :     3.204647  s :     3.204647
      pz      :     0.980006  p :     2.856706
      px      :     0.934395
      py      :     0.942305
      dz2     :     0.013832  d :     0.078019
      dxz     :     0.015308
      dyz     :     0.015551
      dx2y2   :     0.020898
      dxy     :     0.012430
 23 C s       :     3.204051  s :     3.204051
      pz      :     0.925390  p :     2.856342
      px      :     0.960779
      py      :     0.970173
      dz2     :     0.016032  d :     0.075572
      dxz     :     0.020726
      dyz     :     0.015885
      dx2y2   :     0.014791
      dxy     :     0.008139
 24 C s       :     3.202918  s :     3.202918
      pz      :     0.936141  p :     2.857612
      px      :     0.953262
      py      :     0.968209
      dz2     :     0.015927  d :     0.075612
      dxz     :     0.019554
      dyz     :     0.015164
      dx2y2   :     0.015884
      dxy     :     0.009082
 25 C s       :     3.202633  s :     3.202633
      pz      :     0.971416  p :     2.856121
      px      :     0.942792
      py      :     0.941914
      dz2     :     0.014853  d :     0.077956
      dxz     :     0.015449
      dyz     :     0.016121
      dx2y2   :     0.019372
      dxy     :     0.012161
 26 C s       :     3.180834  s :     3.180834
      pz      :     0.902662  p :     2.858564
      px      :     0.979766
      py      :     0.976136
      dz2     :     0.017472  d :     0.073254
      dxz     :     0.014991
      dyz     :     0.022045
      dx2y2   :     0.010715
      dxy     :     0.008030
 27 H s       :     0.822332  s :     0.822332
      pz      :     0.003629  p :     0.028041
      px      :     0.012908
      py      :     0.011505
 28 H s       :     0.828112  s :     0.828112
      pz      :     0.018157  p :     0.028065
      px      :     0.004749
      py      :     0.005158
 29 H s       :     0.825478  s :     0.825478
      pz      :     0.007649  p :     0.027993
      px      :     0.010883
      py      :     0.009461
 30 H s       :     0.825596  s :     0.825596
      pz      :     0.010141  p :     0.027999
      px      :     0.008902
      py      :     0.008956
 31 H s       :     0.828224  s :     0.828224
      pz      :     0.016603  p :     0.028065
      px      :     0.006006
      py      :     0.005456
 32 C s       :     3.312031  s :     3.312031
      pz      :     0.982006  p :     2.900745
      px      :     0.975526
      py      :     0.943213
      dz2     :     0.014713  d :     0.079534
      dxz     :     0.016271
      dyz     :     0.015709
      dx2y2   :     0.020746
      dxy     :     0.012093
 33 C s       :     3.239285  s :     3.239285
      pz      :     0.897354  p :     2.770879
      px      :     0.930503
      py      :     0.943023
      dz2     :     0.017102  d :     0.075651
      dxz     :     0.014035
      dyz     :     0.020338
      dx2y2   :     0.014539
      dxy     :     0.009637
 34 C s       :     3.241500  s :     3.241500
      pz      :     0.902646  p :     2.771769
      px      :     0.928132
      py      :     0.940991
      dz2     :     0.014755  d :     0.075723
      dxz     :     0.015104
      dyz     :     0.019634
      dx2y2   :     0.016104
      dxy     :     0.010127
 35 H s       :     0.826570  s :     0.826570
      pz      :     0.016753  p :     0.028222
      px      :     0.005979
      py      :     0.005489
 36 H s       :     0.837284  s :     0.837284
      pz      :     0.007704  p :     0.028212
      px      :     0.010985
      py      :     0.009523
 37 H s       :     0.837318  s :     0.837318
      pz      :     0.010287  p :     0.028216
      px      :     0.008921
      py      :     0.009008
 38 H s       :     0.826633  s :     0.826633
      pz      :     0.018279  p :     0.028246
      px      :     0.004791
      py      :     0.005176
 39 H s       :     0.841543  s :     0.841543
      pz      :     0.016298  p :     0.027925
      px      :     0.006045
      py      :     0.005582

SPIN
  0 Fes       :     0.027612  s :     0.027612
      pz      :     0.006778  p :     0.025196
      px      :     0.009573
      py      :     0.008845
      dz2     :     0.534766  d :     1.849767
      dxz     :     0.105117
      dyz     :     0.139751
      dx2y2   :     0.656283
      dxy     :     0.413849
      f0      :     0.000002  f :    -0.000034
      f+1     :    -0.000011
      f-1     :    -0.000007
      f+2     :     0.000001
      f-2     :     0.000003
      f+3     :    -0.000017
      f-3     :    -0.000005
  1 C s       :    -0.005346  s :    -0.005346
      pz      :    -0.007266  p :    -0.066114
      px      :    -0.025198
      py      :    -0.033650
      dz2     :    -0.000188  d :     0.000565
      dxz     :    -0.000290
      dyz     :    -0.000237
      dx2y2   :     0.000982
      dxy     :     0.000298
  2 C s       :     0.002973  s :     0.002973
      pz      :     0.012194  p :     0.112983
      px      :     0.039448
      py      :     0.061341
      dz2     :     0.000986  d :    -0.000190
      dxz     :    -0.000357
      dyz     :    -0.000053
      dx2y2   :    -0.000480
      dxy     :    -0.000287
  3 C s       :    -0.005485  s :    -0.005485
      pz      :    -0.008311  p :    -0.065284
      px      :    -0.022808
      py      :    -0.034165
      dz2     :    -0.000114  d :     0.000580
      dxz     :    -0.000050
      dyz     :    -0.000347
      dx2y2   :     0.000921
      dxy     :     0.000169
  4 C s       :     0.000176  s :     0.000176
      pz      :     0.003075  p :     0.007920
      px      :     0.002598
      py      :     0.002247
      dz2     :    -0.000235  d :    -0.000509
      dxz     :    -0.000226
      dyz     :    -0.000103
      dx2y2   :     0.000195
      dxy     :    -0.000140
  5 C s       :     0.000098  s :     0.000098
      pz      :     0.002582  p :     0.012151
      px      :     0.006607
      py      :     0.002962
      dz2     :    -0.000061  d :    -0.000545
      dxz     :    -0.000344
      dyz     :    -0.000079
      dx2y2   :     0.000131
      dxy     :    -0.000192
  6 H s       :     0.003268  s :     0.003268
      pz      :     0.000033  p :    -0.000254
      px      :    -0.000109
      py      :    -0.000177
  7 H s       :     0.000001  s :     0.000001
      pz      :     0.000018  p :     0.000050
      px      :    -0.000022
      py      :     0.000054
  8 H s       :    -0.000238  s :    -0.000238
      pz      :     0.000020  p :     0.000069
      px      :    -0.000009
      py      :     0.000058
  9 H s       :     0.003307  s :     0.003307
      pz      :     0.000041  p :    -0.000259
      px      :    -0.000119
      py      :    -0.000181
 10 H s       :    -0.007529  s :    -0.007529
      pz      :     0.000016  p :     0.000589
      px      :     0.000234
      py      :     0.000340
 11 C s       :     0.010088  s :     0.010088
      pz      :    -0.006002  p :    -0.074275
      px      :    -0.031887
      py      :    -0.036386
      dz2     :     0.000041  d :     0.000576
      dxz     :    -0.000093
      dyz     :    -0.000305
      dx2y2   :     0.000733
      dxy     :     0.000201
 12 C s       :    -0.004033  s :    -0.004033
      pz      :     0.001872  p :    -0.026922
      px      :    -0.018728
      py      :    -0.010066
      dz2     :    -0.000327  d :    -0.001759
      dxz     :    -0.000448
      dyz     :    -0.000534
      dx2y2   :    -0.000307
      dxy     :    -0.000142
 13 C s       :    -0.004383  s :    -0.004383
      pz      :     0.001916  p :    -0.028000
      px      :    -0.018873
      py      :    -0.011043
      dz2     :    -0.000143  d :    -0.001762
      dxz     :    -0.000705
      dyz     :    -0.000546
      dx2y2   :    -0.000172
      dxy     :    -0.000196
 14 C s       :     0.009318  s :     0.009318
      pz      :    -0.005475  p :    -0.075145
      px      :    -0.033332
      py      :    -0.036338
      dz2     :    -0.000003  d :     0.000587
      dxz     :    -0.000311
      dyz     :    -0.000284
      dx2y2   :     0.000800
      dxy     :     0.000385
 15 C s       :    -0.029749  s :    -0.029749
      pz      :     0.013198  p :     0.105052
      px      :     0.052879
      py      :     0.038974
      dz2     :     0.001034  d :    -0.000741
      dxz     :    -0.000675
      dyz     :     0.000115
      dx2y2   :    -0.001215
      dxy     :    -0.000001
 16 C s       :    -0.024728  s :    -0.024728
      pz      :    -0.004963  p :    -0.015687
      px      :    -0.004312
      py      :    -0.006412
      dz2     :    -0.000016  d :     0.001525
      dxz     :    -0.000563
      dyz     :    -0.000671
      dx2y2   :     0.003465
      dxy     :    -0.000689
 17 C s       :     0.008681  s :     0.008681
      pz      :     0.003661  p :     0.005845
      px      :    -0.000005
      py      :     0.002189
      dz2     :     0.000001  d :    -0.000803
      dxz     :    -0.000088
      dyz     :    -0.000032
      dx2y2   :    -0.000681
      dxy     :    -0.000004
 18 H s       :     0.002845  s :     0.002845
      pz      :     0.000033  p :    -0.000124
      px      :    -0.000113
      py      :    -0.000044
 19 H s       :     0.002807  s :     0.002807
      pz      :     0.000037  p :    -0.000121
      px      :    -0.000119
      py      :    -0.000039
 20 H s       :     0.004932  s :     0.004932
      pz      :     0.000045  p :    -0.000309
      px      :    -0.000165
      py      :    -0.000188
 21 Cos       :     0.004512  s :     0.004512
      pz      :    -0.000060  p :     0.001144
      px      :     0.000324
      py      :     0.000880
      dz2     :     0.006496  d :     0.268497
      dxz     :     0.029587
      dyz     :     0.011279
      dx2y2   :     0.209196
      dxy     :     0.011938
      f0      :     0.000001  f :     0.000003
      f+1     :     0.000000
      f-1     :     0.000004
      f+2     :     0.000000
      f-2     :     0.000001
      f+3     :    -0.000006
      f-3     :     0.000003
 22 C s       :     0.000146  s :     0.000146
      pz      :    -0.001401  p :    -0.016076
      px      :    -0.007586
      py      :    -0.007090
      dz2     :    -0.000023  d :     0.000237
      dxz     :    -0.000001
      dyz     :    -0.000073
      dx2y2   :     0.000314
      dxy     :     0.000019
 23 C s       :     0.000212  s :     0.000212
      pz      :     0.001916  p :     0.008124
      px      :     0.004094
      py      :     0.002113
      dz2     :     0.000089  d :    -0.000266
      dxz     :    -0.000031
      dyz     :    -0.000238
      dx2y2   :     0.000006
      dxy     :    -0.000091
 24 C s       :     0.000215  s :     0.000215
      pz      :     0.001129  p :     0.008096
      px      :     0.005134
      py      :     0.001833
      dz2     :     0.000036  d :    -0.000266
      dxz     :    -0.000003
      dyz     :    -0.000190
      dx2y2   :     0.000009
      dxy     :    -0.000118
 25 C s       :     0.000140  s :     0.000140
      pz      :    -0.001353  p :    -0.016121
      px      :    -0.007688
      py      :    -0.007080
      dz2     :    -0.000005  d :     0.000235
      dxz     :    -0.000071
      dyz     :    -0.000058
      dx2y2   :     0.000359
      dxy     :     0.000009
 26 C s       :    -0.001667  s :    -0.001667
      pz      :     0.003155  p :     0.029454
      px      :     0.017449
      py      :     0.008850
      dz2     :     0.000149  d :    -0.000231
      dxz     :    -0.000015
      dyz     :    -0.000141
      dx2y2   :    -0.000155
      dxy     :    -0.000069
 27 H s       :    -0.001483  s :    -0.001483
      pz      :     0.000006  p :     0.000125
      px      :     0.000084
      py      :     0.000036
 28 H s       :     0.000881  s :     0.000881
      pz      :     0.000006  p :    -0.000071
      px      :    -0.000044
      py      :    -0.000034
 29 H s       :    -0.000642  s :    -0.000642
      pz      :     0.000002  p :     0.000057
      px      :     0.000039
      py      :     0.000016
 30 H s       :    -0.000644  s :    -0.000644
      pz      :    -0.000006  p :     0.000057
      px      :     0.000049
      py      :     0.000015
 31 H s       :     0.000881  s :     0.000881
      pz      :     0.000006  p :    -0.000071
      px      :    -0.000044
      py      :    -0.000033
 32 C s       :     0.008583  s :     0.008583
      pz      :     0.003092  p :     0.005799
      px      :     0.000284
      py      :     0.002423
      dz2     :    -0.000032  d :    -0.000802
      dxz     :     0.000050
      dyz     :    -0.000044
      dx2y2   :    -0.000827
      dxy     :     0.000051
 33 C s       :    -0.001633  s :    -0.001633
      pz      :    -0.000756  p :    -0.031177
      px      :    -0.015061
      py      :    -0.015360
      dz2     :     0.000012  d :    -0.000716
      dxz     :    -0.000251
      dyz     :    -0.000376
      dx2y2   :    -0.000066
      dxy     :    -0.000037
 34 C s       :    -0.001623  s :    -0.001623
      pz      :    -0.001160  p :    -0.031327
      px      :    -0.014689
      py      :    -0.015479
      dz2     :    -0.000071  d :    -0.000715
      dxz     :    -0.000113
      dyz     :    -0.000315
      dx2y2   :    -0.000148
      dxy     :    -0.000068
 35 H s       :     0.000060  s :     0.000060
      pz      :    -0.000006  p :     0.000036
      px      :     0.000006
      py      :     0.000036
 36 H s       :     0.002207  s :     0.002207
      pz      :     0.000001  p :    -0.000146
      px      :    -0.000084
      py      :    -0.000063
 37 H s       :     0.002217  s :     0.002217
      pz      :     0.000000  p :    -0.000146
      px      :    -0.000081
      py      :    -0.000065
 38 H s       :     0.000057  s :     0.000057
      pz      :    -0.000006  p :     0.000036
      px      :     0.000006
      py      :     0.000036
 39 H s       :     0.004886  s :     0.004886
      pz      :     0.000033  p :    -0.000306
      px      :    -0.000153
      py      :    -0.000185


                     *******************************
                     * LOEWDIN POPULATION ANALYSIS *
                     *******************************

-------------------------------------------
LOEWDIN ATOMIC CHARGES AND SPIN POPULATIONS
-------------------------------------------
   0 Fe:    0.077041    1.844838
   1 C :   -0.118928   -0.035325
   2 C :   -0.129173    0.069078
   3 C :   -0.119443   -0.034606
   4 C :   -0.139263    0.002150
   5 C :   -0.139461    0.004513
   6 H :    0.143835   -0.000117
   7 H :    0.143691    0.000065
   8 H :    0.143721    0.000098
   9 H :    0.143867   -0.000111
  10 H :    0.142414    0.000303
  11 C :   -0.069793   -0.046285
  12 C :   -0.119898   -0.024169
  13 C :   -0.119759   -0.024760
  14 C :   -0.069826   -0.046663
  15 C :   -0.100394    0.068390
  16 C :   -0.060658    0.001910
  17 C :   -0.034920   -0.003491
  18 H :    0.148300   -0.000002
  19 H :    0.148307    0.000023
  20 H :    0.150464   -0.000075
  21 Co:   -0.051091    0.268152
  22 C :   -0.072133   -0.009494
  23 C :   -0.072462    0.003743
  24 C :   -0.072626    0.003734
  25 C :   -0.072199   -0.009525
  26 C :   -0.076183    0.016296
  27 H :    0.154448    0.000255
  28 H :    0.154995    0.000023
  29 H :    0.154448    0.000068
  30 H :    0.154467    0.000068
  31 H :    0.155011    0.000022
  32 C :   -0.035211   -0.003505
  33 C :   -0.062267   -0.022879
  34 C :   -0.062183   -0.022954
  35 H :    0.158544    0.000019
  36 H :    0.157655    0.000133
  37 H :    0.157637    0.000133
  38 H :    0.158626    0.000019
  39 H :    0.150401   -0.000073

----------------------------------------------------
LOEWDIN REDUCED ORBITAL CHARGES AND SPIN POPULATIONS
----------------------------------------------------
CHARGE
  0 Fes       :     6.149576  s :     6.149576
      pz      :     4.190269  p :    12.520130
      px      :     4.178800
      py      :     4.151061
      dz2     :     1.439709  d :     7.251966
      dxz     :     1.505307
      dyz     :     1.320662
      dx2y2   :     1.400587
      dxy     :     1.585700
      f0      :     0.000223  f :     0.001287
      f+1     :     0.000102
      f-1     :     0.000065
      f+2     :     0.000078
      f-2     :     0.000307
      f+3     :     0.000191
      f-3     :     0.000320
  1 C s       :     2.770881  s :     2.770881
      pz      :     1.015607  p :     2.956929
      px      :     0.980456
      py      :     0.960866
      dz2     :     0.113357  d :     0.391118
      dxz     :     0.067557
      dyz     :     0.070117
      dx2y2   :     0.083520
      dxy     :     0.056568
  2 C s       :     2.773156  s :     2.773156
      pz      :     1.033905  p :     2.973459
      px      :     0.977670
      py      :     0.961884
      dz2     :     0.114178  d :     0.382558
      dxz     :     0.092110
      dyz     :     0.090235
      dx2y2   :     0.029083
      dxy     :     0.056952
  3 C s       :     2.770764  s :     2.770764
      pz      :     1.018401  p :     2.957618
      px      :     0.980464
      py      :     0.958753
      dz2     :     0.100484  d :     0.391062
      dxz     :     0.082403
      dyz     :     0.078067
      dx2y2   :     0.077401
      dxy     :     0.052708
  4 C s       :     2.766914  s :     2.766914
      pz      :     1.023535  p :     2.981392
      px      :     0.975341
      py      :     0.982517
      dz2     :     0.085268  d :     0.390957
      dxz     :     0.103149
      dyz     :     0.098044
      dx2y2   :     0.053396
      dxy     :     0.051099
  5 C s       :     2.766950  s :     2.766950
      pz      :     1.025332  p :     2.981853
      px      :     0.974235
      py      :     0.982286
      dz2     :     0.090714  d :     0.390658
      dxz     :     0.104256
      dyz     :     0.098944
      dx2y2   :     0.044048
      dxy     :     0.052695
  6 H s       :     0.792996  s :     0.792996
      pz      :     0.032964  p :     0.063169
      px      :     0.016329
      py      :     0.013876
  7 H s       :     0.792438  s :     0.792438
      pz      :     0.023477  p :     0.063872
      px      :     0.019331
      py      :     0.021064
  8 H s       :     0.792402  s :     0.792402
      pz      :     0.018311  p :     0.063877
      px      :     0.023149
      py      :     0.022417
  9 H s       :     0.792992  s :     0.792992
      pz      :     0.036372  p :     0.063141
      px      :     0.013609
      py      :     0.013161
 10 H s       :     0.793715  s :     0.793715
      pz      :     0.012235  p :     0.063871
      px      :     0.027743
      py      :     0.023893
 11 C s       :     2.760790  s :     2.760790
      pz      :     1.002614  p :     2.926333
      px      :     0.976502
      py      :     0.947216
      dz2     :     0.098141  d :     0.382670
      dxz     :     0.079285
      dyz     :     0.077696
      dx2y2   :     0.076122
      dxy     :     0.051426
 12 C s       :     2.763933  s :     2.763933
      pz      :     1.018269  p :     2.963778
      px      :     0.968387
      py      :     0.977121
      dz2     :     0.085708  d :     0.392187
      dxz     :     0.103581
      dyz     :     0.098296
      dx2y2   :     0.052998
      dxy     :     0.051604
 13 C s       :     2.763831  s :     2.763831
      pz      :     1.019553  p :     2.963650
      px      :     0.967488
      py      :     0.976610
      dz2     :     0.090808  d :     0.392278
      dxz     :     0.104148
      dyz     :     0.098179
      dx2y2   :     0.045837
      dxy     :     0.053306
 14 C s       :     2.760680  s :     2.760680
      pz      :     1.007101  p :     2.926320
      px      :     0.972019
      py      :     0.947200
      dz2     :     0.108808  d :     0.382827
      dxz     :     0.066980
      dyz     :     0.072403
      dx2y2   :     0.080576
      dxy     :     0.054060
 15 C s       :     2.699854  s :     2.699854
      pz      :     1.007477  p :     2.883338
      px      :     0.950297
      py      :     0.925563
      dz2     :     0.119239  d :     0.517203
      dxz     :     0.118247
      dyz     :     0.121590
      dx2y2   :     0.084485
      dxy     :     0.073643
 16 C s       :     2.699747  s :     2.699747
      pz      :     0.998217  p :     2.823673
      px      :     0.929537
      py      :     0.895919
      dz2     :     0.117884  d :     0.537238
      dxz     :     0.119241
      dyz     :     0.119926
      dx2y2   :     0.106907
      dxy     :     0.073280
 17 C s       :     2.756250  s :     2.756250
      pz      :     1.000943  p :     2.897167
      px      :     0.962767
      py      :     0.933457
      dz2     :     0.097444  d :     0.381502
      dxz     :     0.082209
      dyz     :     0.077371
      dx2y2   :     0.070220
      dxy     :     0.054259
 18 H s       :     0.787882  s :     0.787882
      pz      :     0.018886  p :     0.063817
      px      :     0.022708
      py      :     0.022224
 19 H s       :     0.787876  s :     0.787876
      pz      :     0.023291  p :     0.063817
      px      :     0.019332
      py      :     0.021194
 20 H s       :     0.785856  s :     0.785856
      pz      :     0.036965  p :     0.063680
      px      :     0.013562
      py      :     0.013153
 21 Cos       :     6.135794  s :     6.135794
      pz      :     4.201292  p :    12.570888
      px      :     4.189543
      py      :     4.180054
      dz2     :     1.931469  d :     8.343291
      dxz     :     1.593477
      dyz     :     1.503174
      dx2y2   :     1.328137
      dxy     :     1.987033
      f0      :     0.000167  f :     0.001117
      f+1     :     0.000072
      f-1     :     0.000074
      f+2     :     0.000087
      f-2     :     0.000261
      f+3     :     0.000193
      f-3     :     0.000263
 22 C s       :     2.765884  s :     2.765884
      pz      :     1.014484  p :     2.914186
      px      :     0.952578
      py      :     0.947124
      dz2     :     0.109231  d :     0.392064
      dxz     :     0.075188
      dyz     :     0.069708
      dx2y2   :     0.078055
      dxy     :     0.059881
 23 C s       :     2.766348  s :     2.766348
      pz      :     1.021970  p :     2.917329
      px      :     0.967331
      py      :     0.928028
      dz2     :     0.091377  d :     0.388786
      dxz     :     0.103332
      dyz     :     0.095987
      dx2y2   :     0.046002
      dxy     :     0.052088
 24 C s       :     2.766308  s :     2.766308
      pz      :     1.022361  p :     2.917476
      px      :     0.966285
      py      :     0.928830
      dz2     :     0.086220  d :     0.388842
      dxz     :     0.102326
      dyz     :     0.096229
      dx2y2   :     0.053095
      dxy     :     0.050972
 25 C s       :     2.765809  s :     2.765809
      pz      :     1.018356  p :     2.914169
      px      :     0.947770
      py      :     0.948043
      dz2     :     0.100327  d :     0.392220
      dxz     :     0.086732
      dyz     :     0.074971
      dx2y2   :     0.073250
      dxy     :     0.056940
 26 C s       :     2.765251  s :     2.765251
      pz      :     1.021500  p :     2.922881
      px      :     0.943350
      py      :     0.958031
      dz2     :     0.114102  d :     0.388051
      dxz     :     0.091510
      dyz     :     0.089317
      dx2y2   :     0.032960
      dxy     :     0.060162
 27 H s       :     0.781780  s :     0.781780
      pz      :     0.011881  p :     0.063772
      px      :     0.025408
      py      :     0.026484
 28 H s       :     0.781449  s :     0.781449
      pz      :     0.037466  p :     0.063556
      px      :     0.012331
      py      :     0.013758
 29 H s       :     0.781777  s :     0.781777
      pz      :     0.018922  p :     0.063775
      px      :     0.025403
      py      :     0.019451
 30 H s       :     0.781754  s :     0.781754
      pz      :     0.023546  p :     0.063779
      px      :     0.021605
      py      :     0.018627
 31 H s       :     0.781451  s :     0.781451
      pz      :     0.035011  p :     0.063538
      px      :     0.014103
      py      :     0.014424
 32 C s       :     2.755980  s :     2.755980
      pz      :     1.007960  p :     2.897276
      px      :     0.955583
      py      :     0.933733
      dz2     :     0.107275  d :     0.381956
      dxz     :     0.071167
      dyz     :     0.072460
      dx2y2   :     0.073908
      dxy     :     0.057147
 33 C s       :     2.762325  s :     2.762325
      pz      :     1.018791  p :     2.906169
      px      :     0.936070
      py      :     0.951309
      dz2     :     0.092497  d :     0.393774
      dxz     :     0.102796
      dyz     :     0.097276
      dx2y2   :     0.047532
      dxy     :     0.053674
 34 C s       :     2.762476  s :     2.762476
      pz      :     1.016502  p :     2.906118
      px      :     0.938775
      py      :     0.950840
      dz2     :     0.086362  d :     0.393589
      dxz     :     0.102751
      dyz     :     0.097856
      dx2y2   :     0.054602
      dxy     :     0.052019
 35 H s       :     0.777443  s :     0.777443
      pz      :     0.035140  p :     0.064013
      px      :     0.015666
      py      :     0.013207
 36 H s       :     0.778723  s :     0.778723
      pz      :     0.019173  p :     0.063622
      px      :     0.021848
      py      :     0.022602
 37 H s       :     0.778735  s :     0.778735
      pz      :     0.023532  p :     0.063628
      px      :     0.018501
      py      :     0.021594
 38 H s       :     0.777340  s :     0.777340
      pz      :     0.038159  p :     0.064035
      px      :     0.013113
      py      :     0.012763
 39 H s       :     0.785933  s :     0.785933
      pz      :     0.034198  p :     0.063666
      px      :     0.015772
      py      :     0.013696

SPIN
  0 Fes       :     0.005040  s :     0.005040
      pz      :     0.005091  p :     0.009882
      px      :     0.003163
      py      :     0.001628
      dz2     :     0.534292  d :     1.829967
      dxz     :     0.096639
      dyz     :     0.124679
      dx2y2   :     0.660665
      dxy     :     0.413693
      f0      :     0.000002  f :    -0.000051
      f+1     :    -0.000013
      f-1     :    -0.000007
      f+2     :    -0.000000
      f-2     :    -0.000004
      f+3     :    -0.000021
      f-3     :    -0.000008
  1 C s       :    -0.000986  s :    -0.000986
      pz      :    -0.000896  p :    -0.039411
      px      :    -0.014515
      py      :    -0.023999
      dz2     :     0.000028  d :     0.005071
      dxz     :     0.000328
      dyz     :     0.000206
      dx2y2   :     0.003260
      dxy     :     0.001249
  2 C s       :     0.003230  s :     0.003230
      pz      :     0.002345  p :     0.066909
      px      :     0.025652
      py      :     0.038912
      dz2     :     0.001969  d :    -0.001062
      dxz     :    -0.002543
      dyz     :    -0.003154
      dx2y2   :     0.001557
      dxy     :     0.001110
  3 C s       :    -0.000945  s :    -0.000945
      pz      :    -0.000935  p :    -0.038764
      px      :    -0.013767
      py      :    -0.024062
      dz2     :     0.000124  d :     0.005102
      dxz     :     0.000867
      dyz     :     0.000326
      dx2y2   :     0.002818
      dxy     :     0.000967
  4 C s       :     0.000184  s :     0.000184
      pz      :     0.002062  p :     0.002098
      px      :    -0.000699
      py      :     0.000735
      dz2     :     0.000019  d :    -0.000133
      dxz     :    -0.000922
      dyz     :    -0.000554
      dx2y2   :     0.000654
      dxy     :     0.000670
  5 C s       :     0.000273  s :     0.000273
      pz      :     0.002096  p :     0.004506
      px      :     0.001259
      py      :     0.001151
      dz2     :     0.000479  d :    -0.000265
      dxz     :    -0.001584
      dyz     :    -0.000642
      dx2y2   :     0.000944
      dxy     :     0.000539
  6 H s       :     0.000793  s :     0.000793
      pz      :    -0.000089  p :    -0.000910
      px      :    -0.000280
      py      :    -0.000541
  7 H s       :    -0.000145  s :    -0.000145
      pz      :     0.000082  p :     0.000210
      px      :    -0.000004
      py      :     0.000132
  8 H s       :    -0.000178  s :    -0.000178
      pz      :     0.000075  p :     0.000276
      px      :     0.000059
      py      :     0.000143
  9 H s       :     0.000819  s :     0.000819
      pz      :    -0.000118  p :    -0.000930
      px      :    -0.000270
      py      :    -0.000542
 10 H s       :    -0.001796  s :    -0.001796
      pz      :     0.000035  p :     0.002099
      px      :     0.000877
      py      :     0.001187
 11 C s       :    -0.001241  s :    -0.001241
      pz      :    -0.001404  p :    -0.048787
      px      :    -0.020361
      py      :    -0.027022
      dz2     :     0.000159  d :     0.003742
      dxz     :     0.001292
      dyz     :     0.000404
      dx2y2   :     0.000277
      dxy     :     0.001610
 12 C s       :    -0.000366  s :    -0.000366
      pz      :     0.002125  p :    -0.020570
      px      :    -0.012432
      py      :    -0.010263
      dz2     :     0.000026  d :    -0.003233
      dxz     :    -0.001130
      dyz     :    -0.001045
      dx2y2   :    -0.002168
      dxy     :     0.001084
 13 C s       :    -0.000388  s :    -0.000388
      pz      :     0.002317  p :    -0.021110
      px      :    -0.012549
      py      :    -0.010878
      dz2     :     0.000449  d :    -0.003263
      dxz     :    -0.001923
      dyz     :    -0.001197
      dx2y2   :    -0.001580
      dxy     :     0.000987
 14 C s       :    -0.001252  s :    -0.001252
      pz      :    -0.001097  p :    -0.049235
      px      :    -0.021134
      py      :    -0.027004
      dz2     :     0.000078  d :     0.003824
      dxz     :     0.000642
      dyz     :     0.000264
      dx2y2   :     0.000881
      dxy     :     0.001959
 15 C s       :     0.003385  s :     0.003385
      pz      :     0.002943  p :     0.065943
      px      :     0.030135
      py      :     0.032866
      dz2     :     0.002266  d :    -0.000938
      dxz     :    -0.002662
      dyz     :    -0.003001
      dx2y2   :     0.001527
      dxy     :     0.000932
 16 C s       :    -0.000222  s :    -0.000222
      pz      :    -0.000400  p :    -0.014388
      px      :    -0.008882
      py      :    -0.005107
      dz2     :     0.001895  d :     0.016520
      dxz     :    -0.000204
      dyz     :    -0.000209
      dx2y2   :     0.014485
      dxy     :     0.000553
 17 C s       :     0.000263  s :     0.000263
      pz      :     0.000403  p :     0.000302
      px      :    -0.000777
      py      :     0.000676
      dz2     :    -0.000183  d :    -0.004056
      dxz     :    -0.000418
      dyz     :    -0.000224
      dx2y2   :    -0.003286
      dxy     :     0.000055
 18 H s       :     0.000510  s :     0.000510
      pz      :     0.000072  p :    -0.000512
      px      :    -0.000334
      py      :    -0.000250
 19 H s       :     0.000520  s :     0.000520
      pz      :     0.000062  p :    -0.000497
      px      :    -0.000331
      py      :    -0.000228
 20 H s       :     0.001119  s :     0.001119
      pz      :    -0.000157  p :    -0.001194
      px      :    -0.000438
      py      :    -0.000599
 21 Cos       :     0.000728  s :     0.000728
      pz      :     0.000362  p :     0.001726
      px      :     0.000434
      py      :     0.000930
      dz2     :     0.008378  d :     0.265697
      dxz     :     0.027308
      dyz     :     0.010140
      dx2y2   :     0.205957
      dxy     :     0.013914
      f0      :     0.000000  f :     0.000001
      f+1     :     0.000000
      f-1     :     0.000005
      f+2     :     0.000000
      f-2     :     0.000001
      f+3     :    -0.000006
      f-3     :    -0.000000
 22 C s       :    -0.000323  s :    -0.000323
      pz      :    -0.000268  p :    -0.010681
      px      :    -0.005334
      py      :    -0.005080
      dz2     :    -0.000029  d :     0.001511
      dxz     :     0.000131
      dyz     :     0.000074
      dx2y2   :     0.001011
      dxy     :     0.000324
 23 C s       :     0.000355  s :     0.000355
      pz      :     0.001036  p :     0.003855
      px      :     0.001925
      py      :     0.000894
      dz2     :     0.000238  d :    -0.000466
      dxz     :    -0.000291
      dyz     :    -0.000608
      dx2y2   :     0.000127
      dxy     :     0.000067
 24 C s       :     0.000354  s :     0.000354
      pz      :     0.000514  p :     0.003837
      px      :     0.002625
      py      :     0.000698
      dz2     :     0.000120  d :    -0.000458
      dxz     :    -0.000178
      dyz     :    -0.000480
      dx2y2   :    -0.000008
      dxy     :     0.000089
 25 C s       :    -0.000324  s :    -0.000324
      pz      :    -0.000204  p :    -0.010703
      px      :    -0.005413
      py      :    -0.005085
      dz2     :     0.000025  d :     0.001502
      dxz     :     0.000062
      dyz     :     0.000135
      dx2y2   :     0.000997
      dxy     :     0.000284
 26 C s       :     0.000807  s :     0.000807
      pz      :     0.000786  p :     0.016634
      px      :     0.009377
      py      :     0.006470
      dz2     :     0.000316  d :    -0.001145
      dxz     :    -0.000678
      dyz     :    -0.000735
      dx2y2   :     0.000280
      dxy     :    -0.000328
 27 H s       :    -0.000212  s :    -0.000212
      pz      :     0.000012  p :     0.000466
      px      :     0.000321
      py      :     0.000134
 28 H s       :     0.000260  s :     0.000260
      pz      :    -0.000035  p :    -0.000237
      px      :    -0.000116
      py      :    -0.000086
 29 H s       :    -0.000143  s :    -0.000143
      pz      :     0.000034  p :     0.000212
      px      :     0.000110
      py      :     0.000068
 30 H s       :    -0.000144  s :    -0.000144
      pz      :     0.000019  p :     0.000211
      px      :     0.000131
      py      :     0.000061
 31 H s       :     0.000260  s :     0.000260
      pz      :    -0.000032  p :    -0.000238
      px      :    -0.000118
      py      :    -0.000088
 32 C s       :     0.000263  s :     0.000263
      pz      :     0.000386  p :     0.000283
      px      :    -0.000887
      py      :     0.000783
      dz2     :    -0.000134  d :    -0.004051
      dxz     :    -0.000168
      dyz     :    -0.000210
      dx2y2   :    -0.003665
      dxy     :     0.000126
 33 C s       :    -0.000394  s :    -0.000394
      pz      :     0.000370  p :    -0.021734
      px      :    -0.010171
      py      :    -0.011933
      dz2     :     0.000345  d :    -0.000750
      dxz     :    -0.000476
      dyz     :    -0.000743
      dx2y2   :    -0.000222
      dxy     :     0.000347
 34 C s       :    -0.000397  s :    -0.000397
      pz      :     0.000256  p :    -0.021819
      px      :    -0.010077
      py      :    -0.011997
      dz2     :     0.000088  d :    -0.000738
      dxz     :    -0.000081
      dyz     :    -0.000598
      dx2y2   :    -0.000463
      dxy     :     0.000316
 35 H s       :    -0.000025  s :    -0.000025
      pz      :     0.000007  p :     0.000045
      px      :    -0.000012
      py      :     0.000050
 36 H s       :     0.000679  s :     0.000679
      pz      :    -0.000005  p :    -0.000546
      px      :    -0.000249
      py      :    -0.000292
 37 H s       :     0.000681  s :     0.000681
      pz      :    -0.000024  p :    -0.000548
      px      :    -0.000233
      py      :    -0.000291
 38 H s       :    -0.000025  s :    -0.000025
      pz      :     0.000007  p :     0.000044
      px      :    -0.000014
      py      :     0.000052
 39 H s       :     0.001110  s :     0.001110
      pz      :    -0.000141  p :    -0.001183
      px      :    -0.000442
      py      :    -0.000600


                      *****************************
                      * MAYER POPULATION ANALYSIS *
                      *****************************

  NA   - Mulliken gross atomic population
  ZA   - Total nuclear charge
  QA   - Mulliken gross atomic charge
  VA   - Mayer's total valence
  BVA  - Mayer's bonded valence
  FA   - Mayer's free valence

  ATOM       NA         ZA         QA         VA         BVA        FA
  0 Fe    25.2744    26.0000     0.7256     4.4350     2.9732     1.4618
  1 C      6.1679     6.0000    -0.1679     3.8311     3.8281     0.0030
  2 C      6.1788     6.0000    -0.1788     3.8454     3.8375     0.0079
  3 C      6.1690     6.0000    -0.1690     3.8296     3.8266     0.0030
  4 C      6.2249     6.0000    -0.2249     3.8597     3.8591     0.0006
  5 C      6.2252     6.0000    -0.2252     3.8588     3.8581     0.0006
  6 H      0.8718     1.0000     0.1282     0.9701     0.9701     0.0000
  7 H      0.8695     1.0000     0.1305     0.9716     0.9716     0.0000
  8 H      0.8690     1.0000     0.1310     0.9712     0.9712     0.0000
  9 H      0.8721     1.0000     0.1279     0.9702     0.9702     0.0000
 10 H      0.8697     1.0000     0.1303     0.9711     0.9711     0.0001
 11 C      6.3156     6.0000    -0.3156     3.7891     3.7846     0.0045
 12 C      6.1789     6.0000    -0.1789     3.6767     3.6755     0.0012
 13 C      6.1767     6.0000    -0.1767     3.6745     3.6732     0.0013
 14 C      6.3204     6.0000    -0.3204     3.7908     3.7862     0.0046
 15 C      5.7336     6.0000     0.2664     3.5437     3.5339     0.0098
 16 C      5.5439     6.0000     0.4561     3.3983     3.3961     0.0023
 17 C      6.2892     6.0000    -0.2892     3.8276     3.8275     0.0002
 18 H      0.8799     1.0000     0.1201     0.9749     0.9749     0.0000
 19 H      0.8798     1.0000     0.1202     0.9750     0.9750     0.0000
 20 H      0.8695     1.0000     0.1305     0.9753     0.9752     0.0000
 21 Co    26.5124    27.0000     0.4876     4.0914     4.0255     0.0659
 22 C      6.1394     6.0000    -0.1394     3.8690     3.8688     0.0002
 23 C      6.1360     6.0000    -0.1360     3.8448     3.8447     0.0001
 24 C      6.1361     6.0000    -0.1361     3.8460     3.8459     0.0001
 25 C      6.1367     6.0000    -0.1367     3.8668     3.8666     0.0002
 26 C      6.1127     6.0000    -0.1127     3.8255     3.8249     0.0006
 27 H      0.8504     1.0000     0.1496     0.9653     0.9653     0.0000
 28 H      0.8562     1.0000     0.1438     0.9702     0.9702     0.0000
 29 H      0.8535     1.0000     0.1465     0.9681     0.9681     0.0000
 30 H      0.8536     1.0000     0.1464     0.9681     0.9681     0.0000
 31 H      0.8563     1.0000     0.1437     0.9701     0.9701     0.0000
 32 C      6.2923     6.0000    -0.2923     3.8351     3.8349     0.0002
 33 C      6.0858     6.0000    -0.0858     3.6775     3.6767     0.0008
 34 C      6.0890     6.0000    -0.0890     3.6810     3.6802     0.0008
 35 H      0.8548     1.0000     0.1452     0.9735     0.9735     0.0000
 36 H      0.8655     1.0000     0.1345     0.9725     0.9725     0.0000
 37 H      0.8655     1.0000     0.1345     0.9726     0.9726     0.0000
 38 H      0.8549     1.0000     0.1451     0.9738     0.9738     0.0000
 39 H      0.8695     1.0000     0.1305     0.9753     0.9753     0.0000

  Mayer bond orders larger than 0.100000
B(  0-Fe,  1-C ) :   0.3186 B(  0-Fe,  2-C ) :   0.1579 B(  0-Fe,  3-C ) :   0.3189 
B(  0-Fe,  4-C ) :   0.3060 B(  0-Fe,  5-C ) :   0.3011 B(  0-Fe, 11-C ) :   0.3426 
B(  0-Fe, 12-C ) :   0.3252 B(  0-Fe, 13-C ) :   0.3267 B(  0-Fe, 14-C ) :   0.3445 
B(  1-C ,  2-C ) :   1.3331 B(  1-C ,  5-C ) :   1.2159 B(  1-C ,  9-H ) :   0.9670 
B(  2-C ,  3-C ) :   1.3354 B(  2-C , 10-H ) :   0.9647 B(  3-C ,  4-C ) :   1.2114 
B(  3-C ,  6-H ) :   0.9665 B(  4-C ,  5-C ) :   1.3580 B(  4-C ,  7-H ) :   0.9583 
B(  5-C ,  8-H ) :   0.9583 B( 11-C , 12-C ) :   1.2026 B( 11-C , 15-C ) :   1.1238 
B( 11-C , 39-H ) :   1.0062 B( 12-C , 13-C ) :   1.1507 B( 12-C , 19-H ) :   1.0123 
B( 13-C , 14-C ) :   1.1995 B( 13-C , 18-H ) :   1.0132 B( 14-C , 15-C ) :   1.1219 
B( 14-C , 20-H ) :   1.0079 B( 15-C , 16-C ) :   1.2386 B( 15-C , 21-Co) :   0.1194 
B( 16-C , 17-C ) :   1.0713 B( 16-C , 21-Co) :   0.1072 B( 16-C , 32-C ) :   1.0736 
B( 17-C , 21-Co) :   0.4548 B( 17-C , 34-C ) :   1.1779 B( 17-C , 35-H ) :   0.9911 
B( 21-Co, 22-C ) :   0.4093 B( 21-Co, 23-C ) :   0.3605 B( 21-Co, 24-C ) :   0.3608 
B( 21-Co, 25-C ) :   0.4088 B( 21-Co, 26-C ) :   0.3456 B( 21-Co, 32-C ) :   0.4568 
B( 21-Co, 33-C ) :   0.4094 B( 21-Co, 34-C ) :   0.4116 B( 22-C , 23-C ) :   1.2176 
B( 22-C , 26-C ) :   1.2595 B( 22-C , 28-H ) :   0.9573 B( 23-C , 24-C ) :   1.2681 
B( 23-C , 29-H ) :   0.9566 B( 24-C , 25-C ) :   1.2187 B( 24-C , 30-H ) :   0.9560 
B( 25-C , 26-C ) :   1.2591 B( 25-C , 31-H ) :   0.9567 B( 26-C , 27-H ) :   0.9476 
B( 32-C , 33-C ) :   1.1782 B( 32-C , 38-H ) :   0.9906 B( 33-C , 34-C ) :   1.1027 
B( 33-C , 36-H ) :   1.0037 B( 34-C , 37-H ) :   1.0040 

-------
TIMINGS
-------

Total SCF time: 0 days 0 hours 7 min 35 sec 

Total time                  ....     455.926 sec
Sum of individual times     ....     452.162 sec  ( 99.2%)

Fock matrix formation       ....     369.931 sec  ( 81.1%)
  Split-RI-J                ....      54.083 sec  ( 14.6% of F)
  Chain of spheres X        ....     246.521 sec  ( 66.6% of F)
  XC integration            ....      49.982 sec  ( 13.5% of F)
    Basis function eval.    ....       5.133 sec  ( 10.3% of XC)
    Density eval.           ....      19.309 sec  ( 38.6% of XC)
    XC-Functional eval.     ....       0.620 sec  (  1.2% of XC)
    XC-Potential eval.      ....      20.693 sec  ( 41.4% of XC)
Diagonalization             ....       7.662 sec  (  1.7%)
Density matrix formation    ....       1.070 sec  (  0.2%)
Population analysis         ....       0.316 sec  (  0.1%)
Initial guess               ....       0.673 sec  (  0.1%)
Orbital Transformation      ....       7.829 sec  (  1.7%)
Orbital Orthonormalization  ....       0.000 sec  (  0.0%)
DIIS solution               ....       3.111 sec  (  0.7%)
Grid generation             ....       2.711 sec  (  0.6%)

Maximum memory used throughout the entire SCF-calculation: 183.5 MB


           ************************************************************
           *        Program running with 16 parallel MPI-processes    *
           *              working on a common directory               *
           ************************************************************
------------------------------------------------------------------------------
                        ORCA TD-DFT/TDA CALCULATION
------------------------------------------------------------------------------

Input orbitals are from        ... FcCc_T1_FeK.gbw
CI-vector output               ... FcCc_T1_FeK.cis
Tamm-Dancoff approximation     ... operative
CIS-Integral strategy          ... AO-integrals
Integral handling              ... AO integral Direct
Max. core memory used          ... 8024 MB
Reference state                ... UHF
Follow IRoot                   ... off
Number of operators            ... 2
Orbital ranges used for CIS calculation:
 Operator 0:  Orbitals   1...  1  to  96...717
 Operator 1:  Orbitals   1...  1  to  94...717
XAS localization array:
 Operator 0:  Orbitals  -1... -1
 Operator 1:  Orbitals  -1... -1

-------------------
XC-INTEGRATION GRID
-------------------

General Integration Accuracy     IntAcc      ... 3.467
Radial Grid Type                 RadialGrid  ... OptM3 with GC (2021)
Angular Grid (max. ang.)         AngularGrid ... 1 (Lebedev-50)
Angular grid pruning method      GridPruning ... 4 (adaptive)
Weight generation scheme         WeightScheme... Becke
Basis function cutoff            BFCut       ... 1.0000e-11
Integration weight cutoff        WCut        ... 1.0000e-14
Angular grids for H and He will be reduced by one unit
Partially contracted basis set               ... off
Rotationally invariant grid construction     ... off

Total number of grid points                  ...    33096
Total number of batches                      ...      539
Average number of points per batch           ...       61
Average number of grid points per atom       ...      827

---------------------
COSX-INTEGRATION GRID
---------------------

General Integration Accuracy     IntAcc      ... 3.067
Radial Grid Type                 RadialGrid  ... OptM3 with GC (2021)
Angular Grid (max. ang.)         AngularGrid ... 1 (Lebedev-50)
Angular grid pruning method      GridPruning ... 4 (adaptive)
Weight generation scheme         WeightScheme... Becke
Basis function cutoff            BFCut       ... 1.0000e-11
Integration weight cutoff        WCut        ... 1.0000e-14
Angular grids for H and He will be reduced by one unit
Partially contracted basis set               ... on
Rotationally invariant grid construction     ... off

Total number of grid points                  ...    13284
Total number of batches                      ...      234
Average number of points per batch           ...       56
Average number of grid points per atom       ...      332

---------------
TD-DFT XC SETUP
---------------

DFT calculation                         ... on
Name of the grid file                   ... FcCc_T1_FeK.grid_cis.tmp
Exchange functional (TD-DFT)            ... B88
   X-Alpha parameter    XAlpha (TD-DFT) ...  0.666667
   Becke's b parameter  XBeta (TD-DFT)  ...  0.004200
Correlation functional (TD-DFT)         ... LYP
 LDA part of GGA corr.  LDAOpt (TD-DFT) ... VWN-5
Hybrid DFT                              ... on
   Exchange mixing (TD-DFT)             ...  0.200
   GGA exch. scaling (TD-DFT)           ...  0.720
   GGA corr. scaling (TD-DFT)           ...  0.810

Building densities             ... done
Calculating rho(r) on the grid ... done
Building xc-kernel on the grid ... done
                    *** TD-DFT CALCULATION INITIALIZED ***

---------------------------------
    LR-CPCM (non-equilibrium)
---------------------------------

Setting up LR-CPCM             ... done

------------------------
DAVIDSON-DIAGONALIZATION
------------------------

Dimension of the eigenvalue problem            ...   1246
Number of roots to be determined               ...    100
Maximum size of the expansion space            ...   1246
Maximum number of iterations                   ...    100
Convergence tolerance for the residual         ...    2.500e-07
Convergence tolerance for the energies         ...    2.500e-07
Orthogonality tolerance                        ...    1.000e-14
Level Shift                                    ...    0.000e+00
Constructing the preconditioner                ... o.k.
Building the initial guess                     ... o.k.
Number of trial vectors determined             ...    512


                       ****Iteration    0****

   Memory handling for direct AO based CIS:
   Memory per vector needed      ...    41 MB
   Memory needed                 ... 12389 MB
   Memory available              ...  8024 MB
   Number of vectors per batch   ...   194
   Number of batches             ...     2
   Time for densities:            3.060
   Time for RI-J (Direct):        9.280
   Time for K (COSX):           308.995
   Time for XC-Integration:      37.456
   Time for LR-CPCM terms:       20.843
   Time for Sigma-Completion:     1.112
   Time for densities:            1.339
   Time for RI-J (Direct):        5.140
   Time for K (COSX):           108.796
   Time for XC-Integration:      20.192
   Time for LR-CPCM terms:       11.910
   Time for Sigma-Completion:     0.698
   Size of expansion space: 300
   Lowest Energy          :   260.492591056532
   Maximum Energy change  :   260.932709298246 (vector 99)
   Maximum residual norm  :     0.012505449251

                       ****Iteration    1****
   Time for densities:            1.580
   Time for RI-J (Direct):        5.302
   Time for K (COSX):           101.157
   Time for XC-Integration:      19.033
   Time for LR-CPCM terms:       12.342
   Time for Sigma-Completion:     0.615
   Size of expansion space: 400
   Lowest Energy          :   260.485765852531
   Maximum Energy change  :     0.007080063990 (vector 3)
   Maximum residual norm  :     0.000000422763

                       ****Iteration    2****
   Time for densities:            1.565
   Time for RI-J (Direct):        4.982
   Time for K (COSX):           101.045
   Time for XC-Integration:      19.093
   Time for LR-CPCM terms:       11.582
   Time for Sigma-Completion:     0.609
   Size of expansion space: 500
   Lowest Energy          :   260.485765760716
   Maximum Energy change  :     0.000000256876 (vector 10)
   Maximum residual norm  :     0.000000000083

      *** CONVERGENCE OF RESIDUAL NORM REACHED ***

Storing the converged CI vectors               ... FcCc_T1_FeK.cis3

                 *** DAVIDSON DONE ***

Total time for solving the CIS problem:   813.291sec

-------------------------
TD-DFT/TDA EXCITED STATES
-------------------------

the weight of the individual excitations are printed if larger than 1.0e-02

STATE  1:  E= 260.485766 au   7088.178 eV 57170017.3 cm**-1 <S**2> =   2.113046
     1b ->  94b  :     0.290547 (c= -0.53902382)
     1b ->  96b  :     0.510059 (c=  0.71418428)
     1b ->  98b  :     0.071915 (c= -0.26817014)
     1b ->  99b  :     0.011503 (c=  0.10725338)
     1b -> 107b  :     0.069244 (c=  0.26314217)

STATE  2:  E= 260.516816 au   7089.023 eV 57176832.1 cm**-1 <S**2> =   3.082360
     1a ->  98a  :     0.981144 (c= -0.99052703)

STATE  3:  E= 260.540070 au   7089.656 eV 57181935.7 cm**-1 <S**2> =   3.073333
     1b ->  97b  :     0.961948 (c= -0.98078962)
     1b -> 100b  :     0.010686 (c=  0.10337147)

STATE  4:  E= 260.545769 au   7089.811 eV 57183186.6 cm**-1 <S**2> =   2.191420
     1b ->  94b  :     0.075295 (c=  0.27439983)
     1b ->  98b  :     0.555354 (c= -0.74522054)
     1b ->  99b  :     0.305832 (c= -0.55302109)
     1b -> 101b  :     0.022959 (c= -0.15152193)
     1b -> 107b  :     0.011488 (c= -0.10718206)

STATE  5:  E= 260.619222 au   7091.810 eV 57199307.6 cm**-1 <S**2> =   3.049501
     1a ->  96a  :     0.968650 (c= -0.98420011)
     1a ->  99a  :     0.025907 (c=  0.16095699)

STATE  6:  E= 260.657802 au   7092.859 eV 57207775.0 cm**-1 <S**2> =   3.110488
     1a ->  97a  :     0.995776 (c=  0.99788601)

STATE  7:  E= 260.665265 au   7093.062 eV 57209412.8 cm**-1 <S**2> =   3.110413
     1b ->  95b  :     0.997630 (c=  0.99881448)

STATE  8:  E= 260.665682 au   7093.074 eV 57209504.3 cm**-1 <S**2> =   2.971410
     1b ->  94b  :     0.608768 (c=  0.78023565)
     1b ->  96b  :     0.309134 (c=  0.55599787)
     1b ->  98b  :     0.013532 (c=  0.11632574)
     1b ->  99b  :     0.057053 (c=  0.23885696)

STATE  9:  E= 260.710338 au   7094.289 eV 57219305.2 cm**-1 <S**2> =   3.129115
     1a ->  96a  :     0.028714 (c=  0.16945240)
     1a ->  99a  :     0.907790 (c=  0.95277997)
     1a -> 101a  :     0.011102 (c= -0.10536757)
     1a -> 105a  :     0.027454 (c=  0.16569232)
     1a -> 116a  :     0.010471 (c=  0.10232749)

STATE 10:  E= 260.716882 au   7094.467 eV 57220741.4 cm**-1 <S**2> =   3.090054
     1b ->  96b  :     0.119905 (c= -0.34627328)
     1b ->  98b  :     0.316364 (c= -0.56246236)
     1b ->  99b  :     0.451411 (c=  0.67187091)
     1b -> 101b  :     0.034418 (c=  0.18552034)
     1b -> 107b  :     0.038939 (c=  0.19733079)

STATE 11:  E= 260.722221 au   7094.612 eV 57221913.4 cm**-1 <S**2> =   3.111261
     1b -> 100b  :     0.219886 (c=  0.46891992)
     1b -> 103b  :     0.120733 (c= -0.34746597)
     1b -> 105b  :     0.061366 (c=  0.24772092)
     1b -> 106b  :     0.570268 (c=  0.75516095)

STATE 12:  E= 260.728385 au   7094.780 eV 57223266.2 cm**-1 <S**2> =   3.103708
     1a -> 100a  :     0.250929 (c=  0.50092797)
     1a -> 103a  :     0.221953 (c= -0.47111883)
     1a -> 106a  :     0.503711 (c= -0.70972605)

STATE 13:  E= 260.742565 au   7095.166 eV 57226378.3 cm**-1 <S**2> =   3.363358
     1a ->  99a  :     0.035804 (c=  0.18921955)
     1a -> 101a  :     0.534613 (c=  0.73117230)
     1a -> 102a  :     0.019139 (c= -0.13834486)
     1a -> 104a  :     0.112223 (c=  0.33499656)
     1a -> 105a  :     0.127958 (c= -0.35771243)
     1a -> 108a  :     0.061849 (c= -0.24869404)
     1a -> 113a  :     0.035847 (c=  0.18933176)
     1a -> 119a  :     0.022165 (c= -0.14887930)

STATE 14:  E= 260.745735 au   7095.252 eV 57227074.1 cm**-1 <S**2> =   2.866869
     1b ->  99b  :     0.097630 (c=  0.31245740)
     1b -> 101b  :     0.567667 (c= -0.75343711)
     1b -> 102b  :     0.023356 (c=  0.15282589)
     1b -> 104b  :     0.107832 (c= -0.32837812)
     1b -> 107b  :     0.079035 (c= -0.28113080)
     1b -> 108b  :     0.027532 (c= -0.16592664)
     1b -> 113b  :     0.020420 (c=  0.14289950)

STATE 15:  E= 260.749611 au   7095.358 eV 57227924.6 cm**-1 <S**2> =   3.107623
     1a ->  99a  :     0.011238 (c= -0.10600895)
     1a -> 101a  :     0.135297 (c=  0.36782790)
     1a -> 105a  :     0.788128 (c=  0.88776601)
     1a -> 108a  :     0.018866 (c= -0.13735309)
     1a -> 113a  :     0.012086 (c=  0.10993689)

STATE 16:  E= 260.752424 au   7095.434 eV 57228542.0 cm**-1 <S**2> =   3.113796
     1b -> 100b  :     0.127990 (c=  0.35775691)
     1b -> 105b  :     0.594698 (c=  0.77116674)
     1b -> 106b  :     0.260863 (c= -0.51074734)

STATE 17:  E= 260.756654 au   7095.549 eV 57229470.5 cm**-1 <S**2> =   3.110075
     1a -> 100a  :     0.179510 (c=  0.42368597)
     1a -> 106a  :     0.153728 (c=  0.39208154)
     1a -> 107a  :     0.654075 (c=  0.80874893)

STATE 18:  E= 260.756832 au   7095.554 eV 57229509.6 cm**-1 <S**2> =   3.107423
     1b ->  94b  :     0.013119 (c=  0.11454036)
     1b ->  96b  :     0.042264 (c= -0.20558200)
     1b ->  98b  :     0.015306 (c=  0.12371766)
     1b ->  99b  :     0.034409 (c= -0.18549590)
     1b -> 101b  :     0.135002 (c= -0.36742658)
     1b -> 107b  :     0.712023 (c=  0.84381483)

STATE 19:  E= 260.764878 au   7095.773 eV 57231275.4 cm**-1 <S**2> =   3.112077
     1b -> 100b  :     0.629000 (c= -0.79309517)
     1b -> 103b  :     0.018032 (c= -0.13428384)
     1b -> 105b  :     0.279896 (c=  0.52905227)
     1b -> 106b  :     0.067598 (c=  0.25999633)

STATE 20:  E= 260.766808 au   7095.826 eV 57231699.1 cm**-1 <S**2> =   3.111441
     1a -> 100a  :     0.556047 (c= -0.74568536)
     1a -> 103a  :     0.052235 (c= -0.22854982)
     1a -> 106a  :     0.094841 (c= -0.30796193)
     1a -> 107a  :     0.290073 (c=  0.53858431)

STATE 21:  E= 260.768464 au   7095.871 eV 57232062.5 cm**-1 <S**2> =   3.386518
     1a -> 101a  :     0.103893 (c= -0.32232373)
     1a -> 102a  :     0.279150 (c= -0.52834630)
     1a -> 104a  :     0.139197 (c= -0.37309120)
     1a -> 108a  :     0.290254 (c= -0.53875182)
     1a -> 113a  :     0.085395 (c=  0.29222385)
     1a -> 119a  :     0.036344 (c= -0.19064134)
     1a -> 120a  :     0.012557 (c= -0.11205927)

STATE 22:  E= 260.770925 au   7095.938 eV 57232602.5 cm**-1 <S**2> =   2.839169
     1a -> 102a  :     0.012640 (c= -0.11242887)
     1b -> 101b  :     0.015554 (c=  0.12471641)
     1b -> 102b  :     0.415290 (c=  0.64443031)
     1b -> 104b  :     0.261443 (c=  0.51131520)
     1b -> 108b  :     0.167228 (c= -0.40893516)
     1b -> 113b  :     0.049537 (c=  0.22256998)
     1b -> 120b  :     0.016310 (c=  0.12771252)
     1b -> 121b  :     0.010774 (c=  0.10379586)

STATE 23:  E= 260.772304 au   7095.975 eV 57232905.2 cm**-1 <S**2> =   3.142950
     1a -> 101a  :     0.105812 (c= -0.32528817)
     1a -> 102a  :     0.236687 (c= -0.48650492)
     1a -> 104a  :     0.604431 (c=  0.77745189)
     1a -> 105a  :     0.021360 (c=  0.14615225)
     1a -> 108a  :     0.010743 (c=  0.10365048)
     1a -> 111a  :     0.011679 (c= -0.10806738)

STATE 24:  E= 260.772382 au   7095.977 eV 57232922.4 cm**-1 <S**2> =   3.076150
     1b ->  99b  :     0.019524 (c=  0.13972809)
     1b -> 101b  :     0.120933 (c= -0.34775405)
     1b -> 102b  :     0.267213 (c= -0.51692688)
     1b -> 104b  :     0.560145 (c=  0.74842845)
     1b -> 107b  :     0.013675 (c= -0.11694223)
     1b -> 111b  :     0.011851 (c= -0.10886337)

STATE 25:  E= 260.776653 au   7096.093 eV 57233859.6 cm**-1 <S**2> =   3.376396
     1a -> 101a  :     0.085498 (c= -0.29240098)
     1a -> 102a  :     0.435849 (c=  0.66018841)
     1a -> 104a  :     0.107899 (c=  0.32848019)
     1a -> 108a  :     0.200139 (c= -0.44736953)
     1a -> 111a  :     0.016748 (c= -0.12941296)
     1a -> 113a  :     0.064974 (c=  0.25490062)
     1a -> 119a  :     0.030240 (c= -0.17389571)
     1a -> 120a  :     0.010126 (c= -0.10062620)

STATE 26:  E= 260.777519 au   7096.117 eV 57234049.9 cm**-1 <S**2> =   3.110882
     1b -> 103b  :     0.847702 (c=  0.92070757)
     1b -> 105b  :     0.056920 (c=  0.23857986)
     1b -> 106b  :     0.079393 (c=  0.28176695)

STATE 27:  E= 260.778897 au   7096.155 eV 57234352.2 cm**-1 <S**2> =   3.115057
     1a -> 103a  :     0.717651 (c=  0.84714279)
     1a -> 106a  :     0.231493 (c= -0.48113670)
     1a -> 107a  :     0.037089 (c=  0.19258533)

STATE 28:  E= 260.779099 au   7096.160 eV 57234396.6 cm**-1 <S**2> =   2.846058
     1b -> 101b  :     0.079890 (c=  0.28264833)
     1b -> 102b  :     0.274590 (c= -0.52401314)
     1b -> 104b  :     0.037418 (c= -0.19343859)
     1b -> 108b  :     0.319654 (c= -0.56537987)
     1b -> 111b  :     0.020053 (c=  0.14160933)
     1b -> 113b  :     0.099596 (c=  0.31558910)
     1b -> 115b  :     0.012019 (c= -0.10963128)
     1b -> 117b  :     0.013068 (c=  0.11431618)
     1b -> 118b  :     0.010860 (c= -0.10421254)
     1b -> 119b  :     0.019672 (c=  0.14025673)
     1b -> 120b  :     0.033338 (c=  0.18258591)
     1b -> 121b  :     0.021975 (c=  0.14823831)

STATE 29:  E= 260.793760 au   7096.559 eV 57237614.2 cm**-1 <S**2> =   3.401918
     1a -> 110a  :     0.014233 (c= -0.11930072)
     1b -> 108b  :     0.014486 (c=  0.12035687)
     1b -> 109b  :     0.113546 (c=  0.33696593)
     1b -> 110b  :     0.796394 (c= -0.89240896)
     1b -> 113b  :     0.027912 (c=  0.16706832)

STATE 30:  E= 260.793906 au   7096.563 eV 57237646.2 cm**-1 <S**2> =   2.822098
     1a -> 108a  :     0.019731 (c= -0.14046557)
     1a -> 109a  :     0.252067 (c=  0.50206316)
     1a -> 110a  :     0.648755 (c= -0.80545327)
     1a -> 113a  :     0.026382 (c= -0.16242445)
     1a -> 114a  :     0.010528 (c= -0.10260626)
     1b -> 110b  :     0.017599 (c=  0.13266280)

STATE 31:  E= 260.797397 au   7096.658 eV 57238412.5 cm**-1 <S**2> =   3.127248
     1b -> 109b  :     0.779781 (c=  0.88305211)
     1b -> 110b  :     0.110245 (c=  0.33203197)
     1b -> 112b  :     0.088060 (c= -0.29674948)

STATE 32:  E= 260.797829 au   7096.670 eV 57238507.4 cm**-1 <S**2> =   3.096777
     1a -> 109a  :     0.640042 (c= -0.80002649)
     1a -> 110a  :     0.248047 (c= -0.49804351)
     1a -> 112a  :     0.087306 (c= -0.29547564)

STATE 33:  E= 260.805433 au   7096.877 eV 57240176.2 cm**-1 <S**2> =   3.200611
     1b -> 104b  :     0.016001 (c= -0.12649651)
     1b -> 107b  :     0.016509 (c= -0.12848753)
     1b -> 108b  :     0.033333 (c= -0.18257412)
     1b -> 111b  :     0.840209 (c= -0.91662901)
     1b -> 115b  :     0.033541 (c=  0.18314295)
     1b -> 118b  :     0.034891 (c=  0.18679061)

STATE 34:  E= 260.805632 au   7096.882 eV 57240219.9 cm**-1 <S**2> =   3.023368
     1a -> 104a  :     0.016295 (c=  0.12765058)
     1a -> 108a  :     0.026614 (c= -0.16313945)
     1a -> 111a  :     0.863767 (c=  0.92939075)
     1a -> 114a  :     0.040658 (c=  0.20163862)
     1a -> 118a  :     0.029469 (c=  0.17166584)

STATE 35:  E= 260.812412 au   7097.067 eV 57241707.8 cm**-1 <S**2> =   3.159618
     1b -> 109b  :     0.061507 (c= -0.24800691)
     1b -> 112b  :     0.525496 (c= -0.72491101)
     1b -> 114b  :     0.321612 (c=  0.56710851)
     1b -> 115b  :     0.028954 (c=  0.17015940)
     1b -> 116b  :     0.025809 (c= -0.16065323)

STATE 36:  E= 260.812519 au   7097.069 eV 57241731.5 cm**-1 <S**2> =   3.371489
     1a -> 108a  :     0.316182 (c=  0.56230048)
     1a -> 109a  :     0.015803 (c=  0.12570935)
     1a -> 110a  :     0.022990 (c= -0.15162310)
     1a -> 111a  :     0.018546 (c=  0.13618234)
     1a -> 112a  :     0.013717 (c= -0.11711988)
     1a -> 113a  :     0.376836 (c=  0.61386976)
     1a -> 114a  :     0.023465 (c= -0.15318348)
     1a -> 116a  :     0.012135 (c= -0.11015950)
     1a -> 119a  :     0.086961 (c= -0.29489206)
     1a -> 120a  :     0.047891 (c= -0.21883997)

STATE 37:  E= 260.812986 au   7097.082 eV 57241833.8 cm**-1 <S**2> =   3.156335
     1a -> 109a  :     0.044141 (c= -0.21009814)
     1a -> 110a  :     0.023535 (c= -0.15341268)
     1a -> 112a  :     0.521473 (c=  0.72213113)
     1a -> 115a  :     0.347776 (c=  0.58972574)
     1a -> 117a  :     0.025027 (c=  0.15819804)

STATE 38:  E= 260.813139 au   7097.086 eV 57241867.5 cm**-1 <S**2> =   2.760002
     1a -> 113a  :     0.013215 (c=  0.11495459)
     1b -> 108b  :     0.365556 (c=  0.60461188)
     1b -> 110b  :     0.031679 (c=  0.17798511)
     1b -> 111b  :     0.026671 (c= -0.16331140)
     1b -> 113b  :     0.256527 (c=  0.50648452)
     1b -> 115b  :     0.054328 (c= -0.23308302)
     1b -> 117b  :     0.061254 (c=  0.24749554)
     1b -> 118b  :     0.011679 (c= -0.10806925)
     1b -> 119b  :     0.018025 (c=  0.13425684)
     1b -> 120b  :     0.055448 (c=  0.23547448)
     1b -> 121b  :     0.040176 (c=  0.20043998)
     1b -> 127b  :     0.012981 (c=  0.11393449)

STATE 39:  E= 260.817534 au   7097.206 eV 57242832.1 cm**-1 <S**2> =   3.134284
     1a -> 111a  :     0.018724 (c= -0.13683566)
     1a -> 114a  :     0.186498 (c=  0.43185415)
     1a -> 116a  :     0.685098 (c=  0.82770649)
     1a -> 119a  :     0.059974 (c= -0.24489611)
     1a -> 122a  :     0.010844 (c=  0.10413316)

STATE 40:  E= 260.818216 au   7097.224 eV 57242981.8 cm**-1 <S**2> =   3.101661
     1b -> 110b  :     0.014685 (c= -0.12118031)
     1b -> 111b  :     0.030132 (c= -0.17358666)
     1b -> 113b  :     0.112066 (c= -0.33476284)
     1b -> 114b  :     0.070079 (c=  0.26472458)
     1b -> 115b  :     0.535358 (c= -0.73168141)
     1b -> 117b  :     0.146707 (c=  0.38302406)
     1b -> 119b  :     0.059269 (c= -0.24345285)

STATE 41:  E= 260.819259 au   7097.253 eV 57243210.6 cm**-1 <S**2> =   3.172549
     1a -> 110a  :     0.011419 (c=  0.10685843)
     1a -> 111a  :     0.011586 (c=  0.10763958)
     1a -> 113a  :     0.021478 (c= -0.14655208)
     1a -> 114a  :     0.654639 (c= -0.80909775)
     1a -> 116a  :     0.212597 (c=  0.46108274)
     1a -> 118a  :     0.011877 (c=  0.10898111)
     1a -> 120a  :     0.049925 (c= -0.22343812)

STATE 42:  E= 260.820425 au   7097.285 eV 57243466.5 cm**-1 <S**2> =   3.039298
     1b -> 107b  :     0.031088 (c= -0.17631789)
     1b -> 114b  :     0.019844 (c=  0.14086863)
     1b -> 115b  :     0.150692 (c= -0.38819083)
     1b -> 117b  :     0.474925 (c= -0.68914801)
     1b -> 118b  :     0.126133 (c=  0.35515160)
     1b -> 120b  :     0.071131 (c=  0.26670374)
     1b -> 121b  :     0.049743 (c=  0.22303038)
     1b -> 122b  :     0.035436 (c= -0.18824415)

STATE 43:  E= 260.824175 au   7097.387 eV 57244289.5 cm**-1 <S**2> =   3.112690
     1b -> 109b  :     0.023422 (c=  0.15304267)
     1b -> 112b  :     0.303222 (c=  0.55065591)
     1b -> 114b  :     0.328598 (c=  0.57323505)
     1b -> 115b  :     0.042982 (c=  0.20732137)
     1b -> 116b  :     0.268839 (c= -0.51849726)

STATE 44:  E= 260.824648 au   7097.400 eV 57244393.5 cm**-1 <S**2> =   3.111317
     1a -> 109a  :     0.018155 (c= -0.13474139)
     1a -> 112a  :     0.303416 (c=  0.55083181)
     1a -> 115a  :     0.373438 (c= -0.61109590)
     1a -> 117a  :     0.265505 (c= -0.51527177)
     1a -> 121a  :     0.017312 (c= -0.13157582)

STATE 45:  E= 260.830658 au   7097.563 eV 57245712.5 cm**-1 <S**2> =   3.112335
     1b -> 112b  :     0.063784 (c= -0.25255552)
     1b -> 114b  :     0.217247 (c= -0.46609787)
     1b -> 115b  :     0.026240 (c= -0.16198643)
     1b -> 116b  :     0.602877 (c= -0.77645179)
     1b -> 120b  :     0.033366 (c= -0.18266381)
     1b -> 121b  :     0.047563 (c=  0.21808850)

STATE 46:  E= 260.831133 au   7097.576 eV 57245816.7 cm**-1 <S**2> =   3.111679
     1a -> 112a  :     0.062165 (c= -0.24932852)
     1a -> 115a  :     0.238562 (c=  0.48842782)
     1a -> 117a  :     0.608138 (c= -0.77983179)
     1a -> 121a  :     0.080619 (c= -0.28393511)

STATE 47:  E= 260.833156 au   7097.631 eV 57246260.7 cm**-1 <S**2> =   3.156590
     1b -> 111b  :     0.039773 (c=  0.19943218)
     1b -> 115b  :     0.011219 (c=  0.10591934)
     1b -> 117b  :     0.177674 (c=  0.42151361)
     1b -> 118b  :     0.642398 (c=  0.80149708)
     1b -> 119b  :     0.034558 (c= -0.18589815)
     1b -> 122b  :     0.070814 (c= -0.26610882)

STATE 48:  E= 260.833178 au   7097.632 eV 57246265.6 cm**-1 <S**2> =   3.067329
     1a -> 111a  :     0.034723 (c=  0.18634232)
     1a -> 114a  :     0.018676 (c= -0.13666104)
     1a -> 118a  :     0.822757 (c= -0.90705975)
     1a -> 119a  :     0.032702 (c= -0.18083675)
     1a -> 120a  :     0.016748 (c=  0.12941247)
     1a -> 122a  :     0.063183 (c= -0.25136188)

STATE 49:  E= 260.835730 au   7097.701 eV 57246825.7 cm**-1 <S**2> =   3.511257
     1a -> 113a  :     0.296193 (c= -0.54423617)
     1a -> 116a  :     0.041096 (c= -0.20272090)
     1a -> 119a  :     0.489859 (c= -0.69989936)
     1a -> 120a  :     0.080755 (c= -0.28417355)
     1a -> 122a  :     0.012778 (c=  0.11303898)
     1b -> 113b  :     0.016139 (c=  0.12704007)

STATE 50:  E= 260.835991 au   7097.708 eV 57246883.0 cm**-1 <S**2> =   2.712689
     1a -> 113a  :     0.012219 (c= -0.11053967)
     1a -> 119a  :     0.021728 (c= -0.14740506)
     1b -> 113b  :     0.358802 (c= -0.59900048)
     1b -> 115b  :     0.037698 (c=  0.19416068)
     1b -> 117b  :     0.069009 (c=  0.26269515)
     1b -> 119b  :     0.165537 (c=  0.40686263)
     1b -> 120b  :     0.152812 (c=  0.39091177)
     1b -> 121b  :     0.099675 (c=  0.31571289)
     1b -> 122b  :     0.030452 (c= -0.17450594)
     1b -> 125b  :     0.011443 (c=  0.10697411)

STATE 51:  E= 260.841806 au   7097.866 eV 57248159.2 cm**-1 <S**2> =   3.272220
     1a -> 114a  :     0.032250 (c=  0.17958381)
     1a -> 118a  :     0.035474 (c= -0.18834457)
     1a -> 119a  :     0.153133 (c=  0.39132181)
     1a -> 120a  :     0.680151 (c= -0.82471244)
     1a -> 122a  :     0.020581 (c= -0.14346212)
     1a -> 125a  :     0.033984 (c= -0.18434744)
     1a -> 126a  :     0.017131 (c= -0.13088557)

STATE 52:  E= 260.841903 au   7097.869 eV 57248180.5 cm**-1 <S**2> =   2.951668
     1b -> 115b  :     0.034170 (c=  0.18485094)
     1b -> 118b  :     0.021830 (c= -0.14775043)
     1b -> 119b  :     0.604823 (c= -0.77770351)
     1b -> 120b  :     0.141575 (c=  0.37626485)
     1b -> 121b  :     0.098880 (c=  0.31445155)
     1b -> 122b  :     0.010882 (c=  0.10431647)
     1b -> 125b  :     0.023109 (c=  0.15201755)
     1b -> 126b  :     0.026574 (c=  0.16301472)
     1b -> 127b  :     0.011330 (c=  0.10644452)

STATE 53:  E= 260.846098 au   7097.983 eV 57249101.1 cm**-1 <S**2> =   3.117457
     1b -> 116b  :     0.066437 (c= -0.25775431)
     1b -> 120b  :     0.307674 (c=  0.55468342)
     1b -> 121b  :     0.455477 (c= -0.67489061)
     1b -> 123b  :     0.153727 (c= -0.39208052)

STATE 54:  E= 260.846611 au   7097.997 eV 57249213.6 cm**-1 <S**2> =   3.106577
     1a -> 117a  :     0.067460 (c= -0.25973152)
     1a -> 121a  :     0.776299 (c=  0.88107830)
     1a -> 123a  :     0.140006 (c= -0.37417422)

STATE 55:  E= 260.851433 au   7098.128 eV 57250272.0 cm**-1 <S**2> =   3.293968
     1a -> 118a  :     0.065848 (c= -0.25660787)
     1a -> 119a  :     0.017310 (c=  0.13156563)
     1a -> 120a  :     0.011171 (c= -0.10569332)
     1a -> 122a  :     0.746090 (c=  0.86376484)
     1a -> 125a  :     0.097723 (c=  0.31260753)

STATE 56:  E= 260.851757 au   7098.137 eV 57250343.1 cm**-1 <S**2> =   2.930038
     1b -> 118b  :     0.089191 (c=  0.29864938)
     1b -> 119b  :     0.035558 (c=  0.18856946)
     1b -> 122b  :     0.737563 (c=  0.85881464)
     1b -> 125b  :     0.078415 (c=  0.28002679)

STATE 57:  E= 260.852650 au   7098.161 eV 57250539.2 cm**-1 <S**2> =   3.129659
     1b -> 116b  :     0.022045 (c= -0.14847509)
     1b -> 120b  :     0.045003 (c=  0.21213977)
     1b -> 121b  :     0.064854 (c= -0.25466365)
     1b -> 123b  :     0.698548 (c=  0.83579214)
     1b -> 124b  :     0.158186 (c= -0.39772589)

STATE 58:  E= 260.853171 au   7098.176 eV 57250653.5 cm**-1 <S**2> =   3.094336
     1a -> 117a  :     0.020589 (c= -0.14348970)
     1a -> 121a  :     0.098407 (c=  0.31369923)
     1a -> 123a  :     0.696043 (c=  0.83429177)
     1a -> 124a  :     0.174193 (c=  0.41736436)

STATE 59:  E= 260.861416 au   7098.400 eV 57252463.0 cm**-1 <S**2> =   3.596935
     1a -> 120a  :     0.048643 (c= -0.22055159)
     1a -> 122a  :     0.064588 (c= -0.25414159)
     1a -> 125a  :     0.201784 (c=  0.44920419)
     1a -> 126a  :     0.213206 (c=  0.46174258)
     1a -> 127a  :     0.312941 (c= -0.55941163)
     1a -> 131a  :     0.044797 (c= -0.21165248)
     1a -> 132a  :     0.018054 (c=  0.13436348)
     1b -> 126b  :     0.016466 (c=  0.12831914)
     1b -> 127b  :     0.022779 (c=  0.15092855)

STATE 60:  E= 260.861730 au   7098.409 eV 57252532.0 cm**-1 <S**2> =   2.626473
     1a -> 125a  :     0.014064 (c=  0.11859036)
     1a -> 126a  :     0.015066 (c=  0.12274297)
     1a -> 127a  :     0.019935 (c= -0.14119271)
     1b -> 120b  :     0.060037 (c=  0.24502494)
     1b -> 121b  :     0.041915 (c=  0.20473227)
     1b -> 122b  :     0.039768 (c=  0.19941900)
     1b -> 125b  :     0.093747 (c= -0.30618131)
     1b -> 126b  :     0.257283 (c= -0.50723074)
     1b -> 127b  :     0.324678 (c= -0.56980493)
     1b -> 131b  :     0.058114 (c=  0.24106861)
     1b -> 132b  :     0.021903 (c=  0.14799630)

STATE 61:  E= 260.865983 au   7098.524 eV 57253465.3 cm**-1 <S**2> =   3.112528
     1b -> 121b  :     0.011159 (c= -0.10563530)
     1b -> 123b  :     0.133515 (c=  0.36539757)
     1b -> 124b  :     0.816592 (c=  0.90365486)
     1b -> 128b  :     0.013284 (c= -0.11525593)

STATE 62:  E= 260.866457 au   7098.537 eV 57253569.4 cm**-1 <S**2> =   3.111532
     1a -> 121a  :     0.019563 (c=  0.13986853)
     1a -> 123a  :     0.149192 (c=  0.38625377)
     1a -> 124a  :     0.799675 (c= -0.89424539)
     1a -> 128a  :     0.013343 (c=  0.11551027)

STATE 63:  E= 260.868116 au   7098.582 eV 57253933.6 cm**-1 <S**2> =   3.253865
     1a -> 126a  :     0.481331 (c=  0.69378017)
     1a -> 127a  :     0.289453 (c=  0.53800863)
     1a -> 129a  :     0.037703 (c= -0.19417262)
     1a -> 132a  :     0.019055 (c= -0.13804025)
     1a -> 133a  :     0.037511 (c=  0.19367659)
     1a -> 135a  :     0.061698 (c= -0.24839175)
     1a -> 139a  :     0.010386 (c=  0.10191105)
     1a -> 147a  :     0.011685 (c= -0.10809619)

STATE 64:  E= 260.869555 au   7098.621 eV 57254249.3 cm**-1 <S**2> =   2.977034
     1b -> 125b  :     0.195341 (c= -0.44197355)
     1b -> 126b  :     0.541090 (c=  0.73558816)
     1b -> 127b  :     0.115366 (c= -0.33965583)
     1b -> 129b  :     0.043055 (c= -0.20749702)
     1b -> 133b  :     0.026166 (c= -0.16175860)
     1b -> 135b  :     0.014189 (c= -0.11911849)

STATE 65:  E= 260.871499 au   7098.674 eV 57254676.1 cm**-1 <S**2> =   3.224757
     1a -> 122a  :     0.051481 (c=  0.22689349)
     1a -> 125a  :     0.582150 (c= -0.76298724)
     1a -> 126a  :     0.144347 (c=  0.37993008)
     1a -> 127a  :     0.140131 (c= -0.37434032)
     1a -> 131a  :     0.013138 (c= -0.11462175)
     1a -> 132a  :     0.017898 (c=  0.13378300)
     1a -> 135a  :     0.023822 (c=  0.15434474)

STATE 66:  E= 260.872011 au   7098.688 eV 57254788.4 cm**-1 <S**2> =   2.992204
     1b -> 122b  :     0.033386 (c=  0.18271970)
     1b -> 125b  :     0.539069 (c= -0.73421317)
     1b -> 126b  :     0.012846 (c= -0.11334044)
     1b -> 127b  :     0.284901 (c=  0.53376082)
     1b -> 131b  :     0.012043 (c= -0.10974089)
     1b -> 132b  :     0.028332 (c= -0.16832118)
     1b -> 135b  :     0.034673 (c=  0.18620799)

STATE 67:  E= 260.879660 au   7098.896 eV 57256467.2 cm**-1 <S**2> =   4.032266
     1a -> 128a  :     0.300109 (c=  0.54782217)
     1a -> 130a  :     0.278239 (c= -0.52748320)
     1a -> 140a  :     0.053995 (c= -0.23236873)
     1a -> 143a  :     0.020631 (c=  0.14363659)
     1b -> 128b  :     0.131228 (c=  0.36225442)
     1b -> 130b  :     0.127547 (c= -0.35713656)
     1b -> 140b  :     0.020053 (c= -0.14160749)

STATE 68:  E= 260.879814 au   7098.901 eV 57256500.9 cm**-1 <S**2> =   2.191750
     1a -> 128a  :     0.130137 (c= -0.36074480)
     1a -> 130a  :     0.127597 (c=  0.35720783)
     1a -> 140a  :     0.022120 (c=  0.14872800)
     1b -> 128b  :     0.293844 (c=  0.54207417)
     1b -> 130b  :     0.302432 (c= -0.54993854)
     1b -> 140b  :     0.042074 (c= -0.20511844)
     1b -> 142b  :     0.015442 (c=  0.12426781)

STATE 69:  E= 260.882513 au   7098.974 eV 57257093.3 cm**-1 <S**2> =   3.876631
     1a -> 126a  :     0.010503 (c=  0.10248353)
     1a -> 127a  :     0.024548 (c=  0.15667748)
     1a -> 129a  :     0.681094 (c=  0.82528403)
     1a -> 131a  :     0.068122 (c= -0.26100178)
     1a -> 136a  :     0.010759 (c= -0.10372607)
     1b -> 129b  :     0.146249 (c=  0.38242540)
     1b -> 131b  :     0.015239 (c= -0.12344648)

STATE 70:  E= 260.882601 au   7098.976 eV 57257112.7 cm**-1 <S**2> =   2.347381
     1a -> 129a  :     0.149067 (c=  0.38609236)
     1a -> 131a  :     0.013368 (c= -0.11561893)
     1b -> 126b  :     0.014950 (c= -0.12227195)
     1b -> 127b  :     0.026112 (c=  0.16159099)
     1b -> 129b  :     0.680076 (c= -0.82466746)
     1b -> 131b  :     0.063953 (c=  0.25288949)

STATE 71:  E= 260.886172 au   7099.074 eV 57257896.3 cm**-1 <S**2> =   3.806740
     1a -> 128a  :     0.293250 (c=  0.54152536)
     1a -> 130a  :     0.473355 (c=  0.68800777)
     1a -> 134a  :     0.011939 (c= -0.10926730)
     1a -> 137a  :     0.011034 (c= -0.10504290)
     1a -> 138a  :     0.016945 (c=  0.13017285)
     1a -> 140a  :     0.017582 (c= -0.13259786)
     1b -> 128b  :     0.049603 (c=  0.22271772)
     1b -> 130b  :     0.076214 (c=  0.27606889)

STATE 72:  E= 260.886287 au   7099.077 eV 57257921.6 cm**-1 <S**2> =   2.417292
     1a -> 128a  :     0.052135 (c= -0.22833142)
     1a -> 130a  :     0.074030 (c= -0.27208405)
     1b -> 128b  :     0.328904 (c=  0.57350196)
     1b -> 130b  :     0.445649 (c=  0.66756947)
     1b -> 138b  :     0.027410 (c= -0.16555846)
     1b -> 140b  :     0.014037 (c= -0.11847611)

STATE 73:  E= 260.888855 au   7099.147 eV 57258485.2 cm**-1 <S**2> =   3.367877
     1a -> 126a  :     0.010651 (c= -0.10320523)
     1a -> 127a  :     0.082140 (c=  0.28660153)
     1a -> 129a  :     0.085082 (c= -0.29168749)
     1a -> 131a  :     0.605054 (c= -0.77785234)
     1a -> 132a  :     0.034474 (c=  0.18567247)
     1a -> 135a  :     0.097949 (c=  0.31296779)
     1a -> 136a  :     0.014155 (c=  0.11897471)
     1a -> 139a  :     0.015374 (c= -0.12399023)
     1b -> 131b  :     0.010831 (c= -0.10407040)

STATE 74:  E= 260.889345 au   7099.160 eV 57258592.8 cm**-1 <S**2> =   2.856501
     1a -> 131a  :     0.011241 (c=  0.10602575)
     1b -> 126b  :     0.023377 (c= -0.15289667)
     1b -> 127b  :     0.083885 (c= -0.28962839)
     1b -> 129b  :     0.079659 (c= -0.28224013)
     1b -> 131b  :     0.676441 (c= -0.82246034)
     1b -> 132b  :     0.034772 (c= -0.18647314)
     1b -> 135b  :     0.030311 (c=  0.17409939)
     1b -> 139b  :     0.011716 (c= -0.10824023)

STATE 75:  E= 260.893397 au   7099.270 eV 57259482.0 cm**-1 <S**2> =   3.204627
     1a -> 125a  :     0.032367 (c= -0.17990893)
     1a -> 126a  :     0.081747 (c= -0.28591405)
     1a -> 127a  :     0.052664 (c= -0.22948655)
     1a -> 131a  :     0.189832 (c= -0.43569723)
     1a -> 132a  :     0.045055 (c= -0.21226257)
     1a -> 133a  :     0.040766 (c=  0.20190495)
     1a -> 135a  :     0.368200 (c= -0.60679478)
     1a -> 136a  :     0.035715 (c= -0.18898429)
     1a -> 139a  :     0.047850 (c=  0.21874547)
     1a -> 142a  :     0.032166 (c=  0.17935005)
     1a -> 147a  :     0.035060 (c= -0.18724401)

STATE 76:  E= 260.896336 au   7099.350 eV 57260127.1 cm**-1 <S**2> =   4.096793
     1a -> 128a  :     0.096748 (c=  0.31104302)
     1a -> 134a  :     0.104861 (c=  0.32382273)
     1a -> 138a  :     0.067016 (c= -0.25887372)
     1a -> 140a  :     0.179220 (c=  0.42334432)
     1a -> 143a  :     0.029151 (c= -0.17073784)
     1b -> 128b  :     0.074635 (c=  0.27319327)
     1b -> 134b  :     0.081724 (c= -0.28587474)
     1b -> 136b  :     0.012416 (c= -0.11142664)
     1b -> 137b  :     0.035733 (c=  0.18903255)
     1b -> 138b  :     0.059840 (c=  0.24462274)
     1b -> 140b  :     0.153415 (c=  0.39168269)
     1b -> 142b  :     0.022074 (c= -0.14857279)

STATE 77:  E= 260.896442 au   7099.353 eV 57260150.4 cm**-1 <S**2> =   3.025990
     1b -> 125b  :     0.012318 (c= -0.11098837)
     1b -> 126b  :     0.071123 (c= -0.26668950)
     1b -> 127b  :     0.043828 (c=  0.20935252)
     1b -> 131b  :     0.092995 (c= -0.30495010)
     1b -> 132b  :     0.098127 (c=  0.31325278)
     1b -> 133b  :     0.081817 (c= -0.28603649)
     1b -> 135b  :     0.321219 (c= -0.56676201)
     1b -> 136b  :     0.059858 (c=  0.24465821)
     1b -> 137b  :     0.016352 (c=  0.12787487)
     1b -> 139b  :     0.093692 (c=  0.30609082)
     1b -> 143b  :     0.023572 (c=  0.15353173)
     1b -> 148b  :     0.031624 (c= -0.17783123)

STATE 78:  E= 260.896629 au   7099.358 eV 57260191.5 cm**-1 <S**2> =   2.120193
     1a -> 128a  :     0.079001 (c= -0.28107116)
     1a -> 134a  :     0.095752 (c= -0.30943862)
     1a -> 138a  :     0.062263 (c=  0.24952478)
     1a -> 140a  :     0.162983 (c= -0.40371122)
     1a -> 143a  :     0.026086 (c=  0.16151198)
     1b -> 128b  :     0.076685 (c=  0.27691988)
     1b -> 134b  :     0.093431 (c= -0.30566548)
     1b -> 136b  :     0.026469 (c= -0.16269153)
     1b -> 137b  :     0.032848 (c=  0.18124133)
     1b -> 138b  :     0.069901 (c=  0.26438824)
     1b -> 140b  :     0.174162 (c=  0.41732780)
     1b -> 142b  :     0.027744 (c= -0.16656486)

STATE 79:  E= 260.902655 au   7099.522 eV 57261514.0 cm**-1 <S**2> =   3.281218
     1a -> 127a  :     0.029563 (c= -0.17193984)
     1a -> 132a  :     0.528425 (c= -0.72692834)
     1a -> 133a  :     0.173810 (c=  0.41690540)
     1a -> 135a  :     0.054194 (c=  0.23279608)
     1a -> 136a  :     0.085424 (c=  0.29227404)
     1a -> 139a  :     0.052614 (c= -0.22937666)
     1a -> 144a  :     0.035453 (c=  0.18828890)

STATE 80:  E= 260.903523 au   7099.546 eV 57261704.6 cm**-1 <S**2> =   2.942478
     1b -> 127b  :     0.026153 (c=  0.16171962)
     1b -> 132b  :     0.441773 (c=  0.66466008)
     1b -> 133b  :     0.148718 (c= -0.38564029)
     1b -> 135b  :     0.034227 (c=  0.18500525)
     1b -> 136b  :     0.111023 (c= -0.33320113)
     1b -> 137b  :     0.027561 (c= -0.16601430)
     1b -> 139b  :     0.117970 (c= -0.34346717)
     1b -> 144b  :     0.036820 (c=  0.19188586)
     1b -> 145b  :     0.011955 (c=  0.10934073)

STATE 81:  E= 260.907448 au   7099.653 eV 57262565.9 cm**-1 <S**2> =   3.146240
     1b -> 133b  :     0.064859 (c=  0.25467418)
     1b -> 134b  :     0.504844 (c=  0.71052390)
     1b -> 135b  :     0.091399 (c= -0.30232291)
     1b -> 137b  :     0.041106 (c= -0.20274562)
     1b -> 138b  :     0.056394 (c=  0.23747392)
     1b -> 139b  :     0.064252 (c= -0.25347898)
     1b -> 140b  :     0.127012 (c=  0.35638699)

STATE 82:  E= 260.907499 au   7099.654 eV 57262577.1 cm**-1 <S**2> =   3.207841
     1b -> 132b  :     0.029253 (c=  0.17103599)
     1b -> 133b  :     0.321239 (c=  0.56677914)
     1b -> 134b  :     0.136115 (c= -0.36893819)
     1b -> 135b  :     0.201795 (c= -0.44921614)
     1b -> 136b  :     0.055845 (c= -0.23631555)
     1b -> 138b  :     0.028611 (c= -0.16914883)
     1b -> 139b  :     0.110025 (c= -0.33170019)
     1b -> 140b  :     0.072115 (c= -0.26854320)

STATE 83:  E= 260.907876 au   7099.664 eV 57262659.7 cm**-1 <S**2> =   2.987716
     1a -> 132a  :     0.042878 (c=  0.20707103)
     1a -> 133a  :     0.372633 (c=  0.61043656)
     1a -> 135a  :     0.163496 (c=  0.40434692)
     1a -> 136a  :     0.171590 (c= -0.41423428)
     1a -> 139a  :     0.178623 (c=  0.42263831)
     1a -> 140a  :     0.013679 (c=  0.11695847)
     1a -> 142a  :     0.015589 (c= -0.12485659)

STATE 84:  E= 260.908006 au   7099.668 eV 57262688.3 cm**-1 <S**2> =   3.106289
     1a -> 128a  :     0.013728 (c= -0.11716633)
     1a -> 134a  :     0.589688 (c=  0.76791147)
     1a -> 137a  :     0.119785 (c= -0.34610021)
     1a -> 138a  :     0.025038 (c=  0.15823424)
     1a -> 139a  :     0.014998 (c=  0.12246780)
     1a -> 140a  :     0.208556 (c= -0.45667877)

STATE 85:  E= 260.911141 au   7099.753 eV 57263376.3 cm**-1 <S**2> =   3.364514
     1b -> 132b  :     0.283823 (c= -0.53275065)
     1b -> 133b  :     0.265326 (c= -0.51509789)
     1b -> 135b  :     0.144633 (c= -0.38030596)
     1b -> 136b  :     0.040474 (c= -0.20118083)
     1b -> 139b  :     0.198274 (c= -0.44527936)
     1b -> 141b  :     0.014897 (c= -0.12205311)

STATE 86:  E= 260.911249 au   7099.756 eV 57263400.1 cm**-1 <S**2> =   2.859376
     1a -> 132a  :     0.242966 (c= -0.49291602)
     1a -> 133a  :     0.286790 (c= -0.53552770)
     1a -> 135a  :     0.076358 (c=  0.27633034)
     1a -> 136a  :     0.102484 (c= -0.32013132)
     1a -> 139a  :     0.209946 (c=  0.45819822)
     1a -> 140a  :     0.017976 (c=  0.13407342)
     1a -> 141a  :     0.021150 (c=  0.14542936)

STATE 87:  E= 260.914890 au   7099.855 eV 57264199.3 cm**-1 <S**2> =   3.246369
     1a -> 135a  :     0.063950 (c= -0.25288251)
     1a -> 136a  :     0.066950 (c= -0.25874722)
     1a -> 139a  :     0.017904 (c= -0.13380720)
     1a -> 141a  :     0.518895 (c=  0.72034396)
     1a -> 142a  :     0.178527 (c= -0.42252465)
     1a -> 144a  :     0.042049 (c=  0.20505859)
     1a -> 147a  :     0.055405 (c=  0.23538354)

STATE 88:  E= 260.915403 au   7099.869 eV 57264311.9 cm**-1 <S**2> =   3.002666
     1b -> 134b  :     0.049183 (c= -0.22177140)
     1b -> 135b  :     0.022186 (c= -0.14895061)
     1b -> 136b  :     0.237657 (c=  0.48750035)
     1b -> 137b  :     0.093813 (c= -0.30628839)
     1b -> 140b  :     0.039433 (c=  0.19857840)
     1b -> 141b  :     0.341756 (c=  0.58459933)
     1b -> 143b  :     0.080453 (c= -0.28364237)
     1b -> 144b  :     0.038997 (c=  0.19747749)
     1b -> 148b  :     0.029152 (c=  0.17073818)
     1b -> 150b  :     0.018572 (c= -0.13627941)

STATE 89:  E= 260.915771 au   7099.879 eV 57264392.6 cm**-1 <S**2> =   3.140914
     1b -> 134b  :     0.059370 (c=  0.24365951)
     1b -> 136b  :     0.020323 (c= -0.14255901)
     1b -> 137b  :     0.485246 (c=  0.69659578)
     1b -> 138b  :     0.021780 (c=  0.14758058)
     1b -> 140b  :     0.070480 (c= -0.26548061)
     1b -> 141b  :     0.204656 (c=  0.45238905)
     1b -> 142b  :     0.011237 (c= -0.10600510)
     1b -> 143b  :     0.040820 (c= -0.20203934)
     1b -> 144b  :     0.023879 (c=  0.15452730)
     1b -> 148b  :     0.013777 (c=  0.11737537)

STATE 90:  E= 260.916154 au   7099.889 eV 57264476.6 cm**-1 <S**2> =   3.058044
     1a -> 134a  :     0.104699 (c=  0.32357290)
     1a -> 137a  :     0.518094 (c=  0.71978747)
     1a -> 138a  :     0.282119 (c=  0.53114841)
     1a -> 140a  :     0.028613 (c=  0.16915403)
     1a -> 141a  :     0.016729 (c= -0.12934096)

STATE 91:  E= 260.920954 au   7100.020 eV 57265530.1 cm**-1 <S**2> =   3.508565
     1a -> 129a  :     0.015668 (c=  0.12517031)
     1a -> 132a  :     0.019528 (c=  0.13974263)
     1a -> 136a  :     0.243079 (c=  0.49303006)
     1a -> 139a  :     0.200110 (c=  0.44733605)
     1a -> 140a  :     0.023641 (c=  0.15375757)
     1a -> 141a  :     0.090177 (c=  0.30029559)
     1a -> 142a  :     0.124608 (c=  0.35299925)
     1a -> 143a  :     0.045503 (c=  0.21331344)
     1a -> 144a  :     0.136758 (c=  0.36980763)
     1a -> 147a  :     0.015832 (c=  0.12582663)

STATE 92:  E= 260.921183 au   7100.026 eV 57265580.3 cm**-1 <S**2> =   2.716161
     1a -> 136a  :     0.010831 (c= -0.10407187)
     1b -> 129b  :     0.015246 (c=  0.12347377)
     1b -> 132b  :     0.019005 (c= -0.13785829)
     1b -> 136b  :     0.206033 (c= -0.45390827)
     1b -> 137b  :     0.058653 (c= -0.24218335)
     1b -> 139b  :     0.198537 (c=  0.44557512)
     1b -> 141b  :     0.087492 (c=  0.29579021)
     1b -> 142b  :     0.132262 (c=  0.36367871)
     1b -> 143b  :     0.062824 (c=  0.25064753)
     1b -> 144b  :     0.118174 (c=  0.34376438)

STATE 93:  E= 260.921788 au   7100.043 eV 57265713.2 cm**-1 <S**2> =   4.066123
     1a -> 134a  :     0.018997 (c= -0.13782977)
     1a -> 136a  :     0.015635 (c=  0.12504179)
     1a -> 138a  :     0.045872 (c=  0.21417642)
     1a -> 139a  :     0.024251 (c=  0.15572694)
     1a -> 140a  :     0.022868 (c= -0.15122102)
     1a -> 143a  :     0.383068 (c= -0.61892494)
     1a -> 144a  :     0.015631 (c=  0.12502491)
     1a -> 146a  :     0.020059 (c=  0.14162982)
     1a -> 148a  :     0.049486 (c= -0.22245491)
     1a -> 150a  :     0.011929 (c= -0.10922122)
     1a -> 151a  :     0.017518 (c= -0.13235555)
     1b -> 137b  :     0.014844 (c= -0.12183708)
     1b -> 138b  :     0.020485 (c= -0.14312707)
     1b -> 139b  :     0.010801 (c=  0.10392812)
     1b -> 140b  :     0.015012 (c= -0.12252362)
     1b -> 142b  :     0.184439 (c= -0.42946408)
     1b -> 143b  :     0.034506 (c=  0.18575715)
     1b -> 147b  :     0.018566 (c= -0.13625772)
     1b -> 151b  :     0.011319 (c=  0.10638857)

STATE 94:  E= 260.921902 au   7100.046 eV 57265738.2 cm**-1 <S**2> =   2.157188
     1a -> 138a  :     0.025533 (c= -0.15979178)
     1a -> 139a  :     0.012966 (c= -0.11386926)
     1a -> 140a  :     0.012047 (c=  0.10976078)
     1a -> 143a  :     0.218571 (c=  0.46751631)
     1a -> 146a  :     0.010732 (c= -0.10359503)
     1a -> 148a  :     0.026897 (c=  0.16400343)
     1b -> 134b  :     0.010347 (c=  0.10171924)
     1b -> 137b  :     0.026396 (c= -0.16246907)
     1b -> 138b  :     0.035404 (c= -0.18815857)
     1b -> 139b  :     0.017015 (c=  0.13044008)
     1b -> 140b  :     0.025391 (c= -0.15934414)
     1b -> 142b  :     0.344602 (c= -0.58702812)
     1b -> 143b  :     0.059689 (c=  0.24431327)
     1b -> 144b  :     0.015165 (c=  0.12314760)
     1b -> 146b  :     0.012321 (c=  0.11099969)
     1b -> 147b  :     0.032359 (c= -0.17988737)
     1b -> 149b  :     0.017427 (c= -0.13201031)
     1b -> 151b  :     0.020160 (c=  0.14198743)

STATE 95:  E= 260.926400 au   7100.168 eV 57266725.4 cm**-1 <S**2> =   3.132003
     1b -> 130b  :     0.018146 (c= -0.13470549)
     1b -> 134b  :     0.015096 (c=  0.12286754)
     1b -> 136b  :     0.017792 (c= -0.13338566)
     1b -> 137b  :     0.064058 (c=  0.25309675)
     1b -> 138b  :     0.606639 (c= -0.77887021)
     1b -> 140b  :     0.208133 (c=  0.45621649)
     1b -> 142b  :     0.018385 (c=  0.13559105)
     1b -> 147b  :     0.017644 (c= -0.13283198)
     1b -> 149b  :     0.010007 (c= -0.10003555)

STATE 96:  E= 260.926652 au   7100.175 eV 57266780.8 cm**-1 <S**2> =   3.091973
     1a -> 130a  :     0.016620 (c=  0.12891909)
     1a -> 134a  :     0.015470 (c=  0.12437782)
     1a -> 137a  :     0.278802 (c=  0.52801692)
     1a -> 138a  :     0.408782 (c= -0.63936078)
     1a -> 139a  :     0.011255 (c=  0.10608872)
     1a -> 140a  :     0.187018 (c= -0.43245571)
     1a -> 143a  :     0.032959 (c= -0.18154576)
     1a -> 148a  :     0.018049 (c=  0.13434517)
     1a -> 151a  :     0.010498 (c= -0.10245861)

STATE 97:  E= 260.927826 au   7100.207 eV 57267038.4 cm**-1 <S**2> =   3.167879
     1a -> 135a  :     0.038148 (c= -0.19531603)
     1a -> 136a  :     0.119106 (c=  0.34511769)
     1a -> 139a  :     0.114079 (c=  0.33775513)
     1a -> 141a  :     0.124137 (c= -0.35233108)
     1a -> 142a  :     0.488277 (c= -0.69876840)
     1a -> 143a  :     0.011367 (c=  0.10661783)
     1a -> 145a  :     0.023190 (c= -0.15228242)
     1a -> 149a  :     0.038796 (c=  0.19696700)

STATE 98:  E= 260.928646 au   7100.229 eV 57267218.2 cm**-1 <S**2> =   3.056103
     1b -> 135b  :     0.043498 (c= -0.20856222)
     1b -> 136b  :     0.085995 (c= -0.29324973)
     1b -> 137b  :     0.032590 (c= -0.18052811)
     1b -> 139b  :     0.114775 (c=  0.33878413)
     1b -> 141b  :     0.061769 (c= -0.24853404)
     1b -> 142b  :     0.030670 (c= -0.17512894)
     1b -> 143b  :     0.546005 (c= -0.73892177)
     1b -> 145b  :     0.019381 (c=  0.13921727)
     1b -> 150b  :     0.034364 (c= -0.18537411)

STATE 99:  E= 260.931861 au   7100.317 eV 57267923.9 cm**-1 <S**2> =   3.283287
     1a -> 133a  :     0.012617 (c= -0.11232354)
     1a -> 136a  :     0.079106 (c= -0.28125780)
     1a -> 139a  :     0.024143 (c= -0.15538104)
     1a -> 141a  :     0.136527 (c= -0.36949551)
     1a -> 142a  :     0.027011 (c=  0.16435115)
     1a -> 144a  :     0.488215 (c=  0.69872392)
     1a -> 145a  :     0.098636 (c= -0.31406427)
     1a -> 147a  :     0.061523 (c=  0.24803850)
     1a -> 149a  :     0.026046 (c=  0.16138693)
     1a -> 153a  :     0.011974 (c= -0.10942663)

STATE 100:  E= 260.932523 au   7100.335 eV 57268069.2 cm**-1 <S**2> =   2.940941
     1b -> 133b  :     0.018735 (c= -0.13687447)
     1b -> 136b  :     0.047287 (c= -0.21745490)
     1b -> 137b  :     0.019569 (c= -0.13988777)
     1b -> 141b  :     0.190139 (c=  0.43604930)
     1b -> 143b  :     0.011352 (c= -0.10654528)
     1b -> 144b  :     0.427242 (c= -0.65363772)
     1b -> 145b  :     0.135498 (c= -0.36810015)
     1b -> 148b  :     0.025487 (c= -0.15964574)
     1b -> 150b  :     0.069118 (c=  0.26290393)
     1b -> 153b  :     0.016353 (c= -0.12787815)


-----------------------------
TD-DFT/TDA-EXCITATION SPECTRA
-----------------------------

Center of mass = (  0.0025,  0.0186, -0.0010)
Calculating the Dipole integrals                  ... done
Transforming integrals                            ... done
Calculating the Linear Momentum integrals         ... done
Transforming integrals                            ... done
Calculating the Quadrupole integrals              ... done
Transforming integrals                            ... done
Calculating angular momentum integrals            ... done
Transforming integrals                            ... done
Calculating the Octupole and 
the Magnetic Quadrupole  integrals                ... done
Transforming integrals                            ... done

-----------------------------------------------------------------------------
         ABSORPTION SPECTRUM VIA TRANSITION ELECTRIC DIPOLE MOMENTS
-----------------------------------------------------------------------------
State   Energy    Wavelength  fosc         T2        TX        TY        TZ  
        (cm-1)      (nm)                 (au**2)    (au)      (au)      (au) 
-----------------------------------------------------------------------------
   1 57170017.4      0.2   0.000000013   0.00000   0.00001  -0.00000   0.00000
   2 57176832.2      0.2   0.000000138   0.00000   0.00000  -0.00000  -0.00003
   3 57181935.7      0.2   0.000000090   0.00000   0.00000   0.00000   0.00002
   4 57183186.7      0.2   0.000000664   0.00000  -0.00002   0.00006  -0.00000
   5 57199307.7      0.2   0.000010175   0.00000  -0.00013   0.00020  -0.00002
   6 57207775.1      0.2   0.000000040   0.00000  -0.00000   0.00000   0.00002
   7 57209412.9      0.2   0.000000034   0.00000   0.00000  -0.00000  -0.00001
   8 57209504.4      0.2   0.000006253   0.00000  -0.00009   0.00016  -0.00001
   9 57219305.2      0.2   0.000010138   0.00000  -0.00011   0.00021  -0.00002
  10 57220741.5      0.2   0.000009421   0.00000  -0.00011   0.00021  -0.00001
  11 57221913.4      0.2   0.000000424   0.00000   0.00000   0.00001  -0.00005
  12 57223266.3      0.2   0.000000322   0.00000  -0.00001   0.00000   0.00004
  13 57226378.4      0.2   0.000003092   0.00000  -0.00006   0.00012  -0.00001
  14 57227074.1      0.2   0.000001686   0.00000  -0.00005   0.00008  -0.00001
  15 57227924.7      0.2   0.000012565   0.00000   0.00008  -0.00026   0.00001
  16 57228542.1      0.2   0.000004637   0.00000   0.00002  -0.00001  -0.00016
  17 57229470.6      0.2   0.000003773   0.00000  -0.00001  -0.00000   0.00015
  18 57229509.7      0.2   0.000006713   0.00000   0.00006  -0.00019   0.00001
  19 57231275.5      0.2   0.000000024   0.00000   0.00000   0.00000  -0.00001
  20 57231699.2      0.2   0.000000085   0.00000  -0.00000  -0.00000   0.00002
  21 57232062.6      0.2   0.000000989   0.00000   0.00001  -0.00008  -0.00000
  22 57232602.6      0.2   0.000003613   0.00000   0.00001  -0.00014   0.00000
  23 57232905.3      0.2   0.000004022   0.00000  -0.00001   0.00015  -0.00001
  24 57232922.5      0.2   0.000002548   0.00000  -0.00000  -0.00012   0.00000
  25 57233859.7      0.2   0.000000473   0.00000   0.00002   0.00005  -0.00000
  26 57234050.0      0.2   0.000000021   0.00000   0.00000   0.00000  -0.00001
  27 57234352.3      0.2   0.000000022   0.00000  -0.00000   0.00000   0.00001
  28 57234396.6      0.2   0.000000139   0.00000   0.00003   0.00001  -0.00000
  29 57237614.3      0.2   0.000002822   0.00000  -0.00013   0.00000  -0.00002
  30 57237646.3      0.2   0.000006324   0.00000   0.00019  -0.00003   0.00002
  31 57238412.5      0.2   0.000003232   0.00000   0.00002  -0.00000  -0.00014
  32 57238507.5      0.2   0.000003578   0.00000   0.00002  -0.00000  -0.00014
  33 57240176.3      0.2   0.000007923   0.00000  -0.00002  -0.00021   0.00000
  34 57240220.0      0.2   0.000010553   0.00000  -0.00002  -0.00025   0.00001
  35 57241707.9      0.2   0.000001480   0.00000   0.00001   0.00000  -0.00009
  36 57241731.5      0.2   0.000006752   0.00000   0.00006   0.00019  -0.00003
  37 57241833.9      0.2   0.000001497   0.00000  -0.00001   0.00001   0.00009
  38 57241867.6      0.2   0.000010003   0.00000   0.00008   0.00022   0.00001
  39 57242832.2      0.2   0.000001988   0.00000  -0.00009   0.00005  -0.00001
  40 57242981.8      0.2   0.000001297   0.00000   0.00007   0.00005   0.00001
  41 57243210.7      0.2   0.000002943   0.00000   0.00000   0.00013  -0.00001
  42 57243466.6      0.2   0.000002441   0.00000  -0.00004   0.00011  -0.00001
  43 57244289.6      0.2   0.000000109   0.00000  -0.00000   0.00000   0.00002
  44 57244393.6      0.2   0.000000101   0.00000  -0.00000   0.00000   0.00002
  45 57245712.6      0.2   0.000000007   0.00000  -0.00000   0.00000   0.00001
  46 57245816.8      0.2   0.000000002   0.00000   0.00000   0.00000   0.00000
  47 57246260.8      0.2   0.000000497   0.00000  -0.00002  -0.00005  -0.00000
  48 57246265.7      0.2   0.000000347   0.00000   0.00002   0.00004   0.00000
  49 57246825.8      0.2   0.000008372   0.00000   0.00011   0.00019   0.00000
  50 57246883.0      0.2   0.000017964   0.00000   0.00017   0.00027   0.00000
  51 57248159.3      0.2   0.000000298   0.00000  -0.00001  -0.00004  -0.00000
  52 57248180.5      0.2   0.000000375   0.00000  -0.00002  -0.00004  -0.00000
  53 57249101.2      0.2   0.000001239   0.00000   0.00001  -0.00001  -0.00008
  54 57249213.7      0.2   0.000001684   0.00000   0.00001  -0.00001  -0.00010
  55 57250272.1      0.2   0.000017099   0.00000  -0.00009   0.00030  -0.00002
  56 57250343.2      0.2   0.000013519   0.00000   0.00004  -0.00028   0.00002
  57 57250539.3      0.2   0.000004377   0.00000   0.00002  -0.00002  -0.00016
  58 57250653.5      0.2   0.000005217   0.00000   0.00002  -0.00002  -0.00017
  59 57252463.0      0.2   0.000004848   0.00000   0.00013   0.00011   0.00001
  60 57252532.1      0.2   0.000015050   0.00000   0.00018   0.00023   0.00001
  61 57253465.4      0.2   0.000000043   0.00000   0.00001  -0.00001  -0.00001
  62 57253569.5      0.2   0.000000260   0.00000   0.00002  -0.00003  -0.00000
  63 57253933.6      0.2   0.000098843   0.00000  -0.00034   0.00067  -0.00005
  64 57254249.4      0.2   0.000065238   0.00000   0.00014  -0.00059   0.00003
  65 57254676.2      0.2   0.000019286   0.00000   0.00032  -0.00008   0.00004
  66 57254788.5      0.2   0.000039551   0.00000  -0.00037   0.00029  -0.00005
  67 57256467.3      0.2   0.000009390   0.00000   0.00003  -0.00000  -0.00023
  68 57256501.0      0.2   0.000136583   0.00000  -0.00011   0.00001   0.00088
  69 57257093.3      0.2   0.000004882   0.00000   0.00014   0.00008   0.00003
  70 57257112.7      0.2   0.000029304   0.00000   0.00034   0.00022   0.00006
  71 57257896.3      0.2   0.000015044   0.00000   0.00002  -0.00001  -0.00029
  72 57257921.7      0.2   0.000069114   0.00000  -0.00006   0.00003   0.00063
  73 57258485.3      0.2   0.000036833   0.00000   0.00045  -0.00005   0.00005
  74 57258592.8      0.2   0.000035186   0.00000  -0.00044  -0.00005  -0.00005
  75 57259482.0      0.2   0.000134560   0.00000  -0.00060   0.00063  -0.00008
  76 57260127.2      0.2   0.000001868   0.00000   0.00006  -0.00006   0.00006
  77 57260150.5      0.2   0.000138786   0.00000   0.00062  -0.00064  -0.00001
  78 57260191.6      0.2   0.000309692   0.00000   0.00010   0.00001  -0.00133
  79 57261514.1      0.2   0.000036963   0.00000   0.00042  -0.00018   0.00003
  80 57261704.6      0.2   0.000080475   0.00000  -0.00059   0.00033  -0.00005
  81 57262566.0      0.2   0.000001901   0.00000   0.00007   0.00006  -0.00005
  82 57262577.2      0.2   0.000005014   0.00000   0.00015   0.00005   0.00007
  83 57262659.8      0.2   0.000006193   0.00000   0.00015   0.00011   0.00003
  84 57262688.4      0.2   0.000001992   0.00000  -0.00002   0.00002  -0.00010
  85 57263376.4      0.2   0.000000307   0.00000  -0.00004   0.00000   0.00000
  86 57263400.2      0.2   0.000000227   0.00000  -0.00004  -0.00000   0.00001
  87 57264199.4      0.2   0.000033094   0.00000   0.00031  -0.00030   0.00008
  88 57264312.0      0.2   0.000038894   0.00000  -0.00031   0.00029  -0.00020
  89 57264392.7      0.2   0.000022483   0.00000  -0.00024   0.00021   0.00016
  90 57264476.7      0.2   0.000012032   0.00000  -0.00008   0.00005   0.00025
  91 57265530.1      0.2   0.000004229   0.00000   0.00002  -0.00007  -0.00014
  92 57265580.4      0.2   0.000014271   0.00000  -0.00008   0.00016   0.00022
  93 57265713.3      0.2   0.000003081   0.00000  -0.00002   0.00001   0.00013
  94 57265738.3      0.2   0.000106459   0.00000   0.00004   0.00005  -0.00078
  95 57266725.4      0.2   0.000003143   0.00000   0.00001  -0.00000  -0.00013
  96 57266780.9      0.2   0.000002398   0.00000   0.00001  -0.00000  -0.00012
  97 57267038.4      0.2   0.000019709   0.00000   0.00025  -0.00022   0.00000
  98 57267218.3      0.2   0.000018292   0.00000  -0.00024   0.00022   0.00000
  99 57267924.0      0.2   0.000018294   0.00000   0.00028  -0.00016   0.00004
 100 57268069.3      0.2   0.000043050   0.00000   0.00042  -0.00026   0.00005

-----------------------------------------------------------------------------
         ABSORPTION SPECTRUM VIA TRANSITION VELOCITY DIPOLE MOMENTS
-----------------------------------------------------------------------------
State   Energy    Wavelength   fosc        P2         PX        PY        PZ  
        (cm-1)      (nm)                 (au**2)     (au)      (au)      (au) 
-----------------------------------------------------------------------------
   1 57170017.4      0.2   0.000000013   0.00000  -0.00216   0.00044  -0.00032
   2 57176832.2      0.2   0.000000140   0.00005  -0.00003   0.00113   0.00731
   3 57181935.7      0.2   0.000000092   0.00004  -0.00005  -0.00086  -0.00592
   4 57183186.7      0.2   0.000000674   0.00026   0.00450  -0.01557   0.00081
   5 57199307.7      0.2   0.000010332   0.00404   0.03432  -0.05326   0.00495
   6 57207775.1      0.2   0.000000041   0.00002   0.00045  -0.00018  -0.00395
   7 57209412.9      0.2   0.000000035   0.00001  -0.00070   0.00066   0.00357
   8 57209504.4      0.2   0.000006348   0.00248   0.02439  -0.04328   0.00375
   9 57219305.2      0.2   0.000010284   0.00402   0.02941  -0.05601   0.00445
  10 57220741.5      0.2   0.000009555   0.00374   0.02816  -0.05411   0.00388
  11 57221913.4      0.2   0.000000429   0.00017  -0.00090  -0.00138   0.01285
  12 57223266.3      0.2   0.000000326   0.00013   0.00206  -0.00109  -0.01104
  13 57226378.4      0.2   0.000003145   0.00123   0.01618  -0.03087   0.00393
  14 57227074.1      0.2   0.000001718   0.00067   0.01438  -0.02131   0.00336
  15 57227924.7      0.2   0.000012756   0.00499  -0.02191   0.06709  -0.00273
  16 57228542.1      0.2   0.000004712   0.00184  -0.00427   0.00236   0.04265
  17 57229470.6      0.2   0.000003835   0.00150   0.00284   0.00059  -0.03862
  18 57229509.7      0.2   0.000006816   0.00267  -0.01624   0.04886  -0.00378
  19 57231275.5      0.2   0.000000024   0.00001  -0.00023  -0.00043   0.00301
  20 57231699.2      0.2   0.000000086   0.00003   0.00045   0.00030  -0.00577
  21 57232062.6      0.2   0.000001010   0.00040  -0.00202   0.01978   0.00006
  22 57232602.6      0.2   0.000003685   0.00144  -0.00145   0.03794  -0.00023
  23 57232905.3      0.2   0.000004095   0.00160   0.00285  -0.03989   0.00154
  24 57232922.5      0.2   0.000002595   0.00101   0.00002   0.03183  -0.00124
  25 57233859.7      0.2   0.000000483   0.00019  -0.00447  -0.01295   0.00099
  26 57234050.0      0.2   0.000000021   0.00001  -0.00053  -0.00012   0.00284
  27 57234352.3      0.2   0.000000023   0.00001   0.00044  -0.00018  -0.00294
  28 57234396.6      0.2   0.000000142   0.00006  -0.00691  -0.00258   0.00104
  29 57237614.3      0.2   0.000002869   0.00112   0.03318  -0.00132   0.00445
  30 57237646.3      0.2   0.000006431   0.00252  -0.04930   0.00667  -0.00642
  31 57238412.5      0.2   0.000003279   0.00128  -0.00492   0.00076   0.03547
  32 57238507.5      0.2   0.000003629   0.00142  -0.00506   0.00098   0.03733
  33 57240176.3      0.2   0.000008069   0.00316   0.00617   0.05584  -0.00090
  34 57240220.0      0.2   0.000010746   0.00420   0.00458   0.06466  -0.00138
  35 57241707.9      0.2   0.000001497   0.00059  -0.00261  -0.00069   0.02405
  36 57241731.5      0.2   0.000006890   0.00270  -0.01482  -0.04926   0.00706
  37 57241833.9      0.2   0.000001515   0.00059   0.00148  -0.00246  -0.02417
  38 57241867.6      0.2   0.000010214   0.00400  -0.02227  -0.05905  -0.00366
  39 57242832.2      0.2   0.000002022   0.00079   0.02467  -0.01315   0.00313
  40 57242981.8      0.2   0.000001324   0.00052  -0.01761  -0.01435  -0.00133
  41 57243210.7      0.2   0.000002999   0.00117  -0.00062  -0.03422   0.00140
  42 57243466.6      0.2   0.000002484   0.00097   0.01006  -0.02939   0.00264
  43 57244289.6      0.2   0.000000111   0.00004   0.00112  -0.00074  -0.00646
  44 57244393.6      0.2   0.000000103   0.00004   0.00112  -0.00076  -0.00619
  45 57245712.6      0.2   0.000000007   0.00000   0.00008  -0.00060  -0.00157
  46 57245816.8      0.2   0.000000002   0.00000  -0.00005  -0.00058  -0.00074
  47 57246260.8      0.2   0.000000501   0.00020   0.00565   0.01280   0.00045
  48 57246265.7      0.2   0.000000350   0.00014  -0.00650  -0.00972  -0.00056
  49 57246825.8      0.2   0.000008563   0.00335  -0.02809  -0.05061  -0.00041
  50 57246883.0      0.2   0.000018383   0.00719  -0.04471  -0.07206  -0.00081
  51 57248159.3      0.2   0.000000306   0.00012   0.00317   0.01048   0.00009
  52 57248180.5      0.2   0.000000386   0.00015   0.00437   0.01148   0.00032
  53 57249101.2      0.2   0.000001259   0.00049  -0.00196   0.00144   0.02206
  54 57249213.7      0.2   0.000001711   0.00067  -0.00250   0.00188   0.02568
  55 57250272.1      0.2   0.000017396   0.00681   0.02309  -0.07896   0.00622
  56 57250343.2      0.2   0.000013767   0.00539  -0.00984   0.07251  -0.00570
  57 57250539.3      0.2   0.000004447   0.00174  -0.00455   0.00467   0.04120
  58 57250653.5      0.2   0.000005300   0.00207  -0.00513   0.00406   0.04507
  59 57252463.0      0.2   0.000004975   0.00195  -0.03305  -0.02907  -0.00300
  60 57252532.1      0.2   0.000015450   0.00605  -0.04737  -0.06153  -0.00386
  61 57253465.4      0.2   0.000000042   0.00002  -0.00149   0.00307   0.00222
  62 57253569.5      0.2   0.000000262   0.00010  -0.00484   0.00882   0.00119
  63 57253933.6      0.2   0.000100473   0.03932   0.09023  -0.17602   0.01384
  64 57254249.4      0.2   0.000066372   0.02597  -0.03796   0.15644  -0.00768
  65 57254676.2      0.2   0.000019632   0.00768  -0.08482   0.01963  -0.01013
  66 57254788.5      0.2   0.000040197   0.01573   0.09790  -0.07734   0.01275
  67 57256467.3      0.2   0.000009540   0.00373  -0.00731   0.00096   0.06065
  68 57256501.0      0.2   0.000138753   0.05430   0.02764  -0.00292  -0.23135
  69 57257093.3      0.2   0.000004988   0.00195  -0.03781  -0.02166  -0.00733
  70 57257112.7      0.2   0.000029945   0.01172  -0.08951  -0.05879  -0.01581
  71 57257896.3      0.2   0.000015274   0.00598  -0.00646   0.00302   0.07698
  72 57257921.7      0.2   0.000070168   0.02746   0.01447  -0.00659  -0.16494
  73 57258485.3      0.2   0.000037487   0.01467  -0.11960   0.01390  -0.01318
  74 57258592.8      0.2   0.000035858   0.01403   0.11683   0.01402   0.01363
  75 57259482.0      0.2   0.000136659   0.05348   0.15893  -0.16684   0.01972
  76 57260127.2      0.2   0.000001897   0.00074  -0.01531   0.01695  -0.01485
  77 57260150.5      0.2   0.000140902   0.05514  -0.16292   0.16907   0.00324
  78 57260191.6      0.2   0.000314420   0.12305  -0.02507  -0.00159   0.34988
  79 57261514.1      0.2   0.000037617   0.01472  -0.11163   0.04683  -0.00815
  80 57261704.6      0.2   0.000081852   0.03203   0.15613  -0.08659   0.01254
  81 57262566.0      0.2   0.000001933   0.00076  -0.01910  -0.01469   0.01327
  82 57262577.2      0.2   0.000005128   0.00201  -0.03893  -0.01258  -0.01826
  83 57262659.8      0.2   0.000006339   0.00248  -0.03966  -0.02897  -0.00828
  84 57262688.4      0.2   0.000002013   0.00079   0.00430  -0.00405   0.02744
  85 57263376.4      0.2   0.000000313   0.00012   0.01104   0.00009  -0.00065
  86 57263400.2      0.2   0.000000231   0.00009   0.00928   0.00061  -0.00195
  87 57264199.4      0.2   0.000033619   0.01316  -0.08133   0.07817  -0.02080
  88 57264312.0      0.2   0.000039524   0.01547   0.08139  -0.07727   0.05360
  89 57264392.7      0.2   0.000022860   0.00895   0.06415  -0.05428  -0.04342
  90 57264476.7      0.2   0.000012263   0.00480   0.02048  -0.01386  -0.06471
  91 57265530.1      0.2   0.000004303   0.00168  -0.00575   0.01964   0.03557
  92 57265580.4      0.2   0.000014518   0.00568   0.02220  -0.04193  -0.05857
  93 57265713.3      0.2   0.000003134   0.00123   0.00534  -0.00221  -0.03454
  94 57265738.3      0.2   0.000108224   0.04236  -0.01140  -0.01226   0.20513
  95 57266725.4      0.2   0.000003208   0.00126  -0.00327   0.00084   0.03527
  96 57266780.9      0.2   0.000002450   0.00096  -0.00320   0.00113   0.03078
  97 57267038.4      0.2   0.000020045   0.00785  -0.06597   0.05911  -0.00044
  98 57267218.3      0.2   0.000018600   0.00728   0.06219  -0.05842  -0.00009
  99 57267924.0      0.2   0.000018607   0.00728  -0.07319   0.04252  -0.01087
 100 57268069.3      0.2   0.000043782   0.01714  -0.11034   0.06907  -0.01379

-------------------------------------------------------------------
                             CD SPECTRUM
-------------------------------------------------------------------
State  Energy     Wavelength     R         MX        MY        MZ   
       (cm-1)       (nm)     (1e40*cgs)   (au)      (au)      (au)  
-------------------------------------------------------------------
   1 57170017.4      0.2      0.00000  -0.00081   0.00014   0.00556
   2 57176832.2      0.2     -0.00000   0.01922   0.00145  -0.00014
   3 57181935.7      0.2     -0.00000  -0.01556  -0.00117   0.00031
   4 57183186.7      0.2      0.00000   0.00068  -0.00026  -0.00868
   5 57199307.7      0.2      0.00000   0.00802  -0.00219  -0.07914
   6 57207775.1      0.2      0.00000  -0.01035  -0.00083  -0.00115
   7 57209412.9      0.2      0.00000   0.00938   0.00077   0.00170
   8 57209504.4      0.2      0.00000   0.00581  -0.00151  -0.05517
   9 57219305.2      0.2      0.00000   0.00646  -0.00183  -0.06577
  10 57220741.5      0.2      0.00000   0.00516  -0.00183  -0.06289
  11 57221913.4      0.2      0.00000   0.03346   0.00263   0.00262
  12 57223266.3      0.2     -0.00000  -0.02897  -0.00238  -0.00516
  13 57226378.4      0.2     -0.00000   0.00743  -0.00071  -0.03617
  14 57227074.1      0.2     -0.00000   0.00682  -0.00066  -0.03336
  15 57227924.7      0.2      0.00000  -0.00094   0.00148   0.04398
  16 57228542.1      0.2      0.00000   0.11172   0.00886   0.01069
  17 57229470.6      0.2     -0.00000  -0.10091  -0.00792  -0.00755
  18 57229509.7      0.2     -0.00000  -0.00537   0.00075   0.03277
  19 57231275.5      0.2     -0.00000   0.00782   0.00062   0.00069
  20 57231699.2      0.2     -0.00000  -0.01506  -0.00119  -0.00123
  21 57232062.6      0.2     -0.00000   0.00197   0.00020   0.00135
  22 57232602.6      0.2      0.00000   0.00291   0.00009  -0.00374
  23 57232905.3      0.2     -0.00000   0.00033   0.00004   0.00045
  24 57232922.5      0.2     -0.00000  -0.00031  -0.00025  -0.00636
  25 57233859.7      0.2     -0.00000   0.00140   0.00061   0.01426
  26 57234050.0      0.2     -0.00000   0.00742   0.00061   0.00141
  27 57234352.3      0.2     -0.00000  -0.00769  -0.00062  -0.00112
  28 57234396.6      0.2     -0.00000   0.00247   0.00084   0.01858
  29 57237614.3      0.2      0.00000   0.01152  -0.00218  -0.08647
  30 57237646.3      0.2      0.00001  -0.01616   0.00328   0.12755
  31 57238412.5      0.2     -0.00000   0.09278   0.00749   0.01272
  32 57238507.5      0.2     -0.00000   0.09767   0.00787   0.01303
  33 57240176.3      0.2     -0.00000   0.00281  -0.00075  -0.02721
  34 57240220.0      0.2     -0.00000   0.00237  -0.00070  -0.02481
  35 57241707.9      0.2     -0.00000   0.06281   0.00501   0.00696
  36 57241731.5      0.2     -0.00000   0.01391   0.00277   0.04850
  37 57241833.9      0.2     -0.00000  -0.06342  -0.00493  -0.00337
  38 57241867.6      0.2      0.00000  -0.01502   0.00133   0.06992
  39 57242832.2      0.2      0.00000   0.00696  -0.00166  -0.06188
  40 57242981.8      0.2      0.00000  -0.00481   0.00136   0.04888
  41 57243210.7      0.2     -0.00000   0.00049   0.00033   0.00842
  42 57243466.6      0.2      0.00000   0.00418  -0.00041  -0.02046
  43 57244289.6      0.2     -0.00000  -0.01697  -0.00139  -0.00279
  44 57244393.6      0.2     -0.00000  -0.01626  -0.00133  -0.00278
  45 57245712.6      0.2     -0.00000  -0.00415  -0.00032  -0.00008
  46 57245816.8      0.2      0.00000  -0.00199  -0.00014   0.00025
  47 57246260.8      0.2      0.00000   0.00236  -0.00043  -0.01730
  48 57246265.7      0.2      0.00000  -0.00236   0.00049   0.01891
  49 57246825.8      0.2     -0.00000  -0.00575   0.00251   0.08347
  50 57246883.0      0.2     -0.00000  -0.00877   0.00397   0.13116
  51 57248159.3      0.2      0.00000   0.00119  -0.00028  -0.01035
  52 57248180.5      0.2      0.00000   0.00189  -0.00034  -0.01370
  53 57249101.2      0.2      0.00000   0.05781   0.00456   0.00484
  54 57249213.7      0.2      0.00000   0.06731   0.00533   0.00617
  55 57250272.1      0.2     -0.00000   0.00897  -0.00090  -0.04470
  56 57250343.2      0.2     -0.00000  -0.00820  -0.00022   0.01133
  57 57250539.3      0.2     -0.00000   0.10813   0.00859   0.01098
  58 57250653.5      0.2     -0.00000   0.11819   0.00941   0.01261
  59 57252463.0      0.2     -0.00000  -0.01053   0.00246   0.09217
  60 57252532.1      0.2     -0.00000  -0.01577   0.00361   0.13605
  61 57253465.4      0.2      0.00000   0.00610   0.00058   0.00330
  62 57253569.5      0.2     -0.00000   0.00392   0.00068   0.01090
  63 57253933.6      0.2     -0.00000   0.01993  -0.00559  -0.20095
  64 57254249.4      0.2      0.00000  -0.00564   0.00198   0.06819
  65 57254676.2      0.2     -0.00000  -0.02468   0.00582   0.21784
  66 57254788.5      0.2     -0.00000   0.02619  -0.00651  -0.24059
  67 57256467.3      0.2     -0.00000   0.15865   0.01271   0.01891
  68 57256501.0      0.2     -0.00004  -0.60507  -0.04845  -0.07169
  69 57257093.3      0.2      0.00000  -0.02117   0.00204   0.10313
  70 57257112.7      0.2      0.00001  -0.04676   0.00513   0.24565
  71 57257896.3      0.2      0.00000   0.20152   0.01587   0.01630
  72 57257921.7      0.2      0.00001  -0.43180  -0.03406  -0.03651
  73 57258485.3      0.2      0.00000  -0.03317   0.00843   0.30989
  74 57258592.8      0.2      0.00000   0.03693  -0.00809  -0.30821
  75 57259482.0      0.2      0.00000   0.03615  -0.01076  -0.38236
  76 57260127.2      0.2     -0.00000  -0.03726  -0.00153   0.03667
  77 57260150.5      0.2     -0.00000   0.02409   0.01569   0.39237
  78 57260191.6      0.2     -0.00000   0.91450   0.07173   0.06587
  79 57261514.1      0.2      0.00000  -0.01697   0.00869   0.28254
  80 57261704.6      0.2      0.00001   0.02478  -0.01193  -0.39098
  81 57262566.0      0.2     -0.00001   0.03334   0.00440   0.05284
  82 57262577.2      0.2      0.00002  -0.04890  -0.00003   0.10426
  83 57262659.8      0.2     -0.00000  -0.02431   0.00202   0.10942
  84 57262688.4      0.2      0.00000   0.07136   0.00505  -0.01045
  85 57263376.4      0.2      0.00000  -0.00169  -0.00115  -0.02889
  86 57263400.2      0.2      0.00000  -0.00503  -0.00124  -0.02439
  87 57264199.4      0.2     -0.00000  -0.04715   0.00338   0.19710
  88 57264312.0      0.2     -0.00002   0.13300   0.00312  -0.19745
  89 57264392.7      0.2      0.00002  -0.11852  -0.01454  -0.15693
  90 57264476.7      0.2      0.00001  -0.17045  -0.01473  -0.05078
  91 57265530.1      0.2      0.00001   0.09481   0.00759   0.01114
  92 57265580.4      0.2      0.00002  -0.15700  -0.01367  -0.04971
  93 57265713.3      0.2     -0.00000  -0.09050  -0.00735  -0.01353
  94 57265738.3      0.2     -0.00002   0.53510   0.04175   0.03225
  95 57266725.4      0.2     -0.00000   0.09228   0.00730   0.00839
  96 57266780.9      0.2     -0.00000   0.08057   0.00640   0.00815
  97 57267038.4      0.2     -0.00000   0.00430   0.00600   0.16072
  98 57267218.3      0.2     -0.00000  -0.00564  -0.00576  -0.15098
  99 57267924.0      0.2     -0.00000  -0.02448   0.00460   0.18289
 100 57268069.3      0.2     -0.00000  -0.02966   0.00745   0.27476

-------------------------------------------------------------------
         CD SPECTRUM VIA TRANSITION VELOCITY DIPOLE MOMENTS        
-------------------------------------------------------------------
State  Energy     Wavelength     R         MX        MY        MZ   
       (cm-1)       (nm)     (1e40*cgs)   (au)      (au)      (au)  
-------------------------------------------------------------------
   1 57170017.4      0.2     -0.00000  -0.00081   0.00014   0.00556
   2 57176832.2      0.2     -0.00000   0.01922   0.00145  -0.00014
   3 57181935.7      0.2      0.00000  -0.01556  -0.00117   0.00031
   4 57183186.7      0.2     -0.00000   0.00068  -0.00026  -0.00868
   5 57199307.7      0.2      0.00000   0.00802  -0.00219  -0.07914
   6 57207775.1      0.2      0.00000  -0.01035  -0.00083  -0.00115
   7 57209412.9      0.2      0.00000   0.00938   0.00077   0.00170
   8 57209504.4      0.2      0.00000   0.00581  -0.00151  -0.05517
   9 57219305.2      0.2      0.00000   0.00646  -0.00183  -0.06577
  10 57220741.5      0.2      0.00000   0.00516  -0.00183  -0.06289
  11 57221913.4      0.2     -0.00000   0.03346   0.00263   0.00262
  12 57223266.3      0.2      0.00000  -0.02897  -0.00238  -0.00516
  13 57226378.4      0.2     -0.00000   0.00743  -0.00071  -0.03617
  14 57227074.1      0.2     -0.00000   0.00682  -0.00066  -0.03336
  15 57227924.7      0.2     -0.00000  -0.00094   0.00148   0.04398
  16 57228542.1      0.2     -0.00000   0.11172   0.00886   0.01069
  17 57229470.6      0.2     -0.00000  -0.10091  -0.00792  -0.00755
  18 57229509.7      0.2     -0.00000  -0.00537   0.00075   0.03277
  19 57231275.5      0.2      0.00000   0.00782   0.00062   0.00069
  20 57231699.2      0.2      0.00000  -0.01506  -0.00119  -0.00123
  21 57232062.6      0.2     -0.00000   0.00197   0.00020   0.00135
  22 57232602.6      0.2      0.00000   0.00291   0.00009  -0.00374
  23 57232905.3      0.2      0.00000   0.00033   0.00004   0.00045
  24 57232922.5      0.2      0.00000  -0.00031  -0.00025  -0.00636
  25 57233859.7      0.2      0.00000   0.00140   0.00061   0.01426
  26 57234050.0      0.2      0.00000   0.00742   0.00061   0.00141
  27 57234352.3      0.2      0.00000  -0.00769  -0.00062  -0.00112
  28 57234396.6      0.2      0.00000   0.00247   0.00084   0.01858
  29 57237614.3      0.2      0.00000   0.01152  -0.00218  -0.08647
  30 57237646.3      0.2      0.00000  -0.01616   0.00328   0.12755
  31 57238412.5      0.2     -0.00000   0.09278   0.00749   0.01272
  32 57238507.5      0.2     -0.00000   0.09767   0.00787   0.01303
  33 57240176.3      0.2     -0.00000   0.00281  -0.00075  -0.02721
  34 57240220.0      0.2     -0.00000   0.00237  -0.00070  -0.02481
  35 57241707.9      0.2      0.00000   0.06281   0.00501   0.00696
  36 57241731.5      0.2     -0.00000   0.01391   0.00277   0.04850
  37 57241833.9      0.2      0.00000  -0.06342  -0.00493  -0.00337
  38 57241867.6      0.2     -0.00000  -0.01502   0.00133   0.06992
  39 57242832.2      0.2      0.00000   0.00696  -0.00166  -0.06188
  40 57242981.8      0.2     -0.00000  -0.00481   0.00136   0.04888
  41 57243210.7      0.2     -0.00000   0.00049   0.00033   0.00842
  42 57243466.6      0.2      0.00000   0.00418  -0.00041  -0.02046
  43 57244289.6      0.2     -0.00000  -0.01697  -0.00139  -0.00279
  44 57244393.6      0.2     -0.00000  -0.01626  -0.00133  -0.00278
  45 57245712.6      0.2      0.00000  -0.00415  -0.00032  -0.00008
  46 57245816.8      0.2      0.00000  -0.00199  -0.00014   0.00025
  47 57246260.8      0.2      0.00000   0.00236  -0.00043  -0.01730
  48 57246265.7      0.2      0.00000  -0.00236   0.00049   0.01891
  49 57246825.8      0.2      0.00000  -0.00575   0.00251   0.08347
  50 57246883.0      0.2      0.00000  -0.00877   0.00397   0.13116
  51 57248159.3      0.2      0.00000   0.00119  -0.00028  -0.01035
  52 57248180.5      0.2      0.00000   0.00189  -0.00034  -0.01370
  53 57249101.2      0.2      0.00000   0.05781   0.00456   0.00484
  54 57249213.7      0.2      0.00000   0.06731   0.00533   0.00617
  55 57250272.1      0.2      0.00000   0.00897  -0.00090  -0.04470
  56 57250343.2      0.2      0.00000  -0.00820  -0.00022   0.01133
  57 57250539.3      0.2     -0.00000   0.10813   0.00859   0.01098
  58 57250653.5      0.2     -0.00000   0.11819   0.00941   0.01261
  59 57252463.0      0.2      0.00000  -0.01053   0.00246   0.09217
  60 57252532.1      0.2      0.00000  -0.01577   0.00361   0.13605
  61 57253465.4      0.2      0.00000   0.00610   0.00058   0.00330
  62 57253569.5      0.2      0.00000   0.00392   0.00068   0.01090
  63 57253933.6      0.2     -0.00000   0.01993  -0.00559  -0.20095
  64 57254249.4      0.2     -0.00000  -0.00564   0.00198   0.06819
  65 57254676.2      0.2     -0.00000  -0.02468   0.00582   0.21784
  66 57254788.5      0.2     -0.00000   0.02619  -0.00651  -0.24059
  67 57256467.3      0.2     -0.00000   0.15865   0.01271   0.01891
  68 57256501.0      0.2     -0.00000  -0.60507  -0.04845  -0.07169
  69 57257093.3      0.2      0.00000  -0.02117   0.00204   0.10313
  70 57257112.7      0.2      0.00000  -0.04676   0.00513   0.24565
  71 57257896.3      0.2     -0.00000   0.20152   0.01587   0.01630
  72 57257921.7      0.2     -0.00000  -0.43180  -0.03406  -0.03651
  73 57258485.3      0.2      0.00000  -0.03317   0.00843   0.30989
  74 57258592.8      0.2     -0.00000   0.03693  -0.00809  -0.30821
  75 57259482.0      0.2     -0.00000   0.03615  -0.01076  -0.38236
  76 57260127.2      0.2     -0.00000  -0.03726  -0.00153   0.03667
  77 57260150.5      0.2      0.00000   0.02409   0.01569   0.39237
  78 57260191.6      0.2      0.00000   0.91450   0.07173   0.06587
  79 57261514.1      0.2     -0.00000  -0.01697   0.00869   0.28254
  80 57261704.6      0.2     -0.00000   0.02478  -0.01193  -0.39098
  81 57262566.0      0.2     -0.00000   0.03334   0.00440   0.05284
  82 57262577.2      0.2     -0.00000  -0.04890  -0.00003   0.10426
  83 57262659.8      0.2      0.00000  -0.02431   0.00202   0.10942
  84 57262688.4      0.2     -0.00000   0.07136   0.00505  -0.01045
  85 57263376.4      0.2     -0.00000  -0.00169  -0.00115  -0.02889
  86 57263400.2      0.2     -0.00000  -0.00503  -0.00124  -0.02439
  87 57264199.4      0.2     -0.00000  -0.04715   0.00338   0.19710
  88 57264312.0      0.2     -0.00000   0.13300   0.00312  -0.19745
  89 57264392.7      0.2      0.00000  -0.11852  -0.01454  -0.15693
  90 57264476.7      0.2      0.00000  -0.17045  -0.01473  -0.05078
  91 57265530.1      0.2      0.00000   0.09481   0.00759   0.01114
  92 57265580.4      0.2      0.00000  -0.15700  -0.01367  -0.04971
  93 57265713.3      0.2     -0.00000  -0.09050  -0.00735  -0.01353
  94 57265738.3      0.2     -0.00000   0.53510   0.04175   0.03225
  95 57266725.4      0.2      0.00000   0.09228   0.00730   0.00839
  96 57266780.9      0.2      0.00000   0.08057   0.00640   0.00815
  97 57267038.4      0.2     -0.00000   0.00430   0.00600   0.16072
  98 57267218.3      0.2     -0.00000  -0.00564  -0.00576  -0.15098
  99 57267924.0      0.2      0.00000  -0.02448   0.00460   0.18289
 100 57268069.3      0.2      0.00000  -0.02966   0.00745   0.27476

------------------------------------------------------------------------------------------------------
                COMBINED ELECTRIC DIPOLE + MAGNETIC DIPOLE + ELECTRIC QUADRUPOLE SPECTRUM
------------------------------------------------------------------------------------------------------
State  Energy     Wavelength  D2        m2        Q2         D2+m2+Q2       D2/TOT    m2/TOT    Q2/TOT   
       (cm-1)       (nm)              (*1e6)    (*1e6)                                                   
------------------------------------------------------------------------------------------------------
   1 57170017.4      0.2   0.00000   0.29234   4.72788   0.00000503282319   0.00250   0.05809   0.93941
   2 57176832.2      0.2   0.00000   3.43581   1.38377   0.00000495752430   0.02782   0.69305   0.27912
   3 57181935.7      0.2   0.00000   2.25395   1.50838   0.00000385256220   0.02342   0.58505   0.39153
   4 57183186.7      0.2   0.00000   0.70244   5.21883   0.00000658550396   0.10086   0.10666   0.79247
   5 57199307.7      0.2   0.00001  58.58635 201.27496   0.00027003651104   0.03768   0.21696   0.74536
   6 57207775.1      0.2   0.00000   1.00900   0.55870   0.00000160764723   0.02485   0.62762   0.34752
   7 57209412.9      0.2   0.00000   0.84727   0.46730   0.00000134895587   0.02549   0.62809   0.34641
   8 57209504.4      0.2   0.00001  28.50216 120.66168   0.00015541675603   0.04023   0.18339   0.77637
   9 57219305.2      0.2   0.00001  40.44965 193.61095   0.00024419870179   0.04152   0.16564   0.79284
  10 57220741.5      0.2   0.00001  36.88402 180.20709   0.00022651190073   0.04159   0.16283   0.79557
  11 57221913.4      0.2   0.00000  10.48774   4.44989   0.00001536187579   0.02762   0.68271   0.28967
  12 57223266.3      0.2   0.00000   8.06798   3.28733   0.00001167778179   0.02761   0.69088   0.28150
  13 57226378.4      0.2   0.00000  12.62847  58.83590   0.00007455617723   0.04147   0.16938   0.78915
  14 57227074.1      0.2   0.00000  10.73456  31.06564   0.00004348605633   0.03877   0.24685   0.71438
  15 57227924.7      0.2   0.00001  17.93225 253.26393   0.00028376118745   0.04428   0.06319   0.89252
  16 57228542.1      0.2   0.00000 117.31813  71.31171   0.00019326701356   0.02399   0.60703   0.36898
  17 57229470.6      0.2   0.00000  95.37521  57.87274   0.00015702074483   0.02403   0.60741   0.36857
  18 57229509.7      0.2   0.00001  10.21387 136.06794   0.00015299461229   0.04388   0.06676   0.88936
  19 57231275.5      0.2   0.00000   0.57404   0.26500   0.00000086275827   0.02750   0.66535   0.30715
  20 57231699.2      0.2   0.00000   2.12722   1.09921   0.00000331162325   0.02572   0.64235   0.33193
  21 57232062.6      0.2   0.00000   0.05317  19.74137   0.00002078401110   0.04761   0.00256   0.94983
  22 57232602.6      0.2   0.00000   0.20761  71.75772   0.00007557829343   0.04780   0.00275   0.94945
  23 57232905.3      0.2   0.00000   0.00295  80.27645   0.00008430101064   0.04771   0.00004   0.95226
  24 57232922.5      0.2   0.00000   0.37563  50.91362   0.00005383719163   0.04733   0.00698   0.94570
  25 57233859.7      0.2   0.00000   1.90327   9.75708   0.00001213380936   0.03902   0.15686   0.80412
  26 57234050.0      0.2   0.00000   0.53113   0.28343   0.00000083578323   0.02539   0.63549   0.33912
  27 57234352.3      0.2   0.00000   0.56279   0.28906   0.00000087432886   0.02571   0.64368   0.33061
  28 57234396.6      0.2   0.00000   3.26034   3.46725   0.00000686632825   0.02021   0.47483   0.50496
  29 57237614.3      0.2   0.00000  70.50333  42.03887   0.00011536413931   0.02446   0.61114   0.36440
  30 57237646.3      0.2   0.00001 153.14136  95.45085   0.00025491661259   0.02481   0.60075   0.37444
  31 57238412.5      0.2   0.00000  81.72005  48.68765   0.00013363993168   0.02419   0.61149   0.36432
  32 57238507.5      0.2   0.00000  90.46091  53.87991   0.00014791837463   0.02419   0.61156   0.36425
  33 57240176.3      0.2   0.00001   6.93191 157.70578   0.00017256066103   0.04591   0.04017   0.91392
  34 57240220.0      0.2   0.00001   5.75689 210.61366   0.00022692341377   0.04650   0.02537   0.92813
  35 57241707.9      0.2   0.00000  37.21311  22.29162   0.00006098442578   0.02426   0.61021   0.36553
  36 57241731.5      0.2   0.00001  23.64475 131.82833   0.00016222496719   0.04162   0.14575   0.81263
  37 57241833.9      0.2   0.00000  37.57328  22.56248   0.00006163226892   0.02428   0.60964   0.36608
  38 57241867.6      0.2   0.00001  47.37796 194.96787   0.00025234926146   0.03964   0.18775   0.77261
  39 57242832.2      0.2   0.00000  35.92439  31.38140   0.00006929331149   0.02868   0.51844   0.45288
  40 57242981.8      0.2   0.00000  22.35230  21.56181   0.00004521077656   0.02868   0.49440   0.47692
  41 57243210.7      0.2   0.00000   0.65995  57.86153   0.00006146480393   0.04789   0.01074   0.94138
  42 57243466.6      0.2   0.00000   4.03929  46.21873   0.00005269854830   0.04631   0.07665   0.87704
  43 57244289.6      0.2   0.00000   2.75550   1.54928   0.00000441424390   0.02480   0.62423   0.35097
  44 57244393.6      0.2   0.00000   2.53639   1.42776   0.00000406502490   0.02482   0.62395   0.35123
  45 57245712.6      0.2   0.00000   0.16041   0.07798   0.00000024569708   0.02973   0.65289   0.31738
  46 57245816.8      0.2   0.00000   0.03734   0.02330   0.00000006297080   0.03697   0.59297   0.37006
  47 57246260.8      0.2   0.00000   2.82494   9.24494   0.00001256663926   0.03953   0.22480   0.73567
  48 57246265.7      0.2   0.00000   3.36686   6.13149   0.00000984573156   0.03528   0.34196   0.62276
  49 57246825.8      0.2   0.00001  64.87854 155.33832   0.00022858895590   0.03663   0.28382   0.67955
  50 57246883.0      0.2   0.00002 160.16743 330.27585   0.00050840684340   0.03533   0.31504   0.64963
  51 57248159.3      0.2   0.00000   1.00644   5.67612   0.00000698019375   0.04264   0.14419   0.81317
  52 57248180.5      0.2   0.00000   1.77262   6.98349   0.00000913105757   0.04106   0.19413   0.76481
  53 57249101.2      0.2   0.00000  31.35544  18.67605   0.00005127039721   0.02416   0.61157   0.36427
  54 57249213.7      0.2   0.00000  42.57421  25.36835   0.00006962610323   0.02418   0.61147   0.36435
  55 57250272.1      0.2   0.00002  19.25307 336.19592   0.00037254810742   0.04590   0.05168   0.90242
  56 57250343.2      0.2   0.00001   1.81291 267.47615   0.00028280825214   0.04780   0.00641   0.94579
  57 57250539.3      0.2   0.00000 110.07640  65.87884   0.00018033253273   0.02427   0.61041   0.36532
  58 57250653.5      0.2   0.00001 131.64884  78.38704   0.00021525319304   0.02424   0.61160   0.36416
  59 57252463.0      0.2   0.00000  79.75891  77.92608   0.00016253257584   0.02983   0.49073   0.47945
  60 57252532.1      0.2   0.00002 173.82904 257.12254   0.00044600173260   0.03374   0.38975   0.57651
  61 57253465.4      0.2   0.00000   0.44810   0.72198   0.00000121267659   0.03513   0.36951   0.59536
  62 57253569.5      0.2   0.00000   1.24726   4.87407   0.00000638119113   0.04072   0.19546   0.76382
  63 57253933.6      0.2   0.00010 377.93654 1900.07247   0.00237685183414   0.04159   0.15901   0.79941
  64 57254249.4      0.2   0.00007  43.39311 1295.28886   0.00140392036342   0.04647   0.03091   0.92262
  65 57254676.2      0.2   0.00002 445.42746 296.62992   0.00076134331640   0.02533   0.58505   0.38961
  66 57254788.5      0.2   0.00004 542.83319 681.89566   0.00126428035033   0.03128   0.42936   0.53935
  67 57256467.3      0.2   0.00001 237.91022 140.47572   0.00038777558053   0.02421   0.61353   0.36226
  68 57256501.0      0.2   0.00014 3460.00190 2042.45464   0.00563903965844   0.02422   0.61358   0.36220
  69 57257093.3      0.2   0.00000 102.68751  77.40169   0.00018497132170   0.02639   0.55515   0.41845
  70 57257112.7      0.2   0.00003 579.38530 472.18238   0.00108087156761   0.02711   0.53604   0.43685
  71 57257896.3      0.2   0.00002 380.91580 226.11757   0.00062207714857   0.02418   0.61233   0.36349
  72 57257921.7      0.2   0.00007 1749.91234 1039.80712   0.00285883337345   0.02418   0.61211   0.36372
  73 57258485.3      0.2   0.00004 900.25074 557.27309   0.00149435654206   0.02465   0.60243   0.37292
  74 57258592.8      0.2   0.00004 893.02469 523.74382   0.00145195463160   0.02423   0.61505   0.36072
  75 57259482.0      0.2   0.00013 1367.27017 2415.88765   0.00391771828393   0.03435   0.34900   0.61666
  76 57260127.2      0.2   0.00000  25.33844  32.27527   0.00005948124522   0.03140   0.42599   0.54261
  77 57260150.5      0.2   0.00014 1433.58787 2487.27307   0.00405964696023   0.03419   0.35313   0.61268
  78 57260191.6      0.2   0.00031 7833.74783 4638.58278   0.01278202235154   0.02423   0.61287   0.36290
  79 57261514.1      0.2   0.00004 742.74507 596.45256   0.00137616029469   0.02686   0.53972   0.43342
  80 57261704.6      0.2   0.00008 1422.91952 1335.21425   0.00283860926023   0.02835   0.50127   0.47038
  81 57262566.0      0.2   0.00000  36.32923  30.95662   0.00006918655258   0.02747   0.52509   0.44744
  82 57262577.2      0.2   0.00001 122.83234  76.63432   0.00020448112085   0.02452   0.60070   0.37477
  83 57262659.8      0.2   0.00001 116.41185 101.94666   0.00022455150997   0.02758   0.51842   0.45400
  84 57262688.4      0.2   0.00000  48.41612  30.08859   0.00008049681954   0.02475   0.60147   0.37379
  85 57263376.4      0.2   0.00000   7.76922   4.56611   0.00001264279635   0.02432   0.61452   0.36116
  86 57263400.2      0.2   0.00000   5.75736   3.33706   0.00000932122347   0.02433   0.61766   0.35801
  87 57264199.4      0.2   0.00003 380.53163 581.97855   0.00099560451464   0.03324   0.38221   0.58455
  88 57264312.0      0.2   0.00004 525.03734 670.74643   0.00123467751043   0.03150   0.42524   0.54326
  89 57264392.7      0.2   0.00002 360.20590 377.35367   0.00076004301055   0.02958   0.47393   0.49649
  90 57264476.7      0.2   0.00001 295.01548 183.18416   0.00049023155244   0.02454   0.60179   0.37367
  91 57265530.1      0.2   0.00000  84.94233  67.89814   0.00015706910582   0.02692   0.54080   0.43228
  92 57265580.4      0.2   0.00001 252.93180 235.66826   0.00050287126026   0.02838   0.50298   0.46865
  93 57265713.3      0.2   0.00000  78.05501  45.97178   0.00012710804075   0.02424   0.61408   0.36167
  94 57265738.3      0.2   0.00011 2678.09509 1594.44271   0.00437899640120   0.02431   0.61158   0.36411
  95 57266725.4      0.2   0.00000  80.02600  46.52659   0.00012969521775   0.02423   0.61703   0.35874
  96 57266780.9      0.2   0.00000  61.12770  35.47057   0.00009899625457   0.02422   0.61747   0.35830
  97 57267038.4      0.2   0.00002 239.78397 341.84510   0.00060133849047   0.03278   0.39875   0.56847
  98 57267218.3      0.2   0.00002 211.75647 319.80024   0.00054984836660   0.03327   0.38512   0.58162
  99 57267924.0      0.2   0.00002 315.60957 301.46234   0.00063536621211   0.02879   0.49674   0.47447
 100 57268069.3      0.2   0.00004 707.96619 716.28428   0.00146730067553   0.02934   0.48250   0.48816


------------------------------------------------------------------------------------------------------
      COMBINED ELECTRIC DIPOLE + MAGNETIC DIPOLE + ELECTRIC QUADRUPOLE SPECTRUM (origin adjusted)     
------------------------------------------------------------------------------------------------------
State Energy     Wavelength  D2        m2        Q2         D2+m2+Q2       D2/TOT    m2/TOT    Q2/TOT 
      (cm-1)        (nm)              (*1e6)    (*1e6)                                                 
------------------------------------------------------------------------------------------------------
   1 57170017.4      0.2   0.00000   0.24950   1.21582   0.00000147792016   0.00852   0.16882   0.82266
   2 57176832.2      0.2   0.00000   0.56574   1.01924   0.00000172292831   0.08006   0.32836   0.59158
   3 57181935.7      0.2   0.00000   0.67324   1.21518   0.00000197866552   0.04561   0.34025   0.61414
   4 57183186.7      0.2   0.00000   0.11721   0.82931   0.00000161074925   0.41237   0.07277   0.51486
   5 57199307.7      0.2   0.00001   0.07326   0.17468   0.00001042314001   0.97621   0.00703   0.01676
   6 57207775.1      0.2   0.00000   0.00059   0.00101   0.00000004155368   0.96153   0.01428   0.02419
   7 57209412.9      0.2   0.00000   0.00119   0.00217   0.00000003775099   0.91093   0.03160   0.05746
   8 57209504.4      0.2   0.00001   0.01186   0.03572   0.00000630048528   0.99245   0.00188   0.00567
   9 57219305.2      0.2   0.00001   0.00987   0.13857   0.00001028653968   0.98557   0.00096   0.01347
  10 57220741.5      0.2   0.00001   0.00541   0.11660   0.00000954280911   0.98721   0.00057   0.01222
  11 57221913.4      0.2   0.00000   0.16211   0.28842   0.00000087477409   0.48498   0.18531   0.32971
  12 57223266.3      0.2   0.00000   0.12461   0.21634   0.00000066343126   0.48608   0.18783   0.32610
  13 57226378.4      0.2   0.00000   0.00198   0.09816   0.00000319194834   0.96863   0.00062   0.03075
  14 57227074.1      0.2   0.00000   0.00097   0.16888   0.00000185569882   0.90847   0.00052   0.09101
  15 57227924.7      0.2   0.00001   0.01859   0.05636   0.00001263995830   0.99407   0.00147   0.00446
  16 57228542.1      0.2   0.00000   0.00570   0.00969   0.00000465256262   0.99669   0.00122   0.00208
  17 57229470.6      0.2   0.00000   0.00335   0.00574   0.00000378188363   0.99760   0.00089   0.00152
  18 57229509.7      0.2   0.00001   0.00754   0.08793   0.00000680827579   0.98598   0.00111   0.01292
  19 57231275.5      0.2   0.00000   0.00317   0.00560   0.00000003250173   0.72995   0.09762   0.17242
  20 57231699.2      0.2   0.00000   0.00294   0.00495   0.00000009308387   0.91519   0.03160   0.05321
  21 57232062.6      0.2   0.00000   0.01491   0.03654   0.00000104091647   0.95058   0.01432   0.03510
  22 57232602.6      0.2   0.00000   0.02094   0.04617   0.00000368006957   0.98176   0.00569   0.01255
  23 57232905.3      0.2   0.00000   0.00005   0.00146   0.00000402310891   0.99963   0.00001   0.00036
  24 57232922.5      0.2   0.00000   0.00091   0.00236   0.00000255121492   0.99872   0.00036   0.00092
  25 57233859.7      0.2   0.00000   0.00602   0.01033   0.00000048980793   0.96662   0.01229   0.02109
  26 57234050.0      0.2   0.00000   0.00059   0.00119   0.00000002300457   0.92261   0.02560   0.05179
  27 57234352.3      0.2   0.00000   0.00090   0.00165   0.00000002503117   0.89802   0.03601   0.06596
  28 57234396.6      0.2   0.00000   0.02601   0.04942   0.00000021417044   0.64782   0.12143   0.23075
  29 57237614.3      0.2   0.00000   0.00018   0.00090   0.00000282301358   0.99962   0.00006   0.00032
  30 57237646.3      0.2   0.00001   0.00014   0.00078   0.00000632532648   0.99985   0.00002   0.00012
  31 57238412.5      0.2   0.00000   0.00028   0.00048   0.00000323299637   0.99976   0.00009   0.00015
  32 57238507.5      0.2   0.00000   0.00025   0.00043   0.00000357823825   0.99981   0.00007   0.00012
  33 57240176.3      0.2   0.00001   0.00003   0.00304   0.00000792604221   0.99961   0.00000   0.00038
  34 57240220.0      0.2   0.00001   0.00003   0.00315   0.00001055604170   0.99970   0.00000   0.00030
  35 57241707.9      0.2   0.00000   0.00081   0.00149   0.00000148199231   0.99845   0.00055   0.00100
  36 57241731.5      0.2   0.00001   0.00365   0.00746   0.00000676299798   0.99836   0.00054   0.00110
  37 57241833.9      0.2   0.00000   0.00068   0.00121   0.00000149840959   0.99874   0.00045   0.00081
  38 57241867.6      0.2   0.00001   0.00633   0.01107   0.00001002083114   0.99826   0.00063   0.00110
  39 57242832.2      0.2   0.00000   0.00074   0.02211   0.00000201037998   0.98863   0.00037   0.01100
  40 57242981.8      0.2   0.00000   0.00006   0.00824   0.00000130497381   0.99364   0.00005   0.00632
  41 57243210.7      0.2   0.00000   0.00003   0.00877   0.00000295212502   0.99702   0.00001   0.00297
  42 57243466.6      0.2   0.00000   0.00010   0.02776   0.00000246838902   0.98872   0.00004   0.01124
  43 57244289.6      0.2   0.00000   0.00092   0.00162   0.00000011200470   0.97731   0.00819   0.01449
  44 57244393.6      0.2   0.00000   0.00086   0.00153   0.00000010327672   0.97680   0.00834   0.01486
  45 57245712.6      0.2   0.00000   0.00072   0.00142   0.00000000944297   0.77360   0.07634   0.15006
  46 57245816.8      0.2   0.00000   0.00034   0.00141   0.00000000407769   0.57091   0.08323   0.34586
  47 57246260.8      0.2   0.00000   0.00027   0.00429   0.00000050131916   0.99091   0.00054   0.00855
  48 57246265.7      0.2   0.00000   0.00054   0.00353   0.00000035144075   0.98843   0.00153   0.01004
  49 57246825.8      0.2   0.00001   0.00066   0.00199   0.00000837474094   0.99968   0.00008   0.00024
  50 57246883.0      0.2   0.00002   0.00124   0.00498   0.00001796977744   0.99965   0.00007   0.00028
  51 57248159.3      0.2   0.00000   0.00187   0.00330   0.00000030280185   0.98292   0.00618   0.01089
  52 57248180.5      0.2   0.00000   0.00226   0.00387   0.00000038107881   0.98390   0.00593   0.01017
  53 57249101.2      0.2   0.00000   0.00013   0.00022   0.00000123925433   0.99972   0.00010   0.00018
  54 57249213.7      0.2   0.00000   0.00013   0.00023   0.00000168390318   0.99979   0.00008   0.00013
  55 57250272.1      0.2   0.00002   0.00154   0.00804   0.00001710869837   0.99944   0.00009   0.00047
  56 57250343.2      0.2   0.00001   0.00248   0.01089   0.00001353257123   0.99901   0.00018   0.00081
  57 57250539.3      0.2   0.00000   0.00004   0.00009   0.00000437742730   0.99997   0.00001   0.00002
  58 57250653.5      0.2   0.00001   0.00004   0.00007   0.00000521741729   0.99998   0.00001   0.00001
  59 57252463.0      0.2   0.00000   0.00063   0.00147   0.00000484968388   0.99957   0.00013   0.00030
  60 57252532.1      0.2   0.00002   0.00047   0.00178   0.00001505240943   0.99985   0.00003   0.00012
  61 57253465.4      0.2   0.00000   0.00001   0.00009   0.00000004269176   0.99778   0.00017   0.00205
  62 57253569.5      0.2   0.00000   0.00013   0.00025   0.00000026023160   0.99856   0.00049   0.00095
  63 57253933.6      0.2   0.00010   0.00064   0.00582   0.00009884928429   0.99993   0.00001   0.00006
  64 57254249.4      0.2   0.00007   0.00058   0.00338   0.00006524235707   0.99994   0.00001   0.00005
  65 57254676.2      0.2   0.00002   0.00006   0.00175   0.00001928774313   0.99991   0.00000   0.00009
  66 57254788.5      0.2   0.00004   0.00012   0.00807   0.00003955968737   0.99979   0.00000   0.00020
  67 57256467.3      0.2   0.00001   0.00000   0.00001   0.00000938965749   1.00000   0.00000   0.00000
  68 57256501.0      0.2   0.00014   0.00011   0.00020   0.00013658343274   1.00000   0.00000   0.00000
  69 57257093.3      0.2   0.00000   0.00003   0.00009   0.00000488223576   0.99998   0.00001   0.00002
  70 57257112.7      0.2   0.00003   0.00034   0.00091   0.00002930513992   0.99996   0.00001   0.00003
  71 57257896.3      0.2   0.00002   0.00046   0.00079   0.00001504502686   0.99992   0.00003   0.00005
  72 57257921.7      0.2   0.00007   0.00321   0.00546   0.00006912259353   0.99987   0.00005   0.00008
  73 57258485.3      0.2   0.00004   0.00004   0.00328   0.00003683603391   0.99991   0.00000   0.00009
  74 57258592.8      0.2   0.00004   0.00109   0.00751   0.00003519472194   0.99976   0.00003   0.00021
  75 57259482.0      0.2   0.00013   0.00050   0.00227   0.00013456323414   0.99998   0.00000   0.00002
  76 57260127.2      0.2   0.00000   0.00000   0.00001   0.00000186755221   0.99999   0.00000   0.00001
  77 57260150.5      0.2   0.00014   0.00018   0.00065   0.00013878684994   0.99999   0.00000   0.00000
  78 57260191.6      0.2   0.00031   0.00009   0.00027   0.00030969210230   1.00000   0.00000   0.00000
  79 57261514.1      0.2   0.00004   0.00290   0.00536   0.00003697092428   0.99978   0.00008   0.00014
  80 57261704.6      0.2   0.00008   0.00390   0.00863   0.00008048801316   0.99984   0.00005   0.00011
  81 57262566.0      0.2   0.00000   0.00007   0.00029   0.00000190106178   0.99981   0.00004   0.00015
  82 57262577.2      0.2   0.00001   0.00026   0.00121   0.00000501592517   0.99971   0.00005   0.00024
  83 57262659.8      0.2   0.00001   0.00052   0.00147   0.00000619498714   0.99968   0.00008   0.00024
  84 57262688.4      0.2   0.00000   0.00002   0.00016   0.00000199229418   0.99991   0.00001   0.00008
  85 57263376.4      0.2   0.00000   0.00003   0.00024   0.00000030772991   0.99912   0.00010   0.00078
  86 57263400.2      0.2   0.00000   0.00014   0.00068   0.00000022761898   0.99642   0.00061   0.00297
  87 57264199.4      0.2   0.00003   0.00176   0.00346   0.00003309955484   0.99984   0.00005   0.00010
  88 57264312.0      0.2   0.00004   0.00069   0.00380   0.00003889822834   0.99988   0.00002   0.00010
  89 57264392.7      0.2   0.00002   0.00015   0.00359   0.00002248716603   0.99983   0.00001   0.00016
  90 57264476.7      0.2   0.00001   0.00031   0.00134   0.00001203355234   0.99986   0.00003   0.00011
  91 57265530.1      0.2   0.00000   0.00016   0.00250   0.00000423129853   0.99937   0.00004   0.00059
  92 57265580.4      0.2   0.00001   0.00023   0.00346   0.00001427490361   0.99974   0.00002   0.00024
  93 57265713.3      0.2   0.00000   0.00008   0.00014   0.00000308147101   0.99993   0.00003   0.00005
  94 57265738.3      0.2   0.00011   0.00164   0.00336   0.00010646360769   0.99995   0.00002   0.00003
  95 57266725.4      0.2   0.00000   0.00067   0.00117   0.00000314447443   0.99941   0.00021   0.00037
  96 57266780.9      0.2   0.00000   0.00059   0.00104   0.00000239961727   0.99932   0.00025   0.00043
  97 57267038.4      0.2   0.00002   0.00312   0.00537   0.00001971791332   0.99957   0.00016   0.00027
  98 57267218.3      0.2   0.00002   0.00200   0.00350   0.00001829716109   0.99970   0.00011   0.00019
  99 57267924.0      0.2   0.00002   0.00136   0.00423   0.00001829989929   0.99969   0.00007   0.00023
 100 57268069.3      0.2   0.00004   0.00244   0.00736   0.00004306000355   0.99977   0.00006   0.00017

Total run time:      849.983 sec

           *** ORCA-CIS/TD-DFT FINISHED WITHOUT ERROR ***

Maximum memory used throughout the entire CIS-calculation: 5716.2 MB

-----------------------
CIS/TD-DFT TOTAL ENERGY
-----------------------

    E(SCF)  =  -3450.107594150 Eh
    DE(CIS) =    260.485765761 Eh (Root  1)
    ----------------------------- ---------
    E(tot)  =  -3189.621828390 Eh


-------------------------   --------------------
FINAL SINGLE POINT ENERGY     -3189.621828389686
-------------------------   --------------------


                            ***************************************
                            *     ORCA property calculations      *
                            ***************************************

                                    ---------------------
                                    Active property flags
                                    ---------------------
   (+) Dipole Moment


------------------------------------------------------------------------------
                       ORCA ELECTRIC PROPERTIES CALCULATION
------------------------------------------------------------------------------

Dipole Moment Calculation                       ... on
Quadrupole Moment Calculation                   ... off
Polarizability Calculation                      ... off
GBWName                                         ... FcCc_T1_FeK.gbw
Electron density                                ... FcCc_T1_FeK.scfp
The origin for moment calculation is the CENTER OF MASS  = ( 0.002547,  0.018607 -0.000981)

-------------
DIPOLE MOMENT
-------------
                                X             Y             Z
Electronic contribution:     -0.20853       5.76827      -0.18612
Nuclear contribution   :      0.12549      -3.10370       0.10753
                        -----------------------------------------
Total Dipole Moment    :     -0.08304       2.66457      -0.07859
                        -----------------------------------------
Magnitude (a.u.)       :      2.66702
Magnitude (Debye)      :      6.77903


--------------------
Rotational spectrum 
--------------------
 
Rotational constants in cm-1:     0.023954     0.004669     0.004368 
Rotational constants in MHz :   718.114450   139.984195   130.936011 

 Dipole components along the rotational axes: 
x,y,z [a.u.] :     2.662560    -0.154149     0.003693 
x,y,z [Debye]:     6.767690    -0.391815     0.009388 

 

Timings for individual modules:

Sum of individual times         ...     1315.601 sec (=  21.927 min)
GTO integral calculation        ...        2.081 sec (=   0.035 min)   0.2 %
Relativistic integrals          ...        4.389 sec (=   0.073 min)   0.3 %
SCF iterations                  ...      457.229 sec (=   7.620 min)  34.8 %
CIS module                      ...      851.901 sec (=  14.198 min)  64.8 %
                             ****ORCA TERMINATED NORMALLY****
TOTAL RUN TIME: 0 days 0 hours 21 minutes 57 seconds 212 msec
