# Supplementary material for: High-Spin State of a Ferrocene Electron Donor Revealed by Optical and X-ray Transient Absorption Spectroscopy
Source: J Am Chem Soc. 2024 Jul 25;146(31):21651–63. doi: 10.1021/jacs.4c05646 (PMC11311227; doi:10.1021/jacs.4c05646)
Supplement: Supplementary file 1 — ja4c05646_si_001.zip [file ja4c05646_si_001.zip › DFT_LogFiles/FeCp2CoCp2_C1_plus1_displaced_T1_B3LYP_6311plusGd_MeCN_freq_PubSafe.log]

 Entering Gaussian System, Link 0=g16
 Input=FeCp2CoCp2_C1_plus1_displaced_T1_B3LYP_6311plusGd_MeCN_freq.gjf
 Output=FeCp2CoCp2_C1_plus1_displaced_T1_B3LYP_6311plusGd_MeCN_freq.log
 Initial command:
 Entering Link 1 = /share/apps/gaussian/g16/l1.exe PID=     20199.
  
 Copyright (c) 1988-2019, Gaussian, Inc.  All Rights Reserved.
  
 This is part of the Gaussian(R) 16 program.  It is based on
 the Gaussian(R) 09 system (copyright 2009, Gaussian, Inc.),
 the Gaussian(R) 03 system (copyright 2003, Gaussian, Inc.),
 the Gaussian(R) 98 system (copyright 1998, Gaussian, Inc.),
 the Gaussian(R) 94 system (copyright 1995, Gaussian, Inc.),
 the Gaussian 92(TM) system (copyright 1992, Gaussian, Inc.),
 the Gaussian 90(TM) system (copyright 1990, Gaussian, Inc.),
 the Gaussian 88(TM) system (copyright 1988, Gaussian, Inc.),
 the Gaussian 86(TM) system (copyright 1986, Carnegie Mellon
 University), and the Gaussian 82(TM) system (copyright 1983,
 Carnegie Mellon University). Gaussian is a federally registered
 trademark of Gaussian, Inc.
  
 This software contains proprietary and confidential information,
 including trade secrets, belonging to Gaussian, Inc.
  
 This software is provided under written license and may be
 used, copied, transmitted, or stored only in accord with that
 written license.
  
 The following legend is applicable only to US Government
 contracts under FAR:
  
                    RESTRICTED RIGHTS LEGEND
  
 Use, reproduction and disclosure by the US Government is
 subject to restrictions as set forth in subparagraphs (a)
 and (c) of the Commercial Computer Software - Restricted
 Rights clause in FAR 52.227-19.
  
 Gaussian, Inc.
 340 Quinnipiac St., Bldg. 40, Wallingford CT 06492
  
  
 ---------------------------------------------------------------
 Warning -- This program may not be used in any manner that
 competes with the business of Gaussian, Inc. or will provide
 assistance to any competitor of Gaussian, Inc.  The licensee
 of this program is prohibited from giving any competitor of
 Gaussian, Inc. access to this program.  By using this program,
 the user acknowledges that Gaussian, Inc. is engaged in the
 business of creating and licensing software in the field of
 computational chemistry and represents and warrants to the
 licensee that it is not a competitor of Gaussian, Inc. and that
 it will not use this program in any manner prohibited above.
 ---------------------------------------------------------------
  

 Cite this work as:
 Gaussian 16, Revision C.01,
 M. J. Frisch, G. W. Trucks, H. B. Schlegel, G. E. Scuseria, 
 M. A. Robb, J. R. Cheeseman, G. Scalmani, V. Barone, 
 G. A. Petersson, H. Nakatsuji, X. Li, M. Caricato, A. V. Marenich, 
 J. Bloino, B. G. Janesko, R. Gomperts, B. Mennucci, H. P. Hratchian, 
 J. V. Ortiz, A. F. Izmaylov, J. L. Sonnenberg, D. Williams-Young, 
 F. Ding, F. Lipparini, F. Egidi, J. Goings, B. Peng, A. Petrone, 
 T. Henderson, D. Ranasinghe, V. G. Zakrzewski, J. Gao, N. Rega, 
 G. Zheng, W. Liang, M. Hada, M. Ehara, K. Toyota, R. Fukuda, 
 J. Hasegawa, M. Ishida, T. Nakajima, Y. Honda, O. Kitao, H. Nakai, 
 T. Vreven, K. Throssell, J. A. Montgomery, Jr., J. E. Peralta, 
 F. Ogliaro, M. J. Bearpark, J. J. Heyd, E. N. Brothers, K. N. Kudin, 
 V. N. Staroverov, T. A. Keith, R. Kobayashi, J. Normand, 
 K. Raghavachari, A. P. Rendell, J. C. Burant, S. S. Iyengar, 
 J. Tomasi, M. Cossi, J. M. Millam, M. Klene, C. Adamo, R. Cammi, 
 J. W. Ochterski, R. L. Martin, K. Morokuma, O. Farkas, 
 J. B. Foresman, and D. J. Fox, Gaussian, Inc., Wallingford CT, 2019.
 
 ******************************************
 Gaussian 16:  ES64L-G16RevC.01  3-Jul-2019
                22-Jun-2021 
 ******************************************
 %nprocshared=8
 Will use up to    8 processors via shared memory.
 %mem=10GB
 %chk=FeCp2CoCp2_C1_plus1_displaced_T1_B3LYP_6311plusGd_MeCN_freq.chk
 ----------------------------------------------------------------------
 # freq b3lyp/6-311+G(d) guess=read geom=allcheck SCRF(solvent=acetonit
 rile) nosymm
 ----------------------------------------------------------------------
 1/10=4,29=7,30=1,38=1/1,3;
 2/12=2,15=1,40=1/2;
 3/5=4,6=6,7=11,11=2,14=-4,25=1,30=1,70=2201,71=2,72=2,74=-5,116=-2,140=1/1,2,3;
 4/5=1/1;
 5/5=2,38=6,53=2,98=1/2;
 8/6=4,10=90,11=11/1;
 11/6=1,8=1,9=11,15=111,16=1,31=1/1,2,10;
 10/6=1,31=1/2;
 6/7=2,8=2,9=2,10=2,28=1/1;
 7/8=1,10=1,25=1,30=1/1,2,3,16;
 1/10=4,30=1/3;
 99//99;
 Structure from the checkpoint file:  "FeCp2CoCp2_C1_plus1_displaced_T1_B3LYP_6311plusGd_MeCN_freq.chk"
 -------------------------
 FeCp2CoCp2 cation triplet
 -------------------------
 Charge =  1 Multiplicity = 3
 No Z-Matrix found in chk file; cartesian coordinates used.
  Fe                                                0.209001721054     -2.762077298761      0.098127951142
  C                                                -0.812547259967     -4.365500032093      1.193153220394
  C                                                -0.121736037154     -5.021782497669      0.145446234906
  C                                                -0.554006550007     -4.449028119136     -1.074746687327
  C                                                -1.602486460421     -3.508308362772     -0.790726165057
  C                                                -1.763746973661     -3.458465502780      0.614666200236
  H                                                -0.184460540043     -4.699718511937     -2.059543455384
  H                                                -2.160799237066     -2.944779666408     -1.524767492998
  H                                                -2.467175356627     -2.847330931050      1.162208158146
  H                                                -0.674807884702     -4.541368045034      2.251160435860
  H                                                 0.677715298635     -5.739992946683      0.263069460431
  C                                                 0.977709563558     -1.062998454340      1.277802698715
  C                                                 2.004100425038     -1.996812417786      0.967695690056
  C                                                 2.139298730882     -2.036951996890     -0.451351442189
  C                                                 1.194513819116     -1.126915073728     -1.000904104073
  C                                                 0.533563087329     -0.439859343394      0.067605175381
  C                                                -0.460935551175      0.587273648664     -0.055967961731
  C                                                -0.935028690669      1.193152554342     -1.273436963344
  H                                                 2.828699677147     -2.648029278622     -1.015955786187
  H                                                 2.570322098572     -2.572769054126      1.685453345141
  H                                                 1.050343592899     -0.941802140866     -2.056065087830
  Co                                               -0.201831801638      2.730792004797     -0.094114227257
  C                                                 1.094778050993      3.759316023167      1.152359105459
  C                                                 0.145439700108      4.671569454767      0.593563341642
  C                                                 0.278283592741      4.628572111524     -0.819907553557
  C                                                 1.309884217226      3.689709630198     -1.136245357119
  C                                                 1.829210267482      3.170470812932      0.083828459987
  H                                                 2.596587920611      2.416521785468      0.178859468043
  H                                                 1.216072535072      3.539000012917      2.202813108843
  H                                                -0.577305015705      5.251667701939      1.148053311412
  H                                                -0.325428469852      5.169789360142     -1.533299669845
  H                                                 1.623245885919      3.406948255026     -2.130515174693
  C                                                -1.150444770720      1.259700941622      1.014763471278
  C                                                -2.095769257647      2.165142419140      0.461172955642
  C                                                -1.962213483450      2.123710725886     -0.958839596277
  H                                                -0.578825333076      0.970180475305     -2.268296266933
  H                                                -2.763114146179      2.804095826959      1.020324813468
  H                                                -2.510269833957      2.725536516143     -1.668579463226
  H                                                -0.987180589519      1.096216762000      2.069667927255
  H                                                 0.637227058853     -0.821601348864      2.274969921590
 Recover connectivity data from disk.

 GradGradGradGradGradGradGradGradGradGradGradGradGradGradGradGradGradGrad
 Berny optimization.
 Initialization pass.
 Trust Radius=3.00D-01 FncErr=1.00D-07 GrdErr=1.00D-07 EigMax=2.50D+02 EigMin=1.00D-04
 Number of steps in this run=      2 maximum allowed number of steps=      2.
 GradGradGradGradGradGradGradGradGradGradGradGradGradGradGradGradGradGrad

                          Input orientation:                          
 ---------------------------------------------------------------------
 Center     Atomic      Atomic             Coordinates (Angstroms)
 Number     Number       Type             X           Y           Z
 ---------------------------------------------------------------------
      1         26           0        0.209002   -2.762077    0.098128
      2          6           0       -0.812547   -4.365500    1.193153
      3          6           0       -0.121736   -5.021782    0.145446
      4          6           0       -0.554007   -4.449028   -1.074747
      5          6           0       -1.602486   -3.508308   -0.790726
      6          6           0       -1.763747   -3.458466    0.614666
      7          1           0       -0.184461   -4.699719   -2.059543
      8          1           0       -2.160799   -2.944780   -1.524767
      9          1           0       -2.467175   -2.847331    1.162208
     10          1           0       -0.674808   -4.541368    2.251160
     11          1           0        0.677715   -5.739993    0.263069
     12          6           0        0.977710   -1.062998    1.277803
     13          6           0        2.004100   -1.996812    0.967696
     14          6           0        2.139299   -2.036952   -0.451351
     15          6           0        1.194514   -1.126915   -1.000904
     16          6           0        0.533563   -0.439859    0.067605
     17          6           0       -0.460936    0.587274   -0.055968
     18          6           0       -0.935029    1.193153   -1.273437
     19          1           0        2.828700   -2.648029   -1.015956
     20          1           0        2.570322   -2.572769    1.685453
     21          1           0        1.050344   -0.941802   -2.056065
     22         27           0       -0.201832    2.730792   -0.094114
     23          6           0        1.094778    3.759316    1.152359
     24          6           0        0.145440    4.671569    0.593563
     25          6           0        0.278284    4.628572   -0.819908
     26          6           0        1.309884    3.689710   -1.136245
     27          6           0        1.829210    3.170471    0.083828
     28          1           0        2.596588    2.416522    0.178859
     29          1           0        1.216073    3.539000    2.202813
     30          1           0       -0.577305    5.251668    1.148053
     31          1           0       -0.325428    5.169789   -1.533300
     32          1           0        1.623246    3.406948   -2.130515
     33          6           0       -1.150445    1.259701    1.014763
     34          6           0       -2.095769    2.165142    0.461173
     35          6           0       -1.962213    2.123711   -0.958840
     36          1           0       -0.578825    0.970180   -2.268296
     37          1           0       -2.763114    2.804096    1.020325
     38          1           0       -2.510270    2.725537   -1.668579
     39          1           0       -0.987181    1.096217    2.069668
     40          1           0        0.637227   -0.821601    2.274970
 ---------------------------------------------------------------------
                    Distance matrix (angstroms):
                    1          2          3          4          5
     1  Fe   0.000000
     2  C    2.193993   0.000000
     3  C    2.284271   1.416198   0.000000
     4  C    2.191716   2.284117   1.415548   0.000000
     5  C    2.151374   2.300991   2.315091   1.436987   0.000000
     6  C    2.154880   1.436015   2.315238   2.301913   1.415492
     7  H    2.926570   3.329599   2.229269   1.081312   2.245029
     8  H    2.878042   3.350123   3.355791   2.246567   1.080784
     9  H    2.881225   2.245794   3.356059   3.351062   2.235739
    10  H    2.929598   1.081333   2.229511   3.329381   3.343781
    11  H    3.019086   2.230509   1.081103   2.230130   3.360092
    12  C    2.206675   3.757486   4.261805   4.398391   4.112878
    13  C    2.136389   3.687142   3.787574   4.090091   4.287673
    14  C    2.133959   4.103648   3.791788   3.668873   4.034975
    15  C    2.202921   4.396659   4.268094   3.754892   3.679459
    16  C    2.344988   4.299945   4.629200   4.308272   3.835990
    17  C    3.419169   5.119951   5.622912   5.139154   4.314719
    18  C    4.339797   6.082572   6.426515   5.658521   4.773075
    19  H    2.849036   4.592227   3.960888   3.832722   4.519537
    20  H    2.851539   3.860058   3.951767   4.571704   4.941561
    21  H    2.943095   5.074395   4.781910   3.979643   3.901992
    22  Co   5.511566   7.237913   7.756688   7.255032   6.432222
    23  C    6.665176   8.345789   8.921966   8.663452   7.991820
    24  C    7.450409   9.107462   9.707382   9.298268   8.478320
    25  C    7.447771   9.280930   9.706764   9.119237   8.351465
    26  C    6.660418   8.649695   8.920895   8.349666   7.772564
    27  C    6.149830   8.062279   8.421580   8.067142   7.559595
    28  H    5.703067   7.658121   7.919518   7.657255   7.326386
    29  H    6.719186   8.222885   8.905587   8.813862   8.159051
    30  H    8.120390   9.620150  10.332306   9.952130   9.030340
    31  H    8.115521   9.929379  10.330916   9.632454   8.802935
    32  H    6.709979   8.797205   8.903284   8.220185   7.747332
    33  C    4.343157   5.638163   6.424250   6.108304   5.118403
    34  C    5.451721   6.695651   7.459784   6.962997   5.830834
    35  C    5.449980   6.932724   7.460890   6.722899   5.645999
    36  H    4.488918   6.364412   6.476010   5.549144   4.825760
    37  H    6.377006   7.432206   8.305821   7.866212   6.668839
    38  H    6.374135   7.832916   8.307631   7.460160   6.360465
    39  H    4.494914   5.534359   6.471595   6.389423   5.455466
    40  H    2.947451   3.978868   4.769949   5.079160   4.651151
                    6          7          8          9         10
     6  C    0.000000
     7  H    3.344585   0.000000
     8  H    2.235777   2.696611   0.000000
     9  H    1.080786   4.361400   2.706141   0.000000
    10  H    2.244233   4.341392   4.360607   2.695953   0.000000
    11  H    3.360019   2.687015   4.366548   4.366495   2.686732
    12  C    3.700486   5.070922   4.609310   3.881293   3.972064
    13  C    4.056813   4.610822   4.945443   4.555604   3.911342
    14  C    4.288457   3.882842   4.524071   4.947716   4.636256
    15  C    4.098476   3.973312   3.851907   4.587685   5.072354
    16  C    3.832609   4.815259   4.008724   3.999813   4.801088
    17  C    4.302914   5.660657   4.185966   4.159983   5.627748
    18  C    5.088149   5.992265   4.322981   4.960378   6.736114
    19  H    4.940273   3.791786   5.024147   5.729783   5.151053
    20  H    4.551395   5.112508   5.729522   5.072036   3.837483
    21  H    4.624447   3.955590   3.821732   5.134322   5.872411
    22  Co   6.422527   7.686072   6.172231   6.150251   7.655608
    23  C    7.781815   9.138273   7.919008   7.505691   8.558046
    24  C    8.351222   9.745196   8.234976   7.980161   9.396736
    25  C    8.463337   9.421668   7.987591   8.207037   9.717389
    26  C    7.975544   8.571351   7.497536   7.891892   9.119439
    27  C    7.558699   8.401714   7.476901   7.472334   8.392848
    28  H    7.329251   7.961505   7.367403   7.369994   7.962958
    29  H    7.769560   9.381133   8.205944   7.445428   8.298802
    30  H    8.806734  10.462939   8.765453   8.316585   9.855450
    31  H    9.007180   9.884533   8.319549   8.725082  10.428364
    32  H    8.132752   8.306075   7.418246   8.166369   9.362471
    33  C    4.774653   6.774893   5.014747   4.315464   5.950404
    34  C    5.635492   7.558666   5.482654   5.074868   7.085229
    35  C    5.803103   7.136606   5.103852   5.428175   7.508981
    36  H    5.415572   5.687430   4.287469   5.468786   7.128244
    37  H    6.354759   8.511303   6.315841   5.660948   7.735103
    38  H    6.634183   7.790806   5.682895   6.250765   8.458202
    39  H    4.844091   7.161537   5.534167   4.308763   5.649148
    40  H    3.933743   5.873923   5.174441   3.870289   3.944448
                   11         12         13         14         15
    11  H    0.000000
    12  C    4.795202   0.000000
    13  C    4.033261   1.421848   0.000000
    14  C    4.044643   2.299532   1.426038   0.000000
    15  C    4.810946   2.289890   2.299465   1.422250   0.000000
    16  C    5.305695   1.431833   2.323090   2.323447   1.431996
    17  C    6.436817   2.563599   3.715076   3.715388   2.563564
    18  C    7.282191   3.906099   4.882318   4.534412   3.161003
    19  H    3.977798   3.346612   2.244754   1.080494   2.232617
    20  H    3.954294   2.232040   1.080513   2.244731   3.346619
    21  H    5.342272   3.336861   3.341531   2.227169   1.080933
    22  Co   8.523813   4.203132   5.323892   5.323523   4.201661
    23  C    9.549955   4.825366   5.830436   6.104067   5.340575
    24  C   10.430397   5.834906   6.932670   7.076128   6.104532
    25  C   10.432618   6.106027   7.075994   6.930254   5.830769
    26  C    9.553900   5.340993   6.102871   5.826805   4.819907
    27  C    8.986347   4.480278   5.245248   5.244028   4.477389
    28  H    8.379612   3.991930   4.522259   4.521030   3.989185
    29  H    9.494848   4.700091   5.726406   6.244051   5.659950
    30  H   11.098418   6.504607   7.696535   7.941159   6.960149
    31  H   11.102098   6.960468   7.939891   7.693024   6.499397
    32  H    9.502095   5.658071   6.240560   5.720310   4.692094
    33  C    7.273440   3.161196   4.534121   4.882604   3.906108
    34  C    8.379894   4.531451   5.864074   6.035404   4.878655
    35  C    8.384517   4.878610   6.035056   5.864389   4.531365
    36  H    7.281012   4.373950   5.093741   4.442109   3.024702
    37  H    9.241980   5.386509   6.765931   7.045227   5.933046
    38  H    9.249849   5.932973   7.044861   6.766198   5.386334
    39  H    7.264258   3.024906   4.441727   5.093835   4.373845
    40  H    5.314128   1.080992   2.226753   3.341575   3.336935
                   16         17         18         19         20
    16  C    0.000000
    17  C    1.435026   0.000000
    18  C    2.573302   1.440168   0.000000
    19  H    3.364189   4.712798   5.383923   0.000000
    20  H    3.363796   4.712424   5.935038   2.714781   0.000000
    21  H    2.242540   2.936397   3.018649   2.674993   4.355381
    22  Co   3.258832   2.159458   2.071887   6.242246   6.243353
    23  C    4.373183   3.733919   4.073057   6.982990   6.523551
    24  C    5.153055   4.179839   4.092980   7.960337   7.717041
    25  C    5.151878   4.178773   3.671501   7.713105   7.961758
    26  C    4.370958   3.732012   3.360246   6.518298   6.983504
    27  C    3.835811   3.455028   3.659641   6.005285   6.008265
    28  H    3.525246   3.570678   4.009752   5.208756   5.211865
    29  H    4.566865   4.077639   4.713232   7.158238   6.281351
    30  H    5.898718   4.818691   4.739528   8.870683   8.450927
    31  H    5.896518   4.816671   4.031474   8.445973   8.870905
    32  H    4.562573   4.074079   3.490021   6.273605   7.156507
    33  C    2.573227   1.440155   2.299281   5.935298   5.383471
    34  C    3.722139   2.330190   2.302380   7.042650   6.761588
    35  C    3.722147   2.330161   1.421274   6.762072   7.042236
    36  H    2.946533   2.248313   1.079973   5.125527   6.172662
    37  H    4.722182   3.372348   3.346398   8.070966   7.602540
    38  H    4.722180   3.372307   2.232873   7.603007   8.070563
    39  H    2.946260   2.248174   3.344917   6.172633   5.124930
    40  H    2.242528   2.936692   4.372918   4.355294   2.674131
                   21         22         23         24         25
    21  H    0.000000
    22  Co   4.348004   0.000000
    23  C    5.691790   2.071896   0.000000
    24  C    6.272904   2.088089   1.430281   0.000000
    25  C    5.757884   2.087787   2.304800   1.420351   0.000000
    26  C    4.729094   2.071436   2.299745   2.304825   1.430291
    27  C    4.700699   2.085692   1.424039   2.312620   2.312611
    28  H    4.320197   2.829211   2.237461   3.356389   3.356373
    29  H    6.184100   2.817717   1.080141   2.240235   3.347156
    30  H    7.160634   2.835273   2.241204   1.079969   2.234536
    31  H    6.286301   2.834650   3.349505   2.234611   1.079960
    32  H    4.386957   2.816918   3.343756   3.347205   2.240308
    33  C    4.372651   2.072097   3.362742   3.673904   4.093480
    34  C    5.087988   2.053120   3.633004   3.364925   3.653188
    35  C    4.435851   2.053105   4.059256   3.652909   3.363549
    36  H    2.520895   2.822932   4.720287   4.734457   4.026946
    37  H    6.167527   2.794193   3.976583   3.482710   3.995656
    38  H    5.126157   2.794254   4.692842   3.994637   3.481066
    39  H    5.032564   2.823218   3.502585   4.030491   4.735882
    40  H    4.352353   4.351560   4.738609   5.765753   6.277858
                   26         27         28         29         30
    26  C    0.000000
    27  C    1.424040   0.000000
    28  H    2.237435   1.079972   0.000000
    29  H    3.343774   2.236481   2.694841   0.000000
    30  H    3.349510   3.354888   4.364743   2.694801   0.000000
    31  H    2.241101   3.354824   4.364648   4.358238   2.694402
    32  H    1.080149   2.236439   2.694726   4.354419   4.358259
    33  C    4.072469   3.660058   4.009641   3.493862   4.035103
    34  C    4.058882   4.069218   4.707559   3.986112   3.507731
    35  C    3.631866   4.069122   4.707735   4.701127   4.017597
    36  H    3.499229   4.021493   4.261892   5.459974   5.477461
    37  H    4.693018   4.701138   5.439180   4.215719   3.284004
    38  H    3.975750   4.701062   5.439533   5.434614   4.248660
    39  H    4.720232   4.022207   4.261661   3.292300   4.276113
    40  H    5.695681   4.707288   4.326455   4.399445   6.295207
                   31         32         33         34         35
    31  H    0.000000
    32  H    2.694737   0.000000
    33  C    4.739417   4.711349   0.000000
    34  C    4.017453   4.700000   1.421241   0.000000
    35  C    3.505377   3.984350   2.302301   1.426881   0.000000
    36  H    4.270965   3.287239   3.345004   3.343509   2.226897
    37  H    4.249684   5.434278   2.232910   1.079936   2.240861
    38  H    3.281189   4.214696   3.346360   2.240914   1.079949
    39  H    5.478438   5.458511   1.079910   2.226842   3.343395
    40  H    7.164244   6.185561   3.019223   4.436188   5.088170
                   36         37         38         39         40
    36  H    0.000000
    37  H    4.353090   0.000000
    38  H    2.677949   2.701908   0.000000
    39  H    4.358965   2.678043   4.353042   0.000000
    40  H    5.032945   5.126610   6.167699   2.521681   0.000000
 Symmetry turned off by external request.
 Stoichiometry    C20H18CoFe(1+,3)
 Framework group  C1[X(C20H18CoFe)]
 Deg. of freedom   114
 Full point group                 C1      NOp   1
 Rotational constants (GHZ):           0.7151258           0.1395705           0.1305112
 Standard basis: 6-311+G(d) (5D, 7F)
   610 basis functions,   998 primitive gaussians,   644 cartesian basis functions
    96 alpha electrons       94 beta electrons
       nuclear repulsion energy      2649.8124086299 Hartrees.
 NAtoms=   40 NActive=   40 NUniq=   40 SFac= 1.00D+00 NAtFMM=   60 NAOKFM=F Big=F
 Integral buffers will be    131072 words long.
 Raffenetti 2 integral format.
 Two-electron integral symmetry is turned off.
 Force inversion solution in PCM.
 ------------------------------------------------------------------------------
 Polarizable Continuum Model (PCM)
 =================================
 Model                : PCM.
 Atomic radii         : UFF (Universal Force Field).
 Polarization charges : Total charges.
 Charge compensation  : None.
 Solution method      : Matrix inversion.
 Cavity type          : Scaled VdW (van der Waals Surface) (Alpha=1.100).
 Cavity algorithm     : GePol (No added spheres)
                        Default sphere list used, NSphG=   40.
                        Lebedev-Laikov grids with approx.  5.0 points / Ang**2.
                        Smoothing algorithm: York/Karplus (Gamma=1.0000).
                        Polarization charges: spherical gaussians, with
                                              point-specific exponents (IZeta= 3).
                        Self-potential: point-specific (ISelfS= 7).
                        Self-field    : sphere-specific E.n sum rule (ISelfD= 2).
 1st derivatives      : Analytical E(r).r(x)/FMM algorithm (CHGder, D1EAlg=3).
                        Cavity 1st derivative terms included.
 2nd derivatives      : Analytical E(r).r(xy)/FMM algorithm (CHGder, D2EAlg=3).
                        Cavity 2nd derivative terms included.
 Solvent              : Acetonitrile, Eps=  35.688000 Eps(inf)=   1.806874
 ------------------------------------------------------------------------------
 One-electron integrals computed using PRISM.
 NBasis=   610 RedAO= T EigKep=  1.68D-06  NBF=   610
 NBsUse=   608 1.00D-06 EigRej=  4.58D-07 NBFU=   608
 Initial guess from the checkpoint file:  "FeCp2CoCp2_C1_plus1_displaced_T1_B3LYP_6311plusGd_MeCN_freq.chk"
 B after Tr=     0.000000    0.000000    0.000000
         Rot=    1.000000    0.000000    0.000000    0.000000 Ang=   0.00 deg.
 Initial guess <Sx>= 0.0000 <Sy>= 0.0000 <Sz>= 1.0000 <S**2>= 2.1205 S= 1.0396
 Requested convergence on RMS density matrix=1.00D-08 within 128 cycles.
 Requested convergence on MAX density matrix=1.00D-06.
 Requested convergence on             energy=1.00D-06.
 No special actions if energy rises.
 Inv3:  Mode=1 IEnd=    27306867.
 Iteration    1 A*A^-1 deviation from unit magnitude is 8.88D-15 for   3017.
 Iteration    1 A*A^-1 deviation from orthogonality  is 4.04D-15 for   1494   1446.
 Iteration    1 A^-1*A deviation from unit magnitude is 8.88D-15 for   3017.
 Iteration    1 A^-1*A deviation from orthogonality  is 3.13D-15 for   3004    606.
 Error on total polarization charges =  0.01625
 SCF Done:  E(UB3LYP) =  -3419.45651843     A.U. after    1 cycles
            NFock=  1  Conv=0.32D-08     -V/T= 2.0017
 <Sx>= 0.0000 <Sy>= 0.0000 <Sz>= 1.0000 <S**2>= 2.1205 S= 1.0396
 <L.S>= 0.000000000000E+00
 Annihilation of the first spin contaminant:
 S**2 before annihilation     2.1205,   after     2.0064
 DoSCS=F DFT=T ScalE2(SS,OS)=  1.000000  1.000000
 Range of M.O.s used for correlation:     1   608
 NBasis=   610 NAE=    96 NBE=    94 NFC=     0 NFV=     0
 NROrb=    608 NOA=    96 NOB=    94 NVA=   512 NVB=   514

 **** Warning!!: The largest alpha MO coefficient is  0.14847081D+03


 **** Warning!!: The smallest alpha delta epsilon is  0.66886324D-01


 **** Warning!!: The largest beta MO coefficient is  0.14751239D+03

 Symmetrizing basis deriv contribution to polar:
 IMax=3 JMax=2 DiffMx= 0.00D+00
 Calling FoFCou, ICntrl=  3107 FMM=F I1Cent=   0 AccDes= 0.00D+00.
 NEqPCM:  Using equilibrium solvation (IEInf=0, Eps=  35.6880, EpsInf=   1.8069)
 G2PCM: DoFxE=T DoFxN=T DoGrad=T DoDP/DQ/DG/TGxP=FFFF NFrqRd=   0 IEInf=0 SqF1=F DoCFld=F IF1Alg=4.
 End of G2Drv F.D. properties file   721 does not exist.
 End of G2Drv F.D. properties file   722 does not exist.
 End of G2Drv F.D. properties file   788 does not exist.
          IDoAtm=1111111111111111111111111111111111111111
 NEqPCM:  Using equilibrium solvation (IEInf=0, Eps=  35.6880, EpsInf=   1.8069)
          Differentiating once with respect to electric field.
                with respect to dipole field.
          Differentiating once with respect to nuclear coordinates.
 CalDSu exits because no D1Ps are significant.
          There are   123 degrees of freedom in the 1st order CPHF.  IDoFFX=6 NUNeed=     3.
    120 vectors produced by pass  0 Test12= 9.75D-14 1.00D-09 XBig12= 3.85D+03 5.53D+01.
    120 vectors produced by pass  1 Test12= 9.75D-14 1.00D-09 XBig12= 3.43D+03 1.55D+01.
    120 vectors produced by pass  2 Test12= 9.75D-14 1.00D-09 XBig12= 1.03D+02 1.72D+00.
    120 vectors produced by pass  3 Test12= 9.75D-14 1.00D-09 XBig12= 2.41D+00 3.28D-01.
    120 vectors produced by pass  4 Test12= 9.75D-14 1.00D-09 XBig12= 2.47D-02 1.76D-02.
    120 vectors produced by pass  5 Test12= 9.75D-14 1.00D-09 XBig12= 1.60D-04 1.48D-03.
    120 vectors produced by pass  6 Test12= 9.75D-14 1.00D-09 XBig12= 8.19D-07 7.61D-05.
     59 vectors produced by pass  7 Test12= 9.75D-14 1.00D-09 XBig12= 4.39D-09 5.36D-06.
      4 vectors produced by pass  8 Test12= 9.75D-14 1.00D-09 XBig12= 1.76D-11 3.91D-07.
      3 vectors produced by pass  9 Test12= 9.75D-14 1.00D-09 XBig12= 8.19D-14 2.17D-08.
      1 vectors produced by pass 10 Test12= 9.75D-14 1.00D-09 XBig12= 4.13D-16 1.28D-09.
 InvSVY:  IOpt=1 It=  1 EMax= 3.35D-14
 Solved reduced A of dimension   907 with   123 vectors.
 Isotropic polarizability for W=    0.000000      643.55 Bohr**3.
 End of Minotr F.D. properties file   721 does not exist.
 End of Minotr F.D. properties file   722 does not exist.
 End of Minotr F.D. properties file   788 does not exist.

 **********************************************************************

            Population analysis using the SCF Density.

 **********************************************************************

 Alpha  occ. eigenvalues -- -277.54013-256.04404 -32.85283 -30.00191 -28.52598
 Alpha  occ. eigenvalues --  -28.50626 -28.50394 -25.87628 -25.87249 -25.87115
 Alpha  occ. eigenvalues --  -10.23521 -10.22225 -10.22186 -10.22130 -10.22126
 Alpha  occ. eigenvalues --  -10.21834 -10.21831 -10.21705 -10.21659 -10.21535
 Alpha  occ. eigenvalues --  -10.21176 -10.20419 -10.20411 -10.19879 -10.19834
 Alpha  occ. eigenvalues --  -10.19437 -10.19420 -10.18976 -10.18925 -10.18901
 Alpha  occ. eigenvalues --   -3.76237  -3.47555  -2.47686  -2.43101  -2.43053
 Alpha  occ. eigenvalues --   -2.26334  -2.25121  -2.24295  -0.93868  -0.92313
 Alpha  occ. eigenvalues --   -0.90795  -0.89583  -0.78854  -0.75624  -0.75075
 Alpha  occ. eigenvalues --   -0.74855  -0.73259  -0.72762  -0.72156  -0.71388
 Alpha  occ. eigenvalues --   -0.60754  -0.59352  -0.57862  -0.57712  -0.57440
 Alpha  occ. eigenvalues --   -0.56159  -0.55889  -0.55791  -0.55550  -0.55532
 Alpha  occ. eigenvalues --   -0.54184  -0.49985  -0.46338  -0.44743  -0.44567
 Alpha  occ. eigenvalues --   -0.43761  -0.43635  -0.43485  -0.43280  -0.42309
 Alpha  occ. eigenvalues --   -0.42213  -0.41793  -0.41482  -0.41396  -0.41167
 Alpha  occ. eigenvalues --   -0.40782  -0.40659  -0.39379  -0.39326  -0.39060
 Alpha  occ. eigenvalues --   -0.38490  -0.34484  -0.33039  -0.32814  -0.31853
 Alpha  occ. eigenvalues --   -0.30237  -0.30222  -0.29798  -0.29176  -0.28893
 Alpha  occ. eigenvalues --   -0.28881  -0.27361  -0.27311  -0.26368  -0.25550
 Alpha  occ. eigenvalues --   -0.17651
 Alpha virt. eigenvalues --   -0.10962  -0.09409  -0.08005  -0.01875  -0.01444
 Alpha virt. eigenvalues --   -0.00508   0.00914   0.01002   0.01174   0.01694
 Alpha virt. eigenvalues --    0.01949   0.02030   0.02197   0.02433   0.02703
 Alpha virt. eigenvalues --    0.02899   0.03178   0.03302   0.03344   0.03642
 Alpha virt. eigenvalues --    0.03949   0.04038   0.04611   0.05028   0.05175
 Alpha virt. eigenvalues --    0.05684   0.06172   0.06742   0.06791   0.06863
 Alpha virt. eigenvalues --    0.07028   0.07143   0.08023   0.08470   0.08925
 Alpha virt. eigenvalues --    0.09023   0.09194   0.09401   0.09851   0.10055
 Alpha virt. eigenvalues --    0.10393   0.10884   0.11778   0.11839   0.11984
 Alpha virt. eigenvalues --    0.12374   0.12502   0.13304   0.13507   0.13771
 Alpha virt. eigenvalues --    0.14024   0.14220   0.14745   0.14939   0.15115
 Alpha virt. eigenvalues --    0.15306   0.15483   0.15759   0.15781   0.16165
 Alpha virt. eigenvalues --    0.16407   0.16770   0.16870   0.17023   0.17280
 Alpha virt. eigenvalues --    0.17507   0.17790   0.17992   0.18390   0.18585
 Alpha virt. eigenvalues --    0.19020   0.19054   0.19261   0.19474   0.19886
 Alpha virt. eigenvalues --    0.19912   0.20323   0.20403   0.20767   0.20970
 Alpha virt. eigenvalues --    0.21274   0.21383   0.21518   0.21558   0.21995
 Alpha virt. eigenvalues --    0.22098   0.22111   0.22627   0.22689   0.23275
 Alpha virt. eigenvalues --    0.23548   0.23632   0.23656   0.23720   0.24025
 Alpha virt. eigenvalues --    0.24286   0.24409   0.24663   0.24770   0.25419
 Alpha virt. eigenvalues --    0.25504   0.25643   0.26127   0.26218   0.26569
 Alpha virt. eigenvalues --    0.27181   0.27411   0.27711   0.27816   0.28089
 Alpha virt. eigenvalues --    0.28398   0.28841   0.29016   0.29456   0.29480
 Alpha virt. eigenvalues --    0.30728   0.30757   0.30832   0.31221   0.32328
 Alpha virt. eigenvalues --    0.32989   0.33634   0.33807   0.35257   0.35396
 Alpha virt. eigenvalues --    0.35766   0.36589   0.36994   0.37671   0.38246
 Alpha virt. eigenvalues --    0.38313   0.38745   0.38863   0.39735   0.40287
 Alpha virt. eigenvalues --    0.41371   0.41449   0.41768   0.42211   0.42691
 Alpha virt. eigenvalues --    0.43428   0.43736   0.45268   0.45504   0.46248
 Alpha virt. eigenvalues --    0.46527   0.46743   0.47259   0.48196   0.49940
 Alpha virt. eigenvalues --    0.50691   0.51216   0.51252   0.52441   0.53037
 Alpha virt. eigenvalues --    0.54140   0.56125   0.56263   0.57108   0.57767
 Alpha virt. eigenvalues --    0.57923   0.58364   0.58898   0.60556   0.61366
 Alpha virt. eigenvalues --    0.62236   0.62598   0.62696   0.62863   0.63380
 Alpha virt. eigenvalues --    0.63657   0.63992   0.64342   0.64687   0.65082
 Alpha virt. eigenvalues --    0.65364   0.66214   0.66378   0.66712   0.67368
 Alpha virt. eigenvalues --    0.67472   0.68063   0.68521   0.68730   0.69311
 Alpha virt. eigenvalues --    0.69398   0.69887   0.70188   0.70331   0.71106
 Alpha virt. eigenvalues --    0.71469   0.71784   0.72122   0.72354   0.72821
 Alpha virt. eigenvalues --    0.72967   0.73042   0.73363   0.73601   0.74369
 Alpha virt. eigenvalues --    0.74860   0.75169   0.75431   0.75585   0.75877
 Alpha virt. eigenvalues --    0.76011   0.76827   0.77282   0.77910   0.78573
 Alpha virt. eigenvalues --    0.78950   0.80358   0.80444   0.80649   0.81034
 Alpha virt. eigenvalues --    0.81445   0.82458   0.82907   0.83290   0.83383
 Alpha virt. eigenvalues --    0.84502   0.85471   0.86679   0.87098   0.89974
 Alpha virt. eigenvalues --    0.90401   0.91744   0.91821   0.94317   0.94872
 Alpha virt. eigenvalues --    0.96382   0.96537   0.96936   0.98356   1.00212
 Alpha virt. eigenvalues --    1.02755   1.03155   1.04159   1.04485   1.06126
 Alpha virt. eigenvalues --    1.06658   1.07309   1.07685   1.08058   1.08419
 Alpha virt. eigenvalues --    1.08824   1.09216   1.09495   1.10321   1.10472
 Alpha virt. eigenvalues --    1.11529   1.12671   1.13080   1.13678   1.18066
 Alpha virt. eigenvalues --    1.18113   1.19647   1.22818   1.24976   1.25896
 Alpha virt. eigenvalues --    1.26289   1.27521   1.27969   1.30627   1.31705
 Alpha virt. eigenvalues --    1.33276   1.34105   1.34488   1.35694   1.38169
 Alpha virt. eigenvalues --    1.38862   1.42000   1.42230   1.42269   1.45633
 Alpha virt. eigenvalues --    1.48399   1.50105   1.51290   1.54672   1.54808
 Alpha virt. eigenvalues --    1.55711   1.56161   1.58001   1.60130   1.60783
 Alpha virt. eigenvalues --    1.61425   1.62276   1.62690   1.63131   1.64503
 Alpha virt. eigenvalues --    1.65612   1.68273   1.68739   1.69504   1.69672
 Alpha virt. eigenvalues --    1.69721   1.70346   1.71590   1.71945   1.72327
 Alpha virt. eigenvalues --    1.72548   1.73322   1.73924   1.75106   1.75679
 Alpha virt. eigenvalues --    1.76066   1.77291   1.79210   1.80272   1.80874
 Alpha virt. eigenvalues --    1.81053   1.82460   1.83167   1.84356   1.85414
 Alpha virt. eigenvalues --    1.89421   1.89820   1.90704   1.92891   1.95121
 Alpha virt. eigenvalues --    1.95849   1.96542   1.97585   1.98074   1.99145
 Alpha virt. eigenvalues --    2.00169   2.01387   2.02384   2.03436   2.03610
 Alpha virt. eigenvalues --    2.03780   2.05279   2.05748   2.07224   2.08155
 Alpha virt. eigenvalues --    2.08705   2.08813   2.09911   2.10374   2.11278
 Alpha virt. eigenvalues --    2.12429   2.12745   2.12823   2.15089   2.15634
 Alpha virt. eigenvalues --    2.15762   2.18075   2.18494   2.19641   2.20689
 Alpha virt. eigenvalues --    2.20911   2.22682   2.23025   2.23964   2.24083
 Alpha virt. eigenvalues --    2.24959   2.25006   2.28338   2.28803   2.30575
 Alpha virt. eigenvalues --    2.33051   2.33594   2.34514   2.36525   2.38463
 Alpha virt. eigenvalues --    2.39856   2.41357   2.44882   2.46979   2.49862
 Alpha virt. eigenvalues --    2.57118   2.58693   2.59036   2.59710   2.60350
 Alpha virt. eigenvalues --    2.61364   2.61605   2.62331   2.62587   2.75229
 Alpha virt. eigenvalues --    2.76200   2.77840   2.78468   2.78872   2.79447
 Alpha virt. eigenvalues --    2.82279   2.83258   2.83655   2.84605   2.85421
 Alpha virt. eigenvalues --    2.86384   2.86673   2.94316   2.97141   2.97447
 Alpha virt. eigenvalues --    3.00018   3.00628   3.03908   3.04693   3.05628
 Alpha virt. eigenvalues --    3.06663   3.07043   3.07898   3.08503   3.08730
 Alpha virt. eigenvalues --    3.11224   3.11949   3.12068   3.13102   3.13830
 Alpha virt. eigenvalues --    3.15075   3.15269   3.15529   3.15900   3.18606
 Alpha virt. eigenvalues --    3.19868   3.20622   3.22279   3.22391   3.23726
 Alpha virt. eigenvalues --    3.24463   3.24575   3.25342   3.26513   3.27246
 Alpha virt. eigenvalues --    3.27622   3.27903   3.29446   3.29512   3.30548
 Alpha virt. eigenvalues --    3.33083   3.36551   3.36617   3.38384   3.41555
 Alpha virt. eigenvalues --    3.43528   3.47160   3.51281   3.55941   3.58071
 Alpha virt. eigenvalues --    3.58895   3.65259   3.67752   3.73259   3.73540
 Alpha virt. eigenvalues --    3.76027   3.79794   3.83243   3.84357   3.88414
 Alpha virt. eigenvalues --    3.88841   3.91132   3.91428   3.92134   3.92298
 Alpha virt. eigenvalues --    3.94111   3.95413   3.99095   4.33532   4.49500
 Alpha virt. eigenvalues --    4.51226   4.53447   4.56342   4.59627   5.86817
 Alpha virt. eigenvalues --    5.90956   6.08102   6.14180   6.16543   6.39258
 Alpha virt. eigenvalues --    6.39530   6.57091   6.69109   6.69290   8.16888
 Alpha virt. eigenvalues --    8.20390   8.36648   8.40600   8.73241   8.95870
 Alpha virt. eigenvalues --   23.46577  23.51366  23.53486  23.70036  23.91479
 Alpha virt. eigenvalues --   23.91938  23.93122  23.93367  23.94286  23.94421
 Alpha virt. eigenvalues --   23.96140  23.97102  23.97676  23.98801  23.99140
 Alpha virt. eigenvalues --   24.00696  24.01106  24.02695  24.03002  24.05011
 Alpha virt. eigenvalues --   26.59778  28.35369  34.02939  34.04983  34.06276
 Alpha virt. eigenvalues --   34.07750  34.49589  34.55855 147.50333 153.95137
 Alpha virt. eigenvalues --  777.33754 804.69319
  Beta  occ. eigenvalues -- -277.54011-256.04412 -32.84531 -29.96359 -28.51821
  Beta  occ. eigenvalues --  -28.50322 -28.49637 -25.84720 -25.84477 -25.83405
  Beta  occ. eigenvalues --  -10.23548 -10.22268 -10.22226 -10.22132 -10.22129
  Beta  occ. eigenvalues --  -10.21856 -10.21855 -10.21694 -10.21648 -10.21495
  Beta  occ. eigenvalues --  -10.21016 -10.20517 -10.20509 -10.19918 -10.19873
  Beta  occ. eigenvalues --  -10.19516 -10.19497 -10.18967 -10.18914 -10.18762
  Beta  occ. eigenvalues --   -3.74561  -3.38375  -2.45445  -2.42229  -2.40888
  Beta  occ. eigenvalues --   -2.17048  -2.16369  -2.13221  -0.93912  -0.92315
  Beta  occ. eigenvalues --   -0.90863  -0.89589  -0.78772  -0.75666  -0.74989
  Beta  occ. eigenvalues --   -0.74893  -0.73442  -0.72540  -0.72300  -0.71418
  Beta  occ. eigenvalues --   -0.60672  -0.59412  -0.57852  -0.57709  -0.57427
  Beta  occ. eigenvalues --   -0.56153  -0.55955  -0.55779  -0.55594  -0.55501
  Beta  occ. eigenvalues --   -0.54154  -0.49880  -0.46397  -0.44664  -0.44260
  Beta  occ. eigenvalues --   -0.43755  -0.43586  -0.43490  -0.43155  -0.42116
  Beta  occ. eigenvalues --   -0.41923  -0.41706  -0.41462  -0.41372  -0.41152
  Beta  occ. eigenvalues --   -0.40823  -0.40555  -0.39335  -0.39279  -0.39197
  Beta  occ. eigenvalues --   -0.38489  -0.32735  -0.32576  -0.31256  -0.30302
  Beta  occ. eigenvalues --   -0.29268  -0.28553  -0.28193  -0.28159  -0.26874
  Beta  occ. eigenvalues --   -0.26850  -0.24803  -0.23578  -0.23128
  Beta virt. eigenvalues --   -0.09221  -0.08559  -0.06990  -0.03031  -0.02828
  Beta virt. eigenvalues --   -0.01436  -0.00595  -0.00184   0.00916   0.00976
  Beta virt. eigenvalues --    0.01171   0.01711   0.02001   0.02062   0.02157
  Beta virt. eigenvalues --    0.02434   0.02844   0.02862   0.03199   0.03348
  Beta virt. eigenvalues --    0.03636   0.03954   0.03969   0.04557   0.04711
  Beta virt. eigenvalues --    0.05032   0.05297   0.05838   0.06365   0.06675
  Beta virt. eigenvalues --    0.06803   0.06846   0.07049   0.07186   0.08001
  Beta virt. eigenvalues --    0.08694   0.09000   0.09185   0.09265   0.09446
  Beta virt. eigenvalues --    0.10012   0.10042   0.10561   0.10875   0.11829
  Beta virt. eigenvalues --    0.11886   0.12011   0.12391   0.12500   0.13340
  Beta virt. eigenvalues --    0.13485   0.13892   0.14086   0.14220   0.14724
  Beta virt. eigenvalues --    0.14974   0.15138   0.15423   0.15566   0.15763
  Beta virt. eigenvalues --    0.15830   0.16143   0.16474   0.16755   0.16910
  Beta virt. eigenvalues --    0.17001   0.17327   0.17493   0.17785   0.18150
  Beta virt. eigenvalues --    0.18364   0.18587   0.19006   0.19109   0.19299
  Beta virt. eigenvalues --    0.19462   0.19893   0.19910   0.20310   0.20465
  Beta virt. eigenvalues --    0.20758   0.21050   0.21325   0.21360   0.21497
  Beta virt. eigenvalues --    0.21602   0.21982   0.22074   0.22216   0.22643
  Beta virt. eigenvalues --    0.22733   0.23274   0.23597   0.23648   0.23683
  Beta virt. eigenvalues --    0.23825   0.24165   0.24279   0.24483   0.24644
  Beta virt. eigenvalues --    0.24864   0.25408   0.25531   0.25634   0.26127
  Beta virt. eigenvalues --    0.26282   0.26561   0.27290   0.27387   0.27763
  Beta virt. eigenvalues --    0.27940   0.28134   0.28464   0.28851   0.29101
  Beta virt. eigenvalues --    0.29466   0.29588   0.30739   0.30774   0.30969
  Beta virt. eigenvalues --    0.31413   0.32312   0.32980   0.33632   0.33906
  Beta virt. eigenvalues --    0.35360   0.35391   0.36027   0.36621   0.36977
  Beta virt. eigenvalues --    0.37734   0.38274   0.38307   0.38840   0.38934
  Beta virt. eigenvalues --    0.39975   0.40455   0.41456   0.41703   0.41995
  Beta virt. eigenvalues --    0.42259   0.42706   0.43415   0.43719   0.45335
  Beta virt. eigenvalues --    0.45731   0.46269   0.46731   0.46782   0.47874
  Beta virt. eigenvalues --    0.48553   0.50301   0.50729   0.51229   0.51479
  Beta virt. eigenvalues --    0.52607   0.53022   0.54261   0.56117   0.56322
  Beta virt. eigenvalues --    0.57046   0.57832   0.58084   0.58550   0.58889
  Beta virt. eigenvalues --    0.60613   0.61330   0.62205   0.62641   0.62763
  Beta virt. eigenvalues --    0.62793   0.63461   0.63638   0.63987   0.64297
  Beta virt. eigenvalues --    0.64693   0.65065   0.65458   0.66238   0.66304
  Beta virt. eigenvalues --    0.66720   0.67284   0.67460   0.68012   0.68592
  Beta virt. eigenvalues --    0.68718   0.69203   0.69442   0.69916   0.70178
  Beta virt. eigenvalues --    0.70343   0.71279   0.71436   0.71822   0.72093
  Beta virt. eigenvalues --    0.72392   0.72741   0.72974   0.73023   0.73355
  Beta virt. eigenvalues --    0.73672   0.74334   0.74930   0.75147   0.75479
  Beta virt. eigenvalues --    0.75630   0.75868   0.76052   0.76896   0.77282
  Beta virt. eigenvalues --    0.77902   0.78637   0.78971   0.80368   0.80502
  Beta virt. eigenvalues --    0.80685   0.81144   0.81458   0.82628   0.82917
  Beta virt. eigenvalues --    0.83283   0.83448   0.84540   0.85631   0.86729
  Beta virt. eigenvalues --    0.87080   0.90045   0.90401   0.91795   0.91866
  Beta virt. eigenvalues --    0.94286   0.95057   0.96529   0.96728   0.97031
  Beta virt. eigenvalues --    0.98411   1.00280   1.02921   1.03130   1.04153
  Beta virt. eigenvalues --    1.04538   1.06271   1.06779   1.07173   1.07924
  Beta virt. eigenvalues --    1.08028   1.08392   1.08853   1.09192   1.09607
  Beta virt. eigenvalues --    1.10279   1.10530   1.11655   1.12848   1.13345
  Beta virt. eigenvalues --    1.13699   1.18106   1.18174   1.19882   1.23024
  Beta virt. eigenvalues --    1.24960   1.25926   1.26649   1.27745   1.27960
  Beta virt. eigenvalues --    1.30650   1.32071   1.33768   1.34689   1.35042
  Beta virt. eigenvalues --    1.36733   1.38229   1.39194   1.42253   1.42306
  Beta virt. eigenvalues --    1.42474   1.45762   1.48652   1.50198   1.52330
  Beta virt. eigenvalues --    1.55213   1.55442   1.55979   1.56320   1.60299
  Beta virt. eigenvalues --    1.60505   1.60868   1.61593   1.62377   1.62985
  Beta virt. eigenvalues --    1.63292   1.64711   1.65667   1.68343   1.68782
  Beta virt. eigenvalues --    1.69646   1.69751   1.69875   1.70384   1.71948
  Beta virt. eigenvalues --    1.72341   1.72568   1.72633   1.73584   1.73957
  Beta virt. eigenvalues --    1.75726   1.76169   1.76603   1.77341   1.79216
  Beta virt. eigenvalues --    1.80434   1.80962   1.81317   1.82539   1.83561
  Beta virt. eigenvalues --    1.84579   1.85662   1.89420   1.90408   1.90698
  Beta virt. eigenvalues --    1.92988   1.95140   1.96160   1.96975   1.97558
  Beta virt. eigenvalues --    1.98225   1.99232   2.00190   2.01487   2.02346
  Beta virt. eigenvalues --    2.03677   2.04236   2.04447   2.05859   2.06628
  Beta virt. eigenvalues --    2.07236   2.08208   2.08787   2.08993   2.09923
  Beta virt. eigenvalues --    2.11041   2.11901   2.12646   2.12858   2.13332
  Beta virt. eigenvalues --    2.15049   2.15644   2.15875   2.18309   2.18709
  Beta virt. eigenvalues --    2.19763   2.20630   2.21109   2.22702   2.23041
  Beta virt. eigenvalues --    2.24052   2.24152   2.24975   2.25211   2.28326
  Beta virt. eigenvalues --    2.28854   2.30549   2.33387   2.34111   2.34521
  Beta virt. eigenvalues --    2.36549   2.38441   2.39998   2.41284   2.45209
  Beta virt. eigenvalues --    2.47030   2.50094   2.57872   2.58695   2.59144
  Beta virt. eigenvalues --    2.59827   2.60538   2.61359   2.61827   2.62586
  Beta virt. eigenvalues --    2.62619   2.75890   2.76513   2.78727   2.78839
  Beta virt. eigenvalues --    2.79488   2.79636   2.82756   2.84929   2.85078
  Beta virt. eigenvalues --    2.85851   2.87317   2.90526   2.91480   2.94639
  Beta virt. eigenvalues --    2.97116   2.97914   3.00074   3.00628   3.04533
  Beta virt. eigenvalues --    3.04667   3.06141   3.07049   3.07917   3.08023
  Beta virt. eigenvalues --    3.08704   3.08806   3.11665   3.12179   3.12750
  Beta virt. eigenvalues --    3.13631   3.13940   3.15508   3.15858   3.16136
  Beta virt. eigenvalues --    3.17258   3.18778   3.20283   3.21369   3.22578
  Beta virt. eigenvalues --    3.23191   3.24190   3.24526   3.24633   3.25604
  Beta virt. eigenvalues --    3.26684   3.27478   3.27867   3.28433   3.29912
  Beta virt. eigenvalues --    3.30085   3.30728   3.34145   3.37137   3.37271
  Beta virt. eigenvalues --    3.38574   3.41850   3.43862   3.47832   3.51673
  Beta virt. eigenvalues --    3.56911   3.58987   3.59204   3.65539   3.67772
  Beta virt. eigenvalues --    3.73457   3.73854   3.76265   3.79987   3.83183
  Beta virt. eigenvalues --    3.84609   3.88404   3.89050   3.91159   3.91439
  Beta virt. eigenvalues --    3.92180   3.92323   3.94185   3.95401   4.02733
  Beta virt. eigenvalues --    4.34109   4.49388   4.51218   4.53406   4.56217
  Beta virt. eigenvalues --    4.59895   5.94150   5.96739   6.12879   6.18911
  Beta virt. eigenvalues --    6.23591   6.39976   6.40231   6.57627   6.70173
  Beta virt. eigenvalues --    6.71636   8.21805   8.28287   8.37213   8.41852
  Beta virt. eigenvalues --    8.78030   8.97292  23.46558  23.51371  23.53485
  Beta virt. eigenvalues --   23.69987  23.91455  23.91946  23.93142  23.93302
  Beta virt. eigenvalues --   23.94225  23.94410  23.96142  23.97108  23.97627
  Beta virt. eigenvalues --   23.98769  23.99142  24.00674  24.01074  24.02686
  Beta virt. eigenvalues --   24.02952  24.05134  26.65167  28.36396  34.04616
  Beta virt. eigenvalues --   34.07435  34.08746  34.12152  34.52708  34.57603
  Beta virt. eigenvalues --  147.52321 153.95541 777.34142 804.69401
          Condensed to atoms (all electrons):
               1          2          3          4          5          6
     1  Fe  29.615686  -0.428386  -0.049864  -0.430299  -0.122738  -0.128664
     2  C   -0.428386   7.292377   0.315572  -0.415425  -0.110714  -0.562681
     3  C   -0.049864   0.315572   6.613410   0.321224  -0.330088  -0.347893
     4  C   -0.430299  -0.415425   0.321224   7.299628  -0.600348  -0.081205
     5  C   -0.122738  -0.110714  -0.330088  -0.600348   7.097247   0.084998
     6  C   -0.128664  -0.562681  -0.347893  -0.081205   0.084998   7.083132
     7  H    0.011840  -0.000245  -0.001153   0.346225  -0.016742   0.016436
     8  H   -0.000668   0.004242   0.013010  -0.022016   0.394829  -0.033367
     9  H   -0.000155  -0.022433   0.013342   0.003268  -0.032340   0.393706
    10  H    0.011904   0.344999  -0.001432   0.000423   0.015837  -0.015715
    11  H    0.000444  -0.021239   0.374985  -0.021058   0.010809   0.010597
    12  C   -1.619772  -0.054088  -0.417316  -0.839474   0.507522   0.404501
    13  C    0.103443   0.199007   0.142675   0.015189  -0.358278  -0.101031
    14  C    0.103468  -0.015399   0.157084   0.179849  -0.077859  -0.344652
    15  C   -1.586996  -0.814501  -0.421027  -0.042749   0.392861   0.506183
    16  C   -0.334362   0.579737  -0.016475   0.593581  -0.507184  -0.533176
    17  C    0.016912   0.046681  -0.035954   0.038899  -0.004428  -0.010747
    18  C    0.054738  -0.038629   0.003897   0.050478  -0.025715   0.054313
    19  H    0.028844  -0.001221   0.001691   0.001321  -0.003030   0.001695
    20  H    0.028777   0.001092   0.001557  -0.001342   0.001854  -0.002853
    21  H    0.039039   0.004634   0.001466  -0.006740  -0.001103  -0.005166
    22  Co  -0.532702   0.007098  -0.015038   0.005320  -0.000016   0.002102
    23  C   -0.001235  -0.002147  -0.000107  -0.000951   0.001063   0.002176
    24  C   -0.023205   0.000560  -0.000114  -0.000615   0.002130  -0.002371
    25  C   -0.021706  -0.000578  -0.000133   0.000582  -0.002458   0.002198
    26  C   -0.001762  -0.000803  -0.000172  -0.001981   0.002048   0.000882
    27  C   -0.004151   0.000980   0.000101   0.000990  -0.000446  -0.000739
    28  H    0.002729  -0.000003   0.000010  -0.000004   0.000010   0.000014
    29  H    0.000898  -0.000002   0.000003  -0.000001  -0.000000   0.000010
    30  H    0.000026   0.000000  -0.000000   0.000000   0.000000   0.000000
    31  H    0.000026   0.000000  -0.000000   0.000000  -0.000000   0.000000
    32  H    0.000920  -0.000002   0.000003  -0.000002   0.000009   0.000001
    33  C    0.047209   0.049781   0.005728  -0.045527   0.050858  -0.014904
    34  C   -0.060841  -0.008197   0.004184   0.026698  -0.068202   0.025079
    35  C   -0.071195   0.025298   0.003250  -0.009613   0.029628  -0.067955
    36  H    0.011676   0.000323   0.000359  -0.000932   0.001203  -0.002386
    37  H    0.000575  -0.000022  -0.000001  -0.000038   0.000053   0.000078
    38  H    0.000604  -0.000039   0.000000  -0.000021   0.000068   0.000060
    39  H    0.011875  -0.000991   0.000348   0.000367  -0.002374   0.001250
    40  H    0.039471  -0.006447   0.001382   0.004888  -0.005275  -0.001028
               7          8          9         10         11         12
     1  Fe   0.011840  -0.000668  -0.000155   0.011904   0.000444  -1.619772
     2  C   -0.000245   0.004242  -0.022433   0.344999  -0.021239  -0.054088
     3  C   -0.001153   0.013010   0.013342  -0.001432   0.374985  -0.417316
     4  C    0.346225  -0.022016   0.003268   0.000423  -0.021058  -0.839474
     5  C   -0.016742   0.394829  -0.032340   0.015837   0.010809   0.507522
     6  C    0.016436  -0.033367   0.393706  -0.015715   0.010597   0.404501
     7  H    0.416796  -0.001570  -0.000103  -0.000117  -0.002165   0.005554
     8  H   -0.001570   0.415537  -0.001458  -0.000102  -0.000129  -0.000469
     9  H   -0.000103  -0.001458   0.415878  -0.001607  -0.000128   0.013617
    10  H   -0.000117  -0.000102  -0.001607   0.416896  -0.002175   0.001397
    11  H   -0.002165  -0.000129  -0.000128  -0.002175   0.418270   0.002236
    12  C    0.005554  -0.000469   0.013617   0.001397   0.002236  13.745012
    13  C   -0.000566   0.001414  -0.004612  -0.001399  -0.002594  -1.988571
    14  C   -0.001718  -0.004573   0.001733  -0.000940  -0.001451   0.184257
    15  C    0.001761   0.012960  -0.000741   0.005975   0.001625   0.077733
    16  C   -0.016074  -0.012085  -0.012001  -0.016020  -0.004666  -3.200566
    17  C    0.000267  -0.000802  -0.001317   0.000472   0.000554  -0.869944
    18  C   -0.000694   0.005487  -0.003716   0.000022  -0.000095  -1.789365
    19  H    0.000110   0.000022   0.000004   0.000008   0.000024  -0.061010
    20  H    0.000008   0.000005   0.000021   0.000099   0.000036  -0.017778
    21  H    0.000126   0.000071   0.000007   0.000002  -0.000000   0.013026
    22  Co   0.000048   0.001718   0.001691   0.000054   0.000011   0.377788
    23  C    0.000000   0.000008  -0.000036   0.000002   0.000001  -0.031967
    24  C    0.000000   0.000016  -0.000010  -0.000000  -0.000000   0.063217
    25  C   -0.000000  -0.000009   0.000018   0.000001  -0.000000  -0.040164
    26  C    0.000002  -0.000035   0.000010   0.000000   0.000001   0.105876
    27  C   -0.000003   0.000018   0.000022  -0.000002  -0.000001  -0.015454
    28  H    0.000000   0.000000   0.000000   0.000000   0.000000   0.000550
    29  H    0.000000   0.000000  -0.000000   0.000000   0.000000  -0.004871
    30  H   -0.000000  -0.000000   0.000000   0.000000   0.000000   0.000991
    31  H    0.000000   0.000000  -0.000000  -0.000000   0.000000  -0.000440
    32  H    0.000000  -0.000000   0.000000   0.000000   0.000000   0.002693
    33  C   -0.000036  -0.003483   0.006188  -0.000837  -0.000062   1.876337
    34  C   -0.000040   0.000946  -0.000855  -0.000048  -0.000006  -0.762811
    35  C   -0.000059  -0.000602   0.001022  -0.000046  -0.000006   0.485685
    36  H    0.000004   0.000012   0.000004   0.000000   0.000000   0.024667
    37  H    0.000000  -0.000000   0.000000   0.000000   0.000000   0.009123
    38  H    0.000000   0.000000  -0.000001   0.000000   0.000000  -0.003665
    39  H    0.000000   0.000004   0.000009   0.000005   0.000000  -0.047300
    40  H    0.000002   0.000008   0.000050   0.000131  -0.000000   0.270666
              13         14         15         16         17         18
     1  Fe   0.103443   0.103468  -1.586996  -0.334362   0.016912   0.054738
     2  C    0.199007  -0.015399  -0.814501   0.579737   0.046681  -0.038629
     3  C    0.142675   0.157084  -0.421027  -0.016475  -0.035954   0.003897
     4  C    0.015189   0.179849  -0.042749   0.593581   0.038899   0.050478
     5  C   -0.358278  -0.077859   0.392861  -0.507184  -0.004428  -0.025715
     6  C   -0.101031  -0.344652   0.506183  -0.533176  -0.010747   0.054313
     7  H   -0.000566  -0.001718   0.001761  -0.016074   0.000267  -0.000694
     8  H    0.001414  -0.004573   0.012960  -0.012085  -0.000802   0.005487
     9  H   -0.004612   0.001733  -0.000741  -0.012001  -0.001317  -0.003716
    10  H   -0.001399  -0.000940   0.005975  -0.016020   0.000472   0.000022
    11  H   -0.002594  -0.001451   0.001625  -0.004666   0.000554  -0.000095
    12  C   -1.988571   0.184257   0.077733  -3.200566  -0.869944  -1.789365
    13  C    7.969389   0.291749   0.157906  -0.163015   0.044256   0.571009
    14  C    0.291749   7.935353  -1.957636  -0.181434   0.036456  -0.610229
    15  C    0.157906  -1.957636  13.606516  -3.140869  -0.861462   1.859985
    16  C   -0.163015  -0.181434  -3.140869  13.011083   0.739066  -0.366969
    17  C    0.044256   0.036456  -0.861462   0.739066  11.900628  -2.139046
    18  C    0.571009  -0.610229   1.859985  -0.366969  -2.139046  12.796873
    19  H    0.019829   0.316571  -0.020106   0.057672   0.000666   0.007356
    20  H    0.313526   0.020584  -0.060424   0.056959   0.000645  -0.003553
    21  H   -0.022510   0.029700   0.276594  -0.019028   0.029575  -0.029329
    22  Co  -0.072060  -0.075579   0.379323  -0.483996  -0.906801  -1.605125
    23  C   -0.010675   0.005030   0.107777   0.281462   0.026262  -0.020367
    24  C   -0.023985   0.024814  -0.039908  -0.174421  -0.128100  -0.926907
    25  C    0.024405  -0.024766   0.062618  -0.172301  -0.130885   0.014435
    26  C    0.004591  -0.009932  -0.035469   0.276606   0.030273   0.345659
    27  C   -0.025706  -0.025033  -0.018512  -0.130782  -0.077132   0.335795
    28  H   -0.001681  -0.001744   0.000609  -0.003554  -0.020943   0.009671
    29  H    0.000204   0.000281   0.002705   0.012616  -0.019993   0.008630
    30  H   -0.000027   0.000013  -0.000444   0.000845  -0.013395  -0.002816
    31  H    0.000014  -0.000027   0.000990   0.000830  -0.013348   0.012681
    32  H    0.000282   0.000198  -0.004869   0.012678  -0.019947   0.003368
    33  C   -0.613853   0.566774  -1.786097  -0.358928  -2.135944  -0.221439
    34  C   -0.041850  -0.046355   0.486559  -0.109396  -0.074400  -0.350043
    35  C   -0.046165  -0.042148  -0.750171  -0.115479  -0.078056  -1.762375
    36  H    0.002290   0.006816  -0.046533   0.053647  -0.061355   0.319138
    37  H   -0.000149   0.000162  -0.003704   0.002845   0.047351  -0.056842
    38  H    0.000164  -0.000150   0.009095   0.003011   0.047634   0.003186
    39  H    0.006661   0.002187   0.025161   0.054118  -0.063074   0.030719
    40  H    0.034204  -0.024608   0.014141  -0.018319   0.031172   0.017430
              19         20         21         22         23         24
     1  Fe   0.028844   0.028777   0.039039  -0.532702  -0.001235  -0.023205
     2  C   -0.001221   0.001092   0.004634   0.007098  -0.002147   0.000560
     3  C    0.001691   0.001557   0.001466  -0.015038  -0.000107  -0.000114
     4  C    0.001321  -0.001342  -0.006740   0.005320  -0.000951  -0.000615
     5  C   -0.003030   0.001854  -0.001103  -0.000016   0.001063   0.002130
     6  C    0.001695  -0.002853  -0.005166   0.002102   0.002176  -0.002371
     7  H    0.000110   0.000008   0.000126   0.000048   0.000000   0.000000
     8  H    0.000022   0.000005   0.000071   0.001718   0.000008   0.000016
     9  H    0.000004   0.000021   0.000007   0.001691  -0.000036  -0.000010
    10  H    0.000008   0.000099   0.000002   0.000054   0.000002  -0.000000
    11  H    0.000024   0.000036  -0.000000   0.000011   0.000001  -0.000000
    12  C   -0.061010  -0.017778   0.013026   0.377788  -0.031967   0.063217
    13  C    0.019829   0.313526  -0.022510  -0.072060  -0.010675  -0.023985
    14  C    0.316571   0.020584   0.029700  -0.075579   0.005030   0.024814
    15  C   -0.020106  -0.060424   0.276594   0.379323   0.107777  -0.039908
    16  C    0.057672   0.056959  -0.019028  -0.483996   0.281462  -0.174421
    17  C    0.000666   0.000645   0.029575  -0.906801   0.026262  -0.128100
    18  C    0.007356  -0.003553  -0.029329  -1.605125  -0.020367  -0.926907
    19  H    0.413238  -0.001749  -0.001793  -0.000084  -0.000039  -0.000025
    20  H   -0.001749   0.413548  -0.000042  -0.000060  -0.000045  -0.000009
    21  H   -0.001793  -0.000042   0.420191   0.003034  -0.000865   0.000920
    22  Co  -0.000084  -0.000060   0.003034  31.566192  -0.515302  -0.245027
    23  C   -0.000039  -0.000045  -0.000865  -0.515302   7.741001  -0.915705
    24  C   -0.000025  -0.000009   0.000920  -0.245027  -0.915705   8.326545
    25  C   -0.000009  -0.000024  -0.001255  -0.245459  -0.395111  -0.408246
    26  C   -0.000047  -0.000038  -0.001953  -0.508528   0.351346  -0.389675
    27  C    0.000253   0.000256   0.000027  -0.034642  -0.706520   0.166816
    28  H   -0.000007  -0.000007   0.000045  -0.015973  -0.020360   0.006551
    29  H   -0.000000  -0.000000  -0.000000  -0.015220   0.418683  -0.024183
    30  H   -0.000000   0.000000  -0.000000  -0.006883  -0.020576   0.387187
    31  H    0.000000  -0.000000  -0.000000  -0.006810   0.008334  -0.016645
    32  H   -0.000000  -0.000000   0.000008  -0.015330   0.018957  -0.000010
    33  C   -0.003471   0.007493   0.016525  -1.622715   0.350304   0.006074
    34  C    0.000105  -0.000191   0.001470  -0.028616   0.454074   0.192174
    35  C   -0.000191   0.000106   0.012227  -0.035465  -0.697010   0.461518
    36  H   -0.000003   0.000000   0.002719   0.006002   0.000102   0.005564
    37  H    0.000000   0.000000   0.000000   0.007562  -0.003504  -0.004396
    38  H    0.000000   0.000000  -0.000003   0.007856   0.001885  -0.000648
    39  H    0.000000  -0.000003  -0.000010   0.006539   0.002544  -0.009611
    40  H   -0.000040  -0.001856  -0.000062   0.003120  -0.001990  -0.001262
              25         26         27         28         29         30
     1  Fe  -0.021706  -0.001762  -0.004151   0.002729   0.000898   0.000026
     2  C   -0.000578  -0.000803   0.000980  -0.000003  -0.000002   0.000000
     3  C   -0.000133  -0.000172   0.000101   0.000010   0.000003  -0.000000
     4  C    0.000582  -0.001981   0.000990  -0.000004  -0.000001   0.000000
     5  C   -0.002458   0.002048  -0.000446   0.000010  -0.000000   0.000000
     6  C    0.002198   0.000882  -0.000739   0.000014   0.000010   0.000000
     7  H   -0.000000   0.000002  -0.000003   0.000000   0.000000  -0.000000
     8  H   -0.000009  -0.000035   0.000018   0.000000   0.000000  -0.000000
     9  H    0.000018   0.000010   0.000022   0.000000  -0.000000   0.000000
    10  H    0.000001   0.000000  -0.000002   0.000000   0.000000   0.000000
    11  H   -0.000000   0.000001  -0.000001   0.000000   0.000000   0.000000
    12  C   -0.040164   0.105876  -0.015454   0.000550  -0.004871   0.000991
    13  C    0.024405   0.004591  -0.025706  -0.001681   0.000204  -0.000027
    14  C   -0.024766  -0.009932  -0.025033  -0.001744   0.000281   0.000013
    15  C    0.062618  -0.035469  -0.018512   0.000609   0.002705  -0.000444
    16  C   -0.172301   0.276606  -0.130782  -0.003554   0.012616   0.000845
    17  C   -0.130885   0.030273  -0.077132  -0.020943  -0.019993  -0.013395
    18  C    0.014435   0.345659   0.335795   0.009671   0.008630  -0.002816
    19  H   -0.000009  -0.000047   0.000253  -0.000007  -0.000000  -0.000000
    20  H   -0.000024  -0.000038   0.000256  -0.000007  -0.000000   0.000000
    21  H   -0.001255  -0.001953   0.000027   0.000045  -0.000000  -0.000000
    22  Co  -0.245459  -0.508528  -0.034642  -0.015973  -0.015220  -0.006883
    23  C   -0.395111   0.351346  -0.706520  -0.020360   0.418683  -0.020576
    24  C   -0.408246  -0.389675   0.166816   0.006551  -0.024183   0.387187
    25  C    8.322945  -0.920507   0.178303   0.006681   0.000211  -0.016371
    26  C   -0.920507   7.725597  -0.700683  -0.020383   0.018876   0.008332
    27  C    0.178303  -0.700683   7.072020   0.402721  -0.045710   0.009358
    28  H    0.006681  -0.020383   0.402721   0.385587  -0.000844  -0.000066
    29  H    0.000211   0.018876  -0.045710  -0.000844   0.389325  -0.001172
    30  H   -0.016371   0.008332   0.009358  -0.000066  -0.001172   0.389952
    31  H    0.387630  -0.020883   0.009355  -0.000067  -0.000063  -0.001412
    32  H   -0.024125   0.418723  -0.045646  -0.000843  -0.000061  -0.000063
    33  C   -0.923397  -0.013947   0.334298   0.009529   0.003145   0.012759
    34  C    0.452473  -0.692608  -0.209135   0.002135   0.004735  -0.018316
    35  C    0.191993   0.454145  -0.203312   0.002082  -0.007662   0.010212
    36  H   -0.009662   0.002509  -0.008167   0.000007   0.000010   0.000004
    37  H   -0.000657   0.001867   0.000093   0.000003   0.000008   0.000475
    38  H   -0.004423  -0.003531   0.000081   0.000003   0.000010  -0.000066
    39  H    0.005623   0.000009  -0.008071   0.000007   0.000493   0.000016
    40  H    0.000933  -0.000885   0.000057   0.000044   0.000008  -0.000000
              31         32         33         34         35         36
     1  Fe   0.000026   0.000920   0.047209  -0.060841  -0.071195   0.011676
     2  C    0.000000  -0.000002   0.049781  -0.008197   0.025298   0.000323
     3  C   -0.000000   0.000003   0.005728   0.004184   0.003250   0.000359
     4  C    0.000000  -0.000002  -0.045527   0.026698  -0.009613  -0.000932
     5  C   -0.000000   0.000009   0.050858  -0.068202   0.029628   0.001203
     6  C    0.000000   0.000001  -0.014904   0.025079  -0.067955  -0.002386
     7  H    0.000000   0.000000  -0.000036  -0.000040  -0.000059   0.000004
     8  H    0.000000  -0.000000  -0.003483   0.000946  -0.000602   0.000012
     9  H   -0.000000   0.000000   0.006188  -0.000855   0.001022   0.000004
    10  H   -0.000000   0.000000  -0.000837  -0.000048  -0.000046   0.000000
    11  H    0.000000   0.000000  -0.000062  -0.000006  -0.000006   0.000000
    12  C   -0.000440   0.002693   1.876337  -0.762811   0.485685   0.024667
    13  C    0.000014   0.000282  -0.613853  -0.041850  -0.046165   0.002290
    14  C   -0.000027   0.000198   0.566774  -0.046355  -0.042148   0.006816
    15  C    0.000990  -0.004869  -1.786097   0.486559  -0.750171  -0.046533
    16  C    0.000830   0.012678  -0.358928  -0.109396  -0.115479   0.053647
    17  C   -0.013348  -0.019947  -2.135944  -0.074400  -0.078056  -0.061355
    18  C    0.012681   0.003368  -0.221439  -0.350043  -1.762375   0.319138
    19  H    0.000000  -0.000000  -0.003471   0.000105  -0.000191  -0.000003
    20  H   -0.000000  -0.000000   0.007493  -0.000191   0.000106   0.000000
    21  H   -0.000000   0.000008   0.016525   0.001470   0.012227   0.002719
    22  Co  -0.006810  -0.015330  -1.622715  -0.028616  -0.035465   0.006002
    23  C    0.008334   0.018957   0.350304   0.454074  -0.697010   0.000102
    24  C   -0.016645  -0.000010   0.006074   0.192174   0.461518   0.005564
    25  C    0.387630  -0.024125  -0.923397   0.452473   0.191993  -0.009662
    26  C   -0.020883   0.418723  -0.013947  -0.692608   0.454145   0.002509
    27  C    0.009355  -0.045646   0.334298  -0.209135  -0.203312  -0.008167
    28  H   -0.000067  -0.000843   0.009529   0.002135   0.002082   0.000007
    29  H   -0.000063  -0.000061   0.003145   0.004735  -0.007662   0.000010
    30  H   -0.001412  -0.000063   0.012759  -0.018316   0.010212   0.000004
    31  H    0.389856  -0.001169  -0.002891   0.010292  -0.018217   0.000015
    32  H   -0.001169   0.389301   0.008599  -0.007630   0.004576   0.000499
    33  C   -0.002891   0.008599  12.826521  -1.784173  -0.351658   0.029879
    34  C    0.010292  -0.007630  -1.784173   9.087218  -0.269615  -0.046682
    35  C   -0.018217   0.004576  -0.351658  -0.269615   9.076733   0.055966
    36  H    0.000015   0.000499   0.029879  -0.046682   0.055966   0.398970
    37  H   -0.000066   0.000009   0.004286   0.294128   0.046572   0.000024
    38  H    0.000477   0.000009  -0.056915   0.046432   0.294674  -0.001706
    39  H    0.000004   0.000010   0.318283   0.057461  -0.047467  -0.000033
    40  H   -0.000000  -0.000000  -0.031413   0.012377   0.001339  -0.000009
              37         38         39         40
     1  Fe   0.000575   0.000604   0.011875   0.039471
     2  C   -0.000022  -0.000039  -0.000991  -0.006447
     3  C   -0.000001   0.000000   0.000348   0.001382
     4  C   -0.000038  -0.000021   0.000367   0.004888
     5  C    0.000053   0.000068  -0.002374  -0.005275
     6  C    0.000078   0.000060   0.001250  -0.001028
     7  H    0.000000   0.000000   0.000000   0.000002
     8  H   -0.000000   0.000000   0.000004   0.000008
     9  H    0.000000  -0.000001   0.000009   0.000050
    10  H    0.000000   0.000000   0.000005   0.000131
    11  H    0.000000   0.000000   0.000000  -0.000000
    12  C    0.009123  -0.003665  -0.047300   0.270666
    13  C   -0.000149   0.000164   0.006661   0.034204
    14  C    0.000162  -0.000150   0.002187  -0.024608
    15  C   -0.003704   0.009095   0.025161   0.014141
    16  C    0.002845   0.003011   0.054118  -0.018319
    17  C    0.047351   0.047634  -0.063074   0.031172
    18  C   -0.056842   0.003186   0.030719   0.017430
    19  H    0.000000   0.000000   0.000000  -0.000040
    20  H    0.000000   0.000000  -0.000003  -0.001856
    21  H    0.000000  -0.000003  -0.000010  -0.000062
    22  Co   0.007562   0.007856   0.006539   0.003120
    23  C   -0.003504   0.001885   0.002544  -0.001990
    24  C   -0.004396  -0.000648  -0.009611  -0.001262
    25  C   -0.000657  -0.004423   0.005623   0.000933
    26  C    0.001867  -0.003531   0.000009  -0.000885
    27  C    0.000093   0.000081  -0.008071   0.000057
    28  H    0.000003   0.000003   0.000007   0.000044
    29  H    0.000008   0.000010   0.000493   0.000008
    30  H    0.000475  -0.000066   0.000016  -0.000000
    31  H   -0.000066   0.000477   0.000004  -0.000000
    32  H    0.000009   0.000009   0.000010  -0.000000
    33  C    0.004286  -0.056915   0.318283  -0.031413
    34  C    0.294128   0.046432   0.057461   0.012377
    35  C    0.046572   0.294674  -0.047467   0.001339
    36  H    0.000024  -0.001706  -0.000033  -0.000009
    37  H    0.393234  -0.001979  -0.001727  -0.000003
    38  H   -0.001979   0.393190   0.000025   0.000000
    39  H   -0.001727   0.000025   0.398873   0.002755
    40  H   -0.000003   0.000000   0.002755   0.420375
          Atomic-Atomic Spin Densities.
               1          2          3          4          5          6
     1  Fe   1.808203  -0.011928  -0.075711  -0.013908   0.088710   0.093663
     2  C   -0.011928  -0.070143  -0.039975   0.027073   0.020609  -0.050299
     3  C   -0.075711  -0.039975   0.181542  -0.039788  -0.005810  -0.007021
     4  C   -0.013908   0.027073  -0.039788  -0.072160  -0.040352   0.012657
     5  C    0.088710   0.020609  -0.005810  -0.040352   0.018224   0.087192
     6  C    0.093663  -0.050299  -0.007021   0.012657   0.087192   0.040897
     7  H   -0.001458  -0.000785  -0.000602  -0.001175   0.002177   0.001149
     8  H   -0.005385   0.000634  -0.000063   0.003255  -0.003033  -0.003251
     9  H   -0.005382   0.003422  -0.000093   0.000756  -0.003101  -0.003429
    10  H   -0.001474  -0.001144  -0.000564  -0.000734   0.000901   0.002300
    11  H   -0.001367  -0.000906  -0.001074  -0.000915   0.001420   0.001481
    12  C    0.127852   0.085390   0.038318   0.033497  -0.076204  -0.070983
    13  C    0.157444  -0.094580  -0.019442  -0.036743   0.067291   0.075846
    14  C    0.155206  -0.031455  -0.022596  -0.091791   0.072106   0.068266
    15  C    0.119881   0.029833   0.039847   0.083528  -0.071542  -0.076764
    16  C   -0.242420   0.043790   0.037074   0.045448  -0.081857  -0.087425
    17  C   -0.086911   0.011991   0.017114   0.013398  -0.042072  -0.043373
    18  C   -0.031316  -0.002570   0.001867   0.007270  -0.008912  -0.012393
    19  H   -0.009301   0.000312   0.000586   0.001525  -0.001208  -0.000685
    20  H   -0.009235   0.001486   0.000576   0.000361  -0.000676  -0.001211
    21  H   -0.003076  -0.000612  -0.000389  -0.001899   0.002190   0.001495
    22  Co  -0.007969   0.004243   0.002768   0.004467  -0.011049  -0.011873
    23  C    0.000009   0.000006   0.000037   0.000027  -0.000005  -0.000145
    24  C    0.006192  -0.000094   0.000022  -0.000086   0.000034   0.000343
    25  C    0.006005  -0.000097   0.000024  -0.000097   0.000341   0.000042
    26  C    0.000039   0.000029   0.000032   0.000011  -0.000167   0.000020
    27  C   -0.013403   0.000535   0.000071   0.000543  -0.001088  -0.001172
    28  H    0.000160  -0.000004  -0.000001  -0.000004   0.000011   0.000011
    29  H    0.000098  -0.000002  -0.000000  -0.000001   0.000002   0.000005
    30  H   -0.000014   0.000000   0.000000   0.000000  -0.000000  -0.000001
    31  H   -0.000014   0.000000   0.000000   0.000000  -0.000001  -0.000000
    32  H    0.000098  -0.000001  -0.000000  -0.000002   0.000005   0.000002
    33  C   -0.030543   0.008409   0.001329  -0.001377  -0.012181  -0.009762
    34  C   -0.015849   0.000088   0.000201  -0.000127   0.000429  -0.002043
    35  C   -0.013024  -0.000019   0.000141   0.000268  -0.001925   0.000448
    36  H   -0.001280   0.000032  -0.000005   0.000018  -0.000101  -0.000000
    37  H    0.000241  -0.000009  -0.000000  -0.000006   0.000013   0.000030
    38  H    0.000239  -0.000007  -0.000000  -0.000009   0.000027   0.000017
    39  H   -0.001291   0.000015  -0.000002   0.000028   0.000002  -0.000103
    40  H   -0.003126  -0.001876  -0.000383  -0.000623   0.001375   0.002225
               7          8          9         10         11         12
     1  Fe  -0.001458  -0.005385  -0.005382  -0.001474  -0.001367   0.127852
     2  C   -0.000785   0.000634   0.003422  -0.001144  -0.000906   0.085390
     3  C   -0.000602  -0.000063  -0.000093  -0.000564  -0.001074   0.038318
     4  C   -0.001175   0.003255   0.000756  -0.000734  -0.000915   0.033497
     5  C    0.002177  -0.003033  -0.003101   0.000901   0.001420  -0.076204
     6  C    0.001149  -0.003251  -0.003429   0.002300   0.001481  -0.070983
     7  H    0.002149  -0.000166  -0.000015  -0.000003  -0.000024   0.000352
     8  H   -0.000166   0.000211   0.000091  -0.000014  -0.000011   0.001343
     9  H   -0.000015   0.000091   0.000059  -0.000162  -0.000010   0.002643
    10  H   -0.000003  -0.000014  -0.000162   0.002207  -0.000026   0.000333
    11  H   -0.000024  -0.000011  -0.000010  -0.000026  -0.004750  -0.000200
    12  C    0.000352   0.001343   0.002643   0.000333  -0.000200  -0.434363
    13  C    0.000543  -0.000682  -0.001072   0.001329   0.000908   0.073995
    14  C    0.001274  -0.001084  -0.000697   0.000419   0.000950   0.083068
    15  C    0.000355   0.002800   0.001410   0.000412  -0.000235  -0.187881
    16  C   -0.001058   0.001410   0.001398  -0.001040  -0.000786   0.180848
    17  C    0.000205   0.002137   0.002148   0.000251  -0.000183   0.036505
    18  C   -0.000009   0.000756   0.000464   0.000023  -0.000008   0.002770
    19  H   -0.000039   0.000004   0.000001  -0.000003  -0.000035   0.001720
    20  H   -0.000004   0.000001   0.000004  -0.000035  -0.000036   0.005371
    21  H   -0.000002  -0.000069  -0.000007  -0.000000  -0.000000   0.003495
    22  Co   0.000019   0.000509   0.000522   0.000021  -0.000002  -0.003739
    23  C    0.000000   0.000000  -0.000001   0.000000  -0.000000  -0.004910
    24  C    0.000000  -0.000000  -0.000002   0.000000   0.000000  -0.002021
    25  C    0.000000  -0.000002  -0.000001   0.000000   0.000000  -0.000685
    26  C    0.000000  -0.000000   0.000000   0.000000  -0.000000  -0.005935
    27  C   -0.000001   0.000015   0.000015  -0.000000  -0.000000   0.009629
    28  H   -0.000000  -0.000000  -0.000000  -0.000000   0.000000   0.000016
    29  H    0.000000  -0.000000  -0.000000   0.000000   0.000000  -0.000036
    30  H   -0.000000   0.000000   0.000000  -0.000000  -0.000000  -0.000010
    31  H   -0.000000   0.000000   0.000000  -0.000000  -0.000000  -0.000003
    32  H    0.000000  -0.000000  -0.000000   0.000000   0.000000   0.000023
    33  C    0.000012   0.000426   0.000730  -0.000028  -0.000007  -0.017274
    34  C   -0.000002   0.000010   0.000052  -0.000007  -0.000001   0.020506
    35  C   -0.000007   0.000037  -0.000005  -0.000003  -0.000000   0.003016
    36  H   -0.000000   0.000002   0.000000  -0.000000  -0.000000   0.000397
    37  H    0.000000  -0.000000  -0.000001   0.000000   0.000000   0.000054
    38  H    0.000000  -0.000001  -0.000000   0.000000   0.000000  -0.000040
    39  H   -0.000000   0.000000   0.000002  -0.000000  -0.000000   0.000976
    40  H    0.000000  -0.000007  -0.000065  -0.000003  -0.000000   0.007904
              13         14         15         16         17         18
     1  Fe   0.157444   0.155206   0.119881  -0.242420  -0.086911  -0.031316
     2  C   -0.094580  -0.031455   0.029833   0.043790   0.011991  -0.002570
     3  C   -0.019442  -0.022596   0.039847   0.037074   0.017114   0.001867
     4  C   -0.036743  -0.091791   0.083528   0.045448   0.013398   0.007270
     5  C    0.067291   0.072106  -0.071542  -0.081857  -0.042072  -0.008912
     6  C    0.075846   0.068266  -0.076764  -0.087425  -0.043373  -0.012393
     7  H    0.000543   0.001274   0.000355  -0.001058   0.000205  -0.000009
     8  H   -0.000682  -0.001084   0.002800   0.001410   0.002137   0.000756
     9  H   -0.001072  -0.000697   0.001410   0.001398   0.002148   0.000464
    10  H    0.001329   0.000419   0.000412  -0.001040   0.000251   0.000023
    11  H    0.000908   0.000950  -0.000235  -0.000786  -0.000183  -0.000008
    12  C    0.073995   0.083068  -0.187881   0.180848   0.036505   0.002770
    13  C   -0.093801   0.070592   0.081698  -0.193990  -0.045526  -0.016908
    14  C    0.070592  -0.108142   0.076595  -0.185017  -0.044029  -0.012359
    15  C    0.081698   0.076595  -0.428655   0.178553   0.038576  -0.015187
    16  C   -0.193990  -0.185017   0.178553   0.321239   0.175852  -0.038614
    17  C   -0.045526  -0.044029   0.038576   0.175852   0.206243  -0.113121
    18  C   -0.016908  -0.012359  -0.015187  -0.038614  -0.113121   0.004811
    19  H   -0.002305  -0.002871   0.005553   0.003998   0.002211   0.000416
    20  H   -0.002838  -0.002406   0.001795   0.004096   0.002219   0.000143
    21  H    0.001378   0.001553   0.007950  -0.007579  -0.001836   0.000026
    22  Co  -0.036268  -0.034637  -0.003687  -0.032197  -0.076914   0.068516
    23  C    0.003972   0.001731  -0.005702  -0.014071  -0.020834  -0.007422
    24  C    0.000321   0.001257  -0.000822   0.025356   0.063624  -0.013415
    25  C    0.001348   0.000408  -0.002301   0.025207   0.061745  -0.020673
    26  C    0.001681   0.003750  -0.004090  -0.014184  -0.020535   0.000458
    27  C   -0.010844  -0.010687   0.009577  -0.032492  -0.056644   0.040395
    28  H    0.000366   0.000350   0.000024   0.001084   0.000083  -0.000354
    29  H    0.000074   0.000040   0.000021   0.000780   0.001087  -0.000134
    30  H   -0.000005  -0.000004  -0.000003  -0.000159  -0.000956   0.000356
    31  H   -0.000004  -0.000005  -0.000009  -0.000158  -0.000942   0.000617
    32  H    0.000044   0.000072  -0.000045   0.000786   0.001073  -0.000554
    33  C   -0.013245  -0.018041   0.004146  -0.036973  -0.106782   0.057665
    34  C   -0.007050  -0.011810   0.003600   0.012767  -0.012203   0.043226
    35  C   -0.011312  -0.006654   0.019206   0.014153  -0.005327   0.062429
    36  H   -0.000305  -0.000469   0.001006  -0.000701  -0.001443   0.003236
    37  H    0.000056   0.000040  -0.000042   0.000728   0.002932  -0.001105
    38  H    0.000041   0.000055   0.000050   0.000728   0.002891  -0.001077
    39  H   -0.000456  -0.000296   0.000389  -0.000703  -0.001465   0.001491
    40  H    0.001978   0.001091   0.003551  -0.007702  -0.001567   0.000206
              19         20         21         22         23         24
     1  Fe  -0.009301  -0.009235  -0.003076  -0.007969   0.000009   0.006192
     2  C    0.000312   0.001486  -0.000612   0.004243   0.000006  -0.000094
     3  C    0.000586   0.000576  -0.000389   0.002768   0.000037   0.000022
     4  C    0.001525   0.000361  -0.001899   0.004467   0.000027  -0.000086
     5  C   -0.001208  -0.000676   0.002190  -0.011049  -0.000005   0.000034
     6  C   -0.000685  -0.001211   0.001495  -0.011873  -0.000145   0.000343
     7  H   -0.000039  -0.000004  -0.000002   0.000019   0.000000   0.000000
     8  H    0.000004   0.000001  -0.000069   0.000509   0.000000  -0.000000
     9  H    0.000001   0.000004  -0.000007   0.000522  -0.000001  -0.000002
    10  H   -0.000003  -0.000035  -0.000000   0.000021   0.000000   0.000000
    11  H   -0.000035  -0.000036  -0.000000  -0.000002  -0.000000   0.000000
    12  C    0.001720   0.005371   0.003495  -0.003739  -0.004910  -0.002021
    13  C   -0.002305  -0.002838   0.001378  -0.036268   0.003972   0.000321
    14  C   -0.002871  -0.002406   0.001553  -0.034637   0.001731   0.001257
    15  C    0.005553   0.001795   0.007950  -0.003687  -0.005702  -0.000822
    16  C    0.003998   0.004096  -0.007579  -0.032197  -0.014071   0.025356
    17  C    0.002211   0.002219  -0.001836  -0.076914  -0.020834   0.063624
    18  C    0.000416   0.000143   0.000026   0.068516  -0.007422  -0.013415
    19  H    0.002068   0.000021  -0.000312   0.000491  -0.000010  -0.000002
    20  H    0.000021   0.002051  -0.000028   0.000494  -0.000021  -0.000002
    21  H   -0.000312  -0.000028   0.003210  -0.000526   0.000117   0.000043
    22  Co   0.000491   0.000494  -0.000526   0.330187   0.015232  -0.034466
    23  C   -0.000010  -0.000021   0.000117   0.015232  -0.052575   0.020019
    24  C   -0.000002  -0.000002   0.000043  -0.034466   0.020019  -0.003709
    25  C   -0.000002  -0.000002   0.000151  -0.034562   0.006620   0.009106
    26  C   -0.000021  -0.000011   0.000197   0.015156  -0.008769   0.006091
    27  C    0.000094   0.000093  -0.000476   0.038461   0.022934  -0.031343
    28  H   -0.000003  -0.000003   0.000003  -0.000908  -0.000023   0.000756
    29  H   -0.000000  -0.000000   0.000000  -0.000987   0.000578   0.000434
    30  H    0.000000   0.000000  -0.000000   0.000460   0.000169  -0.000570
    31  H    0.000000   0.000000  -0.000000   0.000466   0.000223  -0.000926
    32  H   -0.000000  -0.000000   0.000007  -0.000981   0.000033   0.000466
    33  C    0.000137   0.000399   0.000099   0.070499  -0.001099  -0.019745
    34  C    0.000027   0.000027  -0.000212   0.016001   0.009507  -0.009548
    35  C    0.000024   0.000025  -0.000445   0.014174   0.016344  -0.007927
    36  H    0.000001   0.000000  -0.000126   0.000526   0.000197  -0.000119
    37  H   -0.000000  -0.000000   0.000000  -0.001712  -0.000208   0.000648
    38  H   -0.000000  -0.000000   0.000002  -0.001711  -0.000081   0.000436
    39  H    0.000000   0.000001  -0.000003   0.000528   0.000213  -0.000120
    40  H   -0.000028  -0.000309   0.000002  -0.000533   0.000213   0.000142
              25         26         27         28         29         30
     1  Fe   0.006005   0.000039  -0.013403   0.000160   0.000098  -0.000014
     2  C   -0.000097   0.000029   0.000535  -0.000004  -0.000002   0.000000
     3  C    0.000024   0.000032   0.000071  -0.000001  -0.000000   0.000000
     4  C   -0.000097   0.000011   0.000543  -0.000004  -0.000001   0.000000
     5  C    0.000341  -0.000167  -0.001088   0.000011   0.000002  -0.000000
     6  C    0.000042   0.000020  -0.001172   0.000011   0.000005  -0.000001
     7  H    0.000000   0.000000  -0.000001  -0.000000   0.000000  -0.000000
     8  H   -0.000002  -0.000000   0.000015  -0.000000  -0.000000   0.000000
     9  H   -0.000001   0.000000   0.000015  -0.000000  -0.000000   0.000000
    10  H    0.000000   0.000000  -0.000000  -0.000000   0.000000  -0.000000
    11  H    0.000000  -0.000000  -0.000000   0.000000   0.000000  -0.000000
    12  C   -0.000685  -0.005935   0.009629   0.000016  -0.000036  -0.000010
    13  C    0.001348   0.001681  -0.010844   0.000366   0.000074  -0.000005
    14  C    0.000408   0.003750  -0.010687   0.000350   0.000040  -0.000004
    15  C   -0.002301  -0.004090   0.009577   0.000024   0.000021  -0.000003
    16  C    0.025207  -0.014184  -0.032492   0.001084   0.000780  -0.000159
    17  C    0.061745  -0.020535  -0.056644   0.000083   0.001087  -0.000956
    18  C   -0.020673   0.000458   0.040395  -0.000354  -0.000134   0.000356
    19  H   -0.000002  -0.000021   0.000094  -0.000003  -0.000000   0.000000
    20  H   -0.000002  -0.000011   0.000093  -0.000003  -0.000000   0.000000
    21  H    0.000151   0.000197  -0.000476   0.000003   0.000000  -0.000000
    22  Co  -0.034562   0.015156   0.038461  -0.000908  -0.000987   0.000460
    23  C    0.006620  -0.008769   0.022934  -0.000023   0.000578   0.000169
    24  C    0.009106   0.006091  -0.031343   0.000756   0.000434  -0.000570
    25  C   -0.003417   0.020255  -0.031617   0.000750   0.000466  -0.000908
    26  C    0.020255  -0.052583   0.023144  -0.000023   0.000029   0.000223
    27  C   -0.031617   0.023144   0.073751  -0.002360  -0.001665   0.000583
    28  H    0.000750  -0.000023  -0.002360  -0.000860   0.000046  -0.000002
    29  H    0.000466   0.000029  -0.001665   0.000046   0.000776  -0.000035
    30  H   -0.000908   0.000223   0.000583  -0.000002  -0.000035  -0.000317
    31  H   -0.000553   0.000163   0.000583  -0.000002  -0.000004   0.000040
    32  H    0.000441   0.000567  -0.001669   0.000046   0.000001  -0.000004
    33  C   -0.012679  -0.008214   0.040545  -0.000373  -0.000542   0.000594
    34  C   -0.007742   0.016627  -0.016340   0.000023  -0.000069   0.000057
    35  C   -0.008096   0.008174  -0.016711   0.000030  -0.000116  -0.000075
    36  H   -0.000115   0.000203  -0.000042  -0.000002  -0.000000   0.000000
    37  H    0.000430  -0.000082  -0.000358   0.000000   0.000005  -0.000025
    38  H    0.000643  -0.000206  -0.000360   0.000000   0.000001  -0.000006
    39  H   -0.000117   0.000195  -0.000045  -0.000002  -0.000010   0.000000
    40  H    0.000044   0.000115  -0.000478   0.000003   0.000006  -0.000000
              31         32         33         34         35         36
     1  Fe  -0.000014   0.000098  -0.030543  -0.015849  -0.013024  -0.001280
     2  C    0.000000  -0.000001   0.008409   0.000088  -0.000019   0.000032
     3  C    0.000000  -0.000000   0.001329   0.000201   0.000141  -0.000005
     4  C    0.000000  -0.000002  -0.001377  -0.000127   0.000268   0.000018
     5  C   -0.000001   0.000005  -0.012181   0.000429  -0.001925  -0.000101
     6  C   -0.000000   0.000002  -0.009762  -0.002043   0.000448  -0.000000
     7  H   -0.000000   0.000000   0.000012  -0.000002  -0.000007  -0.000000
     8  H    0.000000  -0.000000   0.000426   0.000010   0.000037   0.000002
     9  H    0.000000  -0.000000   0.000730   0.000052  -0.000005   0.000000
    10  H   -0.000000   0.000000  -0.000028  -0.000007  -0.000003  -0.000000
    11  H   -0.000000   0.000000  -0.000007  -0.000001  -0.000000  -0.000000
    12  C   -0.000003   0.000023  -0.017274   0.020506   0.003016   0.000397
    13  C   -0.000004   0.000044  -0.013245  -0.007050  -0.011312  -0.000305
    14  C   -0.000005   0.000072  -0.018041  -0.011810  -0.006654  -0.000469
    15  C   -0.000009  -0.000045   0.004146   0.003600   0.019206   0.001006
    16  C   -0.000158   0.000786  -0.036973   0.012767   0.014153  -0.000701
    17  C   -0.000942   0.001073  -0.106782  -0.012203  -0.005327  -0.001443
    18  C    0.000617  -0.000554   0.057665   0.043226   0.062429   0.003236
    19  H    0.000000  -0.000000   0.000137   0.000027   0.000024   0.000001
    20  H    0.000000  -0.000000   0.000399   0.000027   0.000025   0.000000
    21  H   -0.000000   0.000007   0.000099  -0.000212  -0.000445  -0.000126
    22  Co   0.000466  -0.000981   0.070499   0.016001   0.014174   0.000526
    23  C    0.000223   0.000033  -0.001099   0.009507   0.016344   0.000197
    24  C   -0.000926   0.000466  -0.019745  -0.009548  -0.007927  -0.000119
    25  C   -0.000553   0.000441  -0.012679  -0.007742  -0.008096  -0.000115
    26  C    0.000163   0.000567  -0.008214   0.016627   0.008174   0.000203
    27  C    0.000583  -0.001669   0.040545  -0.016340  -0.016711  -0.000042
    28  H   -0.000002   0.000046  -0.000373   0.000023   0.000030  -0.000002
    29  H   -0.000004   0.000001  -0.000542  -0.000069  -0.000116  -0.000000
    30  H    0.000040  -0.000004   0.000594   0.000057  -0.000075   0.000000
    31  H   -0.000318  -0.000035   0.000346  -0.000068   0.000024  -0.000000
    32  H   -0.000035   0.000776  -0.000133  -0.000121  -0.000041  -0.000010
    33  C    0.000346  -0.000133  -0.003206   0.066649   0.039481   0.001473
    34  C   -0.000068  -0.000121   0.066649  -0.109320  -0.031537  -0.000614
    35  C    0.000024  -0.000041   0.039481  -0.031537  -0.109253  -0.001799
    36  H   -0.000000  -0.000010   0.001473  -0.000614  -0.001799   0.000172
    37  H   -0.000006   0.000001  -0.001040  -0.000867   0.000327  -0.000002
    38  H   -0.000025   0.000005  -0.001079   0.000298  -0.000786  -0.000048
    39  H    0.000000  -0.000000   0.003210  -0.001755  -0.000605  -0.000002
    40  H   -0.000000   0.000000  -0.000242  -0.000497  -0.000199  -0.000003
              37         38         39         40
     1  Fe   0.000241   0.000239  -0.001291  -0.003126
     2  C   -0.000009  -0.000007   0.000015  -0.001876
     3  C   -0.000000  -0.000000  -0.000002  -0.000383
     4  C   -0.000006  -0.000009   0.000028  -0.000623
     5  C    0.000013   0.000027   0.000002   0.001375
     6  C    0.000030   0.000017  -0.000103   0.002225
     7  H    0.000000   0.000000  -0.000000   0.000000
     8  H   -0.000000  -0.000001   0.000000  -0.000007
     9  H   -0.000001  -0.000000   0.000002  -0.000065
    10  H    0.000000   0.000000  -0.000000  -0.000003
    11  H    0.000000   0.000000  -0.000000  -0.000000
    12  C    0.000054  -0.000040   0.000976   0.007904
    13  C    0.000056   0.000041  -0.000456   0.001978
    14  C    0.000040   0.000055  -0.000296   0.001091
    15  C   -0.000042   0.000050   0.000389   0.003551
    16  C    0.000728   0.000728  -0.000703  -0.007702
    17  C    0.002932   0.002891  -0.001465  -0.001567
    18  C   -0.001105  -0.001077   0.001491   0.000206
    19  H   -0.000000  -0.000000   0.000000  -0.000028
    20  H   -0.000000  -0.000000   0.000001  -0.000309
    21  H    0.000000   0.000002  -0.000003   0.000002
    22  Co  -0.001712  -0.001711   0.000528  -0.000533
    23  C   -0.000208  -0.000081   0.000213   0.000213
    24  C    0.000648   0.000436  -0.000120   0.000142
    25  C    0.000430   0.000643  -0.000117   0.000044
    26  C   -0.000082  -0.000206   0.000195   0.000115
    27  C   -0.000358  -0.000360  -0.000045  -0.000478
    28  H    0.000000   0.000000  -0.000002   0.000003
    29  H    0.000005   0.000001  -0.000010   0.000006
    30  H   -0.000025  -0.000006   0.000000  -0.000000
    31  H   -0.000006  -0.000025   0.000000  -0.000000
    32  H    0.000001   0.000005  -0.000000   0.000000
    33  C   -0.001040  -0.001079   0.003210  -0.000242
    34  C   -0.000867   0.000298  -0.001755  -0.000497
    35  C    0.000327  -0.000786  -0.000605  -0.000199
    36  H   -0.000002  -0.000048  -0.000002  -0.000003
    37  H    0.002068   0.000022  -0.000048   0.000002
    38  H    0.000022   0.002068  -0.000002   0.000000
    39  H   -0.000048  -0.000002   0.000176  -0.000122
    40  H    0.000002   0.000000  -0.000122   0.003192
 Mulliken charges and spin densities:
               1          2
     1  Fe   1.287597   1.978655
     2  C   -0.368190  -0.068610
     3  C   -0.338517   0.108024
     4  C   -0.368588  -0.067668
     5  C   -0.323688   0.001775
     6  C   -0.332877   0.006156
     7  H    0.242104   0.002884
     8  H    0.231061  -0.000125
     9  H    0.230923  -0.000322
    10  H    0.242214   0.002954
    11  H    0.236184  -0.005817
    12  C   -0.407425  -0.084263
    13  C   -0.423480  -0.046471
    14  C   -0.416844  -0.046222
    15  C   -0.396862  -0.086611
    16  C    0.354346   0.096168
    17  C    0.629304  -0.040377
    18  C   -0.551612   0.001011
    19  H    0.243414   0.002366
    20  H    0.243410   0.002348
    21  H    0.238451   0.004319
    22  Co   1.611979   0.289018
    23  C   -0.426500  -0.017694
    24  C   -0.309005   0.010372
    25  C   -0.308800   0.010359
    26  C   -0.423533  -0.017663
    27  C   -0.251694   0.031173
    28  H    0.257492  -0.001160
    29  H    0.258932   0.000849
    30  H    0.261436  -0.000611
    31  H    0.261532  -0.000611
    32  H    0.258854   0.000848
    33  C   -0.558879   0.001584
    34  C   -0.578526  -0.037690
    35  C   -0.582558  -0.037565
    36  H    0.255061   0.000077
    37  H    0.264640   0.002086
    38  H    0.264685   0.002087
    39  H    0.255314   0.000077
    40  H    0.238646   0.004289
 Sum of Mulliken charges =   1.00000   2.00000
 Mulliken charges and spin densities with hydrogens summed into heavy atoms:
               1          2
     1  Fe   1.287597   1.978655
     2  C   -0.125976  -0.065656
     3  C   -0.102333   0.102207
     4  C   -0.126484  -0.064784
     5  C   -0.092626   0.001650
     6  C   -0.101954   0.005834
    12  C   -0.168778  -0.079974
    13  C   -0.180070  -0.044123
    14  C   -0.173431  -0.043855
    15  C   -0.158411  -0.082291
    16  C    0.354346   0.096168
    17  C    0.629304  -0.040377
    18  C   -0.296551   0.001088
    22  Co   1.611979   0.289018
    23  C   -0.167567  -0.016845
    24  C   -0.047569   0.009761
    25  C   -0.047268   0.009748
    26  C   -0.164679  -0.016815
    27  C    0.005798   0.030013
    33  C   -0.303564   0.001661
    34  C   -0.313886  -0.035604
    35  C   -0.317874  -0.035478
 APT charges:
               1
     1  Fe   0.172696
     2  C   -0.131326
     3  C   -0.635883
     4  C   -0.150043
     5  C   -0.099363
     6  C   -0.115154
     7  H    0.042475
     8  H    0.069814
     9  H    0.071261
    10  H    0.041847
    11  H    0.070407
    12  C    0.612876
    13  C   -0.187459
    14  C   -0.186810
    15  C    0.624105
    16  C   -0.900152
    17  C    1.856164
    18  C   -0.256091
    19  H    0.072656
    20  H    0.072726
    21  H    0.078584
    22  Co  -0.482926
    23  C    0.342626
    24  C   -0.633022
    25  C   -0.635203
    26  C    0.340715
    27  C   -0.216719
    28  H    0.059185
    29  H    0.080748
    30  H    0.049431
    31  H    0.049072
    32  H    0.081128
    33  C   -0.255639
    34  C    0.329054
    35  C    0.330760
    36  H    0.079162
    37  H    0.100729
    38  H    0.100117
    39  H    0.078537
    40  H    0.078914
 Sum of APT charges =   1.00000
 APT charges with hydrogens summed into heavy atoms:
               1
     1  Fe   0.172696
     2  C   -0.089479
     3  C   -0.565476
     4  C   -0.107568
     5  C   -0.029550
     6  C   -0.043893
    12  C    0.691790
    13  C   -0.114734
    14  C   -0.114154
    15  C    0.702690
    16  C   -0.900152
    17  C    1.856164
    18  C   -0.176929
    22  Co  -0.482926
    23  C    0.423375
    24  C   -0.583591
    25  C   -0.586131
    26  C    0.421842
    27  C   -0.157533
    33  C   -0.177102
    34  C    0.429784
    35  C    0.430876
 Electronic spatial extent (au):  <R**2>=           8022.9628
 Charge=              1.0000 electrons
 Dipole moment (field-independent basis, Debye):
    X=             -0.1753    Y=              6.3165    Z=             -0.1848  Tot=              6.3217
 Quadrupole moment (field-independent basis, Debye-Ang):
   XX=           -132.0230   YY=            -99.0943   ZZ=           -121.0975
   XY=            -16.0988   XZ=             -0.6121   YZ=             -2.1705
 Traceless Quadrupole moment (field-independent basis, Debye-Ang):
   XX=            -14.6181   YY=             18.3106   ZZ=             -3.6926
   XY=            -16.0988   XZ=             -0.6121   YZ=             -2.1705
 Octapole moment (field-independent basis, Debye-Ang**2):
  XXX=             -3.8524  YYY=            125.4996  ZZZ=             -1.7924  XYY=             10.2473
  XXY=             24.4294  XXZ=             -0.8502  XZZ=             -0.7724  YZZ=             18.3006
  YYZ=             -1.0111  XYZ=              0.5159
 Hexadecapole moment (field-independent basis, Debye-Ang**3):
 XXXX=          -1414.1389 YYYY=          -7654.6631 ZZZZ=           -709.0735 XXXY=           -241.9472
 XXXZ=            -31.3649 YYYX=           -558.6548 YYYZ=             48.3528 ZZZX=            -25.7015
 ZZZY=             72.5912 XXYY=          -1568.9326 XXZZ=           -341.0657 YYZZ=          -1310.3836
 XXYZ=             21.6819 YYXZ=            -13.1211 ZZXY=            -57.6608
 N-N= 2.649812408630D+03 E-N=-1.337263237166D+04  KE= 3.413653433592D+03
  Exact polarizability:     352.060      10.303    1279.200       4.774     -26.590     299.395
 Approx polarizability:     431.313      18.650     867.814       4.920     -12.310     374.298
                          Isotropic Fermi Contact Couplings
        Atom                 a.u.       MegaHertz       Gauss      10(-4) cm-1
     1  Fe(57)            -0.21148     -15.33626      -5.47236      -5.11563
     2  C(13)             -0.00244      -1.37059      -0.48906      -0.45718
     3  C(13)              0.01358       7.63070       2.72282       2.54533
     4  C(13)             -0.00217      -1.22009      -0.43536      -0.40698
     5  C(13)              0.00412       2.31652       0.82659       0.77271
     6  C(13)              0.00457       2.56824       0.91641       0.85667
     7  H(1)               0.00056       1.25992       0.44957       0.42026
     8  H(1)              -0.00014      -0.31317      -0.11175      -0.10446
     9  H(1)              -0.00018      -0.39323      -0.14031      -0.13117
    10  H(1)               0.00059       1.31209       0.46819       0.43767
    11  H(1)              -0.00140      -3.12634      -1.11555      -1.04283
    12  C(13)             -0.00319      -1.79044      -0.63887      -0.59723
    13  C(13)              0.00303       1.70085       0.60691       0.56734
    14  C(13)              0.00293       1.64740       0.58783       0.54951
    15  C(13)             -0.00322      -1.81202      -0.64657      -0.60442
    16  C(13)              0.01836      10.32154       3.68298       3.44289
    17  C(13)              0.00233       1.30791       0.46670       0.43627
    18  C(13)              0.00203       1.14102       0.40714       0.38060
    19  H(1)               0.00036       0.81285       0.29005       0.27114
    20  H(1)               0.00037       0.82611       0.29478       0.27556
    21  H(1)               0.00079       1.75937       0.62779       0.58686
    22  Co(59)            -0.03452     -18.25919      -6.51533      -6.09061
    23  C(13)             -0.00084      -0.47441      -0.16928      -0.15825
    24  C(13)              0.00263       1.47601       0.52668       0.49234
    25  C(13)              0.00262       1.47207       0.52527       0.49103
    26  C(13)             -0.00084      -0.47345      -0.16894      -0.15793
    27  C(13)              0.00538       3.02616       1.07981       1.00942
    28  H(1)              -0.00036      -0.81497      -0.29080      -0.27185
    29  H(1)               0.00020       0.44627       0.15924       0.14886
    30  H(1)              -0.00014      -0.30740      -0.10969      -0.10254
    31  H(1)              -0.00014      -0.30693      -0.10952      -0.10238
    32  H(1)               0.00020       0.44601       0.15915       0.14877
    33  C(13)              0.00202       1.13794       0.40604       0.37958
    34  C(13)              0.00111       0.62258       0.22215       0.20767
    35  C(13)              0.00111       0.62423       0.22274       0.20822
    36  H(1)               0.00002       0.05218       0.01862       0.01740
    37  H(1)               0.00048       1.07264       0.38275       0.35780
    38  H(1)               0.00048       1.07279       0.38280       0.35784
    39  H(1)               0.00002       0.05226       0.01865       0.01743
    40  H(1)               0.00078       1.75103       0.62481       0.58408
 --------------------------------------------------------
       Center         ----  Spin Dipole Couplings  ----
                      3XX-RR        3YY-RR        3ZZ-RR
 --------------------------------------------------------
     1   Atom        0.774898      0.555798     -1.330696
     2   Atom       -0.005693     -0.019723      0.025416
     3   Atom       -0.015048      0.089065     -0.074017
     4   Atom       -0.013281     -0.016695      0.029976
     5   Atom        0.017168     -0.012697     -0.004470
     6   Atom        0.031605     -0.015355     -0.016250
     7   Atom       -0.009330      0.004052      0.005278
     8   Atom        0.010113     -0.010808      0.000694
     9   Atom        0.016622     -0.010880     -0.005743
    10   Atom       -0.005816      0.002207      0.003609
    11   Atom       -0.005538      0.021878     -0.016340
    12   Atom       -0.024173     -0.012099      0.036272
    13   Atom        0.009711     -0.023283      0.013572
    14   Atom        0.019264     -0.025904      0.006641
    15   Atom       -0.018229     -0.014429      0.032658
    16   Atom        0.000784      0.079471     -0.080255
    17   Atom       -0.023750      0.027219     -0.003470
    18   Atom       -0.010231      0.010406     -0.000175
    19   Atom        0.016498     -0.011413     -0.005084
    20   Atom        0.011506     -0.011007     -0.000499
    21   Atom       -0.005752      0.003946      0.001806
    22   Atom        0.087142      0.697697     -0.784839
    23   Atom       -0.006721     -0.002907      0.009628
    24   Atom       -0.003558      0.006017     -0.002459
    25   Atom       -0.000282      0.004429     -0.004147
    26   Atom       -0.005091     -0.003520      0.008611
    27   Atom        0.017731      0.001298     -0.019030
    28   Atom        0.004158      0.000915     -0.005073
    29   Atom       -0.000940      0.000450      0.000490
    30   Atom       -0.001946      0.003013     -0.001067
    31   Atom       -0.002158      0.002653     -0.000496
    32   Atom       -0.000190      0.000153      0.000037
    33   Atom       -0.008649      0.010452     -0.001803
    34   Atom       -0.000550     -0.015722      0.016272
    35   Atom       -0.001911     -0.015748      0.017659
    36   Atom       -0.004778      0.003727      0.001051
    37   Atom        0.002279     -0.000758     -0.001521
    38   Atom        0.001942     -0.000605     -0.001336
    39   Atom       -0.003839      0.003855     -0.000015
    40   Atom       -0.008860      0.005214      0.003646
 --------------------------------------------------------
                        XY            XZ            YZ
 --------------------------------------------------------
     1   Atom       -1.810567      0.272714     -0.234601
     2   Atom       -0.029819     -0.021590     -0.024724
     3   Atom        0.085333      0.003387      0.003383
     4   Atom       -0.032850      0.015891      0.021290
     5   Atom        0.013206      0.031134      0.025528
     6   Atom        0.019870     -0.024408     -0.021191
     7   Atom        0.001647      0.006090      0.013370
     8   Atom        0.002890      0.015793      0.001775
     9   Atom        0.002088     -0.012479     -0.000429
    10   Atom        0.003971     -0.009039     -0.012583
    11   Atom       -0.006763      0.001546     -0.002253
    12   Atom       -0.046178      0.011309      0.015832
    13   Atom       -0.016539      0.026680      0.022000
    14   Atom       -0.014385     -0.024877     -0.023138
    15   Atom       -0.044105     -0.019595     -0.021795
    16   Atom        0.095776      0.005081      0.004727
    17   Atom       -0.018928     -0.001383     -0.002646
    18   Atom       -0.004712      0.003515     -0.001374
    19   Atom        0.002542     -0.011227     -0.002887
    20   Atom        0.002630      0.014356      0.003801
    21   Atom        0.003307     -0.009191     -0.011655
    22   Atom        0.011870      0.082385     -0.042682
    23   Atom       -0.011756      0.003268      0.004520
    24   Atom        0.005437      0.008614      0.013336
    25   Atom        0.007328     -0.008745     -0.012643
    26   Atom       -0.011032     -0.005416     -0.005906
    27   Atom        0.023825      0.002764      0.001628
    28   Atom        0.000445      0.000868     -0.000136
    29   Atom        0.000660      0.001886      0.002598
    30   Atom       -0.000821     -0.000648      0.002827
    31   Atom       -0.000226      0.000439     -0.003141
    32   Atom        0.001017     -0.002096     -0.002439
    33   Atom       -0.005054     -0.004832     -0.000210
    34   Atom       -0.029623     -0.004553     -0.001931
    35   Atom       -0.029426      0.002845     -0.001712
    36   Atom       -0.000624      0.002001     -0.001514
    37   Atom       -0.000667     -0.000535     -0.001359
    38   Atom       -0.000854      0.001248      0.001174
    39   Atom       -0.001012     -0.002868      0.001168
    40   Atom        0.001499      0.007073      0.011989
 --------------------------------------------------------


 ---------------------------------------------------------------------------------
              Anisotropic Spin Dipole Couplings in Principal Axis System
 ---------------------------------------------------------------------------------

       Atom             a.u.   MegaHertz   Gauss  10(-4) cm-1        Axes

              Baa    -1.3655   -23.640    -8.435    -7.886 -0.1181  0.0100  0.9930
     1 Fe(57) Bbb    -1.1473   -19.864    -7.088    -6.626  0.6783  0.7311  0.0733
              Bcc     2.5128    43.504    15.523    14.511  0.7253 -0.6821  0.0931
 
              Baa    -0.0565    -7.578    -2.704    -2.528  0.5825  0.7228  0.3718
     2 C(13)  Bbb     0.0178     2.392     0.854     0.798  0.7612 -0.6455  0.0624
              Bcc     0.0386     5.186     1.850     1.730 -0.2851 -0.2467  0.9262
 
              Baa    -0.0743    -9.966    -3.556    -3.324 -0.1099  0.0369  0.9933
     3 C(13)  Bbb    -0.0628    -8.427    -3.007    -2.811  0.8650 -0.4886  0.1139
              Bcc     0.1371    18.393     6.563     6.135  0.4895  0.8717  0.0218
 
              Baa    -0.0560    -7.513    -2.681    -2.506  0.6490  0.7017 -0.2938
     4 C(13)  Bbb     0.0175     2.346     0.837     0.783  0.7548 -0.6421  0.1340
              Bcc     0.0385     5.167     1.844     1.724  0.0946  0.3087  0.9464
 
              Baa    -0.0373    -5.011    -1.788    -1.671 -0.2713 -0.6185  0.7374
     5 C(13)  Bbb    -0.0128    -1.712    -0.611    -0.571 -0.6492  0.6833  0.3342
              Bcc     0.0501     6.723     2.399     2.242  0.7106  0.3881  0.5870
 
              Baa    -0.0373    -5.001    -1.785    -1.668  0.0767  0.6563  0.7506
     6 C(13)  Bbb    -0.0152    -2.044    -0.729    -0.682 -0.5484  0.6565 -0.5180
              Bcc     0.0525     7.046     2.514     2.350  0.8327  0.3719 -0.4102
 
              Baa    -0.0126    -6.747    -2.408    -2.251  0.7851  0.3381 -0.5190
     7 H(1)   Bbb    -0.0065    -3.465    -1.236    -1.156 -0.5885  0.6685 -0.4548
              Bcc     0.0191    10.212     3.644     3.406  0.1932  0.6625  0.7238
 
              Baa    -0.0114    -6.093    -2.174    -2.032 -0.4558  0.7464  0.4849
     8 H(1)   Bbb    -0.0108    -5.768    -2.058    -1.924  0.3939  0.6577 -0.6421
              Bcc     0.0222    11.861     4.232     3.956  0.7982  0.1017  0.5937
 
              Baa    -0.0116    -6.215    -2.218    -2.073  0.3637 -0.5834  0.7262
     9 H(1)   Bbb    -0.0107    -5.698    -2.033    -1.901  0.1915  0.8098  0.5546
              Bcc     0.0223    11.913     4.251     3.974  0.9116  0.0626 -0.4063
 
              Baa    -0.0126    -6.744    -2.407    -2.250  0.6477  0.3843  0.6579
    10 H(1)   Bbb    -0.0064    -3.415    -1.219    -1.139 -0.6742  0.6912  0.2601
              Bcc     0.0190    10.159     3.625     3.389 -0.3548 -0.6120  0.7068
 
              Baa    -0.0166    -8.860    -3.162    -2.955 -0.1155  0.0378  0.9926
    11 H(1)   Bbb    -0.0070    -3.741    -1.335    -1.248  0.9666  0.2344  0.1036
              Bcc     0.0236    12.601     4.497     4.203 -0.2287  0.9714 -0.0636
 
              Baa    -0.0682    -9.145    -3.263    -3.050  0.7340  0.6552 -0.1788
    12 C(13)  Bbb     0.0269     3.616     1.290     1.206  0.6734 -0.6678  0.3172
              Bcc     0.0412     5.529     1.973     1.844 -0.0884  0.3532  0.9314
 
              Baa    -0.0468    -6.274    -2.239    -2.093  0.4463  0.7589 -0.4742
    13 C(13)  Bbb     0.0079     1.057     0.377     0.353 -0.6250  0.6436  0.4418
              Bcc     0.0389     5.217     1.861     1.740  0.6405  0.0991  0.7615
 
              Baa    -0.0473    -6.341    -2.263    -2.115  0.3582  0.7865  0.5030
    14 C(13)  Bbb     0.0085     1.137     0.406     0.379 -0.5288  0.6150 -0.5849
              Bcc     0.0388     5.204     1.857     1.736  0.7694  0.0565 -0.6362
 
              Baa    -0.0689    -9.245    -3.299    -3.084  0.6896  0.6692  0.2767
    15 C(13)  Bbb     0.0275     3.690     1.317     1.231  0.7184 -0.6803 -0.1452
              Bcc     0.0414     5.555     1.982     1.853 -0.0910 -0.2989  0.9499
 
              Baa    -0.0806   -10.816    -3.860    -3.608 -0.0931  0.0263  0.9953
    16 C(13)  Bbb    -0.0633    -8.490    -3.029    -2.832  0.8255 -0.5569  0.0919
              Bcc     0.1439    19.306     6.889     6.440  0.5567  0.8302  0.0301
 
              Baa    -0.0302    -4.050    -1.445    -1.351  0.9455  0.3155  0.0802
    17 C(13)  Bbb    -0.0034    -0.458    -0.163    -0.153 -0.0938  0.0280  0.9952
              Bcc     0.0336     4.508     1.609     1.504 -0.3117  0.9485 -0.0561
 
              Baa    -0.0121    -1.623    -0.579    -0.541  0.9485  0.1828 -0.2586
    18 C(13)  Bbb     0.0003     0.039     0.014     0.013  0.2147  0.2289  0.9495
              Bcc     0.0118     1.585     0.565     0.529 -0.2328  0.9561 -0.1779
 
              Baa    -0.0127    -6.792    -2.424    -2.266  0.1148  0.8618  0.4941
    19 H(1)   Bbb    -0.0089    -4.756    -1.697    -1.587  0.3919 -0.4963  0.7747
              Bcc     0.0216    11.548     4.121     3.852  0.9128  0.1047 -0.3947
 
              Baa    -0.0127    -6.759    -2.412    -2.255  0.2131  0.8325 -0.5114
    20 H(1)   Bbb    -0.0090    -4.782    -1.706    -1.595 -0.5292  0.5383  0.6559
              Bcc     0.0216    11.541     4.118     3.850  0.8213  0.1309  0.5553
 
              Baa    -0.0132    -7.041    -2.513    -2.349  0.6764  0.3204  0.6632
    21 H(1)   Bbb    -0.0047    -2.482    -0.886    -0.828 -0.6463  0.6901  0.3257
              Bcc     0.0178     9.523     3.398     3.177 -0.3534 -0.6489  0.6738
 
              Baa    -0.7938  -100.244   -35.770   -33.438 -0.0935  0.0292  0.9952
    22 Co(59) Bbb     0.0948    11.966     4.270     3.991  0.9955 -0.0130  0.0939
              Bcc     0.6991    88.278    31.500    29.446  0.0156  0.9995 -0.0279
 
              Baa    -0.0178    -2.388    -0.852    -0.797  0.7404  0.6435 -0.1943
    23 C(13)  Bbb     0.0067     0.896     0.320     0.299 -0.6694  0.6796 -0.2999
              Bcc     0.0111     1.492     0.532     0.498 -0.0609  0.3521  0.9340
 
              Baa    -0.0141    -1.889    -0.674    -0.630 -0.4414 -0.4102  0.7980
    24 C(13)  Bbb    -0.0056    -0.755    -0.269    -0.252  0.8115 -0.5621  0.1599
              Bcc     0.0197     2.644     0.944     0.882  0.3830  0.7182  0.5810
 
              Baa    -0.0141    -1.888    -0.674    -0.630  0.2883  0.4598  0.8399
    25 C(13)  Bbb    -0.0056    -0.753    -0.269    -0.251  0.8236 -0.5665  0.0274
              Bcc     0.0197     2.641     0.943     0.881  0.4884  0.6839 -0.5420
 
              Baa    -0.0178    -2.387    -0.852    -0.796  0.6953  0.6577  0.2898
    26 C(13)  Bbb     0.0067     0.895     0.319     0.299  0.7094 -0.6929 -0.1292
              Bcc     0.0111     1.491     0.532     0.497 -0.1158 -0.2954  0.9483
 
              Baa    -0.0192    -2.582    -0.921    -0.861 -0.0933  0.0293  0.9952
    27 C(13)  Bbb    -0.0157    -2.102    -0.750    -0.701 -0.5747  0.8146 -0.0779
              Bcc     0.0349     4.684     1.671     1.562  0.8130  0.5792  0.0591
 
              Baa    -0.0052    -2.753    -0.982    -0.918 -0.0941  0.0292  0.9951
    28 H(1)   Bbb     0.0009     0.462     0.165     0.154 -0.1233  0.9915 -0.0407
              Bcc     0.0043     2.291     0.817     0.764  0.9879  0.1265  0.0897
 
              Baa    -0.0027    -1.457    -0.520    -0.486 -0.5644 -0.4489  0.6928
    29 H(1)   Bbb    -0.0010    -0.559    -0.199    -0.186  0.7403 -0.6465  0.1842
              Bcc     0.0038     2.015     0.719     0.672  0.3652  0.6169  0.6972
 
              Baa    -0.0026    -1.385    -0.494    -0.462  0.3752 -0.3728  0.8487
    30 H(1)   Bbb    -0.0020    -1.080    -0.385    -0.360  0.9140  0.3014 -0.2716
              Bcc     0.0046     2.465     0.879     0.822 -0.1545  0.8776  0.4539
 
              Baa    -0.0026    -1.384    -0.494    -0.462 -0.5275  0.4195  0.7387
    31 H(1)   Bbb    -0.0020    -1.081    -0.386    -0.361  0.8473  0.3236  0.4212
              Bcc     0.0046     2.464     0.879     0.822 -0.0624  0.8481 -0.5262
 
              Baa    -0.0027    -1.456    -0.519    -0.486  0.4296  0.4905  0.7582
    32 H(1)   Bbb    -0.0010    -0.560    -0.200    -0.187  0.7571 -0.6533 -0.0063
              Bcc     0.0038     2.016     0.719     0.672 -0.4922 -0.5768  0.6519
 
              Baa    -0.0121    -1.623    -0.579    -0.541  0.8849  0.2023  0.4196
    33 C(13)  Bbb     0.0003     0.042     0.015     0.014 -0.3889 -0.1751  0.9045
              Bcc     0.0118     1.581     0.564     0.527 -0.2564  0.9635  0.0763
 
              Baa    -0.0391    -5.240    -1.870    -1.748  0.6137  0.7857  0.0779
    34 C(13)  Bbb     0.0157     2.113     0.754     0.705  0.2214 -0.2660  0.9382
              Bcc     0.0233     3.128     1.116     1.043  0.7579 -0.5585 -0.3371
 
              Baa    -0.0391    -5.242    -1.870    -1.748  0.6212  0.7836 -0.0075
    35 C(13)  Bbb     0.0157     2.113     0.754     0.705 -0.3903  0.3177  0.8641
              Bcc     0.0233     3.129     1.116     1.044  0.6795 -0.5339  0.5032
 
              Baa    -0.0054    -2.882    -1.028    -0.961  0.9561  0.0168 -0.2926
    36 H(1)   Bbb     0.0008     0.412     0.147     0.137  0.2485  0.4828  0.8397
              Bcc     0.0046     2.470     0.881     0.824 -0.1554  0.8756 -0.4574
 
              Baa    -0.0027    -1.435    -0.512    -0.479  0.1650  0.6050  0.7789
    37 H(1)   Bbb     0.0003     0.135     0.048     0.045  0.0911  0.7770 -0.6228
              Bcc     0.0024     1.300     0.464     0.434  0.9821 -0.1738 -0.0731
 
              Baa    -0.0027    -1.437    -0.513    -0.479 -0.3101 -0.5592  0.7688
    38 H(1)   Bbb     0.0003     0.137     0.049     0.046 -0.0198  0.8124  0.5828
              Bcc     0.0024     1.300     0.464     0.434  0.9505 -0.1655  0.2630
 
              Baa    -0.0054    -2.874    -1.026    -0.959  0.8850  0.0382  0.4641
    39 H(1)   Bbb     0.0008     0.418     0.149     0.140 -0.4025 -0.4383  0.8036
              Bcc     0.0046     2.456     0.876     0.819 -0.2342  0.8980  0.3725
 
              Baa    -0.0131    -7.007    -2.500    -2.337  0.7915  0.2877 -0.5392
    40 H(1)   Bbb    -0.0047    -2.489    -0.888    -0.830 -0.5692  0.6681 -0.4792
              Bcc     0.0178     9.496     3.388     3.168  0.2224  0.6863  0.6925
 

 ---------------------------------------------------------------------------------

 D2PCM: PCM CHGder 2nd derivatives, FixD1E=F FixD2E=F DoIter=F DoCFld=F I1PDM=0
 Calling FoFJK, ICntrl=    100127 FMM=F ISym2X=0 I1Cent= 0 IOpClX= 1 NMat=1 NMatS=1 NMatT=0.
 Full mass-weighted force constant matrix:
 Low frequencies ---   -7.5540   -0.0019    0.0020    0.0025    2.1156    3.1240
 Low frequencies ---   16.7027   21.8933   26.2027
 Diagonal vibrational polarizability:
       22.6193426    1282.8540393      23.8158835
 Harmonic frequencies (cm**-1), IR intensities (KM/Mole), Raman scattering
 activities (A**4/AMU), depolarization ratios for plane and unpolarized
 incident light, reduced masses (AMU), force constants (mDyne/A),
 and normal coordinates:
                      1                      2                      3
                      A                      A                      A
 Frequencies --     16.5059                21.7445                26.1614
 Red. masses --      3.4558                 3.9013                 5.0885
 Frc consts  --      0.0006                 0.0011                 0.0021
 IR Inten    --      0.0027                 0.1614                 0.0045
  Atom  AN      X      Y      Z        X      Y      Z        X      Y      Z
     1  26     0.00  -0.00  -0.01    -0.00   0.00   0.02    -0.00  -0.00  -0.02
     2   6     0.08  -0.04  -0.01     0.13  -0.08   0.01    -0.03   0.12   0.14
     3   6     0.00  -0.00  -0.08     0.01  -0.01  -0.11    -0.01   0.01   0.22
     4   6    -0.08   0.05  -0.03    -0.13   0.08  -0.03     0.02  -0.12   0.15
     5   6    -0.06   0.03   0.08    -0.11   0.05   0.16     0.01  -0.08   0.04
     6   6     0.04  -0.02   0.10     0.07  -0.03   0.18    -0.02   0.06   0.03
     7   1    -0.15   0.09  -0.07    -0.24   0.15  -0.09     0.03  -0.22   0.18
     8   1    -0.12   0.06   0.15    -0.19   0.11   0.26     0.03  -0.16  -0.03
     9   1     0.08  -0.04   0.17     0.13  -0.08   0.30    -0.02   0.12  -0.05
    10   1     0.16  -0.09  -0.02     0.25  -0.16  -0.02    -0.05   0.23   0.16
    11   1     0.01  -0.01  -0.17     0.02  -0.01  -0.26    -0.01   0.02   0.31
    12   6     0.02  -0.01  -0.02    -0.03   0.01  -0.01     0.07   0.04  -0.12
    13   6     0.01  -0.01  -0.04    -0.02   0.00   0.03     0.05   0.03  -0.15
    14   6    -0.00  -0.00  -0.04     0.02  -0.01   0.03    -0.03  -0.03  -0.15
    15   6    -0.01   0.00  -0.02     0.03  -0.01   0.00    -0.06  -0.04  -0.13
    16   6     0.01  -0.00  -0.01     0.01  -0.00  -0.02     0.00  -0.00  -0.12
    17   6     0.00  -0.00  -0.00     0.01  -0.00  -0.06     0.00   0.00  -0.10
    18   6    -0.00   0.00   0.00     0.07   0.01  -0.08     0.04   0.05  -0.09
    19   1    -0.01   0.00  -0.05     0.02  -0.02   0.05    -0.07  -0.05  -0.17
    20   1     0.02  -0.01  -0.05    -0.03   0.01   0.05     0.09   0.05  -0.16
    21   1    -0.02   0.01  -0.02     0.05  -0.03  -0.01    -0.12  -0.08  -0.13
    22  27    -0.00  -0.00   0.01     0.00  -0.00  -0.02    -0.00   0.00   0.01
    23   6    -0.14   0.12   0.05     0.02  -0.09   0.03    -0.07  -0.04   0.11
    24   6    -0.07   0.07  -0.15    -0.00  -0.05   0.12    -0.04  -0.02   0.09
    25   6     0.09  -0.08  -0.13    -0.03   0.06   0.12     0.04   0.03   0.10
    26   6     0.12  -0.11   0.08    -0.03   0.09   0.02     0.06   0.04   0.12
    27   6    -0.02   0.01   0.19     0.00   0.00  -0.03    -0.01  -0.00   0.13
    28   1    -0.03   0.02   0.35     0.01   0.00  -0.11    -0.01  -0.00   0.15
    29   1    -0.26   0.22   0.08     0.04  -0.17   0.01    -0.12  -0.08   0.11
    30   1    -0.13   0.13  -0.29     0.00  -0.11   0.18    -0.07  -0.04   0.08
    31   1     0.17  -0.15  -0.25    -0.05   0.11   0.17     0.07   0.05   0.09
    32   1     0.23  -0.21   0.14    -0.05   0.17  -0.01     0.11   0.08   0.13
    33   6     0.01  -0.01   0.01    -0.05  -0.02  -0.09    -0.03  -0.05  -0.09
    34   6     0.00  -0.01   0.01    -0.02  -0.01  -0.13    -0.02  -0.03  -0.08
    35   6    -0.00   0.00   0.01     0.05   0.00  -0.12     0.03   0.04  -0.07
    36   1    -0.01   0.01   0.00     0.12   0.02  -0.06     0.07   0.10  -0.09
    37   1     0.00  -0.01   0.02    -0.05  -0.02  -0.15    -0.03  -0.06  -0.06
    38   1    -0.01   0.00   0.02     0.08   0.01  -0.14     0.05   0.07  -0.06
    39   1     0.01  -0.01   0.00    -0.10  -0.03  -0.08    -0.06  -0.10  -0.09
    40   1     0.03  -0.01  -0.02    -0.05   0.02  -0.02     0.13   0.08  -0.11
                      4                      5                      6
                      A                      A                      A
 Frequencies --     34.8850                59.4189               123.3138
 Red. masses --      5.8315                 6.9215                 4.4107
 Frc consts  --      0.0042                 0.0144                 0.0395
 IR Inten    --      0.0304                 7.6346                 0.7434
  Atom  AN      X      Y      Z        X      Y      Z        X      Y      Z
     1  26     0.03   0.01   0.00    -0.06  -0.08  -0.00    -0.00  -0.01   0.13
     2   6    -0.14   0.11  -0.01     0.02  -0.13   0.01    -0.11  -0.15  -0.06
     3   6    -0.20   0.04   0.00     0.06  -0.09   0.01    -0.01  -0.01  -0.07
     4   6    -0.13   0.08  -0.00     0.02  -0.13   0.01     0.11   0.14  -0.05
     5   6    -0.04   0.19  -0.02    -0.02  -0.18   0.00     0.08   0.10  -0.03
     6   6    -0.05   0.20  -0.02    -0.02  -0.18   0.00    -0.05  -0.08  -0.04
     7   1    -0.14   0.04   0.00     0.04  -0.11   0.01     0.21   0.27  -0.04
     8   1     0.03   0.24  -0.02    -0.06  -0.22  -0.00     0.15   0.19  -0.01
     9   1     0.01   0.28  -0.03    -0.06  -0.22  -0.00    -0.11  -0.15  -0.03
    10   1    -0.17   0.10  -0.00     0.04  -0.11   0.01    -0.22  -0.29  -0.07
    11   1    -0.27  -0.04   0.01     0.10  -0.05   0.01    -0.02  -0.03  -0.09
    12   6     0.13  -0.05   0.01    -0.03  -0.08   0.00     0.15   0.09  -0.01
    13   6     0.08  -0.09   0.00    -0.07  -0.12  -0.00     0.11   0.07  -0.07
    14   6     0.08  -0.10   0.00    -0.07  -0.12  -0.00    -0.09  -0.06  -0.09
    15   6     0.12  -0.05   0.01    -0.03  -0.08   0.00    -0.16  -0.10  -0.04
    16   6     0.14  -0.03   0.01     0.01  -0.04   0.00    -0.01  -0.00  -0.01
    17   6     0.12  -0.05   0.01     0.08   0.02   0.01    -0.01  -0.00   0.00
    18   6     0.09  -0.08   0.01     0.09   0.04   0.01    -0.01  -0.02  -0.01
    19   1     0.05  -0.12  -0.00    -0.09  -0.15  -0.00    -0.17  -0.11  -0.13
    20   1     0.06  -0.12  -0.00    -0.10  -0.15  -0.00     0.21   0.13  -0.10
    21   1     0.12  -0.05   0.01    -0.02  -0.07   0.00    -0.31  -0.19  -0.03
    22  27    -0.00  -0.03   0.00     0.05   0.09   0.00     0.00   0.00  -0.02
    23   6    -0.07   0.07  -0.01    -0.03   0.21  -0.01    -0.02  -0.02   0.01
    24   6    -0.14  -0.00  -0.00    -0.11   0.13  -0.01    -0.01  -0.01   0.01
    25   6    -0.14   0.00  -0.00    -0.11   0.13  -0.01     0.01   0.02   0.01
    26   6    -0.08   0.08  -0.01    -0.03   0.21  -0.01     0.02   0.03   0.01
    27   6    -0.03   0.12  -0.01     0.02   0.27  -0.01    -0.00   0.00   0.01
    28   1     0.02   0.18  -0.01     0.10   0.35  -0.00     0.00   0.01   0.01
    29   1    -0.06   0.08  -0.01    -0.00   0.24  -0.01    -0.04  -0.04   0.01
    30   1    -0.19  -0.06  -0.00    -0.16   0.07  -0.02    -0.03  -0.02   0.01
    31   1    -0.19  -0.04  -0.00    -0.16   0.07  -0.02     0.02   0.03   0.01
    32   1    -0.06   0.10  -0.01    -0.00   0.24  -0.01     0.04   0.05   0.01
    33   6     0.09  -0.08   0.01     0.09   0.04   0.01    -0.00   0.02  -0.01
    34   6     0.04  -0.14   0.01     0.08   0.03   0.01     0.00   0.02  -0.02
    35   6     0.04  -0.14   0.01     0.08   0.03   0.01     0.00  -0.01  -0.02
    36   1     0.10  -0.06   0.01     0.09   0.04   0.01    -0.01  -0.03  -0.00
    37   1    -0.00  -0.18   0.00     0.07   0.02   0.01     0.00   0.03  -0.03
    38   1     0.00  -0.17   0.00     0.07   0.02   0.01     0.00  -0.01  -0.03
    39   1     0.10  -0.07   0.01     0.09   0.04   0.01    -0.00   0.04  -0.01
    40   1     0.13  -0.04   0.01    -0.02  -0.07   0.00     0.29   0.18   0.01
                      7                      8                      9
                      A                      A                      A
 Frequencies --    126.2631               151.6077               158.6095
 Red. masses --      7.1110                 4.1427                 4.2183
 Frc consts  --      0.0668                 0.0561                 0.0625
 IR Inten    --     16.2964                 1.6813                 0.9886
  Atom  AN      X      Y      Z        X      Y      Z        X      Y      Z
     1  26    -0.16   0.18  -0.01     0.00  -0.00  -0.01     0.00  -0.00  -0.04
     2   6     0.07   0.04  -0.00    -0.00   0.00   0.00     0.03   0.04   0.01
     3   6     0.20   0.16   0.01    -0.00  -0.00   0.00    -0.00   0.00   0.01
     4   6     0.10   0.08   0.00     0.00  -0.00   0.00    -0.03  -0.04   0.00
     5   6    -0.07  -0.11  -0.01     0.00   0.00   0.00    -0.01  -0.02   0.00
     6   6    -0.09  -0.14  -0.01    -0.00  -0.00   0.00     0.01   0.02   0.00
     7   1     0.16   0.15   0.01     0.00  -0.01   0.00    -0.06  -0.08   0.00
     8   1    -0.19  -0.23  -0.02     0.00  -0.00   0.00    -0.03  -0.04  -0.00
     9   1    -0.22  -0.28  -0.01    -0.00   0.00   0.00     0.03   0.04  -0.00
    10   1     0.11   0.08  -0.00    -0.00   0.00   0.00     0.05   0.08   0.01
    11   1     0.34   0.32   0.02    -0.00  -0.00   0.01    -0.00   0.00   0.02
    12   6     0.11   0.03   0.01     0.06  -0.05   0.03     0.07  -0.09   0.09
    13   6    -0.00  -0.08  -0.01     0.05  -0.03  -0.07     0.05  -0.06  -0.08
    14   6    -0.03  -0.10  -0.01    -0.03   0.03  -0.08    -0.04   0.07  -0.09
    15   6     0.08   0.02   0.00    -0.06   0.05   0.02    -0.09   0.10   0.07
    16   6     0.15   0.05   0.01    -0.01   0.00   0.08    -0.02   0.00   0.17
    17   6     0.11   0.01   0.01    -0.01   0.00   0.07    -0.02   0.00   0.17
    18   6     0.06  -0.05   0.00     0.17   0.03   0.02     0.00  -0.15   0.09
    19   1    -0.12  -0.20  -0.01    -0.06   0.05  -0.15    -0.06   0.14  -0.19
    20   1    -0.08  -0.18  -0.03     0.09  -0.06  -0.13     0.10  -0.13  -0.17
    21   1     0.09   0.04   0.00    -0.12   0.09   0.03    -0.15   0.20   0.09
    22  27     0.01  -0.05  -0.00    -0.01   0.00   0.10     0.01  -0.01  -0.07
    23   6    -0.01  -0.05   0.00     0.10   0.11  -0.04    -0.07  -0.07   0.02
    24   6    -0.02  -0.06   0.00     0.07   0.07  -0.04    -0.05  -0.05   0.03
    25   6    -0.02  -0.05  -0.00    -0.06  -0.06  -0.05     0.03   0.04   0.03
    26   6    -0.01  -0.04  -0.00    -0.10  -0.11  -0.05     0.06   0.08   0.03
    27   6    -0.01  -0.04   0.00     0.00  -0.00  -0.05     0.00   0.01   0.03
    28   1    -0.01  -0.04   0.00     0.00  -0.01  -0.05     0.01   0.01   0.02
    29   1    -0.01  -0.05   0.00     0.20   0.21  -0.03    -0.13  -0.14   0.02
    30   1    -0.03  -0.07   0.00     0.13   0.13  -0.03    -0.10  -0.10   0.02
    31   1    -0.03  -0.06   0.00    -0.12  -0.13  -0.04     0.07   0.09   0.03
    32   1    -0.01  -0.04   0.00    -0.19  -0.21  -0.05     0.13   0.15   0.03
    33   6     0.06  -0.04   0.01    -0.17  -0.03  -0.01    -0.02   0.16   0.08
    34   6     0.02  -0.09   0.00    -0.09  -0.02  -0.14     0.00   0.10  -0.07
    35   6     0.02  -0.10   0.00     0.12   0.01  -0.12     0.02  -0.10  -0.06
    36   1     0.08  -0.04   0.01     0.33   0.07   0.07     0.00  -0.30   0.12
    37   1    -0.01  -0.12  -0.01    -0.19  -0.05  -0.23     0.01   0.20  -0.17
    38   1    -0.01  -0.13  -0.00     0.23   0.03  -0.19     0.04  -0.19  -0.16
    39   1     0.07  -0.03   0.01    -0.34  -0.07   0.01    -0.03   0.30   0.10
    40   1     0.15   0.08   0.02     0.11  -0.09   0.06     0.12  -0.19   0.13
                     10                     11                     12
                      A                      A                      A
 Frequencies --    167.4002               181.7287               221.1036
 Red. masses --      5.5300                 5.9740                 4.3679
 Frc consts  --      0.0913                 0.1162                 0.1258
 IR Inten    --     55.1834              1127.8062                 0.4817
  Atom  AN      X      Y      Z        X      Y      Z        X      Y      Z
     1  26     0.01  -0.03   0.00     0.02   0.01   0.00     0.00  -0.00   0.01
     2   6    -0.01  -0.02   0.00     0.10   0.15   0.01    -0.15  -0.15   0.06
     3   6    -0.01  -0.03  -0.00     0.14   0.19   0.01    -0.01   0.01   0.08
     4   6    -0.01  -0.03   0.00     0.11   0.16   0.00     0.13   0.16   0.08
     5   6     0.01  -0.01   0.00     0.08   0.12   0.00     0.04   0.08   0.08
     6   6     0.01  -0.01   0.00     0.08   0.12   0.01    -0.08  -0.08   0.07
     7   1    -0.01  -0.03   0.00     0.13   0.19   0.01     0.20   0.23   0.09
     8   1     0.02  -0.00   0.00     0.09   0.13   0.01     0.08   0.13   0.09
     9   1     0.02   0.00   0.00     0.08   0.13   0.01    -0.12  -0.13   0.08
    10   1    -0.01  -0.02   0.00     0.13   0.18   0.01    -0.23  -0.23   0.06
    11   1    -0.02  -0.04  -0.00     0.19   0.24   0.01    -0.01   0.01   0.10
    12   6     0.06  -0.03   0.01    -0.15  -0.16  -0.00    -0.13  -0.20  -0.05
    13   6     0.00  -0.10   0.00    -0.11  -0.12  -0.00    -0.04  -0.11  -0.10
    14   6    -0.00  -0.10  -0.00    -0.11  -0.11  -0.02     0.06   0.11  -0.09
    15   6     0.06  -0.03   0.01    -0.14  -0.15  -0.02     0.14   0.20  -0.04
    16   6     0.10   0.02   0.02    -0.15  -0.14  -0.01     0.01   0.00  -0.03
    17   6     0.11   0.04   0.02    -0.09  -0.13  -0.00     0.00   0.00  -0.03
    18   6     0.06   0.01   0.01    -0.04  -0.07   0.00    -0.01   0.02  -0.02
    19   1    -0.04  -0.13  -0.01    -0.11  -0.12  -0.02     0.09   0.18  -0.14
    20   1    -0.03  -0.14  -0.00    -0.12  -0.13  -0.01    -0.06  -0.18  -0.14
    21   1     0.07  -0.02   0.01    -0.17  -0.18  -0.02     0.21   0.32  -0.03
    22  27    -0.12   0.13  -0.02     0.00  -0.01   0.00     0.00  -0.00  -0.01
    23   6    -0.01  -0.05   0.00     0.04   0.05  -0.01    -0.01  -0.01  -0.00
    24   6     0.16   0.14   0.01     0.06   0.09  -0.01    -0.00  -0.01  -0.00
    25   6     0.17   0.15   0.02     0.06   0.09   0.01     0.00   0.00  -0.00
    26   6    -0.00  -0.04   0.00     0.04   0.05   0.01     0.01   0.01  -0.00
    27   6    -0.11  -0.16  -0.00     0.07   0.08   0.00    -0.00  -0.00  -0.00
    28   1    -0.26  -0.32  -0.01     0.10   0.10   0.01    -0.00  -0.00  -0.00
    29   1    -0.06  -0.09  -0.00     0.05   0.07  -0.00    -0.02  -0.02  -0.00
    30   1     0.28   0.28   0.02     0.09   0.11   0.00    -0.01  -0.01  -0.00
    31   1     0.29   0.29   0.02     0.09   0.11   0.01     0.01   0.01  -0.00
    32   1    -0.05  -0.07  -0.00     0.05   0.07   0.01     0.02   0.02  -0.00
    33   6     0.06   0.02   0.00    -0.04  -0.07  -0.00     0.01  -0.02  -0.01
    34   6    -0.06  -0.11  -0.01    -0.04  -0.08  -0.00     0.01  -0.01   0.01
    35   6    -0.06  -0.12  -0.00    -0.04  -0.08  -0.00    -0.01   0.01   0.01
    36   1     0.08   0.03   0.02    -0.06  -0.09  -0.00    -0.02   0.04  -0.02
    37   1    -0.16  -0.20  -0.01    -0.05  -0.09  -0.00     0.01  -0.02   0.03
    38   1    -0.16  -0.22  -0.02    -0.05  -0.09  -0.00    -0.02   0.02   0.02
    39   1     0.09   0.06   0.01    -0.06  -0.09  -0.00     0.03  -0.04  -0.02
    40   1     0.08  -0.03   0.01    -0.18  -0.19  -0.01    -0.20  -0.31  -0.05
                     13                     14                     15
                      A                      A                      A
 Frequencies --    270.9693               289.2305               333.4102
 Red. masses --      4.9388                 5.3048                 4.3092
 Frc consts  --      0.2137                 0.2615                 0.2822
 IR Inten    --     55.6238                27.5390                 0.5031
  Atom  AN      X      Y      Z        X      Y      Z        X      Y      Z
     1  26    -0.02   0.02  -0.00     0.07  -0.09   0.01    -0.01   0.00   0.08
     2   6     0.08  -0.02   0.01    -0.00   0.13   0.00     0.06   0.07  -0.03
     3   6    -0.02  -0.11   0.00     0.11   0.23   0.00     0.01   0.00  -0.04
     4   6     0.08  -0.02   0.01    -0.01   0.13  -0.01    -0.05  -0.07  -0.04
     5   6     0.19   0.12   0.01    -0.16  -0.04  -0.01    -0.01  -0.03  -0.05
     6   6     0.19   0.12   0.03    -0.16  -0.04  -0.03     0.02   0.03  -0.04
     7   1     0.08  -0.03   0.02     0.01   0.17  -0.02    -0.07  -0.09  -0.04
     8   1     0.26   0.17   0.00    -0.21  -0.08   0.00    -0.02  -0.05  -0.06
     9   1     0.25   0.17   0.04    -0.20  -0.08  -0.04     0.03   0.04  -0.06
    10   1     0.08  -0.03   0.00     0.02   0.17   0.00     0.08   0.09  -0.03
    11   1    -0.10  -0.20  -0.00     0.24   0.38   0.01     0.01   0.00  -0.05
    12   6    -0.03  -0.03  -0.01     0.01  -0.06  -0.00     0.00  -0.07   0.05
    13   6    -0.13  -0.16  -0.01     0.04  -0.04   0.01     0.02  -0.04  -0.03
    14   6    -0.13  -0.15  -0.02     0.03  -0.04   0.01    -0.01   0.04  -0.04
    15   6    -0.03  -0.02   0.00    -0.00  -0.07   0.01    -0.02   0.07   0.04
    16   6     0.06   0.07   0.00    -0.02  -0.06   0.00    -0.01   0.00   0.07
    17   6     0.06   0.10   0.00     0.02   0.01   0.00     0.00   0.00   0.00
    18   6     0.04   0.10  -0.00     0.06   0.07   0.01     0.10   0.18   0.02
    19   1    -0.21  -0.22  -0.03     0.05  -0.02   0.00    -0.04   0.07  -0.10
    20   1    -0.21  -0.23  -0.01     0.06  -0.01   0.02     0.05  -0.07  -0.08
    21   1    -0.02  -0.01   0.00    -0.01  -0.10   0.00    -0.06   0.12   0.06
    22  27    -0.00   0.00  -0.00    -0.01   0.03  -0.00     0.00  -0.00  -0.03
    23   6    -0.07  -0.08   0.00    -0.10  -0.07   0.00    -0.09  -0.11  -0.06
    24   6    -0.08  -0.09  -0.00    -0.06  -0.04  -0.00    -0.05  -0.06  -0.06
    25   6    -0.08  -0.09  -0.01    -0.06  -0.04  -0.01     0.07   0.06  -0.06
    26   6    -0.07  -0.08  -0.01    -0.09  -0.07  -0.01     0.11   0.11  -0.05
    27   6    -0.07  -0.08  -0.00    -0.12  -0.11  -0.01     0.01  -0.00  -0.07
    28   1    -0.09  -0.11  -0.01    -0.18  -0.17  -0.01     0.01  -0.00  -0.08
    29   1    -0.09  -0.10  -0.00    -0.13  -0.11  -0.00    -0.16  -0.20  -0.07
    30   1    -0.11  -0.12  -0.00    -0.07  -0.04  -0.01    -0.11  -0.11  -0.08
    31   1    -0.11  -0.12  -0.01    -0.07  -0.04  -0.01     0.12   0.10  -0.07
    32   1    -0.08  -0.10  -0.01    -0.13  -0.11  -0.01     0.18   0.20  -0.05
    33   6     0.04   0.10   0.00     0.06   0.07  -0.00    -0.10  -0.18   0.01
    34   6     0.05   0.11   0.00     0.10   0.14   0.01    -0.06  -0.12   0.09
    35   6     0.05   0.11   0.00     0.10   0.14   0.00     0.04   0.12   0.10
    36   1     0.06   0.12   0.00     0.07   0.09   0.01     0.16   0.32   0.01
    37   1     0.08   0.14   0.01     0.16   0.19   0.02    -0.09  -0.20   0.16
    38   1     0.08   0.14   0.00     0.16   0.19  -0.00     0.06   0.21   0.16
    39   1     0.06   0.12   0.00     0.07   0.09   0.00    -0.16  -0.31   0.00
    40   1    -0.03  -0.02  -0.01     0.00  -0.07   0.00     0.05  -0.12   0.07
                     16                     17                     18
                      A                      A                      A
 Frequencies --    336.4467               351.5754               366.6026
 Red. masses --      5.8721                 7.2917                 5.6346
 Frc consts  --      0.3916                 0.5310                 0.4462
 IR Inten    --     12.7377                 8.5418                31.1430
  Atom  AN      X      Y      Z        X      Y      Z        X      Y      Z
     1  26    -0.07   0.10  -0.01    -0.02   0.01   0.21    -0.04  -0.05  -0.00
     2   6     0.01  -0.06  -0.00     0.13   0.15  -0.08     0.02   0.02   0.00
     3   6    -0.05  -0.10  -0.00     0.01  -0.00  -0.10     0.01   0.02   0.00
     4   6     0.01  -0.05   0.01    -0.11  -0.15  -0.09     0.02   0.02  -0.00
     5   6     0.07   0.02   0.00    -0.02  -0.07  -0.11     0.02   0.03  -0.00
     6   6     0.06   0.01   0.01     0.04   0.06  -0.11     0.02   0.03   0.00
     7   1    -0.00  -0.07   0.01    -0.14  -0.18  -0.10     0.03   0.03   0.00
     8   1     0.07   0.02  -0.00    -0.02  -0.10  -0.13     0.04   0.05  -0.00
     9   1     0.07   0.01   0.02     0.05   0.09  -0.13     0.04   0.05   0.00
    10   1    -0.01  -0.08  -0.00     0.15   0.18  -0.08     0.03   0.03   0.00
    11   1    -0.10  -0.17  -0.00     0.02   0.00  -0.11     0.02   0.02   0.00
    12   6    -0.01  -0.11   0.01    -0.08  -0.13  -0.06    -0.18   0.05  -0.00
    13   6     0.14   0.07   0.00    -0.02  -0.08  -0.10    -0.07   0.20  -0.01
    14   6     0.14   0.07   0.02     0.04   0.07  -0.10    -0.07   0.20  -0.02
    15   6    -0.00  -0.10  -0.01     0.10   0.13  -0.05    -0.17   0.05  -0.04
    16   6    -0.12  -0.20  -0.00     0.01  -0.00  -0.05    -0.10   0.00  -0.01
    17   6    -0.08  -0.18  -0.00     0.00  -0.00  -0.07     0.15   0.08   0.01
    18   6     0.04  -0.07   0.01    -0.09  -0.08  -0.07     0.21   0.03  -0.00
    19   1     0.20   0.12   0.04     0.03   0.09  -0.14     0.01   0.27   0.01
    20   1     0.20   0.11  -0.01    -0.00  -0.10  -0.14     0.01   0.27  -0.02
    21   1    -0.02  -0.12  -0.01     0.10   0.16  -0.05    -0.21   0.06  -0.03
    22  27     0.02   0.01   0.00     0.00  -0.00  -0.01     0.05  -0.00   0.01
    23   6    -0.11  -0.01  -0.00     0.08   0.10   0.06    -0.05  -0.04  -0.00
    24   6     0.02   0.12  -0.01     0.05   0.06   0.06    -0.03  -0.01  -0.00
    25   6     0.02   0.12   0.00    -0.06  -0.05   0.05    -0.03  -0.01  -0.00
    26   6    -0.11  -0.00  -0.02    -0.09  -0.09   0.05    -0.05  -0.04  -0.01
    27   6    -0.18  -0.10  -0.01    -0.01   0.00   0.06    -0.06  -0.06  -0.00
    28   1    -0.26  -0.19  -0.02    -0.01   0.00   0.08    -0.08  -0.09  -0.00
    29   1    -0.16  -0.03  -0.00     0.13   0.16   0.07    -0.08  -0.06  -0.00
    30   1     0.06   0.19  -0.01     0.09   0.10   0.07    -0.04  -0.02  -0.00
    31   1     0.06   0.19   0.01    -0.10  -0.09   0.06    -0.04  -0.02  -0.00
    32   1    -0.15  -0.03  -0.02    -0.15  -0.16   0.05    -0.08  -0.07  -0.01
    33   6     0.04  -0.08  -0.00     0.09   0.07  -0.06     0.21   0.04   0.04
    34   6     0.16   0.07   0.02     0.06   0.05  -0.05     0.04  -0.19   0.01
    35   6     0.16   0.07   0.01    -0.05  -0.05  -0.05     0.04  -0.19   0.01
    36   1     0.03  -0.10   0.01    -0.16  -0.13  -0.09     0.27   0.04   0.02
    37   1     0.24   0.14   0.04     0.10   0.09  -0.04    -0.07  -0.27  -0.03
    38   1     0.24   0.14   0.01    -0.08  -0.08  -0.06    -0.07  -0.28   0.02
    39   1     0.03  -0.11  -0.00     0.17   0.12  -0.06     0.27   0.05   0.03
    40   1    -0.03  -0.14   0.01    -0.09  -0.17  -0.06    -0.21   0.06  -0.02
                     19                     20                     21
                      A                      A                      A
 Frequencies --    386.7998               401.6343               403.5804
 Red. masses --      7.2734                 9.5468                 7.0862
 Frc consts  --      0.6412                 0.9073                 0.6800
 IR Inten    --     27.7731                 0.4974                28.5807
  Atom  AN      X      Y      Z        X      Y      Z        X      Y      Z
     1  26    -0.04   0.04  -0.00     0.24   0.22   0.02    -0.02  -0.01   0.04
     2   6     0.01  -0.01  -0.00    -0.12  -0.11  -0.01     0.02   0.02  -0.01
     3   6    -0.01  -0.02  -0.00    -0.07  -0.05  -0.01     0.01   0.00  -0.02
     4   6     0.01  -0.01   0.00    -0.12  -0.11  -0.01    -0.01  -0.01  -0.01
     5   6     0.02   0.01  -0.00    -0.10  -0.13   0.00     0.01   0.00  -0.02
     6   6     0.02   0.01   0.00    -0.10  -0.13  -0.02     0.01   0.01  -0.01
     7   1     0.01  -0.01   0.00    -0.22  -0.20  -0.02     0.01  -0.00  -0.01
     8   1     0.02   0.01  -0.00    -0.18  -0.19   0.01     0.02   0.01  -0.02
     9   1     0.02   0.00   0.01    -0.17  -0.19  -0.04     0.00   0.01  -0.02
    10   1     0.01  -0.01  -0.00    -0.22  -0.20  -0.01     0.02   0.02  -0.01
    11   1    -0.02  -0.04  -0.00    -0.13  -0.11  -0.01     0.01   0.01  -0.02
    12   6    -0.03  -0.12   0.00    -0.16  -0.09  -0.02    -0.06   0.03  -0.13
    13   6     0.12   0.04   0.00    -0.11  -0.07   0.00    -0.04   0.02  -0.02
    14   6     0.12   0.04   0.02    -0.10  -0.08  -0.02     0.06  -0.01  -0.01
    15   6    -0.02  -0.12  -0.00    -0.15  -0.10  -0.02     0.10  -0.02  -0.11
    16   6    -0.09  -0.15  -0.00    -0.05  -0.00  -0.02     0.02  -0.00  -0.14
    17   6    -0.00  -0.05   0.00     0.03   0.04   0.01    -0.01  -0.00   0.04
    18   6     0.06   0.02   0.02     0.06   0.03   0.00    -0.03  -0.13   0.04
    19   1     0.17   0.08   0.03    -0.15  -0.12  -0.03     0.08  -0.05   0.06
    20   1     0.17   0.08  -0.00    -0.17  -0.11   0.01    -0.07   0.06   0.04
    21   1    -0.03  -0.15  -0.01    -0.24  -0.18  -0.02     0.18  -0.09  -0.14
    22  27    -0.10   0.17  -0.01     0.02   0.00   0.02    -0.02   0.01   0.20
    23   6     0.13  -0.05   0.01    -0.03  -0.04  -0.01    -0.12  -0.16  -0.11
    24   6    -0.07  -0.26   0.02    -0.02  -0.02  -0.01    -0.09  -0.10  -0.13
    25   6    -0.07  -0.26  -0.02    -0.01  -0.00  -0.01     0.11   0.09  -0.11
    26   6     0.13  -0.06   0.02    -0.01  -0.01  -0.01     0.14   0.16  -0.09
    27   6     0.21   0.07   0.02    -0.01  -0.02  -0.01     0.01  -0.00  -0.13
    28   1     0.26   0.12   0.02    -0.01  -0.02  -0.01     0.02  -0.00  -0.18
    29   1     0.16  -0.08   0.00    -0.05  -0.05  -0.01    -0.15  -0.21  -0.12
    30   1    -0.14  -0.35   0.04    -0.04  -0.03  -0.01    -0.14  -0.13  -0.16
    31   1    -0.13  -0.36  -0.04    -0.01  -0.01  -0.01     0.17   0.12  -0.14
    32   1     0.16  -0.09   0.03    -0.02  -0.02  -0.01     0.18   0.21  -0.10
    33   6     0.06   0.02  -0.01     0.06   0.05   0.02     0.02   0.12   0.04
    34   6     0.01  -0.01   0.00    -0.01  -0.04  -0.01     0.00   0.09  -0.08
    35   6     0.01  -0.02  -0.00    -0.01  -0.05  -0.00     0.01  -0.08  -0.07
    36   1     0.08   0.04   0.02     0.08   0.04   0.01     0.03  -0.18   0.08
    37   1    -0.06  -0.09   0.01    -0.05  -0.06  -0.03    -0.04   0.12  -0.17
    38   1    -0.06  -0.09  -0.02    -0.04  -0.08  -0.01     0.08  -0.12  -0.16
    39   1     0.09   0.05  -0.01     0.07   0.07   0.02    -0.05   0.18   0.06
    40   1    -0.04  -0.16   0.01    -0.26  -0.16  -0.04    -0.12   0.10  -0.17
                     22                     23                     24
                      A                      A                      A
 Frequencies --    466.0040               471.0708               472.6029
 Red. masses --      6.0055                 5.3750                 6.9793
 Frc consts  --      0.7684                 0.7028                 0.9185
 IR Inten    --      7.0255                11.0546                83.2983
  Atom  AN      X      Y      Z        X      Y      Z        X      Y      Z
     1  26     0.03  -0.01   0.00    -0.00  -0.00  -0.03    -0.02  -0.00   0.01
     2   6    -0.00   0.00  -0.00    -0.01  -0.02   0.00     0.01   0.01  -0.00
     3   6    -0.00   0.00  -0.00    -0.00  -0.00   0.01     0.00  -0.00  -0.00
     4   6    -0.00   0.00   0.00     0.01   0.02   0.01     0.01   0.00  -0.00
     5   6    -0.01  -0.01   0.00    -0.02  -0.02  -0.00     0.01   0.01  -0.00
     6   6    -0.01  -0.01  -0.00     0.02   0.02   0.00     0.00   0.00   0.00
     7   1    -0.01   0.00  -0.00     0.00   0.01   0.01     0.02   0.01   0.00
     8   1    -0.01  -0.00   0.00    -0.04  -0.03   0.00     0.02   0.01  -0.00
     9   1    -0.01  -0.00  -0.01     0.04   0.03   0.01    -0.00  -0.00   0.00
    10   1    -0.01   0.00  -0.00     0.00  -0.00   0.01     0.01   0.01  -0.00
    11   1    -0.00   0.00   0.00    -0.00   0.00   0.01     0.01   0.00  -0.00
    12   6     0.01   0.16   0.01     0.07  -0.08   0.17     0.01  -0.06  -0.06
    13   6    -0.16   0.00   0.00     0.10  -0.02   0.02     0.07  -0.03  -0.01
    14   6    -0.16   0.00  -0.03    -0.06   0.01   0.01     0.11  -0.04   0.02
    15   6     0.01   0.16  -0.02    -0.10   0.06   0.16     0.05  -0.09  -0.02
    16   6     0.04   0.08   0.00    -0.02  -0.00   0.17    -0.02  -0.04  -0.04
    17   6    -0.10  -0.16  -0.01     0.02   0.01  -0.22    -0.01   0.09   0.05
    18   6    -0.06  -0.24  -0.00    -0.15   0.01  -0.21    -0.11   0.02   0.05
    19   1    -0.20  -0.04  -0.03    -0.10   0.07  -0.10     0.12  -0.04   0.04
    20   1    -0.20  -0.04  -0.01     0.15  -0.08  -0.07     0.06  -0.00   0.03
    21   1     0.01   0.22  -0.01    -0.19   0.17   0.19     0.09  -0.15  -0.04
    22  27     0.04   0.14  -0.00     0.03   0.02   0.10     0.21   0.11  -0.01
    23   6    -0.01  -0.04   0.00    -0.04  -0.04  -0.02    -0.07  -0.04   0.02
    24   6    -0.04  -0.05   0.00    -0.03  -0.02  -0.04    -0.05  -0.01   0.01
    25   6    -0.04  -0.05  -0.01     0.02   0.02  -0.03    -0.06  -0.02  -0.00
    26   6    -0.01  -0.04  -0.00     0.01   0.02  -0.03    -0.08  -0.06  -0.01
    27   6    -0.00  -0.03   0.00    -0.01  -0.02  -0.04    -0.09  -0.09   0.00
    28   1    -0.07  -0.10  -0.00    -0.03  -0.03  -0.05    -0.17  -0.16   0.00
    29   1    -0.06  -0.11  -0.01    -0.03  -0.04  -0.02    -0.17  -0.12   0.01
    30   1    -0.07  -0.09   0.01    -0.05  -0.03  -0.05    -0.15  -0.11  -0.01
    31   1    -0.06  -0.09  -0.01    -0.00  -0.01  -0.04    -0.15  -0.11   0.01
    32   1    -0.07  -0.11  -0.00    -0.03  -0.02  -0.03    -0.17  -0.14  -0.02
    33   6    -0.06  -0.24   0.00     0.14  -0.01  -0.19    -0.18   0.03   0.02
    34   6     0.16  -0.04   0.03     0.05  -0.01  -0.05    -0.23  -0.06  -0.03
    35   6     0.17  -0.04   0.00    -0.13  -0.02  -0.05    -0.18  -0.06   0.02
    36   1    -0.13  -0.38   0.01    -0.29   0.10  -0.29    -0.21  -0.08   0.04
    37   1     0.17  -0.04   0.04     0.07  -0.08   0.04    -0.35  -0.16  -0.06
    38   1     0.18  -0.04  -0.00    -0.20   0.02   0.02    -0.27  -0.17  -0.01
    39   1    -0.12  -0.38  -0.01     0.22  -0.13  -0.23    -0.34  -0.01   0.04
    40   1     0.02   0.22   0.00     0.16  -0.20   0.23    -0.00  -0.06  -0.06
                     25                     26                     27
                      A                      A                      A
 Frequencies --    527.4059               583.8850               584.0477
 Red. masses --      4.9930                 3.8347                 3.8974
 Frc consts  --      0.8183                 0.7702                 0.7833
 IR Inten    --      0.7302               109.0323               524.7613
  Atom  AN      X      Y      Z        X      Y      Z        X      Y      Z
     1  26    -0.00  -0.00  -0.01    -0.00  -0.00   0.00     0.01   0.00   0.00
     2   6     0.05   0.12   0.00    -0.03  -0.03   0.00     0.06   0.06  -0.00
     3   6     0.01   0.01  -0.04     0.03   0.03   0.00    -0.06  -0.06  -0.00
     4   6    -0.06  -0.13  -0.00    -0.02  -0.02  -0.00     0.06   0.06   0.01
     5   6     0.20   0.20   0.06     0.01   0.00  -0.00    -0.02  -0.01   0.00
     6   6    -0.20  -0.20   0.04     0.01   0.01   0.00    -0.02  -0.02  -0.01
     7   1    -0.11  -0.16  -0.01    -0.03  -0.04  -0.00     0.08   0.09   0.01
     8   1     0.26   0.28   0.07     0.01   0.01  -0.00    -0.04  -0.03   0.00
     9   1    -0.27  -0.27   0.03     0.02   0.02   0.00    -0.04  -0.03  -0.01
    10   1     0.10   0.14   0.00    -0.04  -0.04  -0.00     0.08   0.09   0.00
    11   1     0.01   0.01  -0.02     0.04   0.04   0.00    -0.09  -0.09  -0.01
    12   6     0.07   0.11   0.02     0.02   0.01   0.00    -0.04  -0.03  -0.01
    13   6    -0.16  -0.18  -0.03     0.00   0.00   0.00     0.01   0.01  -0.00
    14   6     0.16   0.18  -0.01    -0.00  -0.01  -0.00     0.00   0.00   0.00
    15   6    -0.07  -0.11   0.01     0.02   0.01  -0.00    -0.04  -0.02   0.00
    16   6    -0.00   0.00   0.05    -0.01  -0.01  -0.00     0.03   0.02   0.00
    17   6     0.00  -0.00  -0.03    -0.01  -0.02  -0.01     0.04   0.04  -0.00
    18   6    -0.02   0.00  -0.03    -0.02  -0.02  -0.00    -0.03  -0.05   0.00
    19   1     0.21   0.23  -0.01    -0.01  -0.01  -0.00     0.00   0.01   0.00
    20   1    -0.20  -0.23  -0.04     0.00   0.00  -0.00     0.01   0.01  -0.00
    21   1    -0.13  -0.13   0.02     0.03   0.03   0.00    -0.07  -0.04   0.00
    22  27    -0.00   0.00   0.01     0.00   0.00  -0.00    -0.00  -0.00  -0.00
    23   6     0.00  -0.00  -0.00     0.06   0.03   0.00     0.20   0.23   0.02
    24   6    -0.01  -0.01  -0.00    -0.16  -0.17  -0.03    -0.12  -0.15   0.00
    25   6     0.01   0.01  -0.00     0.19   0.22   0.01     0.05   0.03  -0.02
    26   6    -0.00  -0.00  -0.00    -0.19  -0.19  -0.01     0.09   0.13  -0.01
    27   6     0.00   0.00  -0.00     0.08   0.09   0.03    -0.18  -0.19   0.00
    28   1     0.00   0.00  -0.00     0.14   0.15   0.06    -0.32  -0.32   0.00
    29   1     0.01   0.01  -0.00     0.10   0.06   0.00     0.34   0.38   0.04
    30   1    -0.01  -0.01  -0.00    -0.26  -0.28  -0.05    -0.20  -0.25   0.00
    31   1     0.01   0.01  -0.00     0.33   0.37   0.01     0.08   0.05  -0.03
    32   1    -0.01  -0.01  -0.00    -0.32  -0.33  -0.01     0.15   0.21  -0.01
    33   6     0.02  -0.00  -0.03     0.03   0.06   0.01    -0.01  -0.02  -0.00
    34   6     0.01  -0.01  -0.00    -0.06  -0.06   0.01    -0.02  -0.03  -0.00
    35   6    -0.01   0.01  -0.00     0.06   0.07   0.01     0.03   0.03   0.01
    36   1    -0.03   0.02  -0.04    -0.04  -0.04  -0.00    -0.06  -0.09   0.00
    37   1     0.01  -0.03   0.02    -0.11  -0.11   0.01    -0.03  -0.04   0.00
    38   1    -0.01   0.03   0.01     0.09   0.11   0.02     0.05   0.05   0.01
    39   1     0.03  -0.02  -0.03     0.07   0.09   0.01    -0.01  -0.03  -0.00
    40   1     0.13   0.14   0.04     0.02   0.01   0.00    -0.07  -0.05  -0.01
                     28                     29                     30
                      A                      A                      A
 Frequencies --    591.4717               598.6062               601.7996
 Red. masses --      3.7535                 4.7321                 4.1428
 Frc consts  --      0.7737                 0.9991                 0.8840
 IR Inten    --      0.1712               107.1589                99.9151
  Atom  AN      X      Y      Z        X      Y      Z        X      Y      Z
     1  26    -0.00  -0.00   0.00    -0.02  -0.01  -0.00    -0.00  -0.00  -0.00
     2   6    -0.00  -0.01  -0.00    -0.11  -0.11   0.00    -0.14  -0.15  -0.00
     3   6    -0.00  -0.00   0.00     0.13   0.13   0.01     0.18   0.18   0.01
     4   6     0.01   0.01   0.00    -0.10  -0.10  -0.02    -0.15  -0.16  -0.02
     5   6    -0.01  -0.01  -0.00     0.05   0.04  -0.01     0.08   0.07  -0.01
     6   6     0.01   0.01  -0.00     0.05   0.05   0.02     0.06   0.05   0.02
     7   1     0.01   0.01   0.00    -0.16  -0.17  -0.02    -0.24  -0.26  -0.03
     8   1    -0.01  -0.02  -0.00     0.08   0.07  -0.01     0.14   0.13  -0.00
     9   1     0.01   0.01  -0.00     0.08   0.08   0.02     0.11   0.10   0.03
    10   1    -0.01  -0.01  -0.00    -0.17  -0.18  -0.00    -0.23  -0.23  -0.01
    11   1    -0.00  -0.00   0.00     0.23   0.25   0.02     0.30   0.32   0.02
    12   6     0.00  -0.00   0.00    -0.12  -0.12  -0.03     0.06   0.05   0.01
    13   6    -0.00  -0.01  -0.00     0.07   0.05  -0.01    -0.01  -0.00   0.01
    14   6     0.00   0.01  -0.00     0.06   0.05   0.02    -0.05  -0.04  -0.01
    15   6    -0.01  -0.00   0.00    -0.12  -0.11   0.01     0.08   0.07   0.00
    16   6     0.00   0.00   0.00     0.18   0.17   0.01    -0.08  -0.07  -0.01
    17   6     0.00   0.00  -0.01     0.17   0.17   0.01    -0.11  -0.11  -0.01
    18   6    -0.12  -0.14  -0.01    -0.10  -0.11  -0.02     0.05   0.06   0.01
    19   1     0.01   0.02  -0.01     0.08   0.07   0.02    -0.07  -0.06  -0.01
    20   1    -0.01  -0.02  -0.01     0.09   0.08  -0.01    -0.02  -0.00   0.01
    21   1    -0.00   0.01   0.01    -0.22  -0.22   0.00     0.13   0.13   0.00
    22  27    -0.00  -0.00  -0.00    -0.02   0.00  -0.00     0.01   0.00   0.00
    23   6    -0.04  -0.04  -0.00     0.00  -0.00  -0.00     0.06   0.07   0.01
    24   6     0.06   0.07   0.00     0.01   0.00  -0.00    -0.03  -0.03   0.00
    25   6    -0.06  -0.07  -0.00     0.01   0.00   0.00    -0.03  -0.03  -0.01
    26   6     0.04   0.04   0.00     0.00  -0.00   0.00     0.06   0.07   0.00
    27   6    -0.00  -0.00  -0.00     0.01   0.01   0.00    -0.09  -0.10  -0.00
    28   1     0.00  -0.00  -0.01    -0.00  -0.00  -0.00    -0.14  -0.16  -0.01
    29   1    -0.07  -0.07  -0.01     0.01  -0.00  -0.00     0.10   0.13   0.01
    30   1     0.11   0.12   0.01     0.02   0.02  -0.00    -0.05  -0.07   0.01
    31   1    -0.11  -0.11  -0.00     0.02   0.02   0.00    -0.05  -0.07  -0.02
    32   1     0.07   0.07   0.00     0.00  -0.01   0.00     0.10   0.13  -0.00
    33   6     0.11   0.13   0.01    -0.10  -0.12   0.01     0.06   0.06  -0.01
    34   6    -0.19  -0.21  -0.01     0.06   0.04   0.02    -0.04  -0.02  -0.01
    35   6     0.19   0.21   0.01     0.06   0.03  -0.01    -0.03  -0.01   0.01
    36   1    -0.20  -0.25  -0.01    -0.18  -0.20  -0.03     0.10   0.11   0.02
    37   1    -0.33  -0.36  -0.00     0.10   0.06   0.03    -0.05  -0.03  -0.02
    38   1     0.33   0.36   0.04     0.09   0.05  -0.01    -0.04  -0.02   0.01
    39   1     0.19   0.24   0.01    -0.19  -0.21   0.00     0.11   0.12  -0.00
    40   1    -0.01  -0.01   0.00    -0.22  -0.23  -0.03     0.10   0.09   0.01
                     31                     32                     33
                      A                      A                      A
 Frequencies --    603.1903               691.4334               793.5623
 Red. masses --      4.0921                 5.4583                 1.2482
 Frc consts  --      0.8772                 1.5375                 0.4631
 IR Inten    --      1.1333                83.8586                42.9168
  Atom  AN      X      Y      Z        X      Y      Z        X      Y      Z
     1  26     0.00  -0.00  -0.02     0.01   0.01   0.00     0.01   0.00   0.00
     2   6     0.08   0.10   0.01    -0.01  -0.01  -0.01    -0.02  -0.02  -0.01
     3   6    -0.01  -0.02  -0.01     0.02   0.01   0.00    -0.06  -0.08  -0.00
     4   6    -0.06  -0.08   0.00    -0.01  -0.01   0.00    -0.03  -0.02   0.01
     5   6     0.13   0.16   0.03     0.00   0.01   0.00     0.04   0.05  -0.00
     6   6    -0.15  -0.17   0.00     0.00   0.01  -0.00     0.04   0.05   0.01
     7   1    -0.11  -0.14  -0.00    -0.03  -0.02  -0.00     0.16   0.18   0.02
     8   1     0.20   0.24   0.04     0.03   0.03  -0.00    -0.29  -0.31  -0.03
     9   1    -0.22  -0.25   0.00     0.03   0.03   0.00    -0.30  -0.32  -0.01
    10   1     0.15   0.18   0.01    -0.03  -0.03  -0.01     0.15   0.17  -0.00
    11   1    -0.02  -0.03  -0.03     0.03   0.02   0.00     0.46   0.50   0.03
    12   6    -0.09  -0.10  -0.00     0.07   0.07   0.01    -0.00   0.00  -0.01
    13   6     0.16   0.19   0.02    -0.03  -0.03   0.00    -0.01  -0.01   0.00
    14   6    -0.16  -0.19   0.00    -0.03  -0.03  -0.01    -0.01  -0.01  -0.00
    15   6     0.08   0.09   0.01     0.07   0.07  -0.00    -0.00   0.00   0.01
    16   6     0.01   0.00  -0.01    -0.30  -0.30  -0.02    -0.00   0.00  -0.00
    17   6     0.01   0.01   0.00     0.29   0.30   0.02    -0.00   0.00  -0.00
    18   6    -0.01  -0.01   0.00    -0.07  -0.07  -0.02     0.00   0.00  -0.00
    19   1    -0.25  -0.29   0.01    -0.04  -0.03  -0.02     0.09   0.11  -0.01
    20   1     0.25   0.30   0.04    -0.05  -0.03   0.01     0.09   0.10   0.02
    21   1     0.16   0.17   0.01     0.29   0.29   0.00     0.02   0.02   0.01
    22  27    -0.00  -0.00  -0.00    -0.02  -0.01  -0.00    -0.00  -0.00  -0.00
    23   6    -0.01  -0.01  -0.00     0.01   0.00  -0.00    -0.00  -0.00   0.00
    24   6     0.01   0.01   0.00     0.00  -0.00  -0.00     0.00  -0.00   0.00
    25   6    -0.00  -0.00   0.00     0.00  -0.00   0.00     0.00  -0.00  -0.00
    26   6    -0.00  -0.00   0.00     0.01   0.00   0.00    -0.00  -0.00  -0.00
    27   6     0.01   0.01   0.00     0.00   0.00   0.00    -0.00   0.00  -0.00
    28   1     0.01   0.02   0.00     0.01   0.01   0.00    -0.00   0.00  -0.00
    29   1    -0.02  -0.02  -0.00     0.03   0.02  -0.00    -0.00  -0.00   0.00
    30   1     0.01   0.01   0.00     0.04   0.04   0.00     0.00   0.00  -0.00
    31   1    -0.00   0.00   0.00     0.03   0.03   0.00     0.00   0.00   0.00
    32   1    -0.01  -0.01   0.00     0.02   0.02   0.01     0.00  -0.00  -0.00
    33   6    -0.00   0.00   0.01    -0.07  -0.07   0.01     0.00   0.00   0.00
    34   6    -0.01  -0.01   0.00     0.04   0.02   0.01     0.00  -0.00   0.00
    35   6     0.01   0.01   0.00     0.04   0.02  -0.01     0.00  -0.00  -0.00
    36   1    -0.02  -0.03   0.00    -0.24  -0.25  -0.04     0.00  -0.00  -0.00
    37   1    -0.01  -0.01  -0.00     0.04   0.01   0.02    -0.00  -0.00  -0.00
    38   1     0.02   0.01  -0.00     0.04   0.01  -0.01    -0.00  -0.00   0.00
    39   1     0.00   0.01   0.01    -0.24  -0.24   0.01     0.00  -0.00   0.00
    40   1    -0.18  -0.18  -0.01     0.29   0.29   0.03     0.01   0.02  -0.00
                     34                     35                     36
                      A                      A                      A
 Frequencies --    802.7872               814.9049               820.1831
 Red. masses --      1.1388                 1.1682                 1.2164
 Frc consts  --      0.4324                 0.4571                 0.4821
 IR Inten    --    222.1083                77.7143                 0.2207
  Atom  AN      X      Y      Z        X      Y      Z        X      Y      Z
     1  26     0.00   0.01   0.00    -0.00   0.01  -0.00    -0.00   0.00   0.00
     2   6    -0.02  -0.02  -0.01     0.00  -0.00  -0.00     0.03   0.03   0.01
     3   6    -0.02  -0.05  -0.00     0.01   0.01   0.00     0.00   0.00  -0.00
     4   6    -0.02  -0.02   0.00     0.01   0.00   0.00    -0.03  -0.03   0.00
     5   6    -0.04  -0.04  -0.00    -0.01  -0.01  -0.00    -0.02  -0.02  -0.00
     6   6    -0.04  -0.03  -0.00    -0.01  -0.01  -0.00     0.02   0.02   0.00
     7   1     0.23   0.25   0.03    -0.02  -0.02  -0.00     0.19   0.19   0.03
     8   1     0.35   0.39   0.02     0.08   0.08   0.00     0.17   0.18   0.01
     9   1     0.35   0.39   0.03     0.10   0.11   0.01    -0.16  -0.17  -0.01
    10   1     0.23   0.25   0.00     0.01   0.01  -0.00    -0.20  -0.20   0.00
    11   1     0.31   0.32   0.02    -0.06  -0.07  -0.00    -0.01  -0.01  -0.02
    12   6    -0.00   0.00   0.00    -0.02  -0.02  -0.02     0.05   0.04  -0.01
    13   6     0.00   0.01   0.00    -0.05  -0.06  -0.01     0.03   0.02   0.01
    14   6     0.00   0.01  -0.00    -0.04  -0.06   0.00    -0.04  -0.03   0.00
    15   6    -0.00   0.00  -0.01    -0.01  -0.02   0.01    -0.06  -0.04  -0.01
    16   6     0.00  -0.00   0.00     0.02   0.02   0.00     0.00   0.00  -0.01
    17   6     0.00  -0.00   0.00    -0.01  -0.00  -0.00    -0.00  -0.00   0.00
    18   6    -0.00  -0.00   0.00     0.00   0.00  -0.00    -0.00   0.00   0.00
    19   1    -0.04  -0.04  -0.00     0.41   0.45   0.01     0.26   0.31   0.01
    20   1    -0.04  -0.05  -0.01     0.44   0.49   0.05    -0.20  -0.24  -0.02
    21   1    -0.02  -0.02  -0.00     0.17   0.15   0.02     0.36   0.34  -0.00
    22  27     0.00   0.00   0.00    -0.00  -0.00  -0.00    -0.00   0.00   0.00
    23   6    -0.00  -0.00   0.00     0.00  -0.00  -0.00    -0.00   0.00  -0.00
    24   6     0.00  -0.00   0.00    -0.00   0.00  -0.00    -0.00   0.00   0.00
    25   6     0.00  -0.00  -0.00    -0.00   0.00   0.00     0.00  -0.00   0.00
    26   6    -0.00  -0.00  -0.00    -0.00   0.00   0.00     0.00  -0.00  -0.00
    27   6    -0.00   0.00  -0.00     0.00  -0.00   0.00     0.00  -0.00  -0.00
    28   1     0.00   0.01  -0.00     0.00  -0.00   0.00     0.00   0.00   0.00
    29   1     0.00  -0.00   0.00     0.00   0.00  -0.00     0.00  -0.00  -0.00
    30   1     0.00   0.00  -0.00    -0.00  -0.00   0.00    -0.00   0.00   0.00
    31   1     0.00   0.00   0.00    -0.00  -0.00  -0.00     0.00  -0.00   0.00
    32   1     0.00  -0.00  -0.00     0.00   0.00   0.00    -0.00   0.00  -0.00
    33   6     0.00  -0.00  -0.00     0.00   0.00   0.00     0.00  -0.00   0.00
    34   6    -0.00   0.00  -0.00     0.00   0.00   0.00     0.01  -0.00  -0.00
    35   6    -0.00   0.00   0.00     0.00   0.00   0.00    -0.00   0.00  -0.01
    36   1     0.00   0.00   0.00    -0.01  -0.01  -0.00     0.00   0.00   0.00
    37   1     0.00   0.00   0.00    -0.01  -0.01  -0.00     0.00  -0.01  -0.00
    38   1     0.00   0.00  -0.00    -0.01  -0.01   0.00    -0.01   0.01  -0.00
    39   1     0.00   0.00  -0.00    -0.01  -0.01   0.00    -0.01  -0.00   0.00
    40   1    -0.03  -0.02   0.00     0.21   0.19   0.01    -0.32  -0.31  -0.05
                     37                     38                     39
                      A                      A                      A
 Frequencies --    827.1482               836.7676               837.5194
 Red. masses --      5.2401                 5.1654                 4.8640
 Frc consts  --      2.1123                 2.1309                 2.0102
 IR Inten    --      0.5297                 0.0606                78.4768
  Atom  AN      X      Y      Z        X      Y      Z        X      Y      Z
     1  26     0.00  -0.00  -0.00    -0.00   0.00   0.00    -0.00  -0.00  -0.00
     2   6    -0.11   0.11  -0.14    -0.05   0.02  -0.05    -0.00   0.00   0.06
     3   6     0.01   0.00  -0.14     0.00  -0.00  -0.04    -0.06   0.04  -0.01
     4   6     0.15  -0.11  -0.13     0.06  -0.02  -0.04     0.00  -0.00  -0.06
     5   6     0.10  -0.17   0.23     0.05  -0.04   0.07     0.02  -0.03  -0.01
     6   6    -0.14   0.18   0.19    -0.06   0.04   0.06     0.02  -0.03   0.01
     7   1     0.11   0.22  -0.23    -0.12  -0.08  -0.10     0.09   0.01  -0.03
     8   1     0.15  -0.22   0.16    -0.03  -0.16   0.04     0.01   0.04   0.06
     9   1    -0.19   0.22   0.09     0.01   0.16   0.03     0.02   0.03  -0.06
    10   1    -0.04  -0.24  -0.22     0.15   0.07  -0.07     0.08   0.01   0.05
    11   1    -0.04   0.01   0.24    -0.01   0.01   0.09    -0.03   0.08  -0.01
    12   6    -0.08   0.06   0.05     0.03  -0.02  -0.03     0.03   0.00  -0.11
    13   6    -0.05   0.09  -0.11     0.03  -0.04   0.06     0.05  -0.04  -0.01
    14   6     0.08  -0.10  -0.10    -0.04   0.04   0.05     0.05  -0.04   0.02
    15   6     0.07  -0.05   0.07    -0.03   0.02  -0.03     0.01   0.01   0.11
    16   6    -0.01   0.00   0.09     0.00   0.00  -0.03    -0.11   0.09  -0.01
    17   6     0.00  -0.00  -0.02    -0.01   0.00   0.10    -0.11   0.10  -0.01
    18   6     0.02  -0.01  -0.02    -0.11   0.06   0.06     0.01   0.01  -0.15
    19   1     0.04  -0.20  -0.04    -0.08   0.03   0.01    -0.03  -0.02  -0.11
    20   1    -0.04   0.19  -0.05     0.08  -0.02   0.03    -0.05  -0.01   0.10
    21   1     0.04   0.11   0.10     0.06   0.00  -0.05     0.02  -0.13   0.09
    22  27    -0.00  -0.00   0.00     0.00   0.00   0.00    -0.01  -0.00  -0.00
    23   6     0.01  -0.02   0.02    -0.08   0.10  -0.13     0.05   0.01  -0.21
    24   6     0.02  -0.01  -0.02    -0.16   0.11   0.16    -0.09   0.09  -0.05
    25   6    -0.02   0.01  -0.03     0.12  -0.10   0.19    -0.10   0.10   0.03
    26   6    -0.01   0.02   0.02     0.10  -0.11  -0.10     0.01   0.03   0.21
    27   6    -0.00  -0.00   0.02     0.01  -0.01  -0.12     0.20  -0.16   0.02
    28   1     0.00  -0.00  -0.03    -0.02   0.00   0.20    -0.00  -0.38   0.01
    29   1    -0.01   0.01   0.03     0.10  -0.08  -0.19    -0.22  -0.01  -0.19
    30   1     0.03  -0.01  -0.01    -0.20   0.14   0.08    -0.08  -0.14   0.20
    31   1    -0.03   0.01  -0.02     0.18  -0.14   0.12    -0.05  -0.15  -0.20
    32   1     0.01  -0.01   0.03    -0.06   0.07  -0.21    -0.26  -0.01   0.15
    33   6    -0.02   0.01  -0.02     0.09  -0.05   0.08    -0.02   0.02   0.15
    34   6    -0.02   0.02   0.03     0.12  -0.10  -0.12     0.05  -0.06   0.04
    35   6     0.02  -0.02   0.03    -0.09   0.09  -0.15     0.06  -0.06  -0.02
    36   1    -0.04  -0.02  -0.04     0.14   0.07   0.15     0.08  -0.03  -0.12
    37   1    -0.02   0.04   0.01     0.11  -0.18  -0.04     0.06   0.09  -0.12
    38   1     0.01  -0.04   0.02    -0.10   0.19  -0.07     0.04   0.09   0.12
    39   1     0.04   0.01  -0.03    -0.16  -0.06   0.13     0.06  -0.02   0.13
    40   1    -0.06  -0.11   0.10    -0.06  -0.01  -0.06     0.04  -0.13  -0.07
                     40                     41                     42
                      A                      A                      A
 Frequencies --    843.5883               844.8216               848.7900
 Red. masses --      2.4889                 1.2056                 5.0237
 Frc consts  --      1.0435                 0.5070                 2.1324
 IR Inten    --      0.1881                39.1439               460.5913
  Atom  AN      X      Y      Z        X      Y      Z        X      Y      Z
     1  26    -0.00   0.00   0.01    -0.00  -0.00   0.00    -0.00  -0.00  -0.00
     2   6    -0.07  -0.02  -0.05    -0.00  -0.00   0.02     0.01   0.00  -0.08
     3   6     0.01  -0.00  -0.04    -0.02   0.01  -0.00     0.09  -0.06   0.01
     4   6     0.07   0.01  -0.03     0.00   0.00  -0.02    -0.01   0.01   0.08
     5   6     0.06  -0.00   0.06     0.01  -0.01  -0.00    -0.04   0.03   0.01
     6   6    -0.07   0.01   0.04     0.01  -0.01   0.00    -0.04   0.04  -0.01
     7   1    -0.31  -0.26  -0.11     0.01  -0.02  -0.01    -0.08   0.05   0.05
     8   1    -0.15  -0.29   0.01    -0.01  -0.00   0.02     0.06   0.01  -0.09
     9   1     0.14   0.28   0.03     0.01   0.01  -0.02     0.02  -0.00   0.10
    10   1     0.33   0.26  -0.06     0.03   0.00   0.01    -0.09   0.02  -0.07
    11   1    -0.00   0.01   0.07    -0.01   0.02  -0.00     0.03  -0.13   0.01
    12   6     0.09  -0.03  -0.05     0.01  -0.00  -0.02     0.02   0.02  -0.17
    13   6     0.08  -0.07   0.11     0.01  -0.01   0.00     0.07  -0.07  -0.02
    14   6    -0.10   0.08   0.09     0.00  -0.00   0.01     0.07  -0.07   0.03
    15   6    -0.08   0.02  -0.07    -0.00   0.00   0.01    -0.01   0.02   0.17
    16   6     0.01  -0.00  -0.08    -0.01   0.02  -0.00    -0.14   0.11  -0.01
    17   6    -0.00   0.00  -0.01    -0.02   0.00  -0.00    -0.15   0.12  -0.02
    18   6     0.01  -0.00  -0.00     0.01   0.01  -0.01     0.02  -0.01  -0.16
    19   1    -0.05   0.21   0.02    -0.01  -0.00  -0.02    -0.03   0.00  -0.17
    20   1     0.05  -0.20   0.04    -0.01  -0.01   0.02    -0.07   0.02   0.16
    21   1     0.24   0.12  -0.10     0.01  -0.02   0.01    -0.03  -0.14   0.15
    22  27    -0.00  -0.00  -0.00     0.01   0.01   0.00     0.00   0.00  -0.00
    23   6     0.03  -0.03   0.05    -0.02  -0.03  -0.02    -0.02   0.01   0.16
    24   6     0.06  -0.04  -0.06    -0.04  -0.03  -0.01     0.06  -0.08   0.04
    25   6    -0.04   0.04  -0.07    -0.04  -0.03   0.00     0.06  -0.08  -0.02
    26   6    -0.04   0.04   0.04    -0.03  -0.03   0.02     0.01  -0.00  -0.16
    27   6    -0.00   0.01   0.04    -0.02  -0.05   0.00    -0.13   0.15  -0.02
    28   1    -0.01  -0.02  -0.08     0.33   0.31   0.02    -0.22   0.06  -0.02
    29   1    -0.05   0.01   0.07     0.24   0.28   0.01     0.08  -0.11   0.12
    30   1     0.06  -0.07  -0.03     0.29   0.32   0.05     0.10   0.15  -0.15
    31   1    -0.08   0.04  -0.04     0.29   0.32  -0.01     0.07   0.16   0.16
    32   1     0.01  -0.05   0.08     0.25   0.30   0.02     0.10  -0.11  -0.10
    33   6    -0.01  -0.00  -0.00     0.01   0.01   0.01    -0.01  -0.00   0.16
    34   6    -0.01   0.00   0.01     0.02   0.01   0.00     0.05  -0.08   0.03
    35   6     0.00  -0.01   0.01     0.02   0.01   0.00     0.05  -0.08  -0.01
    36   1     0.00  -0.00  -0.00    -0.09  -0.10  -0.02     0.18  -0.03  -0.10
    37   1     0.00   0.02  -0.00    -0.14  -0.13  -0.02     0.09   0.13  -0.17
    38   1     0.02  -0.00   0.00    -0.13  -0.13   0.00     0.06   0.14   0.17
    39   1     0.01   0.02  -0.00    -0.10  -0.11   0.01     0.16  -0.03   0.13
    40   1    -0.22  -0.13  -0.14    -0.01  -0.03  -0.02     0.01  -0.14  -0.14
                     43                     44                     45
                      A                      A                      A
 Frequencies --    849.4557               853.4306               858.2022
 Red. masses --      4.9365                 1.8658                 3.4195
 Frc consts  --      2.0987                 0.8006                 1.4839
 IR Inten    --     19.6440                 0.1173                 0.6351
  Atom  AN      X      Y      Z        X      Y      Z        X      Y      Z
     1  26    -0.00   0.00  -0.00    -0.00   0.00   0.01     0.00  -0.00  -0.01
     2   6    -0.01   0.01   0.27    -0.03  -0.06   0.02     0.01   0.04  -0.02
     3   6    -0.26   0.20  -0.03    -0.00   0.00   0.01     0.00   0.00  -0.01
     4   6     0.04  -0.01  -0.26     0.02   0.06   0.01    -0.00  -0.04  -0.02
     5   6     0.11  -0.11  -0.03     0.02   0.05  -0.03    -0.00  -0.04   0.03
     6   6     0.11  -0.11   0.05    -0.01  -0.05  -0.03    -0.00   0.04   0.03
     7   1     0.23  -0.17  -0.15    -0.27  -0.28  -0.01     0.12   0.13  -0.02
     8   1    -0.06   0.11   0.27    -0.26  -0.26  -0.05     0.16   0.14   0.04
     9   1     0.01   0.07  -0.29     0.26   0.25  -0.02    -0.17  -0.14   0.01
    10   1     0.17  -0.16   0.22     0.27   0.28   0.04    -0.11  -0.14  -0.03
    11   1    -0.13   0.36  -0.03     0.01   0.01  -0.05    -0.01   0.00   0.05
    12   6     0.00   0.00  -0.04    -0.01   0.06   0.03     0.04  -0.06  -0.04
    13   6     0.01  -0.02  -0.00    -0.02   0.07  -0.07     0.04  -0.08   0.09
    14   6     0.01  -0.01   0.01     0.03  -0.07  -0.06    -0.06   0.08   0.07
    15   6    -0.01   0.01   0.03     0.00  -0.06   0.04    -0.03   0.05  -0.05
    16   6    -0.03   0.01  -0.01    -0.00   0.00   0.04     0.01  -0.00  -0.05
    17   6    -0.01   0.02  -0.00     0.00  -0.00  -0.03     0.01  -0.00  -0.09
    18   6     0.00  -0.01  -0.01     0.04  -0.01  -0.02     0.11  -0.04  -0.06
    19   1    -0.01   0.01  -0.02     0.22   0.11  -0.03    -0.19  -0.01   0.02
    20   1     0.01   0.02   0.03    -0.22  -0.11  -0.06     0.18   0.01   0.05
    21   1     0.04   0.02   0.03     0.19   0.22   0.06    -0.07  -0.12  -0.07
    22  27    -0.00  -0.00  -0.00    -0.00  -0.00   0.00    -0.00   0.00   0.00
    23   6    -0.01   0.00   0.11    -0.02   0.02  -0.03    -0.04   0.04  -0.07
    24   6     0.05  -0.04   0.02    -0.04   0.03   0.04    -0.08   0.06   0.07
    25   6     0.05  -0.03  -0.02     0.04  -0.03   0.05     0.06  -0.05   0.09
    26   6     0.01   0.00  -0.10     0.03  -0.02  -0.03     0.06  -0.04  -0.05
    27   6    -0.08   0.09  -0.01     0.00   0.00  -0.03     0.01  -0.00  -0.05
    28   1    -0.15   0.03  -0.02    -0.01   0.00   0.06    -0.02  -0.01   0.11
    29   1     0.02  -0.10   0.09     0.04  -0.02  -0.05     0.09  -0.02  -0.10
    30   1    -0.06  -0.04  -0.11    -0.05   0.05   0.02    -0.06   0.13   0.03
    31   1    -0.08  -0.03   0.10     0.04  -0.06   0.03     0.08  -0.10   0.05
    32   1     0.04  -0.11  -0.07    -0.03   0.01  -0.06    -0.08   0.01  -0.11
    33   6     0.00  -0.01   0.01    -0.04   0.01  -0.03    -0.10   0.03  -0.09
    34   6     0.01  -0.01  -0.00    -0.05   0.03   0.04    -0.13   0.09   0.11
    35   6     0.00  -0.01  -0.00     0.04  -0.03   0.05     0.11  -0.08   0.14
    36   1     0.04  -0.01   0.00    -0.09  -0.06  -0.06    -0.27  -0.19  -0.17
    37   1     0.03   0.03  -0.02    -0.03   0.08   0.01    -0.05   0.26   0.02
    38   1     0.03   0.03   0.02     0.02  -0.09   0.02     0.06  -0.25   0.04
    39   1     0.03  -0.01   0.01     0.09   0.05  -0.04     0.29   0.18  -0.13
    40   1     0.06   0.04  -0.03    -0.19  -0.21   0.03     0.08   0.12  -0.06
                     46                     47                     48
                      A                      A                      A
 Frequencies --    858.8151               866.0964               870.5570
 Red. masses --      1.2608                 1.2234                 1.3600
 Frc consts  --      0.5479                 0.5407                 0.6073
 IR Inten    --     39.5726               103.1398                 0.2140
  Atom  AN      X      Y      Z        X      Y      Z        X      Y      Z
     1  26     0.00   0.00   0.00     0.00   0.00  -0.00    -0.00  -0.00   0.00
     2   6    -0.00  -0.00   0.01     0.00   0.00   0.00     0.00  -0.00   0.00
     3   6    -0.01   0.01  -0.00    -0.00   0.00  -0.00     0.00  -0.00   0.00
     4   6     0.00   0.00  -0.01     0.00  -0.00  -0.00    -0.00   0.00   0.00
     5   6     0.00  -0.00  -0.00     0.00  -0.00   0.00    -0.00   0.00  -0.00
     6   6     0.00  -0.00   0.00     0.00  -0.00   0.00     0.00  -0.00  -0.00
     7   1     0.00  -0.01  -0.00    -0.00  -0.00  -0.00     0.01   0.00   0.00
     8   1    -0.01  -0.00   0.01    -0.00   0.00   0.00    -0.01  -0.00  -0.00
     9   1     0.00   0.00  -0.01    -0.00  -0.00  -0.00     0.01   0.00   0.00
    10   1     0.00  -0.00   0.01    -0.00  -0.00   0.00    -0.01  -0.00   0.00
    11   1    -0.00   0.01  -0.00     0.00   0.00   0.00     0.00  -0.00  -0.00
    12   6    -0.00   0.00   0.02    -0.00  -0.00   0.00    -0.00   0.00   0.00
    13   6    -0.01   0.01  -0.00    -0.00  -0.00  -0.00    -0.00   0.00  -0.01
    14   6    -0.01   0.00  -0.01    -0.00   0.00  -0.00     0.01  -0.00  -0.00
    15   6     0.00  -0.00  -0.02    -0.00  -0.00  -0.00     0.00  -0.00   0.00
    16   6     0.02  -0.02   0.00    -0.00  -0.01   0.00    -0.00   0.00   0.00
    17   6     0.02  -0.01   0.00     0.02   0.01  -0.00    -0.00   0.00   0.02
    18   6    -0.02  -0.01   0.01    -0.02  -0.03  -0.01     0.03   0.07   0.02
    19   1     0.02   0.01   0.02     0.01   0.01   0.00    -0.00  -0.02  -0.00
    20   1     0.02   0.01  -0.02     0.01   0.01  -0.00     0.00   0.02   0.00
    21   1     0.00   0.02  -0.02     0.01   0.02  -0.00    -0.00   0.00   0.01
    22  27     0.01   0.01   0.00     0.00   0.02   0.00    -0.00   0.00   0.00
    23   6     0.01   0.01  -0.01    -0.01  -0.02  -0.01    -0.03  -0.04   0.01
    24   6    -0.05  -0.05  -0.01     0.02   0.02  -0.00    -0.01  -0.03  -0.01
    25   6    -0.05  -0.04  -0.00     0.02   0.02   0.00     0.02   0.03  -0.01
    26   6     0.01   0.01   0.01    -0.02  -0.03   0.01     0.02   0.04   0.01
    27   6     0.05   0.04   0.00    -0.04  -0.06  -0.00    -0.01  -0.01   0.00
    28   1    -0.27  -0.29  -0.02     0.37   0.36   0.02     0.06   0.05  -0.02
    29   1    -0.04  -0.03  -0.01     0.12   0.12   0.01     0.21   0.24   0.04
    30   1     0.33   0.38   0.05    -0.13  -0.15  -0.01     0.13   0.13   0.00
    31   1     0.31   0.35  -0.01    -0.09  -0.12  -0.01    -0.16  -0.17  -0.01
    32   1    -0.07  -0.06   0.01     0.17   0.19   0.01    -0.19  -0.21   0.02
    33   6    -0.01  -0.02  -0.01    -0.03  -0.03   0.01    -0.03  -0.07   0.02
    34   6    -0.04  -0.03  -0.01    -0.04  -0.04   0.01     0.01  -0.07  -0.04
    35   6    -0.04  -0.02  -0.01    -0.03  -0.04  -0.01     0.00   0.06  -0.04
    36   1     0.10   0.13   0.02     0.22   0.22   0.02    -0.33  -0.37  -0.01
    37   1     0.26   0.26   0.02     0.30   0.31   0.01     0.27   0.18  -0.00
    38   1     0.23   0.25   0.01     0.31   0.31   0.03    -0.26  -0.17  -0.04
    39   1     0.12   0.16  -0.00     0.21   0.20   0.01     0.33   0.37   0.03
    40   1    -0.00   0.02   0.02     0.01   0.02   0.00    -0.00  -0.00   0.00
                     49                     50                     51
                      A                      A                      A
 Frequencies --    886.2254               894.3317               899.8580
 Red. masses --      1.2549                 1.2654                 1.1660
 Frc consts  --      0.5807                 0.5963                 0.5563
 IR Inten    --      0.8913                32.0285                 0.0759
  Atom  AN      X      Y      Z        X      Y      Z        X      Y      Z
     1  26     0.00   0.00   0.00     0.00  -0.00   0.00    -0.00   0.00   0.00
     2   6    -0.00  -0.00  -0.00     0.00   0.00  -0.00    -0.03  -0.04  -0.01
     3   6    -0.00   0.00  -0.00    -0.00  -0.01   0.00    -0.00  -0.00   0.01
     4   6     0.00   0.00  -0.00     0.00   0.01   0.01     0.03   0.04  -0.01
     5   6     0.00  -0.00   0.00    -0.00   0.00   0.00    -0.02  -0.05   0.00
     6   6    -0.00   0.00   0.00    -0.00   0.00  -0.00     0.02   0.05   0.01
     7   1    -0.00  -0.00  -0.00    -0.05  -0.03  -0.00    -0.32  -0.27  -0.06
     8   1     0.00   0.00   0.00    -0.00   0.00   0.00     0.36   0.34   0.02
     9   1    -0.00  -0.00  -0.00    -0.00  -0.00  -0.00    -0.35  -0.33  -0.04
    10   1     0.00   0.00  -0.00    -0.04  -0.03  -0.00     0.31   0.25  -0.01
    11   1     0.00   0.00   0.00     0.06   0.06   0.01     0.00   0.01   0.04
    12   6    -0.00  -0.00  -0.00    -0.07  -0.06  -0.01    -0.01  -0.01   0.00
    13   6     0.00   0.00   0.00     0.03   0.03  -0.01     0.01   0.03  -0.01
    14   6    -0.00  -0.00   0.00     0.03   0.03   0.02    -0.01  -0.03  -0.01
    15   6     0.00   0.00  -0.00    -0.07  -0.06   0.00     0.01   0.01   0.01
    16   6     0.00  -0.00  -0.00     0.02   0.03   0.00     0.00   0.00  -0.00
    17   6     0.00   0.00  -0.01    -0.02  -0.01  -0.00    -0.00   0.00   0.00
    18   6    -0.02  -0.04  -0.01     0.00   0.00  -0.02     0.00   0.00   0.00
    19   1     0.01   0.01   0.00    -0.19  -0.20   0.01     0.17   0.16   0.02
    20   1    -0.01  -0.01   0.00    -0.15  -0.17  -0.03    -0.17  -0.16  -0.01
    21   1     0.00  -0.00  -0.00     0.47   0.44   0.02    -0.13  -0.10   0.00
    22  27     0.00   0.00  -0.01     0.00   0.00   0.00    -0.00   0.00   0.00
    23   6    -0.05  -0.05  -0.00     0.00   0.00  -0.00     0.00  -0.00   0.00
    24   6    -0.03  -0.03   0.01    -0.00  -0.00  -0.00     0.00  -0.00  -0.00
    25   6     0.04   0.03   0.01    -0.00  -0.00  -0.00    -0.00   0.00  -0.00
    26   6     0.05   0.05   0.00     0.00   0.00   0.00    -0.00   0.00   0.00
    27   6    -0.00  -0.00   0.00     0.00   0.00   0.00    -0.00  -0.00   0.00
    28   1     0.03   0.03   0.02    -0.00  -0.00  -0.00     0.00   0.00  -0.00
    29   1     0.34   0.37   0.04    -0.01  -0.00  -0.00    -0.00   0.00   0.00
    30   1     0.22   0.25   0.04     0.00   0.01   0.00    -0.00  -0.00  -0.00
    31   1    -0.23  -0.27   0.01     0.01   0.01  -0.00     0.00   0.00  -0.00
    32   1    -0.33  -0.36  -0.00    -0.01  -0.00   0.00     0.00  -0.00   0.00
    33   6     0.02   0.04  -0.00    -0.00   0.00   0.02    -0.00  -0.00   0.00
    34   6    -0.00   0.03   0.02     0.01  -0.00   0.00    -0.00  -0.00  -0.00
    35   6    -0.01  -0.03   0.02     0.00  -0.00  -0.00     0.00   0.00  -0.00
    36   1     0.21   0.22   0.02     0.02   0.02  -0.01    -0.01  -0.01   0.00
    37   1    -0.13  -0.10   0.01    -0.02  -0.01  -0.02     0.01   0.01  -0.00
    38   1     0.15   0.12   0.03    -0.02  -0.01   0.02    -0.01  -0.01  -0.00
    39   1    -0.20  -0.21  -0.01     0.02   0.02   0.01     0.01   0.01   0.00
    40   1     0.00   0.00  -0.00     0.47   0.44   0.05     0.13   0.10   0.02
                     52                     53                     54
                      A                      A                      A
 Frequencies --    912.4438               917.5484               918.7607
 Red. masses --      1.2152                 1.2403                 1.2265
 Frc consts  --      0.5961                 0.6152                 0.6100
 IR Inten    --      0.9191                85.1793                 9.6407
  Atom  AN      X      Y      Z        X      Y      Z        X      Y      Z
     1  26    -0.00   0.00   0.00    -0.00   0.00  -0.00     0.00   0.00   0.00
     2   6    -0.01  -0.02   0.00     0.02   0.02   0.00    -0.05  -0.05   0.00
     3   6     0.00   0.00   0.01    -0.02  -0.03  -0.00     0.04   0.06   0.00
     4   6     0.01   0.02   0.01     0.02   0.02   0.00    -0.05  -0.05  -0.01
     5   6    -0.03  -0.02  -0.01    -0.01  -0.00   0.00     0.01   0.01  -0.01
     6   6     0.03   0.02  -0.01    -0.00  -0.01  -0.00     0.01   0.01   0.01
     7   1    -0.11  -0.12  -0.00    -0.18  -0.17  -0.02     0.37   0.35   0.04
     8   1     0.14   0.17   0.00     0.04   0.04   0.01    -0.07  -0.08  -0.01
     9   1    -0.14  -0.18  -0.02     0.04   0.04  -0.00    -0.08  -0.09   0.00
    10   1     0.13   0.14   0.01    -0.18  -0.17  -0.01     0.38   0.36   0.01
    11   1    -0.01  -0.01  -0.01     0.15   0.17   0.01    -0.33  -0.35  -0.02
    12   6     0.03   0.05   0.00     0.00   0.01  -0.00    -0.01  -0.01  -0.01
    13   6    -0.04  -0.05  -0.01    -0.00  -0.01  -0.00     0.00   0.00   0.00
    14   6     0.05   0.05  -0.01    -0.00  -0.00  -0.00     0.00   0.00   0.00
    15   6    -0.02  -0.04   0.00     0.00   0.01   0.01    -0.01  -0.00   0.01
    16   6    -0.00  -0.00   0.02    -0.01  -0.01   0.00    -0.01  -0.00  -0.00
    17   6     0.00  -0.00   0.00     0.01   0.01   0.00     0.01   0.00   0.00
    18   6    -0.00  -0.00  -0.00    -0.06  -0.05  -0.00    -0.03  -0.02  -0.00
    19   1    -0.35  -0.38  -0.03     0.01   0.01  -0.01    -0.01  -0.00  -0.01
    20   1     0.35   0.38   0.01     0.02   0.03   0.01    -0.03  -0.03   0.01
    21   1     0.27   0.24   0.01    -0.03  -0.02   0.01     0.03   0.04   0.01
    22  27    -0.00   0.00  -0.00     0.00  -0.00   0.00     0.00  -0.00   0.00
    23   6     0.00  -0.00   0.00     0.00   0.00  -0.00    -0.00  -0.00   0.00
    24   6     0.00  -0.00  -0.00    -0.01  -0.00  -0.00    -0.00  -0.00  -0.00
    25   6     0.00   0.00  -0.00    -0.00  -0.00   0.00    -0.00  -0.00   0.00
    26   6    -0.00   0.00  -0.00    -0.00   0.00   0.00     0.00   0.00  -0.00
    27   6    -0.00   0.00   0.00     0.00  -0.00   0.00    -0.00   0.00  -0.00
    28   1    -0.00  -0.00   0.00     0.00  -0.01  -0.00    -0.02  -0.02  -0.00
    29   1     0.00   0.00   0.00    -0.02  -0.01  -0.00     0.01   0.01   0.00
    30   1     0.00   0.00  -0.00     0.03   0.04   0.01     0.01   0.02  -0.01
    31   1    -0.00  -0.00   0.00     0.02   0.03  -0.00     0.00   0.01   0.01
    32   1     0.00  -0.00   0.00    -0.03  -0.01  -0.00     0.00   0.00  -0.00
    33   6     0.00   0.00  -0.00    -0.06  -0.05  -0.00    -0.03  -0.03  -0.00
    34   6     0.00   0.00   0.00     0.03   0.04   0.01     0.02   0.02   0.01
    35   6    -0.00  -0.00  -0.00     0.03   0.03  -0.01     0.02   0.02  -0.00
    36   1     0.00   0.00  -0.00     0.36   0.38   0.05     0.17   0.18   0.02
    37   1    -0.01  -0.01   0.00    -0.24  -0.25   0.01    -0.11  -0.12   0.01
    38   1     0.01   0.02   0.00    -0.22  -0.24  -0.04    -0.10  -0.11  -0.02
    39   1    -0.01  -0.01  -0.00     0.37   0.38  -0.00     0.18   0.19  -0.00
    40   1    -0.29  -0.27  -0.03    -0.04  -0.03  -0.01     0.05   0.05  -0.00
                     55                     56                     57
                      A                      A                      A
 Frequencies --    938.4482               941.6342               944.5512
 Red. masses --      2.6291                 1.2468                 1.3059
 Frc consts  --      1.3642                 0.6513                 0.6864
 IR Inten    --     53.4161                 1.4676                18.4026
  Atom  AN      X      Y      Z        X      Y      Z        X      Y      Z
     1  26    -0.00   0.00  -0.00     0.00  -0.00   0.00    -0.00   0.00  -0.00
     2   6     0.00   0.00  -0.00    -0.00  -0.00   0.00     0.00   0.00  -0.00
     3   6     0.00  -0.00   0.00     0.00   0.00  -0.00    -0.00  -0.00   0.00
     4   6     0.00   0.00   0.00    -0.00  -0.00  -0.00     0.00   0.00   0.00
     5   6    -0.00  -0.00  -0.00     0.00   0.00   0.00    -0.00  -0.00  -0.00
     6   6    -0.00   0.00   0.00     0.00   0.00   0.00    -0.00  -0.00  -0.00
     7   1    -0.01  -0.00   0.00     0.01   0.00   0.00    -0.01  -0.01  -0.00
     8   1     0.01   0.00  -0.01    -0.00  -0.00   0.00     0.01   0.00  -0.00
     9   1     0.01   0.01   0.01    -0.00  -0.00  -0.00     0.01   0.00   0.00
    10   1    -0.01  -0.00  -0.00     0.01   0.00   0.00    -0.02  -0.01  -0.00
    11   1     0.00   0.00   0.00    -0.01  -0.00  -0.00     0.01   0.01   0.00
    12   6    -0.01   0.02  -0.18     0.00  -0.00   0.02    -0.00   0.00  -0.04
    13   6     0.04  -0.02   0.00    -0.00   0.00  -0.00     0.01  -0.00   0.00
    14   6     0.04  -0.02   0.00    -0.00   0.00  -0.00     0.01  -0.00   0.00
    15   6    -0.04   0.03   0.17     0.00  -0.00  -0.02    -0.01   0.01   0.04
    16   6    -0.04   0.03  -0.00     0.01  -0.00   0.00    -0.01   0.01  -0.00
    17   6     0.03  -0.02   0.00    -0.00   0.00  -0.00     0.01  -0.00  -0.00
    18   6     0.02  -0.02   0.18    -0.01  -0.00  -0.02    -0.00  -0.01   0.04
    19   1    -0.12   0.06  -0.28     0.01  -0.01   0.03    -0.03   0.01  -0.07
    20   1    -0.17   0.07   0.24     0.02  -0.01  -0.03    -0.04   0.02   0.06
    21   1    -0.07   0.10   0.20     0.01  -0.01  -0.02    -0.01   0.02   0.04
    22  27     0.00  -0.00   0.00    -0.00  -0.00  -0.00     0.00   0.00  -0.00
    23   6     0.01   0.03  -0.02    -0.03  -0.02   0.00    -0.06  -0.07  -0.01
    24   6    -0.00   0.00   0.01     0.05   0.05   0.01     0.02   0.04  -0.01
    25   6    -0.01  -0.01  -0.01    -0.06  -0.06  -0.00    -0.01   0.01   0.01
    26   6     0.02   0.03   0.02     0.05   0.05   0.01    -0.03  -0.05   0.01
    27   6    -0.01  -0.04  -0.00    -0.02  -0.02  -0.02     0.06   0.05  -0.00
    28   1     0.22   0.19   0.01     0.11   0.11  -0.02    -0.37  -0.38  -0.03
    29   1    -0.20  -0.15  -0.03     0.14   0.19   0.03     0.43   0.45   0.04
    30   1     0.04   0.01   0.05    -0.32  -0.38  -0.02    -0.20  -0.22  -0.04
    31   1     0.12   0.09  -0.04     0.39   0.45   0.01    -0.01   0.02   0.02
    32   1    -0.24  -0.19   0.00    -0.34  -0.38   0.00     0.27   0.26   0.01
    33   6     0.05  -0.03  -0.17    -0.00   0.01   0.02     0.01  -0.00  -0.04
    34   6    -0.04   0.02  -0.01    -0.01  -0.01   0.00    -0.02  -0.01   0.00
    35   6    -0.04   0.02  -0.00     0.01   0.01   0.00     0.00   0.02  -0.00
    36   1     0.07  -0.10   0.22     0.03   0.04  -0.02     0.07   0.04   0.06
    37   1     0.12  -0.04   0.26     0.04   0.07  -0.03     0.11   0.06   0.08
    38   1     0.17  -0.06  -0.23    -0.08  -0.05   0.02    -0.03  -0.10  -0.07
    39   1     0.09  -0.12  -0.20    -0.04  -0.02   0.02    -0.00  -0.04  -0.05
    40   1    -0.03   0.09  -0.21    -0.00  -0.01   0.02    -0.00   0.02  -0.04
                     58                     59                     60
                      A                      A                      A
 Frequencies --    947.6144              1007.6846              1022.0037
 Red. masses --      1.2382                 1.5420                 1.5126
 Frc consts  --      0.6551                 0.9225                 0.9308
 IR Inten    --      0.3018                21.5894                15.9377
  Atom  AN      X      Y      Z        X      Y      Z        X      Y      Z
     1  26    -0.00   0.00   0.00    -0.00   0.00   0.00    -0.00   0.00  -0.00
     2   6     0.00   0.00  -0.00    -0.04   0.04  -0.10     0.00  -0.00  -0.00
     3   6    -0.00  -0.00  -0.00    -0.01   0.00   0.05    -0.00   0.00   0.00
     4   6     0.00   0.00   0.00     0.06  -0.05  -0.08     0.00  -0.00  -0.00
     5   6     0.00  -0.00   0.00    -0.08   0.06  -0.01    -0.00   0.00  -0.00
     6   6    -0.00  -0.00   0.00     0.08  -0.06   0.02    -0.00   0.00   0.00
     7   1    -0.00  -0.00  -0.00     0.19  -0.23   0.00     0.00  -0.00   0.00
     8   1     0.00  -0.00  -0.00    -0.30   0.28   0.32    -0.00  -0.00  -0.00
     9   1     0.00   0.00   0.00     0.22  -0.25   0.40     0.00   0.00   0.00
    10   1    -0.00  -0.00  -0.00    -0.17   0.21  -0.06     0.00  -0.00  -0.00
    11   1     0.00   0.00   0.00    -0.05   0.02   0.48    -0.00   0.00   0.00
    12   6    -0.00  -0.00  -0.01    -0.01   0.01   0.01    -0.00   0.00  -0.00
    13   6    -0.00   0.00   0.00     0.01   0.00  -0.00     0.00  -0.00   0.00
    14   6     0.00  -0.00  -0.00    -0.01  -0.00  -0.00     0.00  -0.00  -0.00
    15   6    -0.00   0.00   0.00     0.01  -0.01   0.01    -0.00   0.00   0.00
    16   6    -0.00   0.00   0.00     0.00  -0.00  -0.00     0.00  -0.00  -0.00
    17   6    -0.00  -0.00   0.02     0.00  -0.00  -0.00     0.00  -0.00  -0.00
    18   6     0.03   0.05   0.01     0.00  -0.00   0.00    -0.00   0.00   0.00
    19   1     0.00   0.00  -0.00     0.01   0.04  -0.03    -0.00   0.00  -0.01
    20   1    -0.01   0.00   0.01    -0.00  -0.04  -0.03    -0.00   0.00   0.01
    21   1    -0.01  -0.00   0.00     0.03  -0.02   0.00    -0.01   0.01   0.00
    22  27     0.00   0.00  -0.00    -0.00   0.00  -0.00    -0.00   0.00   0.01
    23   6    -0.01  -0.01  -0.00    -0.00  -0.00  -0.00    -0.04   0.03  -0.10
    24   6     0.01   0.01   0.00     0.00   0.00   0.00     0.06  -0.06   0.01
    25   6    -0.01  -0.01   0.00     0.00  -0.00   0.00    -0.06   0.07  -0.01
    26   6     0.00  -0.00   0.00     0.00   0.00  -0.00     0.06  -0.04  -0.09
    27   6     0.01   0.01  -0.00     0.00   0.00   0.00    -0.01   0.00   0.06
    28   1    -0.05  -0.05  -0.01    -0.00  -0.00   0.00    -0.06   0.02   0.57
    29   1     0.09   0.11   0.01     0.00  -0.00  -0.00    -0.17   0.14  -0.07
    30   1    -0.08  -0.09  -0.01    -0.00  -0.00  -0.00     0.22  -0.24   0.40
    31   1     0.05   0.07   0.01     0.00  -0.00  -0.00    -0.28   0.26   0.31
    32   1    -0.00  -0.01   0.00    -0.00   0.00  -0.00     0.19  -0.16  -0.02
    33   6    -0.02  -0.05  -0.00    -0.00   0.00   0.00     0.00  -0.00   0.00
    34   6     0.06   0.06  -0.00     0.00  -0.00   0.00    -0.00   0.00  -0.00
    35   6    -0.06  -0.06  -0.01    -0.00   0.00   0.00     0.00  -0.00   0.00
    36   1    -0.25  -0.24  -0.03     0.00  -0.00   0.00    -0.02   0.01  -0.01
    37   1    -0.40  -0.41  -0.02     0.00  -0.00   0.00    -0.00   0.02  -0.02
    38   1     0.43   0.42   0.02    -0.00   0.00   0.00     0.00  -0.02  -0.01
    39   1     0.25   0.23  -0.00    -0.01   0.01   0.00     0.02   0.00   0.00
    40   1     0.01   0.01  -0.01    -0.04   0.02  -0.01    -0.00   0.00  -0.00
                     61                     62                     63
                      A                      A                      A
 Frequencies --   1024.9456              1030.5912              1031.9551
 Red. masses --      1.5164                 1.4809                 1.4570
 Frc consts  --      0.9386                 0.9267                 0.9142
 IR Inten    --     25.5589                25.8998                29.8402
  Atom  AN      X      Y      Z        X      Y      Z        X      Y      Z
     1  26     0.00  -0.00   0.00     0.00  -0.00   0.00    -0.00   0.00  -0.00
     2   6    -0.01   0.00   0.00    -0.00   0.00   0.00    -0.05   0.04   0.04
     3   6     0.01  -0.01   0.00     0.00  -0.00   0.00     0.07  -0.07   0.01
     4   6    -0.00   0.00  -0.00    -0.00   0.00  -0.00    -0.04   0.03  -0.05
     5   6     0.00  -0.00   0.01     0.00  -0.00   0.00     0.04  -0.03   0.08
     6   6     0.01  -0.00  -0.01     0.00  -0.00  -0.00     0.06  -0.04  -0.07
     7   1    -0.03   0.04  -0.03    -0.02   0.02  -0.01    -0.35   0.39  -0.26
     8   1    -0.01   0.00   0.03    -0.01   0.00   0.02    -0.12   0.09   0.31
     9   1    -0.00   0.00  -0.02    -0.00   0.00  -0.02    -0.04   0.06  -0.32
    10   1    -0.04   0.05   0.01    -0.02   0.02   0.01    -0.41   0.42   0.15
    11   1     0.01  -0.01   0.00     0.00  -0.01   0.00     0.05  -0.10   0.01
    12   6     0.02  -0.02   0.04     0.00  -0.00   0.00    -0.00   0.00  -0.01
    13   6    -0.02   0.01  -0.07    -0.00   0.00  -0.01     0.00  -0.00   0.01
    14   6    -0.03   0.02   0.07    -0.00   0.00   0.01     0.00  -0.00  -0.01
    15   6     0.03  -0.02  -0.03     0.00  -0.00  -0.00    -0.00   0.00   0.01
    16   6    -0.06   0.07  -0.01    -0.01   0.01  -0.00     0.01  -0.01   0.00
    17   6    -0.06   0.07  -0.01    -0.00   0.01  -0.00     0.01  -0.01   0.00
    18   6     0.02  -0.02   0.04    -0.00  -0.00   0.01    -0.00   0.00  -0.00
    19   1     0.06  -0.07   0.29     0.00  -0.01   0.03    -0.00   0.01  -0.03
    20   1     0.12  -0.08  -0.26     0.01  -0.01  -0.02    -0.01   0.01   0.02
    21   1     0.26  -0.28  -0.11     0.02  -0.02  -0.01    -0.03   0.02   0.01
    22  27     0.00  -0.00   0.00     0.00  -0.00   0.00    -0.00   0.00  -0.00
    23   6    -0.00   0.00   0.00     0.04  -0.04  -0.04    -0.00   0.00   0.00
    24   6     0.00  -0.01  -0.01    -0.04   0.05   0.07     0.00  -0.00  -0.00
    25   6    -0.00  -0.00   0.01    -0.03   0.04  -0.08     0.00  -0.00   0.00
    26   6     0.00   0.00  -0.01     0.03  -0.03   0.06    -0.00   0.00  -0.00
    27   6     0.01  -0.01   0.00    -0.09   0.07  -0.01     0.00  -0.00   0.00
    28   1     0.01  -0.00   0.02    -0.09   0.08  -0.03     0.00  -0.00   0.00
    29   1    -0.04   0.03   0.01     0.42  -0.39  -0.16    -0.02   0.02   0.01
    30   1    -0.00   0.01  -0.03     0.05  -0.05   0.32    -0.00   0.00  -0.02
    31   1    -0.02   0.03   0.05     0.12  -0.08  -0.31    -0.01   0.00   0.02
    32   1    -0.03   0.02  -0.02     0.38  -0.37   0.27    -0.02   0.02  -0.01
    33   6     0.02  -0.02  -0.03     0.00  -0.00  -0.01    -0.00   0.00   0.00
    34   6    -0.03   0.02   0.06    -0.00   0.00   0.00     0.00  -0.00  -0.01
    35   6    -0.02   0.01  -0.06    -0.00   0.00  -0.00     0.00  -0.00   0.01
    36   1     0.25  -0.25   0.17     0.02  -0.01   0.02    -0.03   0.03  -0.02
    37   1     0.05  -0.06   0.24     0.00  -0.01   0.02    -0.00   0.01  -0.02
    38   1     0.09  -0.07  -0.22     0.00  -0.01  -0.02    -0.01   0.01   0.02
    39   1     0.27  -0.25  -0.11     0.02  -0.01  -0.01    -0.03   0.03   0.01
    40   1     0.24  -0.28   0.17     0.02  -0.02   0.01    -0.03   0.02  -0.02
                     64                     65                     66
                      A                      A                      A
 Frequencies --   1048.3004              1061.6783              1062.6047
 Red. masses --      1.3549                 1.4075                 1.2453
 Frc consts  --      0.8772                 0.9347                 0.8285
 IR Inten    --      5.0178                32.2435                82.7907
  Atom  AN      X      Y      Z        X      Y      Z        X      Y      Z
     1  26    -0.00   0.00   0.00    -0.00   0.00   0.00     0.00  -0.00   0.00
     2   6     0.00   0.00  -0.01     0.01  -0.01  -0.01    -0.03   0.04  -0.01
     3   6    -0.00   0.00   0.01     0.00  -0.00   0.01    -0.03   0.02  -0.00
     4   6    -0.00  -0.00  -0.01    -0.00  -0.00  -0.01    -0.03   0.04  -0.00
     5   6     0.00   0.01   0.00    -0.00   0.01   0.00     0.05  -0.05  -0.05
     6   6    -0.00  -0.01  -0.00    -0.00  -0.00  -0.01     0.04  -0.04   0.06
     7   1    -0.02   0.02  -0.02    -0.02   0.02  -0.02    -0.20   0.20  -0.10
     8   1    -0.03   0.00   0.02    -0.04   0.02   0.03     0.32  -0.25  -0.41
     9   1     0.02   0.00   0.02    -0.01   0.02  -0.04     0.23  -0.23   0.50
    10   1     0.02  -0.01  -0.02     0.05  -0.05  -0.02    -0.22   0.21   0.04
    11   1    -0.01   0.00   0.11    -0.01   0.00   0.10    -0.03   0.03  -0.00
    12   6     0.07  -0.05  -0.04     0.04  -0.03  -0.03     0.01  -0.01   0.00
    13   6    -0.05   0.03   0.01    -0.02   0.01   0.01    -0.01   0.01   0.01
    14   6     0.05  -0.03   0.02     0.03  -0.02   0.01    -0.00   0.01  -0.01
    15   6    -0.06   0.05  -0.06    -0.03   0.03  -0.04     0.00  -0.00  -0.01
    16   6    -0.00   0.00   0.00    -0.00  -0.00   0.02    -0.00   0.00   0.00
    17   6    -0.00  -0.00   0.00    -0.00   0.00   0.02     0.00  -0.00   0.00
    18   6    -0.03   0.03   0.02     0.06  -0.06  -0.06     0.00   0.00  -0.01
    19   1     0.17  -0.20   0.35     0.10  -0.11   0.21    -0.03   0.03  -0.07
    20   1    -0.23   0.22   0.30    -0.13   0.12   0.18    -0.06   0.05   0.09
    21   1    -0.27   0.31   0.01    -0.12   0.14  -0.01     0.03  -0.02  -0.02
    22  27     0.00  -0.00  -0.00    -0.00   0.00   0.00    -0.00  -0.00   0.00
    23   6    -0.00   0.00   0.00     0.01  -0.01  -0.01     0.01  -0.01   0.00
    24   6    -0.00  -0.00   0.00     0.00   0.00  -0.00    -0.01   0.01  -0.02
    25   6     0.00   0.00   0.00    -0.00  -0.00  -0.01    -0.01   0.01   0.01
    26   6     0.00  -0.00   0.00    -0.01   0.01  -0.01     0.01  -0.00  -0.00
    27   6     0.00  -0.00  -0.01    -0.00   0.00   0.02    -0.00  -0.01   0.00
    28   1     0.00  -0.00  -0.05    -0.02   0.00   0.17     0.01   0.00   0.02
    29   1    -0.02   0.02   0.01     0.07  -0.07  -0.03     0.06  -0.06  -0.01
    30   1     0.00   0.00   0.00    -0.01  -0.00  -0.02    -0.05   0.06  -0.12
    31   1    -0.00  -0.00   0.00     0.02  -0.01  -0.03    -0.07   0.07   0.11
    32   1     0.02  -0.02   0.01    -0.07   0.07  -0.05     0.04  -0.05   0.02
    33   6     0.03  -0.03   0.03    -0.05   0.05  -0.07    -0.01   0.01  -0.00
    34   6    -0.03   0.01  -0.01     0.04  -0.02   0.02     0.00  -0.00   0.01
    35   6     0.03  -0.01  -0.01    -0.05   0.03   0.01     0.00  -0.00  -0.01
    36   1    -0.16   0.18  -0.06     0.26  -0.28   0.06    -0.01   0.01  -0.02
    37   1    -0.08   0.10  -0.19     0.17  -0.19   0.36     0.03  -0.04   0.08
    38   1     0.12  -0.11  -0.16    -0.25   0.22   0.32     0.02  -0.01  -0.03
    39   1     0.17  -0.17  -0.01    -0.26   0.27  -0.01    -0.05   0.05   0.01
    40   1     0.25  -0.31   0.08     0.10  -0.12   0.01     0.05  -0.04   0.03
                     67                     68                     69
                      A                      A                      A
 Frequencies --   1064.6820              1065.5217              1069.5275
 Red. masses --      1.2131                 1.2897                 1.1957
 Frc consts  --      0.8102                 0.8627                 0.8058
 IR Inten    --      1.4688               217.7390                45.9162
  Atom  AN      X      Y      Z        X      Y      Z        X      Y      Z
     1  26    -0.00   0.00   0.00     0.00  -0.00   0.00     0.00  -0.00   0.00
     2   6     0.06  -0.03  -0.02    -0.01   0.01  -0.00    -0.00   0.00   0.00
     3   6    -0.01   0.00   0.08    -0.01   0.01   0.00     0.00  -0.00  -0.00
     4   6    -0.05   0.02  -0.04    -0.01   0.01  -0.01    -0.00   0.00  -0.00
     5   6     0.02   0.01  -0.02     0.02  -0.01  -0.02    -0.00   0.00  -0.00
     6   6    -0.01  -0.01  -0.02     0.01  -0.01   0.02    -0.00   0.00   0.00
     7   1    -0.27   0.33  -0.20    -0.07   0.08  -0.04     0.00   0.01  -0.00
     8   1     0.05  -0.06  -0.10     0.10  -0.08  -0.14     0.01  -0.00  -0.01
     9   1    -0.02   0.05  -0.11     0.07  -0.07   0.16     0.00  -0.00   0.01
    10   1     0.30  -0.34  -0.11    -0.06   0.06   0.01    -0.00   0.01   0.00
    11   1    -0.08   0.03   0.70    -0.01   0.01   0.02     0.00  -0.00  -0.00
    12   6    -0.01   0.01   0.01    -0.01   0.01  -0.03    -0.02   0.03  -0.03
    13   6    -0.00  -0.01  -0.00     0.00  -0.01  -0.05     0.03  -0.03  -0.05
    14   6     0.00   0.01  -0.01    -0.01  -0.00   0.05     0.02  -0.02   0.06
    15   6     0.01  -0.01   0.01    -0.01   0.01   0.03    -0.02   0.03   0.03
    16   6     0.00   0.00  -0.01    -0.01  -0.00  -0.00    -0.00  -0.01   0.00
    17   6     0.00  -0.00  -0.00     0.00   0.00  -0.00    -0.00  -0.01  -0.00
    18   6    -0.00   0.00   0.00     0.00  -0.01   0.02    -0.01   0.02  -0.00
    19   1    -0.04   0.02  -0.07     0.09  -0.10   0.27     0.17  -0.18   0.42
    20   1     0.04  -0.02  -0.05     0.14  -0.11  -0.25     0.25  -0.20  -0.37
    21   1     0.05  -0.04   0.01    -0.06   0.05   0.04    -0.23   0.22   0.09
    22  27     0.00  -0.00  -0.00    -0.00   0.00  -0.00    -0.00   0.00  -0.00
    23   6     0.00   0.00   0.00    -0.03   0.01  -0.00     0.01  -0.01  -0.00
    24   6    -0.00  -0.00  -0.00     0.03  -0.02   0.05    -0.01   0.01  -0.02
    25   6    -0.00   0.00   0.00     0.04  -0.02  -0.04    -0.02   0.01   0.02
    26   6     0.00  -0.00   0.00    -0.03   0.01  -0.00     0.01  -0.01   0.00
    27   6     0.00  -0.00  -0.00     0.00   0.02  -0.00     0.00  -0.01   0.00
    28   1     0.00  -0.00  -0.02    -0.02  -0.01  -0.01     0.01   0.00   0.01
    29   1    -0.00   0.00   0.00    -0.16   0.18   0.04     0.08  -0.08  -0.02
    30   1    -0.00   0.01  -0.01     0.15  -0.18   0.37    -0.07   0.08  -0.18
    31   1    -0.01   0.01   0.02     0.22  -0.20  -0.32    -0.10   0.09   0.15
    32   1     0.02  -0.02   0.01    -0.15   0.17  -0.08     0.07  -0.07   0.04
    33   6     0.00  -0.00   0.01     0.01  -0.01  -0.02    -0.01   0.02   0.00
    34   6    -0.00   0.00   0.00     0.01  -0.00  -0.05     0.01  -0.02   0.02
    35   6     0.00  -0.00  -0.00    -0.00   0.00   0.05     0.02  -0.02  -0.01
    36   1    -0.01   0.01   0.00     0.04  -0.03   0.04    -0.13   0.12  -0.07
    37   1    -0.01   0.01  -0.01    -0.08   0.09  -0.26     0.09  -0.09   0.19
    38   1     0.02  -0.02  -0.03    -0.13   0.10   0.24     0.12  -0.10  -0.17
    39   1     0.00  -0.00   0.01     0.04  -0.03  -0.03    -0.14   0.12   0.04
    40   1    -0.04   0.03  -0.00    -0.06   0.05  -0.06    -0.21   0.21  -0.14
                     70                     71                     72
                      A                      A                      A
 Frequencies --   1071.4771              1076.7341              1085.4894
 Red. masses --      1.2039                 1.6041                 1.3644
 Frc consts  --      0.8143                 1.0957                 0.9472
 IR Inten    --      1.0468                75.3426               134.2602
  Atom  AN      X      Y      Z        X      Y      Z        X      Y      Z
     1  26     0.00   0.00  -0.00    -0.00  -0.00  -0.00    -0.00  -0.00  -0.00
     2   6     0.00  -0.00   0.00    -0.00   0.00   0.00    -0.00   0.00   0.00
     3   6    -0.00  -0.00   0.00    -0.00   0.00   0.00     0.00   0.00   0.00
     4   6    -0.00   0.00  -0.00    -0.00   0.00  -0.00    -0.00   0.00  -0.00
     5   6     0.00  -0.00  -0.00     0.00  -0.00  -0.00     0.00  -0.00  -0.00
     6   6    -0.00   0.00  -0.00     0.00  -0.00   0.00     0.00  -0.00   0.00
     7   1    -0.00   0.01  -0.00    -0.02   0.02  -0.02    -0.01   0.02  -0.01
     8   1     0.00  -0.00  -0.00     0.03  -0.02  -0.03     0.02  -0.01  -0.02
     9   1    -0.00   0.00  -0.00     0.02  -0.02   0.04     0.01  -0.01   0.02
    10   1     0.01  -0.01  -0.00    -0.02   0.02   0.01    -0.01   0.02   0.01
    11   1    -0.00   0.00   0.01    -0.01  -0.00   0.00    -0.00  -0.00   0.00
    12   6    -0.00   0.00   0.00    -0.03   0.02   0.05    -0.03   0.03   0.03
    13   6     0.00  -0.00  -0.00     0.03  -0.03   0.06     0.04  -0.04   0.05
    14   6    -0.00   0.00  -0.00     0.04  -0.03  -0.06     0.05  -0.04  -0.04
    15   6     0.00  -0.00   0.01    -0.02   0.01  -0.05    -0.03   0.02  -0.04
    16   6     0.00   0.00  -0.00     0.02  -0.01   0.00     0.02  -0.02   0.00
    17   6     0.00  -0.00  -0.01    -0.03   0.02  -0.00    -0.02   0.03  -0.00
    18   6    -0.01   0.02   0.02     0.01   0.01  -0.06     0.03  -0.03  -0.01
    19   1    -0.01   0.01  -0.02     0.03  -0.01  -0.11     0.08  -0.06   0.00
    20   1     0.01  -0.01  -0.02     0.01  -0.00   0.11     0.08  -0.06   0.01
    21   1     0.01  -0.01   0.00    -0.15   0.18  -0.01    -0.21   0.23   0.02
    22  27     0.00   0.00  -0.00     0.00   0.00   0.00     0.00   0.00   0.00
    23   6     0.04  -0.05  -0.01    -0.02   0.01   0.00     0.01  -0.01  -0.01
    24   6     0.01   0.01  -0.02     0.02  -0.02   0.04    -0.01   0.01  -0.02
    25   6    -0.00  -0.02  -0.02     0.03  -0.02  -0.03    -0.01   0.01   0.01
    26   6    -0.04   0.05  -0.02    -0.02   0.01  -0.01     0.01  -0.01   0.01
    27   6    -0.01   0.00   0.08    -0.01   0.02  -0.00     0.01  -0.01   0.00
    28   1    -0.06   0.02   0.63    -0.03   0.00   0.00     0.01  -0.01   0.00
    29   1     0.37  -0.30  -0.11    -0.13   0.14   0.04     0.08  -0.07  -0.03
    30   1    -0.07   0.04  -0.15     0.13  -0.15   0.31    -0.07   0.08  -0.16
    31   1     0.10  -0.06  -0.14     0.19  -0.17  -0.27    -0.09   0.09   0.14
    32   1    -0.34   0.29  -0.19    -0.13   0.14  -0.08     0.07  -0.07   0.05
    33   6     0.01  -0.01   0.02     0.00   0.01   0.06     0.03  -0.03   0.02
    34   6    -0.00   0.00  -0.01    -0.03   0.01   0.09    -0.05   0.04   0.01
    35   6     0.01  -0.00  -0.00    -0.01   0.01  -0.10    -0.05   0.04  -0.02
    36   1    -0.06   0.07  -0.01     0.02  -0.05  -0.05     0.31  -0.32   0.16
    37   1    -0.04   0.04  -0.10     0.10  -0.13   0.43    -0.17   0.15  -0.24
    38   1     0.05  -0.04  -0.07     0.18  -0.16  -0.40    -0.20   0.15   0.18
    39   1     0.06  -0.06   0.01     0.02  -0.05   0.05     0.34  -0.33  -0.08
    40   1    -0.00   0.00   0.01    -0.15   0.18  -0.03    -0.20   0.23  -0.07
                     73                     74                     75
                      A                      A                      A
 Frequencies --   1133.4870              1134.7563              1137.2035
 Red. masses --      5.0648                 5.9465                 5.6548
 Frc consts  --      3.8339                 4.5115                 4.3087
 IR Inten    --     46.3663                10.9293                42.6930
  Atom  AN      X      Y      Z        X      Y      Z        X      Y      Z
     1  26     0.00   0.00   0.00     0.01   0.00   0.00    -0.00  -0.00  -0.00
     2   6     0.03  -0.04   0.27     0.01  -0.02   0.12     0.00  -0.00   0.01
     3   6     0.16  -0.17   0.02     0.07  -0.07   0.01     0.00  -0.01   0.00
     4   6     0.09  -0.06  -0.25     0.04  -0.03  -0.11     0.00  -0.00  -0.01
     5   6    -0.13   0.12  -0.16    -0.06   0.05  -0.07    -0.00   0.00  -0.00
     6   6    -0.16   0.13   0.12    -0.07   0.06   0.05    -0.00   0.00   0.00
     7   1    -0.06   0.04  -0.37    -0.02   0.01  -0.15    -0.00  -0.00  -0.01
     8   1    -0.07   0.03  -0.32    -0.03   0.02  -0.14    -0.00   0.00  -0.01
     9   1    -0.14   0.06   0.29    -0.06   0.03   0.12    -0.01   0.00   0.00
    10   1    -0.13   0.06   0.34    -0.05   0.02   0.14    -0.00  -0.00   0.01
    11   1     0.17  -0.20   0.03     0.07  -0.09   0.01     0.01  -0.01   0.00
    12   6    -0.02   0.01   0.06     0.06  -0.04  -0.15    -0.03   0.02   0.08
    13   6     0.03  -0.03   0.04    -0.10   0.09  -0.11     0.05  -0.05   0.06
    14   6     0.04  -0.03  -0.03    -0.11   0.10   0.08     0.06  -0.05  -0.04
    15   6    -0.01   0.01  -0.06     0.03  -0.03   0.16    -0.02   0.02  -0.08
    16   6    -0.04   0.05  -0.01     0.12  -0.14   0.02    -0.07   0.08  -0.01
    17   6    -0.05   0.05  -0.01     0.13  -0.14   0.02    -0.06   0.07  -0.01
    18   6    -0.02   0.02   0.06     0.06  -0.05  -0.16    -0.03   0.02   0.08
    19   1     0.04  -0.02  -0.05    -0.14   0.10   0.09     0.08  -0.06  -0.03
    20   1     0.03  -0.02   0.05    -0.13   0.09  -0.12     0.08  -0.06   0.05
    21   1     0.02  -0.00  -0.07    -0.01  -0.05   0.19    -0.00   0.04  -0.09
    22  27    -0.00  -0.00  -0.00     0.00   0.00   0.00    -0.01  -0.01  -0.00
    23   6    -0.01   0.01  -0.05     0.02  -0.02   0.12     0.04  -0.05   0.26
    24   6     0.03  -0.03  -0.03    -0.07   0.07   0.06    -0.16   0.15   0.13
    25   6     0.03  -0.03   0.03    -0.06   0.06  -0.08    -0.13   0.14  -0.17
    26   6    -0.02   0.01   0.05     0.04  -0.03  -0.11     0.09  -0.06  -0.25
    27   6    -0.03   0.03  -0.00     0.09  -0.07   0.01     0.19  -0.16   0.02
    28   1    -0.04   0.03  -0.00     0.10  -0.08   0.01     0.24  -0.15   0.03
    29   1     0.00  -0.01  -0.06     0.01   0.01   0.14     0.02   0.03   0.32
    30   1     0.02  -0.02  -0.06    -0.06   0.07   0.11    -0.12   0.15   0.25
    31   1     0.01  -0.02   0.06    -0.04   0.06  -0.12    -0.07   0.14  -0.27
    32   1    -0.01  -0.00   0.06     0.04  -0.00  -0.14     0.07   0.01  -0.31
    33   6    -0.01   0.01  -0.06     0.03  -0.04   0.17    -0.02   0.02  -0.08
    34   6     0.05  -0.04  -0.03    -0.13   0.11   0.09     0.06  -0.05  -0.05
    35   6     0.04  -0.04   0.05    -0.11   0.10  -0.12     0.05  -0.05   0.06
    36   1    -0.04   0.06   0.05     0.09  -0.14  -0.15    -0.04   0.07   0.08
    37   1     0.06  -0.04  -0.02    -0.17   0.11   0.08     0.09  -0.05  -0.05
    38   1     0.06  -0.04   0.04    -0.15   0.11  -0.12     0.08  -0.05   0.07
    39   1    -0.03   0.06  -0.06     0.06  -0.13   0.17    -0.02   0.06  -0.09
    40   1     0.01   0.00   0.08     0.02  -0.06  -0.18    -0.02   0.04   0.09
                     76                     77                     78
                      A                      A                      A
 Frequencies --   1205.5975              1270.0192              1290.6501
 Red. masses --      2.0732                 1.4298                 1.2793
 Frc consts  --      1.7754                 1.3588                 1.2556
 IR Inten    --      0.0263                 0.0065                 0.0129
  Atom  AN      X      Y      Z        X      Y      Z        X      Y      Z
     1  26    -0.00   0.00   0.00    -0.00   0.00   0.00    -0.00   0.00   0.00
     2   6    -0.00  -0.00   0.00    -0.00   0.00   0.00     0.05  -0.04  -0.02
     3   6     0.00  -0.00  -0.00     0.00  -0.00  -0.00     0.01  -0.00  -0.07
     4   6     0.00   0.00   0.01     0.00  -0.00   0.00    -0.04   0.04  -0.03
     5   6    -0.01   0.00  -0.01    -0.00   0.00  -0.00    -0.04   0.03   0.05
     6   6     0.01  -0.00  -0.00     0.00  -0.00  -0.00     0.03  -0.03   0.06
     7   1    -0.02   0.01  -0.01    -0.01   0.00  -0.00     0.28  -0.29   0.18
     8   1     0.00   0.00  -0.01    -0.00   0.00  -0.00     0.24  -0.19  -0.33
     9   1     0.00  -0.00  -0.01     0.00  -0.00  -0.00    -0.15   0.16  -0.39
    10   1     0.03  -0.01  -0.00     0.01  -0.00   0.00    -0.31   0.30   0.09
    11   1    -0.00   0.00   0.04    -0.00   0.00   0.01    -0.05   0.02   0.43
    12   6    -0.00  -0.00  -0.07     0.03  -0.03  -0.00    -0.00   0.00  -0.00
    13   6     0.03  -0.01  -0.02     0.02  -0.02  -0.04     0.00  -0.00   0.00
    14   6    -0.02   0.01  -0.02    -0.02   0.01  -0.04    -0.00   0.00   0.00
    15   6     0.02   0.00  -0.07    -0.03   0.03  -0.01     0.00  -0.00  -0.00
    16   6    -0.02   0.01   0.18    -0.01   0.00   0.11     0.00  -0.00  -0.00
    17   6    -0.02   0.01   0.19     0.01  -0.00  -0.10    -0.00   0.00  -0.00
    18   6     0.00  -0.01  -0.07    -0.03   0.03   0.00     0.00   0.00   0.00
    19   1     0.07  -0.05   0.15     0.12  -0.12   0.27     0.00   0.00   0.00
    20   1    -0.10   0.06   0.13    -0.17   0.14   0.24    -0.00  -0.00   0.00
    21   1     0.26  -0.29  -0.17     0.26  -0.26  -0.10    -0.00   0.00   0.00
    22  27    -0.00   0.00   0.00     0.00  -0.00  -0.00    -0.00  -0.00  -0.00
    23   6    -0.00   0.00   0.00     0.00  -0.00  -0.00    -0.00  -0.00  -0.00
    24   6     0.00  -0.00  -0.00    -0.00   0.00   0.00    -0.00   0.00  -0.00
    25   6    -0.00   0.00  -0.00     0.00  -0.00   0.00     0.00  -0.00   0.00
    26   6     0.00  -0.00   0.00    -0.00   0.00  -0.00     0.00  -0.00  -0.00
    27   6     0.00  -0.00  -0.00    -0.00   0.00   0.00    -0.00   0.00   0.00
    28   1    -0.00   0.00   0.02     0.00  -0.00  -0.01     0.00  -0.00  -0.00
    29   1     0.01  -0.01  -0.00    -0.00   0.00   0.00     0.00  -0.00  -0.00
    30   1    -0.00  -0.00  -0.01    -0.00   0.00   0.00     0.00  -0.00   0.00
    31   1     0.00   0.00  -0.01    -0.00  -0.00   0.00    -0.00   0.00   0.00
    32   1    -0.01   0.01  -0.00     0.00  -0.00   0.00    -0.00   0.00  -0.00
    33   6     0.01   0.00  -0.07     0.03  -0.03   0.01    -0.00   0.00   0.00
    34   6    -0.02   0.01  -0.02     0.01  -0.01   0.04     0.00  -0.00  -0.00
    35   6     0.02  -0.01  -0.02    -0.02   0.01   0.04     0.00  -0.00  -0.00
    36   1    -0.26   0.29  -0.24     0.23  -0.24   0.16     0.00  -0.00   0.00
    37   1     0.07  -0.05   0.15    -0.11   0.12  -0.26     0.00  -0.00   0.00
    38   1    -0.10   0.06   0.13     0.16  -0.13  -0.23    -0.00   0.00   0.00
    39   1     0.30  -0.30  -0.17    -0.25   0.24   0.10     0.00   0.00   0.00
    40   1    -0.23   0.28  -0.23    -0.23   0.26  -0.17     0.00  -0.00   0.00
                     79                     80                     81
                      A                      A                      A
 Frequencies --   1293.6113              1324.8585              1341.1184
 Red. masses --      1.2779                 3.4329                 2.2251
 Frc consts  --      1.2599                 3.5502                 2.3580
 IR Inten    --      0.0289                 2.8783                 0.1681
  Atom  AN      X      Y      Z        X      Y      Z        X      Y      Z
     1  26     0.00  -0.00  -0.00     0.00   0.00   0.00    -0.00  -0.00   0.00
     2   6     0.00  -0.00   0.00     0.00  -0.00   0.00    -0.04   0.03   0.03
     3   6    -0.00   0.00  -0.00    -0.00   0.00  -0.00     0.01  -0.00  -0.06
     4   6     0.00   0.00   0.00     0.00  -0.00  -0.00     0.03  -0.02   0.04
     5   6    -0.00   0.00   0.00    -0.00   0.00   0.00    -0.04   0.02  -0.01
     6   6     0.00  -0.00   0.00     0.00   0.00  -0.00     0.04  -0.02   0.00
     7   1     0.00  -0.00   0.00    -0.00   0.00  -0.01    -0.08   0.07  -0.02
     8   1     0.00  -0.00  -0.00     0.01  -0.01  -0.01     0.02   0.00  -0.07
     9   1    -0.00   0.00  -0.00     0.00  -0.01   0.01    -0.00  -0.01  -0.07
    10   1    -0.00   0.00   0.00    -0.00  -0.00   0.00     0.09  -0.07  -0.00
    11   1    -0.00   0.00   0.00    -0.00   0.00   0.00    -0.01   0.00   0.08
    12   6    -0.00   0.00   0.00     0.11  -0.11  -0.03    -0.06   0.06  -0.11
    13   6     0.00  -0.00  -0.00    -0.09   0.08   0.02     0.01   0.00   0.05
    14   6     0.00  -0.00   0.00    -0.09   0.08  -0.04    -0.02   0.00   0.05
    15   6    -0.00   0.00  -0.00     0.10  -0.11   0.05     0.08  -0.07  -0.09
    16   6    -0.00   0.00   0.00     0.11  -0.10   0.01    -0.01   0.00   0.12
    17   6    -0.00  -0.00  -0.00    -0.10   0.09  -0.01    -0.01   0.00   0.08
    18   6     0.00  -0.00   0.00    -0.12   0.12   0.03    -0.05   0.05  -0.09
    19   1     0.00  -0.00   0.00    -0.07   0.06   0.03    -0.11   0.14  -0.21
    20   1    -0.00   0.00   0.00    -0.07   0.06  -0.05     0.15  -0.15  -0.17
    21   1     0.00  -0.00  -0.00    -0.27   0.27   0.18    -0.28   0.27   0.01
    22  27    -0.00  -0.00  -0.00    -0.00  -0.00  -0.00    -0.00   0.00   0.00
    23   6     0.05  -0.05  -0.02     0.02  -0.01   0.01    -0.01   0.01   0.01
    24   6     0.02  -0.03   0.06    -0.01   0.01  -0.03     0.01  -0.01   0.00
    25   6    -0.04   0.03   0.05    -0.01   0.01   0.03    -0.01   0.01  -0.00
    26   6    -0.05   0.04  -0.03     0.02  -0.01  -0.01     0.01  -0.01   0.01
    27   6     0.01  -0.00  -0.07    -0.02   0.01  -0.00     0.00  -0.00  -0.02
    28   1    -0.04   0.01   0.44    -0.02   0.02  -0.00    -0.00   0.00   0.03
    29   1    -0.32   0.29   0.10    -0.03   0.02   0.03     0.02  -0.02  -0.00
    30   1    -0.15   0.17  -0.38     0.03  -0.03   0.05     0.00  -0.00  -0.02
    31   1     0.22  -0.19  -0.33     0.04  -0.03  -0.04     0.00   0.00  -0.02
    32   1     0.30  -0.28   0.17    -0.02   0.02  -0.03    -0.02   0.02  -0.00
    33   6     0.00  -0.00   0.00    -0.11   0.12  -0.06     0.06  -0.05  -0.07
    34   6    -0.00   0.00  -0.00     0.09  -0.09   0.05    -0.00  -0.01   0.05
    35   6    -0.00   0.00  -0.00     0.09  -0.09  -0.03    -0.01   0.01   0.05
    36   1    -0.00   0.00  -0.00     0.23  -0.25   0.26     0.23  -0.22   0.06
    37   1     0.00  -0.00   0.00     0.07  -0.05  -0.05    -0.12   0.14  -0.24
    38   1    -0.00   0.00   0.00     0.06  -0.05   0.06     0.16  -0.15  -0.21
    39   1     0.00  -0.00   0.00     0.28  -0.27  -0.20    -0.24   0.23   0.01
    40   1     0.00  -0.00   0.00    -0.23   0.25  -0.24     0.27  -0.27   0.08
                     82                     83                     84
                      A                      A                      A
 Frequencies --   1355.4957              1370.9522              1372.0386
 Red. masses --      4.1621                 4.6835                 4.2532
 Frc consts  --      4.5057                 5.1864                 4.7173
 IR Inten    --      0.8626                12.6073              1050.6935
  Atom  AN      X      Y      Z        X      Y      Z        X      Y      Z
     1  26    -0.00   0.00   0.00    -0.00   0.00   0.00     0.00   0.00   0.00
     2   6     0.12  -0.09  -0.08     0.13  -0.10  -0.08     0.07  -0.08   0.02
     3   6    -0.02   0.01   0.16    -0.01  -0.00   0.18    -0.05   0.06   0.01
     4   6    -0.10   0.08  -0.11    -0.12   0.11  -0.12     0.05  -0.06  -0.02
     5   6     0.11  -0.07   0.02     0.12  -0.09  -0.01    -0.03   0.03   0.11
     6   6    -0.11   0.07  -0.02    -0.11   0.08  -0.01    -0.03   0.04  -0.12
     7   1     0.23  -0.20   0.07     0.24  -0.22   0.10    -0.04   0.07  -0.09
     8   1    -0.06  -0.00   0.21    -0.08   0.02   0.25     0.11  -0.10  -0.08
     9   1     0.01   0.02   0.22     0.00   0.02   0.24     0.08  -0.09   0.15
    10   1    -0.24   0.20   0.01    -0.24   0.20   0.01    -0.10   0.12   0.07
    11   1     0.02  -0.01  -0.20     0.02  -0.01  -0.16    -0.05   0.06  -0.03
    12   6     0.05  -0.04   0.05    -0.07   0.07  -0.12    -0.02   0.01   0.01
    13   6    -0.07   0.04  -0.00     0.04  -0.03   0.04     0.01  -0.01  -0.09
    14   6     0.07  -0.04   0.01    -0.05   0.03   0.01    -0.01  -0.00   0.10
    15   6    -0.06   0.05   0.04     0.09  -0.08  -0.10     0.00  -0.00  -0.03
    16   6     0.01  -0.00  -0.11    -0.03   0.01   0.20     0.07  -0.08   0.03
    17   6    -0.02   0.01   0.21     0.02  -0.01  -0.12    -0.06   0.06  -0.02
    18   6    -0.08   0.08  -0.13     0.05  -0.05   0.06    -0.00   0.00  -0.02
    19   1    -0.02  -0.00  -0.15    -0.06   0.08  -0.04    -0.12   0.12  -0.15
    20   1     0.05  -0.00  -0.14     0.09  -0.10  -0.04    -0.13   0.11   0.11
    21   1     0.09  -0.08  -0.00    -0.18   0.17  -0.03    -0.08   0.05  -0.02
    22  27    -0.00  -0.00   0.00     0.00   0.00   0.00    -0.00  -0.00  -0.00
    23   6    -0.04   0.04   0.03     0.07  -0.07  -0.05    -0.13   0.10  -0.06
    24   6     0.03  -0.04   0.00    -0.05   0.06  -0.03     0.05  -0.05   0.22
    25   6    -0.03   0.04  -0.01     0.04  -0.05   0.03     0.10  -0.07  -0.20
    26   6     0.03  -0.03   0.04    -0.03   0.05  -0.07    -0.14   0.11   0.02
    27   6     0.01  -0.00  -0.07    -0.02   0.01   0.11     0.12  -0.08   0.03
    28   1    -0.01   0.00   0.11     0.00   0.01  -0.16     0.10  -0.12  -0.01
    29   1     0.07  -0.07   0.00    -0.13   0.13   0.01     0.18  -0.11  -0.15
    30   1     0.01  -0.00  -0.06    -0.01  -0.02   0.12    -0.16   0.15  -0.25
    31   1    -0.00  -0.00  -0.06     0.03  -0.01   0.08    -0.20   0.17   0.23
    32   1    -0.07   0.07  -0.02     0.09  -0.10   0.00     0.17  -0.12   0.19
    33   6     0.10  -0.08  -0.11    -0.06   0.05   0.05    -0.02   0.02   0.02
    34   6    -0.05   0.03   0.04     0.05  -0.04   0.01     0.02  -0.01  -0.06
    35   6     0.04  -0.03   0.05    -0.06   0.04  -0.02    -0.00  -0.00   0.07
    36   1     0.23  -0.21   0.03    -0.09   0.08  -0.01     0.06  -0.06   0.02
    37   1    -0.09   0.13  -0.11    -0.00  -0.01  -0.10     0.09  -0.10   0.11
    38   1     0.11  -0.13  -0.08    -0.00   0.03  -0.08     0.11  -0.10  -0.10
    39   1    -0.23   0.21  -0.03     0.08  -0.07   0.01     0.08  -0.07  -0.00
    40   1    -0.09   0.08  -0.02     0.19  -0.18   0.01    -0.04   0.01   0.00
                     85                     86                     87
                      A                      A                      A
 Frequencies --   1378.2485              1382.8296              1384.2725
 Red. masses --      4.6039                 4.8794                 4.4805
 Frc consts  --      5.1527                 5.4973                 5.0584
 IR Inten    --     61.4853                 1.4043               668.1139
  Atom  AN      X      Y      Z        X      Y      Z        X      Y      Z
     1  26     0.00  -0.00   0.00     0.00  -0.00  -0.00     0.00  -0.00   0.00
     2   6    -0.13   0.14  -0.05    -0.03   0.03   0.01    -0.01   0.02  -0.01
     3   6     0.10  -0.11   0.01     0.01  -0.00  -0.04     0.01  -0.01   0.00
     4   6    -0.14   0.15   0.01     0.02  -0.02   0.02    -0.02   0.02   0.00
     5   6     0.11  -0.09  -0.25    -0.02   0.02  -0.00     0.01  -0.01  -0.03
     6   6     0.05  -0.07   0.27     0.02  -0.02   0.01     0.01  -0.01   0.03
     7   1     0.14  -0.19   0.21    -0.04   0.04  -0.02     0.02  -0.01   0.03
     8   1    -0.24   0.21   0.24     0.01  -0.00  -0.05    -0.03   0.02   0.03
     9   1    -0.18   0.19  -0.29    -0.01   0.00  -0.06    -0.02   0.02  -0.03
    10   1     0.17  -0.20  -0.15     0.05  -0.04  -0.01     0.02  -0.01  -0.02
    11   1     0.10  -0.14   0.03    -0.00  -0.00   0.03     0.01  -0.02   0.00
    12   6     0.01  -0.01   0.01     0.04  -0.04   0.05    -0.10   0.11   0.06
    13   6    -0.01   0.01  -0.01    -0.04   0.03  -0.01     0.10  -0.09  -0.27
    14   6    -0.01   0.01   0.01     0.05  -0.04   0.02     0.04  -0.07   0.29
    15   6     0.01  -0.01  -0.00    -0.05   0.05   0.03    -0.08   0.10  -0.09
    16   6     0.02  -0.02   0.00     0.01  -0.01  -0.09     0.10  -0.12   0.02
    17   6    -0.03   0.03  -0.00    -0.01   0.00   0.13    -0.00  -0.02  -0.01
    18   6    -0.00   0.00  -0.01    -0.04   0.05  -0.07    -0.05   0.07   0.02
    19   1    -0.03   0.02  -0.02    -0.01  -0.00  -0.10    -0.25   0.25  -0.38
    20   1    -0.03   0.03   0.02     0.00   0.02  -0.07    -0.32   0.27   0.32
    21   1    -0.03   0.04   0.01     0.08  -0.08  -0.01    -0.01  -0.04  -0.13
    22  27    -0.00  -0.00  -0.00    -0.00   0.00   0.00    -0.00  -0.00  -0.00
    23   6    -0.07   0.06  -0.03     0.16  -0.15  -0.13     0.04  -0.03   0.02
    24   6     0.03  -0.03   0.12    -0.12   0.13  -0.02    -0.01   0.02  -0.07
    25   6     0.05  -0.04  -0.11     0.12  -0.13   0.02    -0.04   0.03   0.06
    26   6    -0.07   0.06   0.02    -0.13   0.14  -0.17     0.05  -0.04  -0.00
    27   6     0.06  -0.04   0.00    -0.03   0.01   0.29    -0.03   0.02  -0.02
    28   1     0.05  -0.06   0.01     0.03  -0.01  -0.37    -0.03   0.04   0.01
    29   1     0.10  -0.07  -0.08    -0.26   0.27  -0.01    -0.05   0.03   0.05
    30   1    -0.08   0.08  -0.14    -0.06  -0.00   0.24     0.05  -0.04   0.07
    31   1    -0.10   0.09   0.11     0.02   0.02   0.24     0.06  -0.05  -0.07
    32   1     0.08  -0.06   0.10     0.26  -0.27   0.06    -0.06   0.05  -0.06
    33   6    -0.00   0.00   0.01     0.05  -0.05  -0.06    -0.05   0.07  -0.03
    34   6     0.00  -0.00  -0.04    -0.02   0.01   0.02     0.03  -0.04   0.08
    35   6    -0.00   0.00   0.04     0.02  -0.02   0.02     0.05  -0.04  -0.07
    36   1     0.04  -0.03   0.01     0.10  -0.08   0.00     0.04  -0.07   0.09
    37   1     0.05  -0.05   0.06    -0.04   0.07  -0.06    -0.03   0.04  -0.09
    38   1     0.06  -0.05  -0.05     0.05  -0.07  -0.04    -0.05   0.05   0.09
    39   1     0.04  -0.03   0.00    -0.10   0.07  -0.03     0.07  -0.09  -0.08
    40   1    -0.03   0.04  -0.02    -0.08   0.07  -0.01    -0.03  -0.04   0.13
                     88                     89                     90
                      A                      A                      A
 Frequencies --   1414.5582              1428.4800              1448.0524
 Red. masses --      3.8351                 2.9080                 2.5875
 Frc consts  --      4.5214                 3.4961                 3.1967
 IR Inten    --    143.4674                 6.2910                 8.3671
  Atom  AN      X      Y      Z        X      Y      Z        X      Y      Z
     1  26    -0.00   0.00  -0.00     0.00  -0.00  -0.00    -0.00   0.00   0.00
     2   6     0.00  -0.00   0.00     0.01  -0.01  -0.01    -0.02   0.03  -0.10
     3   6    -0.00  -0.00  -0.00    -0.00   0.00   0.02    -0.02   0.01   0.19
     4   6     0.00  -0.00  -0.00    -0.01   0.01  -0.01     0.04  -0.04  -0.09
     5   6    -0.00   0.00   0.00     0.01  -0.01   0.00    -0.08   0.07   0.05
     6   6    -0.00   0.00  -0.00    -0.01   0.01  -0.00     0.07  -0.06   0.07
     7   1    -0.00   0.00  -0.00     0.02  -0.01   0.01    -0.03   0.06  -0.17
     8   1     0.00  -0.00  -0.00     0.00   0.00   0.01     0.16  -0.12  -0.29
     9   1     0.00  -0.00   0.00    -0.00  -0.00   0.01    -0.09   0.10  -0.34
    10   1    -0.00   0.00   0.00    -0.02   0.01   0.00     0.06  -0.06  -0.15
    11   1     0.00   0.00  -0.00     0.00  -0.00  -0.02     0.06  -0.02  -0.52
    12   6    -0.03   0.03  -0.03    -0.09   0.09   0.03    -0.03   0.03   0.03
    13   6     0.01  -0.01   0.07     0.14  -0.12  -0.05     0.05  -0.04  -0.02
    14   6     0.02  -0.01  -0.06    -0.13   0.11  -0.08    -0.04   0.04  -0.03
    15   6    -0.03   0.03   0.02     0.08  -0.08   0.05     0.02  -0.02   0.04
    16   6    -0.04   0.04  -0.01     0.01  -0.00  -0.06     0.01  -0.00  -0.07
    17   6     0.09  -0.10   0.01    -0.00   0.00   0.03    -0.01   0.00   0.07
    18   6    -0.05   0.06   0.08    -0.07   0.07  -0.01     0.05  -0.05  -0.03
    19   1     0.09  -0.09   0.10     0.10  -0.09   0.46     0.04  -0.04   0.16
    20   1     0.11  -0.10  -0.08    -0.19   0.12   0.43    -0.08   0.05   0.15
    21   1     0.13  -0.12  -0.03    -0.13   0.13   0.14    -0.03   0.04   0.06
    22  27     0.00  -0.00   0.00     0.00  -0.00  -0.00    -0.00   0.00   0.00
    23   6    -0.05   0.05  -0.02     0.01  -0.01  -0.00    -0.01   0.01  -0.01
    24   6     0.03  -0.03   0.09    -0.01   0.01  -0.00     0.01  -0.01   0.01
    25   6     0.04  -0.03  -0.08     0.01  -0.01  -0.00    -0.01   0.01   0.01
    26   6    -0.06   0.05   0.00    -0.01   0.01  -0.01     0.01  -0.01  -0.01
    27   6     0.03  -0.03   0.00    -0.00   0.00   0.01    -0.00   0.00   0.02
    28   1     0.03  -0.05   0.00    -0.00   0.00   0.00     0.01  -0.00  -0.07
    29   1     0.07  -0.04  -0.05    -0.01   0.01   0.01     0.01  -0.01  -0.02
    30   1    -0.05   0.05  -0.09    -0.00  -0.00   0.02    -0.01   0.01  -0.05
    31   1    -0.07   0.05   0.07    -0.00   0.01   0.02     0.02  -0.02  -0.05
    32   1     0.06  -0.04   0.07     0.01  -0.01   0.01    -0.01   0.01  -0.02
    33   6    -0.04   0.06  -0.09     0.07  -0.07   0.01    -0.04   0.04  -0.04
    34   6     0.03  -0.05   0.28    -0.10   0.08  -0.05     0.07  -0.06   0.05
    35   6     0.08  -0.06  -0.27     0.11  -0.09  -0.03    -0.08   0.06   0.03
    36   1    -0.15   0.09   0.05     0.10  -0.10   0.10    -0.04   0.05  -0.10
    37   1    -0.24   0.26  -0.36     0.05  -0.04   0.30    -0.06   0.06  -0.26
    38   1    -0.30   0.28   0.29    -0.11   0.06   0.28     0.11  -0.07  -0.24
    39   1    -0.14   0.09  -0.08    -0.11   0.11   0.07     0.06  -0.06  -0.09
    40   1     0.12  -0.12   0.06     0.10  -0.13   0.17     0.02  -0.03   0.07
                     91                     92                     93
                      A                      A                      A
 Frequencies --   1449.5605              1454.3253              1463.9390
 Red. masses --      2.7756                 2.4290                 2.4843
 Frc consts  --      3.4362                 3.0269                 3.1369
 IR Inten    --      0.0691                 7.0113                19.8109
  Atom  AN      X      Y      Z        X      Y      Z        X      Y      Z
     1  26    -0.00   0.00   0.00    -0.00   0.00   0.00    -0.00  -0.00  -0.00
     2   6    -0.02   0.03  -0.08    -0.00   0.00  -0.00     0.00   0.00   0.00
     3   6    -0.02   0.01   0.15    -0.00   0.00   0.01     0.00  -0.00  -0.00
     4   6     0.04  -0.03  -0.07     0.00  -0.00  -0.00    -0.00   0.00  -0.00
     5   6    -0.06   0.06   0.04    -0.00   0.00   0.00    -0.00   0.00   0.00
     6   6     0.05  -0.05   0.06     0.00  -0.00   0.00    -0.00   0.00  -0.00
     7   1    -0.03   0.04  -0.13    -0.00   0.00  -0.01     0.00  -0.00   0.00
     8   1     0.12  -0.09  -0.23     0.00  -0.00  -0.01     0.00  -0.00  -0.00
     9   1    -0.07   0.08  -0.27    -0.00   0.00  -0.01     0.00  -0.00   0.00
    10   1     0.05  -0.05  -0.12     0.00  -0.00  -0.01     0.00  -0.00   0.00
    11   1     0.05  -0.01  -0.40     0.00  -0.00  -0.02     0.00  -0.00   0.00
    12   6     0.03  -0.03  -0.05     0.01  -0.01  -0.01    -0.02   0.02  -0.01
    13   6    -0.06   0.05   0.03    -0.01   0.01   0.01     0.00  -0.00   0.02
    14   6     0.05  -0.05   0.05     0.01  -0.01   0.01     0.01  -0.00  -0.02
    15   6    -0.02   0.03  -0.06    -0.00   0.01  -0.01    -0.02   0.02   0.01
    16   6    -0.01   0.00   0.11    -0.00   0.00   0.03     0.01  -0.01   0.00
    17   6     0.01  -0.00  -0.10     0.00  -0.00  -0.03     0.02  -0.02   0.00
    18   6    -0.06   0.06   0.05    -0.02   0.02   0.01    -0.02   0.02  -0.02
    19   1    -0.06   0.06  -0.22    -0.01   0.01  -0.05     0.03  -0.03   0.03
    20   1     0.10  -0.07  -0.21     0.02  -0.02  -0.04     0.03  -0.03  -0.02
    21   1     0.04  -0.04  -0.09     0.01  -0.01  -0.02     0.06  -0.06  -0.01
    22  27     0.00  -0.00  -0.00    -0.00   0.00   0.00    -0.00   0.00  -0.00
    23   6     0.01  -0.01   0.02    -0.05   0.05  -0.11    -0.12   0.10   0.08
    24   6    -0.02   0.02  -0.02     0.09  -0.09   0.09     0.02  -0.02  -0.16
    25   6     0.02  -0.02  -0.01    -0.11   0.10   0.06    -0.01  -0.01   0.16
    26   6    -0.02   0.01   0.02     0.07  -0.06  -0.09    -0.10   0.10  -0.11
    27   6     0.00  -0.00  -0.04    -0.02   0.01   0.19     0.09  -0.08   0.01
    28   1    -0.01   0.00   0.12     0.05  -0.02  -0.57     0.11  -0.10   0.01
    29   1    -0.02   0.02   0.04     0.10  -0.07  -0.18     0.39  -0.35  -0.06
    30   1     0.02  -0.03   0.09    -0.10   0.13  -0.43     0.20  -0.20   0.22
    31   1    -0.04   0.03   0.09     0.18  -0.15  -0.39     0.24  -0.21  -0.17
    32   1     0.02  -0.01   0.04    -0.07   0.06  -0.20     0.36  -0.34   0.15
    33   6     0.05  -0.06   0.06     0.02  -0.02   0.02    -0.02   0.02   0.01
    34   6    -0.09   0.08  -0.07    -0.03   0.02  -0.02     0.01  -0.00  -0.02
    35   6     0.10  -0.08  -0.04     0.03  -0.03  -0.01     0.00  -0.00   0.02
    36   1     0.06  -0.07   0.14     0.02  -0.02   0.04     0.06  -0.06   0.03
    37   1     0.08  -0.08   0.34     0.02  -0.02   0.10     0.03  -0.03   0.03
    38   1    -0.14   0.10   0.31    -0.04   0.03   0.09     0.03  -0.03  -0.02
    39   1    -0.08   0.08   0.12    -0.03   0.02   0.03     0.07  -0.06  -0.02
    40   1    -0.02   0.03  -0.10    -0.00   0.01  -0.02     0.05  -0.06   0.03
                     94                     95                     96
                      A                      A                      A
 Frequencies --   1468.3940              1471.4002              1548.3719
 Red. masses --      2.5693                 2.5545                 4.8193
 Frc consts  --      3.2640                 3.2585                 6.8074
 IR Inten    --      7.9695                 4.6932              2483.0423
  Atom  AN      X      Y      Z        X      Y      Z        X      Y      Z
     1  26    -0.00  -0.00  -0.00    -0.00   0.00  -0.00    -0.00  -0.00  -0.00
     2   6     0.01  -0.01  -0.00    -0.12   0.11   0.08     0.00  -0.00   0.00
     3   6    -0.00   0.01  -0.00     0.09  -0.10   0.02    -0.00  -0.00  -0.00
     4   6     0.01  -0.01   0.01    -0.10   0.10  -0.12     0.00  -0.00   0.00
     5   6     0.00  -0.00  -0.01    -0.01   0.00   0.16    -0.01   0.00   0.00
     6   6    -0.00   0.00   0.01     0.03  -0.01  -0.16    -0.01   0.00  -0.00
     7   1    -0.02   0.02  -0.01     0.36  -0.36   0.16    -0.01   0.00  -0.00
     8   1    -0.01   0.01   0.01     0.24  -0.21  -0.16     0.00  -0.00  -0.00
     9   1    -0.01   0.01  -0.01     0.20  -0.20   0.21     0.00  -0.00   0.00
    10   1    -0.02   0.02   0.00     0.39  -0.37  -0.05    -0.01   0.00   0.00
    11   1    -0.01   0.01  -0.00     0.12  -0.12   0.01     0.00   0.01   0.00
    12   6    -0.08   0.09  -0.07    -0.00   0.01  -0.00     0.07  -0.07   0.08
    13   6     0.01  -0.01   0.09     0.00  -0.00   0.00     0.02  -0.01  -0.08
    14   6     0.03  -0.02  -0.09     0.00  -0.00  -0.00     0.01  -0.01   0.08
    15   6    -0.09   0.09   0.05    -0.01   0.01   0.00     0.08  -0.07  -0.06
    16   6     0.07  -0.09   0.01     0.00  -0.00   0.00    -0.24   0.26  -0.03
    17   6     0.08  -0.09   0.01     0.01  -0.01   0.00     0.26  -0.25   0.03
    18   6    -0.08   0.09  -0.06    -0.01   0.01  -0.00    -0.09   0.08  -0.07
    19   1     0.13  -0.13   0.14     0.01  -0.01   0.00    -0.08   0.08  -0.10
    20   1     0.15  -0.14  -0.10     0.01  -0.01  -0.00    -0.10   0.09   0.08
    21   1     0.28  -0.29  -0.06     0.01  -0.02  -0.00    -0.25   0.27   0.03
    22  27    -0.00   0.00  -0.00    -0.00   0.00  -0.00     0.00   0.00   0.00
    23   6     0.03  -0.02  -0.02     0.00  -0.00  -0.00    -0.01   0.01  -0.00
    24   6    -0.01   0.00   0.03    -0.00  -0.00   0.00     0.01  -0.01   0.03
    25   6     0.00   0.00  -0.04     0.00  -0.00  -0.00     0.01  -0.01  -0.02
    26   6     0.02  -0.02   0.02     0.00  -0.00   0.00    -0.01   0.01   0.00
    27   6    -0.02   0.02  -0.00    -0.00   0.00  -0.00    -0.00  -0.00  -0.00
    28   1    -0.03   0.02  -0.00    -0.00   0.00  -0.00    -0.01  -0.00  -0.00
    29   1    -0.09   0.08   0.02    -0.01   0.00   0.00    -0.00   0.00  -0.01
    30   1    -0.05   0.04  -0.05    -0.00   0.00  -0.00    -0.02   0.01  -0.02
    31   1    -0.05   0.05   0.04    -0.00   0.00   0.00    -0.02   0.01   0.02
    32   1    -0.08   0.08  -0.04    -0.01   0.00  -0.00    -0.01   0.00   0.00
    33   6    -0.09   0.09   0.04    -0.01   0.01   0.00    -0.10   0.09   0.05
    34   6     0.03  -0.02  -0.07     0.00  -0.00  -0.00     0.01  -0.00  -0.05
    35   6     0.01  -0.01   0.08     0.00  -0.00   0.00     0.00   0.00   0.05
    36   1     0.25  -0.26   0.13     0.02  -0.02   0.01     0.25  -0.27   0.12
    37   1     0.12  -0.12   0.12     0.01  -0.01   0.01     0.07  -0.06   0.07
    38   1     0.14  -0.12  -0.09     0.01  -0.01  -0.00     0.08  -0.06  -0.06
    39   1     0.27  -0.26  -0.07     0.02  -0.02  -0.00     0.27  -0.28  -0.06
    40   1     0.26  -0.28   0.13     0.01  -0.02   0.01    -0.24   0.27  -0.10
                     97                     98                     99
                      A                      A                      A
 Frequencies --   3216.8265              3218.2147              3223.7261
 Red. masses --      1.0894                 1.0898                 1.0901
 Frc consts  --      6.6417                 6.6501                 6.6748
 IR Inten    --      3.9289                 0.2871                 0.0605
  Atom  AN      X      Y      Z        X      Y      Z        X      Y      Z
     1  26     0.00  -0.00   0.00    -0.00   0.00   0.00    -0.00   0.00   0.00
     2   6    -0.01   0.01  -0.05    -0.00   0.01  -0.04    -0.00   0.00  -0.00
     3   6     0.04  -0.03   0.01    -0.00   0.00   0.00    -0.00   0.00   0.00
     4   6    -0.02   0.01   0.04     0.01  -0.01  -0.04     0.00  -0.00  -0.00
     5   6    -0.01   0.01  -0.01     0.03  -0.03   0.03     0.00  -0.00   0.00
     6   6    -0.01   0.01   0.01    -0.03   0.03   0.02    -0.00   0.00   0.00
     7   1     0.18  -0.12  -0.48    -0.15   0.10   0.40    -0.00   0.00   0.01
     8   1     0.08  -0.08   0.11    -0.29   0.29  -0.38    -0.00   0.00  -0.00
     9   1     0.11  -0.10  -0.09     0.36  -0.31  -0.28     0.00  -0.00  -0.00
    10   1     0.07  -0.09   0.54     0.05  -0.07   0.41     0.00  -0.00   0.01
    11   1    -0.44   0.40  -0.06     0.01  -0.01  -0.00     0.00  -0.00  -0.00
    12   6     0.00  -0.00  -0.00    -0.00  -0.00   0.00     0.01  -0.01  -0.04
    13   6     0.00  -0.00   0.00    -0.00   0.00  -0.00     0.03  -0.03   0.03
    14   6     0.00  -0.00  -0.00     0.00  -0.00  -0.00    -0.03   0.03   0.02
    15   6     0.00  -0.00   0.00    -0.00   0.00   0.00    -0.00   0.01  -0.04
    16   6    -0.00   0.00  -0.00     0.00  -0.00  -0.00    -0.00  -0.00   0.00
    17   6     0.00  -0.00   0.00     0.00  -0.00  -0.00     0.00  -0.00  -0.00
    18   6     0.00  -0.00  -0.00     0.00  -0.00  -0.00    -0.00   0.00   0.00
    19   1    -0.00   0.00   0.00    -0.00   0.00   0.00     0.34  -0.30  -0.27
    20   1    -0.00   0.00  -0.00     0.00  -0.00   0.00    -0.29   0.29  -0.36
    21   1    -0.00   0.00  -0.01    -0.00   0.00  -0.00     0.06  -0.07   0.42
    22  27    -0.00   0.00  -0.00    -0.00   0.00   0.00     0.00  -0.00  -0.00
    23   6     0.00  -0.00   0.00    -0.00   0.00   0.00     0.00  -0.00   0.00
    24   6     0.00   0.00  -0.00     0.00  -0.00  -0.00    -0.00   0.00   0.00
    25   6    -0.00   0.00   0.00    -0.00   0.00  -0.00     0.00  -0.00   0.00
    26   6     0.00  -0.00  -0.00     0.00  -0.00   0.00     0.00  -0.00  -0.00
    27   6    -0.00   0.00  -0.00     0.00   0.00  -0.00    -0.00   0.00   0.00
    28   1     0.00  -0.00   0.00     0.00  -0.00   0.00     0.00  -0.00   0.00
    29   1    -0.00   0.00  -0.00    -0.00   0.00  -0.00    -0.00   0.00  -0.00
    30   1    -0.00   0.00   0.00    -0.00   0.00   0.00     0.00  -0.00  -0.00
    31   1    -0.00   0.00  -0.00     0.00  -0.00   0.00    -0.00   0.00  -0.00
    32   1    -0.00   0.00   0.00    -0.00   0.00   0.00    -0.00   0.00   0.00
    33   6     0.00  -0.00   0.00    -0.00   0.00  -0.00     0.00  -0.00   0.00
    34   6    -0.00  -0.00   0.00    -0.00   0.00   0.00     0.00  -0.00  -0.00
    35   6    -0.00  -0.00  -0.00     0.00  -0.00   0.00    -0.00   0.00  -0.00
    36   1    -0.00   0.00   0.00    -0.00   0.00   0.00     0.02  -0.01  -0.05
    37   1    -0.00   0.00   0.00     0.00  -0.00  -0.00    -0.01   0.01   0.01
    38   1    -0.00   0.00  -0.00    -0.00   0.00  -0.00     0.01  -0.01   0.01
    39   1    -0.00   0.00  -0.00     0.00  -0.00   0.00    -0.01   0.01  -0.05
    40   1    -0.00   0.00   0.01     0.00  -0.00  -0.00    -0.15   0.10   0.44
                    100                    101                    102
                      A                      A                      A
 Frequencies --   3228.0037              3230.4222              3233.1811
 Red. masses --      1.0930                 1.0957                 1.0972
 Frc consts  --      6.7100                 6.7368                 6.7579
 IR Inten    --     10.5536                14.9132                11.5832
  Atom  AN      X      Y      Z        X      Y      Z        X      Y      Z
     1  26     0.00  -0.00   0.00    -0.00   0.00   0.00     0.00  -0.00   0.00
     2   6    -0.00   0.00  -0.00    -0.01   0.01  -0.05     0.00   0.00  -0.02
     3   6     0.00  -0.00   0.00    -0.00   0.00   0.00    -0.04   0.04  -0.01
     4   6    -0.00   0.00   0.00     0.02  -0.01  -0.05    -0.00   0.00   0.02
     5   6     0.00  -0.00   0.00    -0.02   0.02  -0.02    -0.02   0.02  -0.03
     6   6     0.00  -0.00  -0.00     0.03  -0.02  -0.02    -0.03   0.02   0.02
     7   1     0.00  -0.00  -0.00    -0.19   0.13   0.51     0.07  -0.05  -0.20
     8   1    -0.00   0.00  -0.00     0.23  -0.23   0.29     0.25  -0.25   0.33
     9   1    -0.00   0.00   0.00    -0.27   0.24   0.21     0.32  -0.28  -0.25
    10   1     0.00  -0.00   0.00     0.07  -0.09   0.55     0.02  -0.03   0.20
    11   1    -0.01   0.01  -0.00     0.01  -0.01  -0.00     0.48  -0.44   0.07
    12   6    -0.02   0.01   0.05    -0.00   0.00   0.00    -0.00   0.00   0.00
    13   6    -0.01   0.01  -0.02     0.00  -0.00   0.00    -0.00  -0.00  -0.00
    14   6    -0.02   0.02   0.02    -0.00   0.00   0.00    -0.00   0.00   0.00
    15   6    -0.01   0.01  -0.05     0.00  -0.00   0.00    -0.00   0.00  -0.00
    16   6    -0.00   0.00  -0.00     0.00  -0.00  -0.00    -0.00   0.00  -0.00
    17   6    -0.00   0.00  -0.00    -0.00   0.00   0.00    -0.00   0.00  -0.00
    18   6    -0.00   0.00   0.01     0.00  -0.00  -0.00    -0.00   0.00   0.00
    19   1     0.22  -0.19  -0.18     0.01  -0.01  -0.01     0.00  -0.00  -0.00
    20   1     0.15  -0.15   0.20    -0.01   0.01  -0.01     0.00  -0.00   0.00
    21   1     0.08  -0.11   0.62    -0.00   0.00  -0.02     0.00  -0.00   0.01
    22  27     0.00  -0.00   0.00    -0.00   0.00   0.00     0.00  -0.00   0.00
    23   6    -0.00   0.00  -0.00     0.00  -0.00   0.00     0.00  -0.00   0.00
    24   6    -0.00  -0.00   0.00     0.00  -0.00  -0.00     0.00  -0.00  -0.00
    25   6     0.00  -0.00  -0.00    -0.00   0.00  -0.00     0.00  -0.00   0.00
    26   6    -0.00   0.00   0.00    -0.00   0.00   0.00     0.00  -0.00  -0.00
    27   6     0.00  -0.00   0.00    -0.00   0.00  -0.00    -0.00   0.00  -0.00
    28   1    -0.00   0.00  -0.00     0.00  -0.00   0.00     0.00  -0.00   0.00
    29   1     0.00  -0.00   0.00    -0.00   0.00  -0.00    -0.00   0.00  -0.00
    30   1     0.00  -0.00  -0.00    -0.00   0.00   0.00    -0.00   0.00   0.00
    31   1     0.00  -0.00   0.00     0.00  -0.00   0.00    -0.00   0.00  -0.00
    32   1     0.00  -0.00  -0.00     0.00  -0.00  -0.00    -0.00   0.00   0.00
    33   6    -0.00   0.00  -0.01    -0.00   0.00  -0.00    -0.00   0.00  -0.00
    34   6    -0.00   0.00   0.00    -0.00   0.00   0.00    -0.00   0.00   0.00
    35   6    -0.00   0.00  -0.00     0.00  -0.00   0.00    -0.00   0.00  -0.00
    36   1     0.03  -0.02  -0.09    -0.00   0.00   0.00     0.00  -0.00  -0.00
    37   1     0.01  -0.01  -0.01     0.00  -0.00  -0.00     0.00  -0.00  -0.00
    38   1     0.01  -0.01   0.02    -0.00   0.00  -0.00     0.00  -0.00   0.00
    39   1     0.01  -0.01   0.09     0.00  -0.00   0.00     0.00  -0.00   0.00
    40   1     0.19  -0.14  -0.56     0.01  -0.01  -0.02     0.00  -0.00  -0.01
                    103                    104                    105
                      A                      A                      A
 Frequencies --   3235.4478              3236.2410              3237.1706
 Red. masses --      1.0956                 1.0914                 1.0915
 Frc consts  --      6.7570                 6.7348                 6.7391
 IR Inten    --      7.2818                12.1003                 0.2601
  Atom  AN      X      Y      Z        X      Y      Z        X      Y      Z
     1  26    -0.00   0.00   0.00     0.00  -0.00  -0.00     0.00  -0.00  -0.00
     2   6    -0.00   0.00  -0.00    -0.00   0.00  -0.00     0.00  -0.00   0.00
     3   6    -0.00   0.00   0.00    -0.00   0.00  -0.00     0.00  -0.00  -0.00
     4   6     0.00  -0.00  -0.00    -0.00   0.00   0.00    -0.00   0.00   0.00
     5   6    -0.00   0.00  -0.00     0.00  -0.00   0.00     0.00  -0.00   0.00
     6   6     0.00  -0.00  -0.00     0.00  -0.00  -0.00    -0.00   0.00   0.00
     7   1    -0.01   0.00   0.02     0.00  -0.00  -0.00     0.00  -0.00  -0.00
     8   1     0.01  -0.01   0.01    -0.00   0.00  -0.00    -0.00   0.00  -0.00
     9   1    -0.01   0.01   0.01    -0.00   0.00   0.00     0.00  -0.00  -0.00
    10   1     0.00  -0.00   0.02     0.00  -0.00   0.00    -0.00   0.00  -0.00
    11   1     0.00  -0.00   0.00     0.00  -0.00   0.00    -0.00   0.00  -0.00
    12   6     0.01  -0.01  -0.04    -0.00   0.00   0.00    -0.00   0.00   0.01
    13   6    -0.02   0.02  -0.02     0.00  -0.00   0.00     0.00  -0.00   0.00
    14   6     0.03  -0.02  -0.02    -0.00   0.00   0.00    -0.00   0.00   0.00
    15   6    -0.01   0.01  -0.04     0.00  -0.00   0.00     0.00  -0.00   0.01
    16   6    -0.00   0.00   0.00    -0.00   0.00  -0.00     0.00  -0.00  -0.00
    17   6     0.00  -0.00  -0.00    -0.00  -0.00  -0.00     0.00   0.00  -0.00
    18   6    -0.01   0.00   0.02    -0.00   0.00   0.00    -0.00   0.00   0.01
    19   1    -0.28   0.24   0.22     0.01  -0.01  -0.01     0.03  -0.03  -0.03
    20   1     0.24  -0.24   0.29    -0.01   0.01  -0.01    -0.03   0.03  -0.04
    21   1     0.07  -0.09   0.48    -0.00   0.00  -0.02    -0.01   0.01  -0.07
    22  27     0.00  -0.00  -0.00    -0.00  -0.00   0.00    -0.00  -0.00   0.00
    23   6    -0.00   0.00  -0.00     0.01  -0.01   0.04    -0.00   0.01  -0.04
    24   6    -0.00   0.00   0.00     0.01  -0.00  -0.01    -0.03   0.03   0.03
    25   6     0.00  -0.00   0.00     0.01  -0.01   0.01     0.03  -0.02   0.03
    26   6     0.00  -0.00  -0.00     0.02  -0.01  -0.05     0.01  -0.01  -0.03
    27   6    -0.00   0.00   0.00    -0.04   0.04  -0.00     0.01  -0.01   0.00
    28   1     0.01  -0.01   0.00     0.44  -0.43   0.05    -0.06   0.06  -0.01
    29   1     0.00  -0.00   0.02    -0.05   0.09  -0.44     0.05  -0.09   0.45
    30   1     0.02  -0.02  -0.02    -0.07   0.05   0.05     0.39  -0.31  -0.30
    31   1    -0.02   0.02  -0.03    -0.13   0.12  -0.16    -0.30   0.27  -0.35
    32   1    -0.01   0.01   0.04    -0.17   0.15   0.53    -0.09   0.08   0.30
    33   6     0.00  -0.00   0.01    -0.00   0.00  -0.00     0.00  -0.00   0.01
    34   6     0.01  -0.01  -0.01    -0.00   0.00   0.00     0.01  -0.01  -0.00
    35   6    -0.01   0.01  -0.01    -0.00   0.00  -0.00    -0.01   0.01  -0.01
    36   1     0.06  -0.04  -0.18     0.01  -0.01  -0.02     0.02  -0.01  -0.06
    37   1    -0.09   0.09   0.08     0.00  -0.00  -0.00    -0.07   0.07   0.06
    38   1     0.08  -0.09   0.10     0.01  -0.01   0.01     0.06  -0.06   0.07
    39   1    -0.03   0.03  -0.17     0.00  -0.00   0.02    -0.01   0.01  -0.06
    40   1    -0.16   0.11   0.45     0.01  -0.00  -0.02     0.02  -0.02  -0.07
                    106                    107                    108
                      A                      A                      A
 Frequencies --   3239.0327              3243.0473              3243.8036
 Red. masses --      1.0919                 1.0951                 1.1058
 Frc consts  --      6.7493                 6.7857                 6.8552
 IR Inten    --      0.5908                 6.0047                28.6768
  Atom  AN      X      Y      Z        X      Y      Z        X      Y      Z
     1  26     0.00  -0.00  -0.00    -0.00  -0.00  -0.00    -0.00  -0.00  -0.00
     2   6     0.00  -0.00   0.00     0.00  -0.00   0.00    -0.00   0.01  -0.04
     3   6     0.00  -0.00  -0.00     0.00  -0.00   0.00    -0.03   0.03  -0.00
     4   6    -0.00   0.00   0.00     0.00  -0.00  -0.00    -0.01   0.01   0.03
     5   6     0.00  -0.00   0.00    -0.00   0.00  -0.00     0.02  -0.02   0.03
     6   6    -0.00   0.00   0.00    -0.00   0.00   0.00     0.03  -0.03  -0.02
     7   1     0.00  -0.00  -0.00    -0.01   0.01   0.03     0.14  -0.09  -0.36
     8   1    -0.00   0.00  -0.00     0.02  -0.02   0.03    -0.25   0.25  -0.33
     9   1     0.00  -0.00  -0.00     0.03  -0.02  -0.02    -0.31   0.27   0.24
    10   1    -0.00   0.00  -0.00    -0.00   0.01  -0.03     0.05  -0.06   0.39
    11   1    -0.00   0.00  -0.00    -0.03   0.03  -0.00     0.33  -0.30   0.05
    12   6    -0.01   0.00   0.02    -0.00   0.00   0.00    -0.00   0.00   0.00
    13   6     0.01  -0.01   0.01     0.01  -0.01   0.02     0.00  -0.00   0.00
    14   6    -0.01   0.00   0.00     0.02  -0.01  -0.01     0.00  -0.00  -0.00
    15   6     0.00  -0.00   0.02    -0.00   0.00  -0.00    -0.00  -0.00  -0.00
    16   6     0.00  -0.00  -0.00    -0.00   0.00  -0.00    -0.00   0.00  -0.00
    17   6     0.00   0.00  -0.00    -0.00   0.00  -0.00    -0.00  -0.00  -0.00
    18   6    -0.01   0.01   0.03    -0.02   0.01   0.05    -0.00   0.00   0.00
    19   1     0.06  -0.05  -0.05    -0.18   0.16   0.15    -0.01   0.01   0.01
    20   1    -0.06   0.06  -0.08    -0.14   0.15  -0.18    -0.01   0.01  -0.01
    21   1    -0.03   0.03  -0.19     0.01  -0.01   0.05     0.00   0.00   0.00
    22  27     0.00  -0.00  -0.00     0.00  -0.00  -0.00     0.00  -0.00  -0.00
    23   6     0.00  -0.00   0.01    -0.00   0.00  -0.00    -0.00   0.00  -0.00
    24   6     0.01  -0.01  -0.01     0.00  -0.00  -0.00    -0.00   0.00   0.00
    25   6    -0.01   0.01  -0.01     0.00  -0.00   0.00    -0.00   0.00  -0.00
    26   6    -0.00   0.00   0.01    -0.00   0.00   0.00    -0.00   0.00   0.00
    27   6    -0.00   0.00  -0.00     0.00  -0.00   0.00     0.00  -0.00   0.00
    28   1     0.00  -0.00   0.00    -0.02   0.02  -0.00    -0.01   0.01  -0.00
    29   1    -0.01   0.02  -0.09     0.00  -0.00   0.01     0.00  -0.00   0.00
    30   1    -0.08   0.07   0.06    -0.00   0.00   0.00     0.00  -0.00  -0.00
    31   1     0.07  -0.06   0.08    -0.00   0.00  -0.00     0.00  -0.00   0.00
    32   1     0.03  -0.02  -0.08     0.00  -0.00  -0.01     0.00  -0.00  -0.00
    33   6     0.00  -0.00   0.03    -0.01   0.01  -0.05    -0.00   0.00  -0.00
    34   6     0.03  -0.03  -0.02    -0.02   0.02   0.02    -0.00   0.00   0.00
    35   6    -0.03   0.03  -0.03    -0.01   0.01  -0.02    -0.00   0.00  -0.00
    36   1     0.13  -0.08  -0.36     0.18  -0.11  -0.51     0.02  -0.01  -0.05
    37   1    -0.33   0.31   0.27     0.24  -0.22  -0.20     0.02  -0.02  -0.02
    38   1     0.29  -0.32   0.37     0.14  -0.15   0.18     0.02  -0.02   0.02
    39   1    -0.05   0.05  -0.31     0.08  -0.08   0.53     0.01  -0.01   0.05
    40   1     0.06  -0.04  -0.17     0.02  -0.01  -0.04     0.00  -0.00  -0.00
                    109                    110                    111
                      A                      A                      A
 Frequencies --   3245.9161              3248.3026              3249.4540
 Red. masses --      1.1020                 1.0967                 1.0973
 Frc consts  --      6.8410                 6.8178                 6.8267
 IR Inten    --     12.0760                 1.3574                 1.2041
  Atom  AN      X      Y      Z        X      Y      Z        X      Y      Z
     1  26     0.00   0.00   0.00    -0.00  -0.00  -0.00     0.00   0.00  -0.00
     2   6     0.00  -0.00   0.00     0.00  -0.00   0.00     0.00   0.00  -0.00
     3   6     0.00  -0.00   0.00    -0.00   0.00   0.00    -0.00   0.00  -0.00
     4   6     0.00  -0.00  -0.00    -0.00   0.00   0.00    -0.00   0.00   0.00
     5   6    -0.00   0.00  -0.00     0.00  -0.00   0.00     0.00  -0.00   0.00
     6   6    -0.00   0.00   0.00    -0.00   0.00  -0.00     0.00  -0.00  -0.00
     7   1    -0.00   0.00   0.01     0.00  -0.00  -0.00     0.00  -0.00  -0.00
     8   1     0.00  -0.01   0.01    -0.00   0.00  -0.00    -0.00   0.00  -0.00
     9   1     0.01  -0.01  -0.00     0.00  -0.00  -0.00    -0.00   0.00   0.00
    10   1    -0.00   0.00  -0.01    -0.00  -0.00  -0.00     0.00  -0.00   0.00
    11   1    -0.00   0.00  -0.00     0.00  -0.00   0.00     0.00  -0.00   0.00
    12   6     0.01  -0.01  -0.03    -0.00   0.00   0.00     0.00  -0.00  -0.00
    13   6    -0.03   0.03  -0.04     0.00  -0.00   0.00    -0.00   0.00  -0.00
    14   6    -0.03   0.03   0.03    -0.00   0.00   0.00    -0.00   0.00   0.00
    15   6     0.01  -0.01   0.03     0.00  -0.00   0.00     0.00  -0.00   0.00
    16   6     0.00  -0.00   0.00    -0.00   0.00   0.00     0.00  -0.00   0.00
    17   6    -0.00   0.00  -0.00     0.00  -0.00  -0.00    -0.00   0.00  -0.00
    18   6    -0.01   0.00   0.02    -0.00   0.00   0.01    -0.00   0.00   0.00
    19   1     0.36  -0.32  -0.30     0.00  -0.00  -0.00     0.00  -0.00  -0.00
    20   1     0.29  -0.30   0.37    -0.00   0.00  -0.00     0.00  -0.00   0.00
    21   1    -0.05   0.06  -0.32    -0.00   0.00  -0.01    -0.00   0.00  -0.01
    22  27     0.00  -0.00  -0.00    -0.00   0.00   0.00     0.00  -0.00   0.00
    23   6    -0.00   0.00  -0.00    -0.01   0.01  -0.05    -0.00   0.00  -0.03
    24   6     0.00  -0.00  -0.00     0.03  -0.02  -0.02    -0.03   0.02   0.02
    25   6     0.00  -0.00   0.00    -0.02   0.02  -0.02    -0.02   0.02  -0.03
    26   6    -0.00   0.00   0.00     0.02  -0.01  -0.05    -0.00   0.00   0.02
    27   6     0.00  -0.00   0.00     0.00  -0.00   0.00    -0.04   0.04  -0.00
    28   1    -0.02   0.02  -0.00    -0.05   0.05  -0.01     0.46  -0.45   0.06
    29   1     0.00  -0.00   0.00     0.06  -0.11   0.53     0.03  -0.05   0.27
    30   1    -0.00   0.00   0.00    -0.29   0.24   0.22     0.30  -0.24  -0.23
    31   1    -0.00   0.00  -0.00     0.21  -0.19   0.24     0.28  -0.25   0.34
    32   1     0.00  -0.00  -0.00    -0.17   0.15   0.53     0.05  -0.05  -0.17
    33   6    -0.00   0.00  -0.02     0.00  -0.00   0.01     0.00  -0.00   0.00
    34   6    -0.01   0.01   0.01    -0.00   0.00   0.00    -0.00   0.00   0.00
    35   6    -0.01   0.01  -0.01     0.00  -0.00   0.00     0.00  -0.00   0.00
    36   1     0.07  -0.05  -0.20     0.02  -0.01  -0.06     0.02  -0.01  -0.05
    37   1     0.12  -0.11  -0.10     0.03  -0.02  -0.02     0.01  -0.01  -0.01
    38   1     0.08  -0.09   0.10    -0.03   0.03  -0.03    -0.01   0.01  -0.01
    39   1     0.03  -0.03   0.19    -0.01   0.01  -0.08    -0.00   0.00  -0.01
    40   1    -0.10   0.07   0.29     0.00  -0.00  -0.01    -0.00   0.00   0.00
                    112                    113                    114
                      A                      A                      A
 Frequencies --   3250.0940              3257.9626              3259.5462
 Red. masses --      1.0965                 1.1042                 1.1065
 Frc consts  --      6.8240                 6.9052                 6.9263
 IR Inten    --      1.4122                 3.6662                 9.4634
  Atom  AN      X      Y      Z        X      Y      Z        X      Y      Z
     1  26    -0.00   0.00   0.00    -0.00  -0.00  -0.00    -0.00   0.00  -0.00
     2   6    -0.00   0.00  -0.00     0.00  -0.00   0.00    -0.00   0.00  -0.00
     3   6    -0.00   0.00   0.00     0.00  -0.00   0.00    -0.00   0.00  -0.00
     4   6     0.00  -0.00  -0.00     0.00  -0.00  -0.00    -0.00   0.00   0.00
     5   6    -0.00   0.00  -0.00    -0.00   0.00  -0.00     0.00  -0.00   0.00
     6   6     0.00  -0.00  -0.00    -0.00   0.00   0.00     0.00  -0.00  -0.00
     7   1    -0.00   0.00   0.00    -0.00   0.00   0.00     0.00  -0.00  -0.00
     8   1     0.00  -0.00   0.00     0.00  -0.00   0.00    -0.00   0.00  -0.00
     9   1    -0.00   0.00   0.00     0.00  -0.00  -0.00    -0.00   0.00   0.00
    10   1     0.00  -0.00   0.00    -0.00   0.00  -0.00     0.00  -0.00   0.00
    11   1     0.00  -0.00   0.00    -0.00   0.00  -0.00     0.00  -0.00   0.00
    12   6     0.00  -0.00  -0.01    -0.00   0.00   0.00     0.00  -0.00  -0.00
    13   6    -0.00   0.00  -0.00     0.00  -0.00   0.00    -0.00   0.00  -0.00
    14   6     0.00  -0.00  -0.00     0.00  -0.00  -0.00    -0.00   0.00   0.00
    15   6    -0.00   0.00  -0.01    -0.00   0.00  -0.00     0.00  -0.00   0.00
    16   6     0.00  -0.00  -0.00    -0.00   0.00  -0.00     0.00  -0.00   0.00
    17   6    -0.00   0.00   0.00     0.00  -0.00   0.00    -0.00   0.00  -0.00
    18   6     0.02  -0.01  -0.05     0.01  -0.01  -0.03    -0.00   0.00   0.00
    19   1    -0.01   0.01   0.01    -0.01   0.01   0.01     0.00  -0.00  -0.00
    20   1     0.01  -0.01   0.01    -0.01   0.01  -0.01     0.00  -0.00   0.00
    21   1     0.01  -0.01   0.07     0.01  -0.01   0.04    -0.00   0.00  -0.00
    22  27    -0.00  -0.00   0.00     0.00   0.00   0.00     0.00   0.00   0.00
    23   6    -0.00   0.00  -0.01    -0.00   0.00  -0.00    -0.00   0.01  -0.04
    24   6     0.00  -0.00  -0.00     0.00  -0.00  -0.00     0.03  -0.02  -0.02
    25   6    -0.00   0.00  -0.00     0.00  -0.00   0.00     0.03  -0.02   0.03
    26   6     0.00  -0.00  -0.01    -0.00   0.00   0.00    -0.01   0.01   0.04
    27   6    -0.00   0.00   0.00    -0.00   0.00  -0.00    -0.03   0.03  -0.00
    28   1     0.02  -0.02   0.00     0.01  -0.01   0.00     0.30  -0.30   0.04
    29   1     0.01  -0.02   0.08     0.00  -0.00   0.01     0.05  -0.09   0.41
    30   1    -0.02   0.02   0.01    -0.00   0.00   0.00    -0.33   0.26   0.25
    31   1     0.04  -0.04   0.05    -0.00   0.00  -0.00    -0.27   0.24  -0.32
    32   1    -0.02   0.02   0.06     0.00  -0.00  -0.01     0.12  -0.11  -0.37
    33   6    -0.01   0.01  -0.05     0.01  -0.01   0.04    -0.00   0.00  -0.00
    34   6     0.02  -0.02  -0.01    -0.04   0.03   0.03     0.00  -0.00  -0.00
    35   6    -0.02   0.02  -0.02    -0.03   0.03  -0.04     0.00  -0.00   0.00
    36   1    -0.18   0.12   0.51    -0.12   0.07   0.32     0.00  -0.00  -0.01
    37   1    -0.22   0.21   0.18     0.37  -0.36  -0.31    -0.01   0.01   0.01
    38   1     0.22  -0.24   0.28     0.30  -0.33   0.39    -0.01   0.01  -0.01
    39   1     0.09  -0.09   0.58    -0.06   0.06  -0.38     0.00  -0.00   0.01
    40   1    -0.03   0.02   0.07     0.01  -0.01  -0.04    -0.00   0.00   0.00

 -------------------
 - Thermochemistry -
 -------------------
 Temperature   298.150 Kelvin.  Pressure   1.00000 Atm.
 Atom     1 has atomic number 26 and mass  55.93494
 Atom     2 has atomic number  6 and mass  12.00000
 Atom     3 has atomic number  6 and mass  12.00000
 Atom     4 has atomic number  6 and mass  12.00000
 Atom     5 has atomic number  6 and mass  12.00000
 Atom     6 has atomic number  6 and mass  12.00000
 Atom     7 has atomic number  1 and mass   1.00783
 Atom     8 has atomic number  1 and mass   1.00783
 Atom     9 has atomic number  1 and mass   1.00783
 Atom    10 has atomic number  1 and mass   1.00783
 Atom    11 has atomic number  1 and mass   1.00783
 Atom    12 has atomic number  6 and mass  12.00000
 Atom    13 has atomic number  6 and mass  12.00000
 Atom    14 has atomic number  6 and mass  12.00000
 Atom    15 has atomic number  6 and mass  12.00000
 Atom    16 has atomic number  6 and mass  12.00000
 Atom    17 has atomic number  6 and mass  12.00000
 Atom    18 has atomic number  6 and mass  12.00000
 Atom    19 has atomic number  1 and mass   1.00783
 Atom    20 has atomic number  1 and mass   1.00783
 Atom    21 has atomic number  1 and mass   1.00783
 Atom    22 has atomic number 27 and mass  58.93320
 Atom    23 has atomic number  6 and mass  12.00000
 Atom    24 has atomic number  6 and mass  12.00000
 Atom    25 has atomic number  6 and mass  12.00000
 Atom    26 has atomic number  6 and mass  12.00000
 Atom    27 has atomic number  6 and mass  12.00000
 Atom    28 has atomic number  1 and mass   1.00783
 Atom    29 has atomic number  1 and mass   1.00783
 Atom    30 has atomic number  1 and mass   1.00783
 Atom    31 has atomic number  1 and mass   1.00783
 Atom    32 has atomic number  1 and mass   1.00783
 Atom    33 has atomic number  6 and mass  12.00000
 Atom    34 has atomic number  6 and mass  12.00000
 Atom    35 has atomic number  6 and mass  12.00000
 Atom    36 has atomic number  1 and mass   1.00783
 Atom    37 has atomic number  1 and mass   1.00783
 Atom    38 has atomic number  1 and mass   1.00783
 Atom    39 has atomic number  1 and mass   1.00783
 Atom    40 has atomic number  1 and mass   1.00783
 Molecular mass:   373.00899 amu.
 Principal axes and moments of inertia in atomic units:
                           1         2         3
     Eigenvalues --  2523.66967********************
           X            0.02677   0.99509  -0.09533
           Y            0.99933  -0.02425   0.02751
           Z           -0.02506   0.09600   0.99507
 This molecule is an asymmetric top.
 Rotational symmetry number  1.
 Warning -- assumption of classical behavior for rotation
           may cause significant error
 Rotational temperatures (Kelvin)      0.03432     0.00670     0.00626
 Rotational constants (GHZ):           0.71513     0.13957     0.13051
 Zero-point vibrational energy     830150.7 (Joules/Mol)
                                  198.41079 (Kcal/Mol)
 Warning -- explicit consideration of  31 degrees of freedom as
           vibrations may cause significant error
 Vibrational temperatures:     23.75    31.29    37.64    50.19    85.49
          (Kelvin)            177.42   181.66   218.13   228.20   240.85
                              261.47   318.12   389.86   416.14   479.70
                              484.07   505.84   527.46   556.52   577.86
                              580.66   670.48   677.77   679.97   758.82
                              840.08   840.31   851.00   861.26   865.86
                              867.86   994.82  1141.76  1155.03  1172.47
                             1180.06  1190.08  1203.92  1205.00  1213.74
                             1215.51  1221.22  1222.18  1227.90  1234.76
                             1235.64  1246.12  1252.54  1275.08  1286.74
                             1294.69  1312.80  1320.15  1321.89  1350.22
                             1354.80  1359.00  1363.41  1449.83  1470.44
                             1474.67  1482.79  1484.75  1508.27  1527.52
                             1528.85  1531.84  1533.05  1538.81  1541.62
                             1549.18  1561.78  1630.83  1632.66  1636.18
                             1734.59  1827.27  1856.96  1861.22  1906.18
                             1929.57  1950.26  1972.49  1974.06  1982.99
                             1989.58  1991.66  2035.23  2055.26  2083.42
                             2085.59  2092.45  2106.28  2112.69  2117.02
                             2227.76  4628.30  4630.29  4638.22  4644.38
                             4647.86  4651.83  4655.09  4656.23  4657.57
                             4660.25  4666.02  4667.11  4670.15  4673.58
                             4675.24  4676.16  4687.48  4689.76
 
 Zero-point correction=                           0.316188 (Hartree/Particle)
 Thermal correction to Energy=                    0.335352
 Thermal correction to Enthalpy=                  0.336296
 Thermal correction to Gibbs Free Energy=         0.264896
 Sum of electronic and zero-point Energies=          -3419.140331
 Sum of electronic and thermal Energies=             -3419.121167
 Sum of electronic and thermal Enthalpies=           -3419.120222
 Sum of electronic and thermal Free Energies=        -3419.191622
 
                     E (Thermal)             CV                S
                      KCal/Mol        Cal/Mol-Kelvin    Cal/Mol-Kelvin
 Total                  210.437             77.375            150.273
 Electronic               0.000              0.000              2.183
 Translational            0.889              2.981             43.642
 Rotational               0.889              2.981             34.467
 Vibrational            208.659             71.414             69.982
 Vibration     1          0.593              1.986              7.016
 Vibration     2          0.593              1.985              6.468
 Vibration     3          0.593              1.985              6.101
 Vibration     4          0.594              1.983              5.530
 Vibration     5          0.597              1.974              4.476
 Vibration     6          0.610              1.930              3.048
 Vibration     7          0.611              1.927              3.002
 Vibration     8          0.619              1.901              2.652
 Vibration     9          0.621              1.893              2.566
 Vibration    10          0.624              1.883              2.464
 Vibration    11          0.630              1.865              2.311
 Vibration    12          0.648              1.809              1.950
 Vibration    13          0.675              1.727              1.590
 Vibration    14          0.686              1.694              1.478
 Vibration    15          0.715              1.609              1.244
 Vibration    16          0.717              1.603              1.229
 Vibration    17          0.728              1.572              1.159
 Vibration    18          0.740              1.541              1.094
 Vibration    19          0.755              1.498              1.012
 Vibration    20          0.767              1.467              0.957
 Vibration    21          0.769              1.462              0.950
 Vibration    22          0.823              1.325              0.749
 Vibration    23          0.828              1.314              0.735
 Vibration    24          0.829              1.311              0.730
 Vibration    25          0.882              1.189              0.593
 Vibration    26          0.941              1.066              0.478
 Vibration    27          0.941              1.066              0.478
 Vibration    28          0.949              1.050              0.465
 Vibration    29          0.957              1.035              0.452
 Vibration    30          0.960              1.028              0.447
 Vibration    31          0.962              1.025              0.444
                       Q            Log10(Q)             Ln(Q)
 Total Bot       0.143302-121       -121.843748       -280.555598
 Total V=0       0.391179D+24         23.592375         54.323452
 Vib (Bot)       0.221841-137       -137.653958       -316.959952
 Vib (Bot)    1  0.125513D+02          1.098688          2.529821
 Vib (Bot)    2  0.952559D+01          0.978892          2.253982
 Vib (Bot)    3  0.791573D+01          0.898491          2.068852
 Vib (Bot)    4  0.593322D+01          0.773290          1.780567
 Vib (Bot)    5  0.347560D+01          0.541030          1.245768
 Vib (Bot)    6  0.165592D+01          0.219041          0.504359
 Vib (Bot)    7  0.161610D+01          0.208467          0.480014
 Vib (Bot)    8  0.133683D+01          0.126077          0.290303
 Vib (Bot)    9  0.127515D+01          0.105562          0.243066
 Vib (Bot)   10  0.120487D+01          0.080940          0.186372
 Vib (Bot)   11  0.110456D+01          0.043189          0.099447
 Vib (Bot)   12  0.894205D+00         -0.048563         -0.111821
 Vib (Bot)   13  0.712869D+00         -0.146990         -0.338457
 Vib (Bot)   14  0.661456D+00         -0.179499         -0.413312
 Vib (Bot)   15  0.559229D+00         -0.252410         -0.581195
 Vib (Bot)   16  0.553134D+00         -0.257169         -0.592154
 Vib (Bot)   17  0.524241D+00         -0.280469         -0.645803
 Vib (Bot)   18  0.497759D+00         -0.302981         -0.697640
 Vib (Bot)   19  0.465204D+00         -0.332356         -0.765278
 Vib (Bot)   20  0.443246D+00         -0.353356         -0.813631
 Vib (Bot)   21  0.440477D+00         -0.356077         -0.819898
 Vib (Bot)   22  0.363174D+00         -0.439885         -1.012873
 Vib (Bot)   23  0.357742D+00         -0.446430         -1.027944
 Vib (Bot)   24  0.356121D+00         -0.448403         -1.032486
 Vib (Bot)   25  0.303969D+00         -0.517171         -1.190831
 Vib (Bot)   26  0.259963D+00         -0.585088         -1.347216
 Vib (Bot)   27  0.259848D+00         -0.585280         -1.347658
 Vib (Bot)   28  0.254666D+00         -0.594029         -1.367803
 Vib (Bot)   29  0.249803D+00         -0.602403         -1.387084
 Vib (Bot)   30  0.247662D+00         -0.606140         -1.395690
 Vib (Bot)   31  0.246737D+00         -0.607766         -1.399433
 Vib (V=0)       0.605571D+08          7.782165         17.919097
 Vib (V=0)    1  0.130612D+02          1.115984          2.569648
 Vib (V=0)    2  0.100387D+02          1.001678          2.306448
 Vib (V=0)    3  0.843151D+01          0.925905          2.131976
 Vib (V=0)    4  0.645425D+01          0.809846          1.864739
 Vib (V=0)    5  0.401138D+01          0.603294          1.389136
 Vib (V=0)    6  0.222976D+01          0.348259          0.801896
 Vib (V=0)    7  0.219168D+01          0.340776          0.784667
 Vib (V=0)    8  0.192728D+01          0.284944          0.656109
 Vib (V=0)    9  0.186968D+01          0.271767          0.625766
 Vib (V=0)   10  0.180450D+01          0.256356          0.590282
 Vib (V=0)   11  0.171246D+01          0.233620          0.537929
 Vib (V=0)   12  0.152450D+01          0.183128          0.421667
 Vib (V=0)   13  0.137074D+01          0.136954          0.315348
 Vib (V=0)   14  0.132917D+01          0.123581          0.284555
 Vib (V=0)   15  0.125016D+01          0.096965          0.223270
 Vib (V=0)   16  0.124563D+01          0.095388          0.219638
 Vib (V=0)   17  0.122445D+01          0.087941          0.202492
 Vib (V=0)   18  0.120552D+01          0.081176          0.186914
 Vib (V=0)   19  0.118295D+01          0.072965          0.168008
 Vib (V=0)   20  0.116818D+01          0.067510          0.155448
 Vib (V=0)   21  0.116635D+01          0.066828          0.153878
 Vib (V=0)   22  0.111798D+01          0.048433          0.111521
 Vib (V=0)   23  0.111480D+01          0.047197          0.108675
 Vib (V=0)   24  0.111386D+01          0.046830          0.107830
 Vib (V=0)   25  0.108515D+01          0.035489          0.081715
 Vib (V=0)   26  0.106354D+01          0.026755          0.061606
 Vib (V=0)   27  0.106349D+01          0.026733          0.061556
 Vib (V=0)   28  0.106112D+01          0.025764          0.059324
 Vib (V=0)   29  0.105893D+01          0.024867          0.057258
 Vib (V=0)   30  0.105798D+01          0.024476          0.056357
 Vib (V=0)   31  0.105757D+01          0.024307          0.055969
 Electronic      0.300000D+01          0.477121          1.098612
 Translational   0.283161D+09          8.452033         19.461525
 Rotational      0.760424D+07          6.881056         15.844217
 -------------------------------------------------------------------
 Center     Atomic                   Forces (Hartrees/Bohr)
 Number     Number              X              Y              Z
 -------------------------------------------------------------------
      1       26           0.000018643   -0.000131829   -0.000114588
      2        6           0.000005151   -0.000006988   -0.000005651
      3        6          -0.000004367   -0.000001308   -0.000004921
      4        6          -0.000012970    0.000003540   -0.000003076
      5        6          -0.000008780   -0.000007806    0.000001849
      6        6          -0.000001361    0.000085686    0.000068661
      7        1           0.000000836   -0.000002361    0.000001713
      8        1           0.000005025    0.000003007    0.000000858
      9        1          -0.000000974    0.000001312   -0.000003171
     10        1          -0.000002630    0.000004220   -0.000000350
     11        1          -0.000004219    0.000000481    0.000002818
     12        6          -0.000010036   -0.000001820   -0.000001995
     13        6          -0.000005141   -0.000005606    0.000006770
     14        6          -0.000005202    0.000075586    0.000070108
     15        6          -0.000001956   -0.000014514   -0.000007372
     16        6          -0.000007030   -0.000001702   -0.000010385
     17        6          -0.000014658   -0.000003911   -0.000002674
     18        6          -0.000018501   -0.000001290    0.000010457
     19        1          -0.000001939   -0.000001550   -0.000003867
     20        1           0.000003215    0.000000972   -0.000000759
     21        1          -0.000002490    0.000002344   -0.000001221
     22       27           0.000073804    0.000012772   -0.000034440
     23        6          -0.000003178   -0.000010202    0.000005907
     24        6          -0.000007903   -0.000000357    0.000004759
     25        6          -0.000003291    0.000002884    0.000002357
     26        6          -0.000003974   -0.000000245    0.000001384
     27        6           0.000000613    0.000000583    0.000002542
     28        1          -0.000004550    0.000000876   -0.000001037
     29        1          -0.000000082    0.000000057   -0.000004926
     30        1           0.000005503   -0.000002064   -0.000002796
     31        1           0.000006890   -0.000001117    0.000002677
     32        1           0.000001489    0.000001257    0.000003887
     33        6          -0.000000089   -0.000000365   -0.000000911
     34        6           0.000002650    0.000001234    0.000003920
     35        6          -0.000002918   -0.000002556    0.000011142
     36        1           0.000000759   -0.000001226    0.000001778
     37        1           0.000001168    0.000001804   -0.000000661
     38        1           0.000002063   -0.000000577   -0.000001116
     39        1          -0.000000627    0.000002220    0.000000411
     40        1           0.000001056   -0.000001440    0.000001920
 -------------------------------------------------------------------
 Cartesian Forces:  Max     0.000131829 RMS     0.000022909

 GradGradGradGradGradGradGradGradGradGradGradGradGradGradGradGradGradGrad
 Berny optimization.
 Search for a local minimum.
 Step number   1 out of a maximum of    2
 All quantities printed in internal units (Hartrees-Bohrs-Radians)
 Second derivative matrix not updated -- analytic derivatives used.
 ITU=  0
     Eigenvalues ---    0.00004   0.00007   0.00014   0.00027   0.00092
     Eigenvalues ---    0.00247   0.00349   0.00387   0.00387   0.00557
     Eigenvalues ---    0.00682   0.00734   0.01095   0.01384   0.01412
     Eigenvalues ---    0.01776   0.02413   0.02482   0.02520   0.02526
     Eigenvalues ---    0.02530   0.02546   0.02749   0.02836   0.03246
     Eigenvalues ---    0.03965   0.04374   0.04393   0.04433   0.04434
     Eigenvalues ---    0.04437   0.04515   0.05012   0.05117   0.05196
     Eigenvalues ---    0.05451   0.05565   0.05588   0.05717   0.06105
     Eigenvalues ---    0.07448   0.07775   0.08590   0.08661   0.09143
     Eigenvalues ---    0.09846   0.10661   0.10818   0.11237   0.12023
     Eigenvalues ---    0.13159   0.13998   0.14425   0.15318   0.15497
     Eigenvalues ---    0.15511   0.15675   0.15756   0.17188   0.17470
     Eigenvalues ---    0.18520   0.18873   0.19465   0.19942   0.20207
     Eigenvalues ---    0.20284   0.20384   0.20558   0.20821   0.20897
     Eigenvalues ---    0.21447   0.21459   0.21692   0.22464   0.23777
     Eigenvalues ---    0.24635   0.25836   0.28478   0.39257   0.39355
     Eigenvalues ---    0.40023   0.40267   0.41808   0.42357   0.42488
     Eigenvalues ---    0.46177   0.57007   0.62445   0.64461   0.64542
     Eigenvalues ---    0.66771   0.67109   0.68068   0.69696   0.82438
     Eigenvalues ---    1.00470   1.03225   1.03564   1.03922   1.06318
     Eigenvalues ---    1.06617   1.06812   1.08897   1.11100   1.11111
     Eigenvalues ---    1.12327   1.13172   1.14971   1.15242   1.15512
     Eigenvalues ---    1.15855   1.15935   1.16508   1.17116
 Angle between quadratic step and forces=  85.80 degrees.
 Linear search not attempted -- first point.
 B after Tr=     0.000209   -0.000213   -0.000236
         Rot=    1.000000    0.000056    0.000084   -0.000012 Ang=   0.01 deg.
 Variable       Old X    -DE/DX   Delta X   Delta X   Delta X     New X
                                 (Linear)    (Quad)   (Total)
    X1        0.39496   0.00002   0.00000   0.00377   0.00407   0.39903
    Y1       -5.21957  -0.00013   0.00000  -0.00148  -0.00166  -5.22123
    Z1        0.18543  -0.00011   0.00000   0.00040   0.00082   0.18625
    X2       -1.53549   0.00001   0.00000   0.02052   0.02055  -1.51494
    Y2       -8.24960  -0.00001   0.00000  -0.01018  -0.01017  -8.25977
    Z2        2.25473  -0.00001   0.00000  -0.00076  -0.00032   2.25441
    X3       -0.23005  -0.00000   0.00000  -0.00399  -0.00360  -0.23365
    Y3       -9.48979  -0.00000   0.00000  -0.00080  -0.00099  -9.49078
    Z3        0.27485  -0.00000   0.00000  -0.02224  -0.02145   0.25340
    X4       -1.04692  -0.00001   0.00000  -0.02645  -0.02570  -1.07262
    Y4       -8.40744   0.00000   0.00000   0.01556   0.01509  -8.39235
    Z4       -2.03098  -0.00000   0.00000  -0.00707  -0.00654  -2.03752
    X5       -3.02826  -0.00001   0.00000  -0.01718  -0.01656  -3.04482
    Y5       -6.62974  -0.00001   0.00000   0.01546   0.01501  -6.61473
    Z5       -1.49426   0.00000   0.00000   0.02459   0.02458  -1.46967
    X6       -3.33300  -0.00000   0.00000   0.01329   0.01346  -3.31954
    Y6       -6.53555   0.00009   0.00000   0.00213   0.00197  -6.53358
    Z6        1.16155   0.00007   0.00000   0.02860   0.02854   1.19009
    X7       -0.34858   0.00000   0.00000  -0.04711  -0.04603  -0.39461
    Y7       -8.88118  -0.00000   0.00000   0.02532   0.02466  -8.85652
    Z7       -3.89197   0.00000   0.00000  -0.01732  -0.01663  -3.90861
    X8       -4.08332   0.00001   0.00000  -0.02885  -0.02803  -4.11135
    Y8       -5.56483   0.00000   0.00000   0.02703   0.02640  -5.53842
    Z8       -2.88139   0.00000   0.00000   0.04236   0.04205  -2.83934
    X9       -4.66229  -0.00000   0.00000   0.02698   0.02694  -4.63535
    Y9       -5.38068   0.00000   0.00000  -0.00111  -0.00118  -5.38186
    Z9        2.19626  -0.00000   0.00000   0.04978   0.04937   2.24562
   X10       -1.27520  -0.00000   0.00000   0.04073   0.04042  -1.23478
   Y10       -8.58194   0.00000   0.00000  -0.02314  -0.02291  -8.60485
   Z10        4.25408  -0.00000   0.00000  -0.00556  -0.00504   4.24903
   X11        1.28070  -0.00000   0.00000  -0.00484  -0.00445   1.27625
   Y11      -10.84701   0.00000   0.00000  -0.00582  -0.00596 -10.85297
   Z11        0.49713   0.00000   0.00000  -0.04721  -0.04601   0.45112
   X12        1.84760  -0.00001   0.00000  -0.00343  -0.00358   1.84402
   Y12       -2.00878  -0.00000   0.00000  -0.00143  -0.00132  -2.01010
   Z12        2.41470  -0.00000   0.00000   0.00031   0.00061   2.41531
   X13        3.78720  -0.00001   0.00000  -0.00065  -0.00066   3.78654
   Y13       -3.77343  -0.00001   0.00000  -0.00026  -0.00017  -3.77360
   Z13        1.82868   0.00001   0.00000   0.00492   0.00574   1.83442
   X14        4.04269  -0.00001   0.00000   0.00656   0.00701   4.04969
   Y14       -3.84928   0.00008   0.00000   0.00132   0.00111  -3.84817
   Z14       -0.85293   0.00007   0.00000   0.00560   0.00648  -0.84645
   X15        2.25730  -0.00000   0.00000   0.00822   0.00880   2.26611
   Y15       -2.12956  -0.00001   0.00000   0.00001  -0.00036  -2.12993
   Z15       -1.89143  -0.00001   0.00000   0.00141   0.00180  -1.88964
   X16        1.00829  -0.00001   0.00000   0.00202   0.00223   1.01051
   Y16       -0.83121  -0.00000   0.00000  -0.00128  -0.00145  -0.83267
   Z16        0.12776  -0.00001   0.00000  -0.00173  -0.00171   0.12605
   X17       -0.87104  -0.00001   0.00000   0.00158   0.00178  -0.86926
   Y17        1.10979  -0.00000   0.00000  -0.00227  -0.00251   1.10727
   Z17       -0.10576  -0.00000   0.00000  -0.00615  -0.00665  -0.11242
   X18       -1.76695  -0.00002   0.00000   0.00694   0.00750  -1.75944
   Y18        2.25473  -0.00000   0.00000  -0.00212  -0.00265   2.25209
   Z18       -2.40645   0.00001   0.00000  -0.00814  -0.00893  -2.41537
   X19        5.34547  -0.00000   0.00000   0.00977   0.01042   5.35589
   Y19       -5.00405  -0.00000   0.00000   0.00224   0.00194  -5.00211
   Z19       -1.91988  -0.00000   0.00000   0.00848   0.00971  -1.91017
   X20        4.85720   0.00000   0.00000  -0.00266  -0.00287   4.85433
   Y20       -4.86183   0.00000   0.00000   0.00083   0.00109  -4.86074
   Z20        3.18505  -0.00000   0.00000   0.00736   0.00849   3.19353
   X21        1.98486  -0.00000   0.00000   0.01275   0.01366   1.99852
   Y21       -1.77975   0.00000   0.00000  -0.00017  -0.00077  -1.78052
   Z21       -3.88540  -0.00000   0.00000   0.00075   0.00105  -3.88435
   X22       -0.38141   0.00007   0.00000   0.00009   0.00020  -0.38120
   Y22        5.16045   0.00001   0.00000  -0.00191  -0.00215   5.15830
   Z22       -0.17785  -0.00003   0.00000  -0.00375  -0.00463  -0.18248
   X23        2.06883  -0.00000   0.00000  -0.01016  -0.01049   2.05834
   Y23        7.10408  -0.00001   0.00000  -0.00009  -0.00000   7.10407
   Z23        2.17764   0.00001   0.00000   0.00500   0.00431   2.18196
   X24        0.27484  -0.00001   0.00000  -0.00746  -0.00765   0.26719
   Y24        8.82799  -0.00000   0.00000  -0.00140  -0.00148   8.82650
   Z24        1.12167   0.00000   0.00000  -0.00175  -0.00293   1.11874
   X25        0.52588  -0.00000   0.00000   0.00248   0.00274   0.52862
   Y25        8.74673   0.00000   0.00000  -0.00143  -0.00181   8.74493
   Z25       -1.54940   0.00000   0.00000  -0.00080  -0.00193  -1.55133
   X26        2.47532  -0.00000   0.00000   0.00604   0.00644   2.48176
   Y26        6.97254  -0.00000   0.00000  -0.00001  -0.00041   6.97213
   Z26       -2.14719   0.00000   0.00000   0.00653   0.00593  -2.14126
   X27        3.45671   0.00000   0.00000  -0.00178  -0.00175   3.45496
   Y27        5.99132   0.00000   0.00000   0.00087   0.00075   5.99208
   Z27        0.15841   0.00000   0.00000   0.01020   0.00988   0.16829
   X28        4.90684  -0.00000   0.00000  -0.00143  -0.00139   4.90545
   Y28        4.56656   0.00000   0.00000   0.00193   0.00188   4.56844
   Z28        0.33800  -0.00000   0.00000   0.01567   0.01575   0.35374
   X29        2.29804  -0.00000   0.00000  -0.01729  -0.01795   2.28010
   Y29        6.68774   0.00000   0.00000   0.00016   0.00047   6.68821
   Z29        4.16271  -0.00000   0.00000   0.00586   0.00526   4.16797
   X30       -1.09095   0.00001   0.00000  -0.01222  -0.01261  -1.10356
   Y30        9.92421  -0.00000   0.00000  -0.00243  -0.00243   9.92179
   Z30        2.16951  -0.00000   0.00000  -0.00690  -0.00844   2.16107
   X31       -0.61497   0.00001   0.00000   0.00677   0.00723  -0.60774
   Y31        9.76949  -0.00000   0.00000  -0.00235  -0.00290   9.76658
   Z31       -2.89752   0.00000   0.00000  -0.00511  -0.00654  -2.90406
   X32        3.06749   0.00000   0.00000   0.01352   0.01425   3.08175
   Y32        6.43820   0.00000   0.00000   0.00044  -0.00015   6.43805
   Z32       -4.02609   0.00000   0.00000   0.00877   0.00833  -4.01776
   X33       -2.17403  -0.00000   0.00000  -0.00415  -0.00432  -2.17835
   Y33        2.38049  -0.00000   0.00000  -0.00333  -0.00338   2.37711
   Z33        1.91763  -0.00000   0.00000  -0.00918  -0.01005   1.90758
   X34       -3.96043   0.00000   0.00000  -0.00219  -0.00222  -3.96265
   Y34        4.09153   0.00000   0.00000  -0.00383  -0.00405   4.08748
   Z34        0.87149   0.00000   0.00000  -0.01334  -0.01470   0.85679
   X35       -3.70805  -0.00000   0.00000   0.00470   0.00512  -3.70293
   Y35        4.01323  -0.00000   0.00000  -0.00311  -0.00361   4.00962
   Z35       -1.81194   0.00001   0.00000  -0.01270  -0.01401  -1.82595
   X36       -1.09382   0.00000   0.00000   0.01193   0.01282  -1.08100
   Y36        1.83338  -0.00000   0.00000  -0.00145  -0.00217   1.83121
   Z36       -4.28646   0.00000   0.00000  -0.00650  -0.00712  -4.29358
   X37       -5.22153   0.00000   0.00000  -0.00539  -0.00563  -5.22716
   Y37        5.29897   0.00000   0.00000  -0.00458  -0.00471   5.29426
   Z37        1.92813  -0.00000   0.00000  -0.01630  -0.01801   1.91013
   X38       -4.74372   0.00000   0.00000   0.00763   0.00825  -4.73547
   Y38        5.15052  -0.00000   0.00000  -0.00328  -0.00397   5.14655
   Z38       -3.15316  -0.00000   0.00000  -0.01511  -0.01672  -3.16988
   X39       -1.86550  -0.00000   0.00000  -0.00910  -0.00960  -1.87510
   Y39        2.07155   0.00000   0.00000  -0.00356  -0.00338   2.06817
   Z39        3.91111   0.00000   0.00000  -0.00845  -0.00923   3.90188
   X40        1.20418   0.00000   0.00000  -0.00832  -0.00880   1.19539
   Y40       -1.55260  -0.00000   0.00000  -0.00196  -0.00167  -1.55427
   Z40        4.29907   0.00000   0.00000  -0.00124  -0.00110   4.29797
         Item               Value     Threshold  Converged?
 Maximum Force            0.000132     0.000450     YES
 RMS     Force            0.000023     0.000300     YES
 Maximum Displacement     0.049367     0.001800     NO 
 RMS     Displacement     0.013602     0.001200     NO 
 Predicted change in Energy=-1.347926D-06
 GradGradGradGradGradGradGradGradGradGradGradGradGradGradGradGradGradGrad


 ----------------------------------------------------------------------

 Electric dipole moment (input orientation):
 (Debye = 10**-18 statcoulomb cm , SI units = C m)
                  (au)            (Debye)         (10**-30 SI)
   Tot        0.248713D+01      0.632166D+01      0.210868D+02
   x         -0.689846D-01     -0.175341D+00     -0.584876D+00
   y          0.248511D+01      0.631652D+01      0.210696D+02
   z         -0.727076D-01     -0.184804D+00     -0.616441D+00

 Dipole polarizability, Alpha (input orientation).
 (esu units = cm**3 , SI units = C**2 m**2 J**-1)
 Alpha(0;0):
               (au)            (10**-24 esu)      (10**-40 SI)
   iso        0.643552D+03      0.953645D+02      0.106107D+03
   aniso      0.955876D+03      0.141646D+03      0.157603D+03
   xx         0.352060D+03      0.521699D+02      0.580468D+02
   yx         0.103026D+02      0.152669D+01      0.169867D+01
   yy         0.127920D+04      0.189558D+03      0.210912D+03
   zx         0.477448D+01      0.707505D+00      0.787205D+00
   zy        -0.265897D+02     -0.394019D+01     -0.438406D+01
   zz         0.299395D+03      0.443658D+02      0.493636D+02

 ----------------------------------------------------------------------

 Dipole orientation:
    26          0.25077464         -0.02555884         -5.23170549
     6         -1.70725128         -2.06211030         -8.26622286
     6         -0.49316283         -0.01129818         -9.48373931
     6         -1.34244466          2.23855550         -8.31220473
     6         -3.25657650          1.59514615         -6.49668064
     6         -3.48472115         -1.06988195         -6.47175400
     1         -0.70979960          4.13145025         -8.75052221
     1         -4.31887121          2.92074867         -5.36281610
     1         -4.75128532         -2.17454108         -5.31119327
     1         -1.40120077         -4.04294705         -8.66396272
     1          0.98380233         -0.15166281        -10.88825873
     6          1.85576676         -2.30285742         -2.12898062
     6          3.72719468         -1.61175464         -3.92886636
     6          3.90593570          1.07712872         -3.93335098
     6          2.14225700          2.01490818         -2.13514768
     6          0.98730251         -0.07522563         -0.86223974
     6         -0.84160229          0.04924764          1.13613650
     6         -1.76792499          2.28992144          2.37225816
     1          5.14512164          2.21324505         -5.09212570
     1          4.80289921         -2.90551586         -5.08571220
     1          1.82471151          3.98952688         -1.71977181
    27         -0.23871363          0.02004842          5.17203533
     6          2.33040349         -2.31885929          6.97726458
     6          0.55776196         -1.36399187          8.78040236
     6          0.73219541          1.31438906          8.77033709
     6          2.61286160          2.01780917          6.96098993
     6          3.62940506         -0.22999928          5.88594655
     1          5.04269556         -0.32751503          4.41687507
     1          2.60260846         -4.28393242          6.49687762
     1         -0.74658607         -2.48114420          9.88298919
     1         -0.41594489          2.59975183          9.86331221
     1          3.13719106          3.92728344          6.46558450
     6         -2.05115444         -2.04583651          2.38279728
     6         -3.81631155         -1.10021493          4.17257484
     6         -3.64079232          1.59047216          4.16578990
     1         -1.15950594          4.19960662          1.98753339
     1         -5.01263251         -2.22634424          5.38313017
     1         -4.68038070          2.86868390          5.37008658
     1         -1.69640180         -4.02010319          2.00727399
     1          1.27814726         -4.21704254         -1.71041738

 Electric dipole moment (dipole orientation):
 (Debye = 10**-18 statcoulomb cm , SI units = C m)
                  (au)            (Debye)         (10**-30 SI)
   Tot        0.248713D+01      0.632166D+01      0.210868D+02
   x          0.000000D+00      0.000000D+00      0.000000D+00
   y          0.000000D+00      0.000000D+00      0.000000D+00
   z          0.248713D+01      0.632166D+01      0.210868D+02

 Dipole polarizability, Alpha (dipole orientation).
 (esu units = cm**3 , SI units = C**2 m**2 J**-1)
 Alpha(0;0):
               (au)            (10**-24 esu)      (10**-40 SI)
   iso        0.643552D+03      0.953645D+02      0.106107D+03
   aniso      0.955876D+03      0.141646D+03      0.157603D+03
   xx         0.353585D+03      0.523959D+02      0.582983D+02
   yx        -0.356121D+01     -0.527717D+00     -0.587164D+00
   yy         0.298430D+03      0.442228D+02      0.492045D+02
   zx         0.359099D+02      0.532129D+01      0.592074D+01
   zy        -0.930948D+00     -0.137952D+00     -0.153493D+00
   zz         0.127864D+04      0.189475D+03      0.210819D+03

 ----------------------------------------------------------------------
 Unable to Open any file for archive entry.
 1\1\GINC-COMPUTE-1-10\Freq\UB3LYP\6-311+G(d)\C20H18Co1Fe1(1+,3)\JHBURK
 E2\23-Jun-2021\0\\# freq b3lyp/6-311+G(d) guess=read geom=allcheck SCR
 F(solvent=acetonitrile) nosymm\\FeCp2CoCp2 cation triplet\\1,3\Fe,0.20
 90017211,-2.7620772988,0.0981279511\C,-0.81254726,-4.3655000321,1.1931
 532204\C,-0.1217360372,-5.0217824977,0.1454462349\C,-0.55400655,-4.449
 0281191,-1.0747466873\C,-1.6024864604,-3.5083083628,-0.7907261651\C,-1
 .7637469737,-3.4584655028,0.6146662002\H,-0.18446054,-4.6997185119,-2.
 0595434554\H,-2.1607992371,-2.9447796664,-1.524767493\H,-2.4671753566,
 -2.847330931,1.1622081581\H,-0.6748078847,-4.541368045,2.2511604359\H,
 0.6777152986,-5.7399929467,0.2630694604\C,0.9777095636,-1.0629984543,1
 .2778026987\C,2.004100425,-1.9968124178,0.9676956901\C,2.1392987309,-2
 .0369519969,-0.4513514422\C,1.1945138191,-1.1269150737,-1.0009041041\C
 ,0.5335630873,-0.4398593434,0.0676051754\C,-0.4609355512,0.5872736487,
 -0.0559679617\C,-0.9350286907,1.1931525543,-1.2734369633\H,2.828699677
 1,-2.6480292786,-1.0159557862\H,2.5703220986,-2.5727690541,1.685453345
 1\H,1.0503435929,-0.9418021409,-2.0560650878\Co,-0.2018318016,2.730792
 0048,-0.0941142273\C,1.094778051,3.7593160232,1.1523591055\C,0.1454397
 001,4.6715694548,0.5935633416\C,0.2782835927,4.6285721115,-0.819907553
 6\C,1.3098842172,3.6897096302,-1.1362453571\C,1.8292102675,3.170470812
 9,0.08382846\H,2.5965879206,2.4165217855,0.178859468\H,1.2160725351,3.
 5390000129,2.2028131088\H,-0.5773050157,5.2516677019,1.1480533114\H,-0
 .3254284699,5.1697893601,-1.5332996698\H,1.6232458859,3.406948255,-2.1
 305151747\C,-1.1504447707,1.2597009416,1.0147634713\C,-2.0957692576,2.
 1651424191,0.4611729556\C,-1.9622134835,2.1237107259,-0.9588395963\H,-
 0.5788253331,0.9701804753,-2.2682962669\H,-2.7631141462,2.804095827,1.
 0203248135\H,-2.510269834,2.7255365161,-1.6685794632\H,-0.9871805895,1
 .096216762,2.0696679273\H,0.6372270589,-0.8216013489,2.2749699216\\Ver
 sion=ES64L-G16RevC.01\HF=-3419.4565184\S2=2.120506\S2-1=0.\S2A=2.00641
 9\RMSD=3.219e-09\RMSF=2.291e-05\ZeroPoint=0.3161877\Thermal=0.3353519\
 ETot=-3419.1211665\HTot=-3419.1202223\GTot=-3419.1916221\Dipole=-0.071
 3851,2.482816,-0.0733941\DipoleDeriv=0.1074255,-0.270487,0.0712526,0.6
 89707,0.9439884,0.0265418,0.0454579,-0.057617,-0.5333246,-0.085909,0.1
 315552,-0.1300789,-0.2101039,-0.3958753,0.0246433,0.095144,-0.1290614,
 0.087806,-0.1604182,-0.931793,0.0162195,-0.0459247,-1.7002955,0.045494
 9,-0.0013761,-0.068489,-0.0469341,-0.0993915,0.113134,0.0837725,-0.200
 7226,-0.4301683,-0.0457773,-0.1246727,0.2043849,0.0794314,0.0223286,-0
 .8820126,-0.0027642,-0.120357,-0.3699233,0.0648201,-0.2362363,0.070592
 3,0.0495051,-0.0382625,-0.8695672,0.0333655,-0.0816513,-0.4211005,-0.0
 580946,0.219433,-0.2209526,0.1139009,0.1136587,0.0314179,0.0626562,0.0
 316818,0.059066,-0.0427704,0.0454159,-0.1421546,-0.045299,0.077777,0.0
 037646,-0.0592339,0.1021613,0.1056116,0.0763395,-0.0734253,-0.0137305,
 0.026052,0.0492647,0.007912,0.0609908,0.1235789,0.1036499,-0.0560191,0
 .0701552,0.0113584,0.0608698,0.1289696,-0.0037535,-0.0224186,0.0197466
 ,0.0705231,0.0392542,-0.0057471,0.1378106,-0.0739508,0.0571136,0.22530
 35,-0.0135908,0.1123958,0.0455554,0.0147337,-0.0098821,0.0272246,0.108
 5512,0.0666625,-1.0355834,0.1327791,-0.2991869,1.6939278,0.00805,-0.03
 501,-1.1252431,0.0780374,-0.0812687,1.6938721,-0.0976697,0.0091023,-0.
 5976514,0.0011584,-0.0563554,-1.4091187,0.1165417,-0.0888112,1.3723687
 ,-0.0236936,0.0051773,-0.5137783,0.036586,0.0209382,1.751711,0.0421592
 ,0.0726275,-1.2157781,-0.0566894,-0.2763627,1.7790372,-0.1568957,0.057
 3448,0.8182484,0.020651,-0.4060056,3.9493086,-0.1654189,0.0275067,-2.4
 334913,0.0762517,-0.0564905,0.4324243,0.1390406,0.2390024,-1.8235424,0
 .0573966,-0.5310539,5.1630855,-0.1902562,0.0219017,-0.3192866,0.166403
 3,0.0662985,-0.0415408,0.0705378,-0.1177224,-0.920682,0.0573133,-0.106
 6285,-0.0655046,0.0861105,0.0488036,0.1231128,0.051052,0.1001043,0.101
 091,-0.0521084,0.0693185,-0.08434,0.0680733,0.0721009,0.104633,-0.0562
 123,0.0845151,0.1102043,0.0668152,-0.0717994,0.1010226,0.0358725,0.123
 876,0.0343791,-0.0341966,0.008784,0.1475637,0.0518335,-0.0035066,-0.04
 73624,-0.0356864,-0.4264224,1.4106583,-0.0003941,0.7518803,-0.1679019,
 0.0506603,0.0181375,0.1077341,-0.8544532,0.0623501,-0.5826069,0.093581
 9,-0.1564145,0.8564297,0.0309865,-0.1231481,0.4165799,0.1090992,-0.008
 4868,0.0265146,0.0051104,-0.1034693,-1.9264871,0.0180414,-0.1316317,1.
 2514124,0.0359085,-0.0271056,0.2398334,-0.0304077,-0.1016399,-1.995433
 ,0.0791463,0.1184303,-1.0929689,0.1169292,0.0532469,-0.5036426,-0.0718
 772,-0.1363101,0.8242816,-0.0979408,0.1206787,-0.5579136,0.1446154,-0.
 0122738,-2.0179213,0.0441839,-0.0065458,-0.7653361,0.0247152,-0.013481
 9,-0.1636565,0.1274541,0.0770236,-0.0617662,-0.0019201,0.1156086,-0.01
 38671,0.0151183,-0.0068906,-0.0011776,0.1143989,0.1224466,-0.0192393,-
 0.0062533,0.0178352,0.1292536,0.040173,-0.0279229,-0.0681463,-0.009455
 5,0.0786091,0.0524501,0.052346,0.0514951,-0.0141593,-0.0294291,0.03879
 5,-0.0691257,0.083843,0.0954547,0.0387888,-0.0528264,0.0424051,-0.0082
 424,0.0428324,-0.0386605,0.0804962,0.060004,0.1122955,-0.0267253,0.029
 0145,0.0280841,0.1296375,-0.0440945,0.0488129,0.0535571,0.0014506,0.05
 85787,-0.058019,-0.0704196,-0.1026559,-0.916185,-0.0229541,0.1108899,0
 .1113492,0.0906901,0.0160548,0.2322029,-0.0584901,0.0032983,0.8234533,
 -0.051629,0.0212613,-0.3084943,0.1476546,0.0171843,0.1780356,0.023494,
 -0.0042054,0.8456661,0.0121915,-0.0472632,0.3074296,0.1294285,0.105365
 ,0.0561076,0.0532465,0.0090825,0.1105648,-0.0384151,0.0225851,0.029094
 8,0.0215566,0.0735948,0.1222696,0.0332957,0.0751633,0.1419003,-0.04484
 37,0.0508011,-0.0533669,0.0866931,0.0884757,0.1108415,-0.0397125,0.063
 4115,0.1475461,0.0540884,-0.0519866,0.0688389,0.0643278,0.1170169,0.05
 56705,-0.0396153,0.0023602,0.1125471,0.0337746,-0.004238,-0.0257841,0.
 0060469,0.1107496,0.0298445,0.0595875,0.0192407,0.1459938,-0.0603355,0
 .0308525,0.042225,-0.0200025\Polar=352.0597571,10.3025941,1279.1999579
 ,4.7744798,-26.5897345,299.395017\Quadrupole=-10.8681875,13.6135102,-2
 .7453227,-11.9690264,-0.4551097,-1.6137022\PG=C01 [X(C20H18Co1Fe1)]\NI
 mag=0\\0.17389985,0.07649975,0.17287022,0.00056406,0.00676535,0.145865
 70,-0.00785007,-0.00671080,0.00196973,0.32815668,-0.01183611,-0.023354
 27,0.00562426,-0.19202787,0.30093789,0.00095119,0.00973464,-0.02970949
 ,0.00732332,-0.05496502,0.79515011,-0.00894487,-0.00982446,-0.00149696
 ,-0.12249878,0.06918271,0.07998720,0.47326752,-0.01268760,-0.03067086,
 0.00028055,0.07764855,-0.11856579,-0.07406405,-0.33845610,0.45298950,-
 0.00213142,0.00104705,0.00906179,0.06959906,-0.03072398,-0.21099802,0.
 00857510,-0.03688606,0.51084006,-0.00860206,-0.00378800,0.00287389,0.0
 0568057,-0.00856604,0.00416320,-0.09371094,0.05529790,-0.04731347,0.35
 112355,-0.01097272,-0.02423669,-0.00844840,-0.01194774,0.04406459,0.00
 975616,0.05643312,-0.11019845,0.03628463,-0.20700752,0.30748653,0.0045
 3341,-0.01187906,-0.02808089,0.01241526,-0.01969149,-0.06297239,-0.056
 83291,0.08108716,-0.24960101,-0.09276965,0.04400074,0.76561574,-0.0287
 0801,-0.01470662,-0.01725118,0.01304762,-0.00204708,-0.01532472,-0.024
 68133,0.02673934,-0.01386209,-0.16763687,0.12091082,0.02726911,0.41042
 843,-0.00649013,-0.00987113,-0.00125318,0.01546000,-0.01608780,0.01851
 463,0.03296849,-0.01811311,0.04135433,0.09726923,-0.13225251,-0.029172
 92,-0.26244705,0.35848979,-0.02610032,0.00245882,-0.01807099,-0.033790
 23,0.01761063,-0.04243072,-0.00943677,0.01355158,0.00748052,0.01361232
 ,-0.01451656,-0.11032262,0.09881544,-0.11125875,0.66126683,-0.03732658
 ,-0.01270133,0.01368927,-0.15551153,0.11186362,-0.04597872,-0.02739028
 ,0.02998960,0.00412300,-0.00094028,0.00422002,0.02415586,-0.08438883,0
 .03131300,0.04094444,0.46269214,-0.00469378,-0.01042168,0.00000643,0.0
 8657062,-0.12740768,0.05144406,0.04198656,-0.02081982,-0.03072085,0.02
 207879,-0.01865002,-0.01564890,0.02941279,-0.06175994,-0.00064451,-0.2
 9177287,0.37190342,0.02169399,-0.00529686,-0.00822262,-0.02997318,0.04
 144135,-0.12934416,-0.00207074,-0.00516461,0.01447110,0.04173451,-0.01
 806399,-0.02649462,0.00709630,-0.01011100,-0.30298153,-0.12208112,0.06
 725914,0.59648317,0.00324092,0.00033035,-0.00457265,0.00051692,0.00248
 286,-0.00202397,0.00475299,-0.00467423,-0.00853222,-0.07862096,0.03817
 878,0.09328749,-0.00205200,-0.00146031,0.01961561,-0.00220142,0.003974
 87,0.00070738,0.07455362,0.00325427,0.00010169,-0.00532646,0.00291980,
 0.00030891,0.00300664,-0.00871845,0.00724947,0.01162178,0.03695634,-0.
 05936229,-0.05933835,0.00129960,-0.00086522,-0.01516516,0.00355828,-0.
 00154036,-0.00021590,-0.03697358,0.05404152,0.00052690,0.00051087,-0.0
 0050349,-0.00139063,0.00195971,-0.00342381,0.00964776,-0.00846404,-0.0
 1110148,0.09205741,-0.05992372,-0.30016849,-0.00151462,0.00104271,0.00
 291452,-0.00018978,0.00046018,0.00027004,-0.09982517,0.06529539,0.3116
 8627,-0.00198582,0.00323242,-0.00385629,0.00119414,0.00161582,0.002230
 82,-0.00179728,0.00278065,0.00160454,-0.00522952,0.00430121,-0.0131916
 0,-0.12160636,0.09409560,-0.10095162,0.00665124,-0.00683378,0.00421934
 ,-0.00042346,-0.00107952,0.00031783,0.12235345,-0.00290231,0.00309698,
 -0.00393963,0.00161173,0.00126512,-0.00063026,0.00371665,-0.00077241,-
 0.00071151,0.00309801,-0.00630038,0.01452804,0.09564332,-0.11983156,0.
 10615170,-0.00252799,0.00188187,-0.00327073,-0.00123654,-0.00060018,-0
 .00056947,-0.09792318,0.12132114,-0.00091086,0.00038779,-0.00035536,0.
 00126072,-0.00075552,-0.00501201,0.00212249,-0.00163327,-0.00068355,0.
 00491593,-0.00543071,0.01045407,-0.10169949,0.10532530,-0.19319967,-0.
 01527589,0.01493179,-0.00780121,-0.00081677,0.00048561,-0.00009223,0.1
 1060358,-0.11349089,0.19521432,-0.00298785,0.00347077,0.00300399,-0.00
 621184,0.00371097,0.00905249,-0.00087982,0.00222626,-0.00184252,0.0017
 0324,0.00132627,-0.00075982,0.00337343,-0.00334586,-0.00129886,-0.1672
 1992,0.12300250,0.09701177,0.00069690,0.00030155,0.00000412,-0.0013029
 9,-0.00122781,0.00041249,0.17211819,-0.00366997,0.00324716,0.00289210,
 0.00561095,-0.00681621,-0.01220026,0.00330671,-0.00052226,0.00144960,0
 .00143449,0.00133223,0.00051300,-0.00199456,0.00098078,0.00227282,0.12
 490814,-0.13393900,-0.08382327,0.00056016,0.00080442,0.00003071,-0.001
 15875,-0.00120842,-0.00051271,-0.12928162,0.13653697,0.00059487,0.0001
 5619,0.00035088,-0.00913996,0.00767916,0.01189940,-0.00242633,0.002139
 64,-0.00181761,0.00020341,0.00062500,-0.00556312,0.01787895,-0.0166863
 6,-0.00366691,0.09771820,-0.08331528,-0.13335632,0.00112025,-0.0008535
 9,0.00019240,-0.00077873,0.00037895,0.00066729,-0.10558344,0.09017553,
 0.13029958,0.00221740,0.00090875,0.00513001,-0.04903858,0.02103219,-0.
 03671361,0.00407903,-0.00557178,0.01238983,-0.00035963,0.00302118,0.00
 250523,-0.00190066,0.00393953,-0.00148165,0.00217922,-0.00261704,-0.01
 957392,0.00100878,-0.00000973,0.00058505,0.00091724,0.00047968,-0.0009
 8149,-0.00054354,-0.00129242,0.00080900,0.04257725,0.00202186,0.000578
 30,0.00583615,0.02012925,-0.05154252,0.04629622,-0.00632848,0.00676481
 ,-0.01464989,0.00365050,-0.00005859,-0.00246273,0.00342523,-0.00145054
 ,0.00115442,-0.00204843,0.00019860,0.01511463,0.00010635,0.00098260,-0
 .00065934,0.00010454,0.00086183,0.00084313,-0.00099366,-0.00062209,-0.
 00068047,-0.01855410,0.04547325,-0.00006592,-0.00042441,0.00018076,-0.
 03542561,0.04714480,-0.33765828,-0.00564292,0.00598242,-0.01002610,0.0
 0181560,-0.00155312,-0.00220143,-0.00058219,0.00055748,-0.00008807,0.0
 0148814,-0.00144675,-0.00229161,-0.00025385,0.00056546,-0.00044611,0.0
 0015839,0.00003179,-0.00009684,-0.00034443,0.00032339,0.00003108,0.038
 95753,-0.05067740,0.35221288,0.00150890,-0.00039834,0.00010954,-0.0053
 9059,0.00323129,-0.00579193,-0.20490421,0.16186506,-0.02268058,-0.0021
 9765,0.00026837,0.00307719,0.00120597,0.00209234,-0.00014211,0.0007233
 5,0.00258116,0.00126183,-0.00098142,-0.00119691,-0.00044374,0.00064967
 ,0.00079952,0.00008443,0.00052139,0.00098292,-0.00019458,-0.00087116,-
 0.00136702,0.00021778,0.20983788,0.00206441,-0.00010642,0.00027095,0.0
 0485022,-0.00470192,0.00267579,0.15610412,-0.16955710,0.02190133,0.003
 96253,-0.00370926,-0.00079834,0.00134466,0.00204460,0.00194365,0.00187
 061,0.00170445,-0.00205113,-0.00137717,-0.00130635,0.00011167,0.000800
 59,0.00045937,-0.00019891,0.00079329,0.00042937,0.00040646,-0.00136643
 ,-0.00124529,-0.00030279,-0.16907630,0.17556330,0.00000219,0.00002829,
 0.00069008,0.01654314,-0.01400969,0.00942173,-0.02251929,0.02254046,-0
 .06161883,-0.01943398,0.01526291,0.00533974,-0.00075538,0.00206774,-0.
 00501606,0.00194069,-0.00201593,-0.00423402,0.00063119,-0.00098526,0.0
 0053433,-0.00076745,0.00094175,0.00069954,0.00066522,-0.00071357,0.000
 87172,-0.00085327,0.00081529,0.00038648,0.02456433,-0.02394381,0.05272
 659,-0.00632514,-0.00126698,0.00695775,-0.00133063,0.00068588,0.000322
 55,-0.00035804,-0.00007776,-0.00173719,0.00149403,-0.00192327,-0.00181
 603,0.00106644,0.00199197,0.00065010,-0.00047905,-0.00440328,0.0009653
 9,-0.00057820,-0.00063351,-0.00007991,-0.00037927,-0.00008735,0.000092
 99,0.00042319,0.00037033,0.00017970,-0.00006264,-0.00003828,-0.0000348
 2,0.00004271,-0.00002535,0.00017709,0.34880461,-0.00379027,-0.02367398
 ,-0.00832643,0.00030989,-0.00900239,-0.00067014,0.00033651,0.00356185,
 0.01176938,-0.00199427,0.01176134,-0.00285827,-0.00206123,-0.00348462,
 -0.00468647,0.00637535,0.00362300,-0.00160916,-0.00009840,0.00006704,0
 .00010127,-0.00007824,-0.00027504,0.00017942,0.00044300,0.00020109,0.0
 0005160,0.00012326,0.00016283,-0.00018353,-0.00013757,-0.00000187,0.00
 022021,-0.22082736,0.33079687,0.00319611,-0.00905026,-0.02573812,-0.00
 123637,0.00268161,0.00183629,-0.00008173,-0.00047626,-0.00308319,-0.00
 155363,-0.00311654,0.00190877,0.00139228,-0.00011606,0.00053073,-0.001
 19844,-0.00055578,0.00284832,0.00032196,0.00023356,-0.00002381,0.00003
 357,0.00013626,-0.00008285,-0.00041428,-0.00021898,-0.00000866,-0.0002
 9369,-0.00036967,0.00011500,0.00009150,-0.00001101,-0.00009809,-0.1019
 9667,0.05347549,0.74748401,-0.03073845,-0.01628033,-0.01849430,-0.0003
 2257,0.00391171,0.00017061,0.00143470,0.00144169,-0.00348076,-0.000662
 74,-0.00233433,0.00074267,0.00202567,0.00071841,0.00185248,-0.00117268
 ,-0.00040832,0.00051232,0.00013004,0.00030869,0.00018354,0.00031050,0.
 00019106,0.00008470,0.00006112,-0.00016064,-0.00013537,0.00019623,0.00
 027974,-0.00014574,-0.00006134,0.00017120,-0.00005438,-0.17842662,0.12
 854895,0.03485771,0.42762132,-0.00520826,-0.00812337,0.00123993,-0.005
 74272,0.00566703,-0.00081729,-0.00023468,-0.00062073,-0.00723496,0.002
 48317,-0.00634299,0.00007628,0.00299355,0.00673057,0.00257316,-0.00320
 869,-0.00708625,0.00531885,-0.00036867,-0.00043327,0.00000543,-0.00057
 446,-0.00024586,0.00017299,0.00011265,-0.00001812,0.00024955,0.0003185
 2,0.00033517,0.00001080,0.00010436,0.00020645,0.00016747,0.10609270,-0
 .14742805,-0.03642151,-0.27541180,0.37197616,-0.02510993,0.00297536,-0
 .01635145,-0.00038881,0.00313173,0.00231730,-0.00004541,-0.00088793,-0
 .00371715,0.00083235,-0.00440170,0.00023295,0.00240801,0.00114989,0.00
 239693,-0.00193177,-0.00339542,0.00264092,-0.00024848,-0.00030391,-0.0
 0012298,0.00007928,0.00040359,-0.00000907,-0.00007744,0.00005480,0.000
 07075,-0.00040083,-0.00050441,0.00012091,0.00006613,-0.00018271,0.0000
 6445,0.01676102,-0.02024649,-0.11436389,0.09918590,-0.10885747,0.63951
 461,-0.03908987,-0.01451255,0.01505277,-0.00018140,-0.00330667,-0.0007
 6116,0.00036244,0.00138591,0.00446849,-0.00003061,0.00458306,-0.000931
 99,-0.00157008,-0.00104116,-0.00111571,0.00281089,0.00078313,-0.001926
 78,0.00007843,0.00018681,0.00011566,0.00000557,-0.00015195,0.00014034,
 0.00032912,0.00025913,-0.00002610,0.00012688,0.00024255,-0.00014927,-0
 .00006337,0.00012297,0.00002676,0.00128573,0.00224759,0.02537252,-0.08
 411476,0.03307580,0.03365489,0.46954241,-0.00426105,-0.00782581,-0.002
 53253,0.00277088,-0.00626817,0.00072375,-0.00208820,-0.00060690,0.0068
 6106,-0.00528816,0.00533515,-0.00042723,-0.00201747,-0.00681189,-0.005
 05452,0.00335841,0.00668948,-0.00229872,0.00035657,0.00037022,0.000059
 68,0.00015232,-0.00008410,-0.00020746,-0.00052640,-0.00031196,-0.00026
 249,-0.00032434,-0.00042929,-0.00005839,0.00015633,0.00020679,-0.00014
 647,0.01971886,-0.01552394,-0.01841197,0.03156450,-0.06003021,0.000323
 39,-0.29784133,0.38152276,0.02146335,-0.00644054,-0.00832986,-0.001444
 50,0.00424489,-0.00030220,0.00135541,0.00125537,-0.00324807,-0.0000176
 7,-0.00244448,0.00228792,0.00124198,0.00379488,0.00284612,-0.00249007,
 -0.00152211,0.00185627,0.00035181,0.00053986,0.00020399,0.00006366,-0.
 00005073,0.00013232,0.00002598,-0.00032451,0.00000979,0.00030437,0.000
 37066,-0.00011259,-0.00010774,0.00020423,0.00005034,0.04219982,-0.0237
 2664,-0.02726320,0.00302398,-0.00695337,-0.28383782,-0.11518942,0.0676
 9463,0.58824522,-0.00555055,-0.00273684,-0.00281097,0.00100856,-0.0024
 5974,0.00169374,-0.00111094,-0.00027519,0.00212440,-0.00114121,0.00100
 534,-0.00094297,-0.00017571,-0.00423156,-0.00120987,0.00145169,0.00194
 404,-0.00049902,-0.00011253,-0.00011488,-0.00000022,0.00036061,0.00026
 295,-0.00011829,-0.00033947,-0.00007973,-0.00013606,-0.00049937,-0.000
 58286,0.00001149,0.00010599,-0.00003555,-0.00012745,0.00343615,-0.0055
 4259,0.00894856,0.01281009,0.01376128,-0.03520182,-0.16500968,0.095687
 75,-0.03179771,0.32267743,-0.00577659,-0.02264613,0.00719465,-0.002628
 89,0.01182269,0.00183033,0.00306982,0.00311831,-0.01171232,-0.00037213
 ,-0.00925949,0.00126029,0.00639002,0.00363805,0.00246190,-0.00269773,-
 0.00300575,0.00465684,0.00010258,0.00019129,0.00019973,0.00052785,0.00
 023008,0.00003260,-0.00003538,-0.00029554,-0.00018272,-0.00011112,0.00
 001457,-0.00014118,-0.00007242,-0.00001341,-0.00025488,-0.00375000,0.0
 2967661,-0.01267089,-0.00333169,-0.01309969,0.02234211,0.11969342,-0.1
 4279303,0.04527862,-0.20508391,0.32329618,0.00113591,0.00892235,-0.028
 15957,0.00145409,0.00208234,0.00230867,0.00044171,0.00009102,-0.001963
 85,0.00054037,-0.00188221,0.00199152,0.00020893,-0.00039272,0.00261882
 ,-0.00090826,0.00070641,-0.00014740,0.00024561,0.00036043,0.00013866,0
 .00044697,0.00025591,0.00004638,-0.00006848,-0.00013116,-0.00010160,-0
 .00041533,-0.00036371,-0.00007429,-0.00005167,-0.00001327,-0.00013037,
 0.00360177,0.00670598,-0.06024906,-0.01733191,0.02054700,-0.04127181,-
 0.05100281,0.05665971,-0.13159477,0.03137666,-0.06995917,0.78022862,0.
 00011632,-0.01195946,-0.00037012,-0.00181938,0.00291349,0.00113145,0.0
 0443239,0.00618091,-0.00097460,-0.00136252,0.00071470,-0.00138086,0.00
 372393,0.00047383,-0.00050188,0.00230481,-0.00008639,0.00172830,0.0000
 2137,0.00012959,0.00030491,0.00039614,0.00012735,0.00030463,0.00039441
 ,0.00003811,-0.00023028,0.00007894,0.00011860,-0.00029932,-0.00034301,
 -0.00009539,-0.00006436,-0.08061330,0.03367955,-0.03864971,-0.03302109
 ,0.03701336,-0.00013829,-0.03395654,0.04252982,-0.01049135,-0.09962432
 ,0.04286472,0.06008093,0.40121495,-0.01502528,-0.02363546,-0.00061137,
 0.00215010,-0.00085294,-0.00111610,-0.00303523,-0.00630601,0.00018268,
 0.00168540,-0.00026225,0.00157906,-0.00497167,-0.00153003,0.00197825,-
 0.00436908,-0.00166011,-0.00307973,0.00004736,-0.00006089,-0.00021813,
 0.00000041,0.00017090,-0.00013357,-0.00003193,0.00015652,0.00012447,-0
 .00001064,-0.00006058,0.00022623,0.00023315,0.00008906,0.00002509,0.04
 691604,-0.09579113,0.06513685,0.03376150,-0.02069812,0.00703382,0.0346
 4005,-0.02296262,0.00151226,0.06142641,-0.10094478,-0.06125347,-0.2813
 6185,0.44419276,0.00008609,-0.00072448,0.00620846,0.00189452,-0.011610
 23,-0.00085557,-0.00110842,0.00104120,0.01392417,-0.00156709,0.0121367
 1,-0.00219103,-0.00444519,-0.00442424,-0.00382449,0.00561055,0.0043809
 9,-0.00311745,-0.00002858,0.00004519,-0.00003638,-0.00017542,-0.000129
 47,0.00009270,0.00021850,0.00015288,0.00005883,0.00006344,-0.00000019,
 -0.00008815,-0.00007875,-0.00000525,0.00026777,-0.03709833,0.03560666,
 -0.22583619,-0.01563593,0.03686010,0.00867805,0.00503810,-0.02737712,0
 .01138580,0.05786141,-0.03443301,-0.20147911,-0.00347065,-0.02481123,0
 .52377875,-0.00166476,0.00383185,-0.00035396,0.00049630,-0.00018893,-0
 .00031993,-0.00165765,-0.00310870,-0.00029493,0.00050061,-0.00052342,0
 .00053210,-0.00184916,-0.00094728,0.00057223,-0.00183088,-0.00120905,-
 0.00077666,-0.00002371,-0.00010506,-0.00015317,-0.00005173,0.00007168,
 -0.00012291,-0.00006228,0.00008861,0.00009105,-0.00005954,-0.00009659,
 0.00015551,0.00017807,0.00003755,0.00001653,-0.01089593,0.01545077,-0.
 00699470,0.00749929,-0.00233876,-0.00523725,0.00599818,-0.00138940,0.0
 0771735,-0.01557479,0.01902074,0.00188337,-0.15971316,0.10916424,-0.00
 788857,0.42633756,0.00769460,-0.00420863,0.00083211,-0.00176594,0.0015
 2985,0.00097934,0.00419334,0.00716721,0.00035699,-0.00152023,0.0016932
 5,-0.00151736,0.00414175,0.00123866,-0.00102432,0.00392744,0.00141284,
 0.00175057,0.00008251,0.00028015,0.00040539,0.00031730,0.00001949,0.00
 029948,0.00036821,-0.00000405,-0.00022419,0.00017274,0.00025814,-0.000
 40427,-0.00027817,0.00013989,-0.00003362,0.01776307,-0.02890078,0.0145
 5515,-0.01321739,0.00865768,0.01303030,-0.01024222,0.00773164,-0.01613
 632,0.02105847,-0.03072374,-0.00869903,0.09016825,-0.14495400,0.009668
 15,-0.27823607,0.42250135,-0.00049060,0.00050924,0.00107150,0.00058948
 ,-0.00163810,-0.00023006,-0.00051641,-0.00047039,0.00189199,-0.0002697
 8,0.00146128,-0.00024559,-0.00082348,-0.00079011,-0.00055110,0.0003434
 5,0.00051385,-0.00072832,0.00000880,-0.00000293,-0.00003239,-0.0000291
 6,-0.00002508,-0.00002242,-0.00001338,0.00002601,0.00002090,-0.0000192
 5,-0.00002883,0.00001945,0.00002307,0.,0.00001250,-0.02278617,0.019382
 15,0.00494338,0.00060653,0.00266033,-0.00657616,0.00239901,-0.00378514
 ,-0.00412826,0.01755354,-0.01393482,0.01128581,-0.00733615,0.01136489,
 -0.11011609,-0.00092891,-0.02331580,0.52264185,0.00073286,0.00020159,0
 .00035469,-0.00001344,-0.00005738,-0.00000881,0.00002750,0.00006241,0.
 00001589,0.00000498,-0.00000100,0.00000465,0.00003180,0.00003592,-0.00
 001434,0.00010260,0.00005848,-0.00000111,0.00000213,0.00000416,-0.0000
 0024,-0.00000319,-0.00000358,-0.00001034,0.00000454,0.00000954,0.00000
 596,-0.00000212,0.00000796,0.00000204,0.00000106,-0.00000216,-0.000003
 61,-0.00136109,0.00148452,0.00195332,0.00004140,0.00029333,-0.00128577
 ,0.00007663,-0.00049835,0.00005338,0.00018736,-0.00129793,-0.00054613,
 -0.00705764,0.00992422,-0.02221426,-0.08631021,0.05512167,-0.03738575,
 0.36260406,-0.00118234,0.00051453,0.00005858,0.00030545,0.00001139,-0.
 00014861,-0.00071285,-0.00119674,-0.00043562,0.00025821,-0.00059956,0.
 00031851,-0.00059299,-0.00009991,0.00015656,-0.00075857,-0.00022463,-0
 .00021460,-0.00000971,-0.00004463,-0.00006295,-0.00006713,-0.00000523,
 -0.00006582,-0.00007811,-0.00001720,0.00002756,-0.00003252,-0.00003418
 ,0.00006543,0.00004965,-0.00002407,-0.00000492,0.00108150,0.00447844,-
 0.00402387,0.00285487,-0.00180518,-0.00098295,0.00184289,-0.00046197,0
 .00274597,-0.00279659,0.00322464,0.00219914,0.01639144,-0.01739867,0.0
 2149941,0.04021586,-0.09287596,0.04399896,-0.21873730,0.35042198,0.000
 91723,0.00035206,-0.00003048,-0.00003193,-0.00001124,0.00000025,0.0000
 3068,0.00002340,-0.00005305,-0.00000353,-0.00007743,0.00002920,0.00006
 223,0.00003399,0.00000578,0.00005829,0.00002250,0.00003294,-0.00000288
 ,-0.00001179,-0.00001148,-0.00001259,0.00001125,-0.00000383,-0.0000038
 6,0.00001335,0.00000286,-0.00000689,-0.00000759,0.00001099,0.00000504,
 -0.00001236,0.00000127,0.00157841,-0.00304459,0.00074628,-0.00006743,-
 0.00019910,0.00056026,0.00015474,-0.00011885,-0.00057737,0.00024080,-0
 .00203120,0.00100675,-0.00553407,0.00899344,0.00470392,-0.03899636,0.0
 6144347,-0.22085130,-0.10691587,0.05914712,0.75144694,-0.00347814,0.00
 320839,0.00358701,-0.00038445,-0.00006993,-0.00012304,0.00018109,0.000
 16570,0.00013519,0.00058757,0.00030725,-0.00040240,-0.00001796,0.00026
 781,0.00006623,0.00013942,-0.00070745,0.00002726,-0.00009727,-0.000111
 18,-0.00004897,-0.00002963,-0.00001434,0.00001204,0.00007551,0.0000841
 7,0.00003942,0.00002179,0.00002733,0.00000414,-0.00001393,-0.00006155,
 0.00002585,0.00159807,0.00117935,-0.00085982,0.00370166,-0.00399157,-0
 .00143102,-0.16349459,0.12135044,0.09780268,-0.00553107,0.00429875,0.0
 0908855,-0.00007585,0.00255927,-0.00190607,0.00072009,0.00044102,0.000
 65278,0.00007014,0.00001483,0.00007038,0.16758094,-0.00399080,0.003112
 92,0.00319741,-0.00022331,-0.00005490,-0.00009190,0.00015355,0.0001280
 8,-0.00007054,0.00055150,0.00007566,-0.00019918,-0.00008922,0.00023046
 ,0.00019577,0.00012176,-0.00059116,-0.00017156,-0.00002597,-0.00004554
 ,-0.00003211,-0.00001891,-0.00000100,0.00001841,0.00008547,0.00010306,
 0.00003074,0.00002372,0.00003284,0.00000376,-0.00001307,-0.00004739,0.
 00002693,0.00123571,0.00137957,0.00058774,-0.00247183,0.00095371,0.002
 17434,0.12286893,-0.13507678,-0.08738754,0.00651824,-0.00706722,-0.012
 51785,0.00349359,0.00005126,0.00174583,0.00094496,0.00060776,-0.000962
 31,0.00001293,0.00001408,-0.00005757,-0.12714154,0.13764549,0.00062557
 ,0.00006313,0.00043148,-0.00014332,-0.00017202,-0.00010171,-0.00016242
 ,-0.00009685,0.00014382,0.00018964,0.00015168,0.00000135,-0.00013143,0
 .00024715,0.00005614,-0.00005052,-0.00026360,0.00003164,0.00000425,0.0
 0002092,0.00000303,-0.00002374,-0.00001759,0.00000672,0.00003266,0.000
 03124,0.00002480,0.00001230,0.00001764,0.00000453,0.00002505,0.0000318
 8,0.00001352,0.00000067,0.00073023,-0.00547997,0.01729662,-0.01653952,
 -0.00402430,0.09905766,-0.08690265,-0.13894672,-0.00877949,0.00804478,
 0.01193686,-0.00197143,0.00176299,-0.00188384,-0.00021067,0.00055135,0
 .00094026,0.00005653,-0.00011329,0.00004609,-0.10676602,0.09347844,0.1
 3593235,-0.00249305,0.00302039,-0.00426649,0.00053504,0.00033374,0.000
 47674,0.00014990,0.00010925,-0.00010861,-0.00041638,-0.00009219,0.0000
 4848,0.00014355,-0.00073875,0.00003541,0.00000661,0.00032609,-0.000107
 06,0.00002393,0.00002795,-0.00000151,0.00008954,0.00008417,-0.00003141
 ,-0.00002813,-0.00001820,-0.00001803,-0.00011710,-0.00011399,0.0000262
 3,0.00000605,-0.00005905,-0.00002289,-0.00481303,0.00503939,-0.0125493
 1,-0.12479618,0.09731136,-0.10012794,0.00630308,-0.00684695,0.00377280
 ,0.00122536,0.00139813,0.00205511,-0.00085995,0.00297795,0.00193239,0.
 00082479,0.00048968,-0.00070291,-0.00021058,0.00002505,0.00013070,-0.0
 0108451,-0.00091454,-0.00068596,0.12544136,-0.00330211,0.00295547,-0.0
 0400458,0.00051547,0.00006984,0.00030738,0.00011703,0.00012201,0.00010
 568,-0.00023318,-0.00004570,0.00002996,0.00009402,-0.00057876,0.000218
 99,-0.00001295,0.00024166,-0.00023099,0.00002222,0.00002942,-0.0000010
 0,0.00009168,0.00009993,-0.00001871,-0.00001358,-0.00000325,-0.0000214
 2,-0.00005634,-0.00005915,0.00002403,0.00000573,-0.00004377,-0.0000200
 5,0.00433703,-0.00671219,0.01457832,0.09861375,-0.12440903,0.10676722,
 -0.00289402,0.00172156,-0.00311846,0.00139486,0.00127716,-0.00072140,0
 .00386365,-0.00011886,-0.00111316,0.00075906,0.00063876,0.00113633,0.0
 0011167,-0.00031893,-0.00017697,-0.00096366,-0.00100036,0.00040582,-0.
 10123727,0.12621298,-0.00096212,0.00032601,-0.00028197,-0.00014628,-0.
 00008762,0.00003720,0.00017497,0.00013617,0.00015480,0.00008881,0.0001
 7097,-0.00008176,0.00005163,0.00013819,0.00001876,0.00010675,-0.000203
 33,0.00008876,-0.00001081,-0.00001285,0.00000217,-0.00002562,-0.000017
 49,0.00001455,0.00001684,0.00001587,0.00000780,-0.00001835,-0.00003501
 ,0.00000631,-0.00002644,-0.00003998,0.00001047,0.00528121,-0.00611212,
 0.01082534,-0.10147336,0.10598980,-0.18824545,-0.01506732,0.01511929,-
 0.00740367,0.00120184,-0.00084925,-0.00500141,0.00197252,-0.00131412,-
 0.00095182,0.00013734,-0.00043580,0.00081331,0.00008565,-0.00007916,-0
 .00007815,0.00040873,-0.00048943,0.00065336,0.10998176,-0.11367994,0.1
 8939388,0.00236763,0.00078085,0.00493218,-0.00047130,-0.00017677,-0.00
 043099,-0.00000810,0.00010976,0.00016102,-0.00008103,0.00017981,-0.000
 31756,0.00022915,0.00026827,-0.00037311,0.00008881,-0.00027398,0.00027
 752,-0.00003006,-0.00006467,-0.00002748,-0.00009247,-0.00004114,-0.000
 02893,0.00001769,0.00002080,0.00001380,0.00008790,0.00007763,0.0000205
 4,0.00000351,0.00000034,0.00001627,-0.00066284,0.00262690,0.00230643,-
 0.00156371,0.00400568,-0.00146816,0.00221774,-0.00167033,-0.02017901,-
 0.04868469,0.02137633,-0.03773121,0.00324491,-0.00521432,0.01186026,-0
 .00040711,-0.00134645,-0.00041997,-0.00002820,0.00022326,-0.00002795,-
 0.00073904,-0.00158565,0.00078468,0.00083692,0.00041454,-0.00098395,0.
 04322485,0.00227205,0.00025936,0.00578136,-0.00055416,-0.00004113,-0.0
 0037210,-0.00000747,0.00018409,0.00006177,-0.00015131,0.00017752,-0.00
 041711,0.00036131,0.00022322,-0.00053325,0.00020182,-0.00033082,0.0003
 6540,-0.00005018,-0.00008837,-0.00003143,-0.00010033,-0.00004706,-0.00
 004333,0.00001301,0.00002248,0.00001951,0.00007438,0.00006229,0.000020
 63,0.00002014,0.00000585,0.00001449,0.00323748,-0.00089067,-0.00235672
 ,0.00341847,-0.00122366,0.00134298,-0.00163753,0.00060713,0.01546296,0
 .02105419,-0.05350992,0.04816963,-0.00644326,0.00717049,-0.01422455,-0
 .00123324,-0.00069058,0.00043797,0.00015547,-0.00019411,-0.00011007,-0
 .00120909,-0.00078281,-0.00067013,0.00004034,0.00079059,0.00082684,-0.
 02046583,0.04774590,-0.00025738,-0.00040708,0.00022603,0.00006451,-0.0
 0011012,-0.00005024,-0.00004589,-0.00013285,0.00007337,-0.00005892,0.0
 0002973,0.00006070,-0.00014015,-0.00007950,0.00005756,-0.00008114,0.00
 000025,-0.00013199,0.00002648,0.00002733,-0.00000318,0.00002732,0.0000
 2358,0.00000905,-0.00000533,0.00000336,0.00000422,0.00001735,0.0000116
 3,0.00000852,-0.00000190,-0.00000472,0.00000395,0.00150649,-0.00146687
 ,-0.00226448,-0.00035280,0.00043115,-0.00003160,0.00128854,-0.00124694
 ,-0.00209345,-0.03735885,0.04939808,-0.33754916,-0.00481975,0.00557575
 ,-0.01021525,-0.00066503,0.00114809,-0.00004755,0.00001625,-0.00013815
 ,-0.00034873,-0.00031049,0.00027682,0.00006762,0.00014922,-0.00000196,
 -0.00005103,0.04128442,-0.05353057,0.35178431,-0.00050919,-0.00163342,
 -0.00002112,-0.00001532,0.00008133,0.00004770,0.00048727,0.00089112,0.
 00003950,-0.00002996,0.00010915,-0.00006749,0.00031093,0.00031049,0.00
 012971,0.00036335,0.00036660,-0.00010997,0.00002268,0.00005442,0.00006
 291,0.00004297,-0.00000771,0.00006290,0.00005254,-0.00001535,-0.000053
 79,0.00003556,0.00005143,-0.00006218,-0.00004803,0.00002508,-0.0000069
 3,0.00286286,-0.00148750,0.00230170,-0.00293354,0.00188957,0.00252743,
 -0.00241559,0.00159870,-0.00313396,0.00329682,-0.00147113,-0.00160144,
 -0.00101930,0.01088414,-0.00055107,-0.01454369,-0.01654258,-0.00068214
 ,-0.01556282,-0.01174976,0.00007018,-0.00024173,-0.00008186,-0.0000022
 8,-0.00022326,-0.00006239,-0.00003342,0.00017653,-0.00002265,0.0000713
 7,0.28993565,0.00061057,0.00091499,0.00003564,-0.00010624,0.00004855,0
 .00005032,-0.00001173,0.00000476,0.00000328,-0.00008428,0.00004979,-0.
 00007668,0.00011521,-0.00007322,-0.00017087,0.00006527,-0.00007961,0.0
 0020762,-0.00000819,-0.00001273,-0.00000530,-0.00000612,-0.00000833,-0
 .00001231,-0.00000873,-0.00000668,0.00001202,-0.00000867,-0.00001281,0
 .00000473,0.00000546,-0.00000533,0.00000126,-0.00127115,0.00097506,-0.
 00096461,0.00114864,-0.00096707,-0.00134232,0.00088151,-0.00082829,0.0
 0157738,-0.00142901,0.00097292,0.00063344,0.00413011,-0.00538129,0.000
 59774,-0.00595844,-0.03280163,0.00023852,-0.01200819,-0.03474101,-0.02
 007683,-0.00000604,-0.00003063,-0.00000204,-0.00001005,-0.00003676,0.0
 0000013,-0.00010901,-0.00001028,-0.00002433,0.08571027,0.26856494,-0.0
 0008249,-0.00018197,0.00015991,-0.00008580,0.00019918,0.00000780,0.000
 07205,0.00007419,-0.00023271,0.00007464,-0.00018560,0.00003046,0.00009
 917,0.00017877,0.00011252,-0.00006789,-0.00011330,0.00007505,-0.000003
 94,0.00000465,0.00000788,0.00001117,0.00000945,0.00000885,-0.00000362,
 -0.00001082,-0.00000471,0.00000849,0.00000524,-0.00000216,-0.00000433,
 0.00000233,0.00000004,0.00101181,0.00078595,0.00009557,-0.00051384,-0.
 00033158,0.00023487,-0.00002616,0.00070283,-0.00035463,-0.00032538,-0.
 00110187,-0.00037849,-0.00033390,0.00121155,0.00146945,-0.00092051,-0.
 00071775,-0.00316271,0.00407129,-0.01878951,-0.03508693,0.00009446,0.0
 0011913,0.00001119,-0.00013889,-0.00013092,-0.00000680,-0.00007523,0.0
 0009714,0.00009614,0.00450869,0.00638837,0.21329344,-0.00063396,-0.000
 01914,0.00005884,0.00036577,-0.00047951,-0.00015908,-0.00047411,-0.000
 74139,0.00034875,0.00010549,0.00007700,0.00013581,-0.00054209,-0.00020
 924,0.00010754,-0.00037628,0.00003982,-0.00039753,-0.00000050,-0.00001
 781,-0.00004281,-0.00002290,0.00001076,-0.00002777,-0.00004746,-0.0000
 0620,0.00002311,-0.00001352,-0.00002349,0.00003848,0.00002709,-0.00001
 233,0.00000558,-0.00037117,0.00076814,-0.00056674,0.00091850,0.0000447
 3,-0.00053819,0.00078819,-0.00015770,0.00061568,-0.00068453,0.00117744
 ,0.00042011,0.00150392,-0.00205740,-0.00077116,-0.00016316,0.00110749,
 0.00522353,-0.00121072,0.00460550,-0.00065358,0.00001523,0.00000462,-0
 .00002556,0.00001700,0.00000126,0.00003039,0.00005221,0.00002705,-0.00
 007062,-0.02507959,-0.01681830,-0.01534448,0.34688468,0.00110583,0.000
 07589,0.00005534,-0.00051267,0.00054251,0.00026744,0.00085759,0.001401
 30,-0.00012243,-0.00035321,0.00026420,-0.00035891,0.00092937,0.0001596
 3,-0.00029694,0.00076275,0.00007335,0.00056637,0.00000586,0.00004081,0
 .00007821,0.00006646,0.00000521,0.00005817,0.00008120,0.00000162,-0.00
 004295,0.00002577,0.00003901,-0.00007673,-0.00004899,0.00002859,-0.000
 00776,0.00080133,-0.00170415,0.00105966,-0.00172082,0.00014849,0.00110
 196,-0.00144982,0.00034675,-0.00140479,0.00104005,-0.00215164,-0.00081
 517,-0.00389779,0.00318009,0.00014656,0.00196543,-0.00331906,-0.004620
 63,-0.00424505,-0.00157170,-0.00256739,-0.00003288,0.00000042,0.000051
 32,-0.00002811,-0.00000188,-0.00005685,-0.00004579,-0.00003544,0.00012
 949,-0.01474351,-0.02255385,-0.00652211,-0.18962465,0.31712767,0.00055
 400,-0.00003221,0.00004567,-0.00026641,0.00024223,0.00014770,0.0004931
 7,0.00083276,0.00003230,-0.00022812,0.00023340,-0.00022661,0.00052774,
 0.00005972,-0.00018750,0.00046158,0.00008519,0.00029829,0.00000517,0.0
 0002577,0.00004653,0.00004295,0.00000622,0.00003693,0.00004793,-0.0000
 0126,-0.00002666,0.00001629,0.00002482,-0.00004720,-0.00002916,0.00001
 820,-0.00000383,0.00059720,-0.00105301,0.00073654,-0.00106956,0.000220
 99,0.00071435,-0.00087053,0.00021780,-0.00094857,0.00070864,-0.0011960
 3,-0.00050789,-0.00232149,0.00170630,-0.00034921,0.00037425,-0.0021253
 4,0.00017165,-0.00199911,-0.00023071,0.00027993,-0.00002574,-0.0000040
 5,0.00002961,-0.00002050,-0.00000091,-0.00003294,-0.00002498,-0.000023
 82,0.00006565,-0.01800261,-0.00875932,-0.04101828,0.03011140,-0.056872
 18,0.80419729,0.00019556,0.00002032,-0.00003872,-0.00010146,0.00017470
 ,0.00003513,0.00008904,0.00012347,-0.00018687,0.00001031,-0.00011443,-
 0.00000160,0.00012359,0.00008845,0.00000568,0.00003624,-0.00005125,0.0
 0011411,-0.00000194,-0.00000060,0.00000690,0.00000077,-0.00000397,0.00
 000322,0.00000835,0.00000168,-0.00000228,0.00000199,0.00000476,-0.0000
 0468,-0.00000443,0.00000032,-0.00000159,0.00001912,-0.00010215,0.00008
 159,-0.00018007,-0.00008729,0.00008093,-0.00011205,0.00007542,-0.00007
 182,0.00007776,-0.00036431,-0.00008386,-0.00043426,0.00028345,0.000557
 34,0.00127634,0.00024024,-0.00286697,-0.00125886,-0.00240420,-0.001654
 98,0.00001284,0.00000588,0.00000450,0.00000342,0.00000275,-0.00000486,
 -0.00003680,-0.00001274,0.00001621,-0.01721708,-0.00214791,0.00506762,
 -0.15139187,0.09972611,-0.04972163,0.45926669,-0.00230510,-0.00018177,
 -0.00028432,0.00090326,-0.00064529,-0.00053370,-0.00177219,-0.00303985
 ,-0.00043446,0.00093166,-0.00111584,0.00089738,-0.00187324,-0.00007640
 ,0.00081547,-0.00180437,-0.00039756,-0.00102756,-0.00001884,-0.0000949
 1,-0.00016699,-0.00015816,-0.00002169,-0.00012939,-0.00016814,0.000002
 43,0.00009187,-0.00005381,-0.00007996,0.00017134,0.00010523,-0.0000667
 3,0.00001188,-0.00180876,0.00407496,-0.00232983,0.00365318,-0.00066562
 ,-0.00231630,0.00311328,-0.00045637,0.00310623,-0.00205619,0.00418084,
 0.00173368,0.00875300,-0.00632610,0.00167020,-0.00492183,0.00801612,-0
 .00253188,0.00304006,-0.00486945,0.00254060,0.00007376,-0.00001227,-0.
 00011331,0.00005656,0.00000317,0.00012132,0.00005241,0.00008322,-0.000
 23615,-0.00758900,-0.04543885,-0.01557748,0.11396778,-0.14211791,0.051
 47262,-0.29517852,0.40271923,0.00179575,0.00012919,0.00007488,-0.00078
 736,0.00078101,0.00040928,0.00131696,0.00216983,-0.00013453,-0.0005460
 3,0.00045113,-0.00056004,0.00141048,0.00023489,-0.00046289,0.00120484,
 0.00013786,0.00085641,0.00001039,0.00006291,0.00012088,0.00010166,0.00
 000368,0.00009004,0.00012743,0.00000665,-0.00006552,0.00003979,0.00006
 107,-0.00011824,-0.00007407,0.00004588,-0.00001076,0.00120325,-0.00287
 404,0.00168163,-0.00271937,0.00037693,0.00172841,-0.00231852,0.0004184
 7,-0.00219252,0.00164927,-0.00314852,-0.00124690,-0.00612615,0.0050528
 3,-0.00007259,0.00408077,-0.00414853,-0.00278552,-0.00557609,0.0000549
 5,-0.00264311,-0.00005894,-0.00000804,0.00007723,-0.00003590,0.0000010
 4,-0.00008698,-0.00005918,-0.00005144,0.00019099,0.00581174,-0.0211233
 2,-0.01256622,-0.04004539,0.03247780,-0.13487515,-0.11192254,0.0846279
 2,0.60005023,0.00049885,0.00004498,0.00011259,-0.00009484,-0.00004823,
 0.00007326,0.00026139,0.00050904,0.00026170,-0.00020058,0.00031992,-0.
 00017829,0.00028491,-0.00004730,-0.00019658,0.00034748,0.00014705,0.00
 013444,0.00000363,0.00001687,0.00002489,0.00002677,0.00000421,0.000019
 99,0.00002192,-0.00000466,-0.00001364,0.00000652,0.00000909,-0.0000283
 0,-0.00001760,0.00000875,-0.00000056,0.00029748,-0.00088193,0.00041677
 ,-0.00060136,0.00015939,0.00033176,-0.00056077,-0.00003510,-0.00050479
 ,0.00029875,-0.00063441,-0.00029203,-0.00137277,0.00112754,-0.00086982
 ,0.00131355,-0.00025450,0.00367837,-0.00165446,0.00211824,-0.00244429,
 -0.00000671,0.00000338,0.00001916,0.00000577,0.00000311,-0.00001715,-0
 .00000735,-0.00000556,0.00003769,-0.01522477,-0.00665321,-0.00501516,-
 0.00692318,0.00765238,-0.02108899,-0.07555474,0.03601975,0.01854060,0.
 42027203,-0.00242069,-0.00018476,-0.00012281,0.00112808,-0.00108150,-0
 .00059217,-0.00191024,-0.00315394,0.00009613,0.00081388,-0.00075337,0.
 00083835,-0.00203043,-0.00028882,0.00069833,-0.00177290,-0.00020895,-0
 .00123001,-0.00001598,-0.00009329,-0.00017691,-0.00015248,-0.00000828,
 -0.00013247,-0.00018741,-0.00001165,0.00009618,-0.00005797,-0.00008839
 ,0.00017491,0.00010929,-0.00006873,0.00001491,-0.00174571,0.00416545,-
 0.00240479,0.00383866,-0.00058945,-0.00248278,0.00322532,-0.00057967,0
 .00316164,-0.00228398,0.00443200,0.00179282,0.00921756,-0.00665724,0.0
 0037443,-0.00545591,0.00834659,0.00090120,0.00240297,-0.00350743,0.002
 76263,0.00008052,-0.00000354,-0.00011560,0.00005475,-0.00000542,0.0001
 2811,0.00008130,0.00008420,-0.00026928,-0.01097941,-0.04328474,0.01566
 359,-0.00214927,0.01294011,0.02073209,0.03294090,-0.08036950,0.0135609
 2,-0.26919060,0.38997634,-0.00157145,-0.00011587,-0.00020678,0.0005567
 3,-0.00035674,-0.00032931,-0.00110900,-0.00192062,-0.00032178,0.000592
 11,-0.00072732,0.00056899,-0.00117047,-0.00004795,0.00051799,-0.001148
 78,-0.00027709,-0.00063250,-0.00001230,-0.00005997,-0.00010361,-0.0000
 9863,-0.00001285,-0.00008115,-0.00010362,0.00000310,0.00005752,-0.0000
 3357,-0.00004989,0.00010727,0.00006534,-0.00004116,0.00000678,-0.00121
 948,0.00263626,-0.00150044,0.00241247,-0.00043163,-0.00146599,0.002033
 68,-0.00027419,0.00199906,-0.00131195,0.00266118,0.00111953,0.00527578
 ,-0.00447208,0.00115243,-0.00293871,0.00342869,-0.00315247,0.00459310,
 -0.00535068,0.00399774,0.00004564,-0.00000413,-0.00007069,0.00004240,0
 .00001393,0.00007491,0.00002643,0.00004080,-0.00014777,-0.00551442,0.0
 2212214,-0.01687158,-0.02103145,0.04018036,-0.03751983,0.02081559,-0.0
 2021828,-0.29419668,0.09396878,-0.12354577,0.65182287,-0.00050178,-0.0
 0002239,-0.00015273,0.00006623,0.00013211,-0.00007498,-0.00028567,-0.0
 0059044,-0.00040614,0.00026080,-0.00043678,0.00022245,-0.00033482,0.00
 007904,0.00025253,-0.00041293,-0.00021629,-0.00013545,-0.00000442,-0.0
 0002040,-0.00002885,-0.00003358,-0.00000848,-0.00002545,-0.00001826,0.
 00001336,0.00001566,-0.00000776,-0.00001144,0.00003422,0.00002188,-0.0
 0000971,0.00000017,-0.00046759,0.00090250,-0.00047045,0.00069913,-0.00
 012794,-0.00029475,0.00060988,0.00009391,0.00053196,-0.00033105,0.0005
 9522,0.00033726,0.00088218,-0.00164835,0.00108839,0.00087412,0.0004215
 3,-0.00511632,0.00391875,-0.00365526,0.00113553,0.00001800,0.00000039,
 -0.00002124,0.00000695,0.00000477,0.00002111,-0.00000350,0.00001000,-0
 .00002943,-0.03196709,-0.01705513,0.01819508,0.02784418,-0.00616748,-0
 .00194210,-0.01559985,0.00340006,0.02479091,-0.16594825,0.12349668,0.0
 2650917,0.37151268,0.00106682,0.00007712,0.00013113,-0.00039268,0.0002
 2452,0.00023055,0.00077905,0.00135402,0.00026275,-0.00041966,0.0005506
 1,-0.00040745,0.00081274,0.00001693,-0.00038121,0.00082735,0.00020303,
 0.00044906,0.00000859,0.00004184,0.00007319,0.00006802,0.00000597,0.00
 005722,0.00007358,0.00000078,-0.00004010,0.00002269,0.00003508,-0.0000
 7570,-0.00004737,0.00002775,-0.00000420,0.00081547,-0.00198865,0.00106
 826,-0.00164182,0.00037750,0.00102007,-0.00140299,0.00009406,-0.001373
 97,0.00093907,-0.00171913,-0.00076360,-0.00365172,0.00302111,-0.001003
 76,0.00102878,-0.00289928,0.00505894,-0.00408729,0.00488194,-0.0013733
 3,-0.00003636,0.00000087,0.00004953,-0.00002182,-0.00000197,-0.0000529
 8,-0.00000650,-0.00003585,0.00009619,-0.01430274,-0.02179832,0.0028321
 0,-0.00513423,0.00126252,-0.00460062,0.01666632,0.00910935,-0.04049840
 ,0.10666475,-0.14581635,-0.01195516,-0.20370013,0.32364660,-0.00072015
 ,0.00002252,-0.00008982,0.00030435,-0.00020909,-0.00017732,-0.00059709
 ,-0.00103561,-0.00014595,0.00030563,-0.00037648,0.00029732,-0.00062301
 ,-0.00003942,0.00027559,-0.00061942,-0.00014538,-0.00034393,-0.0000071
 5,-0.00003413,-0.00005735,-0.00005214,-0.00000343,-0.00004552,-0.00005
 774,-0.00000066,0.00003256,-0.00001853,-0.00002773,0.00005830,0.000036
 54,-0.00002177,0.00000387,-0.00074072,0.00144769,-0.00085812,0.0012860
 6,-0.00030170,-0.00086729,0.00110970,-0.00017412,0.00111638,-0.0008481
 8,0.00133560,0.00066904,0.00275428,-0.00222694,0.00043852,-0.00028091,
 0.00238230,-0.00126262,0.00214571,-0.00291630,0.00338074,0.00003152,-0
 .00000045,-0.00003685,0.00002298,0.00000712,0.00004033,0.00002576,0.00
 001629,-0.00009916,0.02080410,0.00463798,-0.03483970,0.01877859,-0.000
 21315,-0.05921910,0.02415041,-0.02318574,-0.02505427,0.03703792,-0.027
 95647,-0.11643032,-0.09960871,0.04865801,0.77303341,-0.00208250,-0.000
 20655,-0.00018537,0.00096328,-0.00082260,-0.00054084,-0.00176712,-0.00
 295969,-0.00020086,0.00084769,-0.00094643,0.00084482,-0.00184835,-0.00
 013494,0.00074981,-0.00169936,-0.00027976,-0.00108510,-0.00001604,-0.0
 0008973,-0.00016485,-0.00014845,-0.00001417,-0.00012657,-0.00016785,-0
 .00000219,0.00009101,-0.00005267,-0.00007957,0.00016660,0.00010508,-0.
 00006177,0.00001272,-0.00149413,0.00377689,-0.00206478,0.00333215,-0.0
 0061218,-0.00225199,0.00279947,-0.00048233,0.00291736,-0.00181879,0.00
 390022,0.00153611,0.00785311,-0.00502126,0.00095457,-0.00217120,0.0075
 5619,-0.00110164,0.00302066,-0.00353918,0.00136815,0.00008820,0.000009
 76,-0.00010885,0.00006603,0.00001594,0.00012013,0.00004764,0.00006184,
 -0.00023127,-0.05705867,-0.00477217,-0.00501304,-0.13074563,0.07733465
 ,0.08303292,-0.02599984,0.02115829,0.01422108,-0.01694098,0.01822914,-
 0.02151771,-0.10750693,0.06188504,-0.06676684,0.51474899,-0.00109223,-
 0.00022413,-0.00008622,0.00046076,-0.00037442,-0.00024670,-0.00076087,
 -0.00129507,-0.00005760,0.00038772,-0.00038491,0.00037812,-0.00088853,
 -0.00008395,0.00040074,-0.00079280,-0.00012606,-0.00057961,-0.00000323
 ,-0.00003608,-0.00006953,-0.00005646,0.00000142,-0.00004983,-0.0000658
 2,0.00000480,0.00003539,-0.00001910,-0.00003239,0.00007045,0.00004601,
 -0.00002104,0.00000546,-0.00052236,0.00160872,-0.00082876,0.00124736,0
 .00007766,-0.00061414,0.00109034,0.00007687,0.00085028,-0.00067912,0.0
 0169252,0.00062375,0.00221705,-0.00284094,0.00023550,-0.00175995,0.002
 07761,-0.00002189,0.00085872,0.00041562,-0.00041185,0.00001579,-0.0000
 0043,-0.00005203,0.00000576,0.00000207,0.00005371,0.00005605,0.0000418
 3,-0.00009714,-0.00133356,-0.01714646,0.00031355,0.06620973,-0.0995513
 4,-0.05816309,0.03875542,-0.02466991,0.00038451,0.03611630,-0.02382864
 ,0.00882242,0.05198313,-0.09258948,0.06121862,-0.33806263,0.43679487,-
 0.00017154,-0.00001348,0.00010171,0.00022387,-0.00041458,-0.00007602,-
 0.00019891,-0.00023137,0.00044500,-0.00005124,0.00026865,-0.00001087,-
 0.00021802,-0.00018373,-0.00005434,-0.00004942,0.00014895,-0.00020746,
 0.00000154,-0.00000288,-0.00001621,-0.00000061,0.00000899,-0.00000714,
 -0.00002623,-0.00001073,0.00000896,-0.00000604,-0.00001073,0.00001073,
 0.00000810,-0.00000467,0.00000465,-0.00000931,0.00005691,-0.00014514,0
 .00029426,0.00010568,-0.00024799,0.00022047,-0.00021310,0.00019645,-0.
 00026825,0.00056968,0.00010599,0.00076983,-0.00043093,-0.00106603,-0.0
 0086346,0.00083876,0.00736750,-0.00461318,0.00530086,0.00014665,-0.000
 00236,-0.00000083,-0.00000911,0.00001547,0.00000231,0.00001118,0.00004
 411,0.00000890,-0.00003843,-0.00510701,0.00006916,-0.00233487,0.056660
 88,-0.05487731,-0.21160721,0.02568636,-0.00666884,0.01551044,-0.034060
 67,0.01248679,0.00557535,-0.03975677,0.05990479,-0.24227992,0.01013423
 ,-0.02934339,0.51632803,-0.00013160,-0.00004051,-0.00000954,0.00006365
 ,-0.00005831,-0.00003652,-0.00011506,-0.00018507,-0.00001059,0.0000547
 0,-0.00006229,0.00005570,-0.00010611,0.00000135,0.00004082,-0.00009707
 ,-0.00000552,-0.00006125,-0.00000097,-0.00000475,-0.00000995,-0.000010
 82,-0.00000211,-0.00000803,-0.00001226,-0.00000145,0.00000558,-0.00000
 318,-0.00000431,0.00000998,0.00000621,-0.00000388,0.00000080,-0.000044
 84,0.00021184,-0.00005450,0.00022863,-0.00008333,-0.00019220,0.0001852
 5,-0.00007247,0.00023820,-0.00005349,0.00022090,0.00003417,0.00081019,
 -0.00018494,0.00006655,-0.00010197,0.00104326,-0.00001181,0.00011453,-
 0.00031618,0.00003972,0.00000673,0.00000416,-0.00000621,0.00000581,0.0
 0000461,0.00000697,-0.00001356,-0.00000183,-0.00001810,-0.00319543,0.0
 0556791,-0.00055407,-0.00387939,0.00389700,-0.00226866,0.00093017,0.00
 129242,0.00158841,0.00157123,0.00098534,-0.00053718,-0.00107532,0.0008
 7368,0.00026695,-0.19421334,0.15931798,-0.01766657,0.20009165,-0.00010
 777,-0.00004358,-0.00000672,0.00004631,-0.00004521,-0.00002749,-0.0000
 8699,-0.00013723,-0.00000696,0.00003941,-0.00004628,0.00004142,-0.0000
 7376,0.00000292,0.00002840,-0.00006708,-0.00000182,-0.00004320,-0.0000
 0056,-0.00000312,-0.00000709,-0.00000774,-0.00000169,-0.00000563,-0.00
 000855,-0.00000107,0.00000397,-0.00000220,-0.00000285,0.00000714,0.000
 00460,-0.00000258,0.00000055,0.00001039,0.00017699,-0.00001095,0.00015
 164,-0.00009603,-0.00016360,0.00011173,-0.00008318,0.00019414,0.000013
 01,0.00017932,0.00000907,0.00049747,0.00009543,0.00003416,-0.00014404,
 0.00041164,-0.00000578,0.00025556,-0.00036191,0.00022090,0.00000748,0.
 00000621,-0.00000332,0.00000648,0.00000566,0.00000436,-0.00001189,-0.0
 0000747,-0.00001112,-0.00338052,0.00607470,-0.00048868,0.00337529,-0.0
 0478082,0.00471426,0.00197076,0.00070697,-0.00103791,0.00162968,0.0008
 4811,0.00104732,0.00315430,-0.00400193,-0.00338695,0.16388567,-0.19051
 421,0.01943935,-0.17072280,0.19298102,-0.00000726,-0.00000243,-0.00001
 043,0.00000688,-0.00001139,-0.00000154,-0.00000859,-0.00001206,0.00000
 746,0.00000106,0.00000341,0.00000340,-0.00000837,-0.00000402,0.0000002
 4,-0.00000465,0.00000342,-0.00000650,-0.00000001,-0.00000100,-0.000000
 80,-0.00000175,-0.00000042,-0.00000042,0.,0.00000012,0.00000081,-0.000
 00017,0.00000036,0.00000048,0.00000039,-0.00000024,0.00000016,0.000004
 09,0.00000037,-0.00001104,0.00000603,0.00001180,-0.00000891,0.00002092
 ,-0.00001978,0.00002164,-0.00001284,0.00002559,-0.00000386,0.00004181,
 -0.00002510,-0.00001491,-0.00006420,0.00005459,0.00013521,0.00006452,0
 .00010407,-0.00006119,0.00000073,-0.00000033,-0.00000104,0.00000037,0.
 00000118,-0.00000018,-0.00001226,-0.00000911,-0.00001335,-0.00021306,0
 .00041081,0.00067019,0.01499253,-0.01596355,0.00906509,0.00281791,-0.0
 0133737,-0.00427207,-0.00180473,0.00121961,-0.00505572,-0.01705022,0.0
 1714468,0.00549222,-0.01777814,0.01899231,-0.05997321,0.01935864,-0.02
 042354,0.05160737,-0.00002497,0.00000926,0.00000189,0.00001528,-0.0000
 1967,-0.00000760,-0.00002576,-0.00004074,0.00000940,0.00000674,-0.0000
 0344,0.00000868,-0.00002611,-0.00000848,0.00000528,-0.00002056,-0.0000
 0100,-0.00001545,-0.00000032,-0.00000127,-0.00000239,-0.00000137,0.000
 00048,-0.00000157,-0.00000347,-0.00000079,0.00000095,-0.00000070,-0.00
 000151,0.00000250,0.00000158,-0.00000091,0.00000013,-0.00001713,0.0000
 3917,-0.00003682,0.00005670,-0.00000788,-0.00003280,0.00004744,-0.0000
 1570,0.00004095,-0.00003137,0.00006180,0.00003017,0.00011281,-0.000083
 14,-0.00003272,-0.00016997,0.00015271,0.00026219,-0.00043398,-0.000054
 45,0.00023322,0.00000168,-0.00000246,-0.00000059,0.00000293,-0.0000005
 4,0.00000109,-0.00000091,0.00000335,-0.00000269,0.00138124,0.00306937,
 -0.00641677,-0.05001647,0.01927289,-0.02925982,0.00129989,0.00010754,-
 0.01641602,-0.00182448,0.00338563,-0.00106919,-0.00086792,0.00354170,0
 .00301803,0.00654592,-0.00824242,0.01568758,-0.00086581,-0.00109132,-0
 .00105947,0.04318506,0.00000357,0.00000258,0.00000951,-0.00000148,-0.0
 0000047,0.00000045,0.00000661,0.00001055,0.00000593,-0.00000366,0.0000
 0761,-0.00000372,0.00000667,-0.00000107,-0.00000193,0.00000463,0.00000
 258,0.00000169,-0.00000006,0.00000040,0.00000084,0.00000125,0.00000069
 ,0.00000093,0.00000034,-0.00000036,-0.00000097,0.00000026,-0.00000010,
 -0.00000048,-0.00000055,0.00000017,-0.00000006,0.00000967,-0.00002293,
 0.00000626,0.00000165,-0.00000240,0.00000601,-0.00000482,-0.00000028,-
 0.00001036,0.00001140,-0.00001312,-0.00000017,-0.00003478,0.00001302,-
 0.00005846,-0.00000285,0.00008101,0.00029710,-0.00047112,0.00000557,0.
 00011985,-0.00000016,-0.00000238,0.00000126,0.00000089,-0.00000194,-0.
 00000070,-0.00000312,0.00000244,0.00000291,0.00079940,0.00364766,-0.00
 693002,0.02016506,-0.05647125,0.06266439,-0.00372875,0.00029626,0.0189
 9804,0.00431125,-0.00131296,0.00145151,0.00282059,-0.00014472,-0.00184
 810,-0.00345523,0.00395657,-0.01111995,-0.00111572,-0.00080619,0.00053
 570,-0.01850165,0.05056692,-0.00007642,0.00000674,-0.00000439,0.000037
 97,-0.00003453,-0.00002162,-0.00007101,-0.00012036,-0.00000451,0.00003
 206,-0.00003387,0.00003259,-0.00007521,-0.00000895,0.00002685,-0.00006
 719,-0.00001245,-0.00004235,-0.00000071,-0.00000362,-0.00000682,-0.000
 00598,-0.00000039,-0.00000510,-0.00000678,0.00000035,0.00000368,-0.000
 00232,-0.00000364,0.00000695,0.00000432,-0.00000278,0.00000061,-0.0000
 8515,0.00014722,-0.00010530,0.00016239,-0.00003463,-0.00010010,0.00012
 706,-0.00003348,0.00013274,-0.00009444,0.00016631,0.00007560,0.0003336
 1,-0.00024505,0.00003074,-0.00005967,0.00039783,-0.00015405,0.00001696
 ,-0.00013783,0.00007141,0.00000425,-0.00000147,-0.00000383,0.00000324,
 -0.00000138,0.00000500,0.00000062,0.00000552,-0.00000809,0.00021637,0.
 00054549,-0.00057910,-0.03201096,0.05971615,-0.33964031,0.00137944,-0.
 00085055,-0.00084607,0.00002803,0.00024911,-0.00002728,0.00170787,-0.0
 0110497,-0.00185116,-0.00476930,0.00579521,-0.00945237,0.00004266,-0.0
 0034976,0.00035398,0.03400212,-0.06455571,0.35219843,-0.00003907,-0.00
 000440,-0.00000795,0.00001218,-0.00000649,-0.00000777,-0.00002747,-0.0
 0004694,-0.00001306,0.00001596,-0.00002138,0.00001565,-0.00002783,0.00
 000200,0.00001156,-0.00002509,-0.00000683,-0.00001397,-0.00000022,-0.0
 0000144,-0.00000245,-0.00000284,-0.00000092,-0.00000199,-0.00000186,0.
 00000070,0.00000139,-0.00000088,-0.00000120,0.00000259,0.00000147,-0.0
 0000093,0.00000019,-0.00001772,0.00006731,-0.00002990,0.00006115,-0.00
 002146,-0.00004393,0.00004468,-0.00002854,0.00006488,-0.00001283,0.000
 08413,0.00001959,0.00023016,-0.00001328,0.00004905,-0.00037035,0.00019
 211,-0.00031567,-0.00010911,-0.00038621,0.00031031,-0.00000039,-0.0000
 0238,-0.00000195,0.00000073,-0.00000055,0.00000179,-0.00000186,0.00000
 063,-0.00000286,0.00534143,-0.00177146,-0.00270087,-0.00755793,0.00385
 600,0.01217938,-0.18054681,0.12250923,0.10496553,0.00125293,-0.0014590
 3,-0.00249746,0.00095449,0.00132893,-0.00056234,-0.00087646,0.00319109
 ,-0.00135130,0.00029031,0.00069280,0.00073567,-0.00038346,-0.00117909,
 -0.00044507,0.18245013,-0.00010503,0.00000179,-0.00001135,0.00005014,-
 0.00004705,-0.00002797,-0.00009668,-0.00015973,-0.00000902,0.00004256,
 -0.00004772,0.00004444,-0.00009889,-0.00000989,0.00003275,-0.00008513,
 -0.00001536,-0.00005491,-0.00000095,-0.00000500,-0.00000900,-0.0000084
 8,-0.00000139,-0.00000682,-0.00000908,0.00000090,0.00000459,-0.0000032
 0,-0.00000488,0.00000922,0.00000597,-0.00000346,0.00000082,-0.00008612
 ,0.00019996,-0.00012216,0.00020105,-0.00004876,-0.00013546,0.00015833,
 -0.00006032,0.00018350,-0.00009522,0.00023991,0.00008916,0.00054829,-0
 .00019701,0.00006975,-0.00058000,0.00058498,-0.00029836,-0.00019883,-0
 .00041930,0.00041287,0.00000416,-0.00000357,-0.00000546,0.00000453,-0.
 00000210,0.00000609,-0.00000026,0.00000605,-0.00001112,0.00614574,-0.0
 0141370,-0.00349716,0.00595200,-0.00466250,-0.00818981,0.11849131,-0.1
 2837861,-0.07980750,-0.00535774,0.00431878,0.00118527,0.00132062,0.001
 95521,0.00155258,0.00234284,-0.00034043,0.00165851,0.00050202,0.000359
 45,-0.00059216,-0.00111829,-0.00071955,0.00009204,-0.12684807,0.128908
 80,-0.00001817,0.00000774,-0.00000069,0.00001102,-0.00001303,-0.000006
 12,-0.00002193,-0.00003546,0.00000206,0.00000797,-0.00000737,0.0000085
 2,-0.00002130,-0.00000454,0.00000477,-0.00001742,-0.00000220,-0.000011
 13,-0.00000012,-0.00000114,-0.00000220,-0.00000186,-0.00000015,-0.0000
 0167,-0.00000173,0.00000020,0.00000137,-0.00000083,-0.00000105,0.00000
 211,0.00000129,-0.00000091,0.00000024,-0.00002198,0.00004749,-0.000028
 77,0.00004902,-0.00002024,-0.00003840,0.00004028,-0.00001930,0.0000484
 7,-0.00003016,0.00004926,0.00002063,0.00012923,-0.00005134,0.00000594,
 -0.00013933,0.00020885,0.00001815,-0.00001530,-0.00004128,0.00000078,0
 .00000196,-0.00000048,-0.00000108,0.00000130,-0.00000095,0.00000149,0.
 00000002,0.00000195,-0.00000258,0.00074311,-0.00019957,0.00020682,-0.0
 0983270,0.00712292,0.01252519,0.10334146,-0.08138990,-0.13639922,0.018
 67795,-0.01512027,-0.00472977,-0.00017852,0.00023010,-0.00553410,-0.00
 215962,0.00279570,-0.00178505,-0.00027109,0.00025251,0.00089885,0.0005
 5401,-0.00090217,-0.00000975,-0.11114018,0.08754142,0.13380143,-0.0000
 4058,-0.00000342,0.00000098,0.00001933,-0.00002070,-0.00001028,-0.0000
 3144,-0.00004913,0.00000711,0.00001122,-0.00000873,0.00001213,-0.00002
 841,-0.00000506,0.00000972,-0.00002687,-0.00000028,-0.00001777,-0.0000
 0036,-0.00000143,-0.00000275,-0.00000160,0.00000060,-0.00000196,-0.000
 00334,-0.00000074,0.00000145,-0.00000080,-0.00000137,0.00000267,0.0000
 0159,-0.00000098,0.00000019,-0.00001049,0.00008454,-0.00002786,0.00006
 059,-0.00003370,-0.00005637,0.00005377,-0.00002115,0.00006063,-0.00002
 485,0.00007425,0.00002368,0.00024652,-0.00001791,-0.00000283,-0.000435
 70,0.00023280,0.00021550,-0.00028050,0.00018547,-0.00004172,0.00000114
 ,-0.00000079,-0.00000174,-0.00000055,-0.00000230,0.00000202,0.00000202
 ,0.00000235,-0.00000472,0.00473424,-0.00166099,0.00369298,0.00061299,0
 .00145603,0.00163044,0.00396236,-0.00400983,0.00441211,-0.13992901,0.0
 9878699,-0.11147517,-0.00637190,0.00414722,-0.01597580,-0.00151248,0.0
 0374652,0.00116249,0.00040300,0.00067761,-0.00086960,0.00075118,0.0001
 8804,0.00002241,-0.00079654,-0.00094396,-0.00060541,0.13908131,-0.0001
 0451,0.00000129,-0.00000676,0.00004965,-0.00004473,-0.00002906,-0.0000
 9595,-0.00015817,-0.00000729,0.00004245,-0.00004920,0.00004285,-0.0000
 9251,-0.00000971,0.00003686,-0.00009059,-0.00001506,-0.00005151,-0.000
 00114,-0.00000534,-0.00000910,-0.00000794,0.00000040,-0.00000652,-0.00
 000948,-0.00000076,0.00000483,-0.00000296,-0.00000447,0.00000897,0.000
 00594,-0.00000341,0.00000068,-0.00007465,0.00022802,-0.00011696,0.0001
 8999,-0.00006659,-0.00014289,0.00016737,-0.00004115,0.00017320,-0.0001
 0529,0.00020775,0.00009172,0.00054527,-0.00019615,0.00004127,-0.000617
 54,0.00058946,0.00015419,-0.00000141,0.00004334,-0.00008887,0.00000540
 ,-0.00000237,-0.00000514,0.00000306,-0.00000320,0.00000612,0.00000247,
 0.00000619,-0.00001210,0.00520485,-0.00129712,0.00465211,0.00167258,0.
 00183889,-0.00170968,-0.00606364,0.00507095,-0.00292982,0.09522660,-0.
 11738409,0.09746795,0.00470191,-0.00448916,0.01019344,0.00274648,-0.00
 058626,-0.00123377,0.00039255,0.00038790,0.00070458,0.00006409,0.00074
 943,-0.00011469,-0.00101362,-0.00141765,0.00046771,-0.10142970,0.11708
 390,0.00001558,-0.00000825,0.00000323,-0.00000798,0.00000502,0.0000051
 8,0.00001974,0.00003401,0.00000741,-0.00000923,0.00001452,-0.00000941,
 0.00001801,0.00000027,-0.00000731,0.00001955,0.00000656,0.00000767,0.0
 0000038,0.00000115,0.00000204,0.00000154,0.00000003,0.00000162,0.00000
 196,-0.00000012,-0.00000120,0.00000061,0.00000100,-0.00000218,-0.00000
 131,0.00000089,-0.00000010,0.00002760,-0.00004224,0.00002880,-0.000046
 81,0.00001882,0.00003492,-0.00003819,0.00001597,-0.00004545,0.00002645
 ,-0.00004630,-0.00002146,-0.00010993,0.00005520,-0.00002365,0.00008553
 ,-0.00019319,0.00008753,0.00002878,0.00014630,0.00000142,-0.00000154,0
 .00000102,0.00000116,-0.00000202,0.00000013,-0.00000132,0.00000085,-0.
 00000204,0.00000239,-0.00016451,-0.00000408,0.00046554,0.00123988,-0.0
 0041082,-0.00506786,-0.01661306,0.01394691,-0.00819536,-0.10959839,0.0
 9971522,-0.18816708,0.00592591,-0.00536089,0.01114461,0.00202949,-0.00
 220122,-0.00090700,0.00015155,-0.00009663,0.00075778,-0.00079378,0.000
 97571,0.00001054,0.00037169,-0.00052846,0.00074231,0.11807466,-0.10656
 872,0.18927808,-0.00003631,0.00000966,-0.00000804,0.00001370,-0.000007
 52,-0.00000948,-0.00003362,-0.00005907,-0.00001456,0.00001785,-0.00002
 582,0.00001731,-0.00003379,-0.00000080,0.00001514,-0.00003502,-0.00001
 156,-0.00001590,-0.00000028,-0.00000225,-0.00000347,-0.00000414,-0.000
 00108,-0.00000254,-0.00000268,0.00000061,0.00000175,-0.00000119,-0.000
 00160,0.00000339,0.00000217,-0.00000134,0.00000032,-0.00003616,0.00008
 272,-0.00005342,0.00007743,-0.00002271,-0.00004518,0.00006992,-0.00001
 029,0.00006352,-0.00004022,0.00006521,0.00004241,0.00015529,-0.0001189
 1,0.00006318,-0.00012189,0.00019660,-0.00027441,0.00010254,-0.00006567
 ,-0.00019736,0.00000366,-0.00000079,-0.00000121,0.00000204,-0.00000255
 ,0.00000166,-0.00000214,0.00000158,-0.00000354,0.00026385,0.00360714,0
 .00642532,0.00000053,0.00310718,-0.00285835,-0.00190687,0.00341517,0.0
 0048847,-0.00150786,0.00092209,0.01614482,-0.07069829,0.03495205,0.077
 79988,0.00791289,-0.00776880,-0.01187611,-0.00103247,-0.00109094,0.000
 85213,0.00093513,-0.00004580,-0.00048867,0.00058785,0.00009652,0.00089
 223,-0.00035849,-0.00108853,-0.00053984,0.06576797,0.00000890,0.000001
 60,-0.00000855,-0.00000634,0.00000896,0.00000336,0.00001138,0.00001647
 ,-0.00000431,-0.00000278,0.00000167,-0.00000256,0.00000823,0.00000238,
 -0.00000200,0.00000989,0.00000002,0.00000567,0.00000024,0.00000011,0.0
 0000085,0.00000020,-0.00000046,0.00000124,0.00000179,0.00000059,-0.000
 00083,0.00000024,0.00000053,-0.00000126,-0.00000082,0.00000031,-0.0000
 0009,0.00001506,-0.00001985,0.00000780,-0.00001414,0.00000205,0.000014
 25,-0.00000358,-0.00000112,-0.00001195,0.00001034,-0.00002734,-0.00000
 652,-0.00005593,0.00003055,0.00004126,0.00006835,0.00004381,-0.0003072
 7,-0.00014332,-0.00000838,-0.00025631,0.00000065,-0.00000179,0.0000012
 0,-0.00000014,-0.00000243,-0.00000139,-0.00001003,-0.00000589,0.000001
 88,-0.00035157,0.00421508,0.00676100,0.00234342,0.00005801,0.00219020,
 0.00447554,-0.00136825,-0.00053586,-0.00021379,-0.00080621,-0.01928765
 ,0.03654179,-0.06451423,-0.07351290,-0.00499408,0.00413893,0.00942142,
 -0.00102090,-0.00082564,-0.00067596,-0.00006912,0.00086857,0.00027744,
 0.00037131,0.00069718,-0.00096047,-0.00129803,-0.00067834,0.00070907,-
 0.03564533,0.05899030,0.00006819,-0.00000480,0.00000811,-0.00003420,0.
 00002943,0.00001925,0.00006307,0.00010754,0.00000520,-0.00002871,0.000
 03159,-0.00002948,0.00006619,0.00000762,-0.00002533,0.00006162,0.00001
 124,0.00003754,0.00000069,0.00000356,0.00000615,0.00000511,-0.00000010
 ,0.00000450,0.00000613,0.00000001,-0.00000331,0.00000198,0.00000288,-0
 .00000611,-0.00000385,0.00000250,-0.00000043,0.00007000,-0.00014135,0.
 00008964,-0.00013487,0.00003405,0.00009245,-0.00012431,0.00002710,-0.0
 0011834,0.00009688,-0.00014084,-0.00007055,-0.00030087,0.00021790,-0.0
 0003060,0.00005091,-0.00036874,-0.00015599,-0.00018745,-0.00011559,0.0
 0004136,-0.00000335,0.00000164,0.00000405,-0.00000309,0.00000092,-0.00
 000412,-0.00000065,-0.00000308,0.00001570,-0.00011716,-0.00025846,0.00
 019715,-0.00149910,0.00158430,-0.00291287,-0.00066687,0.00047654,0.000
 11626,-0.00148419,0.00102052,0.00307643,0.08043296,-0.07079879,-0.3104
 8749,0.00833246,-0.00817000,-0.01101859,-0.00024725,0.00021411,0.00052
 630,0.00072732,-0.00036075,-0.00031507,0.00006422,0.00009247,0.0002290
 0,0.00045815,-0.00025843,-0.00006506,-0.08576260,0.07678260,0.32066908
 ,0.00094759,0.00025437,-0.00018570,-0.00000693,-0.00002305,-0.00000689
 ,0.00003551,0.00006921,0.00000331,-0.00001061,-0.00005228,0.00000930,0
 .00010558,0.00007786,0.00001763,0.00004689,0.00002835,0.00003350,-0.00
 000361,0.00000579,-0.00000500,0.00000308,0.00001010,-0.00000374,-0.000
 01041,-0.00000219,0.00000829,0.00000162,0.00000145,0.00000267,0.000000
 66,-0.00000360,0.00000504,0.00013638,-0.00159656,0.00035441,0.00008524
 ,-0.00052853,0.00008616,-0.00017817,0.00032576,0.00111520,-0.00060395,
 0.00079390,-0.00224226,-0.01161938,0.01247692,0.01828511,-0.10438633,0
 .06896085,0.05530262,0.00215470,-0.00653704,0.00504419,-0.00016738,0.0
 0006903,-0.00010817,0.00009502,-0.00000053,-0.00004887,-0.00006111,0.0
 0000772,0.00014998,-0.01583569,-0.01582815,0.00063979,0.00444387,-0.00
 428901,-0.00161873,-0.00105944,0.00254753,-0.00568240,-0.00261586,0.00
 378340,0.00537514,-0.00164983,-0.00455104,0.00191716,0.00232130,0.0010
 4544,0.00496923,0.00013276,0.00029154,-0.00004280,0.00002734,-0.000168
 04,0.00026773,-0.00027071,-0.00001318,-0.00008034,-0.00005441,-0.00011
 919,0.00001290,-0.00037054,-0.00044213,-0.00007409,0.33499700,-0.00115
 811,0.00045221,-0.00030545,0.00032249,-0.00057506,-0.00020558,-0.00078
 952,-0.00117101,0.00032084,0.00026461,0.00000760,0.00022057,-0.0007812
 7,-0.00020930,0.00007023,-0.00057847,-0.00013074,-0.00027527,-0.000016
 75,-0.00003594,-0.00006668,-0.00007042,-0.00001997,-0.00004138,-0.0000
 7668,-0.00000254,0.00004963,-0.00002419,-0.00004072,0.00006269,0.00004
 585,-0.00002262,0.00001604,-0.00243567,0.00311444,-0.00285839,0.002330
 77,-0.00057790,-0.00231881,0.00256467,-0.00172899,0.00164172,0.0002322
 6,0.00491087,0.00388911,0.02019369,-0.01892491,-0.01655585,0.05123792,
 -0.09886224,-0.04197113,-0.00518211,0.02039166,-0.00973767,-0.00000036
 ,-0.00030268,0.00009039,-0.00000975,0.00002423,0.00011300,-0.00002420,
 0.00005024,-0.00024146,-0.01497926,-0.03270718,0.01610839,-0.00416310,
 0.00514502,0.00200934,0.00114637,-0.00332516,0.00609026,-0.00226453,-0
 .00501100,-0.00030314,0.00449249,-0.00138725,0.00118599,-0.00255511,0.
 00008778,-0.00582250,-0.00029032,-0.00038034,-0.00014282,-0.00008072,0
 .00002731,0.00013209,0.00020481,0.00003712,-0.00011575,-0.00040289,-0.
 00044126,-0.00000993,-0.00009076,0.00000430,0.00012481,-0.20177462,0.3
 4261029,-0.00067843,-0.00034993,-0.00019608,-0.00000753,0.00010822,0.0
 0003322,0.00003328,0.00005047,-0.00007350,0.00000432,-0.00000045,-0.00
 000593,0.00000387,-0.00000669,0.00001678,-0.00002719,-0.00000743,0.000
 00633,0.00000522,0.00001206,0.00001449,0.00001015,-0.00000832,0.000005
 98,0.00001328,-0.00001137,-0.00000326,0.00000695,0.00001415,-0.0000149
 9,-0.00000805,0.00001293,-0.00000136,-0.00040446,0.00158861,0.00107331
 ,-0.00014598,0.00003002,-0.00045564,-0.00022627,0.00038664,0.00069364,
 -0.00185315,0.00300143,-0.00038383,0.00122706,-0.00536342,0.01073179,0
 .05788395,-0.05628470,-0.19693307,0.00661860,0.00405124,-0.05747762,-0
 .00014562,0.00020646,-0.00013637,-0.00006318,0.00005987,0.00001500,-0.
 00002967,0.00001090,0.00005704,0.00461648,0.01724182,-0.03716660,-0.00
 055291,0.00045110,0.00266887,0.00142135,-0.00187484,0.00317612,0.00178
 992,-0.00172500,-0.00113148,0.00003615,0.00185833,0.00052354,-0.000795
 13,0.00063828,0.00114527,0.00002069,-0.00015003,-0.00005989,0.00017510
 ,0.00021822,0.00012439,-0.00002396,0.00007939,-0.00000426,-0.00029898,
 -0.00041985,-0.00003029,-0.00031220,-0.00020264,0.00001272,0.03944071,
 -0.07408819,0.78748207,0.00031912,0.00030094,0.00002451,-0.00033862,0.
 00034319,0.00017746,0.00049400,0.00079135,-0.00002375,-0.00027029,0.00
 025171,-0.00026763,0.00056352,-0.00002666,-0.00027277,0.00045069,-0.00
 000785,0.00042544,0.00000276,0.00001866,0.00004621,0.00004508,0.000010
 35,0.00003486,0.00005898,0.00000763,-0.00003063,0.00001105,0.00002026,
 -0.00004622,-0.00002577,0.00001708,-0.00000555,0.00015876,-0.00042922,
 0.00019245,-0.00031942,-0.00004825,0.00004252,-0.00042113,-0.00023080,
 -0.00001345,-0.00014936,0.00042389,-0.00025490,0.00058585,-0.00064457,
 0.00222946,-0.02691668,0.02288874,0.00581832,0.00136521,0.00599645,0.0
 2603974,-0.00010334,-0.00004193,-0.00001851,-0.00002707,-0.00001866,-0
 .00004298,-0.00003869,-0.00008049,-0.00000791,-0.05850833,-0.01349256,
 0.01764622,-0.00027829,0.00048660,0.00086620,0.00214958,-0.00040952,0.
 00156033,0.00219807,-0.00114848,-0.00241441,-0.00287738,0.00260004,-0.
 00253099,-0.00143405,-0.00188352,0.00275053,0.00003341,-0.00002112,0.0
 0003461,0.00013882,0.00012203,-0.00007603,-0.00013898,0.00002467,0.000
 09313,-0.00002151,-0.00007826,-0.00007952,0.00010222,0.00012290,-0.000
 01622,-0.16366338,0.12389371,-0.05258581,0.48108245,0.00144941,0.00050
 761,0.00024282,-0.00046899,0.00055065,0.00025697,0.00081387,0.00130756
 ,-0.00014504,-0.00038479,0.00021808,-0.00036648,0.00094432,0.00010352,
 -0.00032231,0.00068888,0.00005636,0.00056943,0.00000010,0.00002718,0.0
 0006733,0.00006581,0.00000961,0.00004142,0.00005825,-0.00002437,-0.000
 03566,0.00001751,0.00002830,-0.00006574,-0.00004662,0.00001687,-0.0000
 0919,0.00027923,-0.00152527,0.00081345,-0.00123204,-0.00022608,0.00084
 402,-0.00115317,0.00007341,-0.00118275,0.00102060,-0.00319248,-0.00043
 043,-0.00415009,0.00556667,-0.00268011,0.04016753,-0.02363929,-0.02240
 333,0.01745534,-0.00878372,-0.02244810,0.00002841,-0.00006197,0.000095
 42,-0.00001610,-0.00003693,-0.00004893,-0.00008355,0.00002207,0.000178
 72,-0.00649719,-0.01931214,-0.00749000,0.00099376,-0.00172912,-0.00270
 633,-0.00204841,0.00533593,-0.00304350,-0.00320702,0.00354196,0.005220
 27,-0.00128506,-0.00251063,0.00174135,0.00243405,0.00218503,0.00277938
 ,-0.00012007,-0.00015148,-0.00008024,-0.00006954,-0.00035192,0.0001780
 5,0.00007246,0.00045920,0.00009437,0.00013879,0.00014805,-0.00009293,-
 0.00034889,-0.00049272,-0.00007871,0.10448364,-0.14757865,0.05562809,-
 0.29845642,0.40487924,-0.00087066,0.00006459,-0.00004567,0.00014443,-0
 .00020583,-0.00007944,-0.00034288,-0.00052944,0.00008954,0.00007801,-0
 .00002460,0.00008670,-0.00035427,-0.00014683,0.00003495,-0.00025501,-0
 .00007493,-0.00016686,-0.00000185,-0.00001617,-0.00002689,-0.00002147,
 0.00000104,-0.00002107,-0.00002025,0.00001503,0.00001662,-0.00001116,-
 0.00001795,0.00002623,0.00002624,-0.00000254,0.00000329,-0.00056132,0.
 00167802,-0.00118895,0.00096418,-0.00005165,-0.00028630,0.00081077,-0.
 00036265,0.00020162,0.00056485,0.00107530,0.00133237,0.00493264,-0.005
 15696,-0.00504085,0.00005084,-0.00811814,0.01426035,0.04162234,-0.0200
 2978,-0.02568434,0.00004552,-0.00013556,0.00005858,0.00001374,-0.00003
 175,0.00002573,-0.00005401,0.00003728,-0.00007253,0.01705313,-0.004714
 02,-0.01233703,-0.00477819,0.00586418,0.00425603,0.00177844,-0.0046654
 2,0.00789622,0.00504578,-0.00441106,-0.00496908,-0.00015566,0.00612717
 ,-0.00206845,-0.00488571,-0.00282868,-0.00279179,-0.00037352,-0.000453
 32,-0.00003148,0.00032276,0.00046009,-0.00013067,0.00001598,-0.0000723
 1,0.00012892,-0.00030452,-0.00028831,-0.00018013,0.00001672,0.00005000
 ,0.00014799,-0.03582985,0.04967060,-0.13585839,-0.11116947,0.07267061,
 0.59717646,0.00016424,0.00030309,-0.00001280,-0.00028866,0.00022388,0.
 00016143,0.00041554,0.00069004,0.00009906,-0.00027053,0.00032321,-0.00
 025666,0.00046451,-0.00006260,-0.00029855,0.00042895,-0.00001556,0.000
 35835,0.00000029,0.00001925,0.00004014,0.00004692,0.00001295,0.0000394
 4,0.00004618,0.00000824,-0.00002231,0.00001118,0.00001288,-0.00004097,
 -0.00002130,0.00001668,-0.00000062,-0.00003800,0.00061313,-0.00003963,
 -0.00027022,-0.00030950,-0.00005992,-0.00013369,-0.00004669,-0.0000250
 2,0.00005637,-0.00012512,0.00004579,0.00166571,-0.00162143,-0.00083366
 ,-0.02409920,0.02021614,-0.01416975,-0.17747683,0.13351190,0.03656554,
 -0.00003109,-0.00002278,0.00003398,-0.00009319,-0.00006653,-0.00000705
 ,-0.00017331,-0.00000682,0.00011746,-0.05071876,-0.01554255,-0.0239538
 8,-0.00332215,0.00384385,0.00205311,0.00242752,-0.00171954,0.00390950,
 0.00296332,-0.00137121,-0.00238388,-0.00082463,0.00143849,-0.00192843,
 -0.00186993,-0.00251179,-0.00243168,-0.00003195,-0.00010787,-0.0000291
 7,0.00010654,0.00012978,0.00000120,-0.00009872,-0.00012502,0.00010274,
 -0.00009997,0.00002220,-0.00014322,0.00017851,0.00021079,0.00012021,0.
 01291484,0.00095717,-0.01870213,-0.08186690,0.03327628,0.00801629,0.44
 141508,0.00153693,0.00048473,-0.00000184,-0.00045442,0.00019450,0.0002
 4803,0.00078662,0.00135271,0.00029864,-0.00039852,0.00059845,-0.000411
 67,0.00079081,0.00001016,-0.00041626,0.00088745,0.00015611,0.00051069,
 0.00000306,0.00003368,0.00006647,0.00005144,-0.00002101,0.00005065,0.0
 0007541,0.00000717,-0.00002750,0.00001637,0.00002504,-0.00007028,-0.00
 004998,0.00001724,-0.00000146,0.00083971,-0.00317550,0.00086263,-0.001
 42867,0.00011975,0.00092053,-0.00108401,-0.00024296,-0.00109948,0.0004
 7816,-0.00169845,-0.00072233,-0.00477002,0.00594495,0.00118707,0.03481
 623,-0.02140008,0.03148036,0.11459502,-0.15222376,-0.03359915,-0.00002
 738,-0.00003297,0.00004802,0.00004230,-0.00005868,-0.00008203,-0.00005
 224,-0.00011489,-0.00001568,-0.00909921,-0.01882052,0.00624697,-0.0009
 5004,-0.00295501,-0.00188505,-0.00238239,0.00347026,-0.00624736,-0.002
 67477,0.00575686,0.00265342,0.00068596,-0.00191155,0.00325273,0.003216
 39,0.00217466,-0.00253272,-0.00011347,-0.00012301,0.00006476,-0.000358
 90,-0.00048969,0.00005149,0.00013986,0.00016576,0.00010015,0.00010000,
 0.00049992,-0.00010693,-0.00005160,-0.00038248,-0.00017641,0.01085057,
 -0.00627594,0.02360666,0.03410052,-0.06649601,-0.00447224,-0.27468900,
 0.39391358,0.00082296,-0.00003664,0.00011573,-0.00012748,0.00004707,0.
 00007758,0.00035509,0.00059774,0.00014589,-0.00014230,0.00024572,-0.00
 015207,0.00032464,0.00005572,-0.00014179,0.00038079,0.00014435,0.00014
 171,0.00000502,0.00002139,0.00003051,0.00002224,-0.00000990,0.00002651
 ,0.00003029,-0.00000213,-0.00001759,0.00000989,0.00001666,-0.00003159,
 -0.00002822,0.00000476,-0.00000212,-0.00089022,-0.00070719,0.00122622,
 -0.00083022,0.00029445,-0.00005126,-0.00086091,0.00005572,-0.00042811,
 0.00077060,-0.00170953,-0.00093411,-0.00335755,0.00426756,-0.00650703,
 -0.00934491,0.01420047,0.00922856,0.02098567,-0.02400897,-0.11712973,-
 0.00002354,0.00003104,0.00002477,-0.00007600,0.00013255,0.00004565,-0.
 00001189,0.00011583,0.00024747,-0.02378560,0.00216327,-0.02073371,-0.0
 0006286,-0.00545943,-0.00115853,-0.00350194,0.00364335,-0.00508491,-0.
 00250235,0.00453613,0.00667903,0.00374169,-0.00527288,0.00496686,0.004
 89243,0.00213238,-0.00235511,0.00038310,0.00044788,0.00000274,-0.00000
 632,0.00000684,0.00014468,0.00031374,0.00024587,-0.00012813,-0.0000638
 9,0.00003056,0.00009790,-0.00027060,-0.00041652,-0.00012897,-0.0349063
 2,0.01919502,-0.03971252,0.02911605,-0.00225825,-0.28747397,0.09741411
 ,-0.11344766,0.64756504,0.00014160,0.00003480,0.00007887,-0.00004317,0
 .00002213,0.00001194,0.00003279,0.00007120,-0.00000238,-0.00002612,0.0
 0002025,-0.00003169,0.00006652,0.00000679,-0.00003643,0.00004309,-0.00
 000392,0.00005536,-0.00000086,-0.00000127,0.00000232,-0.00000231,-0.00
 000346,0.00000112,0.00000227,0.00000026,-0.00000019,-0.00000060,0.0000
 0022,-0.00000319,-0.00000133,0.00000068,0.00000001,-0.00001881,-0.0001
 6802,0.00007380,-0.00008780,-0.00004436,0.00012247,-0.00019652,-0.0000
 3191,-0.00008811,0.00004717,-0.00002089,-0.00009321,-0.00060296,-0.000
 71065,0.00034877,0.00449421,-0.00439573,-0.00945133,-0.07777089,0.0337
 7836,0.09334285,0.00002032,0.00000257,0.00001203,0.00002226,0.00001522
 ,0.00000827,-0.00064786,0.00084590,-0.00005822,0.00466398,0.00055028,-
 0.00582791,0.00014939,-0.00054854,0.00006857,-0.00053457,0.00016926,-0
 .00025431,-0.00030676,0.00032836,0.00033938,-0.00013270,-0.00010927,0.
 00021001,0.00010912,0.00009585,0.00048402,-0.00000954,-0.00000168,-0.0
 0001292,0.00005970,0.00005839,0.00000028,0.00007019,0.00007648,-0.0000
 0804,0.00001197,-0.00000701,0.00000875,-0.00005117,-0.00003183,0.00005
 851,-0.00027786,0.00225678,-0.00203096,-0.00198495,0.00430833,0.000744
 06,-0.00217369,-0.00118925,0.02084883,0.07402489,-0.00002158,-0.000000
 63,-0.00007608,0.00000018,0.00003020,0.00000269,0.00000246,-0.00000402
 ,-0.00002771,0.00001876,-0.00002314,0.00000775,0.00000508,0.00001229,0
 .00003104,-0.00001544,-0.00000832,-0.00000032,0.00000181,-0.00000135,0
 .00000196,-0.00000083,0.00000222,0.00000337,0.00000266,-0.00000140,0.0
 0000144,-0.00000013,0.00000207,-0.00000249,-0.00000069,0.00000266,-0.0
 0000123,-0.00002950,0.00004380,-0.00005407,-0.00006049,-0.00001820,-0.
 00009134,0.00005147,-0.00013023,-0.00008839,0.00001425,-0.00011618,0.0
 0011062,-0.00099572,-0.00035435,-0.00061473,-0.00913844,0.00677365,0.0
 1159699,0.03263477,-0.05709432,-0.05248525,0.00001055,0.00003293,-0.00
 000210,0.00002793,0.00002750,-0.00002208,0.00082060,-0.00064489,0.0001
 2437,0.00476242,0.00069276,-0.00667071,0.00011271,-0.00052845,0.000190
 10,-0.00058788,0.00009669,-0.00022986,-0.00005832,0.00028945,0.0002634
 9,-0.00018273,0.00018695,0.00012623,-0.00007127,-0.00005705,0.00052521
 ,-0.00001623,0.00001231,0.00000144,0.00005809,0.00005218,-0.00000960,0
 .00006909,0.00006850,0.00000172,0.00000116,-0.00002928,0.00000021,-0.0
 0011071,-0.00008016,0.00008551,0.00269443,-0.00035657,0.00292321,0.003
 39251,-0.00126626,-0.00036458,0.00210083,-0.00046655,-0.01494890,-0.03
 422613,0.05190899,0.00014621,0.00003569,0.00007882,-0.00005562,0.00003
 835,0.00002518,0.00007665,0.00013417,0.00000914,-0.00005371,0.00004399
 ,-0.00004700,0.00008942,0.00000125,-0.00005973,0.00008082,0.00000105,0
 .00006514,-0.00000090,0.00000238,0.00000625,0.00001093,-0.00000135,0.0
 0000976,0.00000475,0.00000117,-0.00000443,0.00000237,0.00000138,-0.000
 00586,-0.00000284,0.00000191,-0.00000038,-0.00007666,-0.00006188,0.000
 11516,-0.00008062,-0.00006486,0.00013633,-0.00028776,0.00012231,0.0000
 4136,0.00016346,-0.00013953,-0.00039825,-0.00000791,-0.00044154,0.0001
 9940,0.00862879,-0.00694944,-0.01100629,0.09138882,-0.05524576,-0.3106
 0273,-0.00000112,-0.00000426,0.00000297,-0.00001380,0.00001238,0.00002
 833,-0.00000108,0.00007876,0.00052942,0.00073256,0.00029834,-0.0005330
 9,-0.00009151,-0.00006133,0.00000331,-0.00003415,0.00022412,0.00002174
 ,-0.00001773,0.00001683,0.00011353,0.00030651,0.00004383,0.00019197,0.
 00015282,0.00016421,-0.00025378,-0.00000086,-0.00001179,-0.00000214,-0
 .00000504,-0.00000126,0.00000944,0.00000827,0.00001187,0.00000210,-0.0
 0001378,-0.00000635,0.00000017,-0.00010981,-0.00008862,0.00006532,-0.0
 0123374,0.00175103,-0.00281825,-0.00029630,0.00078950,0.00029235,-0.00
 111558,0.00088186,0.00302974,-0.09889529,0.05959983,0.32086036,0.00003
 282,-0.00008061,0.00003974,-0.00002442,0.00002824,0.00001912,0.0000717
 0,0.00011576,0.00000916,-0.00003110,0.00003615,-0.00002819,0.00006740,
 0.00000850,-0.00002444,0.00006694,0.00002465,0.00002453,0.00000182,0.0
 0000472,0.00000709,0.00000651,0.00000050,0.00000499,0.00000733,-0.0000
 0043,-0.00000366,0.00000269,0.00000446,-0.00000734,-0.00000558,0.00000
 259,-0.00000086,0.00014728,-0.00018586,0.00014814,-0.00017656,0.000051
 82,0.00010813,-0.00020378,0.00007284,-0.00007543,-0.00011591,-0.000186
 92,-0.00023917,-0.00008016,0.00063848,0.00064576,0.00039229,0.00210077
 ,-0.00145018,0.00156026,0.00155061,-0.00127000,-0.00001142,0.00002568,
 -0.00001325,-0.00001001,0.00000502,-0.00000497,0.00001298,0.00000934,0
 .00002427,-0.00302560,0.00553954,0.00417393,0.00013370,-0.00014836,-0.
 00020731,0.00030270,0.00028234,-0.00017913,-0.00001431,0.00001058,0.00
 004849,-0.00001623,-0.00035186,-0.00030314,0.00023100,-0.00026528,0.00
 009713,0.00006036,0.00007018,0.00000341,-0.00003088,-0.00002763,-0.000
 00426,-0.00001301,-0.00017168,-0.00006409,-0.00000907,-0.00001855,0.00
 000582,0.00006369,0.00007443,-0.00000081,-0.00500238,0.00528700,0.0083
 0081,-0.15857680,0.12057639,0.09467686,0.00431733,-0.00449947,-0.00145
 554,0.00057637,0.00009505,-0.00005823,0.16105409,0.00010316,0.00005974
 ,0.00004645,-0.00003796,0.00002489,0.00002261,0.00005126,0.00008575,0.
 00000579,-0.00003931,0.00002975,-0.00003258,0.00006404,-0.00001039,-0.
 00004291,0.00006385,0.00000151,0.00004411,-0.00000004,0.00000065,0.000
 00350,0.00000382,0.00000051,0.00000142,0.00000444,0.00000126,-0.000001
 20,-0.00000015,-0.00000009,-0.00000350,-0.00000211,0.00000089,-0.00000
 051,0.00002549,-0.00009854,0.00000699,-0.00006920,-0.00004009,0.000067
 66,-0.00007857,-0.00009746,-0.00013485,0.00006812,-0.00033472,0.000142
 05,0.00026994,0.00059082,-0.00089180,0.00342980,-0.00045238,0.00188804
 ,0.00099339,0.00130536,0.00073779,0.00001907,-0.00001349,0.00001371,0.
 00000820,-0.00001264,-0.00000533,0.00000783,0.00001606,-0.00000322,-0.
 00329445,0.00596898,0.00375345,0.00036999,-0.00046983,-0.00013640,-0.0
 0003117,0.00009023,-0.00027908,0.00015038,0.00007471,-0.00016859,-0.00
 022366,-0.00022797,-0.00029641,0.00022519,-0.00028096,0.00031086,0.000
 07161,0.00008871,0.00001349,-0.00000173,-0.00000120,-0.00000859,0.0000
 2016,-0.00002575,-0.00002340,-0.00000250,-0.00000532,0.00001512,0.0000
 6911,0.00008133,-0.00000181,0.00609114,-0.00666182,-0.01255545,0.12456
 907,-0.14985391,-0.09238064,-0.00227872,0.00118308,0.00223635,0.000292
 65,0.00064240,-0.00000157,-0.12864794,0.14975231,-0.00004046,-0.000032
 79,-0.00000515,0.00001764,-0.00000876,-0.00000849,-0.00002283,-0.00003
 913,-0.00000579,0.00001307,-0.00001619,0.00001432,-0.00002614,0.000001
 10,0.00001371,-0.00002653,0.00000036,-0.00002019,0.00000013,-0.0000001
 8,-0.00000188,-0.00000089,0.00000028,-0.00000164,-0.00000191,-0.000000
 32,0.00000185,0.00000013,0.00000005,0.00000173,0.00000076,-0.00000062,
 0.00000024,0.00002815,-0.00000678,-0.00000188,0.00004466,-0.00000808,-
 0.00002805,-0.00001608,0.00003532,0.00012373,-0.00011483,0.00021990,-0
 .00012816,0.00001799,0.00010179,0.00102580,-0.00263907,0.00202892,-0.0
 0207307,0.00027405,0.00069265,-0.00537408,-0.00001994,0.00000893,-0.00
 001475,-0.00000282,0.00000379,0.00000217,-0.00000819,0.00002592,0.0000
 3115,0.00013043,-0.00008883,0.00075133,0.00002476,0.00011065,0.0000327
 5,-0.00002417,-0.00017186,0.00019790,-0.00006438,-0.00023434,-0.000210
 75,0.00002373,0.00001208,-0.00008595,-0.00012791,-0.00000440,-0.000016
 26,0.00000010,-0.00000048,-0.00000259,-0.00001018,0.00000628,0.0000003
 8,0.00002061,0.00005188,0.00003040,0.00001488,0.00000699,0.00000175,0.
 00000527,0.00002053,0.00000394,-0.00863809,0.00842322,0.01239808,0.096
 53991,-0.09079471,-0.13833681,0.01653812,-0.01718348,-0.00468498,0.001
 07007,-0.00075142,0.00024075,-0.10313029,0.09778363,0.13534763,0.00003
 424,-0.00008883,-0.00002920,-0.00003404,0.00003230,0.00001614,0.000069
 87,0.00011108,0.00000304,-0.00001830,0.00002923,-0.00002569,0.00006534
 ,0.00002120,-0.00001027,0.00005889,0.00001231,0.00003461,0.00000108,0.
 00000492,0.00000709,0.00000659,0.00000014,0.00000486,0.00000717,0.0000
 0026,-0.00000326,0.00000333,0.00000444,-0.00000673,-0.00000558,0.00000
 251,-0.00000054,-0.00017959,-0.00013133,0.00023896,-0.00021598,0.00008
 011,0.00000952,-0.00014518,0.00004450,-0.00013848,0.00017570,-0.000198
 27,-0.00010646,0.00007558,0.00060578,-0.00085749,-0.00041106,0.0025292
 7,0.00161007,-0.00441282,0.00605734,-0.01176530,-0.00001100,0.00000599
 ,0.00000243,-0.00001776,0.00002775,0.00001119,0.00001410,-0.00000085,0
 .00001571,-0.00220675,0.00506577,-0.00505053,-0.00007346,-0.00032463,0
 .00032498,-0.00002291,-0.00003117,-0.00000942,0.00028833,0.00028759,0.
 00017775,0.00009665,-0.00011225,0.00022837,0.00022077,-0.00026624,-0.0
 0004034,0.00005961,0.00006966,0.00000358,0.00006318,0.00007776,0.00000
 751,-0.00000586,-0.00001580,-0.00000899,0.00001974,-0.00009628,0.00006
 673,-0.00004014,-0.00002701,-0.00000052,0.00114988,0.00179644,0.002397
 38,0.00671530,-0.00744451,0.00405589,-0.12188878,0.09599351,-0.0968367
 5,-0.00056577,-0.00125406,0.00016287,-0.00108969,-0.00081222,-0.000700
 45,0.12145348,0.00011424,0.00005927,-0.00003048,-0.00004653,0.00002849
 ,0.00002096,0.00005316,0.00008830,0.00000438,-0.00003318,0.00002752,-0
 .00003415,0.00007204,-0.00000226,-0.00003072,0.00005596,-0.00000651,0.
 00005732,-0.00000093,0.00000012,0.00000343,0.00000418,0.00000072,0.000
 00190,0.00000434,0.00000107,-0.00000054,0.00000072,0.00000045,-0.00000
 357,-0.00000228,0.00000092,0.,0.00009581,-0.00035238,-0.00011333,-0.00
 010504,-0.00009477,0.00012809,-0.00005590,-0.00004155,-0.00008025,0.00
 002536,-0.00010052,0.00000409,0.00009090,0.00064278,0.00094569,0.00388
 796,-0.00064985,-0.00125695,0.00393192,-0.00628389,0.01454967,0.000007
 03,-0.00001248,0.00000752,0.00002271,-0.00001453,-0.00000964,-0.000004
 35,0.00001912,0.00000721,-0.00259185,0.00566668,-0.00460795,-0.0002764
 1,-0.00021045,0.00025752,0.00012109,0.00009473,0.00017677,-0.00006564,
 0.00012884,0.00026118,0.00033632,-0.00046057,0.00023299,0.00028631,-0.
 00029946,-0.00024593,0.00007388,0.00008845,-0.00000534,0.00006795,0.00
 008075,0.00001025,0.00000473,0.00000174,-0.00001644,0.00002358,-0.0000
 0184,0.00000510,-0.00001312,-0.00000273,0.00000710,0.00116727,0.001213
 59,-0.00090897,-0.00269221,0.00199557,-0.00318514,0.09950799,-0.137988
 69,0.11239280,-0.00141537,-0.00063804,-0.00054776,-0.00085993,-0.00079
 580,0.00035895,-0.10203121,0.13711549,0.00004006,0.00001495,-0.0000036
 8,-0.00001884,0.00001893,0.00001091,0.00003189,0.00005171,-0.00000135,
 -0.00001617,0.00001247,-0.00001544,0.00003655,0.00000166,-0.00001385,0
 .00002927,0.00000275,0.00002171,-0.00000026,0.00000074,0.00000260,0.00
 000214,0.00000036,0.00000286,0.00000215,-0.00000047,-0.00000187,0.0000
 0077,0.00000071,-0.00000277,-0.00000157,0.00000099,-0.00000004,0.00009
 637,-0.00023021,-0.00004646,-0.00003814,-0.00001093,0.00011949,-0.0000
 5862,0.00001668,-0.00005489,0.00000085,-0.00002197,-0.00002541,-0.0001
 9616,0.00003042,0.00081320,0.00271958,-0.00164095,-0.00107384,0.005190
 60,-0.00626309,0.01140243,0.00000013,-0.00000203,0.00000287,0.00001844
 ,-0.00000385,-0.00000761,-0.00000978,0.00000040,0.00000265,-0.00054871
 ,0.00072795,0.00004668,-0.00000467,-0.00006415,-0.00004055,0.00008749,
 0.00020701,-0.00022322,0.00008108,0.00022972,0.00022775,-0.00003154,-0
 .00010522,0.00006306,0.00015325,-0.00002998,0.00001527,0.00000739,0.00
 000794,-0.00000161,0.00000200,-0.00001072,0.00000521,-0.00000996,-0.00
 000354,-0.00000100,-0.00003161,-0.00008666,0.00004188,-0.00000050,-0.0
 0001236,0.00000126,0.00089571,-0.00075435,-0.00487396,-0.01417821,0.01
 560779,-0.00790306,-0.09888490,0.11005167,-0.18695918,-0.00086802,0.00
 036846,-0.00007573,0.00039913,-0.00043203,0.00072388,0.10608182,-0.118
 38183,0.18777164,0.00017534,0.00003857,-0.00005752,-0.00003897,0.00002
 378,0.00002691,0.00004168,0.00008909,0.00000945,-0.00004578,0.00003023
 ,-0.00002837,0.00006452,-0.00000954,-0.00005163,0.00006770,0.00001208,
 0.00005854,-0.00000129,0.00000064,0.00000394,0.00000254,0.00000015,0.0
 0000145,-0.00000255,-0.00000572,-0.00000271,-0.00000008,-0.00000206,-0
 .00000328,-0.00000183,0.00000101,-0.00000030,0.00000884,0.00002574,0.0
 0012319,-0.00024603,-0.00001153,0.00003111,-0.00006734,-0.00006290,-0.
 00014952,-0.00001803,-0.00017465,-0.00008103,-0.00050551,-0.00082816,-
 0.00045642,0.00368007,-0.00487764,0.01250851,-0.00092822,0.00267445,0.
 00221476,0.00002170,0.00001656,-0.00000933,0.00002248,0.00000260,-0.00
 000841,0.00002220,-0.00002646,-0.00001981,0.00343471,0.00080503,0.0065
 6492,-0.00004427,-0.00009997,-0.00026016,-0.00022940,0.00029231,-0.000
 41688,-0.00056879,0.00021068,0.00011738,0.00013582,-0.00054877,-0.0000
 1467,0.00019688,0.00009241,-0.00040310,-0.00004362,-0.00002508,0.00002
 870,0.00000886,0.00003482,-0.00005553,0.00001082,-0.00000617,-0.000006
 43,0.00006816,0.00007809,0.00001508,0.00005733,0.00005765,0.00000478,-
 0.05174741,0.02040894,-0.04516329,0.00163117,-0.00220443,-0.02093332,-
 0.00177939,0.00431461,-0.00139406,0.00088582,-0.00008689,0.00047596,-0
 .00068678,-0.00144921,0.00083858,0.00074934,0.00023096,-0.00098453,0.0
 4630464,-0.00004427,-0.00000107,0.00007195,0.00002161,-0.00002519,-0.0
 0000452,-0.00000709,-0.00000953,0.00002775,0.00000613,0.00002934,-0.00
 000254,-0.00002155,-0.00000822,0.00000244,0.00000204,0.00000782,-0.000
 03457,-0.00000039,0.00000209,0.00000169,0.00000257,-0.00000156,-0.0000
 0073,0.00000162,0.00000187,-0.00000213,0.00000175,-0.00000106,-0.00000
 120,-0.00000059,0.00000243,0.00000083,0.00007438,-0.00019884,-0.000150
 38,0.00004805,-0.00013032,0.00011372,-0.00007515,-0.00000942,0.0000848
 0,-0.00003406,0.00005230,0.00005334,-0.00109717,-0.00030363,0.00044510
 ,-0.00713649,0.00636909,-0.01413376,0.00328246,-0.00060550,-0.00247181
 ,0.00002368,0.00002767,0.00002734,0.00001036,0.00003236,0.00000215,-0.
 00002738,0.00003626,0.00003250,0.00334329,0.00098479,0.00733182,-0.000
 19911,0.00017647,-0.00019862,-0.00000940,0.00027376,-0.00028581,-0.000
 62034,0.00009588,0.00011174,0.00015018,-0.00053588,-0.00013324,0.00002
 427,-0.00009909,-0.00054666,-0.00003523,-0.00000367,0.00000563,-0.0000
 5916,-0.00002318,-0.00010891,0.00000460,-0.00002849,0.00000280,0.00006
 884,0.00006870,0.00000709,0.00005651,0.00005314,0.00001749,0.01979175,
 -0.05123228,0.04167791,-0.00067626,0.00032034,0.01512216,0.00325441,-0
 .00124295,0.00107408,-0.00000553,0.00090948,-0.00059222,-0.00116955,-0
 .00063610,-0.00054937,-0.00003759,0.00068602,0.00072405,-0.01981507,0.
 04567104,-0.00012226,-0.00002003,0.00003509,0.00005236,-0.00003656,-0.
 00002499,-0.00007215,-0.00012174,-0.00000605,0.00004033,-0.00003971,0.
 00003697,-0.00008034,0.00000300,0.00003722,-0.00006803,-0.00001013,-0.
 00006300,-0.00000131,-0.00000208,-0.00000585,-0.00000384,-0.00000165,-
 0.00000549,-0.00001204,0.00000202,0.00000604,-0.00000074,-0.00000257,0
 .00000639,0.00000302,-0.00000196,0.00000029,-0.00008288,0.00013060,-0.
 00039876,0.00023003,-0.00011032,0.00009101,0.00005179,0.00005428,0.000
 11566,0.00004979,0.00003864,0.00010786,-0.00005487,0.00031635,0.000072
 23,-0.00539197,0.00510834,-0.00986558,0.00139727,-0.00139748,-0.001918
 94,0.00001123,-0.00000996,0.00002647,0.00000507,0.00000207,0.00000142,
 -0.00002183,0.00003059,0.00001605,-0.00010199,-0.00015377,0.00015714,-
 0.00035241,-0.00011062,0.00012462,-0.00004078,0.00002292,0.00006080,-0
 .00004131,-0.00019441,0.00005314,0.00010566,-0.00000677,0.00001809,-0.
 00006896,-0.00015534,-0.00031020,0.00000614,0.00001558,-0.00000444,0.0
 0008339,0.00003940,0.00005950,0.00001578,0.00000621,0.00000209,0.00000
 006,-0.00000160,0.00000327,0.00001095,0.00001004,0.00000962,-0.0432640
 5,0.04448944,-0.34248928,0.00089118,-0.00116727,-0.00156576,-0.0002931
 8,0.00011580,0.00006096,-0.00024874,0.00051326,-0.00030078,-0.00020357
 ,0.00031627,0.00005419,0.00015798,0.00002054,0.00002007,0.04749968,-0.
 04785416,0.35526842,0.00315194,0.00048390,-0.00436068,-0.00014425,0.00
 019664,0.00025793,0.00001615,0.00005947,-0.00017040,-0.00052962,-0.000
 17301,0.00033814,0.00014165,-0.00028334,-0.00020251,0.00009363,0.00025
 584,0.00038717,0.00009351,0.00007614,-0.00000671,0.00002039,0.00002173
 ,-0.00001119,-0.00007746,-0.00001120,-0.00000244,-0.00002886,-0.000050
 55,0.00002647,0.00000585,-0.00000278,-0.00001540,-0.07280025,0.0350954
 8,0.08676749,-0.00144040,-0.00077309,0.02028064,-0.00179059,0.00409056
 ,0.00089307,0.00002289,0.00219417,-0.00199909,0.00403163,-0.00453243,-
 0.00886098,-0.00059338,-0.00110186,0.00036636,-0.00003804,-0.00006526,
 0.00001791,0.00065373,0.00046944,0.00108616,-0.00064581,-0.00155659,-0
 .00083069,0.00110887,0.00019139,-0.00026646,0.00017356,-0.00010380,0.0
 0010106,-0.00001011,0.00000693,-0.00001197,-0.00000096,0.00003414,-0.0
 0000156,-0.00003753,0.00001200,0.00001863,0.00003592,-0.00002186,0.000
 02203,0.00001459,0.00003529,-0.00003793,-0.00001039,-0.00000965,0.0000
 0620,-0.00000239,-0.00000954,-0.00000340,0.00000153,0.00000054,-0.0000
 0117,-0.00000225,-0.00000219,0.00000030,-0.00000129,-0.00000224,0.0000
 0076,-0.00000387,0.00011282,0.00004965,-0.00014512,-0.00005607,-0.0000
 5636,-0.00005216,-0.00004760,0.00006234,0.00001457,-0.00001976,0.00002
 279,0.00001440,-0.00000279,0.00001212,0.00001650,0.00000757,0.00000553
 ,-0.00063535,0.00090288,-0.00008444,0.06937876,0.00334226,0.00003490,-
 0.00518953,-0.00020663,0.00020409,0.00037061,0.00000654,0.00017198,-0.
 00006125,-0.00063303,-0.00001228,0.00024373,0.00028316,-0.00037373,-0.
 00029580,0.00022828,0.00027111,0.00058048,0.00007756,0.00006127,-0.000
 00743,0.00001880,0.00002217,-0.00001685,-0.00008937,-0.00002961,0.0000
 1413,-0.00006040,-0.00008577,0.00002714,0.00002144,0.00000378,-0.00001
 037,0.03460995,-0.05952527,-0.05745629,0.00129305,-0.00016441,-0.01557
 522,0.00363919,-0.00128816,-0.00058575,0.00265615,-0.00064575,0.002799
 41,-0.00856468,0.00750168,0.01173183,-0.00109535,-0.00078909,-0.000601
 88,0.00000094,0.00006281,-0.00000957,0.00019267,0.00074476,-0.00084831
 ,-0.00132011,-0.00078591,0.00047788,0.00011263,0.00103724,0.00054130,-
 0.00001140,-0.00001310,-0.00009432,0.00001317,-0.00004215,-0.00001544,
 0.00000377,0.00009290,-0.00005556,-0.00002498,0.00009864,0.00004970,0.
 00002483,-0.00004086,0.00003472,0.00007371,0.00004578,0.00000294,0.000
 00117,-0.00000448,0.00000895,0.00000080,-0.00000659,0.00000593,0.00000
 225,0.00000691,0.00000251,0.00000079,0.00000650,-0.00000256,0.00000428
 ,0.00000213,-0.00000557,0.00010114,-0.00011461,0.00010125,0.00000448,-
 0.00012029,-0.00009556,-0.00007046,0.00001210,-0.00005754,-0.00001994,
 0.00003236,-0.00003670,-0.00000156,0.00001950,-0.00000148,0.00001237,0
 .00001570,-0.00002303,0.00079384,-0.00070485,0.00016279,-0.03542131,0.
 05429858,0.00065423,0.00050249,-0.00031286,0.00003296,-0.00000441,0.00
 010645,0.00003339,0.00014071,0.00005246,-0.00011340,0.00008579,-0.0000
 2147,0.00010614,-0.00004330,-0.00012844,0.00012017,0.00010803,0.000112
 16,-0.00000542,0.00000059,0.00000467,0.00000620,-0.00000149,0.00000424
 ,-0.00003220,-0.00002100,0.00000107,-0.00002972,-0.00003528,-0.0000025
 6,0.00000095,0.00000462,0.00000173,0.08632787,-0.05869411,-0.30750865,
 -0.00121475,0.00099324,0.00235263,-0.00018623,0.00043247,0.00027196,-0
 .00120135,0.00183121,-0.00317179,0.00803669,-0.00750457,-0.01133769,0.
 00060569,-0.00133164,0.00024453,-0.00016872,0.00022961,0.00001708,-0.0
 0002572,0.00004719,0.00017782,0.00024648,-0.00053263,-0.00004269,0.000
 54218,-0.00059511,-0.00038140,-0.00004914,0.00000922,0.00011129,0.0000
 4383,-0.00009681,-0.00008820,-0.00000833,0.00026282,-0.00016670,-0.000
 05733,0.00024396,0.00017174,0.00006439,-0.00012796,0.00008796,0.000234
 53,0.00010081,-0.00000908,0.00001376,0.00000789,-0.00000661,0.00000045
 ,-0.00000337,0.00001520,0.00000477,0.00001189,0.00000225,0.00000251,0.
 00001005,-0.00000235,0.00000332,-0.00000379,-0.00000669,0.00003526,0.0
 0015992,-0.00035206,-0.00019786,0.00003102,0.00022557,0.00001651,-0.00
 019904,-0.00004213,0.00002062,-0.00003802,0.00003041,-0.00001266,-0.00
 000944,0.00000275,-0.00002805,0.00000553,0.00003010,-0.00002262,0.0001
 3223,0.00051452,-0.09379938,0.06389071,0.31904277\\-0.00001864,0.00013
 183,0.00011459,-0.00000515,0.00000699,0.00000565,0.00000437,0.00000131
 ,0.00000492,0.00001297,-0.00000354,0.00000308,0.00000878,0.00000781,-0
 .00000185,0.00000136,-0.00008569,-0.00006866,-0.00000084,0.00000236,-0
 .00000171,-0.00000502,-0.00000301,-0.00000086,0.00000097,-0.00000131,0
 .00000317,0.00000263,-0.00000422,0.00000035,0.00000422,-0.00000048,-0.
 00000282,0.00001004,0.00000182,0.00000200,0.00000514,0.00000561,-0.000
 00677,0.00000520,-0.00007559,-0.00007011,0.00000196,0.00001451,0.00000
 737,0.00000703,0.00000170,0.00001038,0.00001466,0.00000391,0.00000267,
 0.00001850,0.00000129,-0.00001046,0.00000194,0.00000155,0.00000387,-0.
 00000322,-0.00000097,0.00000076,0.00000249,-0.00000234,0.00000122,-0.0
 0007380,-0.00001277,0.00003444,0.00000318,0.00001020,-0.00000591,0.000
 00790,0.00000036,-0.00000476,0.00000329,-0.00000288,-0.00000236,0.0000
 0397,0.00000024,-0.00000138,-0.00000061,-0.00000058,-0.00000254,0.0000
 0455,-0.00000088,0.00000104,0.00000008,-0.00000006,0.00000493,-0.00000
 550,0.00000206,0.00000280,-0.00000689,0.00000112,-0.00000268,-0.000001
 49,-0.00000126,-0.00000389,0.00000009,0.00000037,0.00000091,-0.0000026
 5,-0.00000123,-0.00000392,0.00000292,0.00000256,-0.00001114,-0.0000007
 6,0.00000123,-0.00000178,-0.00000117,-0.00000180,0.00000066,-0.0000020
 6,0.00000058,0.00000112,0.00000063,-0.00000222,-0.00000041,-0.00000106
 ,0.00000144,-0.00000192\\\@
 The archive entry for this job was punched.


    THE DOUGHNUT CREED
 AS YOU RAMBLE ON THROUGH LIFE, BROTHER
 WHATEVER BE YOUR GOAL
 KEEP YOUR EYE UPON THE DOUGHNUT
 AND NOT UPON THE HOLE.
 File lengths (MBytes):  RWF=   3016 Int=      0 D2E=      0 Chk=     63 Scr=      1
