# Supplementary material for: High-Spin State of a Ferrocene Electron Donor Revealed by Optical and X-ray Transient Absorption Spectroscopy
Source: J Am Chem Soc. 2024 Jul 25;146(31):21651–63. doi: 10.1021/jacs.4c05646 (PMC11311227; doi:10.1021/jacs.4c05646)
Supplement: Supplementary file 1 — ja4c05646_si_001.zip [file ja4c05646_si_001.zip › DFT_LogFiles/FeCp2CoCp2_C1_plus1_displaced_T1_B3LYP_6311plusGd_MeCN_TD_PubSafe.log]

 Entering Gaussian System, Link 0=g16
 Input=FeCp2CoCp2_C1_plus1_displaced_T1_B3LYP_6311plusGd_MeCN_TD.gjf
 Output=FeCp2CoCp2_C1_plus1_displaced_T1_B3LYP_6311plusGd_MeCN_TD.log
 Initial command:
 Entering Link 1 = /share/apps/gaussian/g16/l1.exe PID=     22779.
  
 Copyright (c) 1988-2019, Gaussian, Inc.  All Rights Reserved.
  
 This is part of the Gaussian(R) 16 program.  It is based on
 the Gaussian(R) 09 system (copyright 2009, Gaussian, Inc.),
 the Gaussian(R) 03 system (copyright 2003, Gaussian, Inc.),
 the Gaussian(R) 98 system (copyright 1998, Gaussian, Inc.),
 the Gaussian(R) 94 system (copyright 1995, Gaussian, Inc.),
 the Gaussian 92(TM) system (copyright 1992, Gaussian, Inc.),
 the Gaussian 90(TM) system (copyright 1990, Gaussian, Inc.),
 the Gaussian 88(TM) system (copyright 1988, Gaussian, Inc.),
 the Gaussian 86(TM) system (copyright 1986, Carnegie Mellon
 University), and the Gaussian 82(TM) system (copyright 1983,
 Carnegie Mellon University). Gaussian is a federally registered
 trademark of Gaussian, Inc.
  
 This software contains proprietary and confidential information,
 including trade secrets, belonging to Gaussian, Inc.
  
 This software is provided under written license and may be
 used, copied, transmitted, or stored only in accord with that
 written license.
  
 The following legend is applicable only to US Government
 contracts under FAR:
  
                    RESTRICTED RIGHTS LEGEND
  
 Use, reproduction and disclosure by the US Government is
 subject to restrictions as set forth in subparagraphs (a)
 and (c) of the Commercial Computer Software - Restricted
 Rights clause in FAR 52.227-19.
  
 Gaussian, Inc.
 340 Quinnipiac St., Bldg. 40, Wallingford CT 06492
  
  
 ---------------------------------------------------------------
 Warning -- This program may not be used in any manner that
 competes with the business of Gaussian, Inc. or will provide
 assistance to any competitor of Gaussian, Inc.  The licensee
 of this program is prohibited from giving any competitor of
 Gaussian, Inc. access to this program.  By using this program,
 the user acknowledges that Gaussian, Inc. is engaged in the
 business of creating and licensing software in the field of
 computational chemistry and represents and warrants to the
 licensee that it is not a competitor of Gaussian, Inc. and that
 it will not use this program in any manner prohibited above.
 ---------------------------------------------------------------
  

 Cite this work as:
 Gaussian 16, Revision C.01,
 M. J. Frisch, G. W. Trucks, H. B. Schlegel, G. E. Scuseria, 
 M. A. Robb, J. R. Cheeseman, G. Scalmani, V. Barone, 
 G. A. Petersson, H. Nakatsuji, X. Li, M. Caricato, A. V. Marenich, 
 J. Bloino, B. G. Janesko, R. Gomperts, B. Mennucci, H. P. Hratchian, 
 J. V. Ortiz, A. F. Izmaylov, J. L. Sonnenberg, D. Williams-Young, 
 F. Ding, F. Lipparini, F. Egidi, J. Goings, B. Peng, A. Petrone, 
 T. Henderson, D. Ranasinghe, V. G. Zakrzewski, J. Gao, N. Rega, 
 G. Zheng, W. Liang, M. Hada, M. Ehara, K. Toyota, R. Fukuda, 
 J. Hasegawa, M. Ishida, T. Nakajima, Y. Honda, O. Kitao, H. Nakai, 
 T. Vreven, K. Throssell, J. A. Montgomery, Jr., J. E. Peralta, 
 F. Ogliaro, M. J. Bearpark, J. J. Heyd, E. N. Brothers, K. N. Kudin, 
 V. N. Staroverov, T. A. Keith, R. Kobayashi, J. Normand, 
 K. Raghavachari, A. P. Rendell, J. C. Burant, S. S. Iyengar, 
 J. Tomasi, M. Cossi, J. M. Millam, M. Klene, C. Adamo, R. Cammi, 
 J. W. Ochterski, R. L. Martin, K. Morokuma, O. Farkas, 
 J. B. Foresman, and D. J. Fox, Gaussian, Inc., Wallingford CT, 2019.
 
 ******************************************
 Gaussian 16:  ES64L-G16RevC.01  3-Jul-2019
                23-Jun-2021 
 ******************************************
 %nprocshared=8
 Will use up to    8 processors via shared memory.
 %mem=10GB
 %chk=FeCp2CoCp2_C1_plus1_displaced_T1_B3LYP_6311plusGd_MeCN_TD.chk
 ----------------------------------------------------------------------
 # gfinput TD(nstates=150) pop=full b3lyp/6-311+G(d) guess=read geom=al
 lcheck SCRF(solvent=acetonitrile) nosymm
 ----------------------------------------------------------------------
 1/29=7,38=1,172=1/1;
 2/12=2,15=1,40=1/2;
 3/5=4,6=6,7=11,11=9,14=-4,24=10,25=1,30=1,70=2201,72=2,74=-5,116=-2/1,2,3,8;
 4/5=1/1;
 5/5=2,38=6,53=2/2;
 8/6=1,10=2,108=150/1;
 9/41=150,42=1,70=2/14;
 6/7=3/1;
 99/5=1,9=1/99;
 Structure from the checkpoint file:  "FeCp2CoCp2_C1_plus1_displaced_T1_B3LYP_6311plusGd_MeCN_TD.chk"
 -------------------------
 FeCp2CoCp2 cation triplet
 -------------------------
 Charge =  1 Multiplicity = 3
 No Z-Matrix found in chk file; cartesian coordinates used.
  Fe                                                0.209001721054     -2.762077298761      0.098127951142
  C                                                -0.812547259967     -4.365500032093      1.193153220394
  C                                                -0.121736037154     -5.021782497669      0.145446234906
  C                                                -0.554006550007     -4.449028119136     -1.074746687327
  C                                                -1.602486460421     -3.508308362772     -0.790726165057
  C                                                -1.763746973661     -3.458465502780      0.614666200236
  H                                                -0.184460540043     -4.699718511937     -2.059543455384
  H                                                -2.160799237066     -2.944779666408     -1.524767492998
  H                                                -2.467175356627     -2.847330931050      1.162208158146
  H                                                -0.674807884702     -4.541368045034      2.251160435860
  H                                                 0.677715298635     -5.739992946683      0.263069460431
  C                                                 0.977709563558     -1.062998454340      1.277802698715
  C                                                 2.004100425038     -1.996812417786      0.967695690056
  C                                                 2.139298730882     -2.036951996890     -0.451351442189
  C                                                 1.194513819116     -1.126915073728     -1.000904104073
  C                                                 0.533563087329     -0.439859343394      0.067605175381
  C                                                -0.460935551175      0.587273648664     -0.055967961731
  C                                                -0.935028690669      1.193152554342     -1.273436963344
  H                                                 2.828699677147     -2.648029278622     -1.015955786187
  H                                                 2.570322098572     -2.572769054126      1.685453345141
  H                                                 1.050343592899     -0.941802140866     -2.056065087830
  Co                                               -0.201831801638      2.730792004797     -0.094114227257
  C                                                 1.094778050993      3.759316023167      1.152359105459
  C                                                 0.145439700108      4.671569454767      0.593563341642
  C                                                 0.278283592741      4.628572111524     -0.819907553557
  C                                                 1.309884217226      3.689709630198     -1.136245357119
  C                                                 1.829210267482      3.170470812932      0.083828459987
  H                                                 2.596587920611      2.416521785468      0.178859468043
  H                                                 1.216072535072      3.539000012917      2.202813108843
  H                                                -0.577305015705      5.251667701939      1.148053311412
  H                                                -0.325428469852      5.169789360142     -1.533299669845
  H                                                 1.623245885919      3.406948255026     -2.130515174693
  C                                                -1.150444770720      1.259700941622      1.014763471278
  C                                                -2.095769257647      2.165142419140      0.461172955642
  C                                                -1.962213483450      2.123710725886     -0.958839596277
  H                                                -0.578825333076      0.970180475305     -2.268296266933
  H                                                -2.763114146179      2.804095826959      1.020324813468
  H                                                -2.510269833957      2.725536516143     -1.668579463226
  H                                                -0.987180589519      1.096216762000      2.069667927255
  H                                                 0.637227058853     -0.821601348864      2.274969921590
 Recover connectivity data from disk.
                          Input orientation:                          
 ---------------------------------------------------------------------
 Center     Atomic      Atomic             Coordinates (Angstroms)
 Number     Number       Type             X           Y           Z
 ---------------------------------------------------------------------
      1         26           0        0.209002   -2.762077    0.098128
      2          6           0       -0.812547   -4.365500    1.193153
      3          6           0       -0.121736   -5.021782    0.145446
      4          6           0       -0.554007   -4.449028   -1.074747
      5          6           0       -1.602486   -3.508308   -0.790726
      6          6           0       -1.763747   -3.458466    0.614666
      7          1           0       -0.184461   -4.699719   -2.059543
      8          1           0       -2.160799   -2.944780   -1.524767
      9          1           0       -2.467175   -2.847331    1.162208
     10          1           0       -0.674808   -4.541368    2.251160
     11          1           0        0.677715   -5.739993    0.263069
     12          6           0        0.977710   -1.062998    1.277803
     13          6           0        2.004100   -1.996812    0.967696
     14          6           0        2.139299   -2.036952   -0.451351
     15          6           0        1.194514   -1.126915   -1.000904
     16          6           0        0.533563   -0.439859    0.067605
     17          6           0       -0.460936    0.587274   -0.055968
     18          6           0       -0.935029    1.193153   -1.273437
     19          1           0        2.828700   -2.648029   -1.015956
     20          1           0        2.570322   -2.572769    1.685453
     21          1           0        1.050344   -0.941802   -2.056065
     22         27           0       -0.201832    2.730792   -0.094114
     23          6           0        1.094778    3.759316    1.152359
     24          6           0        0.145440    4.671569    0.593563
     25          6           0        0.278284    4.628572   -0.819908
     26          6           0        1.309884    3.689710   -1.136245
     27          6           0        1.829210    3.170471    0.083828
     28          1           0        2.596588    2.416522    0.178859
     29          1           0        1.216073    3.539000    2.202813
     30          1           0       -0.577305    5.251668    1.148053
     31          1           0       -0.325428    5.169789   -1.533300
     32          1           0        1.623246    3.406948   -2.130515
     33          6           0       -1.150445    1.259701    1.014763
     34          6           0       -2.095769    2.165142    0.461173
     35          6           0       -1.962213    2.123711   -0.958840
     36          1           0       -0.578825    0.970180   -2.268296
     37          1           0       -2.763114    2.804096    1.020325
     38          1           0       -2.510270    2.725537   -1.668579
     39          1           0       -0.987181    1.096217    2.069668
     40          1           0        0.637227   -0.821601    2.274970
 ---------------------------------------------------------------------
                    Distance matrix (angstroms):
                    1          2          3          4          5
     1  Fe   0.000000
     2  C    2.193993   0.000000
     3  C    2.284271   1.416198   0.000000
     4  C    2.191716   2.284117   1.415548   0.000000
     5  C    2.151374   2.300991   2.315091   1.436987   0.000000
     6  C    2.154880   1.436015   2.315238   2.301913   1.415492
     7  H    2.926570   3.329599   2.229269   1.081312   2.245029
     8  H    2.878042   3.350123   3.355791   2.246567   1.080784
     9  H    2.881225   2.245794   3.356059   3.351062   2.235739
    10  H    2.929598   1.081333   2.229511   3.329381   3.343781
    11  H    3.019086   2.230509   1.081103   2.230130   3.360092
    12  C    2.206675   3.757486   4.261805   4.398391   4.112878
    13  C    2.136389   3.687142   3.787574   4.090091   4.287673
    14  C    2.133959   4.103648   3.791788   3.668873   4.034975
    15  C    2.202921   4.396659   4.268094   3.754892   3.679459
    16  C    2.344988   4.299945   4.629200   4.308272   3.835990
    17  C    3.419169   5.119951   5.622912   5.139154   4.314719
    18  C    4.339797   6.082572   6.426515   5.658521   4.773075
    19  H    2.849036   4.592227   3.960888   3.832722   4.519537
    20  H    2.851539   3.860058   3.951767   4.571704   4.941561
    21  H    2.943095   5.074395   4.781910   3.979643   3.901992
    22  Co   5.511566   7.237913   7.756688   7.255032   6.432222
    23  C    6.665176   8.345789   8.921966   8.663452   7.991820
    24  C    7.450409   9.107462   9.707382   9.298268   8.478320
    25  C    7.447771   9.280930   9.706764   9.119237   8.351465
    26  C    6.660418   8.649695   8.920895   8.349666   7.772564
    27  C    6.149830   8.062279   8.421580   8.067142   7.559595
    28  H    5.703067   7.658121   7.919518   7.657255   7.326386
    29  H    6.719186   8.222885   8.905587   8.813862   8.159051
    30  H    8.120390   9.620150  10.332306   9.952130   9.030340
    31  H    8.115521   9.929379  10.330916   9.632454   8.802935
    32  H    6.709979   8.797205   8.903284   8.220185   7.747332
    33  C    4.343157   5.638163   6.424250   6.108304   5.118403
    34  C    5.451721   6.695651   7.459784   6.962997   5.830834
    35  C    5.449980   6.932724   7.460890   6.722899   5.645999
    36  H    4.488918   6.364412   6.476010   5.549144   4.825760
    37  H    6.377006   7.432206   8.305821   7.866212   6.668839
    38  H    6.374135   7.832916   8.307631   7.460160   6.360465
    39  H    4.494914   5.534359   6.471595   6.389423   5.455466
    40  H    2.947451   3.978868   4.769949   5.079160   4.651151
                    6          7          8          9         10
     6  C    0.000000
     7  H    3.344585   0.000000
     8  H    2.235777   2.696611   0.000000
     9  H    1.080786   4.361400   2.706141   0.000000
    10  H    2.244233   4.341392   4.360607   2.695953   0.000000
    11  H    3.360019   2.687015   4.366548   4.366495   2.686732
    12  C    3.700486   5.070922   4.609310   3.881293   3.972064
    13  C    4.056813   4.610822   4.945443   4.555604   3.911342
    14  C    4.288457   3.882842   4.524071   4.947716   4.636256
    15  C    4.098476   3.973312   3.851907   4.587685   5.072354
    16  C    3.832609   4.815259   4.008724   3.999813   4.801088
    17  C    4.302914   5.660657   4.185966   4.159983   5.627748
    18  C    5.088149   5.992265   4.322981   4.960378   6.736114
    19  H    4.940273   3.791786   5.024147   5.729783   5.151053
    20  H    4.551395   5.112508   5.729522   5.072036   3.837483
    21  H    4.624447   3.955590   3.821732   5.134322   5.872411
    22  Co   6.422527   7.686072   6.172231   6.150251   7.655608
    23  C    7.781815   9.138273   7.919008   7.505691   8.558046
    24  C    8.351222   9.745196   8.234976   7.980161   9.396736
    25  C    8.463337   9.421668   7.987591   8.207037   9.717389
    26  C    7.975544   8.571351   7.497536   7.891892   9.119439
    27  C    7.558699   8.401714   7.476901   7.472334   8.392848
    28  H    7.329251   7.961505   7.367403   7.369994   7.962958
    29  H    7.769560   9.381133   8.205944   7.445428   8.298802
    30  H    8.806734  10.462939   8.765453   8.316585   9.855450
    31  H    9.007180   9.884533   8.319549   8.725082  10.428364
    32  H    8.132752   8.306075   7.418246   8.166369   9.362471
    33  C    4.774653   6.774893   5.014747   4.315464   5.950404
    34  C    5.635492   7.558666   5.482654   5.074868   7.085229
    35  C    5.803103   7.136606   5.103852   5.428175   7.508981
    36  H    5.415572   5.687430   4.287469   5.468786   7.128244
    37  H    6.354759   8.511303   6.315841   5.660948   7.735103
    38  H    6.634183   7.790806   5.682895   6.250765   8.458202
    39  H    4.844091   7.161537   5.534167   4.308763   5.649148
    40  H    3.933743   5.873923   5.174441   3.870289   3.944448
                   11         12         13         14         15
    11  H    0.000000
    12  C    4.795202   0.000000
    13  C    4.033261   1.421848   0.000000
    14  C    4.044643   2.299532   1.426038   0.000000
    15  C    4.810946   2.289890   2.299465   1.422250   0.000000
    16  C    5.305695   1.431833   2.323090   2.323447   1.431996
    17  C    6.436817   2.563599   3.715076   3.715388   2.563564
    18  C    7.282191   3.906099   4.882318   4.534412   3.161003
    19  H    3.977798   3.346612   2.244754   1.080494   2.232617
    20  H    3.954294   2.232040   1.080513   2.244731   3.346619
    21  H    5.342272   3.336861   3.341531   2.227169   1.080933
    22  Co   8.523813   4.203132   5.323892   5.323523   4.201661
    23  C    9.549955   4.825366   5.830436   6.104067   5.340575
    24  C   10.430397   5.834906   6.932670   7.076128   6.104532
    25  C   10.432618   6.106027   7.075994   6.930254   5.830769
    26  C    9.553900   5.340993   6.102871   5.826805   4.819907
    27  C    8.986347   4.480278   5.245248   5.244028   4.477389
    28  H    8.379612   3.991930   4.522259   4.521030   3.989185
    29  H    9.494848   4.700091   5.726406   6.244051   5.659950
    30  H   11.098418   6.504607   7.696535   7.941159   6.960149
    31  H   11.102098   6.960468   7.939891   7.693024   6.499397
    32  H    9.502095   5.658071   6.240560   5.720310   4.692094
    33  C    7.273440   3.161196   4.534121   4.882604   3.906108
    34  C    8.379894   4.531451   5.864074   6.035404   4.878655
    35  C    8.384517   4.878610   6.035056   5.864389   4.531365
    36  H    7.281012   4.373950   5.093741   4.442109   3.024702
    37  H    9.241980   5.386509   6.765931   7.045227   5.933046
    38  H    9.249849   5.932973   7.044861   6.766198   5.386334
    39  H    7.264258   3.024906   4.441727   5.093835   4.373845
    40  H    5.314128   1.080992   2.226753   3.341575   3.336935
                   16         17         18         19         20
    16  C    0.000000
    17  C    1.435026   0.000000
    18  C    2.573302   1.440168   0.000000
    19  H    3.364189   4.712798   5.383923   0.000000
    20  H    3.363796   4.712424   5.935038   2.714781   0.000000
    21  H    2.242540   2.936397   3.018649   2.674993   4.355381
    22  Co   3.258832   2.159458   2.071887   6.242246   6.243353
    23  C    4.373183   3.733919   4.073057   6.982990   6.523551
    24  C    5.153055   4.179839   4.092980   7.960337   7.717041
    25  C    5.151878   4.178773   3.671501   7.713105   7.961758
    26  C    4.370958   3.732012   3.360246   6.518298   6.983504
    27  C    3.835811   3.455028   3.659641   6.005285   6.008265
    28  H    3.525246   3.570678   4.009752   5.208756   5.211865
    29  H    4.566865   4.077639   4.713232   7.158238   6.281351
    30  H    5.898718   4.818691   4.739528   8.870683   8.450927
    31  H    5.896518   4.816671   4.031474   8.445973   8.870905
    32  H    4.562573   4.074079   3.490021   6.273605   7.156507
    33  C    2.573227   1.440155   2.299281   5.935298   5.383471
    34  C    3.722139   2.330190   2.302380   7.042650   6.761588
    35  C    3.722147   2.330161   1.421274   6.762072   7.042236
    36  H    2.946533   2.248313   1.079973   5.125527   6.172662
    37  H    4.722182   3.372348   3.346398   8.070966   7.602540
    38  H    4.722180   3.372307   2.232873   7.603007   8.070563
    39  H    2.946260   2.248174   3.344917   6.172633   5.124930
    40  H    2.242528   2.936692   4.372918   4.355294   2.674131
                   21         22         23         24         25
    21  H    0.000000
    22  Co   4.348004   0.000000
    23  C    5.691790   2.071896   0.000000
    24  C    6.272904   2.088089   1.430281   0.000000
    25  C    5.757884   2.087787   2.304800   1.420351   0.000000
    26  C    4.729094   2.071436   2.299745   2.304825   1.430291
    27  C    4.700699   2.085692   1.424039   2.312620   2.312611
    28  H    4.320197   2.829211   2.237461   3.356389   3.356373
    29  H    6.184100   2.817717   1.080141   2.240235   3.347156
    30  H    7.160634   2.835273   2.241204   1.079969   2.234536
    31  H    6.286301   2.834650   3.349505   2.234611   1.079960
    32  H    4.386957   2.816918   3.343756   3.347205   2.240308
    33  C    4.372651   2.072097   3.362742   3.673904   4.093480
    34  C    5.087988   2.053120   3.633004   3.364925   3.653188
    35  C    4.435851   2.053105   4.059256   3.652909   3.363549
    36  H    2.520895   2.822932   4.720287   4.734457   4.026946
    37  H    6.167527   2.794193   3.976583   3.482710   3.995656
    38  H    5.126157   2.794254   4.692842   3.994637   3.481066
    39  H    5.032564   2.823218   3.502585   4.030491   4.735882
    40  H    4.352353   4.351560   4.738609   5.765753   6.277858
                   26         27         28         29         30
    26  C    0.000000
    27  C    1.424040   0.000000
    28  H    2.237435   1.079972   0.000000
    29  H    3.343774   2.236481   2.694841   0.000000
    30  H    3.349510   3.354888   4.364743   2.694801   0.000000
    31  H    2.241101   3.354824   4.364648   4.358238   2.694402
    32  H    1.080149   2.236439   2.694726   4.354419   4.358259
    33  C    4.072469   3.660058   4.009641   3.493862   4.035103
    34  C    4.058882   4.069218   4.707559   3.986112   3.507731
    35  C    3.631866   4.069122   4.707735   4.701127   4.017597
    36  H    3.499229   4.021493   4.261892   5.459974   5.477461
    37  H    4.693018   4.701138   5.439180   4.215719   3.284004
    38  H    3.975750   4.701062   5.439533   5.434614   4.248660
    39  H    4.720232   4.022207   4.261661   3.292300   4.276113
    40  H    5.695681   4.707288   4.326455   4.399445   6.295207
                   31         32         33         34         35
    31  H    0.000000
    32  H    2.694737   0.000000
    33  C    4.739417   4.711349   0.000000
    34  C    4.017453   4.700000   1.421241   0.000000
    35  C    3.505377   3.984350   2.302301   1.426881   0.000000
    36  H    4.270965   3.287239   3.345004   3.343509   2.226897
    37  H    4.249684   5.434278   2.232910   1.079936   2.240861
    38  H    3.281189   4.214696   3.346360   2.240914   1.079949
    39  H    5.478438   5.458511   1.079910   2.226842   3.343395
    40  H    7.164244   6.185561   3.019223   4.436188   5.088170
                   36         37         38         39         40
    36  H    0.000000
    37  H    4.353090   0.000000
    38  H    2.677949   2.701908   0.000000
    39  H    4.358965   2.678043   4.353042   0.000000
    40  H    5.032945   5.126610   6.167699   2.521681   0.000000
 Symmetry turned off by external request.
 Stoichiometry    C20H18CoFe(1+,3)
 Framework group  C1[X(C20H18CoFe)]
 Deg. of freedom   114
 Full point group                 C1      NOp   1
 Rotational constants (GHZ):           0.7151258           0.1395705           0.1305112
 Standard basis: 6-311+G(d) (5D, 7F)
 AO basis set in the form of general basis input (Overlap normalization):
      1 0
 S   6 1.00       0.000000000000
      0.2575390000D+06  0.6141471350D-03
      0.3863690000D+05  0.4786112155D-02
      0.8891440000D+04  0.2439646550D-01
      0.2544010000D+04  0.9669640753D-01
      0.8447770000D+03  0.2972260358D+00
      0.3125270000D+03  0.6653966545D+00
 S   1 1.00       0.000000000000
      0.1255930000D+03  0.1000000000D+01
 S   1 1.00       0.000000000000
      0.5349870000D+02  0.1000000000D+01
 S   1 1.00       0.000000000000
      0.1771510000D+02  0.1000000000D+01
 S   1 1.00       0.000000000000
      0.7376770000D+01  0.1000000000D+01
 S   1 1.00       0.000000000000
      0.2018470000D+01  0.1000000000D+01
 S   1 1.00       0.000000000000
      0.7799350000D+00  0.1000000000D+01
 S   1 1.00       0.000000000000
      0.1142200000D+00  0.1000000000D+01
 S   1 1.00       0.000000000000
      0.4188900000D-01  0.1000000000D+01
 S   1 1.00       0.000000000000
      0.1256700000D-01  0.1000000000D+01
 P   5 1.00       0.000000000000
      0.1678400000D+04  0.3477490211D-02
      0.3963920000D+03  0.2814113564D-01
      0.1285880000D+03  0.1284716163D+00
      0.4911580000D+02  0.3629857352D+00
      0.2050350000D+02  0.5989522998D+00
 P   1 1.00       0.000000000000
      0.8987120000D+01  0.1000000000D+01
 P   1 1.00       0.000000000000
      0.3682490000D+01  0.1000000000D+01
 P   1 1.00       0.000000000000
      0.1521750000D+01  0.1000000000D+01
 P   1 1.00       0.000000000000
      0.5926840000D+00  0.1000000000D+01
 P   1 1.00       0.000000000000
      0.1349150000D+00  0.1000000000D+01
 P   1 1.00       0.000000000000
      0.4184300000D-01  0.1000000000D+01
 D   3 1.00       0.000000000000
      0.4145260000D+02  0.5499267257D-01
      0.1154030000D+02  0.2984190189D+00
      0.3885430000D+01  0.7735986352D+00
 D   1 1.00       0.000000000000
      0.1323800000D+01  0.1000000000D+01
 D   1 1.00       0.000000000000
      0.4166800000D+00  0.1000000000D+01
 D   1 1.00       0.000000000000
      0.1133000000D+00  0.1000000000D+01
 F   1 1.00       0.000000000000
      0.1050000000D+01  0.1000000000D+01
 ****
      2 0
 S   6 1.00       0.000000000000
      0.4563240000D+04  0.1966650249D-02
      0.6820240000D+03  0.1523060193D-01
      0.1549730000D+03  0.7612690966D-01
      0.4445530000D+02  0.2608010331D+00
      0.1302900000D+02  0.6164620782D+00
      0.1827730000D+01  0.2210060280D+00
 SP   3 1.00       0.000000000000
      0.2096420000D+02  0.1146600807D+00  0.4024869267D-01
      0.4803310000D+01  0.9199996477D+00  0.2375939567D+00
      0.1459330000D+01 -0.3030682134D-02  0.8158538515D+00
 SP   1 1.00       0.000000000000
      0.4834560000D+00  0.1000000000D+01  0.1000000000D+01
 SP   1 1.00       0.000000000000
      0.1455850000D+00  0.1000000000D+01  0.1000000000D+01
 SP   1 1.00       0.000000000000
      0.4380000000D-01  0.1000000000D+01  0.1000000000D+01
 D   1 1.00       0.000000000000
      0.6260000000D+00  0.1000000000D+01
 ****
      3 0
 S   6 1.00       0.000000000000
      0.4563240000D+04  0.1966650249D-02
      0.6820240000D+03  0.1523060193D-01
      0.1549730000D+03  0.7612690966D-01
      0.4445530000D+02  0.2608010331D+00
      0.1302900000D+02  0.6164620782D+00
      0.1827730000D+01  0.2210060280D+00
 SP   3 1.00       0.000000000000
      0.2096420000D+02  0.1146600807D+00  0.4024869267D-01
      0.4803310000D+01  0.9199996477D+00  0.2375939567D+00
      0.1459330000D+01 -0.3030682134D-02  0.8158538515D+00
 SP   1 1.00       0.000000000000
      0.4834560000D+00  0.1000000000D+01  0.1000000000D+01
 SP   1 1.00       0.000000000000
      0.1455850000D+00  0.1000000000D+01  0.1000000000D+01
 SP   1 1.00       0.000000000000
      0.4380000000D-01  0.1000000000D+01  0.1000000000D+01
 D   1 1.00       0.000000000000
      0.6260000000D+00  0.1000000000D+01
 ****
      4 0
 S   6 1.00       0.000000000000
      0.4563240000D+04  0.1966650249D-02
      0.6820240000D+03  0.1523060193D-01
      0.1549730000D+03  0.7612690966D-01
      0.4445530000D+02  0.2608010331D+00
      0.1302900000D+02  0.6164620782D+00
      0.1827730000D+01  0.2210060280D+00
 SP   3 1.00       0.000000000000
      0.2096420000D+02  0.1146600807D+00  0.4024869267D-01
      0.4803310000D+01  0.9199996477D+00  0.2375939567D+00
      0.1459330000D+01 -0.3030682134D-02  0.8158538515D+00
 SP   1 1.00       0.000000000000
      0.4834560000D+00  0.1000000000D+01  0.1000000000D+01
 SP   1 1.00       0.000000000000
      0.1455850000D+00  0.1000000000D+01  0.1000000000D+01
 SP   1 1.00       0.000000000000
      0.4380000000D-01  0.1000000000D+01  0.1000000000D+01
 D   1 1.00       0.000000000000
      0.6260000000D+00  0.1000000000D+01
 ****
      5 0
 S   6 1.00       0.000000000000
      0.4563240000D+04  0.1966650249D-02
      0.6820240000D+03  0.1523060193D-01
      0.1549730000D+03  0.7612690966D-01
      0.4445530000D+02  0.2608010331D+00
      0.1302900000D+02  0.6164620782D+00
      0.1827730000D+01  0.2210060280D+00
 SP   3 1.00       0.000000000000
      0.2096420000D+02  0.1146600807D+00  0.4024869267D-01
      0.4803310000D+01  0.9199996477D+00  0.2375939567D+00
      0.1459330000D+01 -0.3030682134D-02  0.8158538515D+00
 SP   1 1.00       0.000000000000
      0.4834560000D+00  0.1000000000D+01  0.1000000000D+01
 SP   1 1.00       0.000000000000
      0.1455850000D+00  0.1000000000D+01  0.1000000000D+01
 SP   1 1.00       0.000000000000
      0.4380000000D-01  0.1000000000D+01  0.1000000000D+01
 D   1 1.00       0.000000000000
      0.6260000000D+00  0.1000000000D+01
 ****
      6 0
 S   6 1.00       0.000000000000
      0.4563240000D+04  0.1966650249D-02
      0.6820240000D+03  0.1523060193D-01
      0.1549730000D+03  0.7612690966D-01
      0.4445530000D+02  0.2608010331D+00
      0.1302900000D+02  0.6164620782D+00
      0.1827730000D+01  0.2210060280D+00
 SP   3 1.00       0.000000000000
      0.2096420000D+02  0.1146600807D+00  0.4024869267D-01
      0.4803310000D+01  0.9199996477D+00  0.2375939567D+00
      0.1459330000D+01 -0.3030682134D-02  0.8158538515D+00
 SP   1 1.00       0.000000000000
      0.4834560000D+00  0.1000000000D+01  0.1000000000D+01
 SP   1 1.00       0.000000000000
      0.1455850000D+00  0.1000000000D+01  0.1000000000D+01
 SP   1 1.00       0.000000000000
      0.4380000000D-01  0.1000000000D+01  0.1000000000D+01
 D   1 1.00       0.000000000000
      0.6260000000D+00  0.1000000000D+01
 ****
      7 0
 S   3 1.00       0.000000000000
      0.3386500000D+02  0.2549381454D-01
      0.5094790000D+01  0.1903731086D+00
      0.1158790000D+01  0.8521614860D+00
 S   1 1.00       0.000000000000
      0.3258400000D+00  0.1000000000D+01
 S   1 1.00       0.000000000000
      0.1027410000D+00  0.1000000000D+01
 ****
      8 0
 S   3 1.00       0.000000000000
      0.3386500000D+02  0.2549381454D-01
      0.5094790000D+01  0.1903731086D+00
      0.1158790000D+01  0.8521614860D+00
 S   1 1.00       0.000000000000
      0.3258400000D+00  0.1000000000D+01
 S   1 1.00       0.000000000000
      0.1027410000D+00  0.1000000000D+01
 ****
      9 0
 S   3 1.00       0.000000000000
      0.3386500000D+02  0.2549381454D-01
      0.5094790000D+01  0.1903731086D+00
      0.1158790000D+01  0.8521614860D+00
 S   1 1.00       0.000000000000
      0.3258400000D+00  0.1000000000D+01
 S   1 1.00       0.000000000000
      0.1027410000D+00  0.1000000000D+01
 ****
     10 0
 S   3 1.00       0.000000000000
      0.3386500000D+02  0.2549381454D-01
      0.5094790000D+01  0.1903731086D+00
      0.1158790000D+01  0.8521614860D+00
 S   1 1.00       0.000000000000
      0.3258400000D+00  0.1000000000D+01
 S   1 1.00       0.000000000000
      0.1027410000D+00  0.1000000000D+01
 ****
     11 0
 S   3 1.00       0.000000000000
      0.3386500000D+02  0.2549381454D-01
      0.5094790000D+01  0.1903731086D+00
      0.1158790000D+01  0.8521614860D+00
 S   1 1.00       0.000000000000
      0.3258400000D+00  0.1000000000D+01
 S   1 1.00       0.000000000000
      0.1027410000D+00  0.1000000000D+01
 ****
     12 0
 S   6 1.00       0.000000000000
      0.4563240000D+04  0.1966650249D-02
      0.6820240000D+03  0.1523060193D-01
      0.1549730000D+03  0.7612690966D-01
      0.4445530000D+02  0.2608010331D+00
      0.1302900000D+02  0.6164620782D+00
      0.1827730000D+01  0.2210060280D+00
 SP   3 1.00       0.000000000000
      0.2096420000D+02  0.1146600807D+00  0.4024869267D-01
      0.4803310000D+01  0.9199996477D+00  0.2375939567D+00
      0.1459330000D+01 -0.3030682134D-02  0.8158538515D+00
 SP   1 1.00       0.000000000000
      0.4834560000D+00  0.1000000000D+01  0.1000000000D+01
 SP   1 1.00       0.000000000000
      0.1455850000D+00  0.1000000000D+01  0.1000000000D+01
 SP   1 1.00       0.000000000000
      0.4380000000D-01  0.1000000000D+01  0.1000000000D+01
 D   1 1.00       0.000000000000
      0.6260000000D+00  0.1000000000D+01
 ****
     13 0
 S   6 1.00       0.000000000000
      0.4563240000D+04  0.1966650249D-02
      0.6820240000D+03  0.1523060193D-01
      0.1549730000D+03  0.7612690966D-01
      0.4445530000D+02  0.2608010331D+00
      0.1302900000D+02  0.6164620782D+00
      0.1827730000D+01  0.2210060280D+00
 SP   3 1.00       0.000000000000
      0.2096420000D+02  0.1146600807D+00  0.4024869267D-01
      0.4803310000D+01  0.9199996477D+00  0.2375939567D+00
      0.1459330000D+01 -0.3030682134D-02  0.8158538515D+00
 SP   1 1.00       0.000000000000
      0.4834560000D+00  0.1000000000D+01  0.1000000000D+01
 SP   1 1.00       0.000000000000
      0.1455850000D+00  0.1000000000D+01  0.1000000000D+01
 SP   1 1.00       0.000000000000
      0.4380000000D-01  0.1000000000D+01  0.1000000000D+01
 D   1 1.00       0.000000000000
      0.6260000000D+00  0.1000000000D+01
 ****
     14 0
 S   6 1.00       0.000000000000
      0.4563240000D+04  0.1966650249D-02
      0.6820240000D+03  0.1523060193D-01
      0.1549730000D+03  0.7612690966D-01
      0.4445530000D+02  0.2608010331D+00
      0.1302900000D+02  0.6164620782D+00
      0.1827730000D+01  0.2210060280D+00
 SP   3 1.00       0.000000000000
      0.2096420000D+02  0.1146600807D+00  0.4024869267D-01
      0.4803310000D+01  0.9199996477D+00  0.2375939567D+00
      0.1459330000D+01 -0.3030682134D-02  0.8158538515D+00
 SP   1 1.00       0.000000000000
      0.4834560000D+00  0.1000000000D+01  0.1000000000D+01
 SP   1 1.00       0.000000000000
      0.1455850000D+00  0.1000000000D+01  0.1000000000D+01
 SP   1 1.00       0.000000000000
      0.4380000000D-01  0.1000000000D+01  0.1000000000D+01
 D   1 1.00       0.000000000000
      0.6260000000D+00  0.1000000000D+01
 ****
     15 0
 S   6 1.00       0.000000000000
      0.4563240000D+04  0.1966650249D-02
      0.6820240000D+03  0.1523060193D-01
      0.1549730000D+03  0.7612690966D-01
      0.4445530000D+02  0.2608010331D+00
      0.1302900000D+02  0.6164620782D+00
      0.1827730000D+01  0.2210060280D+00
 SP   3 1.00       0.000000000000
      0.2096420000D+02  0.1146600807D+00  0.4024869267D-01
      0.4803310000D+01  0.9199996477D+00  0.2375939567D+00
      0.1459330000D+01 -0.3030682134D-02  0.8158538515D+00
 SP   1 1.00       0.000000000000
      0.4834560000D+00  0.1000000000D+01  0.1000000000D+01
 SP   1 1.00       0.000000000000
      0.1455850000D+00  0.1000000000D+01  0.1000000000D+01
 SP   1 1.00       0.000000000000
      0.4380000000D-01  0.1000000000D+01  0.1000000000D+01
 D   1 1.00       0.000000000000
      0.6260000000D+00  0.1000000000D+01
 ****
     16 0
 S   6 1.00       0.000000000000
      0.4563240000D+04  0.1966650249D-02
      0.6820240000D+03  0.1523060193D-01
      0.1549730000D+03  0.7612690966D-01
      0.4445530000D+02  0.2608010331D+00
      0.1302900000D+02  0.6164620782D+00
      0.1827730000D+01  0.2210060280D+00
 SP   3 1.00       0.000000000000
      0.2096420000D+02  0.1146600807D+00  0.4024869267D-01
      0.4803310000D+01  0.9199996477D+00  0.2375939567D+00
      0.1459330000D+01 -0.3030682134D-02  0.8158538515D+00
 SP   1 1.00       0.000000000000
      0.4834560000D+00  0.1000000000D+01  0.1000000000D+01
 SP   1 1.00       0.000000000000
      0.1455850000D+00  0.1000000000D+01  0.1000000000D+01
 SP   1 1.00       0.000000000000
      0.4380000000D-01  0.1000000000D+01  0.1000000000D+01
 D   1 1.00       0.000000000000
      0.6260000000D+00  0.1000000000D+01
 ****
     17 0
 S   6 1.00       0.000000000000
      0.4563240000D+04  0.1966650249D-02
      0.6820240000D+03  0.1523060193D-01
      0.1549730000D+03  0.7612690966D-01
      0.4445530000D+02  0.2608010331D+00
      0.1302900000D+02  0.6164620782D+00
      0.1827730000D+01  0.2210060280D+00
 SP   3 1.00       0.000000000000
      0.2096420000D+02  0.1146600807D+00  0.4024869267D-01
      0.4803310000D+01  0.9199996477D+00  0.2375939567D+00
      0.1459330000D+01 -0.3030682134D-02  0.8158538515D+00
 SP   1 1.00       0.000000000000
      0.4834560000D+00  0.1000000000D+01  0.1000000000D+01
 SP   1 1.00       0.000000000000
      0.1455850000D+00  0.1000000000D+01  0.1000000000D+01
 SP   1 1.00       0.000000000000
      0.4380000000D-01  0.1000000000D+01  0.1000000000D+01
 D   1 1.00       0.000000000000
      0.6260000000D+00  0.1000000000D+01
 ****
     18 0
 S   6 1.00       0.000000000000
      0.4563240000D+04  0.1966650249D-02
      0.6820240000D+03  0.1523060193D-01
      0.1549730000D+03  0.7612690966D-01
      0.4445530000D+02  0.2608010331D+00
      0.1302900000D+02  0.6164620782D+00
      0.1827730000D+01  0.2210060280D+00
 SP   3 1.00       0.000000000000
      0.2096420000D+02  0.1146600807D+00  0.4024869267D-01
      0.4803310000D+01  0.9199996477D+00  0.2375939567D+00
      0.1459330000D+01 -0.3030682134D-02  0.8158538515D+00
 SP   1 1.00       0.000000000000
      0.4834560000D+00  0.1000000000D+01  0.1000000000D+01
 SP   1 1.00       0.000000000000
      0.1455850000D+00  0.1000000000D+01  0.1000000000D+01
 SP   1 1.00       0.000000000000
      0.4380000000D-01  0.1000000000D+01  0.1000000000D+01
 D   1 1.00       0.000000000000
      0.6260000000D+00  0.1000000000D+01
 ****
     19 0
 S   3 1.00       0.000000000000
      0.3386500000D+02  0.2549381454D-01
      0.5094790000D+01  0.1903731086D+00
      0.1158790000D+01  0.8521614860D+00
 S   1 1.00       0.000000000000
      0.3258400000D+00  0.1000000000D+01
 S   1 1.00       0.000000000000
      0.1027410000D+00  0.1000000000D+01
 ****
     20 0
 S   3 1.00       0.000000000000
      0.3386500000D+02  0.2549381454D-01
      0.5094790000D+01  0.1903731086D+00
      0.1158790000D+01  0.8521614860D+00
 S   1 1.00       0.000000000000
      0.3258400000D+00  0.1000000000D+01
 S   1 1.00       0.000000000000
      0.1027410000D+00  0.1000000000D+01
 ****
     21 0
 S   3 1.00       0.000000000000
      0.3386500000D+02  0.2549381454D-01
      0.5094790000D+01  0.1903731086D+00
      0.1158790000D+01  0.8521614860D+00
 S   1 1.00       0.000000000000
      0.3258400000D+00  0.1000000000D+01
 S   1 1.00       0.000000000000
      0.1027410000D+00  0.1000000000D+01
 ****
     22 0
 S   6 1.00       0.000000000000
      0.2709910000D+06  0.6356283010D-03
      0.3973480000D+05  0.4962001576D-02
      0.9057460000D+04  0.2538412376D-01
      0.2598210000D+04  0.9942456877D-01
      0.8682000000D+03  0.3008367236D+00
      0.3234310000D+03  0.6587364654D+00
 S   1 1.00       0.000000000000
      0.1308600000D+03  0.1000000000D+01
 S   1 1.00       0.000000000000
      0.5612190000D+02  0.1000000000D+01
 S   1 1.00       0.000000000000
      0.1892190000D+02  0.1000000000D+01
 S   1 1.00       0.000000000000
      0.7952380000D+01  0.1000000000D+01
 S   1 1.00       0.000000000000
      0.2197540000D+01  0.1000000000D+01
 S   1 1.00       0.000000000000
      0.8467130000D+00  0.1000000000D+01
 S   1 1.00       0.000000000000
      0.1222660000D+00  0.1000000000D+01
 S   1 1.00       0.000000000000
      0.4417200000D-01  0.1000000000D+01
 S   1 1.00       0.000000000000
      0.1325200000D-01  0.1000000000D+01
 P   5 1.00       0.000000000000
      0.1636210000D+04  0.3956796149D-02
      0.3909030000D+03  0.3122660745D-01
      0.1278840000D+03  0.1382606168D+00
      0.4924130000D+02  0.3736766201D+00
      0.2075120000D+02  0.5783873506D+00
 P   1 1.00       0.000000000000
      0.9203680000D+01  0.1000000000D+01
 P   1 1.00       0.000000000000
      0.3817790000D+01  0.1000000000D+01
 P   1 1.00       0.000000000000
      0.1587620000D+01  0.1000000000D+01
 P   1 1.00       0.000000000000
      0.6246600000D+00  0.1000000000D+01
 P   1 1.00       0.000000000000
      0.1413080000D+00  0.1000000000D+01
 P   1 1.00       0.000000000000
      0.4340200000D-01  0.1000000000D+01
 D   3 1.00       0.000000000000
      0.4497740000D+02  0.5618303902D-01
      0.1256900000D+02  0.3033071410D+00
      0.4244220000D+01  0.7686832084D+00
 D   1 1.00       0.000000000000
      0.1443300000D+01  0.1000000000D+01
 D   1 1.00       0.000000000000
      0.4499650000D+00  0.1000000000D+01
 D   1 1.00       0.000000000000
      0.1219000000D+00  0.1000000000D+01
 F   1 1.00       0.000000000000
      0.1170000000D+01  0.1000000000D+01
 ****
     23 0
 S   6 1.00       0.000000000000
      0.4563240000D+04  0.1966650249D-02
      0.6820240000D+03  0.1523060193D-01
      0.1549730000D+03  0.7612690966D-01
      0.4445530000D+02  0.2608010331D+00
      0.1302900000D+02  0.6164620782D+00
      0.1827730000D+01  0.2210060280D+00
 SP   3 1.00       0.000000000000
      0.2096420000D+02  0.1146600807D+00  0.4024869267D-01
      0.4803310000D+01  0.9199996477D+00  0.2375939567D+00
      0.1459330000D+01 -0.3030682134D-02  0.8158538515D+00
 SP   1 1.00       0.000000000000
      0.4834560000D+00  0.1000000000D+01  0.1000000000D+01
 SP   1 1.00       0.000000000000
      0.1455850000D+00  0.1000000000D+01  0.1000000000D+01
 SP   1 1.00       0.000000000000
      0.4380000000D-01  0.1000000000D+01  0.1000000000D+01
 D   1 1.00       0.000000000000
      0.6260000000D+00  0.1000000000D+01
 ****
     24 0
 S   6 1.00       0.000000000000
      0.4563240000D+04  0.1966650249D-02
      0.6820240000D+03  0.1523060193D-01
      0.1549730000D+03  0.7612690966D-01
      0.4445530000D+02  0.2608010331D+00
      0.1302900000D+02  0.6164620782D+00
      0.1827730000D+01  0.2210060280D+00
 SP   3 1.00       0.000000000000
      0.2096420000D+02  0.1146600807D+00  0.4024869267D-01
      0.4803310000D+01  0.9199996477D+00  0.2375939567D+00
      0.1459330000D+01 -0.3030682134D-02  0.8158538515D+00
 SP   1 1.00       0.000000000000
      0.4834560000D+00  0.1000000000D+01  0.1000000000D+01
 SP   1 1.00       0.000000000000
      0.1455850000D+00  0.1000000000D+01  0.1000000000D+01
 SP   1 1.00       0.000000000000
      0.4380000000D-01  0.1000000000D+01  0.1000000000D+01
 D   1 1.00       0.000000000000
      0.6260000000D+00  0.1000000000D+01
 ****
     25 0
 S   6 1.00       0.000000000000
      0.4563240000D+04  0.1966650249D-02
      0.6820240000D+03  0.1523060193D-01
      0.1549730000D+03  0.7612690966D-01
      0.4445530000D+02  0.2608010331D+00
      0.1302900000D+02  0.6164620782D+00
      0.1827730000D+01  0.2210060280D+00
 SP   3 1.00       0.000000000000
      0.2096420000D+02  0.1146600807D+00  0.4024869267D-01
      0.4803310000D+01  0.9199996477D+00  0.2375939567D+00
      0.1459330000D+01 -0.3030682134D-02  0.8158538515D+00
 SP   1 1.00       0.000000000000
      0.4834560000D+00  0.1000000000D+01  0.1000000000D+01
 SP   1 1.00       0.000000000000
      0.1455850000D+00  0.1000000000D+01  0.1000000000D+01
 SP   1 1.00       0.000000000000
      0.4380000000D-01  0.1000000000D+01  0.1000000000D+01
 D   1 1.00       0.000000000000
      0.6260000000D+00  0.1000000000D+01
 ****
     26 0
 S   6 1.00       0.000000000000
      0.4563240000D+04  0.1966650249D-02
      0.6820240000D+03  0.1523060193D-01
      0.1549730000D+03  0.7612690966D-01
      0.4445530000D+02  0.2608010331D+00
      0.1302900000D+02  0.6164620782D+00
      0.1827730000D+01  0.2210060280D+00
 SP   3 1.00       0.000000000000
      0.2096420000D+02  0.1146600807D+00  0.4024869267D-01
      0.4803310000D+01  0.9199996477D+00  0.2375939567D+00
      0.1459330000D+01 -0.3030682134D-02  0.8158538515D+00
 SP   1 1.00       0.000000000000
      0.4834560000D+00  0.1000000000D+01  0.1000000000D+01
 SP   1 1.00       0.000000000000
      0.1455850000D+00  0.1000000000D+01  0.1000000000D+01
 SP   1 1.00       0.000000000000
      0.4380000000D-01  0.1000000000D+01  0.1000000000D+01
 D   1 1.00       0.000000000000
      0.6260000000D+00  0.1000000000D+01
 ****
     27 0
 S   6 1.00       0.000000000000
      0.4563240000D+04  0.1966650249D-02
      0.6820240000D+03  0.1523060193D-01
      0.1549730000D+03  0.7612690966D-01
      0.4445530000D+02  0.2608010331D+00
      0.1302900000D+02  0.6164620782D+00
      0.1827730000D+01  0.2210060280D+00
 SP   3 1.00       0.000000000000
      0.2096420000D+02  0.1146600807D+00  0.4024869267D-01
      0.4803310000D+01  0.9199996477D+00  0.2375939567D+00
      0.1459330000D+01 -0.3030682134D-02  0.8158538515D+00
 SP   1 1.00       0.000000000000
      0.4834560000D+00  0.1000000000D+01  0.1000000000D+01
 SP   1 1.00       0.000000000000
      0.1455850000D+00  0.1000000000D+01  0.1000000000D+01
 SP   1 1.00       0.000000000000
      0.4380000000D-01  0.1000000000D+01  0.1000000000D+01
 D   1 1.00       0.000000000000
      0.6260000000D+00  0.1000000000D+01
 ****
     28 0
 S   3 1.00       0.000000000000
      0.3386500000D+02  0.2549381454D-01
      0.5094790000D+01  0.1903731086D+00
      0.1158790000D+01  0.8521614860D+00
 S   1 1.00       0.000000000000
      0.3258400000D+00  0.1000000000D+01
 S   1 1.00       0.000000000000
      0.1027410000D+00  0.1000000000D+01
 ****
     29 0
 S   3 1.00       0.000000000000
      0.3386500000D+02  0.2549381454D-01
      0.5094790000D+01  0.1903731086D+00
      0.1158790000D+01  0.8521614860D+00
 S   1 1.00       0.000000000000
      0.3258400000D+00  0.1000000000D+01
 S   1 1.00       0.000000000000
      0.1027410000D+00  0.1000000000D+01
 ****
     30 0
 S   3 1.00       0.000000000000
      0.3386500000D+02  0.2549381454D-01
      0.5094790000D+01  0.1903731086D+00
      0.1158790000D+01  0.8521614860D+00
 S   1 1.00       0.000000000000
      0.3258400000D+00  0.1000000000D+01
 S   1 1.00       0.000000000000
      0.1027410000D+00  0.1000000000D+01
 ****
     31 0
 S   3 1.00       0.000000000000
      0.3386500000D+02  0.2549381454D-01
      0.5094790000D+01  0.1903731086D+00
      0.1158790000D+01  0.8521614860D+00
 S   1 1.00       0.000000000000
      0.3258400000D+00  0.1000000000D+01
 S   1 1.00       0.000000000000
      0.1027410000D+00  0.1000000000D+01
 ****
     32 0
 S   3 1.00       0.000000000000
      0.3386500000D+02  0.2549381454D-01
      0.5094790000D+01  0.1903731086D+00
      0.1158790000D+01  0.8521614860D+00
 S   1 1.00       0.000000000000
      0.3258400000D+00  0.1000000000D+01
 S   1 1.00       0.000000000000
      0.1027410000D+00  0.1000000000D+01
 ****
     33 0
 S   6 1.00       0.000000000000
      0.4563240000D+04  0.1966650249D-02
      0.6820240000D+03  0.1523060193D-01
      0.1549730000D+03  0.7612690966D-01
      0.4445530000D+02  0.2608010331D+00
      0.1302900000D+02  0.6164620782D+00
      0.1827730000D+01  0.2210060280D+00
 SP   3 1.00       0.000000000000
      0.2096420000D+02  0.1146600807D+00  0.4024869267D-01
      0.4803310000D+01  0.9199996477D+00  0.2375939567D+00
      0.1459330000D+01 -0.3030682134D-02  0.8158538515D+00
 SP   1 1.00       0.000000000000
      0.4834560000D+00  0.1000000000D+01  0.1000000000D+01
 SP   1 1.00       0.000000000000
      0.1455850000D+00  0.1000000000D+01  0.1000000000D+01
 SP   1 1.00       0.000000000000
      0.4380000000D-01  0.1000000000D+01  0.1000000000D+01
 D   1 1.00       0.000000000000
      0.6260000000D+00  0.1000000000D+01
 ****
     34 0
 S   6 1.00       0.000000000000
      0.4563240000D+04  0.1966650249D-02
      0.6820240000D+03  0.1523060193D-01
      0.1549730000D+03  0.7612690966D-01
      0.4445530000D+02  0.2608010331D+00
      0.1302900000D+02  0.6164620782D+00
      0.1827730000D+01  0.2210060280D+00
 SP   3 1.00       0.000000000000
      0.2096420000D+02  0.1146600807D+00  0.4024869267D-01
      0.4803310000D+01  0.9199996477D+00  0.2375939567D+00
      0.1459330000D+01 -0.3030682134D-02  0.8158538515D+00
 SP   1 1.00       0.000000000000
      0.4834560000D+00  0.1000000000D+01  0.1000000000D+01
 SP   1 1.00       0.000000000000
      0.1455850000D+00  0.1000000000D+01  0.1000000000D+01
 SP   1 1.00       0.000000000000
      0.4380000000D-01  0.1000000000D+01  0.1000000000D+01
 D   1 1.00       0.000000000000
      0.6260000000D+00  0.1000000000D+01
 ****
     35 0
 S   6 1.00       0.000000000000
      0.4563240000D+04  0.1966650249D-02
      0.6820240000D+03  0.1523060193D-01
      0.1549730000D+03  0.7612690966D-01
      0.4445530000D+02  0.2608010331D+00
      0.1302900000D+02  0.6164620782D+00
      0.1827730000D+01  0.2210060280D+00
 SP   3 1.00       0.000000000000
      0.2096420000D+02  0.1146600807D+00  0.4024869267D-01
      0.4803310000D+01  0.9199996477D+00  0.2375939567D+00
      0.1459330000D+01 -0.3030682134D-02  0.8158538515D+00
 SP   1 1.00       0.000000000000
      0.4834560000D+00  0.1000000000D+01  0.1000000000D+01
 SP   1 1.00       0.000000000000
      0.1455850000D+00  0.1000000000D+01  0.1000000000D+01
 SP   1 1.00       0.000000000000
      0.4380000000D-01  0.1000000000D+01  0.1000000000D+01
 D   1 1.00       0.000000000000
      0.6260000000D+00  0.1000000000D+01
 ****
     36 0
 S   3 1.00       0.000000000000
      0.3386500000D+02  0.2549381454D-01
      0.5094790000D+01  0.1903731086D+00
      0.1158790000D+01  0.8521614860D+00
 S   1 1.00       0.000000000000
      0.3258400000D+00  0.1000000000D+01
 S   1 1.00       0.000000000000
      0.1027410000D+00  0.1000000000D+01
 ****
     37 0
 S   3 1.00       0.000000000000
      0.3386500000D+02  0.2549381454D-01
      0.5094790000D+01  0.1903731086D+00
      0.1158790000D+01  0.8521614860D+00
 S   1 1.00       0.000000000000
      0.3258400000D+00  0.1000000000D+01
 S   1 1.00       0.000000000000
      0.1027410000D+00  0.1000000000D+01
 ****
     38 0
 S   3 1.00       0.000000000000
      0.3386500000D+02  0.2549381454D-01
      0.5094790000D+01  0.1903731086D+00
      0.1158790000D+01  0.8521614860D+00
 S   1 1.00       0.000000000000
      0.3258400000D+00  0.1000000000D+01
 S   1 1.00       0.000000000000
      0.1027410000D+00  0.1000000000D+01
 ****
     39 0
 S   3 1.00       0.000000000000
      0.3386500000D+02  0.2549381454D-01
      0.5094790000D+01  0.1903731086D+00
      0.1158790000D+01  0.8521614860D+00
 S   1 1.00       0.000000000000
      0.3258400000D+00  0.1000000000D+01
 S   1 1.00       0.000000000000
      0.1027410000D+00  0.1000000000D+01
 ****
     40 0
 S   3 1.00       0.000000000000
      0.3386500000D+02  0.2549381454D-01
      0.5094790000D+01  0.1903731086D+00
      0.1158790000D+01  0.8521614860D+00
 S   1 1.00       0.000000000000
      0.3258400000D+00  0.1000000000D+01
 S   1 1.00       0.000000000000
      0.1027410000D+00  0.1000000000D+01
 ****

   610 basis functions,   998 primitive gaussians,   644 cartesian basis functions
    96 alpha electrons       94 beta electrons
       nuclear repulsion energy      2649.8124086299 Hartrees.
 NAtoms=   40 NActive=   40 NUniq=   40 SFac= 1.00D+00 NAtFMM=   60 NAOKFM=F Big=F
 Integral buffers will be    131072 words long.
 Regular integral format.
 Two-electron integral symmetry is turned off.
 ------------------------------------------------------------------------------
 Polarizable Continuum Model (PCM)
 =================================
 Model                : PCM.
 Atomic radii         : UFF (Universal Force Field).
 Polarization charges : Total charges.
 Charge compensation  : None.
 Solution method      : On-the-fly selection.
 Cavity type          : Scaled VdW (van der Waals Surface) (Alpha=1.100).
 Cavity algorithm     : GePol (No added spheres)
                        Default sphere list used, NSphG=   40.
                        Lebedev-Laikov grids with approx.  5.0 points / Ang**2.
                        Smoothing algorithm: York/Karplus (Gamma=1.0000).
                        Polarization charges: spherical gaussians, with
                                              point-specific exponents (IZeta= 3).
                        Self-potential: point-specific (ISelfS= 7).
                        Self-field    : sphere-specific E.n sum rule (ISelfD= 2).
 Solvent              : Acetonitrile, Eps=  35.688000 Eps(inf)=   1.806874
 ------------------------------------------------------------------------------
 One-electron integrals computed using PRISM.
 NBasis=   610 RedAO= T EigKep=  1.68D-06  NBF=   610
 NBsUse=   608 1.00D-06 EigRej=  4.58D-07 NBFU=   608
 Initial guess from the checkpoint file:  "FeCp2CoCp2_C1_plus1_displaced_T1_B3LYP_6311plusGd_MeCN_TD.chk"
 B after Tr=     0.000000    0.000000    0.000000
         Rot=    1.000000    0.000000    0.000000    0.000000 Ang=   0.00 deg.
 Initial guess <Sx>= 0.0000 <Sy>= 0.0000 <Sz>= 1.0000 <S**2>= 2.1205 S= 1.0396
 Requested convergence on RMS density matrix=1.00D-08 within 128 cycles.
 Requested convergence on MAX density matrix=1.00D-06.
 Requested convergence on             energy=1.00D-06.
 No special actions if energy rises.
 Inv3:  Mode=1 IEnd=    27306867.
 Iteration    1 A*A^-1 deviation from unit magnitude is 8.88D-15 for   3017.
 Iteration    1 A*A^-1 deviation from orthogonality  is 4.04D-15 for   1494   1446.
 Iteration    1 A^-1*A deviation from unit magnitude is 8.88D-15 for   3017.
 Iteration    1 A^-1*A deviation from orthogonality  is 3.13D-15 for   3004    606.
 Error on total polarization charges =  0.01625
 SCF Done:  E(UB3LYP) =  -3419.45651843     A.U. after    3 cycles
            NFock=  3  Conv=0.95D-09     -V/T= 2.0017
 <Sx>= 0.0000 <Sy>= 0.0000 <Sz>= 1.0000 <S**2>= 2.1205 S= 1.0396
 <L.S>= 0.000000000000E+00
 Annihilation of the first spin contaminant:
 S**2 before annihilation     2.1205,   after     2.0064
 DoSCS=F DFT=T ScalE2(SS,OS)=  1.000000  1.000000
 ExpMin= 1.26D-02 ExpMax= 2.71D+05 ExpMxC= 9.06D+03 IAcc=3 IRadAn=         5 AccDes= 0.00D+00
 HarFok:  IExCor=  205 AccDes= 0.00D+00 IRadAn=         5 IDoV=-2 UseB2=F ITyADJ=14
 ICtDFT= 12500011 ScaDFX=  1.000000  1.000000  1.000000  1.000000
 GSVD:  LWork=       -1748 too small for GESVD, short by        7790 words or        7790 for optimal perf.
 Range of M.O.s used for correlation:    39   608
 NBasis=   610 NAE=    96 NBE=    94 NFC=    38 NFV=     0
 NROrb=    570 NOA=    58 NOB=    56 NVA=   512 NVB=   514

 **** Warning!!: The largest alpha MO coefficient is  0.14847082D+03


 **** Warning!!: The smallest alpha delta epsilon is  0.66886342D-01


 **** Warning!!: The largest beta MO coefficient is  0.14751239D+03

 NEqPCM:  Using non-equilibrium solvation (IEInf=1, Eps=  35.6880, EpsInf=   1.8069)
 Inv3:  Mode=1 IEnd=    27306867.
 Iteration    1 A*A^-1 deviation from unit magnitude is 5.55D-15 for   3015.
 Iteration    1 A*A^-1 deviation from orthogonality  is 3.67D-15 for   3012   2125.
 Iteration    1 A^-1*A deviation from unit magnitude is 5.77D-15 for   3015.
 Iteration    1 A^-1*A deviation from orthogonality  is 1.85D-15 for   3004    606.
   600 initial guesses have been made.
 Convergence on wavefunction:    0.001000000000000
 Iteration     1 Dimension   600 NMult     0 NNew    600
 New state      1 was old state     18
 New state      2 was old state      3
 New state      3 was old state     12
 New state      4 was old state      2
 New state      5 was old state      1
 New state      6 was old state     58
 New state      7 was old state     62
 New state      8 was old state     49
 New state      9 was old state     48
 New state     10 was old state     38
 New state     11 was old state     59
 New state     12 was old state     37
 New state     13 was old state     41
 New state     14 was old state     65
 New state     15 was old state     46
 New state     16 was old state     27
 New state     17 was old state     95
 New state     18 was old state     88
 New state     19 was old state     44
 New state     20 was old state     98
 New state     21 was old state     71
 New state     22 was old state      7
 New state     23 was old state     85
 New state     24 was old state     11
 New state     25 was old state     15
 New state     26 was old state      6
 New state     27 was old state     16
 New state     28 was old state      9
 New state     29 was old state     17
 New state     30 was old state     13
 New state     31 was old state      8
 New state     32 was old state     10
 New state     33 was old state      4
 New state     34 was old state     26
 New state     35 was old state     23
 New state     36 was old state    110
 New state     37 was old state      5
 New state     38 was old state     21
 New state     39 was old state     45
 New state     40 was old state     32
 New state     41 was old state     22
 New state     42 was old state     14
 New state     43 was old state     29
 New state     44 was old state     24
 New state     45 was old state     64
 New state     46 was old state    116
 New state     47 was old state     83
 New state     48 was old state     91
 New state     49 was old state     42
 New state     50 was old state     19
 New state     51 was old state     20
 New state     52 was old state     36
 New state     53 was old state     34
 New state     54 was old state     56
 New state     55 was old state     25
 New state     56 was old state     28
 New state     57 was old state     39
 New state     58 was old state     40
 New state     59 was old state     89
 New state     60 was old state     33
 New state     61 was old state     30
 New state     62 was old state     31
 New state     63 was old state     35
 New state     64 was old state    104
 New state     65 was old state    136
 New state     66 was old state     54
 New state     67 was old state     53
 New state     68 was old state     47
 New state     69 was old state     52
 New state     70 was old state     43
 New state     71 was old state     60
 New state     72 was old state     50
 New state     73 was old state     72
 New state     75 was old state     61
 New state     76 was old state     84
 New state     78 was old state     68
 New state     79 was old state     75
 New state     80 was old state     55
 New state     81 was old state     79
 New state     82 was old state     57
 New state     83 was old state    100
 New state     84 was old state     87
 New state     85 was old state     63
 New state     86 was old state    107
 New state     87 was old state    114
 New state     88 was old state     73
 New state     89 was old state    106
 New state     90 was old state     66
 New state     91 was old state     67
 New state     92 was old state     70
 New state     93 was old state    109
 New state     94 was old state     69
 New state     95 was old state     78
 New state     96 was old state     76
 New state     97 was old state    108
 New state     98 was old state     82
 New state     99 was old state     80
 New state    100 was old state    119
 New state    101 was old state     81
 New state    102 was old state     94
 New state    103 was old state    117
 New state    104 was old state     90
 New state    105 was old state    122
 New state    106 was old state    102
 New state    107 was old state     93
 New state    108 was old state    120
 New state    109 was old state     92
 New state    110 was old state    111
 New state    111 was old state    131
 New state    112 was old state    199
 New state    113 was old state     99
 New state    114 was old state     97
 New state    115 was old state     96
 New state    116 was old state    161
 New state    117 was old state    103
 New state    118 was old state    124
 New state    119 was old state    105
 New state    120 was old state    101
 New state    121 was old state    113
 New state    122 was old state    149
 New state    123 was old state    128
 New state    124 was old state    178
 New state    125 was old state    181
 New state    126 was old state    118
 New state    127 was old state    148
 New state    128 was old state    151
 New state    129 was old state    153
 New state    130 was old state    115
 New state    131 was old state    125
 New state    132 was old state    141
 New state    133 was old state    121
 New state    134 was old state    126
 New state    135 was old state    202
 New state    136 was old state    129
 New state    137 was old state    163
 New state    138 was old state    228
 New state    139 was old state    164
 New state    140 was old state    123
 New state    141 was old state    134
 New state    142 was old state    127
 New state    143 was old state    130
 New state    144 was old state    157
 New state    145 was old state    135
 New state    146 was old state    138
 New state    147 was old state    170
 New state    148 was old state    133
 New state    149 was old state    249
 New state    150 was old state    142
 Iteration     2 Dimension   900 NMult   600 NNew    300
 New state      4 was old state      5
 New state      5 was old state      4
 New state     11 was old state     12
 New state     12 was old state     11
 New state     19 was old state     20
 New state     20 was old state     19
 New state     26 was old state     32
 New state     27 was old state     26
 New state     29 was old state     27
 New state     31 was old state     36
 New state     32 was old state     29
 New state     34 was old state     31
 New state     35 was old state     34
 New state     36 was old state     35
 New state     37 was old state     40
 New state     38 was old state     37
 New state     39 was old state     38
 New state     40 was old state     39
 New state     41 was old state     43
 New state     42 was old state     44
 New state     43 was old state     41
 New state     44 was old state     42
 New state     45 was old state     46
 New state     46 was old state     45
 New state     47 was old state     48
 New state     48 was old state     47
 New state     55 was old state     57
 New state     56 was old state     58
 New state     57 was old state     55
 New state     58 was old state     56
 New state     60 was old state     62
 New state     61 was old state     60
 New state     62 was old state     63
 New state     63 was old state     61
 New state     67 was old state     69
 New state     69 was old state     67
 New state     70 was old state     71
 New state     71 was old state     72
 New state     72 was old state     73
 New state     73 was old state     70
 New state     74 was old state     75
 New state     75 was old state     74
 New state     82 was old state     84
 New state     83 was old state     82
 New state     84 was old state     83
 New state     85 was old state     86
 New state     86 was old state     85
 New state     90 was old state     93
 New state     91 was old state     97
 New state     92 was old state     91
 New state     93 was old state     90
 New state     94 was old state     92
 New state     95 was old state     94
 New state     96 was old state     95
 New state     97 was old state    100
 New state     98 was old state     96
 New state     99 was old state     98
 New state    100 was old state    106
 New state    101 was old state     99
 New state    103 was old state    101
 New state    104 was old state    103
 New state    106 was old state    104
 New state    107 was old state    110
 New state    109 was old state    111
 New state    110 was old state    107
 New state    111 was old state    109
 New state    115 was old state    116
 New state    116 was old state    115
 New state    117 was old state    121
 New state    118 was old state    117
 New state    119 was old state    118
 New state    120 was old state    123
 New state    121 was old state    119
 New state    123 was old state    120
 New state    125 was old state    135
 New state    126 was old state    125
 New state    130 was old state    126
 New state    131 was old state    132
 New state    132 was old state    138
 New state    133 was old state    130
 New state    134 was old state    131
 New state    135 was old state    133
 New state    136 was old state    134
 New state    138 was old state    139
 New state    139 was old state    136
 New state    140 was old state    144
 New state    141 was old state    140
 New state    142 was old state    141
 New state    143 was old state    142
 New state    144 was old state    150
 New state    145 was old state    143
 New state    146 was old state    152
 New state    147 was old state    149
 New state    149 was old state    145
 New state    150 was old state    146
 Iteration     3 Dimension  1200 NMult   900 NNew    300
 New state     96 was old state     97
 New state     97 was old state     96
 Iteration     4 Dimension  1496 NMult  1200 NNew    296
 Iteration     5 Dimension  1594 NMult  1496 NNew     98
 Iteration     6 Dimension  1616 NMult  1594 NNew     22
 ***********************************************************************
 Excited states from <AA,BB:AA,BB> singles matrix:
 ***********************************************************************
 
 ExtSpn:  IState=     1 X2= 1.128 Y2= 0.128 X2-Y2-1=-1.67D-15
          S2Grnd=  2.121 Ra= -0.000 Rb=  0.006 T= -0.008 S2Ext= -0.002 S2=  2.119
 ExtSpn:  IState=     2 X2= 1.007 Y2= 0.007 X2-Y2-1= 8.88D-16
          S2Grnd=  2.121 Ra=  0.003 Rb=  0.001 T= -0.027 S2Ext= -0.022 S2=  2.099
 ExtSpn:  IState=     3 X2= 1.017 Y2= 0.017 X2-Y2-1=-1.11D-16
          S2Grnd=  2.121 Ra=  0.021 Rb=  0.020 T=  0.002 S2Ext=  0.043 S2=  2.163
 ExtSpn:  IState=     4 X2= 1.031 Y2= 0.031 X2-Y2-1= 1.11D-15
          S2Grnd=  2.121 Ra=  0.079 Rb=  0.026 T= -0.000 S2Ext=  0.105 S2=  2.225
 ExtSpn:  IState=     5 X2= 1.013 Y2= 0.013 X2-Y2-1=-8.88D-16
          S2Grnd=  2.121 Ra=  0.217 Rb=  0.015 T=  0.070 S2Ext=  0.302 S2=  2.423
 ExtSpn:  IState=     6 X2= 1.042 Y2= 0.042 X2-Y2-1=-1.11D-16
          S2Grnd=  2.121 Ra=  0.320 Rb=  0.634 T=  0.918 S2Ext=  1.873 S2=  3.993
 ExtSpn:  IState=     7 X2= 1.035 Y2= 0.035 X2-Y2-1= 0.00D+00
          S2Grnd=  2.121 Ra=  0.385 Rb=  0.501 T=  0.893 S2Ext=  1.779 S2=  3.900
 ExtSpn:  IState=     8 X2= 1.037 Y2= 0.037 X2-Y2-1=-2.66D-15
          S2Grnd=  2.121 Ra=  0.340 Rb=  0.604 T=  0.885 S2Ext=  1.828 S2=  3.949
 ExtSpn:  IState=     9 X2= 1.038 Y2= 0.038 X2-Y2-1= 4.44D-16
          S2Grnd=  2.121 Ra=  0.370 Rb=  0.594 T=  0.936 S2Ext=  1.899 S2=  4.020
 ExtSpn:  IState=    10 X2= 1.016 Y2= 0.016 X2-Y2-1=-1.11D-16
          S2Grnd=  2.121 Ra=  0.261 Rb=  0.518 T=  0.665 S2Ext=  1.443 S2=  3.564
 ExtSpn:  IState=    11 X2= 1.017 Y2= 0.017 X2-Y2-1=-2.55D-15
          S2Grnd=  2.121 Ra=  0.294 Rb=  0.512 T=  0.726 S2Ext=  1.532 S2=  3.652
 ExtSpn:  IState=    12 X2= 1.008 Y2= 0.008 X2-Y2-1=-4.44D-16
          S2Grnd=  2.121 Ra=  0.185 Rb=  0.029 T= -0.001 S2Ext=  0.213 S2=  2.333
 ExtSpn:  IState=    13 X2= 1.004 Y2= 0.004 X2-Y2-1= 4.44D-16
          S2Grnd=  2.121 Ra=  0.462 Rb=  0.186 T= -0.575 S2Ext=  0.072 S2=  2.193
 ExtSpn:  IState=    14 X2= 1.006 Y2= 0.006 X2-Y2-1= 6.66D-16
          S2Grnd=  2.121 Ra=  0.180 Rb=  0.146 T= -0.286 S2Ext=  0.040 S2=  2.161
 ExtSpn:  IState=    15 X2= 1.011 Y2= 0.011 X2-Y2-1=-1.78D-15
          S2Grnd=  2.121 Ra=  0.485 Rb=  0.494 T=  0.526 S2Ext=  1.504 S2=  3.625
 ExtSpn:  IState=    16 X2= 1.006 Y2= 0.006 X2-Y2-1= 1.55D-15
          S2Grnd=  2.121 Ra=  0.645 Rb=  0.293 T= -0.681 S2Ext=  0.257 S2=  2.377
 ExtSpn:  IState=    17 X2= 1.007 Y2= 0.007 X2-Y2-1=-7.77D-16
          S2Grnd=  2.121 Ra=  0.659 Rb=  0.309 T= -0.305 S2Ext=  0.663 S2=  2.784
 ExtSpn:  IState=    18 X2= 1.008 Y2= 0.008 X2-Y2-1=-1.67D-15
          S2Grnd=  2.121 Ra=  0.294 Rb=  0.494 T=  0.189 S2Ext=  0.978 S2=  3.099
 ExtSpn:  IState=    19 X2= 1.006 Y2= 0.006 X2-Y2-1=-6.66D-16
          S2Grnd=  2.121 Ra=  0.607 Rb=  0.342 T= -0.896 S2Ext=  0.052 S2=  2.173
 ExtSpn:  IState=    20 X2= 1.010 Y2= 0.010 X2-Y2-1=-1.11D-16
          S2Grnd=  2.121 Ra=  0.399 Rb=  0.415 T= -0.759 S2Ext=  0.055 S2=  2.176
 ExtSpn:  IState=    21 X2= 1.012 Y2= 0.012 X2-Y2-1=-4.44D-16
          S2Grnd=  2.121 Ra=  0.634 Rb=  0.258 T= -0.219 S2Ext=  0.673 S2=  2.793
 ExtSpn:  IState=    22 X2= 1.024 Y2= 0.024 X2-Y2-1=-1.89D-15
          S2Grnd=  2.121 Ra=  0.593 Rb=  0.201 T=  0.520 S2Ext=  1.313 S2=  3.433
 ExtSpn:  IState=    23 X2= 1.005 Y2= 0.005 X2-Y2-1=-2.22D-15
          S2Grnd=  2.121 Ra=  0.036 Rb=  0.011 T= -0.039 S2Ext=  0.007 S2=  2.127
 ExtSpn:  IState=    24 X2= 1.006 Y2= 0.006 X2-Y2-1=-1.11D-16
          S2Grnd=  2.121 Ra=  0.129 Rb=  0.115 T=  0.096 S2Ext=  0.340 S2=  2.460
 ExtSpn:  IState=    25 X2= 1.010 Y2= 0.010 X2-Y2-1=-7.77D-16
          S2Grnd=  2.121 Ra=  0.285 Rb=  0.650 T=  0.515 S2Ext=  1.450 S2=  3.571
 ExtSpn:  IState=    26 X2= 1.026 Y2= 0.026 X2-Y2-1= 0.00D+00
          S2Grnd=  2.121 Ra=  0.598 Rb=  0.224 T=  0.315 S2Ext=  1.137 S2=  3.258
 ExtSpn:  IState=    27 X2= 1.001 Y2= 0.001 X2-Y2-1=-2.22D-16
          S2Grnd=  2.121 Ra=  0.461 Rb=  0.487 T=  0.097 S2Ext=  1.045 S2=  3.166
 ExtSpn:  IState=    28 X2= 1.002 Y2= 0.002 X2-Y2-1=-2.22D-16
          S2Grnd=  2.121 Ra=  0.480 Rb=  0.461 T=  0.180 S2Ext=  1.122 S2=  3.242
 ExtSpn:  IState=    29 X2= 1.002 Y2= 0.002 X2-Y2-1=-3.33D-16
          S2Grnd=  2.121 Ra=  0.666 Rb=  0.202 T=  0.699 S2Ext=  1.567 S2=  3.687
 ExtSpn:  IState=    30 X2= 1.011 Y2= 0.011 X2-Y2-1=-8.88D-16
          S2Grnd=  2.121 Ra=  0.609 Rb=  0.316 T= -0.626 S2Ext=  0.299 S2=  2.420
 ExtSpn:  IState=    31 X2= 1.014 Y2= 0.014 X2-Y2-1= 1.11D-15
          S2Grnd=  2.121 Ra=  0.230 Rb=  0.229 T=  0.217 S2Ext=  0.676 S2=  2.797
 ExtSpn:  IState=    32 X2= 1.002 Y2= 0.002 X2-Y2-1= 4.44D-16
          S2Grnd=  2.121 Ra=  0.748 Rb=  0.091 T=  0.493 S2Ext=  1.331 S2=  3.452
 ExtSpn:  IState=    33 X2= 1.002 Y2= 0.002 X2-Y2-1= 8.88D-16
          S2Grnd=  2.121 Ra=  0.079 Rb=  0.410 T= -0.230 S2Ext=  0.258 S2=  2.379
 ExtSpn:  IState=    34 X2= 1.001 Y2= 0.001 X2-Y2-1= 2.22D-16
          S2Grnd=  2.121 Ra=  0.034 Rb=  0.946 T= -0.001 S2Ext=  0.979 S2=  3.099
 ExtSpn:  IState=    35 X2= 1.007 Y2= 0.007 X2-Y2-1=-7.77D-16
          S2Grnd=  2.121 Ra=  0.538 Rb=  0.412 T= -0.817 S2Ext=  0.133 S2=  2.254
 ExtSpn:  IState=    36 X2= 1.003 Y2= 0.003 X2-Y2-1=-1.33D-15
          S2Grnd=  2.121 Ra=  0.163 Rb=  0.398 T= -0.448 S2Ext=  0.113 S2=  2.234
 ExtSpn:  IState=    37 X2= 1.017 Y2= 0.017 X2-Y2-1=-5.55D-16
          S2Grnd=  2.121 Ra=  0.691 Rb=  0.197 T=  0.588 S2Ext=  1.476 S2=  3.597
 ExtSpn:  IState=    38 X2= 1.001 Y2= 0.001 X2-Y2-1= 1.78D-15
          S2Grnd=  2.121 Ra=  0.487 Rb=  0.274 T= -0.064 S2Ext=  0.697 S2=  2.818
 ExtSpn:  IState=    39 X2= 1.001 Y2= 0.001 X2-Y2-1= 0.00D+00
          S2Grnd=  2.121 Ra=  0.439 Rb=  0.418 T= -0.221 S2Ext=  0.636 S2=  2.756
 ExtSpn:  IState=    40 X2= 1.013 Y2= 0.013 X2-Y2-1= 2.22D-16
          S2Grnd=  2.121 Ra=  0.579 Rb=  0.268 T= -0.624 S2Ext=  0.223 S2=  2.344
 ExtSpn:  IState=    41 X2= 1.007 Y2= 0.007 X2-Y2-1= 2.22D-16
          S2Grnd=  2.121 Ra=  0.779 Rb=  0.135 T=  0.441 S2Ext=  1.355 S2=  3.476
 ExtSpn:  IState=    42 X2= 1.009 Y2= 0.009 X2-Y2-1=-1.33D-15
          S2Grnd=  2.121 Ra=  0.445 Rb=  0.278 T=  0.095 S2Ext=  0.818 S2=  2.938
 ExtSpn:  IState=    43 X2= 1.002 Y2= 0.002 X2-Y2-1=-9.99D-16
          S2Grnd=  2.121 Ra=  0.152 Rb=  0.233 T= -0.177 S2Ext=  0.208 S2=  2.328
 ExtSpn:  IState=    44 X2= 1.000 Y2= 0.000 X2-Y2-1=-2.22D-16
          S2Grnd=  2.121 Ra=  0.171 Rb=  0.004 T=  0.010 S2Ext=  0.186 S2=  2.306
 ExtSpn:  IState=    45 X2= 1.014 Y2= 0.014 X2-Y2-1= 2.22D-16
          S2Grnd=  2.121 Ra=  0.542 Rb=  0.365 T=  0.858 S2Ext=  1.765 S2=  3.885
 ExtSpn:  IState=    46 X2= 1.008 Y2= 0.008 X2-Y2-1= 6.66D-16
          S2Grnd=  2.121 Ra=  0.499 Rb=  0.343 T=  0.484 S2Ext=  1.326 S2=  3.447
 ExtSpn:  IState=    47 X2= 1.009 Y2= 0.009 X2-Y2-1=-7.77D-16
          S2Grnd=  2.121 Ra=  0.558 Rb=  0.252 T=  0.413 S2Ext=  1.224 S2=  3.344
 ExtSpn:  IState=    48 X2= 1.014 Y2= 0.014 X2-Y2-1=-7.77D-16
          S2Grnd=  2.121 Ra=  0.522 Rb=  0.407 T=  0.578 S2Ext=  1.506 S2=  3.627
 ExtSpn:  IState=    49 X2= 1.004 Y2= 0.004 X2-Y2-1= 1.33D-15
          S2Grnd=  2.121 Ra=  0.071 Rb=  0.156 T= -0.021 S2Ext=  0.207 S2=  2.327
 ExtSpn:  IState=    50 X2= 1.000 Y2= 0.000 X2-Y2-1=-5.55D-16
          S2Grnd=  2.121 Ra=  0.966 Rb=  0.026 T= -0.004 S2Ext=  0.987 S2=  3.108
 ExtSpn:  IState=    51 X2= 1.000 Y2= 0.000 X2-Y2-1=-2.22D-16
          S2Grnd=  2.121 Ra=  0.174 Rb=  0.001 T=  0.001 S2Ext=  0.176 S2=  2.297
 ExtSpn:  IState=    52 X2= 1.002 Y2= 0.002 X2-Y2-1=-1.22D-15
          S2Grnd=  2.121 Ra=  0.144 Rb=  0.054 T= -0.043 S2Ext=  0.154 S2=  2.275
 ExtSpn:  IState=    53 X2= 1.002 Y2= 0.002 X2-Y2-1= 0.00D+00
          S2Grnd=  2.121 Ra=  0.174 Rb=  0.082 T=  0.000 S2Ext=  0.256 S2=  2.376
 ExtSpn:  IState=    54 X2= 1.002 Y2= 0.002 X2-Y2-1= 2.00D-15
          S2Grnd=  2.121 Ra=  0.127 Rb=  0.520 T= -0.120 S2Ext=  0.527 S2=  2.647
 ExtSpn:  IState=    55 X2= 1.007 Y2= 0.007 X2-Y2-1= 2.89D-15
          S2Grnd=  2.121 Ra=  0.658 Rb=  0.133 T=  0.301 S2Ext=  1.092 S2=  3.212
 ExtSpn:  IState=    56 X2= 1.003 Y2= 0.003 X2-Y2-1= 1.78D-15
          S2Grnd=  2.121 Ra=  0.463 Rb=  0.212 T= -0.212 S2Ext=  0.464 S2=  2.584
 ExtSpn:  IState=    57 X2= 1.001 Y2= 0.001 X2-Y2-1= 2.22D-16
          S2Grnd=  2.121 Ra=  0.934 Rb=  0.025 T=  0.087 S2Ext=  1.046 S2=  3.167
 ExtSpn:  IState=    58 X2= 1.000 Y2= 0.000 X2-Y2-1=-4.44D-16
          S2Grnd=  2.121 Ra=  0.988 Rb=  0.003 T=  0.003 S2Ext=  0.995 S2=  3.115
 ExtSpn:  IState=    59 X2= 1.006 Y2= 0.006 X2-Y2-1= 8.88D-16
          S2Grnd=  2.121 Ra=  0.788 Rb=  0.152 T=  0.584 S2Ext=  1.524 S2=  3.644
 ExtSpn:  IState=    60 X2= 1.003 Y2= 0.003 X2-Y2-1= 1.11D-15
          S2Grnd=  2.121 Ra=  0.293 Rb=  0.587 T= -0.610 S2Ext=  0.271 S2=  2.391
 ExtSpn:  IState=    61 X2= 1.000 Y2= 0.000 X2-Y2-1=-2.22D-16
          S2Grnd=  2.121 Ra=  0.170 Rb=  0.002 T=  0.001 S2Ext=  0.172 S2=  2.292
 ExtSpn:  IState=    62 X2= 1.002 Y2= 0.002 X2-Y2-1=-1.22D-15
          S2Grnd=  2.121 Ra=  0.747 Rb=  0.068 T=  0.157 S2Ext=  0.971 S2=  3.092
 ExtSpn:  IState=    63 X2= 1.000 Y2= 0.000 X2-Y2-1=-1.44D-15
          S2Grnd=  2.121 Ra=  0.015 Rb=  0.972 T=  0.027 S2Ext=  1.014 S2=  3.134
 ExtSpn:  IState=    64 X2= 1.000 Y2= 0.000 X2-Y2-1=-2.22D-16
          S2Grnd=  2.121 Ra=  0.030 Rb=  0.814 T=  0.011 S2Ext=  0.854 S2=  2.975
 ExtSpn:  IState=    65 X2= 1.000 Y2= 0.000 X2-Y2-1= 0.00D+00
          S2Grnd=  2.121 Ra=  0.160 Rb=  0.164 T=  0.022 S2Ext=  0.346 S2=  2.466
 ExtSpn:  IState=    66 X2= 1.002 Y2= 0.002 X2-Y2-1= 2.22D-16
          S2Grnd=  2.121 Ra=  0.085 Rb=  0.396 T=  0.148 S2Ext=  0.629 S2=  2.749
 ExtSpn:  IState=    67 X2= 1.003 Y2= 0.003 X2-Y2-1=-2.22D-16
          S2Grnd=  2.121 Ra=  0.175 Rb=  0.047 T=  0.041 S2Ext=  0.263 S2=  2.383
 ExtSpn:  IState=    68 X2= 1.003 Y2= 0.003 X2-Y2-1=-5.55D-16
          S2Grnd=  2.121 Ra=  0.135 Rb=  0.114 T= -0.076 S2Ext=  0.173 S2=  2.293
 ExtSpn:  IState=    69 X2= 1.000 Y2= 0.000 X2-Y2-1=-4.44D-16
          S2Grnd=  2.121 Ra=  0.056 Rb=  0.461 T=  0.035 S2Ext=  0.553 S2=  2.673
 ExtSpn:  IState=    70 X2= 1.002 Y2= 0.002 X2-Y2-1= 4.44D-16
          S2Grnd=  2.121 Ra=  0.214 Rb=  0.037 T=  0.080 S2Ext=  0.330 S2=  2.451
 ExtSpn:  IState=    71 X2= 1.003 Y2= 0.003 X2-Y2-1=-9.99D-16
          S2Grnd=  2.121 Ra=  0.337 Rb=  0.269 T= -0.219 S2Ext=  0.387 S2=  2.508
 ExtSpn:  IState=    72 X2= 1.003 Y2= 0.003 X2-Y2-1= 1.33D-15
          S2Grnd=  2.121 Ra=  0.182 Rb=  0.075 T=  0.075 S2Ext=  0.332 S2=  2.452
 ExtSpn:  IState=    73 X2= 1.000 Y2= 0.000 X2-Y2-1=-4.44D-16
          S2Grnd=  2.121 Ra=  0.173 Rb=  0.007 T= -0.001 S2Ext=  0.179 S2=  2.299
 ExtSpn:  IState=    74 X2= 1.002 Y2= 0.002 X2-Y2-1=-2.22D-16
          S2Grnd=  2.121 Ra=  0.508 Rb=  0.300 T= -0.526 S2Ext=  0.282 S2=  2.402
 ExtSpn:  IState=    75 X2= 1.000 Y2= 0.000 X2-Y2-1=-4.44D-16
          S2Grnd=  2.121 Ra=  0.168 Rb=  0.009 T=  0.008 S2Ext=  0.184 S2=  2.305
 ExtSpn:  IState=    76 X2= 1.001 Y2= 0.001 X2-Y2-1=-1.11D-16
          S2Grnd=  2.121 Ra=  0.098 Rb=  0.786 T= -0.278 S2Ext=  0.606 S2=  2.726
 ExtSpn:  IState=    77 X2= 1.003 Y2= 0.003 X2-Y2-1=-1.22D-15
          S2Grnd=  2.121 Ra=  0.072 Rb=  0.409 T=  0.021 S2Ext=  0.502 S2=  2.622
 ExtSpn:  IState=    78 X2= 1.001 Y2= 0.001 X2-Y2-1= 0.00D+00
          S2Grnd=  2.121 Ra=  0.172 Rb=  0.025 T=  0.027 S2Ext=  0.223 S2=  2.344
 ExtSpn:  IState=    79 X2= 1.001 Y2= 0.001 X2-Y2-1= 2.00D-15
          S2Grnd=  2.121 Ra=  0.019 Rb=  0.339 T= -0.006 S2Ext=  0.352 S2=  2.472
 ExtSpn:  IState=    80 X2= 1.001 Y2= 0.001 X2-Y2-1=-2.22D-16
          S2Grnd=  2.121 Ra=  0.099 Rb=  0.732 T= -0.187 S2Ext=  0.645 S2=  2.765
 ExtSpn:  IState=    81 X2= 1.001 Y2= 0.001 X2-Y2-1=-2.33D-15
          S2Grnd=  2.121 Ra=  0.031 Rb=  0.332 T= -0.010 S2Ext=  0.353 S2=  2.474
 ExtSpn:  IState=    82 X2= 1.001 Y2= 0.001 X2-Y2-1= 8.88D-16
          S2Grnd=  2.121 Ra=  0.082 Rb=  0.606 T= -0.125 S2Ext=  0.563 S2=  2.684
 ExtSpn:  IState=    83 X2= 1.000 Y2= 0.000 X2-Y2-1=-3.33D-16
          S2Grnd=  2.121 Ra=  0.166 Rb=  0.018 T=  0.004 S2Ext=  0.187 S2=  2.308
 ExtSpn:  IState=    84 X2= 1.000 Y2= 0.000 X2-Y2-1= 4.44D-16
          S2Grnd=  2.121 Ra=  0.007 Rb=  0.965 T=  0.058 S2Ext=  1.031 S2=  3.151
 ExtSpn:  IState=    85 X2= 1.001 Y2= 0.001 X2-Y2-1=-2.66D-15
          S2Grnd=  2.121 Ra=  0.556 Rb=  0.157 T=  0.000 S2Ext=  0.714 S2=  2.834
 ExtSpn:  IState=    86 X2= 1.000 Y2= 0.000 X2-Y2-1= 6.66D-16
          S2Grnd=  2.121 Ra=  0.164 Rb=  0.026 T=  0.004 S2Ext=  0.194 S2=  2.314
 ExtSpn:  IState=    87 X2= 1.001 Y2= 0.001 X2-Y2-1=-2.33D-15
          S2Grnd=  2.121 Ra=  0.078 Rb=  0.843 T= -0.353 S2Ext=  0.568 S2=  2.688
 ExtSpn:  IState=    88 X2= 1.000 Y2= 0.000 X2-Y2-1=-9.99D-16
          S2Grnd=  2.121 Ra=  0.173 Rb=  0.021 T=  0.018 S2Ext=  0.213 S2=  2.333
 ExtSpn:  IState=    89 X2= 1.001 Y2= 0.001 X2-Y2-1=-4.44D-16
          S2Grnd=  2.121 Ra=  0.011 Rb=  0.967 T=  0.085 S2Ext=  1.063 S2=  3.184
 ExtSpn:  IState=    90 X2= 1.006 Y2= 0.006 X2-Y2-1= 4.44D-16
          S2Grnd=  2.121 Ra=  0.389 Rb=  0.409 T= -0.245 S2Ext=  0.552 S2=  2.673
 ExtSpn:  IState=    91 X2= 1.003 Y2= 0.003 X2-Y2-1=-2.22D-16
          S2Grnd=  2.121 Ra=  0.330 Rb=  0.407 T=  0.554 S2Ext=  1.291 S2=  3.411
 ExtSpn:  IState=    92 X2= 1.000 Y2= 0.000 X2-Y2-1= 8.88D-16
          S2Grnd=  2.121 Ra=  0.204 Rb=  0.033 T=  0.043 S2Ext=  0.279 S2=  2.400
 ExtSpn:  IState=    93 X2= 1.000 Y2= 0.000 X2-Y2-1=-2.00D-15
          S2Grnd=  2.121 Ra=  0.906 Rb=  0.042 T= -0.069 S2Ext=  0.878 S2=  2.999
 ExtSpn:  IState=    94 X2= 1.000 Y2= 0.000 X2-Y2-1=-7.77D-16
          S2Grnd=  2.121 Ra=  0.959 Rb=  0.002 T=  0.002 S2Ext=  0.963 S2=  3.083
 ExtSpn:  IState=    95 X2= 1.000 Y2= 0.000 X2-Y2-1= 2.22D-16
          S2Grnd=  2.121 Ra=  0.950 Rb=  0.010 T=  0.001 S2Ext=  0.961 S2=  3.082
 ExtSpn:  IState=    96 X2= 1.004 Y2= 0.004 X2-Y2-1= 6.66D-16
          S2Grnd=  2.121 Ra=  0.220 Rb=  0.487 T= -0.369 S2Ext=  0.339 S2=  2.459
 ExtSpn:  IState=    97 X2= 1.000 Y2= 0.000 X2-Y2-1= 0.00D+00
          S2Grnd=  2.121 Ra=  0.174 Rb=  0.006 T=  0.003 S2Ext=  0.184 S2=  2.304
 ExtSpn:  IState=    98 X2= 1.000 Y2= 0.000 X2-Y2-1=-1.22D-15
          S2Grnd=  2.121 Ra=  0.926 Rb=  0.030 T= -0.021 S2Ext=  0.934 S2=  3.055
 ExtSpn:  IState=    99 X2= 1.002 Y2= 0.002 X2-Y2-1=-3.33D-16
          S2Grnd=  2.121 Ra=  0.184 Rb=  0.550 T= -0.170 S2Ext=  0.563 S2=  2.684
 ExtSpn:  IState=   100 X2= 1.001 Y2= 0.001 X2-Y2-1=-7.77D-16
          S2Grnd=  2.121 Ra=  0.070 Rb=  0.808 T= -0.054 S2Ext=  0.823 S2=  2.944
 ExtSpn:  IState=   101 X2= 1.000 Y2= 0.000 X2-Y2-1= 2.22D-16
          S2Grnd=  2.121 Ra=  0.158 Rb=  0.028 T=  0.007 S2Ext=  0.193 S2=  2.314
 ExtSpn:  IState=   102 X2= 1.001 Y2= 0.001 X2-Y2-1= 1.33D-15
          S2Grnd=  2.121 Ra=  0.043 Rb=  0.320 T=  0.050 S2Ext=  0.413 S2=  2.534
 ExtSpn:  IState=   103 X2= 1.000 Y2= 0.000 X2-Y2-1= 0.00D+00
          S2Grnd=  2.121 Ra=  0.169 Rb=  0.021 T=  0.002 S2Ext=  0.192 S2=  2.313
 ExtSpn:  IState=   104 X2= 1.001 Y2= 0.001 X2-Y2-1=-6.66D-16
          S2Grnd=  2.121 Ra=  0.022 Rb=  0.610 T= -0.014 S2Ext=  0.619 S2=  2.739
 ExtSpn:  IState=   105 X2= 1.001 Y2= 0.001 X2-Y2-1= 1.78D-15
          S2Grnd=  2.121 Ra=  0.062 Rb=  0.910 T= -0.199 S2Ext=  0.774 S2=  2.894
 ExtSpn:  IState=   106 X2= 1.000 Y2= 0.000 X2-Y2-1= 6.66D-16
          S2Grnd=  2.121 Ra=  0.008 Rb=  0.964 T=  0.020 S2Ext=  0.992 S2=  3.112
 ExtSpn:  IState=   107 X2= 1.004 Y2= 0.004 X2-Y2-1=-1.11D-16
          S2Grnd=  2.121 Ra=  0.353 Rb=  0.414 T= -0.204 S2Ext=  0.563 S2=  2.683
 ExtSpn:  IState=   108 X2= 1.001 Y2= 0.001 X2-Y2-1=-1.11D-15
          S2Grnd=  2.121 Ra=  0.099 Rb=  0.839 T=  0.122 S2Ext=  1.060 S2=  3.181
 ExtSpn:  IState=   109 X2= 1.002 Y2= 0.002 X2-Y2-1=-1.67D-15
          S2Grnd=  2.121 Ra=  0.183 Rb=  0.710 T=  0.018 S2Ext=  0.911 S2=  3.031
 ExtSpn:  IState=   110 X2= 1.000 Y2= 0.000 X2-Y2-1=-5.55D-16
          S2Grnd=  2.121 Ra=  0.170 Rb=  0.025 T= -0.001 S2Ext=  0.193 S2=  2.314
 ExtSpn:  IState=   111 X2= 1.001 Y2= 0.001 X2-Y2-1= 2.22D-16
          S2Grnd=  2.121 Ra=  0.718 Rb=  0.149 T=  0.028 S2Ext=  0.895 S2=  3.016
 ExtSpn:  IState=   112 X2= 1.002 Y2= 0.002 X2-Y2-1= 4.44D-16
          S2Grnd=  2.121 Ra=  0.179 Rb=  0.661 T=  0.260 S2Ext=  1.100 S2=  3.220
 ExtSpn:  IState=   113 X2= 1.000 Y2= 0.000 X2-Y2-1= 6.66D-16
          S2Grnd=  2.121 Ra=  0.156 Rb=  0.026 T=  0.002 S2Ext=  0.184 S2=  2.305
 ExtSpn:  IState=   114 X2= 1.000 Y2= 0.000 X2-Y2-1= 0.00D+00
          S2Grnd=  2.121 Ra=  0.169 Rb=  0.016 T= -0.001 S2Ext=  0.185 S2=  2.305
 ExtSpn:  IState=   115 X2= 1.001 Y2= 0.001 X2-Y2-1=-1.55D-15
          S2Grnd=  2.121 Ra=  0.127 Rb=  0.468 T= -0.017 S2Ext=  0.578 S2=  2.698
 ExtSpn:  IState=   116 X2= 1.001 Y2= 0.001 X2-Y2-1= 2.22D-16
          S2Grnd=  2.121 Ra=  0.024 Rb=  0.823 T= -0.070 S2Ext=  0.777 S2=  2.898
 ExtSpn:  IState=   117 X2= 1.002 Y2= 0.002 X2-Y2-1=-1.67D-15
          S2Grnd=  2.121 Ra=  0.060 Rb=  0.585 T= -0.179 S2Ext=  0.466 S2=  2.586
 ExtSpn:  IState=   118 X2= 1.000 Y2= 0.000 X2-Y2-1= 0.00D+00
          S2Grnd=  2.121 Ra=  0.177 Rb=  0.005 T=  0.006 S2Ext=  0.187 S2=  2.307
 ExtSpn:  IState=   119 X2= 1.000 Y2= 0.000 X2-Y2-1= 6.66D-16
          S2Grnd=  2.121 Ra=  0.025 Rb=  0.310 T= -0.003 S2Ext=  0.332 S2=  2.452
 ExtSpn:  IState=   120 X2= 1.003 Y2= 0.003 X2-Y2-1=-3.33D-16
          S2Grnd=  2.121 Ra=  0.798 Rb=  0.132 T=  0.490 S2Ext=  1.420 S2=  3.540
 ExtSpn:  IState=   121 X2= 1.002 Y2= 0.002 X2-Y2-1= 1.33D-15
          S2Grnd=  2.121 Ra=  0.154 Rb=  0.581 T= -0.185 S2Ext=  0.551 S2=  2.671
 ExtSpn:  IState=   122 X2= 1.001 Y2= 0.001 X2-Y2-1= 0.00D+00
          S2Grnd=  2.121 Ra=  0.045 Rb=  0.783 T= -0.061 S2Ext=  0.767 S2=  2.888
 ExtSpn:  IState=   123 X2= 1.000 Y2= 0.000 X2-Y2-1=-3.33D-16
          S2Grnd=  2.121 Ra=  0.008 Rb=  0.986 T=  0.010 S2Ext=  1.004 S2=  3.124
 ExtSpn:  IState=   124 X2= 1.001 Y2= 0.001 X2-Y2-1= 0.00D+00
          S2Grnd=  2.121 Ra=  0.167 Rb=  0.150 T= -0.020 S2Ext=  0.298 S2=  2.418
 ExtSpn:  IState=   125 X2= 1.004 Y2= 0.004 X2-Y2-1= 0.00D+00
          S2Grnd=  2.121 Ra=  0.240 Rb=  0.505 T= -0.331 S2Ext=  0.414 S2=  2.535
 ExtSpn:  IState=   126 X2= 1.001 Y2= 0.001 X2-Y2-1= 4.44D-16
          S2Grnd=  2.121 Ra=  0.333 Rb=  0.594 T=  0.166 S2Ext=  1.093 S2=  3.214
 ExtSpn:  IState=   127 X2= 1.001 Y2= 0.001 X2-Y2-1= 1.33D-15
          S2Grnd=  2.121 Ra=  0.121 Rb=  0.772 T=  0.169 S2Ext=  1.062 S2=  3.183
 ExtSpn:  IState=   128 X2= 1.001 Y2= 0.001 X2-Y2-1= 1.33D-15
          S2Grnd=  2.121 Ra=  0.212 Rb=  0.460 T=  0.222 S2Ext=  0.894 S2=  3.015
 ExtSpn:  IState=   129 X2= 1.001 Y2= 0.001 X2-Y2-1=-2.11D-15
          S2Grnd=  2.121 Ra=  0.862 Rb=  0.109 T=  0.026 S2Ext=  0.997 S2=  3.117
 ExtSpn:  IState=   130 X2= 1.000 Y2= 0.000 X2-Y2-1= 2.22D-16
          S2Grnd=  2.121 Ra=  0.019 Rb=  0.975 T=  0.003 S2Ext=  0.997 S2=  3.117
 ExtSpn:  IState=   131 X2= 1.001 Y2= 0.001 X2-Y2-1=-2.66D-15
          S2Grnd=  2.121 Ra=  0.650 Rb=  0.263 T=  0.086 S2Ext=  0.999 S2=  3.120
 ExtSpn:  IState=   132 X2= 1.003 Y2= 0.003 X2-Y2-1= 0.00D+00
          S2Grnd=  2.121 Ra=  0.490 Rb=  0.285 T=  0.185 S2Ext=  0.960 S2=  3.081
 ExtSpn:  IState=   133 X2= 1.000 Y2= 0.000 X2-Y2-1=-2.44D-15
          S2Grnd=  2.121 Ra=  0.958 Rb=  0.005 T=  0.005 S2Ext=  0.968 S2=  3.088
 ExtSpn:  IState=   134 X2= 1.000 Y2= 0.000 X2-Y2-1= 4.44D-16
          S2Grnd=  2.121 Ra=  0.004 Rb=  0.993 T=  0.009 S2Ext=  1.006 S2=  3.126
 ExtSpn:  IState=   135 X2= 1.000 Y2= 0.000 X2-Y2-1= 6.66D-16
          S2Grnd=  2.121 Ra=  0.821 Rb=  0.092 T= -0.060 S2Ext=  0.853 S2=  2.973
 ExtSpn:  IState=   136 X2= 1.000 Y2= 0.000 X2-Y2-1= 4.44D-16
          S2Grnd=  2.121 Ra=  0.632 Rb=  0.065 T=  0.025 S2Ext=  0.723 S2=  2.843
 ExtSpn:  IState=   137 X2= 1.002 Y2= 0.002 X2-Y2-1=-4.44D-16
          S2Grnd=  2.121 Ra=  0.245 Rb=  0.673 T= -0.056 S2Ext=  0.863 S2=  2.983
 ExtSpn:  IState=   138 X2= 1.001 Y2= 0.001 X2-Y2-1= 0.00D+00
          S2Grnd=  2.121 Ra=  0.250 Rb=  0.253 T=  0.116 S2Ext=  0.619 S2=  2.740
 ExtSpn:  IState=   139 X2= 1.000 Y2= 0.000 X2-Y2-1=-4.44D-16
          S2Grnd=  2.121 Ra=  0.003 Rb=  0.988 T=  0.010 S2Ext=  1.001 S2=  3.122
 ExtSpn:  IState=   140 X2= 1.002 Y2= 0.002 X2-Y2-1=-4.00D-15
          S2Grnd=  2.121 Ra=  0.274 Rb=  0.312 T=  0.252 S2Ext=  0.839 S2=  2.959
 ExtSpn:  IState=   141 X2= 1.002 Y2= 0.002 X2-Y2-1= 6.66D-16
          S2Grnd=  2.121 Ra=  0.104 Rb=  0.806 T=  0.044 S2Ext=  0.955 S2=  3.075
 ExtSpn:  IState=   142 X2= 1.001 Y2= 0.001 X2-Y2-1= 2.22D-16
          S2Grnd=  2.121 Ra=  0.094 Rb=  0.839 T=  0.056 S2Ext=  0.989 S2=  3.110
 ExtSpn:  IState=   143 X2= 1.001 Y2= 0.001 X2-Y2-1= 4.44D-16
          S2Grnd=  2.121 Ra=  0.186 Rb=  0.239 T=  0.074 S2Ext=  0.499 S2=  2.619
 ExtSpn:  IState=   144 X2= 1.002 Y2= 0.002 X2-Y2-1=-3.33D-16
          S2Grnd=  2.121 Ra=  0.340 Rb=  0.574 T=  0.174 S2Ext=  1.088 S2=  3.208
 ExtSpn:  IState=   145 X2= 1.000 Y2= 0.000 X2-Y2-1= 4.44D-16
          S2Grnd=  2.121 Ra=  0.184 Rb=  0.052 T=  0.029 S2Ext=  0.265 S2=  2.385
 ExtSpn:  IState=   146 X2= 1.001 Y2= 0.001 X2-Y2-1=-4.44D-16
          S2Grnd=  2.121 Ra=  0.074 Rb=  0.835 T=  0.113 S2Ext=  1.022 S2=  3.142
 ExtSpn:  IState=   147 X2= 1.001 Y2= 0.001 X2-Y2-1= 2.22D-16
          S2Grnd=  2.121 Ra=  0.096 Rb=  0.876 T=  0.134 S2Ext=  1.105 S2=  3.226
 ExtSpn:  IState=   148 X2= 1.001 Y2= 0.001 X2-Y2-1= 4.44D-16
          S2Grnd=  2.121 Ra=  0.088 Rb=  0.525 T=  0.066 S2Ext=  0.678 S2=  2.799
 ExtSpn:  IState=   149 X2= 1.003 Y2= 0.003 X2-Y2-1= 6.66D-16
          S2Grnd=  2.121 Ra=  0.254 Rb=  0.469 T=  0.103 S2Ext=  0.825 S2=  2.946
 ExtSpn:  IState=   150 X2= 1.001 Y2= 0.001 X2-Y2-1=-6.66D-16
          S2Grnd=  2.121 Ra=  0.459 Rb=  0.400 T=  0.014 S2Ext=  0.873 S2=  2.994
 Ground to excited state transition densities written to RWF  633
 Ground to excited state transition electric dipole moments (Au):
       state          X           Y           Z        Dip. S.      Osc.
         1        -0.0023      0.0003      0.0011      0.0000      0.0000
         2         0.0043      0.0200     -0.0551      0.0035      0.0001
         3        -0.0252      1.5388     -0.0449      2.3705      0.0526
         4         0.0497     -2.2887      0.0681      5.2452      0.1334
         5        -0.0062      0.0033      0.0637      0.0041      0.0001
         6         0.0001      0.0010     -0.0026      0.0000      0.0000
         7         0.0052      0.0304     -0.0003      0.0010      0.0000
         8        -0.0007     -0.0017      0.0060      0.0000      0.0000
         9         0.0058      0.2576     -0.0067      0.0664      0.0028
        10        -0.0158     -0.5674      0.0145      0.3224      0.0152
        11         0.0021     -0.0026     -0.0226      0.0005      0.0000
        12         0.0021     -0.0078     -0.0002      0.0001      0.0000
        13         0.0053      0.0091     -0.0248      0.0007      0.0000
        14         0.0020      0.0082     -0.0158      0.0003      0.0000
        15         0.0006      0.0001     -0.0068      0.0000      0.0000
        16         0.0241     -0.0592      0.0041      0.0041      0.0002
        17        -0.0023      0.0010      0.0257      0.0007      0.0000
        18         0.0268     -0.0718      0.0047      0.0059      0.0004
        19        -0.0008     -0.0012     -0.0022      0.0000      0.0000
        20        -0.0131      0.2028     -0.0064      0.0414      0.0029
        21         0.0351     -0.2172      0.0099      0.0485      0.0034
        22         0.0170     -0.5654      0.0162      0.3203      0.0232
        23         0.0035      0.0102     -0.0404      0.0017      0.0001
        24        -0.0177     -0.6285      0.0179      0.3956      0.0312
        25         0.0023     -0.0016     -0.0128      0.0002      0.0000
        26        -0.0147      1.0858     -0.0331      1.1803      0.0979
        27        -0.0036      0.0127      0.0034      0.0002      0.0000
        28         0.0042     -0.0187      0.0006      0.0004      0.0000
        29        -0.0069      0.0410     -0.0021      0.0017      0.0001
        30         0.0101     -0.0614     -0.0076      0.0039      0.0003
        31        -0.1460      1.1161     -0.0470      1.2692      0.1081
        32         0.0016      0.0103     -0.0167      0.0004      0.0000
        33         0.0096      0.2047     -0.0033      0.0420      0.0037
        34        -0.0365     -0.2239      0.0034      0.0515      0.0045
        35        -0.0044     -0.0230     -0.0203      0.0010      0.0001
        36         0.0394     -0.0670      0.0054      0.0061      0.0005
        37        -0.3626     -0.4072     -0.0295      0.2981      0.0266
        38        -0.0230     -0.0201      0.0601      0.0045      0.0004
        39         0.0083      0.0115      0.0014      0.0002      0.0000
        40         0.0331      0.0139      0.0009      0.0013      0.0001
        41         0.0055      0.0010     -0.0335      0.0012      0.0001
        42         0.0511      0.1129     -0.0194      0.0157      0.0015
        43         0.0161     -0.0089     -0.1956      0.0386      0.0036
        44         0.0124      0.1485     -0.0035      0.0222      0.0021
        45         0.0869     -0.0395      0.0091      0.0092      0.0009
        46         0.3133      0.9278      0.0069      0.9590      0.0914
        47        -0.3312     -0.1772     -0.0257      0.1418      0.0137
        48        -0.0056      0.0002     -0.0009      0.0000      0.0000
        49         0.0073     -0.0134     -0.1115      0.0127      0.0012
        50        -0.0645      0.0970     -0.0094      0.0137      0.0014
        51         0.0025     -0.2150      0.0064      0.0463      0.0047
        52         0.1811      0.1466      0.0131      0.0544      0.0056
        53        -0.0093      0.0032      0.0921      0.0086      0.0009
        54         0.0002     -0.0000     -0.0186      0.0003      0.0000
        55        -0.0160      0.0180      0.0820      0.0073      0.0008
        56         0.1694     -0.3881      0.0292      0.1802      0.0191
        57         0.0020     -0.0052     -0.0105      0.0001      0.0000
        58        -0.0318     -0.0456      0.0002      0.0031      0.0003
        59        -0.0022     -0.0086     -0.0037      0.0001      0.0000
        60         0.0059     -0.0076     -0.0595      0.0036      0.0004
        61         0.1449     -0.0138      0.0162      0.0215      0.0023
        62         0.0104     -0.0160     -0.0012      0.0004      0.0000
        63         0.1077      0.3456     -0.0008      0.1310      0.0145
        64         0.0032      0.0094     -0.0048      0.0001      0.0000
        65        -0.0067     -0.0177      0.0560      0.0035      0.0004
        66         0.0708      0.4218      0.0001      0.1829      0.0203
        67         0.0347     -0.1817      0.0402      0.0358      0.0040
        68         0.1120     -0.5328      0.0165      0.2967      0.0333
        69        -0.0088     -0.0320      0.0359      0.0024      0.0003
        70        -0.2858      0.1491     -0.0303      0.1048      0.0118
        71        -0.3997     -0.9013      0.0080      0.9721      0.1111
        72        -0.0033      0.0686      0.3189      0.1064      0.0122
        73         0.0247     -0.2304      0.0239      0.0542      0.0063
        74         0.0016      0.0014     -0.0352      0.0012      0.0001
        75         0.1561     -0.2758      0.0206      0.1008      0.0117
        76        -0.0041      0.0183      0.0194      0.0007      0.0001
        77        -0.0225     -0.9189      0.0194      0.8452      0.0997
        78        -0.0080     -0.0151      0.0486      0.0026      0.0003
        79        -0.0041      0.0005      0.0558      0.0031      0.0004
        80         0.2267      0.5709      0.0048      0.3773      0.0452
        81        -0.0075     -0.0120      0.0044      0.0002      0.0000
        82        -0.1596     -0.4237     -0.0028      0.2050      0.0247
        83        -0.0112     -0.0047      0.0631      0.0041      0.0005
        84         0.0753      0.1004      0.0103      0.0159      0.0019
        85        -0.0059     -0.0007      0.0534      0.0029      0.0004
        86        -0.1018     -0.0075     -0.0087      0.0105      0.0013
        87         0.0068     -0.0034      0.0122      0.0002      0.0000
        88        -0.0422      0.1725     -0.0098      0.0316      0.0039
        89         0.0069      0.0273      0.0783      0.0069      0.0009
        90        -0.6682     -1.0664     -0.0320      1.5846      0.1976
        91         0.2980      0.2853      0.0153      0.1704      0.0213
        92        -0.0305     -0.0369      0.0281      0.0031      0.0004
        93         0.1875      0.2671      0.0119      0.1066      0.0134
        94        -0.0007      0.0002      0.0142      0.0002      0.0000
        95         0.0258      0.0367      0.0020      0.0020      0.0003
        96         0.2940      0.5125      0.0078      0.3492      0.0446
        97        -0.0067     -0.0010      0.0473      0.0023      0.0003
        98         0.0436     -0.0289      0.0034      0.0027      0.0004
        99         0.5646      0.7255      0.0347      0.8464      0.1093
       100        -0.3887     -0.4514     -0.0228      0.3554      0.0460
       101         0.0005      0.0049      0.0097      0.0001      0.0000
       102         0.0043      0.0161      0.0684      0.0050      0.0006
       103        -0.1467     -0.1477     -0.0084      0.0434      0.0057
       104        -0.0049      0.0081      0.0660      0.0045      0.0006
       105         0.0002     -0.0050     -0.0399      0.0016      0.0002
       106        -0.0066     -0.0105     -0.0012      0.0002      0.0000
       107        -0.3270     -1.0718     -0.0012      1.2556      0.1672
       108        -0.0094     -0.0553      0.0092      0.0032      0.0004
       109         0.0265     -0.3476      0.0105      0.1216      0.0163
       110         0.0278      0.1943     -0.0033      0.0385      0.0052
       111         0.0063      0.0075     -0.0070      0.0001      0.0000
       112         0.0966      0.2086      0.0069      0.0529      0.0071
       113        -0.0126     -0.1920      0.0038      0.0370      0.0051
       114         0.0025     -0.0089     -0.0132      0.0003      0.0000
       115        -0.0070     -0.0062      0.0386      0.0016      0.0002
       116        -0.2776     -0.1950     -0.0182      0.1155      0.0160
       117        -0.4628     -0.3424     -0.0326      0.3324      0.0462
       118         0.0614      0.2301     -0.0018      0.0567      0.0079
       119        -0.0311     -0.0632      0.0025      0.0050      0.0007
       120         0.0313      0.0140      0.1903      0.0374      0.0053
       121         0.5882      0.0142      0.0423      0.3480      0.0491
       122        -0.3142     -0.0794     -0.0271      0.1058      0.0150
       123         0.0051      0.0076     -0.0152      0.0003      0.0000
       124         0.1785     -0.0948      0.0177      0.0412      0.0059
       125         0.7405     -0.0634      0.0688      0.5572      0.0797
       126         0.0451     -0.0085     -0.0011      0.0021      0.0003
       127        -0.0179     -0.0006     -0.0451      0.0024      0.0003
       128         0.0123     -0.0083      0.0308      0.0012      0.0002
       129        -0.0221     -0.0395     -0.0037      0.0021      0.0003
       130        -0.0837     -0.0905      0.0008      0.0152      0.0022
       131        -0.0079     -0.0360     -0.0613      0.0051      0.0007
       132        -0.0485     -0.0119     -0.0069      0.0025      0.0004
       133         0.0007      0.0022      0.0087      0.0001      0.0000
       134         0.0210      0.0281      0.0737      0.0067      0.0010
       135        -0.0464     -0.2080      0.0042      0.0454      0.0067
       136         0.0401     -0.0089      0.0105      0.0018      0.0003
       137         0.2906      0.2440      0.0118      0.1442      0.0212
       138        -0.0211     -0.0105      0.0632      0.0045      0.0007
       139         0.0172      0.0149      0.0148      0.0007      0.0001
       140        -0.0696     -0.0695     -0.0124      0.0098      0.0015
       141         0.6647      0.6834      0.0434      0.9107      0.1352
       142         0.3219      0.0763      0.0287      0.1102      0.0164
       143        -0.0898      0.0098     -0.0110      0.0083      0.0012
       144         0.0040     -0.0305      0.0012      0.0010      0.0001
       145         0.0076     -0.0024      0.0062      0.0001      0.0000
       146        -0.2238     -0.0741     -0.0182      0.0559      0.0084
       147        -0.0034      0.0238      0.0154      0.0008      0.0001
       148         0.1155      0.1121      0.0085      0.0260      0.0039
       149        -0.2995     -0.0311     -0.0270      0.0914      0.0138
       150         0.0044     -0.0068      0.0319      0.0011      0.0002
 Ground to excited state transition velocity dipole moments (Au):
       state          X           Y           Z        Dip. S.      Osc.
         1         0.0001     -0.0000     -0.0001      0.0000      0.0000
         2        -0.0001     -0.0006      0.0017      0.0000      0.0001
         3         0.0009     -0.0511      0.0015      0.0026      0.0525
         4        -0.0024      0.0874     -0.0027      0.0077      0.1338
         5         0.0003     -0.0001     -0.0028      0.0000      0.0001
         6        -0.0000     -0.0000      0.0002      0.0000      0.0000
         7        -0.0004     -0.0017      0.0000      0.0000      0.0000
         8         0.0000      0.0001     -0.0004      0.0000      0.0000
         9        -0.0003     -0.0162      0.0004      0.0003      0.0028
        10         0.0011      0.0398     -0.0010      0.0016      0.0149
        11        -0.0002      0.0002      0.0017      0.0000      0.0000
        12        -0.0005      0.0009     -0.0000      0.0000      0.0000
        13        -0.0005     -0.0007      0.0024      0.0000      0.0001
        14        -0.0002     -0.0007      0.0012      0.0000      0.0000
        15        -0.0001     -0.0000      0.0006      0.0000      0.0000
        16        -0.0023      0.0057     -0.0004      0.0000      0.0003
        17         0.0002     -0.0001     -0.0025      0.0000      0.0000
        18        -0.0025      0.0070     -0.0004      0.0001      0.0004
        19         0.0001      0.0001      0.0002      0.0000      0.0000
        20         0.0014     -0.0211      0.0007      0.0004      0.0028
        21        -0.0039      0.0231     -0.0011      0.0006      0.0034
        22        -0.0021      0.0611     -0.0018      0.0037      0.0230
        23        -0.0004     -0.0011      0.0045      0.0000      0.0001
        24         0.0025      0.0732     -0.0021      0.0054      0.0303
        25        -0.0003      0.0002      0.0016      0.0000      0.0000
        26         0.0015     -0.1338      0.0040      0.0179      0.0961
        27         0.0005     -0.0016     -0.0005      0.0000      0.0000
        28        -0.0006      0.0024     -0.0001      0.0000      0.0000
        29         0.0010     -0.0054      0.0003      0.0000      0.0002
        30        -0.0013      0.0078      0.0008      0.0001      0.0003
        31         0.0186     -0.1412      0.0059      0.0203      0.1060
        32        -0.0002     -0.0013      0.0021      0.0000      0.0000
        33        -0.0012     -0.0266      0.0004      0.0007      0.0036
        34         0.0052      0.0282     -0.0004      0.0008      0.0042
        35         0.0005      0.0031      0.0029      0.0000      0.0001
        36        -0.0059      0.0099     -0.0008      0.0001      0.0007
        37         0.0483      0.0541      0.0040      0.0053      0.0263
        38         0.0031      0.0027     -0.0082      0.0001      0.0004
        39        -0.0012     -0.0015     -0.0002      0.0000      0.0000
        40        -0.0042     -0.0019     -0.0001      0.0000      0.0001
        41        -0.0008     -0.0001      0.0047      0.0000      0.0001
        42        -0.0066     -0.0159      0.0028      0.0003      0.0015
        43        -0.0023      0.0013      0.0273      0.0008      0.0036
        44        -0.0021     -0.0205      0.0005      0.0004      0.0020
        45        -0.0127      0.0053     -0.0013      0.0002      0.0009
        46        -0.0443     -0.1320     -0.0010      0.0194      0.0904
        47         0.0483      0.0251      0.0038      0.0030      0.0137
        48         0.0008     -0.0000      0.0002      0.0000      0.0000
        49        -0.0011      0.0020      0.0166      0.0003      0.0013
        50         0.0098     -0.0143      0.0014      0.0003      0.0013
        51        -0.0007      0.0321     -0.0010      0.0010      0.0045
        52        -0.0283     -0.0224     -0.0021      0.0013      0.0056
        53         0.0016     -0.0005     -0.0154      0.0002      0.0010
        54         0.0000     -0.0000      0.0025      0.0000      0.0000
        55         0.0025     -0.0028     -0.0129      0.0002      0.0008
        56        -0.0271      0.0608     -0.0046      0.0044      0.0186
        57        -0.0003      0.0008      0.0016      0.0000      0.0000
        58         0.0054      0.0067     -0.0000      0.0001      0.0003
        59         0.0004      0.0013      0.0007      0.0000      0.0000
        60        -0.0010      0.0012      0.0097      0.0001      0.0004
        61        -0.0224      0.0027     -0.0025      0.0005      0.0021
        62        -0.0016      0.0026      0.0004      0.0000      0.0000
        63        -0.0178     -0.0568      0.0001      0.0035      0.0143
        64        -0.0005     -0.0016      0.0007      0.0000      0.0000
        65         0.0011      0.0030     -0.0094      0.0001      0.0004
        66        -0.0113     -0.0704      0.0000      0.0051      0.0203
        67        -0.0058      0.0305     -0.0065      0.0010      0.0040
        68        -0.0188      0.0896     -0.0029      0.0084      0.0332
        69         0.0015      0.0054     -0.0060      0.0001      0.0003
        70         0.0483     -0.0257      0.0051      0.0030      0.0119
        71         0.0687      0.1537     -0.0014      0.0283      0.1102
        72         0.0007     -0.0117     -0.0559      0.0033      0.0126
        73        -0.0055      0.0381     -0.0043      0.0015      0.0058
        74        -0.0003     -0.0002      0.0060      0.0000      0.0001
        75        -0.0270      0.0472     -0.0035      0.0030      0.0114
        76         0.0007     -0.0032     -0.0033      0.0000      0.0001
        77         0.0030      0.1608     -0.0035      0.0259      0.0975
        78         0.0014      0.0026     -0.0087      0.0001      0.0003
        79         0.0007     -0.0001     -0.0100      0.0001      0.0004
        80        -0.0412     -0.1022     -0.0009      0.0121      0.0451
        81         0.0014      0.0021     -0.0011      0.0000      0.0000
        82         0.0288      0.0763      0.0005      0.0067      0.0246
        83         0.0020      0.0008     -0.0119      0.0001      0.0005
        84        -0.0124     -0.0182     -0.0018      0.0005      0.0018
        85         0.0011      0.0001     -0.0097      0.0001      0.0003
        86         0.0169      0.0018      0.0014      0.0003      0.0011
        87        -0.0010      0.0005     -0.0024      0.0000      0.0000
        88         0.0075     -0.0315      0.0018      0.0010      0.0038
        89        -0.0013     -0.0051     -0.0146      0.0002      0.0009
        90         0.1256      0.1988      0.0061      0.0553      0.1973
        91        -0.0562     -0.0543     -0.0029      0.0061      0.0217
        92         0.0058      0.0069     -0.0057      0.0001      0.0004
        93        -0.0354     -0.0503     -0.0023      0.0038      0.0134
        94         0.0002     -0.0000     -0.0031      0.0000      0.0000
        95        -0.0051     -0.0067     -0.0004      0.0001      0.0002
        96        -0.0561     -0.0983     -0.0014      0.0128      0.0447
        97         0.0013      0.0002     -0.0087      0.0001      0.0003
        98        -0.0081      0.0046     -0.0006      0.0001      0.0003
        99        -0.1096     -0.1401     -0.0068      0.0317      0.1090
       100         0.0757      0.0876      0.0044      0.0134      0.0461
       101        -0.0001     -0.0009     -0.0015      0.0000      0.0000
       102        -0.0008     -0.0031     -0.0130      0.0002      0.0006
       103         0.0284      0.0286      0.0016      0.0016      0.0055
       104         0.0010     -0.0016     -0.0134      0.0002      0.0006
       105        -0.0001      0.0010      0.0084      0.0001      0.0002
       106         0.0013      0.0021      0.0002      0.0000      0.0000
       107         0.0637      0.2109      0.0002      0.0485      0.1620
       108         0.0018      0.0110     -0.0018      0.0001      0.0004
       109        -0.0055      0.0693     -0.0021      0.0048      0.0160
       110        -0.0067     -0.0390      0.0006      0.0016      0.0052
       111        -0.0013     -0.0014      0.0021      0.0000      0.0000
       112        -0.0197     -0.0407     -0.0015      0.0020      0.0067
       113         0.0049      0.0378     -0.0005      0.0015      0.0047
       114        -0.0005      0.0018      0.0026      0.0000      0.0000
       115         0.0014      0.0013     -0.0081      0.0001      0.0002
       116         0.0596      0.0406      0.0040      0.0052      0.0167
       117         0.0968      0.0716      0.0068      0.0146      0.0465
       118        -0.0123     -0.0474      0.0004      0.0024      0.0076
       119         0.0066      0.0136     -0.0005      0.0002      0.0007
       120        -0.0065     -0.0030     -0.0403      0.0017      0.0053
       121        -0.1243     -0.0036     -0.0089      0.0155      0.0490
       122         0.0656      0.0172      0.0056      0.0046      0.0145
       123        -0.0010     -0.0017      0.0032      0.0000      0.0000
       124        -0.0370      0.0182     -0.0036      0.0017      0.0054
       125        -0.1587      0.0119     -0.0147      0.0256      0.0794
       126        -0.0097      0.0017     -0.0003      0.0001      0.0003
       127         0.0039      0.0002      0.0092      0.0001      0.0003
       128        -0.0027      0.0018     -0.0065      0.0001      0.0002
       129         0.0040      0.0089      0.0007      0.0001      0.0003
       130         0.0157      0.0169     -0.0004      0.0005      0.0016
       131         0.0014      0.0074      0.0136      0.0002      0.0007
       132         0.0104      0.0031      0.0015      0.0001      0.0004
       133        -0.0001     -0.0005     -0.0021      0.0000      0.0000
       134        -0.0045     -0.0061     -0.0163      0.0003      0.0010
       135         0.0091      0.0450     -0.0013      0.0021      0.0064
       136        -0.0091      0.0020     -0.0010      0.0001      0.0003
       137        -0.0633     -0.0528     -0.0028      0.0068      0.0206
       138         0.0045      0.0023     -0.0123      0.0002      0.0005
       139        -0.0037     -0.0032     -0.0039      0.0000      0.0001
       140         0.0152      0.0151      0.0031      0.0005      0.0014
       141        -0.1455     -0.1488     -0.0094      0.0434      0.1299
       142        -0.0716     -0.0153     -0.0064      0.0054      0.0161
       143         0.0185     -0.0030      0.0023      0.0004      0.0011
       144        -0.0001      0.0055     -0.0002      0.0000      0.0001
       145        -0.0018      0.0006     -0.0012      0.0000      0.0000
       146         0.0514      0.0137      0.0043      0.0029      0.0085
       147         0.0007     -0.0050     -0.0034      0.0000      0.0001
       148        -0.0254     -0.0243     -0.0018      0.0012      0.0037
       149         0.0679      0.0080      0.0062      0.0047      0.0139
       150        -0.0012      0.0013     -0.0067      0.0000      0.0001
 Ground to excited state transition magnetic dipole moments (Au):
       state          X           Y           Z
         1         0.9210      1.0682      0.0625
         2        -0.4236     -0.2112     -0.0362
         3         0.0047      0.0048      0.0154
         4         0.0018     -0.0047     -0.0606
         5        -0.3908     -0.2532     -0.0292
         6        -0.2931      0.2401     -0.0370
         7         0.0374     -0.0122     -0.3562
         8        -0.0219      0.0079     -0.0029
         9        -0.0007      0.0002      0.0062
        10         0.0242     -0.0080     -0.2570
        11         0.2596     -0.0754      0.0277
        12         0.0896     -0.0224     -0.9955
        13        -1.1775      0.8752     -0.1375
        14         0.3410     -0.3622      0.0470
        15         0.1201     -0.0904      0.0137
        16        -0.0152      0.0044      0.1701
        17        -0.1921      0.0496     -0.0196
        18         0.0785     -0.0238     -0.8407
        19         0.8894     -0.7865      0.1057
        20         0.0577     -0.0158     -0.5554
        21         0.0703     -0.0212     -0.7389
        22        -0.0429      0.0124      0.4276
        23        -0.3312      0.1356     -0.0494
        24        -0.0239      0.0143      0.2298
        25        -0.0673      0.1745     -0.0103
        26         0.0066     -0.0060     -0.0246
        27         0.0326      0.0191     -0.0000
        28        -0.0749     -0.0384      0.0009
        29        -0.0182     -0.0221     -0.0425
        30        -0.1421      0.2991     -0.0131
        31         0.0061      0.0103     -0.1606
        32        -0.1739      0.1503     -0.0153
        33        -0.0335      0.0046      0.3596
        34        -0.0270      0.0124      0.0367
        35         0.2460     -0.0659      0.0814
        36        -0.0920      0.0205      0.6928
        37        -0.0469      0.0203      0.2587
        38         0.1786     -0.1650      0.0473
        39        -0.1569      0.1551      0.0040
        40         0.0132      0.0055     -0.3236
        41         0.0263      0.0296      0.0042
        42        -0.0715      0.0132      0.3620
        43        -0.2892     -0.0498     -0.0637
        44         0.0219     -0.0062     -0.2219
        45        -0.0100      0.0033      0.1055
        46         0.0053      0.0033      0.0110
        47        -0.0608      0.0258      0.6468
        48        -0.0951     -0.0274      0.0081
        49         0.1829     -0.3037      0.0431
        50        -0.0114      0.0031      0.1189
        51        -0.0201      0.0052      0.2070
        52         0.0020      0.0042     -0.0187
        53        -0.0240     -0.2019     -0.0015
        54         0.1190     -0.0422      0.0131
        55         0.1469      0.0865      0.0197
        56         0.0095     -0.0011     -0.0875
        57        -0.0051     -0.0094     -0.0006
        58         0.0025      0.0010     -0.0231
        59        -0.0276     -0.0049     -0.0057
        60         0.1359     -0.0179      0.0113
        61         0.0457     -0.0172     -0.3333
        62        -0.1158      0.0892     -0.0447
        63        -0.0205      0.0064      0.1713
        64        -0.0208     -0.0054     -0.0013
        65         0.1196     -0.0080      0.0021
        66        -0.0063      0.0052      0.0486
        67         0.7850     -0.2769     -0.1937
        68        -0.1811      0.0699     -0.8281
        69        -0.0206      0.0211     -0.0514
        70         0.0072     -0.0055      0.0047
        71         0.0157     -0.0042     -0.1326
        72         0.1192      0.0019      0.0438
        73         0.0240     -0.0044     -0.1601
        74        -0.0653     -0.0140     -0.0074
        75        -0.0466      0.0127      0.4643
        76        -0.1437     -0.0988     -0.0089
        77        -0.0195     -0.0030      0.1486
        78         0.0552      0.0591      0.0100
        79         0.0012     -0.0470      0.0042
        80        -0.0280      0.0074      0.2458
        81        -0.2263      0.0028     -0.0313
        82         0.0077     -0.0024     -0.0396
        83         0.0899     -0.0182      0.0190
        84         0.0313     -0.0060     -0.1923
        85        -0.0623     -0.0108     -0.0061
        86        -0.0059      0.0014      0.0879
        87         0.0428     -0.0325     -0.0095
        88        -0.0585      0.0134      0.5944
        89         0.1821      0.0817      0.0564
        90         0.0788     -0.0206     -0.8755
        91        -0.0593      0.0161      0.5442
        92        -0.0677      0.0034     -0.0470
        93        -0.0252      0.0056      0.2290
        94         0.0285     -0.0091      0.0033
        95         0.0034     -0.0010     -0.0189
        96        -0.0924      0.0283      0.8948
        97        -0.0459      0.0445     -0.0094
        98        -0.0284      0.0083      0.2707
        99        -0.0229      0.0107      0.3163
       100         0.0331     -0.0109     -0.3699
       101         0.0916     -0.1065      0.0055
       102        -0.1930     -0.0524     -0.0061
       103         0.0396     -0.0111     -0.4113
       104         0.1481     -0.0701      0.0253
       105         0.2172      0.0458      0.0167
       106         0.0081     -0.0037      0.0113
       107        -0.1280      0.0350      1.3299
       108         0.0930     -0.0057      0.0922
       109        -0.0586      0.0168      0.5579
       110        -0.0002      0.0023     -0.0761
       111        -0.2120      0.0648     -0.0404
       112         0.0492     -0.0068     -0.2859
       113         0.0360     -0.0070     -0.3322
       114        -0.0589     -0.1134      0.0118
       115        -0.0113      0.0968     -0.0018
       116         0.0446     -0.0128     -0.4810
       117         0.0660     -0.0206     -0.7388
       118         0.0217     -0.0110     -0.2433
       119         0.0245     -0.0043     -0.2433
       120         0.2316      0.1883      0.0230
       121        -0.0326     -0.0119      0.1517
       122        -0.0149      0.0084      0.1949
       123        -0.0115     -0.0166     -0.0171
       124         0.0197     -0.0100     -0.2412
       125        -0.0172     -0.0080      0.1539
       126         0.0329      0.1340      0.0053
       127        -0.1910     -0.1377     -0.0148
       128        -0.0718      0.0341     -0.0014
       129        -0.0107     -0.0039      0.0871
       130         0.0002      0.0170      0.1780
       131        -0.1689     -0.1121      0.0146
       132        -0.0080     -0.0052      0.0275
       133         0.0334      0.0123      0.0016
       134         0.1008      0.0133     -0.0006
       135        -0.0427     -0.0190     -0.0512
       136         0.2231      0.0718     -0.0207
       137        -0.0364     -0.0200     -0.1511
       138        -0.1365     -0.1861      0.0062
       139         0.0016     -0.0181     -0.0156
       140        -0.0424     -0.0847      0.0648
       141         0.0414     -0.0260     -0.6029
       142         0.0261     -0.0086     -0.2864
       143        -0.0168      0.0028      0.1001
       144        -0.0114      0.0031      0.1328
       145        -0.0632      0.0141     -0.0141
       146        -0.0015      0.0007      0.0219
       147         0.0241     -0.0731      0.0205
       148         0.0045     -0.0063     -0.1086
       149        -0.0724      0.0100      0.5158
       150        -0.2392     -0.1115     -0.0549
 Ground to excited state transition velocity quadrupole moments (Au):
       state          XX          YY          ZZ          XY          XZ          YZ
         1         0.0001      0.0007     -0.0003     -0.0006     -0.0007      0.0034
         2        -0.0022     -0.0009      0.0030      0.0014      0.0107     -0.0123
         3        -0.0008     -0.0220      0.0122     -0.0011     -0.0014      0.0011
         4        -0.0168      0.0237      0.0060      0.0219     -0.0032      0.0014
         5        -0.0036     -0.0008      0.0044      0.0018      0.0191     -0.0140
         6         0.0000     -0.0002      0.0000      0.0000      0.0001     -0.0006
         7         0.0017     -0.0111     -0.0023     -0.0001      0.0005      0.0003
         8        -0.0004      0.0000      0.0003     -0.0000      0.0022      0.0007
         9         0.0036     -0.0014      0.0016     -0.0045      0.0004     -0.0003
        10        -0.0085     -0.0065     -0.0014      0.0158     -0.0012      0.0016
        11        -0.0001      0.0007     -0.0006     -0.0010      0.0003      0.0116
        12         0.0068     -0.0330     -0.0048     -0.0002      0.0011      0.0004
        13         0.0048      0.0009     -0.0031      0.0040     -0.0247     -0.0343
        14         0.0017      0.0004     -0.0020     -0.0005     -0.0072      0.0036
        15        -0.0002      0.0004     -0.0002     -0.0007      0.0013      0.0076
        16        -0.0142      0.0539     -0.0023      0.0212     -0.0019      0.0005
        17         0.0000     -0.0011      0.0009      0.0017     -0.0002     -0.0176
        18         0.0169      0.0000     -0.0059      0.0244      0.0013      0.0022
        19        -0.0067      0.0034      0.0044     -0.0017      0.0349      0.0359
        20         0.0453      0.0363     -0.0111      0.0335      0.0049      0.0022
        21         0.0392      0.0092     -0.0109      0.0330      0.0036      0.0029
        22         0.0203     -0.4789      0.0133     -0.1877      0.0058     -0.0042
        23         0.0034      0.0021      0.0001      0.0071     -0.0136     -0.0522
        24         0.0658      0.1721     -0.0293      0.0795      0.0057      0.0025
        25         0.0015     -0.0015     -0.0024     -0.0003     -0.0135      0.0002
        26         0.1267     -0.2887      0.0044     -0.2079      0.0190     -0.0112
        27         0.0036     -0.0059      0.0004     -0.0037     -0.0025     -0.0210
        28        -0.0045      0.0054      0.0001      0.0063      0.0012      0.0145
        29         0.0103     -0.0108     -0.0012     -0.0199      0.0028      0.0035
        30        -0.0068     -0.0026     -0.0029      0.0017     -0.0124      0.0242
        31         0.1497      0.0964     -0.0108     -0.0728      0.0182     -0.0092
        32         0.0068     -0.0085     -0.0029     -0.0030     -0.0214     -0.0243
        33        -0.0167      0.2795     -0.0197     -0.0020      0.0013     -0.0069
        34        -0.0039     -0.0639     -0.0035     -0.0430      0.0014     -0.0034
        35        -0.0003     -0.0058     -0.0043     -0.0101     -0.0130      0.0112
        36        -0.0560      0.1414     -0.0119      0.0083     -0.0020     -0.0048
        37         0.0624     -0.5935     -0.0149     -0.3321      0.0156     -0.0233
        38        -0.0013     -0.0346      0.0002     -0.0256      0.0257      0.0596
        39         0.0016      0.0382     -0.0038      0.0164     -0.0287     -0.0433
        40         0.0207     -0.1087      0.0061     -0.0180     -0.0006     -0.0030
        41        -0.0000     -0.0060      0.0014      0.0016     -0.0016     -0.0219
        42        -0.0196     -0.2247      0.0099     -0.0583      0.0012     -0.0170
        43        -0.0054      0.0108      0.0166      0.0237      0.0346     -0.1555
        44        -0.1032      0.2073      0.0029     -0.0105     -0.0110     -0.0075
        45         0.0194     -0.1795     -0.0006     -0.0876      0.0041     -0.0033
        46         0.0250      0.0643     -0.0086      0.0608      0.0005      0.0069
        47         0.0883     -1.0522      0.0230     -0.4050      0.0163     -0.0084
        48        -0.0002     -0.0223      0.0022     -0.0090      0.0119      0.0056
        49        -0.0080     -0.0108      0.0077     -0.0014      0.0357     -0.0107
        50         0.0140     -0.1081     -0.0023     -0.0868      0.0040     -0.0057
        51         0.1599     -0.5312      0.0001      0.0009      0.0157      0.0151
        52        -0.0365      0.2339     -0.0004      0.0801     -0.0075      0.0017
        53        -0.0189     -0.0060      0.0222      0.0052      0.0983     -0.0295
        54        -0.0070     -0.0026      0.0077      0.0007      0.0345     -0.0034
        55        -0.0002      0.0052     -0.0054     -0.0143     -0.0005      0.0719
        56        -0.0387      0.3154      0.0081      0.1643     -0.0091      0.0085
        57         0.0003     -0.0001     -0.0002      0.0005     -0.0018      0.0011
        58         0.0016     -0.0178     -0.0012     -0.0085      0.0013     -0.0013
        59         0.0022      0.0010     -0.0031     -0.0009     -0.0122      0.0110
        60        -0.0028     -0.0041      0.0040      0.0021      0.0166     -0.0004
        61        -0.0410      0.0712     -0.0204      0.2356     -0.0041      0.0264
        62         0.0120     -0.0107     -0.0093      0.0245     -0.0609     -0.0589
        63         0.0172     -0.0600     -0.0069     -0.0971      0.0040     -0.0100
        64         0.0012      0.0119     -0.0033      0.0002     -0.0188     -0.0289
        65        -0.0018     -0.0224      0.0046     -0.0021      0.0428      0.1121
        66        -0.1158      0.6857     -0.0518     -0.0534     -0.0043     -0.0249
        67         0.0293     -0.1531      0.0282      0.0948      0.1620      0.3965
        68         0.1973     -0.5120      0.0366      0.3943     -0.0550     -0.0797
        69         0.0159     -0.0187     -0.0067      0.0170     -0.0145      0.0668
        70         0.0481      0.0111     -0.0392      0.0530      0.0111      0.0055
        71        -0.2177      0.7942      0.0362      0.1652     -0.0284      0.0034
        72         0.0118     -0.0362     -0.0084     -0.0346      0.0008      0.1843
        73         0.0062     -0.4930      0.0124     -0.0380     -0.0005      0.0202
        74         0.0055      0.0077     -0.0093     -0.0043     -0.0324      0.0456
        75         0.0176      0.0723      0.0227     -0.0576      0.0024     -0.0082
        76        -0.0070      0.0118      0.0044     -0.0001      0.0197      0.0231
        77         0.0779     -0.2048     -0.0464     -0.1964      0.0187     -0.0105
        78        -0.0062     -0.0093      0.0191      0.0165      0.0321     -0.2382
        79        -0.0023     -0.0035      0.0018     -0.0001      0.0091      0.0033
        80         0.0197     -0.4408      0.0501     -0.1865      0.0022     -0.0037
        81         0.0001      0.0134     -0.0001      0.0076      0.0041     -0.0195
        82         0.0279      0.1443     -0.0563      0.0296      0.0076     -0.0027
        83        -0.0077     -0.0021      0.0053     -0.0051      0.0276      0.0125
        84         0.0679      0.1151      0.0131      0.0662      0.0044      0.0081
        85        -0.0102     -0.0020      0.0142      0.0090      0.0527     -0.0769
        86         0.0793      0.0523      0.0275     -0.0300      0.0090     -0.0062
        87        -0.0242      0.0133      0.0072      0.0063      0.0487     -0.0323
        88         0.2239     -0.6812      0.0220      0.0275      0.0224      0.0212
        89         0.0088     -0.0576     -0.0058     -0.0290     -0.0253      0.0596
        90        -0.1316      1.7431     -0.0964      0.7299     -0.0257      0.0139
        91         0.1048     -0.7824      0.0243     -0.4192      0.0196     -0.0229
        92        -0.0084      0.0691     -0.0001      0.0352      0.0130     -0.0300
        93         0.0252     -0.4368      0.0415     -0.1754      0.0045     -0.0042
        94         0.0009      0.0006     -0.0005     -0.0005     -0.0024      0.0037
        95         0.0026      0.0446      0.0084      0.0085     -0.0007      0.0008
        96         0.1268     -1.5272     -0.0613     -0.7409      0.0372     -0.0333
        97         0.0119      0.0103     -0.0145      0.0037     -0.0677      0.0047
        98         0.0544     -0.4055     -0.0172     -0.2038      0.0122     -0.0095
        99         0.0636     -0.3576      0.0483     -0.1326      0.0034      0.0044
       100         0.0833      0.5588      0.0688      0.2306     -0.0038      0.0078
       101        -0.0157      0.0113      0.0068     -0.0091      0.0732      0.1450
       102         0.0038     -0.0207     -0.0000     -0.0041     -0.0094     -0.0494
       103        -0.0962     -0.2041      0.0184      0.0737     -0.0145      0.0124
       104        -0.0071      0.0144      0.0035     -0.0025      0.0224      0.0217
       105         0.0153      0.0111     -0.0218     -0.0091     -0.0880      0.0915
       106         0.0011     -0.0192     -0.0016     -0.0074     -0.0060     -0.0042
       107         0.1374     -2.4200      0.0615     -0.9535      0.0346     -0.0166
       108        -0.0014     -0.1310      0.0108     -0.0485      0.0321     -0.0324
       109         0.0074     -0.7744      0.0313     -0.3036      0.0031     -0.0044
       110        -0.3538      0.0386     -0.0405     -0.0773     -0.0293     -0.0118
       111         0.0110      0.0531      0.0076      0.0386      0.0212     -0.0569
       112         0.0382      0.7225     -0.0212      0.3564     -0.0099      0.0209
       113         0.0361     -0.4066      0.0015     -0.0913      0.0032      0.0045
       114        -0.0347     -0.0327      0.0341     -0.0018      0.1550     -0.0749
       115         0.0034     -0.0030     -0.0084     -0.0054     -0.0307      0.0472
       116        -0.0717      0.9714     -0.0021      0.4377     -0.0196      0.0144
       117        -0.1633      1.3177     -0.0331      0.6957     -0.0300      0.0251
       118         0.0887      0.0637      0.0224      0.0738      0.0110      0.0035
       119        -0.0151      0.5545     -0.0254      0.2315     -0.0056      0.0064
       120         0.0155      0.0264     -0.0205     -0.0095     -0.0690      0.1003
       121         0.0032      0.3417     -0.0009      0.0847      0.0039     -0.0089
       122         0.0598     -0.5354     -0.0040     -0.2081      0.0099     -0.0027
       123        -0.0047      0.0213      0.0011      0.0087     -0.0001     -0.0006
       124        -0.0557      0.3441     -0.0103      0.2157     -0.0106      0.0082
       125        -0.0514     -0.0568     -0.0131     -0.2413      0.0103     -0.0252
       126         0.0145      0.0090     -0.0187     -0.0125     -0.0875      0.0302
       127        -0.0152     -0.0201      0.0272      0.0144      0.0941     -0.1304
       128         0.0036      0.0025     -0.0100     -0.0014     -0.0448      0.0105
       129        -0.0937     -0.0834     -0.0122      0.0206     -0.0018     -0.0018
       130         0.0182     -0.1368      0.0127     -0.1571     -0.0036      0.0001
       131         0.0018     -0.0374      0.0226     -0.0036      0.0738     -0.0904
       132        -0.0015     -0.1350      0.0044     -0.1466      0.0079     -0.0124
       133         0.0010      0.0032     -0.0023     -0.0001     -0.0087      0.0064
       134        -0.0172      0.0420     -0.0054     -0.0017     -0.0153      0.0831
       135         0.0164     -0.2334      0.0075     -0.1236      0.0223     -0.0330
       136        -0.0176      0.0166     -0.0225     -0.0399     -0.0737      0.1290
       137        -0.2190      0.3524     -0.0069      0.0424     -0.0076     -0.0382
       138        -0.0234     -0.0230      0.0307     -0.0066      0.1377     -0.0282
       139        -0.0129      0.0386     -0.0019      0.0057      0.0023      0.0322
       140         0.0041     -0.1295      0.0197     -0.0541      0.0605     -0.0031
       141        -0.1508      1.2221     -0.0684      0.5177     -0.0142      0.0077
       142        -0.0615      0.4903     -0.0091      0.2486     -0.0132      0.0112
       143        -0.0176      0.1804     -0.0729     -0.1364      0.0094     -0.0230
       144        -0.0301     -0.3060      0.0078     -0.1645      0.0008     -0.0048
       145         0.0026     -0.0006      0.0019      0.0098     -0.0044     -0.0513
       146         0.0306     -0.1360      0.0338     -0.0697      0.0010     -0.0014
       147        -0.0080      0.0285      0.0038     -0.0030      0.0497      0.0783
       148        -0.1586      0.3166      0.0116      0.1050     -0.0177      0.0036
       149         0.0580     -0.5212     -0.0757     -0.3276      0.0221     -0.0277
       150        -0.0036      0.0297      0.0034      0.0157      0.0028     -0.0312
 <0|del|b> * <b|rxdel|0> + <0|del|b> * <b|delr+rdel|0>
 Rotatory Strengths (R) in cgs (10**-40 erg-esu-cm/Gauss)
       state          XX          YY          ZZ    R(velocity)    E-M Angle
         1        -0.6130      0.8768      0.4883      0.2507       90.00
         2         0.8492     -0.0896      2.1076      0.9557       82.29
         3        -3.1698      0.3177     -1.8199     -1.5573      104.80
         4        -0.2833      1.9565     -6.4465     -1.5911       92.77
         5         1.0017     -0.2107     -0.6034      0.0626       90.00
         6        -0.1291     -0.0345     -0.0419     -0.0685       90.00
         7         0.1173     -0.1055      0.0219      0.0112       90.00
         8         0.0099      0.0012      0.0004      0.0038       90.00
         9         0.0200      0.0270     -0.0535     -0.0022       90.00
        10        -0.1242      1.5330     -1.7151     -0.1021       90.00
        11         0.1545      0.0252     -0.2657     -0.0287       90.00
        12        -0.0022     -0.1198     -0.3071     -0.1430       90.00
        13        -4.2200      0.9479     -0.3697     -1.2140       96.37
        14         1.2469      0.0165      0.8623      0.7086       67.68
        15         0.0349      0.0080     -0.0232      0.0066       90.00
        16        -0.1498     -0.0944      0.1974     -0.0156       90.00
        17         0.1517      0.0193     -0.1705      0.0002       90.00
        18         0.6772      0.6754     -1.2552      0.0325       90.00
        19        -0.2754      0.3444     -0.0433      0.0086       90.00
        20         0.2882     -1.0558      1.0424      0.0916       90.00
        21         0.6012      1.8011     -2.2112      0.0637       90.00
        22        -0.0764     -3.2270      3.8885      0.1950       90.00
        23        -1.1487     -0.3456     -0.0863     -0.5268       98.34
        24        -0.0242     -1.0807      4.1750      1.0234       88.27
        25         0.0647      0.0115      0.1539      0.0767       90.00
        26         6.8340      2.0881     -4.8603      1.3539       78.24
        27        -0.0933      0.0104     -0.0045     -0.0291       90.00
        28        -0.2667      0.0950     -0.1098     -0.0939       90.00
        29         0.3208     -0.0597      0.2297      0.1636       90.00
        30         6.6658      0.3785      6.7377      4.5940       18.12
        31        -0.7380     -1.6006    -10.3700     -4.2362       95.74
        32        -0.7262      0.0415     -0.3797     -0.3548      109.70
        33         0.1802      0.5550     -0.3347      0.1335       90.00
        34         0.8469     -0.5145      0.7199      0.3507       81.73
        35         0.1230      1.0843     -0.3091      0.2994       81.53
        36        -0.9407      0.0166      1.8535      0.3098       88.76
        37        -0.0838     -2.7977      2.1144     -0.2557       90.43
        38        -1.8199      0.3702     -0.0166     -0.4888       97.04
        39        -0.7329      0.6208     -0.1491     -0.0871       90.00
        40         0.0570     -0.0355     -0.2009     -0.0598       90.00
        41         0.0587      0.0234     -0.1039     -0.0073       90.00
        42         1.6581      4.4595      0.3300      2.1492       78.71
        43        -3.0506     -3.4792      0.7320     -1.9326       97.94
        44        -0.5133     -0.3204      0.7328     -0.0336       90.00
        45        -0.0693     -0.2095      0.3097      0.0103       90.00
        46        -1.0737     -1.2226     -1.0651     -1.1205      112.74
        47         2.8192      1.5467     -3.6055      0.2534       89.75
        48         0.0032     -0.1685     -0.1969     -0.1207       90.00
        49         0.0482      1.3268     -1.7680     -0.1310       90.00
        50         0.1374      0.2981     -0.3692      0.0221       90.00
        51        -1.2642     -0.4700      1.6134     -0.0403       90.00
        52        -0.8867      0.2226      0.1438     -0.1734       99.41
        53         0.2285      0.0440      0.1423      0.1383       90.00
        54         0.0790      0.0735      0.0046      0.0524       90.00
        55        -0.7032      0.2578     -0.1185     -0.1879       93.14
        56         0.2907      1.5048     -1.4295      0.1220       90.00
        57        -0.0138     -0.0009     -0.0156     -0.0101       90.00
        58        -0.0029      0.0146      0.0809      0.0309       90.00
        59         0.0106     -0.0213     -0.0811     -0.0306       90.00
        60         0.1897     -0.0896     -0.2899     -0.0633       90.00
        61         0.4583     -0.3728     -1.0539     -0.3228       91.68
        62         0.8407      0.5604      0.3633      0.5881       31.55
        63        -0.2591      1.2366     -0.8620      0.0385       90.00
        64        -0.0463      0.0511      0.0717      0.0255       90.00
        65        -0.3193      0.4633      0.2363      0.1267       90.00
        66        -1.4131      0.7551     -0.5872     -0.4150       94.79
        67       -26.8138    -10.5790    -12.1387    -16.5105      115.74
        68        26.1076     17.7025      6.8223     16.8775       81.09
        69         0.8327      1.0003     -0.1958      0.5458       36.31
        70         1.5095      0.7587     -0.1310      0.7124       23.88
        71         7.5969      3.5605     -8.5828      0.8582       88.41
        72        -1.0826     -8.5685     -0.1539     -3.2683      109.23
        73         1.4198      0.5633     -0.4256      0.5192       86.51
        74        -0.1514     -0.0270      0.0828     -0.0319       90.00
        75        -1.9099     -0.7338      3.5427      0.2997       89.50
        76         0.8183     -0.1167      0.2644      0.3220       72.73
        77        -6.6396     -2.5793      4.9941     -1.4083       92.51
        78        -0.3191     -0.3990      1.2976      0.1932       78.83
        79        -0.0701     -0.0771      0.0037     -0.0479       90.00
        80        -1.1433      1.7713      0.0474      0.2252       89.64
        81         0.0436     -0.5940     -0.5386     -0.3630      115.95
        82        -1.5113      0.2180      1.3710      0.0259       90.00
        83        -0.3978     -0.1539      0.3212     -0.0768       90.00
        84         0.7968     -0.0667     -0.5036      0.0755       90.00
        85        -0.0689     -0.0041      0.0402     -0.0109       90.00
        86         0.1283     -0.0801      0.0442      0.0308       90.00
        87        -0.0704      0.0533     -0.1314     -0.0495       90.00
        88         2.6313      1.3767     -3.2827      0.2418       89.44
        89        -1.7867     -2.9557     -0.8430     -1.8618      117.26
        90         0.2405      3.5295     -1.9804      0.5965       89.87
        91        -0.3284      3.4654      0.2000      1.1124       88.81
        92         0.0017     -0.1789     -0.1953     -0.1242       90.00
        93        -0.3314      0.2244      0.4357      0.1096       90.00
        94        -0.0158     -0.0116      0.0090     -0.0061       90.00
        95         0.0115     -0.0186     -0.0025     -0.0032       90.00
        96         1.2050      8.6796     -5.7719      1.3709       89.37
        97         0.1343      0.1151     -0.1255      0.0413       90.00
        98        -0.1034      0.0656      0.4534      0.1385       87.45
        99        -4.1207     -1.8433      1.8587     -1.3684       91.14
       100        -2.2539      0.7685      1.1361     -0.1164       90.00
       101         0.3161     -0.1036      0.0714      0.0946       90.00
       102         0.4855      0.4188      0.5722      0.4922       81.30
       103        -0.8029      1.2478      0.0721      0.1723       89.51
       104        -0.2814     -0.3619      0.3679     -0.0918       90.00
       105         0.3547      0.3412     -0.0953      0.2002       84.89
       106         0.0097      0.0153     -0.0069      0.0060       90.00
       107         0.2656    -15.6684     13.4298     -0.6577       90.11
       108        -0.8682     -0.2506      0.9111     -0.0692       90.00
       109         0.7312     -2.5925      2.9505      0.3631       89.55
       110        -2.3191      0.1413      1.7119     -0.1553       92.53
       111        -0.1122      0.3291      0.1525      0.1231       80.60
       112        -0.4008     -0.7235      0.2164     -0.3027       91.13
       113        -0.2902      0.5524      0.0124      0.0915       90.00
       114        -0.7673      0.1753      0.1118     -0.1601      110.28
       115         0.3762      0.0388     -0.0007      0.1381       81.35
       116         0.1787     -0.2008      0.8216      0.2665       89.61
       117         0.6481     -1.6387      0.5830     -0.1359       90.08
       118         1.6443     -0.7396     -0.3777      0.1757       89.25
       119         0.0409      0.7773     -0.0256      0.2642       86.35
       120        -2.2083     -5.8236     -2.0352     -3.3557      104.21
       121        -3.4217      7.6285      4.9734      3.0601       81.86
       122        -0.1671      1.8743     -0.8101      0.2990       88.84
       123         0.0009     -0.1167      0.0640     -0.0173       90.00
       124         0.1699      0.9964     -1.3254     -0.0530       90.00
       125         1.7567      1.5346     -2.0432      0.4160       89.12
       126         0.6271     -1.0055      0.0885     -0.0967       90.00
       127        -0.0675     -2.5137     -0.4028     -0.9947      112.76
       128         0.2568      0.2732      0.3368      0.2889       62.62
       129         0.0919     -0.0050     -0.1400     -0.0177       90.00
       130         0.5490     -0.2063      0.3699      0.2375       86.95
       131        -1.9789     -0.1823     -0.6347     -0.9320      105.88
       132        -0.3545      0.0785      0.0872     -0.0629       90.00
       133        -0.0212     -0.0144     -0.0085     -0.0147       90.00
       134        -0.2213     -1.3562     -0.1086     -0.5620      106.61
       135        -2.6136     -1.2683      0.0929     -1.2630      111.72
       136         0.5549     -5.1843     -1.3829     -2.0041      148.05
       137         1.5261      8.4354      2.1581      4.0398       73.02
       138        -1.1635     -1.4293     -0.9481     -1.1803      111.12
       139         0.1666     -0.0641      0.2602      0.1209       90.00
       140        -3.4304     -0.5051     -1.5305     -1.8220      133.77
       141         4.0757      5.3420      1.6903      3.7027       88.41
       142         0.2732      1.1969     -1.1617      0.1028       90.00
       143        -0.1003     -0.3032      0.1231     -0.0935       90.00
       144         0.0279     -0.0761      0.0352     -0.0043       90.00
       145         0.0259      0.3660      0.0429      0.1449       90.00
       146        -0.3279      0.3742      0.0318      0.0261       90.00
       147         0.8792     -0.0062      0.1221      0.3317       49.39
       148        -0.4230      0.2923      0.8741      0.2478       86.45
       149         1.6623     -2.5316     -4.3543     -1.7412       92.67
       150         0.1841      1.2239      0.1609      0.5230       74.34
 1/2[<0|r|b>*<b|rxdel|0> + (<0|rxdel|b>*<b|r|0>)*]
 Rotatory Strengths (R) in cgs (10**-40 erg-esu-cm/Gauss)
       state          XX          YY          ZZ     R(length)
         1         1.5084     -0.2508     -0.0508      0.4023
         2         1.2735      2.9857     -1.4108      0.9495
         3         0.0842     -5.2587      0.4890     -1.5618
         4        -0.0629     -7.6625      2.9162     -1.6031
         5        -1.7199      0.5854      1.3166      0.0607
         6         0.0286     -0.1642     -0.0677     -0.0678
         7        -0.1369      0.2619     -0.0808      0.0148
         8        -0.0101      0.0095      0.0121      0.0038
         9         0.0027     -0.0383      0.0290     -0.0022
        10         0.2697     -3.2243      2.6441     -0.1035
        11        -0.3940     -0.1368      0.4427     -0.0293
        12        -0.1325     -0.1239     -0.1314     -0.1292
        13         4.3906     -5.6626     -2.4081     -1.2267
        14        -0.4925      2.0983      0.5235      0.7098
        15        -0.0503      0.0044      0.0657      0.0066
        16         0.2590      0.1861     -0.4912     -0.0154
        17        -0.3182     -0.0358      0.3570      0.0010
        18        -1.4903     -1.2101      2.8047      0.0348
        19         0.5145     -0.6483      0.1633      0.0098
        20         0.5333      2.2731     -2.5058      0.1002
        21        -1.7446     -3.2553      5.1931      0.0644
        22         0.5162      4.9539     -4.8868      0.1944
        23         0.8287     -0.9825     -1.4095     -0.5211
        24        -0.2993      6.3352     -2.9092      1.0422
        25         0.1086      0.1932     -0.0934      0.0695
        26         0.0681      4.6134     -0.5761      1.3685
        27         0.0820     -0.1720      0.0001     -0.0300
        28         0.2225     -0.5071     -0.0004     -0.0950
        29        -0.0889      0.6416     -0.0639      0.1629
        30         1.0112     12.9832     -0.0703      4.6414
        31         0.6344     -8.1414     -5.3440     -4.2837
        32         0.1991     -1.0974     -0.1808     -0.3597
        33         0.2271     -0.6618      0.8426      0.1360
        34        -0.6964      1.9641     -0.0884      0.3931
        35         0.7620     -1.0740      1.1703      0.2861
        36         2.5654      0.9736     -2.6524      0.2956
        37       -12.0338      5.8586      5.3973     -0.2593
        38         2.9027     -2.3508     -2.0103     -0.4861
        39         0.9190     -1.2661     -0.0039     -0.1170
        40        -0.3095     -0.0538      0.2116     -0.0506
        41        -0.1027     -0.0203      0.0992     -0.0080
        42         2.5854     -1.0546      4.9710      2.1673
        43         3.2898     -0.3134     -8.8097     -1.9445
        44        -0.1922      0.6561     -0.5484     -0.0282
        45         0.6172      0.0920     -0.6795      0.0099
        46        -1.1759     -2.1578     -0.0537     -1.1291
        47       -14.2301      3.2346     11.7662      0.2569
        48        -0.3737      0.0041      0.0052     -0.1215
        49        -0.9441     -2.8825      3.3971     -0.1432
        50        -0.5183     -0.2147      0.7914      0.0195
        51         0.0357      0.7899     -0.9420     -0.0388
        52        -0.2601     -0.4389      0.1736     -0.1752
        53        -0.1583      0.4582      0.0987      0.1329
        54        -0.0163     -0.0001      0.1724      0.0520
        55         1.6598     -1.1034     -1.1409     -0.1948
        56        -1.1383     -0.2961      1.8097      0.1251
        57         0.0073     -0.0345     -0.0042     -0.0105
        58         0.0568      0.0335      0.0040      0.0315
        59        -0.0438     -0.0297     -0.0148     -0.0294
        60        -0.5713     -0.0967      0.4763     -0.0639
        61        -4.6785     -0.1682      3.8102     -0.3455
        62         0.8531      1.0076     -0.0380      0.6075
        63         1.5615     -1.5527      0.0937      0.0342
        64         0.0473      0.0356     -0.0043      0.0262
        65         0.5688     -0.1004     -0.0834      0.1284
        66         0.3154     -1.5511     -0.0028     -0.4128
        67       -19.2414    -35.5830      5.5014    -16.4410
        68        14.3463     26.3503      9.6627     16.7864
        69        -0.1278      0.4786      1.3064      0.5524
        70         1.4514      0.5760      0.1009      0.7094
        71         4.4317     -2.6462      0.7511      0.8455
        72         0.2745     -0.0906     -9.8793     -3.2318
        73        -0.4201     -0.7209      2.7036      0.5209
        74         0.0759      0.0134     -0.1843     -0.0317
        75         5.1377      2.4812     -6.7497      0.2897
        76        -0.4138      1.2779      0.1227      0.3289
        77        -0.3106     -1.9455     -2.0415     -1.4325
        78         0.3108      0.6291     -0.3449      0.1983
        79         0.0035      0.0156     -0.1640     -0.0483
        80         4.4927     -2.9705     -0.8404      0.2273
        81        -1.1930      0.0237      0.0964     -0.3576
        82         0.8738     -0.7204     -0.0771      0.0254
        83         0.7121     -0.0607     -0.8501     -0.0662
        84        -1.6676      0.4227      1.3966      0.0506
        85        -0.2609     -0.0052      0.2322     -0.0113
        86        -0.4277      0.0073      0.5413      0.0403
        87        -0.2050     -0.0789      0.0814     -0.0675
        88        -1.7447     -1.6400      4.1014      0.2389
        89        -0.8827     -1.5752     -3.1223     -1.8601
        90        37.2542    -15.5436    -19.8379      0.6243
        91        12.4945     -3.2564     -5.8944      1.1146
        92        -1.4593      0.0880      0.9345     -0.1456
        93         3.3396     -1.0613     -1.9344      0.1146
        94         0.0139      0.0010     -0.0331     -0.0061
        95        -0.0616      0.0266      0.0271     -0.0026
        96        19.2193    -10.2637     -4.9282      1.3424
        97        -0.2165      0.0312      0.3135      0.0427
        98         0.8740      0.1693     -0.6427      0.1336
        99         9.1321     -5.4681     -7.7650     -1.3670
       100         9.0912     -3.4786     -5.9668     -0.1181
       101        -0.0312      0.3683     -0.0374      0.0999
       102         0.5844      0.5970      0.2927      0.4914
       103         4.1055     -1.1579     -2.4350      0.1709
       104         0.5086      0.4035     -1.1827     -0.0902
       105        -0.0273      0.1622      0.4718      0.2022
       106         0.0377     -0.0277      0.0097      0.0066
       107       -29.6007     26.5516      1.1219     -0.6424
       108         0.6176     -0.2217     -0.5991     -0.0677
       109         1.1008      4.1350     -4.1489      0.3623
       110         0.0041     -0.3154     -0.1798     -0.1637
       111         0.9474     -0.3428     -0.1990      0.1352
       112        -3.3596      1.0097      1.3984     -0.3172
       113         0.3212     -0.9521      0.8931      0.0874
       114         0.1046     -0.7147      0.1096     -0.1668
       115        -0.0557      0.4267      0.0493      0.1401
       116         8.7557     -1.7645     -6.1832      0.2693
       117        21.6149     -4.9775    -17.0259     -0.1295
       118        -0.9431      1.7899     -0.3105      0.1787
       119         0.5391     -0.1916      0.4366      0.2614
       120        -5.1221     -1.8627     -3.1013     -3.3620
       121        13.5683      0.1189     -4.5395      3.0493
       122        -3.3059      0.4704      3.7424      0.3023
       123         0.0415      0.0897     -0.1839     -0.0175
       124        -2.4838     -0.6719      3.0140     -0.0473
       125         9.0225     -0.3599     -7.4897      0.3910
       126        -1.0480      0.8082      0.0041     -0.0786
       127        -2.4171     -0.0583     -0.4710     -0.9821
       128         0.6231      0.2011      0.0297      0.2846
       129        -0.1673     -0.1098      0.2258     -0.0171
       130         0.0137      1.0860     -0.1042      0.3318
       131        -0.9389     -2.8573      0.6337     -1.0541
       132        -0.2753     -0.0434      0.1348     -0.0613
       133        -0.0174     -0.0188     -0.0101     -0.0154
       134        -1.4966     -0.2655      0.0302     -0.5773
       135        -1.3997     -2.8003      0.1523     -1.3492
       136        -6.3200      0.4515      0.1533     -1.9051
       137         7.4817      3.4466      1.2595      4.0626
       138        -2.0348     -1.3755     -0.2786     -1.2296
       139        -0.0191      0.1910      0.1632      0.1117
       140        -2.0854     -4.1650      0.5668     -1.8945
       141       -19.4820     12.5842     18.4966      3.8663
       142        -5.9395      0.4665      5.8080      0.1116
       143        -1.0654     -0.0192      0.7749     -0.1032
       144         0.0322      0.0670     -0.1169     -0.0059
       145         0.3403      0.0234      0.0616      0.1418
       146        -0.2389      0.0354      0.2816      0.0260
       147         0.0572      1.2287     -0.2230      0.3543
       148        -0.3713      0.4989      0.6520      0.2599
       149       -15.3411      0.2191      9.8536     -1.7561
       150         0.7406     -0.5380      1.2363      0.4797
  1/2[<0|del|b>*<b|r|0> + (<0|r|b>*<b|del|0>)*] (Au)
       state          X           Y           Z        Dip. S.   Osc.(frdel)
         1        -0.0000     -0.0000     -0.0000      0.0000      0.0000
         2        -0.0000     -0.0000     -0.0001      0.0001      0.0001
         3        -0.0000     -0.0787     -0.0001      0.0788      0.0525
         4        -0.0001     -0.2000     -0.0002      0.2003      0.1336
         5        -0.0000     -0.0000     -0.0002      0.0002      0.0001
         6        -0.0000     -0.0000     -0.0000      0.0000      0.0000
         7        -0.0000     -0.0001     -0.0000      0.0001      0.0000
         8        -0.0000     -0.0000     -0.0000      0.0000      0.0000
         9        -0.0000     -0.0042     -0.0000      0.0042      0.0028
        10        -0.0000     -0.0226     -0.0000      0.0226      0.0151
        11        -0.0000     -0.0000     -0.0000      0.0000      0.0000
        12        -0.0000     -0.0000      0.0000      0.0000      0.0000
        13        -0.0000     -0.0000     -0.0001      0.0001      0.0000
        14        -0.0000     -0.0000     -0.0000      0.0000      0.0000
        15        -0.0000     -0.0000     -0.0000      0.0000      0.0000
        16        -0.0001     -0.0003     -0.0000      0.0004      0.0003
        17        -0.0000     -0.0000     -0.0001      0.0001      0.0000
        18        -0.0001     -0.0005     -0.0000      0.0006      0.0004
        19        -0.0000     -0.0000     -0.0000      0.0000      0.0000
        20        -0.0000     -0.0043     -0.0000      0.0043      0.0029
        21        -0.0001     -0.0050     -0.0000      0.0052      0.0034
        22        -0.0000     -0.0346     -0.0000      0.0346      0.0231
        23        -0.0000     -0.0000     -0.0002      0.0002      0.0001
        24        -0.0000     -0.0460     -0.0000      0.0461      0.0307
        25        -0.0000     -0.0000     -0.0000      0.0000      0.0000
        26        -0.0000     -0.1453     -0.0001      0.1455      0.0970
        27        -0.0000     -0.0000     -0.0000      0.0000      0.0000
        28        -0.0000     -0.0000     -0.0000      0.0000      0.0000
        29        -0.0000     -0.0002     -0.0000      0.0002      0.0002
        30        -0.0000     -0.0005     -0.0000      0.0005      0.0003
        31        -0.0027     -0.1576     -0.0003      0.1606      0.1071
        32        -0.0000     -0.0000     -0.0000      0.0000      0.0000
        33        -0.0000     -0.0054     -0.0000      0.0055      0.0036
        34        -0.0002     -0.0063     -0.0000      0.0065      0.0043
        35        -0.0000     -0.0001     -0.0001      0.0001      0.0001
        36        -0.0002     -0.0007     -0.0000      0.0009      0.0006
        37        -0.0175     -0.0220     -0.0001      0.0397      0.0264
        38        -0.0001     -0.0001     -0.0005      0.0006      0.0004
        39        -0.0000     -0.0000     -0.0000      0.0000      0.0000
        40        -0.0001     -0.0000     -0.0000      0.0002      0.0001
        41        -0.0000     -0.0000     -0.0002      0.0002      0.0001
        42        -0.0003     -0.0018     -0.0001      0.0022      0.0015
        43        -0.0000     -0.0000     -0.0053      0.0054      0.0036
        44        -0.0000     -0.0031     -0.0000      0.0031      0.0021
        45        -0.0011     -0.0002     -0.0000      0.0013      0.0009
        46        -0.0139     -0.1224     -0.0000      0.1363      0.0909
        47        -0.0160     -0.0044     -0.0001      0.0205      0.0137
        48        -0.0000     -0.0000     -0.0000      0.0000      0.0000
        49        -0.0000     -0.0000     -0.0019      0.0019      0.0013
        50        -0.0006     -0.0014     -0.0000      0.0020      0.0014
        51        -0.0000     -0.0069     -0.0000      0.0069      0.0046
        52        -0.0051     -0.0033     -0.0000      0.0084      0.0056
        53        -0.0000     -0.0000     -0.0014      0.0014      0.0010
        54         0.0000      0.0000     -0.0000      0.0000      0.0000
        55        -0.0000     -0.0001     -0.0011      0.0011      0.0008
        56        -0.0046     -0.0236     -0.0001      0.0283      0.0189
        57        -0.0000     -0.0000     -0.0000      0.0000      0.0000
        58        -0.0002     -0.0003     -0.0000      0.0005      0.0003
        59        -0.0000     -0.0000     -0.0000      0.0000      0.0000
        60        -0.0000     -0.0000     -0.0006      0.0006      0.0004
        61        -0.0032     -0.0000     -0.0000      0.0033      0.0022
        62        -0.0000     -0.0000     -0.0000      0.0001      0.0000
        63        -0.0019     -0.0196     -0.0000      0.0216      0.0144
        64        -0.0000     -0.0000     -0.0000      0.0000      0.0000
        65        -0.0000     -0.0001     -0.0005      0.0006      0.0004
        66        -0.0008     -0.0297      0.0000      0.0305      0.0203
        67        -0.0002     -0.0055     -0.0003      0.0060      0.0040
        68        -0.0021     -0.0477     -0.0000      0.0499      0.0333
        69        -0.0000     -0.0002     -0.0002      0.0004      0.0003
        70        -0.0138     -0.0038     -0.0002      0.0178      0.0119
        71        -0.0275     -0.1385     -0.0000      0.1660      0.1107
        72        -0.0000     -0.0008     -0.0178      0.0186      0.0124
        73        -0.0001     -0.0088     -0.0001      0.0090      0.0060
        74        -0.0000     -0.0000     -0.0002      0.0002      0.0001
        75        -0.0042     -0.0130     -0.0001      0.0173      0.0115
        76        -0.0000     -0.0001     -0.0001      0.0001      0.0001
        77        -0.0001     -0.1478     -0.0001      0.1479      0.0986
        78        -0.0000     -0.0000     -0.0004      0.0005      0.0003
        79        -0.0000     -0.0000     -0.0006      0.0006      0.0004
        80        -0.0093     -0.0583     -0.0000      0.0677      0.0451
        81        -0.0000     -0.0000     -0.0000      0.0000      0.0000
        82        -0.0046     -0.0323     -0.0000      0.0370      0.0246
        83        -0.0000     -0.0000     -0.0007      0.0008      0.0005
        84        -0.0009     -0.0018     -0.0000      0.0028      0.0019
        85        -0.0000     -0.0000     -0.0005      0.0005      0.0004
        86        -0.0017     -0.0000     -0.0000      0.0017      0.0012
        87        -0.0000     -0.0000     -0.0000      0.0000      0.0000
        88        -0.0003     -0.0054     -0.0000      0.0058      0.0038
        89        -0.0000     -0.0001     -0.0011      0.0013      0.0009
        90        -0.0839     -0.2120     -0.0002      0.2961      0.1974
        91        -0.0167     -0.0155     -0.0000      0.0323      0.0215
        92        -0.0002     -0.0003     -0.0002      0.0006      0.0004
        93        -0.0066     -0.0134     -0.0000      0.0201      0.0134
        94        -0.0000     -0.0000     -0.0000      0.0000      0.0000
        95        -0.0001     -0.0002     -0.0000      0.0004      0.0003
        96        -0.0165     -0.0504     -0.0000      0.0669      0.0446
        97        -0.0000     -0.0000     -0.0004      0.0004      0.0003
        98        -0.0004     -0.0001     -0.0000      0.0005      0.0003
        99        -0.0619     -0.1017     -0.0002      0.1638      0.1092
       100        -0.0294     -0.0395     -0.0001      0.0691      0.0460
       101        -0.0000     -0.0000     -0.0000      0.0000      0.0000
       102        -0.0000     -0.0001     -0.0009      0.0009      0.0006
       103        -0.0042     -0.0042     -0.0000      0.0084      0.0056
       104        -0.0000     -0.0000     -0.0009      0.0009      0.0006
       105        -0.0000     -0.0000     -0.0003      0.0003      0.0002
       106        -0.0000     -0.0000     -0.0000      0.0000      0.0000
       107        -0.0208     -0.2260     -0.0000      0.2469      0.1646
       108        -0.0000     -0.0006     -0.0000      0.0006      0.0004
       109        -0.0001     -0.0241     -0.0000      0.0242      0.0162
       110        -0.0002     -0.0076     -0.0000      0.0078      0.0052
       111        -0.0000     -0.0000     -0.0000      0.0000      0.0000
       112        -0.0019     -0.0085     -0.0000      0.0104      0.0069
       113        -0.0001     -0.0073     -0.0000      0.0073      0.0049
       114        -0.0000     -0.0000     -0.0000      0.0001      0.0000
       115        -0.0000     -0.0000     -0.0003      0.0003      0.0002
       116        -0.0166     -0.0079     -0.0001      0.0245      0.0164
       117        -0.0448     -0.0245     -0.0002      0.0696      0.0464
       118        -0.0008     -0.0109     -0.0000      0.0117      0.0078
       119        -0.0002     -0.0009     -0.0000      0.0011      0.0007
       120        -0.0002     -0.0000     -0.0077      0.0079      0.0053
       121        -0.0731     -0.0001     -0.0004      0.0735      0.0490
       122        -0.0206     -0.0014     -0.0002      0.0221      0.0147
       123        -0.0000     -0.0000     -0.0000      0.0001      0.0000
       124        -0.0066     -0.0017     -0.0001      0.0084      0.0056
       125        -0.1175     -0.0008     -0.0010      0.1193      0.0795
       126        -0.0004     -0.0000      0.0000      0.0005      0.0003
       127        -0.0001     -0.0000     -0.0004      0.0005      0.0003
       128        -0.0000     -0.0000     -0.0002      0.0002      0.0002
       129        -0.0001     -0.0003     -0.0000      0.0004      0.0003
       130        -0.0013     -0.0015     -0.0000      0.0028      0.0019
       131        -0.0000     -0.0003     -0.0008      0.0011      0.0007
       132        -0.0005     -0.0000     -0.0000      0.0006      0.0004
       133        -0.0000     -0.0000     -0.0000      0.0000      0.0000
       134        -0.0001     -0.0002     -0.0012      0.0015      0.0010
       135        -0.0004     -0.0094     -0.0000      0.0098      0.0065
       136        -0.0004     -0.0000     -0.0000      0.0004      0.0003
       137        -0.0184     -0.0129     -0.0000      0.0313      0.0209
       138        -0.0001     -0.0000     -0.0008      0.0009      0.0006
       139        -0.0001     -0.0000     -0.0001      0.0002      0.0001
       140        -0.0011     -0.0011     -0.0000      0.0021      0.0014
       141        -0.0967     -0.1017     -0.0004      0.1988      0.1325
       142        -0.0230     -0.0012     -0.0002      0.0244      0.0163
       143        -0.0017     -0.0000     -0.0000      0.0017      0.0011
       144        -0.0000     -0.0002     -0.0000      0.0002      0.0001
       145        -0.0000     -0.0000     -0.0000      0.0000      0.0000
       146        -0.0115     -0.0010     -0.0001      0.0126      0.0084
       147        -0.0000     -0.0001     -0.0001      0.0002      0.0001
       148        -0.0029     -0.0027     -0.0000      0.0057      0.0038
       149        -0.0203     -0.0002     -0.0002      0.0208      0.0138
       150        -0.0000     -0.0000     -0.0002      0.0002      0.0002

 Excitation energies and oscillator strengths:
 
 Excited state symmetry could not be determined.
 Excited State   1:  3.078-?Sym    0.4583 eV 2705.42 nm  f=0.0000  <S**2>=2.119
     96A -> 99A       -0.16347
     93B -> 95B       -0.63690
     93B -> 97B        0.74674
     93B -> 99B       -0.22283
     93B ->102B        0.11054
     93B ->118B       -0.13473
     93B ->119B       -0.12060
     93B <- 95B       -0.20403
     93B <- 97B        0.25142
 This state for optimization and/or second-order correction.
 Total Energy, E(TD-HF/TD-DFT) =  -3419.43967691    
 Copying the excited state density for this state as the 1-particle RhoCI density.
 
 Excited state symmetry could not be determined.
 Excited State   2:  3.065-?Sym    0.7773 eV 1595.11 nm  f=0.0001  <S**2>=2.099
     84A -> 99A       -0.16864
     96A -> 98A       -0.11352
     96A -> 99A        0.94742
     93B -> 95B       -0.10210
     93B -> 97B        0.11709
 
 Excited state symmetry could not be determined.
 Excited State   3:  3.107-?Sym    0.9056 eV 1369.03 nm  f=0.0526  <S**2>=2.163
     96A -> 97A       -0.49736
     94B -> 95B       -0.53770
     94B -> 97B        0.61153
     94B -> 99B       -0.16041
 
 Excited state symmetry could not be determined.
 Excited State   4:  3.147-?Sym    1.0378 eV 1194.65 nm  f=0.1334  <S**2>=2.225
     96A -> 97A        0.82304
     92B -> 95B        0.15244
     94B -> 95B       -0.34322
     94B -> 97B        0.34752
 
 Excited state symmetry could not be determined.
 Excited State   5:  3.270-?Sym    1.1140 eV 1112.96 nm  f=0.0001  <S**2>=2.423
     82A -> 98A        0.12398
     84A -> 98A        0.10378
     90A -> 98A        0.14552
     95A -> 98A       -0.17106
     96A -> 98A        0.94710
     96A -> 99A        0.11239
 
 Excited state symmetry could not be determined.
 Excited State   6:  4.120-?Sym    1.4312 eV  866.28 nm  f=0.0000  <S**2>=3.993
     93A -> 99A       -0.57217
     94B -> 98B        0.80928
     93A <- 99A       -0.12273
     94B <- 98B        0.14685
 
 Excited state symmetry could not be determined.
 Excited State   7:  4.074-?Sym    1.6740 eV  740.65 nm  f=0.0000  <S**2>=3.900
     92A -> 99A       -0.62984
     93B -> 98B        0.71790
     94B -> 99B        0.22295
     94B ->102B        0.12224
     92A <- 99A       -0.10534
     93B <- 98B        0.12630
 
 Excited state symmetry could not be determined.
 Excited State   8:  4.098-?Sym    1.6953 eV  731.34 nm  f=0.0000  <S**2>=3.949
     90A -> 98A       -0.55818
     91A -> 97A       -0.11981
     96A -> 98A        0.18138
     85B -> 96B        0.10275
     88B -> 96B        0.68845
     89B -> 95B        0.23415
     89B -> 97B        0.16178
     92B -> 96B       -0.24931
     90A <- 98A       -0.10323
     88B <- 96B        0.10729
 
 Excited state symmetry could not be determined.
 Excited State   9:  4.133-?Sym    1.7228 eV  719.65 nm  f=0.0028  <S**2>=4.020
     89A -> 98A        0.40597
     90A -> 97A        0.15615
     91A -> 98A       -0.42650
     88B -> 95B       -0.23237
     88B -> 97B       -0.16694
     89B -> 96B        0.71779
     89B <- 96B        0.11346
 
 Excited state symmetry could not be determined.
 Excited State  10:  3.906-?Sym    1.9290 eV  642.74 nm  f=0.0152  <S**2>=3.564
     89A -> 98A        0.21991
     90A -> 97A       -0.38340
     91A -> 98A       -0.24807
     96A -> 97A        0.12847
     84B -> 95B        0.14830
     84B -> 97B        0.10840
     88B -> 95B        0.60002
     88B -> 97B        0.41649
     89B -> 96B        0.17079
     92B -> 95B       -0.24489
     92B -> 97B       -0.14285
 
 Excited state symmetry could not be determined.
 Excited State  11:  3.951-?Sym    1.9843 eV  624.82 nm  f=0.0000  <S**2>=3.652
     85A -> 98A       -0.12181
     89A -> 97A        0.28955
     90A -> 98A        0.29622
     91A -> 97A       -0.33763
     84B -> 96B        0.17964
     88B -> 96B       -0.11986
     89B -> 95B        0.64832
     89B -> 97B        0.43987
 
 Excited state symmetry could not be determined.
 Excited State  12:  3.215-?Sym    1.9863 eV  624.21 nm  f=0.0000  <S**2>=2.333
     92A -> 99A        0.42764
     94B -> 95B       -0.28376
     94B -> 97B       -0.14707
     94B -> 99B        0.70667
     94B ->101B        0.20457
     94B ->102B        0.36916
 
 Excited state symmetry could not be determined.
 Excited State  13:  3.126-?Sym    2.1625 eV  573.33 nm  f=0.0000  <S**2>=2.193
     92A -> 99A       -0.10088
     93A -> 99A        0.67687
     93B -> 95B       -0.19780
     93B -> 99B        0.45074
     93B ->101B        0.13106
     93B ->102B        0.23665
     94B -> 98B        0.42235
 
 Excited state symmetry could not be determined.
 Excited State  14:  3.105-?Sym    2.4072 eV  515.06 nm  f=0.0000  <S**2>=2.161
     86A -> 99A        0.21731
     88A -> 99A       -0.31588
     92A -> 97A       -0.11804
     93A -> 99A       -0.35524
     93B -> 95B       -0.27687
     93B -> 97B       -0.12769
     93B -> 99B        0.57684
     93B ->101B        0.16231
     93B ->102B        0.29144
     94B -> 98B       -0.37066
 
 Excited state symmetry could not be determined.
 Excited State  15:  3.937-?Sym    2.4236 eV  511.56 nm  f=0.0000  <S**2>=3.625
     85A -> 98A       -0.53495
     89A -> 97A        0.12293
     90A -> 98A       -0.39696
     91A -> 97A       -0.13233
     84B -> 96B        0.63679
     85B -> 96B       -0.15244
     88B -> 96B       -0.16933
     89B -> 95B       -0.17446
     89B -> 97B       -0.11227
 
 Excited state symmetry could not be determined.
 Excited State  16:  3.242-?Sym    2.4701 eV  501.94 nm  f=0.0002  <S**2>=2.377
     89A -> 98A        0.35649
     90A -> 97A        0.58959
     91A -> 98A       -0.40653
     95A -> 97A       -0.11481
     84B -> 95B       -0.18497
     84B -> 97B       -0.12785
     88B -> 95B        0.16976
     88B -> 97B        0.10091
     89B -> 96B       -0.45991
     92B -> 95B       -0.11493
 
 Excited state symmetry could not be determined.
 Excited State  17:  3.483-?Sym    2.4940 eV  497.14 nm  f=0.0000  <S**2>=2.784
     85A -> 98A       -0.39271
     89A -> 97A       -0.37178
     90A -> 98A        0.43501
     91A -> 97A        0.42159
     84B -> 96B        0.28201
     88B -> 96B        0.40107
     92B -> 96B       -0.24434
 
 Excited state symmetry could not be determined.
 Excited State  18:  3.660-?Sym    2.6412 eV  469.42 nm  f=0.0004  <S**2>=3.099
     85A -> 97A       -0.23295
     89A -> 98A       -0.12474
     90A -> 97A        0.44867
     91A -> 98A        0.14435
     95A -> 97A       -0.11031
     84B -> 95B        0.64709
     84B -> 97B        0.44426
     85B -> 95B       -0.13882
     92B -> 95B       -0.11041
 
 Excited state symmetry could not be determined.
 Excited State  19:  3.113-?Sym    2.8409 eV  436.42 nm  f=0.0000  <S**2>=2.173
     85A -> 98A        0.53770
     89A -> 97A       -0.33332
     90A -> 98A       -0.25609
     91A -> 97A        0.37598
     84B -> 96B        0.44606
     85B -> 96B       -0.11272
     88B -> 96B       -0.21304
     89B -> 95B        0.27253
     89B -> 97B        0.16432
     92B -> 96B        0.10658
 
 Excited state symmetry could not be determined.
 Excited State  20:  3.115-?Sym    2.8556 eV  434.17 nm  f=0.0029  <S**2>=2.176
     92A -> 99A        0.59576
     93A -> 97A        0.17892
     95A -> 97A       -0.10376
     90B -> 95B       -0.12788
     90B -> 97B        0.11018
     92B -> 95B        0.14941
     93B -> 98B        0.64380
     94B -> 95B        0.14251
     94B -> 99B       -0.22171
 
 Excited state symmetry could not be determined.
 Excited State  21:  3.489-?Sym    2.9025 eV  427.16 nm  f=0.0034  <S**2>=2.793
     85A -> 97A        0.62730
     89A -> 98A       -0.23500
     90A -> 97A        0.34382
     91A -> 98A        0.26512
     84B -> 95B       -0.15861
     84B -> 97B       -0.10636
     88B -> 95B        0.20076
     88B -> 97B        0.12268
     89B -> 96B        0.39330
     92B -> 95B       -0.24319
 
 Excited state symmetry could not be determined.
 Excited State  22:  3.838-?Sym    2.9567 eV  419.33 nm  f=0.0232  <S**2>=3.433
     82A -> 97A       -0.17483
     83A -> 98A       -0.18062
     84A -> 97A       -0.18523
     92A -> 99A        0.12280
     95A -> 97A        0.73408
     96A -> 97A        0.18728
     96A ->100A       -0.14608
     82B -> 95B        0.18045
     82B -> 97B        0.12976
     83B -> 96B        0.17193
     88B -> 95B       -0.15541
     88B -> 97B       -0.11670
     92B -> 95B       -0.29733
     92B -> 97B       -0.14282
     93B -> 98B        0.11915
 
 Excited state symmetry could not be determined.
 Excited State  23:  3.084-?Sym    2.9897 eV  414.71 nm  f=0.0001  <S**2>=2.127
     86A -> 99A       -0.53241
     87A -> 99A        0.23525
     88A -> 99A        0.62326
     92A -> 97A       -0.23759
     93A -> 99A       -0.21570
     87B -> 95B       -0.15894
     87B -> 97B        0.16648
     93B -> 95B       -0.12287
     93B -> 99B        0.17723
     94B -> 98B       -0.10234
 
 Excited state symmetry could not be determined.
 Excited State  24:  3.293-?Sym    3.2154 eV  385.59 nm  f=0.0312  <S**2>=2.460
     85A -> 97A       -0.15157
     96A ->100A        0.64023
     83B -> 96B       -0.14259
     88B -> 95B       -0.19659
     90B -> 95B        0.10782
     92B -> 95B       -0.53960
     92B -> 97B        0.32388
 
 Excited state symmetry could not be determined.
 Excited State  25:  3.909-?Sym    3.3188 eV  373.58 nm  f=0.0000  <S**2>=3.571
     82A -> 98A        0.11042
     83A -> 97A        0.14665
     85A -> 98A       -0.18555
     89A -> 97A       -0.20218
     90A -> 98A       -0.14445
     94A -> 97A       -0.15076
     95A -> 98A       -0.35453
     96A -> 98A       -0.12943
     82B -> 96B       -0.22963
     84B -> 96B       -0.10683
     85B -> 96B        0.10430
     88B -> 96B        0.18261
     92B -> 96B        0.68702
     94B -> 96B       -0.27197
 
 Excited state symmetry could not be determined.
 Excited State  26:  3.746-?Sym    3.3845 eV  366.33 nm  f=0.0979  <S**2>=3.258
     82A -> 97A        0.14035
     83A -> 98A        0.46399
     84A -> 97A        0.14186
     86A -> 97A        0.12482
     88A -> 97A        0.11298
     90A -> 97A        0.20775
     94A -> 99A       -0.11793
     95A -> 97A        0.49191
     96A ->100A        0.20279
     82B -> 95B       -0.10166
     83B -> 96B       -0.34492
     85B -> 95B        0.19025
     86B -> 96B        0.17600
     92B -> 95B        0.29826
     92B -> 97B       -0.10171
 
 Excited state symmetry could not be determined.
 Excited State  27:  3.696-?Sym    3.4454 eV  359.85 nm  f=0.0000  <S**2>=3.166
     93A -> 97A        0.10751
     94A -> 97A       -0.66081
     91B -> 95B        0.10366
     94B -> 96B        0.68565
 
 Excited state symmetry could not be determined.
 Excited State  28:  3.737-?Sym    3.4548 eV  358.88 nm  f=0.0000  <S**2>=3.242
     93A -> 97A       -0.20385
     94A -> 97A        0.60599
     95A -> 98A       -0.27413
     92B -> 96B        0.16912
     94B -> 96B        0.63712
 
 Excited state symmetry could not be determined.
 Excited State  29:  3.969-?Sym    3.4647 eV  357.85 nm  f=0.0001  <S**2>=3.687
     92A -> 97A       -0.10267
     93A -> 97A        0.79735
     94A -> 97A        0.23003
     94B -> 95B       -0.36635
     94B -> 97B       -0.29407
 
 Excited state symmetry could not be determined.
 Excited State  30:  3.268-?Sym    3.4744 eV  356.85 nm  f=0.0003  <S**2>=2.420
     85A -> 98A       -0.38714
     89A -> 97A       -0.15355
     90A -> 98A       -0.18209
     91A -> 97A        0.27721
     92A -> 97A       -0.13599
     95A -> 98A        0.55955
     84B -> 96B       -0.38201
     88B -> 96B       -0.20032
     89B -> 95B        0.24760
     89B -> 97B        0.12925
     92B -> 96B        0.17753
     94B -> 96B        0.19417
 
 Excited state symmetry could not be determined.
 Excited State  31:  3.491-?Sym    3.4771 eV  356.58 nm  f=0.1081  <S**2>=2.797
     83A -> 98A       -0.33456
     89A -> 98A       -0.13467
     91A -> 98A       -0.11648
     95A -> 97A        0.11660
     96A ->100A        0.62703
     83B -> 96B        0.33786
     86B -> 96B       -0.12800
     88B -> 95B        0.13444
     92B -> 95B        0.44175
     92B -> 97B       -0.14444
     93B -> 96B        0.11536
 
 Excited state symmetry could not be determined.
 Excited State  32:  3.848-?Sym    3.5071 eV  353.52 nm  f=0.0000  <S**2>=3.452
     92A -> 97A        0.86650
     92A ->100A       -0.10089
     93A -> 97A        0.10017
     94A -> 97A        0.12236
     87B -> 95B       -0.10759
     87B -> 97B        0.10636
     91B -> 95B        0.11990
     93B -> 95B       -0.28084
     93B -> 97B       -0.20306
 
 Excited state symmetry could not be determined.
 Excited State  33:  3.243-?Sym    3.5486 eV  349.39 nm  f=0.0037  <S**2>=2.379
     93A -> 97A        0.23162
     90B -> 95B        0.53150
     90B -> 97B       -0.43250
     92B -> 95B        0.14852
     93B -> 96B       -0.14633
     94B -> 95B        0.42322
     94B -> 97B        0.36113
     94B -> 99B        0.14199
     94B ->102B        0.14613
 
 Excited state symmetry could not be determined.
 Excited State  34:  3.660-?Sym    3.5622 eV  348.06 nm  f=0.0045  <S**2>=3.099
     87A -> 99A        0.10217
     93B -> 96B        0.96096
 
 Excited state symmetry could not be determined.
 Excited State  35:  3.165-?Sym    3.6121 eV  343.25 nm  f=0.0001  <S**2>=2.254
     83A -> 97A        0.10160
     85A -> 98A        0.20777
     88A -> 98A        0.11828
     90A -> 98A        0.31874
     91A -> 97A       -0.20109
     95A -> 98A        0.54991
     95A -> 99A       -0.12991
     82B -> 96B       -0.11921
     84B -> 96B        0.26111
     88B -> 96B        0.36658
     89B -> 95B       -0.15202
     92B -> 96B        0.41177
 
 Excited state symmetry could not be determined.
 Excited State  36:  3.152-?Sym    3.6149 eV  342.98 nm  f=0.0005  <S**2>=2.234
     86A -> 97A       -0.10044
     92A -> 99A        0.12629
     93A -> 97A       -0.38317
     96A ->100A       -0.13682
     90B -> 95B        0.49581
     90B -> 97B       -0.33785
     93B -> 98B        0.15725
     94B -> 95B       -0.35632
     94B -> 97B       -0.36533
     94B -> 99B       -0.22802
     94B ->102B       -0.18014
 
 Excited state symmetry could not be determined.
 Excited State  37:  3.923-?Sym    3.6357 eV  341.02 nm  f=0.0266  <S**2>=3.597
     86A -> 99A        0.22385
     87A -> 99A        0.50387
     89A -> 99A       -0.10068
     93A -> 97A        0.12851
     94A -> 99A        0.61227
     87B -> 98B        0.28074
     90B -> 99B       -0.12236
     91B -> 98B       -0.26099
     92B -> 95B        0.10214
     92B -> 97B       -0.11682
     93B -> 96B       -0.16757
 
 Excited state symmetry could not be determined.
 Excited State  38:  3.503-?Sym    3.6564 eV  339.09 nm  f=0.0004  <S**2>=2.818
     94A -> 97A       -0.13352
     95A -> 98A        0.10477
     95A -> 99A        0.67299
     91B -> 95B       -0.35376
     91B -> 97B        0.24568
     93B -> 95B       -0.36583
     93B -> 97B       -0.30985
     93B -> 99B       -0.11974
     93B ->102B       -0.12624
 
 Excited state symmetry could not be determined.
 Excited State  39:  3.468-?Sym    3.6761 eV  337.27 nm  f=0.0000  <S**2>=2.756
     92A -> 97A        0.20204
     94A -> 97A       -0.10574
     95A -> 99A        0.62183
     87B -> 95B       -0.17268
     87B -> 97B        0.12110
     91B -> 95B        0.12489
     91B -> 97B       -0.11324
     93B -> 95B        0.45867
     93B -> 97B        0.40206
     93B -> 99B        0.18677
     93B ->102B        0.17842
 
 Excited state symmetry could not be determined.
 Excited State  40:  3.221-?Sym    3.6879 eV  336.20 nm  f=0.0001  <S**2>=2.344
     85A -> 97A        0.64644
     90A -> 97A       -0.21076
     91A -> 98A       -0.34059
     84B -> 95B        0.36077
     84B -> 97B        0.22268
     85B -> 95B       -0.10177
     86B -> 96B       -0.12210
     88B -> 95B       -0.16036
     89B -> 96B       -0.22958
     92B -> 97B        0.28040
 
 Excited state symmetry could not be determined.
 Excited State  41:  3.860-?Sym    3.7488 eV  330.73 nm  f=0.0001  <S**2>=3.476
     82A -> 98A        0.11443
     83A -> 97A        0.16984
     84A -> 98A        0.13264
     89A -> 97A        0.65569
     91A -> 97A        0.53621
     82B -> 96B       -0.13267
     83B -> 95B       -0.13729
     85B -> 96B        0.24871
     86B -> 95B        0.14958
 
 Excited state symmetry could not be determined.
 Excited State  42:  3.571-?Sym    3.7693 eV  328.93 nm  f=0.0015  <S**2>=2.938
     82A -> 97A        0.15145
     84A -> 97A        0.15032
     85A -> 97A       -0.23289
     89A -> 98A       -0.42799
     90A -> 97A        0.17471
     91A -> 98A       -0.24787
     94A -> 98A       -0.11531
     95A -> 97A        0.17323
     96A ->100A       -0.20736
     82B -> 95B       -0.16455
     83B -> 96B        0.13118
     85B -> 95B        0.15037
     85B -> 97B        0.12760
     86B -> 96B       -0.19992
     88B -> 95B        0.17920
     89B -> 96B        0.13735
     92B -> 97B        0.51235
 
 Excited state symmetry could not be determined.
 Excited State  43:  3.211-?Sym    3.7813 eV  327.89 nm  f=0.0036  <S**2>=2.328
     88A -> 99A       -0.15298
     92A -> 97A       -0.24011
     94A -> 97A        0.11258
     95A -> 99A        0.23489
     91B -> 95B        0.70171
     91B -> 97B       -0.39083
     93B -> 95B       -0.20660
     93B -> 97B       -0.20981
     93B -> 99B       -0.18140
     93B ->102B       -0.11719
 
 Excited state symmetry could not be determined.
 Excited State  44:  3.198-?Sym    3.8341 eV  323.37 nm  f=0.0021  <S**2>=2.306
     96A ->101A        0.96180
     96A ->102A       -0.20384
 
 Excited state symmetry could not be determined.
 Excited State  45:  4.067-?Sym    3.8789 eV  319.64 nm  f=0.0009  <S**2>=3.885
     82A -> 97A        0.19079
     83A -> 98A       -0.35847
     84A -> 97A        0.24952
     86A -> 97A        0.24913
     87A -> 97A       -0.10806
     88A -> 97A        0.26810
     89A -> 98A        0.26514
     91A -> 98A        0.22511
     94A -> 98A        0.17146
     94A -> 99A        0.11385
     82B -> 95B       -0.15471
     83B -> 96B        0.36478
     85B -> 95B        0.35232
     85B -> 97B        0.20357
     86B -> 96B        0.23990
     87B -> 96B       -0.10957
 
 Excited state symmetry could not be determined.
 Excited State  46:  3.845-?Sym    3.8909 eV  318.65 nm  f=0.0914  <S**2>=3.447
     86A -> 97A       -0.17232
     86A -> 99A        0.14958
     87A -> 99A        0.34757
     88A -> 97A       -0.16617
     89A -> 98A        0.24374
     91A -> 98A        0.24561
     94A -> 98A        0.16058
     94A -> 99A       -0.37693
     83B -> 96B        0.10950
     85B -> 95B       -0.14623
     86B -> 96B        0.32069
     87B -> 96B       -0.12637
     87B -> 98B        0.21515
     88B -> 95B        0.16280
     92B -> 97B        0.44254
 
 Excited state symmetry could not be determined.
 Excited State  47:  3.792-?Sym    3.9306 eV  315.43 nm  f=0.0137  <S**2>=3.344
     84A -> 97A       -0.13032
     86A -> 97A       -0.11529
     86A -> 99A       -0.17095
     87A -> 99A       -0.39554
     88A -> 97A       -0.11051
     91A -> 98A        0.11358
     94A -> 99A        0.54789
     95A -> 97A        0.11216
     85B -> 95B       -0.17698
     86B -> 96B        0.24077
     87B -> 98B       -0.22946
     88B -> 95B        0.17198
     92B -> 95B        0.16430
     92B -> 97B        0.36373
     92B -> 99B       -0.11318
 
 Excited state symmetry could not be determined.
 Excited State  48:  3.938-?Sym    3.9331 eV  315.24 nm  f=0.0000  <S**2>=3.627
     82A -> 98A        0.21901
     83A -> 97A        0.38614
     84A -> 98A        0.25570
     86A -> 98A        0.18666
     88A -> 98A        0.17909
     89A -> 97A       -0.33293
     91A -> 97A       -0.27234
     82B -> 96B       -0.18776
     83B -> 95B       -0.26802
     83B -> 97B       -0.18723
     85B -> 96B        0.39076
     86B -> 95B        0.13324
     88B -> 96B       -0.18950
     92B -> 96B       -0.28713
 
 Excited state symmetry could not be determined.
 Excited State  49:  3.211-?Sym    4.0223 eV  308.24 nm  f=0.0012  <S**2>=2.327
     86A -> 99A       -0.15610
     87A -> 97A        0.10328
     88A -> 99A        0.11735
     92A -> 97A        0.12310
     94A -> 97A        0.15643
     96A ->104A       -0.10191
     86B -> 95B        0.10641
     86B -> 97B       -0.12487
     87B -> 95B        0.74897
     87B -> 97B       -0.41393
     91B -> 95B        0.17598
     93B -> 99B        0.15570
 
 Excited state symmetry could not be determined.
 Excited State  50:  3.665-?Sym    4.1240 eV  300.64 nm  f=0.0014  <S**2>=3.108
     89A -> 98A       -0.14482
     94A -> 98A        0.95180
     94A -> 99A        0.11934
     86B -> 96B       -0.12104
 
 Excited state symmetry could not be determined.
 Excited State  51:  3.192-?Sym    4.1542 eV  298.45 nm  f=0.0047  <S**2>=2.297
     96A ->101A        0.20589
     96A ->102A        0.95989
 
 Excited state symmetry could not be determined.
 Excited State  52:  3.178-?Sym    4.2088 eV  294.59 nm  f=0.0056  <S**2>=2.275
     86A -> 97A       -0.31745
     87A -> 97A        0.14218
     88A -> 97A        0.85494
     85B -> 95B       -0.10324
     86B -> 96B        0.12712
 
 Excited state symmetry could not be determined.
 Excited State  53:  3.241-?Sym    4.2455 eV  292.04 nm  f=0.0009  <S**2>=2.376
     83A -> 97A        0.12155
     87A -> 97A        0.12682
     96A ->104A        0.85388
     96A ->109A        0.21267
     96A ->113A        0.19710
     86B -> 95B       -0.21640
     86B -> 97B       -0.10683
     87B -> 95B        0.13416
 
 Excited state symmetry could not be determined.
 Excited State  54:  3.404-?Sym    4.2847 eV  289.36 nm  f=0.0000  <S**2>=2.647
     83A -> 97A       -0.17809
     87A -> 97A        0.19392
     96A ->104A        0.23663
     96A ->109A        0.10969
     82B -> 96B        0.11888
     85B -> 96B       -0.22217
     86B -> 95B        0.74997
     86B -> 97B        0.28758
     87B -> 95B       -0.16201
     87B -> 97B       -0.16596
 
 Excited state symmetry could not be determined.
 Excited State  55:  3.721-?Sym    4.3101 eV  287.66 nm  f=0.0008  <S**2>=3.212
     82A -> 99A       -0.17320
     84A -> 99A        0.36477
     86A -> 97A        0.23731
     86A -> 99A       -0.20324
     87A -> 97A        0.58596
     88A -> 99A       -0.21834
     96A -> 99A        0.14999
     96A ->104A       -0.16841
     86B -> 95B       -0.18992
     87B -> 95B       -0.11430
     90B -> 98B       -0.25658
     91B -> 97B        0.16576
     91B -> 99B       -0.10671
     92B -> 98B        0.19997
 
 Excited state symmetry could not be determined.
 Excited State  56:  3.367-?Sym    4.3363 eV  285.92 nm  f=0.0191  <S**2>=2.584
     82A -> 97A       -0.14958
     86A -> 97A        0.69084
     87A -> 97A       -0.28671
     89A -> 98A       -0.18321
     91A -> 98A       -0.15538
     95A -> 97A       -0.14247
     96A ->107A        0.11242
     82B -> 95B        0.13944
     83B -> 96B       -0.10484
     85B -> 95B       -0.23045
     86B -> 96B        0.32541
     87B -> 96B       -0.12105
 
 Excited state symmetry could not be determined.
 Excited State  57:  3.697-?Sym    4.3471 eV  285.21 nm  f=0.0000  <S**2>=3.167
     83A -> 97A        0.22782
     84A -> 98A       -0.10778
     86A -> 98A       -0.12431
     88A -> 98A       -0.13337
     93A -> 98A        0.91260
     86B -> 95B        0.13375
 
 Excited state symmetry could not be determined.
 Excited State  58:  3.669-?Sym    4.3644 eV  284.08 nm  f=0.0003  <S**2>=3.115
     92A -> 98A        0.97485
     93A -> 98A        0.13899
 
 Excited state symmetry could not be determined.
 Excited State  59:  3.947-?Sym    4.3816 eV  282.97 nm  f=0.0000  <S**2>=3.644
     82A -> 98A       -0.18565
     83A -> 97A        0.63265
     84A -> 98A       -0.25259
     86A -> 98A       -0.26331
     87A -> 98A        0.11597
     88A -> 98A       -0.27601
     92A -> 98A        0.14965
     93A -> 98A       -0.34852
     83B -> 95B       -0.20432
     83B -> 97B       -0.13516
     85B -> 96B       -0.27434
     86B -> 95B        0.10277
 
 Excited state symmetry could not be determined.
 Excited State  60:  3.250-?Sym    4.4393 eV  279.29 nm  f=0.0004  <S**2>=2.391
     82A -> 98A       -0.19668
     84A -> 98A       -0.24304
     84A -> 99A       -0.12484
     86A -> 98A       -0.23770
     87A -> 97A        0.14939
     87A -> 98A        0.10333
     88A -> 98A       -0.24536
     82B -> 96B       -0.22053
     83B -> 95B        0.37705
     83B -> 97B        0.21188
     84B -> 96B        0.13367
     85B -> 96B        0.55561
     86B -> 95B        0.20596
     90B -> 96B        0.16685
     91B -> 97B       -0.14589
 
 Excited state symmetry could not be determined.
 Excited State  61:  3.189-?Sym    4.4593 eV  278.04 nm  f=0.0023  <S**2>=2.292
     96A ->103A        0.97699
     96A ->108A        0.14008
 
 Excited state symmetry could not be determined.
 Excited State  62:  3.656-?Sym    4.4611 eV  277.92 nm  f=0.0000  <S**2>=3.092
     82A -> 99A        0.18572
     84A -> 98A        0.11635
     84A -> 99A       -0.40233
     86A -> 97A        0.25678
     86A -> 99A        0.28336
     87A -> 97A        0.58331
     87A -> 99A       -0.12163
     88A -> 99A        0.20902
     96A -> 99A       -0.14650
     96A ->105A       -0.17004
     96A ->114A       -0.14541
     85B -> 96B       -0.12396
     90B -> 98B        0.15073
 
 Excited state symmetry could not be determined.
 Excited State  63:  3.679-?Sym    4.5022 eV  275.39 nm  f=0.0145  <S**2>=3.134
     87B -> 96B        0.14920
     91B -> 96B        0.96775
 
 Excited state symmetry could not be determined.
 Excited State  64:  3.591-?Sym    4.5282 eV  273.80 nm  f=0.0000  <S**2>=2.975
     96A ->105A       -0.39066
     82B -> 96B        0.10048
     90B -> 96B        0.87995
     92B -> 96B        0.13461
 
 Excited state symmetry could not be determined.
 Excited State  65:  3.296-?Sym    4.5319 eV  273.58 nm  f=0.0004  <S**2>=2.466
     96A ->105A        0.86626
     96A ->109A        0.13383
     90B -> 96B        0.37694
 
 Excited state symmetry could not be determined.
 Excited State  66:  3.464-?Sym    4.5365 eV  273.31 nm  f=0.0203  <S**2>=2.749
     96A ->108A       -0.14226
     96A ->111A        0.39865
     96A ->112A       -0.30109
     96A ->115A        0.24076
     90B -> 95B        0.53526
     90B -> 97B        0.50277
     92B -> 97B        0.11010
 
 Excited state symmetry could not be determined.
 Excited State  67:  3.245-?Sym    4.5755 eV  270.98 nm  f=0.0040  <S**2>=2.383
     96A ->104A       -0.30217
     96A ->105A       -0.15936
     96A ->107A        0.10687
     96A ->109A        0.50047
     96A ->110A       -0.30464
     96A ->111A       -0.13308
     96A ->112A        0.10955
     96A ->113A        0.43451
     96A ->114A        0.35135
     96A ->117A        0.15458
     90B -> 97B        0.16893
 
 Excited state symmetry could not be determined.
 Excited State  68:  3.190-?Sym    4.5847 eV  270.43 nm  f=0.0333  <S**2>=2.293
     84A -> 97A        0.16553
     96A ->104A        0.10100
     96A ->106A        0.14352
     96A ->107A        0.31976
     96A ->108A        0.14395
     96A ->109A       -0.18064
     96A ->111A       -0.39730
     96A ->112A        0.29151
     96A ->113A       -0.14659
     96A ->114A       -0.11221
     96A ->115A       -0.20503
     86B -> 96B        0.10145
     90B -> 95B        0.20050
     90B -> 97B        0.46694
     90B -> 99B       -0.25477
 
 Excited state symmetry could not be determined.
 Excited State  69:  3.419-?Sym    4.5946 eV  269.85 nm  f=0.0003  <S**2>=2.673
     84A -> 99A       -0.12506
     86B -> 95B        0.12714
     87B -> 97B        0.10466
     91B -> 95B        0.46257
     91B -> 97B        0.77087
     91B -> 99B       -0.19362
     92B -> 98B       -0.10124
 
 Excited state symmetry could not be determined.
 Excited State  70:  3.287-?Sym    4.6055 eV  269.21 nm  f=0.0118  <S**2>=2.451
     82A -> 97A        0.13604
     84A -> 97A        0.13130
     96A ->106A        0.56023
     96A ->107A        0.63091
     96A ->108A       -0.14134
     96A ->111A        0.23256
     96A ->112A       -0.15223
     96A ->115A        0.15708
     90B -> 97B       -0.18593
 
 Excited state symmetry could not be determined.
 Excited State  71:  3.321-?Sym    4.6656 eV  265.74 nm  f=0.1111  <S**2>=2.508
     82A -> 97A        0.20301
     83A -> 98A       -0.19305
     84A -> 97A        0.40882
     86A -> 97A       -0.12612
     89A -> 98A       -0.17700
     91A -> 98A       -0.14668
     96A ->107A       -0.32984
     96A ->108A       -0.14585
     96A ->112A       -0.13704
     82B -> 95B       -0.11367
     83B -> 96B       -0.12203
     85B -> 95B       -0.33176
     85B -> 97B       -0.11806
     86B -> 96B        0.36247
     87B -> 96B       -0.13255
     90B -> 99B       -0.10720
     92B -> 97B       -0.16414
     92B -> 99B        0.29283
 
 Excited state symmetry could not be determined.
 Excited State  72:  3.288-?Sym    4.6926 eV  264.21 nm  f=0.0122  <S**2>=2.452
     96A ->104A        0.10647
     96A ->109A       -0.42027
     96A ->113A       -0.16490
     96A ->114A        0.74960
     96A ->116A        0.25803
     92B -> 98B       -0.18694
 
 Excited state symmetry could not be determined.
 Excited State  73:  3.193-?Sym    4.7103 eV  263.22 nm  f=0.0063  <S**2>=2.299
     96A ->106A        0.71758
     96A ->107A       -0.52045
     96A ->108A       -0.28163
     96A ->111A       -0.24517
 
 Excited state symmetry could not be determined.
 Excited State  74:  3.257-?Sym    4.7344 eV  261.88 nm  f=0.0001  <S**2>=2.402
     82A -> 98A       -0.11100
     83A -> 97A        0.45957
     86A -> 98A        0.27778
     87A -> 98A       -0.12226
     88A -> 98A        0.41885
     95A -> 98A       -0.16541
     83B -> 95B        0.54601
     83B -> 97B        0.27590
     85B -> 96B       -0.16734
 
 Excited state symmetry could not be determined.
 Excited State  75:  3.197-?Sym    4.7497 eV  261.04 nm  f=0.0117  <S**2>=2.305
     96A ->106A        0.30615
     96A ->107A       -0.20937
     96A ->108A        0.82255
     96A ->111A        0.22947
     96A ->112A        0.16575
     96A ->115A        0.24713
 
 Excited state symmetry could not be determined.
 Excited State  76:  3.450-?Sym    4.7902 eV  258.83 nm  f=0.0001  <S**2>=2.726
     84A -> 99A       -0.16412
     86A -> 99A        0.14489
     87A -> 97A       -0.13110
     88A -> 99A        0.10504
     96A ->114A        0.13088
     85B -> 98B        0.11577
     90B -> 98B       -0.13019
     92B -> 98B        0.88920
 
 Excited state symmetry could not be determined.
 Excited State  77:  3.390-?Sym    4.8160 eV  257.44 nm  f=0.0997  <S**2>=2.622
     82A -> 97A       -0.18139
     84A -> 97A       -0.12884
     85B -> 95B        0.19319
     87B -> 98B       -0.12757
     88B -> 95B        0.30013
     88B -> 97B       -0.40706
     88B -> 99B       -0.10278
     92B -> 99B        0.72522
 
 Excited state symmetry could not be determined.
 Excited State  78:  3.221-?Sym    4.8388 eV  256.23 nm  f=0.0003  <S**2>=2.344
     96A ->109A       -0.61760
     96A ->110A       -0.13893
     96A ->113A        0.68822
     96A ->114A       -0.14737
     96A ->116A       -0.10794
     96A ->117A        0.14552
 
 Excited state symmetry could not be determined.
 Excited State  79:  3.300-?Sym    4.8783 eV  254.15 nm  f=0.0004  <S**2>=2.472
     86B -> 95B       -0.15715
     87B -> 95B       -0.32504
     87B -> 97B       -0.38264
     87B -> 99B        0.19016
     89B -> 95B       -0.39291
     89B -> 97B        0.67014
     89B -> 99B        0.14530
 
 Excited state symmetry could not be determined.
 Excited State  80:  3.473-?Sym    4.8856 eV  253.77 nm  f=0.0452  <S**2>=2.765
     82A -> 97A        0.13674
     83A -> 98A       -0.18153
     84A -> 97A        0.18744
     83B -> 96B       -0.19789
     85B -> 95B       -0.12948
     87B -> 96B        0.76774
     88B -> 95B        0.23425
     88B -> 97B       -0.30172
     91B -> 96B       -0.15220
     92B -> 99B       -0.16844
 
 Excited state symmetry could not be determined.
 Excited State  81:  3.301-?Sym    4.8960 eV  253.24 nm  f=0.0000  <S**2>=2.474
     96A ->113A       -0.12454
     86B -> 95B        0.12988
     86B -> 97B        0.16213
     87B -> 95B        0.30955
     87B -> 97B        0.62127
     87B -> 99B       -0.22089
     89B -> 95B       -0.36336
     89B -> 97B        0.41322
     89B -> 99B        0.16167
 
 Excited state symmetry could not be determined.
 Excited State  82:  3.426-?Sym    4.9135 eV  252.33 nm  f=0.0247  <S**2>=2.684
     82A -> 97A       -0.14333
     83A -> 98A        0.15956
     84A -> 97A       -0.17782
     83B -> 96B        0.25859
     86B -> 96B        0.28767
     87B -> 96B        0.54161
     88B -> 95B       -0.32792
     88B -> 97B        0.48124
     88B -> 99B        0.12354
     92B -> 99B        0.24368
 
 Excited state symmetry could not be determined.
 Excited State  83:  3.199-?Sym    4.9324 eV  251.36 nm  f=0.0005  <S**2>=2.308
     96A ->105A       -0.12206
     96A ->110A        0.90487
     96A ->113A        0.26007
     96A ->114A        0.14090
     96A ->117A        0.19576
     90B -> 98B       -0.10859
 
 Excited state symmetry could not be determined.
 Excited State  84:  3.689-?Sym    4.9454 eV  250.71 nm  f=0.0019  <S**2>=3.151
     87B -> 98B        0.11361
     94B -> 97B       -0.24940
     94B -> 99B       -0.49313
     94B ->101B        0.36179
     94B ->102B        0.67528
 
 Excited state symmetry could not be determined.
 Excited State  85:  3.512-?Sym    4.9839 eV  248.77 nm  f=0.0004  <S**2>=2.834
     82A -> 98A       -0.44239
     84A -> 98A       -0.41093
     88A -> 98A        0.58567
     95A -> 98A       -0.18334
     83B -> 95B       -0.34267
     83B -> 97B       -0.14139
     85B -> 96B        0.20475
 
 Excited state symmetry could not be determined.
 Excited State  86:  3.203-?Sym    4.9983 eV  248.05 nm  f=0.0013  <S**2>=2.314
     96A ->108A       -0.23094
     96A ->111A        0.60817
     96A ->112A        0.65423
     96A ->115A       -0.28735
     96A ->118A        0.11075
 
 Excited state symmetry could not be determined.
 Excited State  87:  3.428-?Sym    5.0051 eV  247.71 nm  f=0.0000  <S**2>=2.688
     84A -> 99A        0.13667
     86A -> 99A       -0.15477
     88A -> 99A       -0.12741
     96A ->114A        0.11728
     90B -> 98B        0.87142
     92B -> 98B        0.22043
     93B -> 99B        0.10598
     93B ->102B       -0.12399
 
 Excited state symmetry could not be determined.
 Excited State  88:  3.214-?Sym    5.0521 eV  245.41 nm  f=0.0039  <S**2>=2.333
     96A ->103A        0.10557
     96A ->108A       -0.23889
     96A ->111A       -0.22534
     96A ->112A        0.47778
     96A ->115A        0.75321
     96A ->122A       -0.11079
 
 Excited state symmetry could not be determined.
 Excited State  89:  3.706-?Sym    5.0666 eV  244.71 nm  f=0.0009  <S**2>=3.184
     90B -> 98B        0.17304
     93B -> 97B       -0.26297
     93B -> 99B       -0.47989
     93B ->101B        0.35949
     93B ->102B        0.67893
 
 Excited state symmetry could not be determined.
 Excited State  90:  3.419-?Sym    5.0894 eV  243.61 nm  f=0.1976  <S**2>=2.673
     82A -> 97A       -0.29682
     83A -> 98A        0.18959
     86A -> 97A       -0.12443
     87A -> 98A        0.21595
     88A -> 97A       -0.12738
     89A -> 98A       -0.24370
     91A -> 98A       -0.20367
     95A ->100A        0.24789
     96A ->115A        0.13068
     82B -> 95B       -0.18597
     83B -> 96B        0.18705
     85B -> 95B        0.18159
     86B -> 96B        0.32223
     88B -> 97B       -0.28090
     90B -> 99B       -0.16841
     91B -> 98B        0.24831
     92B -> 95B       -0.10174
     92B -> 99B       -0.31953
 
 Excited state symmetry could not be determined.
 Excited State  91:  3.827-?Sym    5.1095 eV  242.66 nm  f=0.0213  <S**2>=3.411
     82A -> 97A       -0.38041
     84A -> 97A        0.44042
     89A -> 98A        0.10060
     96A ->115A        0.19672
     82B -> 95B        0.40464
     82B -> 97B        0.16133
     83B -> 96B       -0.10863
     85B -> 95B        0.15891
     86B -> 96B       -0.15702
     88B -> 97B        0.21015
     90B -> 95B       -0.13582
     90B -> 97B       -0.19628
     90B -> 99B       -0.28331
     90B ->102B       -0.14600
     91B -> 98B        0.13887
     92B -> 97B        0.12256
     92B ->102B        0.12897
 
 Excited state symmetry could not be determined.
 Excited State  92:  3.256-?Sym    5.1166 eV  242.32 nm  f=0.0004  <S**2>=2.400
     82A -> 98A       -0.25687
     84A -> 98A       -0.22006
     86A -> 98A        0.69338
     87A -> 98A       -0.36324
     88A -> 98A       -0.45833
     83B -> 95B       -0.11084
     85B -> 96B        0.10018
 
 Excited state symmetry could not be determined.
 Excited State  93:  3.605-?Sym    5.1369 eV  241.36 nm  f=0.0134  <S**2>=2.999
     86A -> 98A        0.42621
     87A -> 98A        0.85407
     82B -> 95B        0.11885
 
 Excited state symmetry could not be determined.
 Excited State  94:  3.652-?Sym    5.1586 eV  240.34 nm  f=0.0000  <S**2>=3.083
     90A -> 99A        0.98872
     91A -> 99A        0.10374
 
 Excited state symmetry could not be determined.
 Excited State  95:  3.650-?Sym    5.1761 eV  239.53 nm  f=0.0003  <S**2>=3.082
     89A -> 99A       -0.23066
     90A -> 99A       -0.10116
     91A -> 99A        0.95709
 
 Excited state symmetry could not be determined.
 Excited State  96:  3.292-?Sym    5.2086 eV  238.04 nm  f=0.0446  <S**2>=2.459
     82A -> 97A        0.15193
     84A -> 97A       -0.19443
     86A -> 97A        0.12363
     87A -> 99A        0.11700
     88A -> 97A        0.11193
     89A -> 98A        0.12168
     89A -> 99A       -0.25127
     91A -> 98A        0.10549
     95A ->100A       -0.12139
     82B -> 95B       -0.26201
     85B -> 95B       -0.31243
     86B -> 96B       -0.18803
     87B -> 98B       -0.22578
     90B -> 97B       -0.10730
     90B -> 99B       -0.41536
     90B ->102B       -0.15673
     91B -> 98B        0.44311
 
 Excited state symmetry could not be determined.
 Excited State  97:  3.197-?Sym    5.2135 eV  237.81 nm  f=0.0003  <S**2>=2.304
     96A ->113A        0.17620
     96A ->114A       -0.25922
     96A ->116A        0.87432
     96A ->117A       -0.30337
     96A ->120A       -0.10943
 
 Excited state symmetry could not be determined.
 Excited State  98:  3.636-?Sym    5.2256 eV  237.26 nm  f=0.0004  <S**2>=3.055
     87A -> 99A        0.16613
     89A -> 99A        0.92083
     91A -> 99A        0.23920
     91B -> 98B        0.14619
 
 Excited state symmetry could not be determined.
 Excited State  99:  3.426-?Sym    5.2731 eV  235.12 nm  f=0.1093  <S**2>=2.684
     82A -> 97A       -0.29839
     83A -> 98A        0.14733
     84A -> 97A        0.19833
     96A ->118A        0.14076
     82B -> 95B       -0.29834
     83B -> 96B        0.13616
     85B -> 95B       -0.32706
     85B -> 97B        0.21009
     86B -> 96B       -0.13823
     91B -> 98B       -0.34214
     92B ->101B        0.10469
     92B ->102B        0.20767
     94B ->100B        0.48549
     94B ->101B        0.15563
     94B ->102B       -0.12823
 
 Excited state symmetry could not be determined.
 Excited State 100:  3.574-?Sym    5.2825 eV  234.71 nm  f=0.0460  <S**2>=2.944
     82A -> 97A        0.16862
     84A -> 97A       -0.11766
     82B -> 95B        0.20014
     85B -> 95B        0.23688
     85B -> 97B       -0.14248
     86B -> 96B        0.10851
     91B -> 98B        0.18129
     92B ->102B       -0.12543
     94B ->100B        0.76486
     94B ->101B        0.26508
     94B ->102B       -0.17394
 
 Excited state symmetry could not be determined.
 Excited State 101:  3.202-?Sym    5.2937 eV  234.21 nm  f=0.0000  <S**2>=2.314
     96A ->110A       -0.10720
     96A ->113A       -0.24381
     96A ->114A       -0.13490
     96A ->116A        0.28908
     96A ->117A        0.85724
     86B -> 97B        0.23096
 
 Excited state symmetry could not be determined.
 Excited State 102:  3.337-?Sym    5.3028 eV  233.81 nm  f=0.0006  <S**2>=2.534
     96A ->116A       -0.13610
     96A ->117A       -0.23216
     83B -> 97B        0.11464
     86B -> 95B       -0.33326
     86B -> 97B        0.82623
     86B -> 99B        0.10838
     87B -> 97B       -0.17465
 
 Excited state symmetry could not be determined.
 Excited State 103:  3.202-?Sym    5.3338 eV  232.45 nm  f=0.0057  <S**2>=2.313
     96A ->115A        0.11824
     96A ->118A        0.94634
 
 Excited state symmetry could not be determined.
 Excited State 104:  3.458-?Sym    5.3530 eV  231.62 nm  f=0.0006  <S**2>=2.739
     82B -> 96B       -0.15642
     87B -> 95B       -0.11502
     87B -> 97B       -0.19423
     87B -> 99B       -0.23595
     87B ->102B       -0.13626
     91B -> 95B        0.10376
     91B -> 97B        0.18690
     91B -> 99B        0.73618
     91B ->101B        0.11977
     91B ->102B        0.23467
     93B ->100B       -0.16758
     94B ->104B       -0.17823
     94B ->112B       -0.11573
     94B ->114B       -0.16761
 
 Excited state symmetry could not be determined.
 Excited State 105:  3.546-?Sym    5.3662 eV  231.05 nm  f=0.0002  <S**2>=2.894
     82A -> 98A        0.10514
     84A -> 98A        0.15900
     82B -> 96B        0.84204
     85B -> 96B        0.36613
     91B -> 99B        0.15042
     92B -> 96B        0.16394
 
 Excited state symmetry could not be determined.
 Excited State 106:  3.667-?Sym    5.4042 eV  229.42 nm  f=0.0000  <S**2>=3.112
     91B -> 99B        0.19054
     93B ->100B        0.88942
     93B ->101B        0.30562
     93B ->102B       -0.19827
 
 Excited state symmetry could not be determined.
 Excited State 107:  3.425-?Sym    5.4359 eV  228.08 nm  f=0.1672  <S**2>=2.683
     94A -> 99A        0.16745
     95A ->100A        0.53647
     96A ->121A       -0.10498
     87B -> 98B        0.11778
     90B -> 99B        0.39682
     91B -> 98B        0.46879
     92B -> 99B        0.25910
     92B ->102B        0.20749
     93B ->114B       -0.12865
 
 Excited state symmetry could not be determined.
 Excited State 108:  3.704-?Sym    5.4524 eV  227.40 nm  f=0.0004  <S**2>=3.181
     84A -> 99A       -0.10070
     86A -> 99A       -0.18304
     88A -> 99A       -0.17396
     91B -> 99B        0.29846
     93B ->100B       -0.10997
     94B ->104B        0.53281
     94B ->109B       -0.28022
     94B ->110B       -0.14018
     94B ->112B        0.33674
     94B ->114B        0.43718
     94B ->117B        0.22865
 
 Excited state symmetry could not be determined.
 Excited State 109:  3.623-?Sym    5.4636 eV  226.93 nm  f=0.0163  <S**2>=3.031
     82A -> 97A       -0.20957
     84A -> 97A        0.19570
     87A -> 99A       -0.11842
     95A ->100A       -0.25758
     85B -> 95B       -0.11089
     85B -> 97B        0.10629
     86B -> 98B        0.13484
     87B -> 98B        0.53396
     91B -> 98B        0.28363
     92B ->101B       -0.14293
     92B ->102B       -0.29371
     93B ->104B        0.27767
     93B ->109B       -0.15388
     93B ->112B        0.20472
     93B ->114B        0.22690
     93B ->117B        0.12569
 
 Excited state symmetry could not be determined.
 Excited State 110:  3.202-?Sym    5.4852 eV  226.03 nm  f=0.0052  <S**2>=2.314
     96A ->119A        0.92432
     96A ->121A       -0.26628
     96A ->122A        0.13230
 
 Excited state symmetry could not be determined.
 Excited State 111:  3.614-?Sym    5.4922 eV  225.75 nm  f=0.0000  <S**2>=3.016
     82A -> 99A       -0.30077
     84A -> 99A        0.45225
     86A -> 99A        0.42632
     87A -> 99A       -0.18835
     88A -> 99A        0.43717
     95A -> 99A        0.15006
     87B -> 99B        0.26704
     91B -> 99B        0.28449
 
 Excited state symmetry could not be determined.
 Excited State 112:  3.726-?Sym    5.5034 eV  225.29 nm  f=0.0071  <S**2>=3.220
     82A -> 97A        0.15344
     84A -> 97A       -0.15198
     95A ->100A        0.32883
     96A ->119A       -0.15524
     90B -> 99B       -0.25754
     90B ->102B       -0.11094
     91B -> 98B       -0.14989
     92B ->101B        0.15543
     92B ->102B        0.32249
     93B ->104B        0.39438
     93B ->109B       -0.21595
     93B ->110B       -0.12223
     93B ->112B        0.21429
     93B ->114B        0.41022
     93B ->117B        0.20324
 
 Excited state symmetry could not be determined.
 Excited State 113:  3.197-?Sym    5.5824 eV  222.10 nm  f=0.0051  <S**2>=2.305
     96A ->119A        0.17311
     96A ->121A        0.79285
     96A ->122A        0.35519
     96A ->123A        0.25926
     96A ->125A        0.10529
     96A ->130A       -0.17759
 
 Excited state symmetry could not be determined.
 Excited State 114:  3.197-?Sym    5.6342 eV  220.06 nm  f=0.0000  <S**2>=2.305
     96A ->120A        0.96084
     96A ->124A       -0.10130
     87B -> 99B       -0.13277
 
 Excited state symmetry could not be determined.
 Excited State 115:  3.434-?Sym    5.6486 eV  219.50 nm  f=0.0002  <S**2>=2.698
     82A -> 99A        0.13528
     84A -> 99A       -0.26411
     86A -> 99A       -0.11975
     88A -> 99A       -0.12307
     96A ->120A        0.17171
     86B -> 97B        0.10943
     86B -> 99B        0.15861
     87B -> 95B        0.10752
     87B -> 97B        0.18200
     87B -> 99B        0.72834
     87B ->101B        0.12189
     87B ->102B        0.20733
     89B -> 99B       -0.11421
     91B -> 99B        0.21728
     94B ->104B       -0.20663
     94B ->112B       -0.15410
 
 Excited state symmetry could not be determined.
 Excited State 116:  3.548-?Sym    5.6710 eV  218.63 nm  f=0.0160  <S**2>=2.898
     82B -> 95B        0.15707
     82B -> 97B        0.10164
     85B -> 97B        0.42959
     92B ->100B        0.11086
     94B ->100B       -0.30332
     94B ->101B        0.67471
     94B ->102B       -0.33938
     94B ->106B       -0.14341
 
 Excited state symmetry could not be determined.
 Excited State 117:  3.368-?Sym    5.6740 eV  218.51 nm  f=0.0462  <S**2>=2.586
     96A ->123A       -0.11852
     82B -> 95B        0.24783
     82B -> 97B        0.15258
     84B -> 95B        0.13879
     84B -> 97B       -0.10940
     85B -> 97B        0.65857
     86B -> 96B        0.11728
     94B ->100B        0.20079
     94B ->101B       -0.43118
     94B ->102B        0.23485
 
 Excited state symmetry could not be determined.
 Excited State 118:  3.198-?Sym    5.6963 eV  217.66 nm  f=0.0079  <S**2>=2.307
     96A ->119A       -0.24129
     96A ->121A       -0.39846
     96A ->122A        0.84619
 
 Excited state symmetry could not be determined.
 Excited State 119:  3.288-?Sym    5.7273 eV  216.48 nm  f=0.0007  <S**2>=2.452
     96A ->122A        0.12077
     96A ->123A       -0.22671
     82B -> 97B        0.12576
     84B -> 95B       -0.49756
     84B -> 97B        0.73771
     84B -> 99B        0.18315
     84B ->102B       -0.10203
     85B -> 97B        0.11131
 
 Excited state symmetry could not be determined.
 Excited State 120:  3.894-?Sym    5.7427 eV  215.90 nm  f=0.0053  <S**2>=3.540
     87A ->100A       -0.15711
     94A ->100A        0.85106
     87B -> 95B       -0.10259
     87B ->102B        0.22215
     91B ->102B        0.21461
 
 Excited state symmetry could not be determined.
 Excited State 121:  3.418-?Sym    5.7563 eV  215.39 nm  f=0.0491  <S**2>=2.671
     83A -> 98A       -0.13190
     95A ->100A        0.31105
     96A ->122A        0.10271
     96A ->123A       -0.21362
     82B -> 95B       -0.23002
     83B -> 96B       -0.17599
     84B -> 95B        0.12465
     84B -> 97B       -0.17599
     88B -> 97B        0.16097
     88B -> 99B       -0.31437
     88B ->102B        0.11993
     90B -> 99B       -0.13820
     92B ->100B        0.55647
     92B ->102B       -0.25759
     93B ->112B       -0.13293
 
 Excited state symmetry could not be determined.
 Excited State 122:  3.543-?Sym    5.7712 eV  214.83 nm  f=0.0150  <S**2>=2.888
     95A ->100A       -0.11678
     96A ->123A        0.20635
     82B -> 95B        0.17146
     83B -> 96B        0.13385
     84B -> 97B        0.10133
     88B -> 99B        0.21275
     90B -> 99B        0.10410
     92B ->100B        0.78267
     92B ->101B        0.18146
     92B ->102B        0.18006
 
 Excited state symmetry could not be determined.
 Excited State 123:  3.674-?Sym    5.7956 eV  213.93 nm  f=0.0000  <S**2>=3.124
     93B ->100B       -0.36337
     93B ->101B        0.79872
     93B ->102B       -0.41404
     93B ->106B       -0.16946
 
 Excited state symmetry could not be determined.
 Excited State 124:  3.267-?Sym    5.8010 eV  213.73 nm  f=0.0059  <S**2>=2.418
     95A ->100A        0.21088
     96A ->121A       -0.15527
     96A ->122A       -0.14551
     96A ->123A        0.74047
     96A ->127A        0.13821
     96A ->130A       -0.19808
     84B -> 97B        0.14507
     85B -> 97B        0.19771
     88B -> 99B       -0.23176
     90B -> 99B       -0.13277
     92B ->101B       -0.12099
     92B ->102B       -0.19133
 
 Excited state symmetry could not be determined.
 Excited State 125:  3.337-?Sym    5.8384 eV  212.36 nm  f=0.0797  <S**2>=2.535
     82A -> 97A        0.12452
     83A -> 98A        0.16190
     95A ->100A        0.39768
     96A ->123A       -0.12706
     82B -> 95B        0.26879
     82B -> 97B       -0.25691
     83B -> 96B        0.22820
     85B -> 95B       -0.15377
     88B -> 99B        0.34974
     88B ->102B       -0.14500
     88B ->107B       -0.12255
     89B ->104B        0.19274
     90B -> 99B       -0.10286
     92B ->101B       -0.20433
     92B ->102B       -0.28835
     93B ->112B       -0.18187
     93B ->114B        0.13430
 
 Excited state symmetry could not be determined.
 Excited State 126:  3.722-?Sym    5.8726 eV  211.12 nm  f=0.0003  <S**2>=3.214
     82A -> 98A       -0.12555
     84A -> 98A        0.14883
     92A ->100A        0.46342
     95A ->104A       -0.16900
     89B -> 99B       -0.18201
     92B ->104B       -0.41560
     92B ->109B        0.11303
     92B ->112B       -0.11860
     94B ->105B       -0.14457
     94B ->112B       -0.39696
     94B ->114B        0.36080
 
 Excited state symmetry could not be determined.
 Excited State 127:  3.706-?Sym    5.8785 eV  210.91 nm  f=0.0003  <S**2>=3.183
     82A -> 98A        0.13369
     84A -> 98A       -0.15544
     92A ->100A       -0.11715
     95A ->104A        0.14705
     96A ->126A       -0.10077
     89B -> 97B       -0.10726
     89B -> 99B        0.31538
     89B ->102B       -0.10958
     92B ->104B        0.33677
     94B ->104B       -0.15429
     94B ->105B       -0.18220
     94B ->112B       -0.45582
     94B ->114B        0.51260
     94B ->117B        0.13558
 
 Excited state symmetry could not be determined.
 Excited State 128:  3.614-?Sym    5.8958 eV  210.29 nm  f=0.0002  <S**2>=3.015
     89A ->100A        0.14203
     92A ->100A        0.36841
     93A ->100A        0.11178
     86B -> 99B        0.11452
     88B ->104B        0.14989
     89B -> 97B       -0.21943
     89B -> 99B        0.68087
     89B ->102B       -0.24257
     89B ->107B       -0.11745
     92B ->104B       -0.18495
     94B ->112B        0.12787
     94B ->114B       -0.15507
 
 Excited state symmetry could not be determined.
 Excited State 129:  3.670-?Sym    5.9075 eV  209.88 nm  f=0.0003  <S**2>=3.117
     92A ->100A       -0.14854
     93A -> 97A        0.10784
     93A ->100A        0.89003
     94B ->107B        0.10143
     94B ->113B        0.10123
     94B ->118B       -0.14799
     94B ->119B       -0.11652
 
 Excited state symmetry could not be determined.
 Excited State 130:  3.670-?Sym    5.9300 eV  209.08 nm  f=0.0022  <S**2>=3.117
     94B ->103B        0.92388
     94B ->107B       -0.17434
     94B ->108B        0.24095
 
 Excited state symmetry could not be determined.
 Excited State 131:  3.671-?Sym    5.9323 eV  209.00 nm  f=0.0007  <S**2>=3.120
     82A -> 98A        0.20212
     84A -> 98A       -0.22155
     92A ->100A        0.69092
     94A ->100A        0.12408
     95A ->104A        0.13235
     96A ->124A       -0.11272
     96A ->126A       -0.13396
     88B ->104B       -0.10396
     89B -> 99B       -0.20075
     92B ->104B        0.39182
     94B ->103B        0.11711
     94B ->112B        0.11993
 
 Excited state symmetry could not be determined.
 Excited State 132:  3.650-?Sym    5.9413 eV  208.68 nm  f=0.0004  <S**2>=3.081
     82A -> 97A        0.16163
     83A -> 98A        0.23729
     89A ->104A        0.10199
     90A ->100A        0.52881
     90A ->107A        0.15066
     96A ->123A       -0.17125
     82B -> 95B        0.23221
     82B -> 97B       -0.13962
     83B -> 96B        0.18825
     88B -> 97B        0.12516
     88B -> 99B       -0.40658
     88B ->102B        0.13913
     89B ->104B        0.23162
     92B ->102B        0.11819
 
 Excited state symmetry could not be determined.
 Excited State 133:  3.654-?Sym    5.9610 eV  207.99 nm  f=0.0000  <S**2>=3.088
     85A -> 99A        0.98611
 
 Excited state symmetry could not be determined.
 Excited State 134:  3.675-?Sym    5.9709 eV  207.65 nm  f=0.0010  <S**2>=3.126
     94B ->104B       -0.14814
     94B ->105B        0.89888
     94B ->109B        0.14160
     94B ->110B       -0.30664
     94B ->112B       -0.10584
     94B ->114B        0.11843
 
 Excited state symmetry could not be determined.
 Excited State 135:  3.591-?Sym    5.9835 eV  207.21 nm  f=0.0067  <S**2>=2.973
     82A -> 98A       -0.14177
     84A -> 98A        0.13542
     95A ->101A        0.85975
     95A ->102A       -0.13668
     96A ->125A        0.13043
     96A ->128A       -0.13865
     94B ->118B       -0.10747
 
 Excited state symmetry could not be determined.
 Excited State 136:  3.517-?Sym    5.9845 eV  207.18 nm  f=0.0003  <S**2>=2.843
     82A -> 98A        0.53491
     84A -> 98A       -0.50914
     95A ->101A        0.26105
     96A ->124A        0.31788
     96A ->126A        0.34510
     89B -> 99B       -0.11288
     92B ->104B       -0.12057
 
 Excited state symmetry could not be determined.
 Excited State 137:  3.596-?Sym    5.9891 eV  207.02 nm  f=0.0212  <S**2>=2.983
     84A -> 97A        0.14322
     87A -> 99A        0.15000
     92A ->104A        0.12173
     92A ->109A        0.10368
     92A ->113A        0.15861
     93A ->100A        0.16241
     95A ->101A        0.26486
     87B -> 98B       -0.23139
     90B -> 99B        0.19377
     92B ->101B       -0.17221
     92B ->102B       -0.19012
     93B ->104B        0.16611
     93B ->114B        0.11470
     94B ->102B        0.13005
     94B ->103B       -0.15849
     94B ->107B       -0.24917
     94B ->108B        0.12161
     94B ->113B       -0.25403
     94B ->116B        0.22322
     94B ->118B        0.33346
     94B ->119B        0.26577
     94B ->123B       -0.14882
     94B ->130B        0.10909
 
 Excited state symmetry could not be determined.
 Excited State 138:  3.458-?Sym    6.0163 eV  206.08 nm  f=0.0007  <S**2>=2.740
     82A -> 98A       -0.27086
     84A -> 98A        0.23826
     96A ->114A        0.10334
     96A ->124A        0.55293
     96A ->126A        0.43568
     83B -> 97B       -0.14763
     88B ->104B       -0.18470
     92B ->104B        0.36845
 
 Excited state symmetry could not be determined.
 Excited State 139:  3.672-?Sym    6.0492 eV  204.96 nm  f=0.0001  <S**2>=3.122
     93B ->103B        0.92325
     93B ->107B       -0.18305
     93B ->108B        0.24567
 
 Excited state symmetry could not be determined.
 Excited State 140:  3.583-?Sym    6.0574 eV  204.68 nm  f=0.0015  <S**2>=2.959
     82A -> 98A       -0.11317
     83A ->100A       -0.12740
     84A -> 98A        0.15834
     89A ->100A        0.39158
     96A ->126A        0.19868
     83B -> 95B       -0.32438
     83B -> 97B        0.53857
     83B -> 99B        0.19982
     83B ->102B       -0.10871
     86B -> 97B       -0.17491
     86B -> 99B        0.27706
     86B ->102B       -0.11181
     89B -> 99B       -0.16226
     92B ->104B        0.14646
 
 Excited state symmetry could not be determined.
 Excited State 141:  3.647-?Sym    6.0620 eV  204.53 nm  f=0.1352  <S**2>=3.075
     95A ->100A        0.13325
     96A ->127A        0.14701
     96A ->128A        0.15433
     87B -> 98B       -0.16268
     91B -> 98B       -0.11262
     92B ->101B       -0.41788
     93B ->104B        0.28278
     93B ->105B        0.15875
     93B ->112B        0.42602
     93B ->114B       -0.42117
     93B ->117B       -0.10385
     94B ->116B       -0.11398
     94B ->118B       -0.15078
     94B ->119B       -0.12387
 
 Excited state symmetry could not be determined.
 Excited State 142:  3.666-?Sym    6.0773 eV  204.01 nm  f=0.0164  <S**2>=3.110
     90A ->100A       -0.20455
     82B -> 97B       -0.18147
     88B -> 99B       -0.10269
     89B ->104B        0.12818
     90B ->100B        0.12552
     92B ->101B        0.50055
     92B ->102B       -0.28154
     93B ->105B        0.57360
     93B ->110B       -0.14329
     93B ->112B        0.15657
     93B ->114B       -0.14868
 
 Excited state symmetry could not be determined.
 Excited State 143:  3.388-?Sym    6.0899 eV  203.59 nm  f=0.0012  <S**2>=2.619
     93A ->100A       -0.13215
     96A ->122A       -0.10462
     96A ->125A        0.66769
     96A ->127A       -0.29168
     96A ->128A        0.25215
     82B -> 97B        0.14649
     90B -> 99B        0.14778
     90B ->102B       -0.18745
     92B ->101B        0.17387
     92B ->102B       -0.17144
     94B ->118B       -0.12957
     94B ->119B       -0.10461
 
 Excited state symmetry could not be determined.
 Excited State 144:  3.719-?Sym    6.0975 eV  203.34 nm  f=0.0001  <S**2>=3.208
     82A -> 97A        0.13081
     83A -> 98A        0.10643
     89A ->104A        0.13647
     90A ->100A        0.39513
     91A ->104A       -0.26456
     96A ->125A       -0.13738
     96A ->128A       -0.13111
     82B -> 97B        0.18488
     88B -> 99B        0.19079
     89B -> 98B       -0.23154
     89B ->104B       -0.41926
     92B ->102B       -0.10658
     93B ->104B       -0.12263
     93B ->105B        0.42019
     93B ->110B       -0.15236
     93B ->112B       -0.11717
 
 Excited state symmetry could not be determined.
 Excited State 145:  3.247-?Sym    6.1057 eV  203.06 nm  f=0.0000  <S**2>=2.385
     96A ->124A        0.66552
     96A ->125A       -0.11331
     96A ->126A       -0.66006
     88B ->104B        0.14682
 
 Excited state symmetry could not be determined.
 Excited State 146:  3.684-?Sym    6.1072 eV  203.01 nm  f=0.0084  <S**2>=3.142
     91A ->104A        0.12090
     96A ->125A        0.15187
     96A ->127A       -0.19141
     89B -> 98B        0.10983
     89B ->104B        0.21239
     92B ->101B       -0.49416
     92B ->102B        0.31505
     93B ->104B       -0.15103
     93B ->105B        0.56347
     93B ->110B       -0.17442
 
 Excited state symmetry could not be determined.
 Excited State 147:  3.729-?Sym    6.1210 eV  202.56 nm  f=0.0001  <S**2>=3.226
     92A ->100A        0.14993
     94A ->101A        0.14118
     94A ->111A        0.10130
     93B -> 97B        0.12343
     93B ->102B        0.17441
     93B ->103B       -0.20817
     93B ->107B       -0.24408
     93B ->108B        0.11759
     93B ->113B       -0.30205
     93B ->116B        0.31861
     93B ->118B        0.47730
     93B ->119B        0.38925
     93B ->123B       -0.16369
 
 Excited state symmetry could not be determined.
 Excited State 148:  3.492-?Sym    6.1307 eV  202.23 nm  f=0.0039  <S**2>=2.799
     90A ->100A        0.11837
     91A ->104A        0.11680
     96A ->125A       -0.18057
     96A ->128A       -0.18249
     82B -> 95B       -0.13606
     82B -> 97B        0.63360
     88B -> 99B        0.12759
     89B -> 98B        0.26665
     89B ->104B        0.40308
     92B ->101B        0.11731
     92B ->102B       -0.19860
 
 Excited state symmetry could not be determined.
 Excited State 149:  3.575-?Sym    6.1422 eV  201.86 nm  f=0.0138  <S**2>=2.946
     87A -> 99A        0.13589
     92A ->104A        0.12604
     92A ->109A        0.11489
     92A ->113A        0.17230
     92A ->114A        0.12909
     93A ->100A       -0.17306
     96A ->125A       -0.29466
     96A ->127A        0.37697
     96A ->128A        0.16099
     87B -> 98B       -0.14941
     88B -> 99B       -0.10574
     89B ->104B        0.10445
     90B -> 99B        0.23654
     90B ->101B       -0.12688
     90B ->102B       -0.22573
     93B ->104B       -0.12312
     93B ->105B        0.11422
     93B ->110B       -0.11893
     93B ->112B       -0.22351
     93B ->114B        0.27983
     94B ->107B        0.10093
     94B ->113B        0.11623
     94B ->118B       -0.14757
     94B ->119B       -0.11909
 
 Excited state symmetry could not be determined.
 Excited State 150:  3.602-?Sym    6.1509 eV  201.57 nm  f=0.0002  <S**2>=2.994
     89A ->100A       -0.28995
     90A ->104A       -0.12146
     91A ->100A        0.49458
     94A ->101A        0.12628
     95A ->104A       -0.12874
     96A ->126A       -0.19489
     83B -> 95B       -0.14177
     83B -> 97B        0.26005
     88B -> 98B       -0.27922
     88B ->104B       -0.40756
     89B -> 99B        0.21706
     92B ->109B        0.14547
     92B ->112B       -0.12829
 SavETr:  write IOETrn=   770 NScale= 10 NData=  16 NLR=1 NState=  150 LETran=    2710.

 **********************************************************************

            Population analysis using the SCF Density.

 **********************************************************************

 Alpha  occ. eigenvalues -- -277.54013-256.04404 -32.85283 -30.00191 -28.52598
 Alpha  occ. eigenvalues --  -28.50626 -28.50394 -25.87628 -25.87249 -25.87115
 Alpha  occ. eigenvalues --  -10.23521 -10.22225 -10.22186 -10.22130 -10.22126
 Alpha  occ. eigenvalues --  -10.21834 -10.21831 -10.21705 -10.21659 -10.21535
 Alpha  occ. eigenvalues --  -10.21176 -10.20419 -10.20411 -10.19879 -10.19834
 Alpha  occ. eigenvalues --  -10.19437 -10.19420 -10.18976 -10.18925 -10.18901
 Alpha  occ. eigenvalues --   -3.76237  -3.47555  -2.47686  -2.43101  -2.43053
 Alpha  occ. eigenvalues --   -2.26334  -2.25121  -2.24295  -0.93868  -0.92313
 Alpha  occ. eigenvalues --   -0.90795  -0.89583  -0.78854  -0.75624  -0.75075
 Alpha  occ. eigenvalues --   -0.74855  -0.73259  -0.72762  -0.72156  -0.71388
 Alpha  occ. eigenvalues --   -0.60754  -0.59352  -0.57862  -0.57712  -0.57440
 Alpha  occ. eigenvalues --   -0.56159  -0.55889  -0.55791  -0.55550  -0.55532
 Alpha  occ. eigenvalues --   -0.54184  -0.49985  -0.46338  -0.44743  -0.44567
 Alpha  occ. eigenvalues --   -0.43761  -0.43635  -0.43485  -0.43280  -0.42309
 Alpha  occ. eigenvalues --   -0.42213  -0.41793  -0.41482  -0.41396  -0.41167
 Alpha  occ. eigenvalues --   -0.40782  -0.40659  -0.39379  -0.39326  -0.39060
 Alpha  occ. eigenvalues --   -0.38490  -0.34484  -0.33039  -0.32814  -0.31853
 Alpha  occ. eigenvalues --   -0.30237  -0.30222  -0.29798  -0.29176  -0.28893
 Alpha  occ. eigenvalues --   -0.28881  -0.27361  -0.27311  -0.26368  -0.25550
 Alpha  occ. eigenvalues --   -0.17651
 Alpha virt. eigenvalues --   -0.10962  -0.09408  -0.08005  -0.01875  -0.01444
 Alpha virt. eigenvalues --   -0.00508   0.00914   0.01002   0.01174   0.01694
 Alpha virt. eigenvalues --    0.01949   0.02030   0.02197   0.02433   0.02703
 Alpha virt. eigenvalues --    0.02899   0.03178   0.03302   0.03344   0.03642
 Alpha virt. eigenvalues --    0.03949   0.04038   0.04611   0.05028   0.05175
 Alpha virt. eigenvalues --    0.05684   0.06172   0.06742   0.06791   0.06863
 Alpha virt. eigenvalues --    0.07028   0.07143   0.08023   0.08470   0.08925
 Alpha virt. eigenvalues --    0.09023   0.09194   0.09401   0.09851   0.10055
 Alpha virt. eigenvalues --    0.10393   0.10884   0.11778   0.11839   0.11984
 Alpha virt. eigenvalues --    0.12374   0.12502   0.13304   0.13507   0.13771
 Alpha virt. eigenvalues --    0.14024   0.14220   0.14745   0.14939   0.15115
 Alpha virt. eigenvalues --    0.15306   0.15483   0.15759   0.15781   0.16165
 Alpha virt. eigenvalues --    0.16407   0.16770   0.16870   0.17023   0.17280
 Alpha virt. eigenvalues --    0.17507   0.17790   0.17992   0.18390   0.18585
 Alpha virt. eigenvalues --    0.19020   0.19054   0.19261   0.19474   0.19886
 Alpha virt. eigenvalues --    0.19912   0.20323   0.20403   0.20767   0.20970
 Alpha virt. eigenvalues --    0.21274   0.21383   0.21518   0.21558   0.21995
 Alpha virt. eigenvalues --    0.22098   0.22111   0.22627   0.22689   0.23275
 Alpha virt. eigenvalues --    0.23548   0.23632   0.23656   0.23720   0.24025
 Alpha virt. eigenvalues --    0.24286   0.24409   0.24663   0.24770   0.25419
 Alpha virt. eigenvalues --    0.25504   0.25643   0.26127   0.26218   0.26569
 Alpha virt. eigenvalues --    0.27181   0.27411   0.27711   0.27816   0.28089
 Alpha virt. eigenvalues --    0.28398   0.28841   0.29016   0.29456   0.29480
 Alpha virt. eigenvalues --    0.30728   0.30757   0.30832   0.31221   0.32328
 Alpha virt. eigenvalues --    0.32989   0.33634   0.33807   0.35257   0.35396
 Alpha virt. eigenvalues --    0.35766   0.36589   0.36994   0.37671   0.38246
 Alpha virt. eigenvalues --    0.38313   0.38745   0.38863   0.39735   0.40287
 Alpha virt. eigenvalues --    0.41371   0.41449   0.41768   0.42211   0.42691
 Alpha virt. eigenvalues --    0.43428   0.43736   0.45268   0.45504   0.46248
 Alpha virt. eigenvalues --    0.46527   0.46743   0.47259   0.48196   0.49940
 Alpha virt. eigenvalues --    0.50691   0.51216   0.51252   0.52441   0.53037
 Alpha virt. eigenvalues --    0.54140   0.56125   0.56263   0.57108   0.57767
 Alpha virt. eigenvalues --    0.57923   0.58364   0.58898   0.60556   0.61366
 Alpha virt. eigenvalues --    0.62236   0.62598   0.62696   0.62863   0.63380
 Alpha virt. eigenvalues --    0.63657   0.63992   0.64342   0.64687   0.65082
 Alpha virt. eigenvalues --    0.65364   0.66214   0.66378   0.66712   0.67368
 Alpha virt. eigenvalues --    0.67472   0.68063   0.68521   0.68730   0.69311
 Alpha virt. eigenvalues --    0.69398   0.69887   0.70188   0.70331   0.71106
 Alpha virt. eigenvalues --    0.71469   0.71784   0.72122   0.72354   0.72821
 Alpha virt. eigenvalues --    0.72968   0.73042   0.73363   0.73601   0.74369
 Alpha virt. eigenvalues --    0.74860   0.75169   0.75431   0.75585   0.75877
 Alpha virt. eigenvalues --    0.76011   0.76827   0.77282   0.77910   0.78573
 Alpha virt. eigenvalues --    0.78950   0.80358   0.80444   0.80649   0.81034
 Alpha virt. eigenvalues --    0.81445   0.82458   0.82907   0.83290   0.83383
 Alpha virt. eigenvalues --    0.84502   0.85471   0.86679   0.87098   0.89974
 Alpha virt. eigenvalues --    0.90401   0.91744   0.91821   0.94317   0.94872
 Alpha virt. eigenvalues --    0.96382   0.96537   0.96936   0.98356   1.00212
 Alpha virt. eigenvalues --    1.02755   1.03155   1.04159   1.04485   1.06126
 Alpha virt. eigenvalues --    1.06658   1.07309   1.07685   1.08058   1.08419
 Alpha virt. eigenvalues --    1.08824   1.09216   1.09495   1.10321   1.10472
 Alpha virt. eigenvalues --    1.11529   1.12671   1.13080   1.13678   1.18066
 Alpha virt. eigenvalues --    1.18113   1.19647   1.22818   1.24976   1.25896
 Alpha virt. eigenvalues --    1.26289   1.27521   1.27969   1.30627   1.31705
 Alpha virt. eigenvalues --    1.33276   1.34105   1.34488   1.35694   1.38169
 Alpha virt. eigenvalues --    1.38862   1.42000   1.42230   1.42269   1.45633
 Alpha virt. eigenvalues --    1.48399   1.50105   1.51290   1.54672   1.54808
 Alpha virt. eigenvalues --    1.55711   1.56161   1.58001   1.60130   1.60783
 Alpha virt. eigenvalues --    1.61425   1.62276   1.62690   1.63131   1.64503
 Alpha virt. eigenvalues --    1.65612   1.68273   1.68739   1.69504   1.69672
 Alpha virt. eigenvalues --    1.69721   1.70346   1.71590   1.71945   1.72327
 Alpha virt. eigenvalues --    1.72548   1.73322   1.73924   1.75106   1.75679
 Alpha virt. eigenvalues --    1.76066   1.77291   1.79210   1.80272   1.80874
 Alpha virt. eigenvalues --    1.81053   1.82460   1.83167   1.84356   1.85414
 Alpha virt. eigenvalues --    1.89421   1.89820   1.90704   1.92891   1.95121
 Alpha virt. eigenvalues --    1.95849   1.96542   1.97585   1.98074   1.99145
 Alpha virt. eigenvalues --    2.00169   2.01387   2.02384   2.03436   2.03610
 Alpha virt. eigenvalues --    2.03780   2.05279   2.05748   2.07224   2.08155
 Alpha virt. eigenvalues --    2.08705   2.08813   2.09911   2.10374   2.11278
 Alpha virt. eigenvalues --    2.12429   2.12745   2.12823   2.15089   2.15634
 Alpha virt. eigenvalues --    2.15762   2.18075   2.18494   2.19641   2.20689
 Alpha virt. eigenvalues --    2.20911   2.22682   2.23025   2.23964   2.24083
 Alpha virt. eigenvalues --    2.24959   2.25006   2.28338   2.28803   2.30575
 Alpha virt. eigenvalues --    2.33051   2.33594   2.34514   2.36525   2.38463
 Alpha virt. eigenvalues --    2.39856   2.41357   2.44882   2.46979   2.49862
 Alpha virt. eigenvalues --    2.57118   2.58693   2.59036   2.59710   2.60350
 Alpha virt. eigenvalues --    2.61364   2.61605   2.62331   2.62587   2.75229
 Alpha virt. eigenvalues --    2.76200   2.77840   2.78468   2.78872   2.79447
 Alpha virt. eigenvalues --    2.82279   2.83258   2.83655   2.84605   2.85421
 Alpha virt. eigenvalues --    2.86384   2.86673   2.94316   2.97141   2.97447
 Alpha virt. eigenvalues --    3.00018   3.00628   3.03908   3.04693   3.05628
 Alpha virt. eigenvalues --    3.06663   3.07043   3.07898   3.08503   3.08730
 Alpha virt. eigenvalues --    3.11224   3.11949   3.12068   3.13102   3.13830
 Alpha virt. eigenvalues --    3.15075   3.15269   3.15529   3.15900   3.18606
 Alpha virt. eigenvalues --    3.19868   3.20622   3.22279   3.22391   3.23726
 Alpha virt. eigenvalues --    3.24463   3.24575   3.25342   3.26513   3.27246
 Alpha virt. eigenvalues --    3.27622   3.27903   3.29446   3.29512   3.30548
 Alpha virt. eigenvalues --    3.33083   3.36551   3.36617   3.38384   3.41555
 Alpha virt. eigenvalues --    3.43528   3.47160   3.51281   3.55941   3.58071
 Alpha virt. eigenvalues --    3.58895   3.65259   3.67752   3.73259   3.73540
 Alpha virt. eigenvalues --    3.76027   3.79794   3.83243   3.84357   3.88414
 Alpha virt. eigenvalues --    3.88841   3.91132   3.91428   3.92134   3.92298
 Alpha virt. eigenvalues --    3.94111   3.95413   3.99095   4.33532   4.49500
 Alpha virt. eigenvalues --    4.51226   4.53447   4.56342   4.59627   5.86817
 Alpha virt. eigenvalues --    5.90956   6.08102   6.14180   6.16543   6.39258
 Alpha virt. eigenvalues --    6.39530   6.57091   6.69109   6.69290   8.16888
 Alpha virt. eigenvalues --    8.20390   8.36648   8.40600   8.73241   8.95870
 Alpha virt. eigenvalues --   23.46577  23.51366  23.53486  23.70036  23.91479
 Alpha virt. eigenvalues --   23.91938  23.93122  23.93367  23.94286  23.94421
 Alpha virt. eigenvalues --   23.96140  23.97102  23.97676  23.98801  23.99140
 Alpha virt. eigenvalues --   24.00696  24.01106  24.02695  24.03002  24.05011
 Alpha virt. eigenvalues --   26.59778  28.35369  34.02939  34.04983  34.06276
 Alpha virt. eigenvalues --   34.07750  34.49589  34.55855 147.50333 153.95137
 Alpha virt. eigenvalues --  777.33754 804.69319
  Beta  occ. eigenvalues -- -277.54011-256.04412 -32.84531 -29.96359 -28.51821
  Beta  occ. eigenvalues --  -28.50322 -28.49637 -25.84720 -25.84477 -25.83405
  Beta  occ. eigenvalues --  -10.23548 -10.22268 -10.22226 -10.22132 -10.22129
  Beta  occ. eigenvalues --  -10.21856 -10.21855 -10.21694 -10.21648 -10.21495
  Beta  occ. eigenvalues --  -10.21016 -10.20517 -10.20509 -10.19918 -10.19873
  Beta  occ. eigenvalues --  -10.19516 -10.19497 -10.18967 -10.18914 -10.18762
  Beta  occ. eigenvalues --   -3.74561  -3.38375  -2.45445  -2.42229  -2.40888
  Beta  occ. eigenvalues --   -2.17048  -2.16369  -2.13221  -0.93912  -0.92315
  Beta  occ. eigenvalues --   -0.90863  -0.89589  -0.78772  -0.75666  -0.74989
  Beta  occ. eigenvalues --   -0.74893  -0.73442  -0.72540  -0.72300  -0.71418
  Beta  occ. eigenvalues --   -0.60672  -0.59412  -0.57852  -0.57709  -0.57427
  Beta  occ. eigenvalues --   -0.56153  -0.55955  -0.55779  -0.55594  -0.55501
  Beta  occ. eigenvalues --   -0.54154  -0.49880  -0.46397  -0.44664  -0.44260
  Beta  occ. eigenvalues --   -0.43755  -0.43586  -0.43490  -0.43155  -0.42116
  Beta  occ. eigenvalues --   -0.41923  -0.41706  -0.41462  -0.41372  -0.41152
  Beta  occ. eigenvalues --   -0.40823  -0.40555  -0.39335  -0.39279  -0.39197
  Beta  occ. eigenvalues --   -0.38489  -0.32735  -0.32576  -0.31256  -0.30302
  Beta  occ. eigenvalues --   -0.29268  -0.28553  -0.28193  -0.28159  -0.26874
  Beta  occ. eigenvalues --   -0.26850  -0.24803  -0.23578  -0.23128
  Beta virt. eigenvalues --   -0.09221  -0.08559  -0.06990  -0.03031  -0.02828
  Beta virt. eigenvalues --   -0.01436  -0.00595  -0.00184   0.00916   0.00976
  Beta virt. eigenvalues --    0.01171   0.01711   0.02001   0.02062   0.02157
  Beta virt. eigenvalues --    0.02434   0.02844   0.02862   0.03199   0.03348
  Beta virt. eigenvalues --    0.03636   0.03954   0.03969   0.04557   0.04711
  Beta virt. eigenvalues --    0.05032   0.05297   0.05838   0.06365   0.06675
  Beta virt. eigenvalues --    0.06803   0.06846   0.07049   0.07186   0.08001
  Beta virt. eigenvalues --    0.08694   0.09000   0.09185   0.09265   0.09446
  Beta virt. eigenvalues --    0.10012   0.10042   0.10561   0.10875   0.11829
  Beta virt. eigenvalues --    0.11886   0.12011   0.12391   0.12500   0.13340
  Beta virt. eigenvalues --    0.13485   0.13892   0.14086   0.14220   0.14724
  Beta virt. eigenvalues --    0.14974   0.15138   0.15423   0.15566   0.15763
  Beta virt. eigenvalues --    0.15830   0.16143   0.16474   0.16755   0.16910
  Beta virt. eigenvalues --    0.17001   0.17327   0.17493   0.17785   0.18150
  Beta virt. eigenvalues --    0.18364   0.18587   0.19006   0.19109   0.19299
  Beta virt. eigenvalues --    0.19462   0.19893   0.19910   0.20310   0.20465
  Beta virt. eigenvalues --    0.20758   0.21050   0.21325   0.21360   0.21497
  Beta virt. eigenvalues --    0.21602   0.21982   0.22074   0.22216   0.22643
  Beta virt. eigenvalues --    0.22733   0.23274   0.23597   0.23648   0.23683
  Beta virt. eigenvalues --    0.23825   0.24165   0.24279   0.24483   0.24644
  Beta virt. eigenvalues --    0.24864   0.25408   0.25531   0.25634   0.26127
  Beta virt. eigenvalues --    0.26282   0.26561   0.27290   0.27387   0.27763
  Beta virt. eigenvalues --    0.27940   0.28134   0.28464   0.28851   0.29101
  Beta virt. eigenvalues --    0.29466   0.29588   0.30739   0.30774   0.30969
  Beta virt. eigenvalues --    0.31413   0.32312   0.32980   0.33632   0.33906
  Beta virt. eigenvalues --    0.35360   0.35391   0.36027   0.36621   0.36977
  Beta virt. eigenvalues --    0.37734   0.38274   0.38307   0.38840   0.38934
  Beta virt. eigenvalues --    0.39975   0.40455   0.41456   0.41703   0.41995
  Beta virt. eigenvalues --    0.42259   0.42706   0.43415   0.43719   0.45335
  Beta virt. eigenvalues --    0.45731   0.46269   0.46731   0.46782   0.47874
  Beta virt. eigenvalues --    0.48553   0.50301   0.50729   0.51229   0.51479
  Beta virt. eigenvalues --    0.52607   0.53022   0.54261   0.56117   0.56322
  Beta virt. eigenvalues --    0.57046   0.57832   0.58084   0.58550   0.58889
  Beta virt. eigenvalues --    0.60613   0.61330   0.62205   0.62641   0.62763
  Beta virt. eigenvalues --    0.62793   0.63461   0.63638   0.63987   0.64297
  Beta virt. eigenvalues --    0.64693   0.65065   0.65458   0.66238   0.66304
  Beta virt. eigenvalues --    0.66720   0.67284   0.67460   0.68012   0.68592
  Beta virt. eigenvalues --    0.68718   0.69203   0.69442   0.69916   0.70178
  Beta virt. eigenvalues --    0.70343   0.71279   0.71436   0.71822   0.72093
  Beta virt. eigenvalues --    0.72392   0.72741   0.72974   0.73023   0.73355
  Beta virt. eigenvalues --    0.73672   0.74334   0.74930   0.75147   0.75479
  Beta virt. eigenvalues --    0.75630   0.75868   0.76052   0.76896   0.77282
  Beta virt. eigenvalues --    0.77902   0.78637   0.78971   0.80368   0.80502
  Beta virt. eigenvalues --    0.80685   0.81144   0.81458   0.82628   0.82917
  Beta virt. eigenvalues --    0.83283   0.83448   0.84540   0.85631   0.86729
  Beta virt. eigenvalues --    0.87080   0.90045   0.90401   0.91795   0.91866
  Beta virt. eigenvalues --    0.94286   0.95057   0.96529   0.96728   0.97031
  Beta virt. eigenvalues --    0.98411   1.00280   1.02921   1.03130   1.04153
  Beta virt. eigenvalues --    1.04538   1.06271   1.06779   1.07173   1.07924
  Beta virt. eigenvalues --    1.08028   1.08392   1.08853   1.09192   1.09607
  Beta virt. eigenvalues --    1.10279   1.10530   1.11655   1.12848   1.13345
  Beta virt. eigenvalues --    1.13699   1.18106   1.18174   1.19882   1.23024
  Beta virt. eigenvalues --    1.24960   1.25926   1.26649   1.27745   1.27960
  Beta virt. eigenvalues --    1.30650   1.32071   1.33768   1.34689   1.35042
  Beta virt. eigenvalues --    1.36733   1.38229   1.39194   1.42253   1.42306
  Beta virt. eigenvalues --    1.42474   1.45762   1.48652   1.50198   1.52330
  Beta virt. eigenvalues --    1.55213   1.55442   1.55979   1.56320   1.60299
  Beta virt. eigenvalues --    1.60505   1.60868   1.61593   1.62377   1.62985
  Beta virt. eigenvalues --    1.63292   1.64711   1.65667   1.68343   1.68782
  Beta virt. eigenvalues --    1.69646   1.69751   1.69875   1.70384   1.71948
  Beta virt. eigenvalues --    1.72341   1.72568   1.72633   1.73584   1.73957
  Beta virt. eigenvalues --    1.75726   1.76169   1.76603   1.77341   1.79216
  Beta virt. eigenvalues --    1.80434   1.80962   1.81317   1.82539   1.83561
  Beta virt. eigenvalues --    1.84579   1.85662   1.89420   1.90408   1.90698
  Beta virt. eigenvalues --    1.92988   1.95140   1.96160   1.96975   1.97558
  Beta virt. eigenvalues --    1.98225   1.99232   2.00190   2.01487   2.02346
  Beta virt. eigenvalues --    2.03677   2.04236   2.04447   2.05859   2.06628
  Beta virt. eigenvalues --    2.07236   2.08208   2.08787   2.08993   2.09923
  Beta virt. eigenvalues --    2.11041   2.11901   2.12646   2.12858   2.13332
  Beta virt. eigenvalues --    2.15049   2.15644   2.15875   2.18309   2.18709
  Beta virt. eigenvalues --    2.19763   2.20630   2.21109   2.22702   2.23041
  Beta virt. eigenvalues --    2.24052   2.24152   2.24975   2.25211   2.28326
  Beta virt. eigenvalues --    2.28854   2.30549   2.33387   2.34111   2.34521
  Beta virt. eigenvalues --    2.36549   2.38441   2.39998   2.41284   2.45209
  Beta virt. eigenvalues --    2.47030   2.50094   2.57872   2.58695   2.59144
  Beta virt. eigenvalues --    2.59827   2.60538   2.61359   2.61827   2.62586
  Beta virt. eigenvalues --    2.62619   2.75890   2.76513   2.78727   2.78839
  Beta virt. eigenvalues --    2.79488   2.79636   2.82756   2.84929   2.85078
  Beta virt. eigenvalues --    2.85851   2.87317   2.90526   2.91480   2.94639
  Beta virt. eigenvalues --    2.97116   2.97914   3.00074   3.00628   3.04533
  Beta virt. eigenvalues --    3.04667   3.06141   3.07049   3.07917   3.08023
  Beta virt. eigenvalues --    3.08704   3.08806   3.11665   3.12179   3.12750
  Beta virt. eigenvalues --    3.13631   3.13940   3.15508   3.15858   3.16136
  Beta virt. eigenvalues --    3.17258   3.18778   3.20283   3.21369   3.22578
  Beta virt. eigenvalues --    3.23191   3.24190   3.24526   3.24633   3.25604
  Beta virt. eigenvalues --    3.26684   3.27478   3.27867   3.28433   3.29912
  Beta virt. eigenvalues --    3.30085   3.30728   3.34145   3.37137   3.37271
  Beta virt. eigenvalues --    3.38574   3.41850   3.43862   3.47832   3.51673
  Beta virt. eigenvalues --    3.56911   3.58987   3.59204   3.65539   3.67772
  Beta virt. eigenvalues --    3.73457   3.73854   3.76265   3.79987   3.83183
  Beta virt. eigenvalues --    3.84609   3.88404   3.89050   3.91159   3.91439
  Beta virt. eigenvalues --    3.92180   3.92323   3.94185   3.95401   4.02733
  Beta virt. eigenvalues --    4.34109   4.49388   4.51218   4.53406   4.56217
  Beta virt. eigenvalues --    4.59895   5.94150   5.96739   6.12879   6.18911
  Beta virt. eigenvalues --    6.23591   6.39976   6.40231   6.57627   6.70173
  Beta virt. eigenvalues --    6.71636   8.21805   8.28287   8.37213   8.41852
  Beta virt. eigenvalues --    8.78030   8.97292  23.46558  23.51371  23.53485
  Beta virt. eigenvalues --   23.69987  23.91455  23.91946  23.93142  23.93302
  Beta virt. eigenvalues --   23.94225  23.94410  23.96142  23.97108  23.97627
  Beta virt. eigenvalues --   23.98769  23.99142  24.00674  24.01074  24.02686
  Beta virt. eigenvalues --   24.02952  24.05134  26.65167  28.36396  34.04616
  Beta virt. eigenvalues --   34.07435  34.08746  34.12152  34.52708  34.57603
  Beta virt. eigenvalues --  147.52321 153.95541 777.34142 804.69401
     Alpha Molecular Orbital Coefficients:
                           1         2         3         4         5
                           O         O         O         O         O
     Eigenvalues --  -277.54013-256.04404 -32.85283 -30.00191 -28.52598
   1 1   Fe 1S         -0.00000   0.47235  -0.00000  -0.15928  -0.00000
   2        2S          0.00000   0.40648   0.00000  -0.23854  -0.00000
   3        3S         -0.00000   0.21523  -0.00000  -0.10483   0.00000
   4        4S          0.00000   0.01586   0.00000   0.48836  -0.00000
   5        5S         -0.00000  -0.00275  -0.00001   0.62287   0.00000
   6        6S          0.00000   0.00086   0.00001   0.05846  -0.00001
   7        7S         -0.00000  -0.00048  -0.00002  -0.01464   0.00000
   8        8S         -0.00003   0.00018  -0.00087   0.00441   0.00013
   9        9S         -0.00002   0.00126  -0.00075   0.03023   0.00054
  10       10S         -0.00000   0.00001  -0.00012   0.00014   0.00000
  11       11PX        -0.00000  -0.00000  -0.00000   0.00002   0.00000
  12       11PY         0.00000   0.00000   0.00000   0.00007   0.00000
  13       11PZ        -0.00000   0.00000  -0.00000   0.00000  -0.00000
  14       12PX         0.00000   0.00000   0.00000   0.00002  -0.00000
  15       12PY        -0.00000  -0.00000  -0.00001   0.00004  -0.00001
  16       12PZ         0.00000  -0.00000   0.00000   0.00000   0.00000
  17       13PX        -0.00000  -0.00000  -0.00001  -0.00002   0.00000
  18       13PY         0.00000   0.00000   0.00002   0.00001   0.00002
  19       13PZ        -0.00000  -0.00000  -0.00000  -0.00000  -0.00000
  20       14PX         0.00000   0.00000   0.00001   0.00004  -0.00000
  21       14PY        -0.00000  -0.00000  -0.00004  -0.00001  -0.00004
  22       14PZ         0.00000   0.00000   0.00000   0.00000   0.00000
  23       15PX        -0.00000  -0.00000  -0.00001  -0.00006   0.00001
  24       15PY         0.00000  -0.00000   0.00005  -0.00001   0.00005
  25       15PZ        -0.00000  -0.00000  -0.00000  -0.00000  -0.00000
  26       16PX        -0.00000   0.00001  -0.00014   0.00024  -0.00007
  27       16PY         0.00000   0.00001   0.00007   0.00019   0.00000
  28       16PZ        -0.00000  -0.00000  -0.00001   0.00000  -0.00001
  29       17PX        -0.00007  -0.00006  -0.00213  -0.00138  -0.00118
  30       17PY        -0.00010   0.00015  -0.00331   0.00349  -0.00058
  31       17PZ        -0.00000  -0.00002  -0.00013  -0.00037  -0.00011
  32       18D 0       -0.00000  -0.00000  -0.00000  -0.00007  -0.00000
  33       18D+1       -0.00000   0.00000  -0.00000   0.00002  -0.00000
  34       18D-1       -0.00000   0.00000  -0.00000  -0.00002  -0.00000
  35       18D+2       -0.00000   0.00000  -0.00000   0.00001  -0.00000
  36       18D-2       -0.00000   0.00000  -0.00000  -0.00015  -0.00000
  37       19D 0        0.00000   0.00000   0.00000   0.00004   0.00000
  38       19D+1        0.00000  -0.00000   0.00000  -0.00001   0.00000
  39       19D-1        0.00000  -0.00000   0.00000  -0.00000   0.00000
  40       19D+2        0.00000  -0.00000   0.00002  -0.00003   0.00001
  41       19D-2        0.00000  -0.00001   0.00001  -0.00006   0.00000
  42       20D 0       -0.00000   0.00000  -0.00001   0.00008  -0.00002
  43       20D+1       -0.00000   0.00000  -0.00000  -0.00000  -0.00000
  44       20D-1       -0.00000   0.00000  -0.00001  -0.00000  -0.00000
  45       20D+2       -0.00000   0.00000  -0.00006   0.00010  -0.00004
  46       20D-2       -0.00000   0.00000  -0.00004  -0.00009  -0.00000
  47       21D 0       -0.00001  -0.00013  -0.00028  -0.00315   0.00001
  48       21D+1       -0.00000   0.00002  -0.00002   0.00037   0.00002
  49       21D-1       -0.00000   0.00001  -0.00002   0.00037   0.00001
  50       21D+2       -0.00002  -0.00001  -0.00054  -0.00033   0.00017
  51       21D-2        0.00001   0.00022   0.00016   0.00539   0.00003
  52       22F 0       -0.00000   0.00000  -0.00000   0.00000   0.00000
  53       22F+1       -0.00000   0.00000  -0.00000   0.00000  -0.00000
  54       22F-1       -0.00000  -0.00000  -0.00001  -0.00001  -0.00000
  55       22F+2        0.00000   0.00000   0.00000   0.00000   0.00000
  56       22F-2       -0.00000  -0.00000  -0.00000   0.00000   0.00000
  57       22F+3       -0.00000   0.00000  -0.00000  -0.00000  -0.00000
  58       22F-3       -0.00000  -0.00000  -0.00001  -0.00000  -0.00000
  59 2   C  1S          0.00000  -0.00000   0.00000  -0.00000   0.00000
  60        2S         -0.00000   0.00000  -0.00000   0.00002  -0.00000
  61        2PX        -0.00000   0.00000  -0.00000   0.00004   0.00000
  62        2PY        -0.00000   0.00000  -0.00000   0.00006   0.00000
  63        2PZ        -0.00000  -0.00000  -0.00000  -0.00006  -0.00000
  64        3S         -0.00000   0.00000  -0.00000   0.00007   0.00001
  65        3PX         0.00000  -0.00001   0.00000  -0.00014  -0.00000
  66        3PY        -0.00000  -0.00001  -0.00000  -0.00023  -0.00000
  67        3PZ        -0.00000   0.00001  -0.00000   0.00021   0.00000
  68        4S         -0.00000  -0.00009  -0.00002  -0.00209  -0.00010
  69        4PX        -0.00000  -0.00001  -0.00001  -0.00024   0.00002
  70        4PY        -0.00000  -0.00002  -0.00008  -0.00057  -0.00003
  71        4PZ        -0.00000   0.00003   0.00000   0.00071   0.00001
  72        5S         -0.00002   0.00014  -0.00070   0.00337   0.00005
  73        5PX         0.00000  -0.00001   0.00003  -0.00033  -0.00013
  74        5PY         0.00000  -0.00001   0.00012  -0.00026   0.00001
  75        5PZ         0.00001  -0.00003   0.00035  -0.00073   0.00002
  76        6D 0       -0.00000   0.00000  -0.00000   0.00002   0.00000
  77        6D+1        0.00000   0.00000   0.00000   0.00009   0.00000
  78        6D-1        0.00000   0.00001   0.00001   0.00015   0.00000
  79        6D+2        0.00000   0.00000   0.00000   0.00005   0.00000
  80        6D-2       -0.00000  -0.00000  -0.00000  -0.00010   0.00000
  81 3   C  1S          0.00000  -0.00000   0.00000  -0.00000  -0.00000
  82        2S         -0.00000   0.00000  -0.00000   0.00002   0.00000
  83        2PX        -0.00000  -0.00000  -0.00000  -0.00000   0.00000
  84        2PY         0.00000   0.00000   0.00001   0.00010   0.00000
  85        2PZ        -0.00000  -0.00000  -0.00000  -0.00000   0.00000
  86        3S          0.00000   0.00000   0.00006   0.00005  -0.00001
  87        3PX         0.00000   0.00000   0.00001   0.00001  -0.00000
  88        3PY        -0.00000  -0.00001  -0.00002  -0.00031  -0.00000
  89        3PZ         0.00000   0.00000   0.00000   0.00001  -0.00000
  90        4S         -0.00002  -0.00004  -0.00056  -0.00120   0.00007
  91        4PX         0.00000  -0.00001   0.00000  -0.00015   0.00001
  92        4PY        -0.00001  -0.00002  -0.00023  -0.00049   0.00004
  93        4PZ         0.00000  -0.00000   0.00001   0.00000  -0.00000
  94        5S         -0.00002  -0.00021  -0.00057  -0.00521  -0.00016
  95        5PX        -0.00001   0.00001  -0.00019   0.00024   0.00005
  96        5PY        -0.00001  -0.00003  -0.00043  -0.00069  -0.00004
  97        5PZ        -0.00000   0.00000  -0.00008   0.00005   0.00002
  98        6D 0        0.00000   0.00000   0.00000   0.00006  -0.00000
  99        6D+1        0.00000   0.00000   0.00000   0.00001   0.00000
 100        6D-1        0.00000   0.00000   0.00000   0.00001  -0.00000
 101        6D+2        0.00000   0.00001   0.00001   0.00017   0.00000
 102        6D-2        0.00000  -0.00000   0.00000  -0.00004  -0.00000
 103 4   C  1S          0.00000  -0.00000   0.00000  -0.00000   0.00000
 104        2S          0.00000   0.00000   0.00000   0.00002  -0.00000
 105        2PX        -0.00000   0.00000  -0.00000   0.00002   0.00000
 106        2PY        -0.00000   0.00000  -0.00000   0.00007   0.00000
 107        2PZ         0.00000   0.00000   0.00000   0.00006   0.00000
 108        3S         -0.00000   0.00000  -0.00000   0.00006   0.00001
 109        3PX         0.00000  -0.00000   0.00000  -0.00009  -0.00000
 110        3PY        -0.00000  -0.00001  -0.00000  -0.00025  -0.00000
 111        3PZ         0.00000  -0.00001   0.00000  -0.00022  -0.00000
 112        4S         -0.00000  -0.00009  -0.00002  -0.00205  -0.00009
 113        4PX        -0.00000  -0.00000  -0.00001  -0.00008   0.00002
 114        4PY        -0.00000  -0.00003  -0.00008  -0.00060  -0.00002
 115        4PZ        -0.00000  -0.00003  -0.00001  -0.00069  -0.00001
 116        5S         -0.00002   0.00013  -0.00068   0.00323   0.00001
 117        5PX        -0.00000  -0.00002  -0.00000  -0.00049  -0.00009
 118        5PY         0.00001  -0.00001   0.00020  -0.00023  -0.00002
 119        5PZ        -0.00001   0.00003  -0.00040   0.00066  -0.00003
 120        6D 0       -0.00000   0.00000  -0.00000   0.00001   0.00000
 121        6D+1        0.00000  -0.00000   0.00000  -0.00007  -0.00000
 122        6D-1       -0.00000  -0.00001  -0.00001  -0.00016  -0.00000
 123        6D+2        0.00000   0.00000   0.00000   0.00008   0.00000
 124        6D-2       -0.00000  -0.00000  -0.00000  -0.00007   0.00000
 125 5   C  1S         -0.00000  -0.00000  -0.00000  -0.00000   0.00000
 126        2S          0.00000   0.00000   0.00000   0.00002  -0.00000
 127        2PX         0.00000   0.00000   0.00000   0.00008   0.00000
 128        2PY        -0.00000   0.00000  -0.00000   0.00001   0.00000
 129        2PZ         0.00000   0.00000   0.00000   0.00005  -0.00000
 130        3S         -0.00000   0.00001  -0.00001   0.00009   0.00001
 131        3PX        -0.00000  -0.00001  -0.00001  -0.00028  -0.00001
 132        3PY         0.00000  -0.00000   0.00000  -0.00005  -0.00001
 133        3PZ        -0.00000  -0.00001  -0.00002  -0.00018   0.00000
 134        4S         -0.00000  -0.00009  -0.00007  -0.00222  -0.00008
 135        4PX         0.00000  -0.00003   0.00007  -0.00076  -0.00001
 136        4PY         0.00000  -0.00002   0.00002  -0.00047  -0.00004
 137        4PZ         0.00000  -0.00001   0.00007  -0.00033  -0.00003
 138        5S         -0.00004  -0.00021  -0.00107  -0.00502  -0.00069
 139        5PX        -0.00001  -0.00004  -0.00026  -0.00107  -0.00007
 140        5PY        -0.00001   0.00001  -0.00030   0.00017  -0.00002
 141        5PZ         0.00001  -0.00001   0.00020  -0.00026   0.00001
 142        6D 0        0.00000   0.00000   0.00000   0.00004   0.00000
 143        6D+1        0.00000  -0.00001   0.00000  -0.00013  -0.00000
 144        6D-1       -0.00000  -0.00000  -0.00000  -0.00005  -0.00000
 145        6D+2        0.00000  -0.00001   0.00000  -0.00011   0.00000
 146        6D-2        0.00000  -0.00000   0.00000  -0.00010  -0.00000
 147 6   C  1S         -0.00000  -0.00000  -0.00000  -0.00000   0.00000
 148        2S          0.00000   0.00000   0.00000   0.00002  -0.00000
 149        2PX         0.00000   0.00000   0.00000   0.00008   0.00000
 150        2PY        -0.00000   0.00000  -0.00000   0.00001   0.00000
 151        2PZ        -0.00000  -0.00000  -0.00000  -0.00003   0.00000
 152        3S         -0.00000   0.00001  -0.00001   0.00009   0.00001
 153        3PX        -0.00000  -0.00001  -0.00002  -0.00031  -0.00001
 154        3PY         0.00000  -0.00000   0.00001  -0.00004  -0.00001
 155        3PZ         0.00000   0.00001   0.00002   0.00012  -0.00000
 156        4S         -0.00000  -0.00009  -0.00010  -0.00219  -0.00008
 157        4PX         0.00000  -0.00003   0.00007  -0.00080  -0.00002
 158        4PY         0.00000  -0.00002   0.00001  -0.00046  -0.00004
 159        4PZ        -0.00000   0.00001  -0.00005   0.00017   0.00003
 160        5S         -0.00003  -0.00020  -0.00101  -0.00487  -0.00049
 161        5PX        -0.00001  -0.00005  -0.00015  -0.00112  -0.00008
 162        5PY        -0.00001   0.00001  -0.00038   0.00024   0.00003
 163        5PZ        -0.00000  -0.00000  -0.00011  -0.00007  -0.00013
 164        6D 0       -0.00000   0.00000  -0.00000   0.00008   0.00000
 165        6D+1       -0.00000   0.00000  -0.00000   0.00008   0.00000
 166        6D-1        0.00000   0.00000   0.00000   0.00002  -0.00000
 167        6D+2        0.00000  -0.00001   0.00000  -0.00014   0.00000
 168        6D-2        0.00000  -0.00000   0.00000  -0.00010  -0.00000
 169 7   H  1S         -0.00000  -0.00000  -0.00000  -0.00003  -0.00000
 170        2S          0.00000  -0.00000   0.00001  -0.00001   0.00001
 171        3S         -0.00000  -0.00002  -0.00011  -0.00041  -0.00002
 172 8   H  1S          0.00000  -0.00000   0.00001  -0.00005   0.00000
 173        2S         -0.00000   0.00001  -0.00004   0.00014  -0.00000
 174        3S          0.00001  -0.00002   0.00025  -0.00039  -0.00003
 175 9   H  1S          0.00000  -0.00000   0.00001  -0.00005   0.00000
 176        2S         -0.00000   0.00001  -0.00004   0.00014  -0.00000
 177        3S          0.00001  -0.00002   0.00024  -0.00039  -0.00005
 178 10  H  1S         -0.00000  -0.00000  -0.00000  -0.00003  -0.00000
 179        2S          0.00000  -0.00000   0.00001  -0.00001   0.00001
 180        3S         -0.00000  -0.00002  -0.00011  -0.00042  -0.00002
 181 11  H  1S         -0.00000  -0.00000  -0.00000  -0.00003   0.00000
 182        2S          0.00000   0.00000   0.00002  -0.00000  -0.00001
 183        3S         -0.00000   0.00001  -0.00004   0.00013   0.00001
 184 12  C  1S         -0.00000   0.00000  -0.00000   0.00000  -0.00000
 185        2S          0.00000  -0.00000   0.00000   0.00000   0.00001
 186        2PX        -0.00000  -0.00000  -0.00000  -0.00001  -0.00001
 187        2PY         0.00000  -0.00000   0.00001  -0.00008   0.00001
 188        2PZ         0.00000  -0.00000   0.00001  -0.00006   0.00000
 189        3S         -0.00000   0.00001  -0.00001   0.00018  -0.00004
 190        3PX        -0.00000   0.00000   0.00000   0.00001   0.00002
 191        3PY        -0.00000   0.00001  -0.00001   0.00029  -0.00005
 192        3PZ        -0.00000   0.00001  -0.00004   0.00018  -0.00002
 193        4S          0.00004  -0.00011   0.00117  -0.00270   0.00061
 194        4PX         0.00001  -0.00001   0.00017  -0.00019  -0.00004
 195        4PY        -0.00000   0.00004   0.00001   0.00098   0.00004
 196        4PZ        -0.00003   0.00005  -0.00102   0.00102  -0.00032
 197        5S         -0.00016  -0.00113  -0.00484  -0.02713   0.00044
 198        5PX        -0.00002   0.00011  -0.00054   0.00276   0.00034
 199        5PY         0.00007   0.00004   0.00214   0.00106  -0.00039
 200        5PZ         0.00001   0.00021   0.00048   0.00515  -0.00009
 201        6D 0        0.00000   0.00000   0.00003   0.00003   0.00002
 202        6D+1       -0.00000  -0.00000  -0.00000  -0.00005  -0.00000
 203        6D-1        0.00000  -0.00001   0.00001  -0.00018   0.00000
 204        6D+2        0.00000   0.00000   0.00002   0.00009   0.00001
 205        6D-2        0.00000  -0.00000   0.00001  -0.00007   0.00001
 206 13  C  1S         -0.00000  -0.00000  -0.00000  -0.00000  -0.00000
 207        2S          0.00000   0.00000   0.00001   0.00002   0.00000
 208        2PX        -0.00000  -0.00000  -0.00000  -0.00008  -0.00000
 209        2PY        -0.00000  -0.00000  -0.00000  -0.00004  -0.00000
 210        2PZ         0.00000  -0.00000   0.00000  -0.00005   0.00000
 211        3S         -0.00000   0.00001  -0.00011   0.00008  -0.00005
 212        3PX         0.00000   0.00001   0.00004   0.00029   0.00001
 213        3PY         0.00000   0.00001   0.00000   0.00017  -0.00000
 214        3PZ         0.00000   0.00001   0.00001   0.00019  -0.00000
 215        4S         -0.00001  -0.00007  -0.00031  -0.00181   0.00004
 216        4PX        -0.00000   0.00003  -0.00014   0.00064  -0.00005
 217        4PY        -0.00000   0.00001  -0.00008   0.00026   0.00007
 218        4PZ        -0.00000   0.00002  -0.00011   0.00057  -0.00004
 219        5S          0.00006  -0.00010   0.00188  -0.00251  -0.00014
 220        5PX        -0.00001   0.00002  -0.00028   0.00054  -0.00006
 221        5PY        -0.00000  -0.00001  -0.00012  -0.00014  -0.00017
 222        5PZ         0.00002  -0.00000   0.00047  -0.00009  -0.00012
 223        6D 0        0.00000   0.00000   0.00001   0.00003   0.00000
 224        6D+1        0.00000  -0.00001   0.00000  -0.00013   0.00000
 225        6D-1       -0.00000  -0.00000  -0.00001  -0.00005  -0.00000
 226        6D+2        0.00000  -0.00000   0.00000  -0.00010   0.00000
 227        6D-2       -0.00000  -0.00001  -0.00002  -0.00013  -0.00001
 228 14  C  1S         -0.00000  -0.00000  -0.00000  -0.00000  -0.00000
 229        2S          0.00000   0.00000   0.00001   0.00002   0.00000
 230        2PX        -0.00000  -0.00000  -0.00000  -0.00009   0.00000
 231        2PY        -0.00000  -0.00000  -0.00000  -0.00004  -0.00000
 232        2PZ        -0.00000   0.00000  -0.00000   0.00003  -0.00000
 233        3S         -0.00000   0.00000  -0.00011   0.00008  -0.00005
 234        3PX         0.00000   0.00001   0.00004   0.00033   0.00001
 235        3PY         0.00000   0.00001   0.00000   0.00016  -0.00000
 236        3PZ        -0.00000  -0.00001  -0.00001  -0.00013   0.00000
 237        4S         -0.00001  -0.00007  -0.00031  -0.00178   0.00005
 238        4PX        -0.00001   0.00003  -0.00016   0.00073  -0.00006
 239        4PY        -0.00000   0.00001  -0.00007   0.00023   0.00008
 240        4PZ         0.00000  -0.00002   0.00009  -0.00045   0.00002
 241        5S          0.00006  -0.00012   0.00178  -0.00293  -0.00018
 242        5PX        -0.00001   0.00002  -0.00018   0.00053  -0.00008
 243        5PY        -0.00000  -0.00000  -0.00012  -0.00007  -0.00015
 244        5PZ        -0.00002   0.00000  -0.00055   0.00002   0.00010
 245        6D 0        0.00000   0.00000   0.00000   0.00007   0.00000
 246        6D+1       -0.00000   0.00000  -0.00000   0.00010  -0.00000
 247        6D-1        0.00000   0.00000   0.00000   0.00003   0.00000
 248        6D+2        0.00000  -0.00001   0.00000  -0.00013   0.00000
 249        6D-2       -0.00000  -0.00001  -0.00002  -0.00013  -0.00001
 250 15  C  1S         -0.00000   0.00000  -0.00000   0.00000  -0.00000
 251        2S          0.00000   0.00000   0.00000   0.00000   0.00001
 252        2PX        -0.00000  -0.00000  -0.00000  -0.00002  -0.00000
 253        2PY         0.00000  -0.00000   0.00000  -0.00008   0.00001
 254        2PZ        -0.00000   0.00000  -0.00001   0.00006  -0.00001
 255        3S         -0.00000   0.00001  -0.00001   0.00018  -0.00004
 256        3PX        -0.00000   0.00000  -0.00001   0.00004   0.00002
 257        3PY        -0.00000   0.00001  -0.00001   0.00029  -0.00004
 258        3PZ         0.00000  -0.00001   0.00004  -0.00019   0.00002
 259        4S          0.00004  -0.00011   0.00115  -0.00270   0.00061
 260        4PX        -0.00000  -0.00000  -0.00003   0.00001  -0.00011
 261        4PY         0.00000   0.00004   0.00007   0.00093   0.00006
 262        4PZ         0.00003  -0.00005   0.00102  -0.00108   0.00030
 263        5S         -0.00015  -0.00113  -0.00473  -0.02709   0.00049
 264        5PX        -0.00002   0.00015  -0.00048   0.00360   0.00029
 265        5PY         0.00007   0.00004   0.00213   0.00095  -0.00037
 266        5PZ        -0.00002  -0.00019  -0.00067  -0.00454   0.00018
 267        6D 0        0.00000   0.00000   0.00003   0.00003   0.00002
 268        6D+1       -0.00000   0.00000  -0.00000   0.00006  -0.00000
 269        6D-1       -0.00000   0.00001  -0.00001   0.00017  -0.00000
 270        6D+2        0.00000   0.00000   0.00002   0.00007   0.00001
 271        6D-2        0.00000  -0.00000   0.00001  -0.00011   0.00001
 272 16  C  1S         -0.00000   0.00000  -0.00000   0.00000  -0.00000
 273        2S          0.00000  -0.00000   0.00001  -0.00001   0.00001
 274        2PX        -0.00000   0.00000  -0.00001   0.00004  -0.00000
 275        2PY         0.00000  -0.00000   0.00004  -0.00008   0.00000
 276        2PZ        -0.00000   0.00000  -0.00000   0.00001  -0.00000
 277        3S         -0.00000   0.00001  -0.00000   0.00034  -0.00008
 278        3PX         0.00000  -0.00001   0.00010  -0.00017   0.00003
 279        3PY        -0.00001   0.00001  -0.00026   0.00022  -0.00003
 280        3PZ         0.00000  -0.00000   0.00002  -0.00002   0.00000
 281        4S          0.00002  -0.00020   0.00072  -0.00477   0.00134
 282        4PX        -0.00008   0.00011  -0.00242   0.00241  -0.00112
 283        4PY         0.00013  -0.00003   0.00380  -0.00066   0.00140
 284        4PZ        -0.00001   0.00001  -0.00034   0.00025  -0.00014
 285        5S          0.00058   0.00099   0.01778   0.02475  -0.00620
 286        5PX         0.00005   0.00046   0.00154   0.01076   0.00138
 287        5PY        -0.00041  -0.00083  -0.01267  -0.02023   0.00026
 288        5PZ         0.00002   0.00007   0.00053   0.00169   0.00013
 289        6D 0       -0.00000   0.00000  -0.00000   0.00001  -0.00000
 290        6D+1        0.00000   0.00000   0.00000   0.00001  -0.00000
 291        6D-1        0.00000   0.00000   0.00000   0.00000  -0.00000
 292        6D+2        0.00000   0.00001   0.00001   0.00015  -0.00002
 293        6D-2        0.00000  -0.00000   0.00001  -0.00002  -0.00001
 294 17  C  1S          0.00000  -0.00000   0.00000  -0.00000  -0.00000
 295        2S         -0.00000   0.00000  -0.00000   0.00000   0.00001
 296        2PX        -0.00000   0.00000  -0.00004   0.00001  -0.00001
 297        2PY         0.00000  -0.00000   0.00010  -0.00004   0.00005
 298        2PZ        -0.00000   0.00000  -0.00001   0.00000  -0.00000
 299        3S          0.00001   0.00000   0.00030   0.00004   0.00017
 300        3PX         0.00001  -0.00000   0.00016  -0.00011   0.00005
 301        3PY        -0.00001   0.00001  -0.00034   0.00028  -0.00026
 302        3PZ         0.00000  -0.00000   0.00003  -0.00002   0.00001
 303        4S         -0.00017   0.00003  -0.00515   0.00065  -0.00279
 304        4PX        -0.00008   0.00011  -0.00228   0.00251  -0.00142
 305        4PY         0.00002  -0.00018   0.00047  -0.00402   0.00028
 306        4PZ        -0.00001   0.00002  -0.00023   0.00035  -0.00014
 307        5S          0.00073   0.00064   0.02233   0.01665  -0.00742
 308        5PX        -0.00039   0.00019  -0.01173   0.00435   0.00150
 309        5PY         0.00053   0.00025   0.01610   0.00700  -0.00585
 310        5PZ        -0.00005   0.00001  -0.00150   0.00021   0.00033
 311        6D 0        0.00000  -0.00000   0.00006  -0.00000   0.00007
 312        6D+1        0.00000   0.00000   0.00001   0.00000  -0.00000
 313        6D-1        0.00000   0.00000   0.00001   0.00000   0.00000
 314        6D+2        0.00001   0.00000   0.00018   0.00002   0.00008
 315        6D-2       -0.00000   0.00000  -0.00001   0.00001  -0.00001
 316 18  C  1S         -0.00000  -0.00000  -0.00000  -0.00000  -0.00000
 317        2S          0.00000   0.00000   0.00001   0.00000   0.00002
 318        2PX         0.00000  -0.00000   0.00001  -0.00000   0.00001
 319        2PY         0.00000  -0.00000   0.00007  -0.00000   0.00003
 320        2PZ         0.00000  -0.00000   0.00007  -0.00001   0.00002
 321        3S          0.00001  -0.00000   0.00013  -0.00001   0.00000
 322        3PX        -0.00000   0.00000  -0.00004   0.00002  -0.00006
 323        3PY        -0.00001  -0.00000  -0.00030  -0.00001  -0.00021
 324        3PZ        -0.00001   0.00000  -0.00026   0.00006  -0.00013
 325        4S         -0.00010   0.00006  -0.00304   0.00127  -0.00146
 326        4PX         0.00001  -0.00001   0.00018  -0.00018  -0.00006
 327        4PY        -0.00004   0.00000  -0.00112   0.00006  -0.00051
 328        4PZ        -0.00004   0.00004  -0.00109   0.00096  -0.00035
 329        5S         -0.00084   0.00002  -0.02528   0.00008  -0.00241
 330        5PX        -0.00000   0.00008  -0.00016   0.00193   0.00005
 331        5PY        -0.00010  -0.00012  -0.00292  -0.00280  -0.00106
 332        5PZ        -0.00015   0.00003  -0.00453   0.00063  -0.00025
 333        6D 0       -0.00000   0.00000  -0.00001   0.00003   0.00000
 334        6D+1       -0.00000  -0.00000  -0.00006  -0.00001  -0.00000
 335        6D-1       -0.00001   0.00000  -0.00020   0.00001  -0.00007
 336        6D+2        0.00000   0.00000   0.00009   0.00002   0.00003
 337        6D-2       -0.00000   0.00000  -0.00008   0.00002  -0.00007
 338 19  H  1S         -0.00000  -0.00000  -0.00001  -0.00002  -0.00000
 339        2S          0.00000  -0.00000   0.00004  -0.00006   0.00002
 340        3S          0.00000   0.00001   0.00006   0.00013   0.00005
 341 20  H  1S         -0.00000  -0.00000  -0.00001  -0.00002  -0.00000
 342        2S          0.00000  -0.00000   0.00004  -0.00006   0.00002
 343        3S          0.00000   0.00000   0.00005   0.00011   0.00004
 344 21  H  1S         -0.00000  -0.00000  -0.00001  -0.00000   0.00001
 345        2S          0.00000  -0.00001   0.00012  -0.00022  -0.00004
 346        3S          0.00002   0.00002   0.00062   0.00057   0.00033
 347 22  Co 1S          0.48784  -0.00000  -0.16604  -0.00000  -0.00003
 348        2S          0.40278   0.00000  -0.24468   0.00000  -0.00004
 349        3S          0.20317  -0.00000  -0.09106  -0.00000  -0.00001
 350        4S          0.01371   0.00000   0.50081   0.00000   0.00008
 351        5S         -0.00215  -0.00000   0.61037  -0.00001   0.00009
 352        6S          0.00063   0.00000   0.05528   0.00002   0.00003
 353        7S         -0.00035  -0.00000  -0.01375  -0.00003  -0.00003
 354        8S          0.00015  -0.00001   0.00496  -0.00032   0.00029
 355        9S          0.00108  -0.00016   0.03296  -0.00444   0.00189
 356       10S          0.00000  -0.00000   0.00009  -0.00008   0.00002
 357       11PX         0.00000   0.00000  -0.00005   0.00000   0.50132
 358       11PY        -0.00000  -0.00000  -0.00011  -0.00000   0.55328
 359       11PZ         0.00000   0.00000  -0.00000   0.00000   0.03073
 360       12PX        -0.00000  -0.00000  -0.00003  -0.00000   0.19876
 361       12PY         0.00000   0.00000  -0.00006   0.00001   0.21937
 362       12PZ        -0.00000  -0.00000  -0.00000  -0.00000   0.01218
 363       13PX         0.00000   0.00000   0.00001   0.00001   0.03938
 364       13PY        -0.00000  -0.00000   0.00001  -0.00002   0.04350
 365       13PZ         0.00000   0.00000   0.00000   0.00000   0.00241
 366       14PX        -0.00000  -0.00000  -0.00003  -0.00001  -0.00440
 367       14PY        -0.00000   0.00000  -0.00002   0.00004  -0.00490
 368       14PZ        -0.00000  -0.00000  -0.00000  -0.00000  -0.00027
 369       15PX         0.00000   0.00000   0.00006   0.00001   0.00265
 370       15PY         0.00000  -0.00000   0.00005  -0.00007   0.00301
 371       15PZ         0.00000   0.00000   0.00000   0.00000   0.00016
 372       16PX        -0.00001   0.00001  -0.00041   0.00015  -0.00386
 373       16PY        -0.00001  -0.00001  -0.00044  -0.00028  -0.00453
 374       16PZ        -0.00000   0.00000  -0.00003   0.00002  -0.00023
 375       17PX         0.00002   0.00023   0.00082   0.00558  -0.01211
 376       17PY        -0.00024   0.00026  -0.00688   0.00677  -0.01610
 377       17PZ         0.00001   0.00001   0.00024   0.00030  -0.00068
 378       18D 0       -0.00000  -0.00000  -0.00026  -0.00000   0.00001
 379       18D+1        0.00000   0.00000   0.00002  -0.00000  -0.00000
 380       18D-1        0.00000  -0.00000   0.00003  -0.00000  -0.00000
 381       18D+2       -0.00000  -0.00000  -0.00005  -0.00000   0.00001
 382       18D-2        0.00000  -0.00000   0.00053  -0.00000  -0.00002
 383       19D 0        0.00000   0.00000   0.00014   0.00001  -0.00000
 384       19D+1       -0.00000   0.00000  -0.00001   0.00000  -0.00000
 385       19D-1       -0.00000   0.00000  -0.00002   0.00000  -0.00000
 386       19D+2       -0.00000   0.00000   0.00001   0.00002  -0.00001
 387       19D-2       -0.00001   0.00000  -0.00030   0.00001  -0.00000
 388       20D 0       -0.00000  -0.00000  -0.00001  -0.00002  -0.00000
 389       20D+1        0.00000  -0.00000   0.00000  -0.00000   0.00000
 390       20D-1        0.00000  -0.00000   0.00001  -0.00001   0.00000
 391       20D+2        0.00000  -0.00000   0.00003  -0.00006   0.00003
 392       20D-2        0.00000  -0.00000   0.00010  -0.00003   0.00003
 393       21D 0       -0.00009  -0.00001  -0.00284  -0.00026   0.00003
 394       21D+1        0.00001  -0.00000   0.00025  -0.00003  -0.00002
 395       21D-1        0.00001  -0.00000   0.00029  -0.00002  -0.00002
 396       21D+2       -0.00002  -0.00003  -0.00076  -0.00072  -0.00039
 397       21D-2        0.00016   0.00001   0.00489   0.00017  -0.00025
 398       22F 0        0.00000   0.00000   0.00000   0.00000  -0.00000
 399       22F+1        0.00000   0.00000   0.00000   0.00000  -0.00004
 400       22F-1       -0.00000   0.00000  -0.00000   0.00001  -0.00005
 401       22F+2       -0.00000  -0.00000  -0.00000  -0.00000   0.00000
 402       22F-2       -0.00000   0.00000  -0.00000   0.00000   0.00001
 403       22F+3       -0.00000   0.00000  -0.00000   0.00000  -0.00003
 404       22F-3       -0.00000   0.00000  -0.00000   0.00001   0.00003
 405 23  C  1S         -0.00000   0.00000  -0.00001   0.00000   0.00001
 406        2S          0.00000  -0.00000   0.00002  -0.00000  -0.00002
 407        2PX        -0.00000  -0.00000  -0.00005  -0.00000   0.00002
 408        2PY        -0.00000  -0.00000  -0.00002  -0.00000   0.00002
 409        2PZ        -0.00000  -0.00000  -0.00008  -0.00000   0.00002
 410        3S          0.00000   0.00000   0.00007   0.00001   0.00003
 411        3PX         0.00001   0.00000   0.00021   0.00001  -0.00017
 412        3PY         0.00000   0.00000   0.00010   0.00001  -0.00014
 413        3PZ         0.00001   0.00000   0.00031   0.00001  -0.00017
 414        4S         -0.00008  -0.00001  -0.00258  -0.00016   0.00136
 415        4PX         0.00002  -0.00000   0.00048  -0.00001  -0.00032
 416        4PY         0.00002  -0.00000   0.00052  -0.00001  -0.00026
 417        4PZ         0.00003  -0.00000   0.00077   0.00000  -0.00014
 418        5S         -0.00024  -0.00018  -0.00720  -0.00418   0.00344
 419        5PX         0.00001   0.00001   0.00040   0.00019  -0.00058
 420        5PY         0.00003   0.00001   0.00089   0.00022  -0.00038
 421        5PZ         0.00005   0.00003   0.00139   0.00073  -0.00053
 422        6D 0       -0.00000   0.00000  -0.00004   0.00000   0.00001
 423        6D+1       -0.00000  -0.00000  -0.00015  -0.00000   0.00005
 424        6D-1       -0.00000   0.00000  -0.00011   0.00000   0.00003
 425        6D+2       -0.00000   0.00000  -0.00003   0.00000   0.00000
 426        6D-2       -0.00000   0.00000  -0.00009   0.00000   0.00007
 427 24  C  1S         -0.00000   0.00000  -0.00001   0.00000   0.00001
 428        2S          0.00000  -0.00000   0.00003  -0.00000  -0.00002
 429        2PX         0.00000  -0.00000   0.00000  -0.00000   0.00001
 430        2PY        -0.00000  -0.00000  -0.00009  -0.00001   0.00004
 431        2PZ        -0.00000  -0.00000  -0.00004  -0.00000   0.00001
 432        3S          0.00000   0.00000  -0.00001   0.00003   0.00002
 433        3PX         0.00000   0.00000   0.00001   0.00001  -0.00004
 434        3PY         0.00001   0.00000   0.00035   0.00002  -0.00025
 435        3PZ         0.00001  -0.00000   0.00017  -0.00000  -0.00009
 436        4S         -0.00006  -0.00002  -0.00184  -0.00043   0.00118
 437        4PX         0.00000  -0.00000   0.00002  -0.00001  -0.00014
 438        4PY         0.00002   0.00001   0.00064   0.00016  -0.00033
 439        4PZ         0.00001   0.00000   0.00029   0.00009  -0.00008
 440        5S          0.00007  -0.00003   0.00196  -0.00091   0.00437
 441        5PX         0.00001   0.00000   0.00024   0.00011  -0.00023
 442        5PY        -0.00001   0.00001  -0.00036   0.00032  -0.00104
 443        5PZ        -0.00001   0.00001  -0.00019   0.00028  -0.00040
 444        6D 0        0.00000   0.00000   0.00006   0.00000  -0.00005
 445        6D+1       -0.00000  -0.00000  -0.00001  -0.00000  -0.00001
 446        6D-1       -0.00000  -0.00000  -0.00012  -0.00001   0.00005
 447        6D+2        0.00000   0.00000   0.00015   0.00001  -0.00006
 448        6D-2       -0.00000  -0.00000  -0.00003  -0.00000   0.00003
 449 25  C  1S         -0.00000   0.00000  -0.00001   0.00000   0.00001
 450        2S          0.00000  -0.00000   0.00003  -0.00000  -0.00002
 451        2PX        -0.00000  -0.00000  -0.00001  -0.00000   0.00001
 452        2PY        -0.00000  -0.00000  -0.00009  -0.00001   0.00003
 453        2PZ         0.00000   0.00000   0.00005   0.00000  -0.00001
 454        3S          0.00000   0.00000  -0.00001   0.00003   0.00002
 455        3PX         0.00000   0.00000   0.00004   0.00001  -0.00006
 456        3PY         0.00001   0.00000   0.00034   0.00002  -0.00025
 457        3PZ        -0.00001   0.00000  -0.00018   0.00000   0.00010
 458        4S         -0.00006  -0.00002  -0.00183  -0.00042   0.00119
 459        4PX         0.00000   0.00000   0.00008   0.00001  -0.00016
 460        4PY         0.00002   0.00001   0.00061   0.00015  -0.00033
 461        4PZ        -0.00001  -0.00000  -0.00031  -0.00010   0.00007
 462        5S          0.00006  -0.00004   0.00176  -0.00115   0.00434
 463        5PX         0.00001   0.00001   0.00020   0.00015  -0.00031
 464        5PY        -0.00001   0.00001  -0.00031   0.00032  -0.00101
 465        5PZ         0.00001  -0.00001   0.00023  -0.00031   0.00041
 466        6D 0        0.00000   0.00000   0.00005   0.00000  -0.00004
 467        6D+1        0.00000   0.00000   0.00003   0.00000   0.00001
 468        6D-1        0.00000   0.00000   0.00013   0.00001  -0.00005
 469        6D+2        0.00000   0.00000   0.00014   0.00000  -0.00005
 470        6D-2       -0.00000  -0.00000  -0.00006  -0.00000   0.00004
 471 26  C  1S         -0.00000   0.00000  -0.00001   0.00000   0.00001
 472        2S          0.00000  -0.00000   0.00002  -0.00000  -0.00002
 473        2PX        -0.00000  -0.00000  -0.00007  -0.00000   0.00003
 474        2PY        -0.00000  -0.00000  -0.00002  -0.00000   0.00002
 475        2PZ         0.00000   0.00000   0.00007   0.00000  -0.00002
 476        3S          0.00000   0.00000   0.00007   0.00001   0.00003
 477        3PX         0.00001   0.00000   0.00027   0.00001  -0.00020
 478        3PY         0.00000   0.00000   0.00008   0.00001  -0.00014
 479        3PZ        -0.00001  -0.00000  -0.00027  -0.00001   0.00014
 480        4S         -0.00008  -0.00001  -0.00258  -0.00017   0.00138
 481        4PX         0.00002  -0.00000   0.00062  -0.00001  -0.00034
 482        4PY         0.00002  -0.00000   0.00047  -0.00001  -0.00025
 483        4PZ        -0.00002   0.00000  -0.00070  -0.00000   0.00009
 484        5S         -0.00024  -0.00017  -0.00713  -0.00399   0.00348
 485        5PX         0.00002   0.00001   0.00066   0.00033  -0.00067
 486        5PY         0.00003   0.00001   0.00081   0.00017  -0.00036
 487        5PZ        -0.00004  -0.00003  -0.00133  -0.00066   0.00044
 488        6D 0       -0.00000   0.00000  -0.00000   0.00000  -0.00001
 489        6D+1        0.00000   0.00000   0.00015   0.00000  -0.00005
 490        6D-1        0.00000  -0.00000   0.00009  -0.00000  -0.00001
 491        6D+2       -0.00000   0.00000  -0.00006   0.00000   0.00001
 492        6D-2       -0.00000   0.00000  -0.00010   0.00000   0.00007
 493 27  C  1S         -0.00000   0.00000  -0.00000   0.00000   0.00001
 494        2S          0.00000  -0.00000   0.00002  -0.00000  -0.00002
 495        2PX        -0.00000  -0.00000  -0.00010  -0.00000   0.00004
 496        2PY         0.00000  -0.00000   0.00001  -0.00000   0.00001
 497        2PZ        -0.00000  -0.00000  -0.00001  -0.00000   0.00000
 498        3S          0.00000   0.00000   0.00003   0.00001   0.00003
 499        3PX         0.00001   0.00000   0.00038   0.00002  -0.00028
 500        3PY        -0.00000   0.00000  -0.00001   0.00000  -0.00005
 501        3PZ         0.00000   0.00000   0.00004   0.00000  -0.00002
 502        4S         -0.00005  -0.00001  -0.00159  -0.00019   0.00145
 503        4PX         0.00001  -0.00001   0.00039  -0.00016  -0.00037
 504        4PY         0.00001  -0.00000   0.00037  -0.00003  -0.00023
 505        4PZ         0.00000  -0.00000   0.00003  -0.00001  -0.00003
 506        5S          0.00020   0.00013   0.00589   0.00283   0.00410
 507        5PX        -0.00002  -0.00002  -0.00074  -0.00049  -0.00104
 508        5PY         0.00000   0.00003   0.00009   0.00066  -0.00011
 509        5PZ        -0.00000  -0.00000  -0.00007  -0.00003  -0.00009
 510        6D 0        0.00000  -0.00000   0.00011  -0.00000  -0.00007
 511        6D+1       -0.00000   0.00000  -0.00003   0.00000   0.00001
 512        6D-1       -0.00000   0.00000  -0.00000   0.00000   0.00000
 513        6D+2       -0.00001   0.00000  -0.00016   0.00000   0.00005
 514        6D-2       -0.00000   0.00000  -0.00005   0.00001   0.00003
 515 28  H  1S         -0.00000  -0.00000  -0.00005  -0.00000   0.00002
 516        2S          0.00000   0.00000   0.00014   0.00002  -0.00011
 517        3S         -0.00002  -0.00000  -0.00048   0.00002  -0.00003
 518 29  H  1S         -0.00000   0.00000  -0.00004   0.00001   0.00002
 519        2S          0.00000  -0.00000   0.00008  -0.00002  -0.00010
 520        3S         -0.00002  -0.00000  -0.00049  -0.00005   0.00005
 521 30  H  1S         -0.00000   0.00000  -0.00004   0.00000   0.00002
 522        2S          0.00000  -0.00000   0.00004  -0.00000  -0.00009
 523        3S         -0.00001  -0.00001  -0.00027  -0.00014   0.00010
 524 31  H  1S         -0.00000   0.00000  -0.00004   0.00000   0.00002
 525        2S          0.00000  -0.00000   0.00004  -0.00000  -0.00009
 526        3S         -0.00001  -0.00000  -0.00026  -0.00013   0.00010
 527 32  H  1S         -0.00000   0.00000  -0.00004   0.00001   0.00002
 528        2S          0.00000  -0.00000   0.00008  -0.00002  -0.00010
 529        3S         -0.00002  -0.00000  -0.00049  -0.00005   0.00005
 530 33  C  1S         -0.00000  -0.00000  -0.00000  -0.00000  -0.00000
 531        2S          0.00000   0.00000   0.00001   0.00000   0.00002
 532        2PX         0.00000  -0.00000   0.00002  -0.00000   0.00001
 533        2PY         0.00000  -0.00000   0.00007  -0.00000   0.00003
 534        2PZ        -0.00000   0.00000  -0.00007   0.00001  -0.00002
 535        3S          0.00001  -0.00000   0.00013  -0.00001   0.00000
 536        3PX        -0.00000   0.00000  -0.00009   0.00003  -0.00009
 537        3PY        -0.00001  -0.00000  -0.00029  -0.00001  -0.00020
 538        3PZ         0.00001  -0.00000   0.00027  -0.00005   0.00013
 539        4S         -0.00010   0.00006  -0.00304   0.00129  -0.00145
 540        4PX        -0.00000   0.00000  -0.00004  -0.00000  -0.00013
 541        4PY        -0.00003   0.00000  -0.00105   0.00001  -0.00049
 542        4PZ         0.00004  -0.00004   0.00117  -0.00100   0.00036
 543        5S         -0.00084   0.00002  -0.02533   0.00008  -0.00252
 544        5PX        -0.00003   0.00009  -0.00103   0.00205   0.00001
 545        5PY        -0.00009  -0.00012  -0.00260  -0.00286  -0.00104
 546        5PZ         0.00015  -0.00001   0.00459  -0.00010   0.00033
 547        6D 0        0.00000   0.00000  -0.00000   0.00003  -0.00000
 548        6D+1        0.00000  -0.00000   0.00008  -0.00000   0.00001
 549        6D-1        0.00001  -0.00000   0.00019  -0.00000   0.00005
 550        6D+2        0.00000   0.00000   0.00007   0.00002   0.00003
 551        6D-2       -0.00000   0.00000  -0.00012   0.00002  -0.00008
 552 34  C  1S         -0.00000  -0.00000  -0.00001  -0.00000  -0.00001
 553        2S          0.00000   0.00000   0.00003   0.00001   0.00002
 554        2PX         0.00000   0.00000   0.00009   0.00000   0.00002
 555        2PY         0.00000   0.00000   0.00002   0.00000   0.00001
 556        2PZ        -0.00000   0.00000  -0.00004   0.00000  -0.00001
 557        3S          0.00000  -0.00001   0.00002  -0.00016  -0.00004
 558        3PX        -0.00001  -0.00000  -0.00035  -0.00003  -0.00022
 559        3PY        -0.00000   0.00000  -0.00010   0.00001  -0.00007
 560        3PZ         0.00001   0.00000   0.00016   0.00001   0.00007
 561        4S         -0.00005   0.00000  -0.00148   0.00000  -0.00086
 562        4PX        -0.00002   0.00001  -0.00069   0.00027  -0.00023
 563        4PY        -0.00000   0.00000  -0.00008   0.00006  -0.00026
 564        4PZ         0.00002  -0.00000   0.00047  -0.00011   0.00009
 565        5S          0.00003   0.00030   0.00071   0.00712  -0.00193
 566        5PX        -0.00001   0.00005  -0.00039   0.00123  -0.00048
 567        5PY        -0.00000  -0.00002  -0.00010  -0.00038  -0.00038
 568        5PZ         0.00002   0.00003   0.00072   0.00063   0.00026
 569        6D 0        0.00000  -0.00000   0.00007  -0.00000   0.00004
 570        6D+1        0.00000  -0.00000   0.00011  -0.00000   0.00004
 571        6D-1        0.00000   0.00000   0.00002  -0.00000  -0.00001
 572        6D+2       -0.00001   0.00000  -0.00015   0.00000  -0.00003
 573        6D-2       -0.00000  -0.00000  -0.00009  -0.00002  -0.00004
 574 35  C  1S         -0.00000  -0.00000  -0.00001  -0.00000  -0.00001
 575        2S          0.00000   0.00000   0.00003   0.00001   0.00002
 576        2PX         0.00000   0.00000   0.00008   0.00000   0.00002
 577        2PY         0.00000   0.00000   0.00002   0.00000   0.00001
 578        2PZ         0.00000  -0.00000   0.00005  -0.00000   0.00001
 579        3S          0.00000  -0.00001   0.00002  -0.00016  -0.00003
 580        3PX        -0.00001  -0.00000  -0.00032  -0.00003  -0.00020
 581        3PY        -0.00000   0.00000  -0.00011   0.00001  -0.00007
 582        3PZ        -0.00001  -0.00000  -0.00022  -0.00001  -0.00011
 583        4S         -0.00005   0.00000  -0.00148   0.00004  -0.00087
 584        4PX        -0.00002   0.00001  -0.00060   0.00025  -0.00021
 585        4PY        -0.00000   0.00000  -0.00011   0.00006  -0.00027
 586        4PZ        -0.00002   0.00001  -0.00058   0.00017  -0.00012
 587        5S          0.00003   0.00030   0.00071   0.00709  -0.00205
 588        5PX        -0.00001   0.00005  -0.00023   0.00131  -0.00045
 589        5PY        -0.00000  -0.00002  -0.00014  -0.00039  -0.00038
 590        5PZ        -0.00003  -0.00001  -0.00079  -0.00033  -0.00033
 591        6D 0        0.00000   0.00000   0.00003   0.00000   0.00002
 592        6D+1       -0.00000   0.00000  -0.00015   0.00000  -0.00006
 593        6D-1       -0.00000  -0.00000  -0.00004  -0.00000   0.00001
 594        6D+2       -0.00000   0.00000  -0.00013   0.00000  -0.00002
 595        6D-2       -0.00000  -0.00000  -0.00009  -0.00002  -0.00004
 596 36  H  1S         -0.00000  -0.00000  -0.00001  -0.00002  -0.00001
 597        2S         -0.00000   0.00001  -0.00013   0.00014   0.00006
 598        3S          0.00000   0.00002   0.00008   0.00041  -0.00009
 599 37  H  1S         -0.00000  -0.00000  -0.00002  -0.00001  -0.00001
 600        2S         -0.00000   0.00000  -0.00009   0.00006   0.00009
 601        3S         -0.00000  -0.00000  -0.00006  -0.00006  -0.00017
 602 38  H  1S         -0.00000  -0.00000  -0.00002  -0.00001  -0.00001
 603        2S         -0.00000   0.00000  -0.00009   0.00006   0.00009
 604        3S         -0.00000  -0.00000  -0.00006  -0.00005  -0.00016
 605 39  H  1S         -0.00000  -0.00000  -0.00001  -0.00002  -0.00001
 606        2S         -0.00000   0.00001  -0.00013   0.00014   0.00006
 607        3S          0.00000   0.00002   0.00008   0.00041  -0.00010
 608 40  H  1S         -0.00000  -0.00000  -0.00001  -0.00000   0.00001
 609        2S          0.00000  -0.00001   0.00012  -0.00022  -0.00004
 610        3S          0.00002   0.00002   0.00062   0.00057   0.00033
                           6         7         8         9        10
                           O         O         O         O         O
     Eigenvalues --   -28.50626 -28.50394 -25.87628 -25.87249 -25.87115
   1 1   Fe 1S          0.00000   0.00000   0.00001   0.00000   0.00002
   2        2S         -0.00000   0.00000   0.00001   0.00000   0.00002
   3        3S          0.00000  -0.00000   0.00000   0.00000   0.00001
   4        4S         -0.00000   0.00000  -0.00002  -0.00000  -0.00004
   5        5S          0.00000  -0.00001  -0.00004  -0.00000  -0.00006
   6        6S         -0.00000   0.00001   0.00001  -0.00000  -0.00002
   7        7S          0.00000  -0.00002  -0.00002   0.00000   0.00002
   8        8S         -0.00000  -0.00016  -0.00063  -0.00002  -0.00033
   9        9S          0.00002  -0.00159   0.00101   0.00002  -0.00078
  10       10S         -0.00000   0.00000  -0.00009  -0.00000  -0.00004
  11       11PX         0.00000  -0.00000  -0.48462  -0.07037   0.52102
  12       11PY        -0.00000  -0.00000   0.52075   0.03184   0.48899
  13       11PZ        -0.00000  -0.00000  -0.07130   0.71092   0.02968
  14       12PX        -0.00000   0.00000  -0.21957  -0.03188   0.23583
  15       12PY         0.00000   0.00000   0.23591   0.01442   0.22130
  16       12PZ         0.00000   0.00000  -0.03230   0.32199   0.01343
  17       13PX         0.00000  -0.00001  -0.04837  -0.00699   0.05210
  18       13PY        -0.00000  -0.00001   0.05201   0.00317   0.04893
  19       13PZ        -0.00001  -0.00000  -0.00711   0.07066   0.00297
  20       14PX        -0.00000   0.00002   0.00434   0.00063  -0.00525
  21       14PY         0.00000   0.00002  -0.00484  -0.00030  -0.00508
  22       14PZ         0.00001   0.00000   0.00064  -0.00642  -0.00030
  23       15PX         0.00000  -0.00003  -0.00194  -0.00028   0.00305
  24       15PY        -0.00000  -0.00004   0.00239   0.00015   0.00311
  25       15PZ        -0.00002  -0.00000  -0.00029   0.00292   0.00018
  26       16PX        -0.00000   0.00006   0.00062   0.00010  -0.00374
  27       16PY         0.00000   0.00000  -0.00168  -0.00011  -0.00424
  28       16PZ         0.00001   0.00001   0.00012  -0.00139  -0.00024
  29       17PX         0.00003   0.00061  -0.00058  -0.00018  -0.00840
  30       17PY        -0.00000  -0.00084  -0.00069  -0.00013  -0.01152
  31       17PZ        -0.00039   0.00008  -0.00004   0.00088  -0.00054
  32       18D 0        0.00000  -0.00000  -0.00000   0.00000  -0.00000
  33       18D+1        0.00000   0.00000  -0.00000   0.00000  -0.00000
  34       18D-1       -0.00000  -0.00000  -0.00000   0.00001   0.00000
  35       18D+2       -0.00000   0.00000  -0.00001  -0.00000  -0.00001
  36       18D-2        0.00000  -0.00000  -0.00001  -0.00000   0.00001
  37       19D 0       -0.00000   0.00000   0.00000   0.00000   0.00000
  38       19D+1       -0.00000  -0.00000   0.00000   0.00000   0.00000
  39       19D-1        0.00000   0.00000   0.00000  -0.00000   0.00000
  40       19D+2        0.00000  -0.00000   0.00001   0.00000   0.00001
  41       19D-2       -0.00000   0.00001   0.00002   0.00000   0.00000
  42       20D 0        0.00000   0.00000   0.00001  -0.00000   0.00001
  43       20D+1        0.00000   0.00000  -0.00000  -0.00000  -0.00000
  44       20D-1       -0.00001  -0.00000  -0.00001   0.00001  -0.00000
  45       20D+2        0.00000   0.00002  -0.00004  -0.00000  -0.00003
  46       20D-2        0.00000  -0.00002  -0.00007  -0.00000  -0.00003
  47       21D 0       -0.00001  -0.00005  -0.00010   0.00001  -0.00000
  48       21D+1       -0.00003  -0.00001   0.00005   0.00000   0.00009
  49       21D-1        0.00004  -0.00001   0.00008  -0.00009   0.00010
  50       21D+2        0.00000  -0.00015   0.00047   0.00000   0.00050
  51       21D-2       -0.00000   0.00001   0.00062   0.00002   0.00030
  52       22F 0       -0.00000  -0.00000   0.00001   0.00005  -0.00001
  53       22F+1        0.00000  -0.00000   0.00002  -0.00001  -0.00003
  54       22F-1       -0.00000  -0.00000  -0.00003  -0.00000  -0.00004
  55       22F+2        0.00000   0.00000  -0.00000   0.00001   0.00001
  56       22F-2       -0.00000   0.00000   0.00001  -0.00004   0.00000
  57       22F+3       -0.00000   0.00000   0.00001   0.00000   0.00003
  58       22F-3        0.00000  -0.00000  -0.00001   0.00000  -0.00003
  59 2   C  1S         -0.00000  -0.00000  -0.00000   0.00000  -0.00000
  60        2S          0.00000   0.00000   0.00000  -0.00000   0.00002
  61        2PX         0.00000  -0.00000   0.00001   0.00001   0.00001
  62        2PY         0.00000   0.00000  -0.00001   0.00001   0.00003
  63        2PZ         0.00000   0.00000  -0.00001  -0.00000  -0.00002
  64        3S         -0.00001  -0.00000  -0.00002   0.00003   0.00003
  65        3PX        -0.00000   0.00000  -0.00007  -0.00002  -0.00008
  66        3PY        -0.00000  -0.00000   0.00001   0.00003  -0.00019
  67        3PZ        -0.00000  -0.00001   0.00005  -0.00001   0.00012
  68        4S          0.00007   0.00003  -0.00026   0.00035  -0.00103
  69        4PX        -0.00000   0.00003   0.00001   0.00014  -0.00028
  70        4PY         0.00002   0.00001  -0.00015  -0.00002  -0.00032
  71        4PZ        -0.00002  -0.00001  -0.00021   0.00033   0.00011
  72        5S          0.00034   0.00133   0.00140   0.00086  -0.00090
  73        5PX         0.00013  -0.00002   0.00022   0.00002  -0.00048
  74        5PY         0.00009   0.00007  -0.00005  -0.00030  -0.00017
  75        5PZ        -0.00010  -0.00023  -0.00027  -0.00010   0.00012
  76        6D 0        0.00000  -0.00000  -0.00000  -0.00001   0.00002
  77        6D+1        0.00000  -0.00000   0.00001   0.00003   0.00002
  78        6D-1       -0.00000  -0.00000  -0.00001   0.00001   0.00006
  79        6D+2        0.00000  -0.00000  -0.00001  -0.00000   0.00004
  80        6D-2       -0.00000   0.00000  -0.00003   0.00003  -0.00008
  81 3   C  1S         -0.00000   0.00000  -0.00000  -0.00000  -0.00000
  82        2S          0.00000  -0.00000   0.00001   0.00000   0.00001
  83        2PX        -0.00000  -0.00000   0.00000   0.00000   0.00001
  84        2PY         0.00000  -0.00000   0.00001   0.00000   0.00005
  85        2PZ         0.00000  -0.00000  -0.00000  -0.00001  -0.00000
  86        3S         -0.00000   0.00002  -0.00005   0.00000   0.00006
  87        3PX         0.00000   0.00001   0.00000  -0.00001  -0.00002
  88        3PY        -0.00000   0.00000  -0.00008  -0.00000  -0.00021
  89        3PZ        -0.00000   0.00000   0.00000   0.00007   0.00000
  90        4S          0.00000  -0.00015  -0.00044  -0.00001  -0.00069
  91        4PX         0.00000  -0.00002  -0.00016   0.00002  -0.00005
  92        4PY         0.00000  -0.00008   0.00011  -0.00001  -0.00032
  93        4PZ        -0.00000  -0.00000  -0.00002  -0.00017   0.00001
  94        5S         -0.00003  -0.00192  -0.00245  -0.00000  -0.00374
  95        5PX         0.00001   0.00013   0.00011   0.00005  -0.00013
  96        5PY        -0.00001  -0.00036  -0.00035  -0.00003  -0.00100
  97        5PZ        -0.00002   0.00005   0.00003  -0.00057   0.00001
  98        6D 0        0.00000   0.00000   0.00004  -0.00000   0.00005
  99        6D+1        0.00000   0.00000  -0.00001  -0.00001   0.00000
 100        6D-1       -0.00000   0.00000  -0.00000   0.00003   0.00000
 101        6D+2       -0.00000   0.00000   0.00001   0.00000   0.00008
 102        6D-2        0.00000   0.00000  -0.00003  -0.00000  -0.00003
 103 4   C  1S          0.00000  -0.00000  -0.00000  -0.00000  -0.00000
 104        2S         -0.00000  -0.00000   0.00000   0.00000   0.00002
 105        2PX        -0.00000   0.00000   0.00001  -0.00001   0.00001
 106        2PY        -0.00000   0.00000  -0.00001  -0.00001   0.00003
 107        2PZ         0.00000  -0.00000   0.00001  -0.00001   0.00002
 108        3S          0.00001  -0.00000  -0.00002  -0.00003   0.00003
 109        3PX         0.00000   0.00000  -0.00006   0.00002  -0.00006
 110        3PY         0.00000  -0.00000   0.00001  -0.00003  -0.00020
 111        3PZ        -0.00000   0.00001  -0.00006  -0.00001  -0.00012
 112        4S         -0.00008   0.00002  -0.00024  -0.00039  -0.00108
 113        4PX         0.00001   0.00002  -0.00004  -0.00021  -0.00026
 114        4PY        -0.00003   0.00001  -0.00013   0.00003  -0.00035
 115        4PZ        -0.00002   0.00001   0.00024   0.00028  -0.00017
 116        5S         -0.00021   0.00119   0.00137  -0.00099  -0.00096
 117        5PX        -0.00012  -0.00003   0.00017  -0.00000  -0.00046
 118        5PY        -0.00008   0.00004  -0.00004   0.00028  -0.00018
 119        5PZ        -0.00011   0.00022   0.00033  -0.00014  -0.00023
 120        6D 0       -0.00000   0.00000  -0.00001   0.00002   0.00002
 121        6D+1        0.00000   0.00000  -0.00001   0.00002  -0.00001
 122        6D-1        0.00000   0.00000  -0.00000   0.00001  -0.00007
 123        6D+2       -0.00000  -0.00000  -0.00001  -0.00000   0.00005
 124        6D-2        0.00000   0.00000  -0.00003  -0.00003  -0.00006
 125 5   C  1S         -0.00000  -0.00000   0.00000  -0.00000  -0.00001
 126        2S          0.00000   0.00000  -0.00000   0.00000   0.00002
 127        2PX        -0.00000  -0.00000   0.00002  -0.00000   0.00002
 128        2PY         0.00000  -0.00000   0.00000  -0.00001   0.00001
 129        2PZ        -0.00000  -0.00000   0.00000  -0.00001   0.00002
 130        3S         -0.00001  -0.00001   0.00005  -0.00003  -0.00002
 131        3PX         0.00000   0.00000  -0.00006  -0.00004  -0.00019
 132        3PY        -0.00000   0.00001   0.00001   0.00004  -0.00009
 133        3PZ         0.00000   0.00000   0.00003   0.00005  -0.00012
 134        4S          0.00013   0.00008  -0.00021  -0.00013  -0.00128
 135        4PX         0.00001   0.00004  -0.00022   0.00021  -0.00032
 136        4PY        -0.00001   0.00001   0.00013  -0.00032  -0.00037
 137        4PZ         0.00005   0.00001  -0.00035   0.00013   0.00004
 138        5S          0.00174  -0.00000  -0.00038  -0.00262  -0.00413
 139        5PX        -0.00001   0.00003  -0.00013   0.00018  -0.00087
 140        5PY         0.00039   0.00014   0.00008  -0.00037  -0.00002
 141        5PZ         0.00046   0.00002  -0.00020  -0.00076  -0.00020
 142        6D 0        0.00000  -0.00000   0.00000   0.00003   0.00004
 143        6D+1       -0.00000   0.00000  -0.00001   0.00001  -0.00005
 144        6D-1        0.00000   0.00000  -0.00001   0.00002   0.00000
 145        6D+2        0.00000   0.00000  -0.00004   0.00001  -0.00002
 146        6D-2       -0.00000   0.00000   0.00002  -0.00001  -0.00007
 147 6   C  1S          0.00000  -0.00000   0.00000   0.00000  -0.00001
 148        2S         -0.00000   0.00000  -0.00000  -0.00000   0.00002
 149        2PX         0.00000  -0.00000   0.00002   0.00001   0.00003
 150        2PY        -0.00000  -0.00000   0.00000   0.00001   0.00001
 151        2PZ        -0.00000   0.00000   0.00000  -0.00001  -0.00001
 152        3S          0.00001  -0.00001   0.00005   0.00002  -0.00003
 153        3PX        -0.00000   0.00000  -0.00005   0.00003  -0.00022
 154        3PY         0.00000   0.00001   0.00001  -0.00004  -0.00008
 155        3PZ         0.00000  -0.00000  -0.00004   0.00006   0.00008
 156        4S         -0.00013   0.00006  -0.00019   0.00010  -0.00125
 157        4PX        -0.00002   0.00004  -0.00028  -0.00023  -0.00029
 158        4PY         0.00001   0.00001   0.00014   0.00031  -0.00037
 159        4PZ         0.00004   0.00001   0.00028   0.00005  -0.00008
 160        5S         -0.00184  -0.00010  -0.00028   0.00258  -0.00406
 161        5PX        -0.00011  -0.00001  -0.00019  -0.00001  -0.00088
 162        5PY        -0.00034   0.00019   0.00013   0.00031  -0.00002
 163        5PZ         0.00046  -0.00007   0.00010  -0.00079   0.00001
 164        6D 0       -0.00000  -0.00000   0.00000  -0.00003   0.00005
 165        6D+1        0.00000   0.00000   0.00000   0.00002   0.00004
 166        6D-1        0.00000  -0.00000   0.00001   0.00002  -0.00001
 167        6D+2       -0.00000   0.00000  -0.00004  -0.00001  -0.00003
 168        6D-2        0.00000   0.00000   0.00002   0.00001  -0.00006
 169 7   H  1S         -0.00000   0.00000  -0.00002  -0.00002  -0.00002
 170        2S          0.00000  -0.00000   0.00012   0.00018   0.00010
 171        3S         -0.00001  -0.00003  -0.00003   0.00026  -0.00009
 172 8   H  1S         -0.00000  -0.00000   0.00001  -0.00001  -0.00002
 173        2S          0.00001   0.00001  -0.00011   0.00013   0.00015
 174        3S         -0.00011  -0.00003  -0.00040   0.00033   0.00017
 175 9   H  1S          0.00000  -0.00000   0.00001   0.00001  -0.00002
 176        2S         -0.00001   0.00001  -0.00010  -0.00013   0.00015
 177        3S          0.00011  -0.00004  -0.00040  -0.00032   0.00018
 178 10  H  1S          0.00000   0.00000  -0.00002   0.00002  -0.00002
 179        2S         -0.00000  -0.00000   0.00012  -0.00018   0.00010
 180        3S          0.00001  -0.00003  -0.00004  -0.00026  -0.00008
 181 11  H  1S          0.00000  -0.00000  -0.00002  -0.00000  -0.00002
 182        2S         -0.00000   0.00001   0.00013  -0.00000   0.00003
 183        3S         -0.00000   0.00001   0.00016  -0.00000  -0.00003
 184 12  C  1S         -0.00000   0.00000   0.00000   0.00000   0.00000
 185        2S          0.00000  -0.00000  -0.00000  -0.00000  -0.00001
 186        2PX         0.00000   0.00001   0.00001  -0.00001   0.00000
 187        2PY        -0.00000  -0.00001  -0.00001  -0.00000   0.00004
 188        2PZ        -0.00000  -0.00000   0.00001  -0.00001   0.00002
 189        3S         -0.00002   0.00002   0.00003   0.00003  -0.00006
 190        3PX        -0.00001  -0.00003  -0.00005   0.00004  -0.00002
 191        3PY         0.00001   0.00006   0.00003  -0.00004  -0.00021
 192        3PZ         0.00000   0.00001  -0.00004  -0.00001  -0.00008
 193        4S          0.00029  -0.00010   0.00020   0.00035   0.00105
 194        4PX         0.00014   0.00005   0.00031  -0.00026  -0.00005
 195        4PY        -0.00010  -0.00010  -0.00034  -0.00000  -0.00049
 196        4PZ        -0.00018  -0.00001  -0.00007   0.00024  -0.00034
 197        5S          0.00476  -0.00191  -0.00959   0.00379  -0.00175
 198        5PX        -0.00114  -0.00007   0.00166   0.00085  -0.00048
 199        5PY         0.00096   0.00029  -0.00074  -0.00063  -0.00013
 200        5PZ        -0.00092   0.00041   0.00232  -0.00074   0.00037
 201        6D 0       -0.00000  -0.00002   0.00001  -0.00001  -0.00002
 202        6D+1       -0.00000   0.00001  -0.00000  -0.00002   0.00000
 203        6D-1        0.00000  -0.00000   0.00000  -0.00000   0.00008
 204        6D+2        0.00000   0.00000   0.00001  -0.00000  -0.00005
 205        6D-2       -0.00001  -0.00001   0.00005   0.00004   0.00007
 206 13  C  1S          0.00000   0.00000  -0.00000   0.00000   0.00001
 207        2S         -0.00000  -0.00000   0.00000  -0.00000  -0.00002
 208        2PX        -0.00000  -0.00000   0.00002  -0.00001   0.00001
 209        2PY         0.00000   0.00000   0.00000  -0.00001   0.00001
 210        2PZ        -0.00000  -0.00000   0.00000  -0.00001   0.00001
 211        3S          0.00001   0.00002  -0.00006   0.00004   0.00004
 212        3PX         0.00001   0.00001  -0.00003  -0.00003  -0.00015
 213        3PY        -0.00000  -0.00001   0.00002   0.00004  -0.00007
 214        3PZ         0.00001   0.00000   0.00004   0.00005  -0.00011
 215        4S         -0.00033  -0.00015  -0.00071   0.00005   0.00061
 216        4PX         0.00012   0.00006  -0.00000   0.00019  -0.00015
 217        4PY        -0.00015  -0.00007   0.00020  -0.00032  -0.00038
 218        4PZ         0.00006   0.00005  -0.00035   0.00016   0.00003
 219        5S          0.00109   0.00072  -0.00264  -0.00473   0.00277
 220        5PX        -0.00030  -0.00011   0.00055   0.00088  -0.00045
 221        5PY         0.00030   0.00021  -0.00045  -0.00071  -0.00019
 222        5PZ         0.00033  -0.00001  -0.00027   0.00009   0.00003
 223        6D 0        0.00000  -0.00000  -0.00000  -0.00003  -0.00003
 224        6D+1        0.00000  -0.00001   0.00001  -0.00001   0.00005
 225        6D-1        0.00000   0.00001   0.00001  -0.00002  -0.00001
 226        6D+2        0.00000  -0.00000   0.00004  -0.00001   0.00001
 227        6D-2        0.00000   0.00000  -0.00003   0.00001   0.00006
 228 14  C  1S         -0.00000   0.00000  -0.00000  -0.00000   0.00001
 229        2S          0.00000  -0.00000   0.00000   0.00000  -0.00002
 230        2PX         0.00000  -0.00000   0.00002   0.00001   0.00001
 231        2PY        -0.00000   0.00000   0.00000   0.00001   0.00001
 232        2PZ        -0.00000   0.00000   0.00000  -0.00001  -0.00001
 233        3S         -0.00001   0.00002  -0.00006  -0.00004   0.00003
 234        3PX        -0.00001   0.00001  -0.00003   0.00002  -0.00017
 235        3PY         0.00000  -0.00001   0.00002  -0.00004  -0.00006
 236        3PZ         0.00001   0.00000  -0.00004   0.00006   0.00008
 237        4S          0.00033  -0.00015  -0.00069  -0.00005   0.00065
 238        4PX        -0.00013   0.00007  -0.00007  -0.00022  -0.00015
 239        4PY         0.00015  -0.00007   0.00023   0.00032  -0.00040
 240        4PZ         0.00003  -0.00004   0.00034   0.00012  -0.00004
 241        5S         -0.00100   0.00048  -0.00303   0.00460   0.00280
 242        5PX         0.00021  -0.00006   0.00053  -0.00085  -0.00042
 243        5PY        -0.00028   0.00017  -0.00043   0.00068  -0.00020
 244        5PZ         0.00039   0.00001   0.00032  -0.00011  -0.00007
 245        6D 0       -0.00000  -0.00000  -0.00000   0.00003  -0.00005
 246        6D+1        0.00000   0.00001   0.00000  -0.00002  -0.00004
 247        6D-1       -0.00000  -0.00001  -0.00001  -0.00002   0.00002
 248        6D+2       -0.00000  -0.00000   0.00004   0.00002   0.00001
 249        6D-2       -0.00000   0.00001  -0.00003  -0.00000   0.00006
 250 15  C  1S          0.00000   0.00000   0.00000  -0.00000   0.00000
 251        2S         -0.00000  -0.00000  -0.00000   0.00000  -0.00001
 252        2PX        -0.00000   0.00000   0.00001   0.00001   0.00001
 253        2PY         0.00000  -0.00001  -0.00001   0.00000   0.00004
 254        2PZ        -0.00000   0.00001  -0.00000  -0.00000  -0.00002
 255        3S          0.00002   0.00001   0.00003  -0.00003  -0.00007
 256        3PX         0.00001  -0.00002  -0.00006  -0.00004  -0.00003
 257        3PY        -0.00001   0.00006   0.00003   0.00004  -0.00021
 258        3PZ         0.00000  -0.00002   0.00003  -0.00002   0.00009
 259        4S         -0.00029  -0.00010   0.00019  -0.00031   0.00112
 260        4PX        -0.00011   0.00005   0.00028   0.00022  -0.00014
 261        4PY         0.00009  -0.00010  -0.00033  -0.00000  -0.00049
 262        4PZ        -0.00021   0.00003   0.00012   0.00033   0.00036
 263        5S         -0.00500  -0.00186  -0.00931  -0.00426  -0.00164
 264        5PX         0.00130   0.00009   0.00204  -0.00060  -0.00039
 265        5PY        -0.00097   0.00018  -0.00086   0.00052  -0.00017
 266        5PZ        -0.00068  -0.00042  -0.00186  -0.00101  -0.00043
 267        6D 0        0.00000  -0.00002   0.00000   0.00001  -0.00002
 268        6D+1       -0.00000  -0.00000  -0.00000  -0.00002  -0.00001
 269        6D-1        0.00000  -0.00000   0.00001  -0.00001  -0.00007
 270        6D+2       -0.00000   0.00000   0.00001   0.00000  -0.00004
 271        6D-2        0.00001  -0.00001   0.00005  -0.00003   0.00009
 272 16  C  1S         -0.00000   0.00000   0.00000   0.00000  -0.00000
 273        2S          0.00000  -0.00001   0.00000  -0.00000   0.00000
 274        2PX         0.00000  -0.00000  -0.00002   0.00000  -0.00002
 275        2PY        -0.00000   0.00001   0.00002   0.00000   0.00005
 276        2PZ        -0.00000  -0.00000  -0.00000  -0.00001  -0.00000
 277        3S         -0.00000   0.00013  -0.00010  -0.00000  -0.00025
 278        3PX        -0.00000   0.00001   0.00013  -0.00000   0.00009
 279        3PY         0.00000  -0.00005  -0.00011  -0.00000  -0.00018
 280        3PZ         0.00000   0.00000   0.00001   0.00005   0.00001
 281        4S          0.00000  -0.00255   0.00214   0.00006   0.00254
 282        4PX         0.00001   0.00093  -0.00205  -0.00006  -0.00143
 283        4PY        -0.00001  -0.00098   0.00144   0.00004   0.00023
 284        4PZ        -0.00012   0.00011  -0.00024  -0.00008  -0.00013
 285        5S          0.00010   0.00544   0.01495   0.00045   0.01138
 286        5PX         0.00045  -0.00089   0.00376   0.00001   0.00175
 287        5PY        -0.00017  -0.00242  -0.00982  -0.00029  -0.00591
 288        5PZ        -0.00443  -0.00009   0.00064   0.00131   0.00033
 289        6D 0       -0.00000   0.00001  -0.00005   0.00000  -0.00004
 290        6D+1       -0.00001  -0.00000   0.00001   0.00001  -0.00000
 291        6D-1        0.00000   0.00000  -0.00000  -0.00003  -0.00000
 292        6D+2        0.00000   0.00003  -0.00001  -0.00000  -0.00009
 293        6D-2       -0.00000   0.00003  -0.00001   0.00000   0.00001
 294 17  C  1S          0.00000   0.00000   0.00000   0.00000   0.00000
 295        2S         -0.00000  -0.00000  -0.00001  -0.00000  -0.00001
 296        2PX         0.00000   0.00001  -0.00000   0.00000  -0.00001
 297        2PY        -0.00000   0.00001  -0.00000   0.00000   0.00001
 298        2PZ        -0.00001   0.00000  -0.00000  -0.00000  -0.00000
 299        3S          0.00000  -0.00005   0.00018   0.00000   0.00007
 300        3PX        -0.00000  -0.00007   0.00001   0.00000   0.00005
 301        3PY         0.00000   0.00005  -0.00001  -0.00000  -0.00009
 302        3PZ         0.00004  -0.00001   0.00000   0.00001   0.00001
 303        4S         -0.00000   0.00141  -0.00310  -0.00007  -0.00124
 304        4PX        -0.00000   0.00181  -0.00126  -0.00003  -0.00124
 305        4PY         0.00000  -0.00128   0.00142   0.00005   0.00168
 306        4PZ         0.00007   0.00021  -0.00016  -0.00012  -0.00017
 307        5S          0.00013   0.00647   0.01019   0.00031   0.01061
 308        5PX        -0.00012  -0.00108   0.00378   0.00051  -0.00072
 309        5PY         0.00005   0.00325   0.00079  -0.00009   0.00355
 310        5PZ         0.00111  -0.00013   0.00037  -0.00461  -0.00023
 311        6D 0       -0.00000  -0.00005   0.00001   0.00000   0.00000
 312        6D+1       -0.00001   0.00001  -0.00000   0.00001   0.00000
 313        6D-1        0.00004  -0.00000   0.00000  -0.00001   0.00000
 314        6D+2       -0.00000   0.00002   0.00003  -0.00000   0.00001
 315        6D-2       -0.00000  -0.00000   0.00003   0.00000  -0.00000
 316 18  C  1S         -0.00000   0.00000   0.00000   0.00000   0.00000
 317        2S          0.00000  -0.00000  -0.00000  -0.00000  -0.00000
 318        2PX        -0.00001  -0.00000  -0.00001   0.00000  -0.00000
 319        2PY        -0.00001   0.00001   0.00002  -0.00000   0.00001
 320        2PZ        -0.00001  -0.00000   0.00000   0.00000   0.00001
 321        3S         -0.00004   0.00001   0.00001   0.00002   0.00003
 322        3PX         0.00002   0.00005   0.00003  -0.00000   0.00001
 323        3PY        -0.00002  -0.00004  -0.00008   0.00001  -0.00005
 324        3PZ         0.00001   0.00003  -0.00002  -0.00000  -0.00003
 325        4S         -0.00013   0.00043  -0.00019  -0.00026  -0.00071
 326        4PX        -0.00028  -0.00026  -0.00003   0.00011  -0.00005
 327        4PY        -0.00004   0.00025   0.00011  -0.00005   0.00006
 328        4PZ         0.00032   0.00021  -0.00002  -0.00014  -0.00037
 329        5S         -0.00393  -0.00447  -0.00130  -0.00413  -0.00328
 330        5PX         0.00065  -0.00060   0.00062  -0.00151  -0.00006
 331        5PY        -0.00036  -0.00006  -0.00095   0.00095  -0.00011
 332        5PZ        -0.00078  -0.00100  -0.00012  -0.00075  -0.00071
 333        6D 0        0.00001   0.00001  -0.00002   0.00000  -0.00003
 334        6D+1        0.00002   0.00001   0.00001   0.00000   0.00000
 335        6D-1        0.00002  -0.00001  -0.00001  -0.00000  -0.00001
 336        6D+2       -0.00000   0.00002  -0.00000  -0.00000  -0.00001
 337        6D-2       -0.00003   0.00003  -0.00001   0.00001  -0.00001
 338 19  H  1S         -0.00000   0.00000  -0.00001  -0.00002   0.00002
 339        2S          0.00001  -0.00001   0.00016   0.00015  -0.00016
 340        3S          0.00009  -0.00006   0.00043   0.00016   0.00002
 341 20  H  1S          0.00000   0.00000  -0.00001   0.00002   0.00002
 342        2S         -0.00001  -0.00001   0.00017  -0.00016  -0.00015
 343        3S         -0.00009  -0.00007   0.00042  -0.00014   0.00003
 344 21  H  1S          0.00001  -0.00001   0.00001  -0.00002   0.00002
 345        2S         -0.00008   0.00004  -0.00004   0.00018  -0.00006
 346        3S          0.00006  -0.00001   0.00014   0.00033   0.00004
 347 22  Co 1S          0.00000   0.00001  -0.00000  -0.00000  -0.00000
 348        2S          0.00000   0.00001   0.00000   0.00000   0.00000
 349        3S          0.00000   0.00000  -0.00000  -0.00000  -0.00000
 350        4S         -0.00000  -0.00002   0.00000   0.00000   0.00000
 351        5S         -0.00000  -0.00003  -0.00001  -0.00000  -0.00000
 352        6S         -0.00000  -0.00000   0.00002   0.00000   0.00001
 353        7S          0.00000  -0.00000  -0.00002  -0.00000  -0.00001
 354        8S         -0.00000  -0.00045  -0.00014  -0.00001  -0.00022
 355        9S          0.00000   0.00142  -0.00324  -0.00002  -0.00090
 356       10S         -0.00000  -0.00004   0.00004  -0.00000  -0.00007
 357       11PX        -0.06954   0.54993   0.00000   0.00000   0.00000
 358       11PY         0.02169  -0.50193   0.00000   0.00000   0.00000
 359       11PZ         0.74392   0.06604   0.00000  -0.00000  -0.00000
 360       12PX        -0.02756   0.21790  -0.00000  -0.00000  -0.00000
 361       12PY         0.00859  -0.19888  -0.00000  -0.00000  -0.00001
 362       12PZ         0.29480   0.02617  -0.00000   0.00000   0.00000
 363       13PX        -0.00541   0.04284   0.00001   0.00000   0.00000
 364       13PY         0.00169  -0.03914   0.00001   0.00000   0.00002
 365       13PZ         0.05790   0.00515   0.00000  -0.00001  -0.00000
 366       14PX         0.00053  -0.00422  -0.00002  -0.00000  -0.00000
 367       14PY        -0.00017   0.00391  -0.00003  -0.00000  -0.00004
 368       14PZ        -0.00570  -0.00051  -0.00000   0.00001   0.00000
 369       15PX        -0.00024   0.00189   0.00003   0.00000   0.00001
 370       15PY         0.00007  -0.00183   0.00005   0.00000   0.00007
 371       15PZ         0.00255   0.00023   0.00000  -0.00002  -0.00000
 372       16PX         0.00012  -0.00086  -0.00002  -0.00000  -0.00007
 373       16PY        -0.00004   0.00116   0.00001   0.00000   0.00004
 374       16PZ        -0.00128  -0.00011  -0.00000   0.00003  -0.00001
 375       17PX        -0.00011  -0.00108   0.00003   0.00005   0.00005
 376       17PY         0.00006  -0.00324   0.00127  -0.00003   0.00109
 377       17PZ         0.00136  -0.00000  -0.00002  -0.00064  -0.00001
 378       18D 0       -0.00000   0.00000  -0.00000  -0.00000   0.00000
 379       18D+1       -0.00001  -0.00000   0.00000  -0.00000   0.00000
 380       18D-1       -0.00001  -0.00000  -0.00000   0.00000   0.00000
 381       18D+2        0.00000  -0.00002   0.00000   0.00000   0.00000
 382       18D-2        0.00000  -0.00001  -0.00000  -0.00000   0.00000
 383       19D 0       -0.00000  -0.00000   0.00000   0.00000  -0.00000
 384       19D+1        0.00000   0.00000  -0.00000   0.00000  -0.00000
 385       19D-1        0.00001   0.00000   0.00000  -0.00000  -0.00000
 386       19D+2       -0.00000   0.00002  -0.00000  -0.00000  -0.00001
 387       19D-2       -0.00000   0.00001   0.00001   0.00000  -0.00000
 388       20D 0        0.00000   0.00001  -0.00000  -0.00000   0.00001
 389       20D+1       -0.00000  -0.00001   0.00000   0.00000   0.00000
 390       20D-1       -0.00002  -0.00001  -0.00000   0.00002   0.00000
 391       20D+2        0.00000  -0.00005   0.00002   0.00000   0.00006
 392       20D-2        0.00000  -0.00005  -0.00003  -0.00000   0.00001
 393       21D 0        0.00001  -0.00010  -0.00005  -0.00000  -0.00000
 394       21D+1        0.00014   0.00005  -0.00001  -0.00005  -0.00002
 395       21D-1        0.00021   0.00005  -0.00001  -0.00012  -0.00001
 396       21D+2       -0.00002   0.00053  -0.00024   0.00000  -0.00021
 397       21D-2       -0.00002   0.00043  -0.00007   0.00001  -0.00004
 398       22F 0        0.00002   0.00000  -0.00000   0.00000  -0.00000
 399       22F+1       -0.00000   0.00001  -0.00000   0.00000  -0.00000
 400       22F-1       -0.00000   0.00001   0.00000  -0.00000  -0.00000
 401       22F+2        0.00001  -0.00000  -0.00000   0.00000   0.00000
 402       22F-2       -0.00002   0.00000  -0.00000  -0.00000  -0.00000
 403       22F+3       -0.00000  -0.00000  -0.00000  -0.00000  -0.00000
 404       22F-3        0.00000   0.00002   0.00000   0.00000  -0.00000
 405 23  C  1S          0.00000   0.00000  -0.00000  -0.00000   0.00000
 406        2S         -0.00000   0.00000   0.00000   0.00000  -0.00000
 407        2PX        -0.00001  -0.00002   0.00000  -0.00000   0.00000
 408        2PY        -0.00001   0.00000  -0.00000  -0.00000   0.00000
 409        2PZ        -0.00001  -0.00001   0.00000  -0.00000   0.00000
 410        3S          0.00004   0.00001  -0.00001  -0.00000  -0.00000
 411        3PX        -0.00001   0.00006  -0.00000  -0.00000  -0.00000
 412        3PY         0.00001  -0.00004   0.00000   0.00000  -0.00001
 413        3PZ         0.00000   0.00001  -0.00001   0.00000  -0.00001
 414        4S          0.00013  -0.00025   0.00017   0.00001   0.00017
 415        4PX         0.00003  -0.00003  -0.00004  -0.00001  -0.00001
 416        4PY        -0.00013   0.00007  -0.00006  -0.00003  -0.00002
 417        4PZ         0.00034   0.00024  -0.00007   0.00001  -0.00007
 418        5S         -0.00040  -0.00154   0.00289  -0.00022   0.00140
 419        5PX         0.00028  -0.00024  -0.00014   0.00042   0.00010
 420        5PY        -0.00002   0.00036  -0.00008  -0.00016  -0.00032
 421        5PZ         0.00011   0.00042  -0.00055  -0.00007  -0.00027
 422        6D 0       -0.00001  -0.00000   0.00000   0.00000   0.00000
 423        6D+1       -0.00002  -0.00003   0.00000  -0.00000   0.00000
 424        6D-1       -0.00003   0.00001   0.00001  -0.00000   0.00000
 425        6D+2       -0.00001  -0.00002  -0.00000   0.00000  -0.00000
 426        6D-2        0.00002   0.00001   0.00000   0.00000   0.00000
 427 24  C  1S          0.00000  -0.00000   0.00000  -0.00000   0.00000
 428        2S         -0.00000   0.00000  -0.00000   0.00000  -0.00000
 429        2PX        -0.00001   0.00000  -0.00000  -0.00000  -0.00000
 430        2PY        -0.00001   0.00001   0.00000   0.00000   0.00000
 431        2PZ        -0.00001  -0.00000   0.00000   0.00000   0.00000
 432        3S          0.00002  -0.00006   0.00001  -0.00001   0.00001
 433        3PX         0.00002   0.00001   0.00000   0.00000   0.00000
 434        3PY        -0.00002   0.00000   0.00000  -0.00000  -0.00000
 435        3PZ         0.00004   0.00004  -0.00000  -0.00000  -0.00000
 436        4S          0.00018  -0.00004  -0.00012   0.00013  -0.00012
 437        4PX        -0.00016   0.00016   0.00000  -0.00002   0.00001
 438        4PY         0.00007  -0.00013   0.00006  -0.00003   0.00004
 439        4PZ        -0.00002  -0.00017   0.00002  -0.00000   0.00000
 440        5S          0.00140   0.00126  -0.00134   0.00138  -0.00025
 441        5PX         0.00005  -0.00008  -0.00012   0.00003   0.00002
 442        5PY        -0.00002  -0.00038   0.00025  -0.00040   0.00011
 443        5PZ        -0.00033  -0.00026   0.00002   0.00014   0.00013
 444        6D 0       -0.00003   0.00000  -0.00000   0.00000   0.00000
 445        6D+1       -0.00001   0.00001  -0.00000  -0.00000   0.00000
 446        6D-1       -0.00002  -0.00001  -0.00000  -0.00000   0.00000
 447        6D+2        0.00001  -0.00002  -0.00000  -0.00000  -0.00000
 448        6D-2        0.00000  -0.00002  -0.00000  -0.00000  -0.00000
 449 25  C  1S         -0.00000  -0.00000   0.00000   0.00000   0.00000
 450        2S          0.00000   0.00000  -0.00000  -0.00000  -0.00000
 451        2PX         0.00001  -0.00000  -0.00000   0.00000  -0.00000
 452        2PY         0.00001   0.00001   0.00000  -0.00000   0.00000
 453        2PZ        -0.00001   0.00000  -0.00000   0.00000  -0.00000
 454        3S         -0.00002  -0.00006   0.00001   0.00001   0.00001
 455        3PX        -0.00003   0.00002   0.00000  -0.00000   0.00000
 456        3PY         0.00002   0.00000   0.00000   0.00000  -0.00000
 457        3PZ         0.00004  -0.00004   0.00000  -0.00000   0.00000
 458        4S         -0.00018  -0.00004  -0.00011  -0.00013  -0.00012
 459        4PX         0.00016   0.00012   0.00000   0.00002   0.00001
 460        4PY        -0.00007  -0.00012   0.00006   0.00003   0.00004
 461        4PZ         0.00001   0.00021  -0.00002   0.00000  -0.00000
 462        5S         -0.00140   0.00126  -0.00117  -0.00138  -0.00012
 463        5PX         0.00002  -0.00013  -0.00010  -0.00006   0.00005
 464        5PY        -0.00000  -0.00037   0.00022   0.00040   0.00007
 465        5PZ        -0.00033   0.00026  -0.00005   0.00010  -0.00013
 466        6D 0        0.00002  -0.00000   0.00000  -0.00000   0.00000
 467        6D+1       -0.00002  -0.00002   0.00000  -0.00000  -0.00000
 468        6D-1       -0.00002   0.00000   0.00000  -0.00000  -0.00000
 469        6D+2       -0.00000  -0.00002  -0.00000   0.00000  -0.00000
 470        6D-2       -0.00000  -0.00003  -0.00000   0.00000  -0.00000
 471 26  C  1S         -0.00000   0.00000  -0.00000   0.00000   0.00000
 472        2S          0.00000   0.00000   0.00000  -0.00000  -0.00000
 473        2PX         0.00001  -0.00002   0.00000   0.00000   0.00000
 474        2PY         0.00001   0.00000  -0.00000   0.00000   0.00000
 475        2PZ        -0.00001   0.00000  -0.00000  -0.00000  -0.00000
 476        3S         -0.00004   0.00001  -0.00001   0.00000  -0.00000
 477        3PX         0.00001   0.00006  -0.00000  -0.00000  -0.00000
 478        3PY        -0.00001  -0.00004   0.00000  -0.00000  -0.00001
 479        3PZ         0.00001   0.00001   0.00001   0.00000   0.00001
 480        4S         -0.00013  -0.00024   0.00018  -0.00001   0.00017
 481        4PX        -0.00009   0.00002  -0.00005   0.00001  -0.00002
 482        4PY         0.00015   0.00005  -0.00006   0.00003  -0.00001
 483        4PZ         0.00032  -0.00025   0.00006   0.00001   0.00007
 484        5S          0.00033  -0.00154   0.00283   0.00031   0.00136
 485        5PX        -0.00028  -0.00016  -0.00021  -0.00041   0.00007
 486        5PY         0.00003   0.00033  -0.00007   0.00014  -0.00032
 487        5PZ         0.00005  -0.00048   0.00052  -0.00014   0.00031
 488        6D 0        0.00001   0.00001   0.00000  -0.00000   0.00000
 489        6D+1       -0.00002   0.00002  -0.00000  -0.00000  -0.00000
 490        6D-1       -0.00003  -0.00000  -0.00001  -0.00000  -0.00000
 491        6D+2        0.00001  -0.00003  -0.00000  -0.00000  -0.00000
 492        6D-2       -0.00002   0.00001   0.00000  -0.00000   0.00000
 493 27  C  1S          0.00000   0.00000   0.00000   0.00000   0.00000
 494        2S         -0.00000  -0.00000  -0.00000  -0.00000  -0.00000
 495        2PX         0.00000  -0.00002   0.00000  -0.00000   0.00000
 496        2PY        -0.00000   0.00000   0.00000   0.00000   0.00000
 497        2PZ        -0.00001  -0.00000  -0.00000   0.00000   0.00000
 498        3S          0.00000   0.00003   0.00001   0.00000   0.00001
 499        3PX        -0.00001   0.00002  -0.00001   0.00000  -0.00002
 500        3PY         0.00000  -0.00001  -0.00002  -0.00000  -0.00001
 501        3PZ         0.00007   0.00000   0.00000  -0.00001  -0.00000
 502        4S         -0.00000   0.00012  -0.00006  -0.00000  -0.00001
 503        4PX         0.00001   0.00017   0.00000  -0.00000   0.00008
 504        4PY        -0.00000  -0.00013   0.00000   0.00000  -0.00009
 505        4PZ        -0.00009   0.00002  -0.00000   0.00004   0.00001
 506        5S          0.00003   0.00387  -0.00292  -0.00005  -0.00284
 507        5PX         0.00002  -0.00047   0.00048   0.00006   0.00052
 508        5PY        -0.00001  -0.00002  -0.00046  -0.00002  -0.00005
 509        5PZ        -0.00029  -0.00004   0.00008  -0.00052   0.00006
 510        6D 0       -0.00001  -0.00001  -0.00000  -0.00000  -0.00000
 511        6D+1       -0.00003  -0.00000   0.00000  -0.00000   0.00000
 512        6D-1        0.00000  -0.00000   0.00000   0.00000   0.00000
 513        6D+2        0.00000  -0.00004  -0.00000   0.00000  -0.00000
 514        6D-2       -0.00000   0.00002   0.00001  -0.00000   0.00000
 515 28  H  1S          0.00000   0.00001  -0.00000   0.00000   0.00000
 516        2S         -0.00000  -0.00009   0.00002  -0.00000  -0.00002
 517        3S         -0.00000  -0.00037   0.00001   0.00000   0.00002
 518 29  H  1S          0.00001   0.00000   0.00000   0.00000  -0.00000
 519        2S         -0.00015  -0.00004  -0.00000  -0.00001   0.00001
 520        3S         -0.00029  -0.00010  -0.00005   0.00008  -0.00005
 521 30  H  1S          0.00001  -0.00001   0.00000   0.00000  -0.00000
 522        2S         -0.00008   0.00012   0.00000  -0.00001   0.00002
 523        3S         -0.00014   0.00012  -0.00001  -0.00005  -0.00005
 524 31  H  1S         -0.00001  -0.00001   0.00000  -0.00000  -0.00000
 525        2S          0.00008   0.00012   0.00000   0.00001   0.00002
 526        3S          0.00014   0.00012  -0.00001   0.00005  -0.00006
 527 32  H  1S         -0.00001   0.00000   0.00000  -0.00000  -0.00000
 528        2S          0.00014  -0.00004  -0.00000   0.00002   0.00001
 529        3S          0.00030  -0.00010  -0.00004  -0.00008  -0.00004
 530 33  C  1S          0.00000   0.00000   0.00000  -0.00000   0.00000
 531        2S         -0.00000  -0.00000  -0.00000   0.00000  -0.00000
 532        2PX         0.00001  -0.00000  -0.00001  -0.00000  -0.00000
 533        2PY         0.00001   0.00001   0.00002   0.00000   0.00001
 534        2PZ        -0.00001   0.00000  -0.00001  -0.00000  -0.00001
 535        3S          0.00004   0.00001   0.00001  -0.00002   0.00004
 536        3PX        -0.00002   0.00005   0.00003   0.00000   0.00001
 537        3PY         0.00002  -0.00004  -0.00008  -0.00002  -0.00004
 538        3PZ         0.00000  -0.00002   0.00003   0.00000   0.00003
 539        4S          0.00014   0.00043  -0.00020   0.00022  -0.00072
 540        4PX         0.00022  -0.00021  -0.00002  -0.00008  -0.00011
 541        4PY         0.00006   0.00024   0.00010   0.00004   0.00007
 542        4PZ         0.00037  -0.00027   0.00002  -0.00015   0.00037
 543        5S          0.00384  -0.00450  -0.00151   0.00398  -0.00330
 544        5PX        -0.00049  -0.00084   0.00058   0.00165  -0.00016
 545        5PY         0.00032   0.00005  -0.00096  -0.00108  -0.00013
 546        5PZ        -0.00089   0.00087   0.00031  -0.00037   0.00069
 547        6D 0       -0.00001   0.00001  -0.00002  -0.00000  -0.00003
 548        6D+1        0.00003  -0.00001  -0.00000   0.00000   0.00000
 549        6D-1        0.00002   0.00002   0.00000  -0.00000   0.00000
 550        6D+2       -0.00000   0.00002  -0.00000   0.00000  -0.00001
 551        6D-2        0.00003   0.00003  -0.00001  -0.00001  -0.00001
 552 34  C  1S          0.00000  -0.00000   0.00000   0.00000   0.00000
 553        2S          0.00000   0.00000  -0.00000  -0.00000  -0.00001
 554        2PX         0.00001  -0.00002   0.00000   0.00000   0.00000
 555        2PY         0.00001  -0.00000  -0.00001  -0.00000  -0.00000
 556        2PZ        -0.00001   0.00000  -0.00000  -0.00000  -0.00000
 557        3S          0.00001  -0.00004   0.00002   0.00001   0.00006
 558        3PX         0.00002   0.00001  -0.00001  -0.00001   0.00001
 559        3PY        -0.00002  -0.00001   0.00002   0.00000  -0.00001
 560        3PZ         0.00004   0.00003  -0.00001   0.00000  -0.00000
 561        4S          0.00044  -0.00087  -0.00004  -0.00031   0.00002
 562        4PX         0.00000  -0.00005  -0.00002  -0.00012  -0.00006
 563        4PY         0.00015  -0.00022   0.00007   0.00010   0.00010
 564        4PZ        -0.00003  -0.00025   0.00006   0.00004   0.00004
 565        5S         -0.00645  -0.00134   0.00328   0.00227  -0.00006
 566        5PX        -0.00103  -0.00028   0.00058   0.00038  -0.00011
 567        5PY         0.00053   0.00016  -0.00043  -0.00052   0.00001
 568        5PZ         0.00038  -0.00008   0.00015   0.00039   0.00008
 569        6D 0       -0.00002   0.00000  -0.00000   0.00000  -0.00000
 570        6D+1        0.00002   0.00000   0.00001  -0.00000   0.00000
 571        6D-1        0.00002  -0.00001  -0.00001   0.00000  -0.00000
 572        6D+2       -0.00001   0.00004  -0.00000  -0.00000  -0.00000
 573        6D-2       -0.00000  -0.00003   0.00001   0.00000   0.00001
 574 35  C  1S         -0.00000  -0.00000   0.00000  -0.00000   0.00000
 575        2S         -0.00000   0.00000  -0.00000   0.00000  -0.00001
 576        2PX        -0.00001  -0.00002   0.00000  -0.00000   0.00000
 577        2PY        -0.00001  -0.00000  -0.00001   0.00000   0.00000
 578        2PZ        -0.00001  -0.00001   0.00000  -0.00000   0.00000
 579        3S         -0.00001  -0.00004   0.00002  -0.00001   0.00006
 580        3PX        -0.00002   0.00001  -0.00001   0.00001   0.00001
 581        3PY         0.00003  -0.00002   0.00002  -0.00000  -0.00000
 582        3PZ         0.00004  -0.00003   0.00000   0.00000   0.00000
 583        4S         -0.00044  -0.00087  -0.00007   0.00031  -0.00000
 584        4PX         0.00000  -0.00009  -0.00002   0.00010  -0.00006
 585        4PY        -0.00015  -0.00020   0.00007  -0.00010   0.00011
 586        4PZ        -0.00002   0.00025  -0.00007   0.00006  -0.00006
 587        5S          0.00646  -0.00119   0.00315  -0.00210  -0.00014
 588        5PX         0.00094  -0.00026   0.00057  -0.00042  -0.00012
 589        5PY        -0.00051   0.00014  -0.00043   0.00052   0.00002
 590        5PZ         0.00060  -0.00000  -0.00002   0.00027  -0.00008
 591        6D 0        0.00003   0.00000  -0.00001  -0.00000  -0.00000
 592        6D+1        0.00002   0.00001  -0.00001  -0.00000  -0.00000
 593        6D-1        0.00002   0.00001   0.00001  -0.00000   0.00000
 594        6D+2        0.00001   0.00004  -0.00000   0.00000  -0.00000
 595        6D-2       -0.00000  -0.00003   0.00001  -0.00000   0.00001
 596 36  H  1S         -0.00001   0.00000  -0.00001   0.00001  -0.00000
 597        2S          0.00016   0.00000   0.00005  -0.00006   0.00002
 598        3S          0.00036   0.00005  -0.00006   0.00002  -0.00022
 599 37  H  1S          0.00001  -0.00001   0.00000   0.00000   0.00001
 600        2S         -0.00012   0.00016   0.00000  -0.00001  -0.00003
 601        3S          0.00003   0.00025  -0.00017  -0.00008  -0.00001
 602 38  H  1S         -0.00001  -0.00001   0.00000  -0.00000   0.00001
 603        2S          0.00012   0.00017   0.00000   0.00001  -0.00003
 604        3S         -0.00003   0.00025  -0.00017   0.00008  -0.00001
 605 39  H  1S          0.00001   0.00000  -0.00001  -0.00001  -0.00000
 606        2S         -0.00016   0.00000   0.00004   0.00006   0.00001
 607        3S         -0.00036   0.00006  -0.00005  -0.00003  -0.00021
 608 40  H  1S         -0.00001  -0.00001   0.00001   0.00002   0.00002
 609        2S          0.00007   0.00004  -0.00004  -0.00018  -0.00005
 610        3S         -0.00005  -0.00001   0.00017  -0.00031   0.00005
                          11        12        13        14        15
                           O         O         O         O         O
     Eigenvalues --   -10.23521 -10.22225 -10.22186 -10.22130 -10.22126
   1 1   Fe 1S          0.00000   0.00000   0.00000   0.00000   0.00000
   2        2S         -0.00000  -0.00000  -0.00000   0.00000   0.00000
   3        3S          0.00000   0.00001   0.00000  -0.00000  -0.00000
   4        4S         -0.00000  -0.00003  -0.00000   0.00000   0.00000
   5        5S          0.00000   0.00007   0.00000  -0.00001  -0.00000
   6        6S         -0.00000  -0.00021  -0.00001   0.00002   0.00001
   7        7S         -0.00002   0.00041   0.00001  -0.00003  -0.00001
   8        8S         -0.00095  -0.00122  -0.00005  -0.00138  -0.00045
   9        9S          0.00089  -0.01654  -0.00027   0.00995   0.00322
  10       10S          0.00033  -0.00019  -0.00001   0.00015   0.00005
  11       11PX        -0.00000   0.00000   0.00000   0.00000   0.00000
  12       11PY         0.00000   0.00000   0.00000   0.00000   0.00000
  13       11PZ        -0.00000   0.00000  -0.00000   0.00000  -0.00000
  14       12PX         0.00001  -0.00002  -0.00000  -0.00000  -0.00000
  15       12PY        -0.00003  -0.00002  -0.00000  -0.00002  -0.00000
  16       12PZ         0.00000  -0.00000   0.00000  -0.00000   0.00000
  17       13PX        -0.00002   0.00005   0.00000   0.00001   0.00001
  18       13PY         0.00010   0.00007   0.00000   0.00005   0.00002
  19       13PZ        -0.00000   0.00000  -0.00001   0.00000  -0.00002
  20       14PX         0.00005  -0.00011  -0.00000  -0.00003  -0.00001
  21       14PY        -0.00022  -0.00017  -0.00000  -0.00011  -0.00003
  22       14PZ         0.00001  -0.00001   0.00001  -0.00001   0.00003
  23       15PX        -0.00005   0.00021   0.00001   0.00007   0.00003
  24       15PY         0.00033   0.00036   0.00001   0.00018   0.00005
  25       15PZ        -0.00001   0.00001  -0.00003   0.00002  -0.00005
  26       16PX        -0.00047  -0.00093  -0.00005  -0.00037  -0.00013
  27       16PY         0.00068  -0.00212  -0.00005   0.00004   0.00002
  28       16PZ        -0.00005  -0.00004   0.00027  -0.00007   0.00012
  29       17PX        -0.00221  -0.00089  -0.00029  -0.00870  -0.00273
  30       17PY        -0.00061  -0.00780   0.00005   0.00234   0.00070
  31       17PZ        -0.00013   0.00013   0.00216  -0.00050  -0.00125
  32       18D 0       -0.00000   0.00001  -0.00000  -0.00000  -0.00000
  33       18D+1        0.00000  -0.00000  -0.00000   0.00000  -0.00000
  34       18D-1       -0.00000   0.00000   0.00001  -0.00000  -0.00000
  35       18D+2       -0.00001   0.00000   0.00000  -0.00001  -0.00000
  36       18D-2       -0.00001   0.00000  -0.00000  -0.00001  -0.00000
  37       19D 0        0.00002  -0.00003   0.00000   0.00002   0.00000
  38       19D+1        0.00000   0.00000   0.00001  -0.00000   0.00000
  39       19D-1        0.00001  -0.00000  -0.00003   0.00000   0.00001
  40       19D+2        0.00005  -0.00001  -0.00000   0.00004   0.00001
  41       19D-2        0.00004  -0.00001   0.00000   0.00004   0.00001
  42       20D 0       -0.00008   0.00009  -0.00000  -0.00004  -0.00001
  43       20D+1       -0.00000  -0.00002  -0.00002  -0.00001  -0.00000
  44       20D-1       -0.00002   0.00000   0.00011  -0.00000  -0.00005
  45       20D+2       -0.00023  -0.00001  -0.00000  -0.00018  -0.00006
  46       20D-2       -0.00013   0.00000  -0.00001  -0.00014  -0.00004
  47       21D 0       -0.00094   0.00026  -0.00006  -0.00055  -0.00020
  48       21D+1       -0.00010   0.00014  -0.00049   0.00013  -0.00006
  49       21D-1       -0.00011   0.00005  -0.00078  -0.00004   0.00012
  50       21D+2       -0.00226   0.00158   0.00014   0.00050   0.00017
  51       21D-2        0.00016  -0.00023   0.00006   0.00048   0.00014
  52       22F 0       -0.00000  -0.00000  -0.00000   0.00000  -0.00001
  53       22F+1       -0.00002  -0.00000  -0.00000  -0.00001   0.00000
  54       22F-1       -0.00004   0.00001  -0.00000  -0.00002  -0.00001
  55       22F+2        0.00000  -0.00000  -0.00001   0.00000   0.00001
  56       22F-2       -0.00000  -0.00000   0.00000   0.00000  -0.00001
  57       22F+3       -0.00002  -0.00000   0.00000   0.00001   0.00000
  58       22F-3       -0.00005   0.00001  -0.00000  -0.00001  -0.00000
  59 2   C  1S         -0.00000  -0.00001   0.00001   0.00000   0.00000
  60        2S         -0.00000  -0.00000   0.00000   0.00000   0.00000
  61        2PX         0.00000   0.00000  -0.00000  -0.00001   0.00000
  62        2PY         0.00001   0.00001   0.00000   0.00000  -0.00000
  63        2PZ        -0.00000  -0.00001   0.00000  -0.00001  -0.00000
  64        3S         -0.00002  -0.00003   0.00010   0.00001   0.00002
  65        3PX         0.00001  -0.00002   0.00002   0.00002  -0.00000
  66        3PY        -0.00008  -0.00004  -0.00002  -0.00001   0.00000
  67        3PZ        -0.00001   0.00004  -0.00001   0.00002   0.00001
  68        4S          0.00017   0.00015  -0.00071  -0.00009  -0.00006
  69        4PX         0.00009  -0.00004  -0.00020  -0.00002   0.00006
  70        4PY        -0.00010   0.00011  -0.00026  -0.00021  -0.00013
  71        4PZ        -0.00020   0.00006   0.00013  -0.00027  -0.00012
  72        5S         -0.00538   0.00541   0.00578  -0.00839  -0.00615
  73        5PX         0.00022  -0.00023  -0.00013  -0.00055  -0.00029
  74        5PY        -0.00117   0.00053   0.00055  -0.00073  -0.00070
  75        5PZ         0.00053  -0.00067  -0.00100   0.00145   0.00118
  76        6D 0        0.00000  -0.00000  -0.00000  -0.00000   0.00000
  77        6D+1       -0.00000   0.00001   0.00000  -0.00001  -0.00000
  78        6D-1        0.00002   0.00002   0.00000   0.00002   0.00001
  79        6D+2        0.00000   0.00002   0.00000   0.00002   0.00001
  80        6D-2       -0.00002  -0.00001  -0.00000  -0.00000   0.00000
  81 3   C  1S          0.00002  -0.00001  -0.00000   0.00001   0.00000
  82        2S         -0.00000  -0.00000  -0.00000   0.00000   0.00000
  83        2PX        -0.00000  -0.00000   0.00000   0.00000   0.00000
  84        2PY         0.00003   0.00001  -0.00000   0.00002   0.00000
  85        2PZ        -0.00000  -0.00000  -0.00001  -0.00000   0.00000
  86        3S          0.00028  -0.00006  -0.00000   0.00008   0.00003
  87        3PX         0.00001   0.00000  -0.00001  -0.00001  -0.00000
  88        3PY        -0.00008  -0.00004   0.00000  -0.00005  -0.00001
  89        3PZ         0.00000   0.00000   0.00006   0.00001  -0.00001
  90        4S         -0.00246   0.00067   0.00002  -0.00098  -0.00031
  91        4PX         0.00012   0.00010   0.00001   0.00039   0.00012
  92        4PY        -0.00105   0.00028  -0.00000  -0.00026  -0.00008
  93        4PZ         0.00005   0.00001  -0.00008   0.00005   0.00004
  94        5S          0.00193  -0.00558   0.00020   0.01256   0.00373
  95        5PX         0.00003   0.00026   0.00007  -0.00034  -0.00012
  96        5PY         0.00074  -0.00115  -0.00000   0.00250   0.00076
  97        5PZ        -0.00003  -0.00022  -0.00056  -0.00020   0.00013
  98        6D 0        0.00001  -0.00000   0.00000  -0.00000  -0.00000
  99        6D+1        0.00000   0.00000   0.00000   0.00000  -0.00000
 100        6D-1        0.00000   0.00000  -0.00000   0.00000   0.00000
 101        6D+2        0.00005   0.00001   0.00000   0.00001   0.00000
 102        6D-2        0.00002   0.00000   0.00000   0.00002   0.00001
 103 4   C  1S         -0.00000  -0.00001  -0.00001   0.00000  -0.00000
 104        2S         -0.00000  -0.00000  -0.00000   0.00000  -0.00000
 105        2PX         0.00000   0.00000   0.00000  -0.00001  -0.00000
 106        2PY         0.00001   0.00001  -0.00000   0.00000   0.00000
 107        2PZ        -0.00000   0.00001   0.00000   0.00001   0.00000
 108        3S         -0.00002  -0.00003  -0.00011   0.00001  -0.00001
 109        3PX         0.00001  -0.00002  -0.00002   0.00002   0.00002
 110        3PY        -0.00008  -0.00005   0.00001  -0.00001  -0.00001
 111        3PZ         0.00002  -0.00003  -0.00001  -0.00002   0.00000
 112        4S          0.00014   0.00015   0.00076  -0.00001   0.00003
 113        4PX         0.00004  -0.00002   0.00017  -0.00003  -0.00007
 114        4PY        -0.00009   0.00010   0.00030  -0.00018   0.00000
 115        4PZ         0.00021  -0.00007   0.00014   0.00031   0.00004
 116        5S         -0.00509   0.00589  -0.00549  -0.01022   0.00068
 117        5PX         0.00029  -0.00080   0.00024  -0.00020  -0.00009
 118        5PY        -0.00114   0.00106  -0.00050  -0.00106   0.00023
 119        5PZ        -0.00040   0.00037  -0.00095  -0.00189   0.00015
 120        6D 0        0.00001  -0.00000   0.00001   0.00000  -0.00000
 121        6D+1        0.00000  -0.00000  -0.00000   0.00001   0.00000
 122        6D-1       -0.00003  -0.00002   0.00000  -0.00002  -0.00000
 123        6D+2        0.00000   0.00002  -0.00000   0.00002   0.00000
 124        6D-2       -0.00001  -0.00001   0.00000   0.00001  -0.00000
 125 5   C  1S         -0.00001  -0.00001   0.00000  -0.00000   0.00000
 126        2S         -0.00000  -0.00000   0.00000  -0.00000   0.00000
 127        2PX         0.00001   0.00002  -0.00000   0.00002   0.00001
 128        2PY        -0.00001   0.00001  -0.00001   0.00001   0.00000
 129        2PZ         0.00000   0.00002   0.00001   0.00000   0.00000
 130        3S         -0.00010  -0.00001   0.00000   0.00002   0.00000
 131        3PX        -0.00005  -0.00008   0.00000  -0.00008  -0.00004
 132        3PY         0.00003  -0.00006   0.00003  -0.00005  -0.00001
 133        3PZ        -0.00003  -0.00009  -0.00003  -0.00003  -0.00003
 134        4S          0.00012  -0.00061   0.00014  -0.00094  -0.00021
 135        4PX         0.00036  -0.00005  -0.00004  -0.00004   0.00003
 136        4PY         0.00013  -0.00006   0.00003  -0.00004  -0.00002
 137        4PZ         0.00012   0.00019   0.00025  -0.00013   0.00017
 138        5S          0.00392  -0.00442   0.01177   0.00281  -0.00887
 139        5PX         0.00090  -0.00095   0.00098   0.00033  -0.00085
 140        5PY        -0.00007   0.00065  -0.00049  -0.00033  -0.00068
 141        5PZ         0.00007   0.00073   0.00218   0.00062  -0.00135
 142        6D 0       -0.00001   0.00002   0.00000   0.00000   0.00001
 143        6D+1       -0.00001  -0.00001   0.00000  -0.00001   0.00000
 144        6D-1        0.00001  -0.00001  -0.00000  -0.00000  -0.00000
 145        6D+2        0.00000  -0.00001   0.00000   0.00001   0.00000
 146        6D-2        0.00002  -0.00002   0.00001  -0.00002  -0.00001
 147 6   C  1S         -0.00001  -0.00001   0.00000   0.00000   0.00000
 148        2S         -0.00000  -0.00000  -0.00000   0.00000  -0.00000
 149        2PX         0.00001   0.00002   0.00000   0.00002   0.00000
 150        2PY        -0.00001   0.00001   0.00001   0.00001   0.00000
 151        2PZ        -0.00000  -0.00001   0.00001  -0.00000   0.00000
 152        3S         -0.00009  -0.00001   0.00001   0.00002   0.00002
 153        3PX        -0.00006  -0.00010   0.00000  -0.00010  -0.00002
 154        3PY         0.00003  -0.00006  -0.00003  -0.00005  -0.00002
 155        3PZ         0.00002   0.00007  -0.00003   0.00002  -0.00001
 156        4S          0.00004  -0.00059  -0.00023  -0.00095  -0.00042
 157        4PX         0.00037  -0.00000  -0.00004  -0.00002  -0.00010
 158        4PY         0.00010  -0.00006  -0.00004  -0.00008  -0.00000
 159        4PZ        -0.00004  -0.00021   0.00023   0.00004   0.00020
 160        5S          0.00375  -0.00319  -0.01224  -0.00287   0.00858
 161        5PX         0.00096  -0.00037  -0.00152  -0.00027   0.00115
 162        5PY        -0.00014   0.00037   0.00067  -0.00064   0.00027
 163        5PZ         0.00031  -0.00060   0.00176   0.00036  -0.00123
 164        6D 0       -0.00001   0.00002  -0.00000   0.00001  -0.00000
 165        6D+1        0.00001   0.00000   0.00001   0.00001   0.00001
 166        6D-1       -0.00000   0.00001  -0.00000  -0.00000  -0.00000
 167        6D+2       -0.00000  -0.00001  -0.00000   0.00000  -0.00000
 168        6D-2        0.00002  -0.00002  -0.00001  -0.00002  -0.00000
 169 7   H  1S          0.00001  -0.00000   0.00002  -0.00001  -0.00000
 170        2S         -0.00003   0.00000  -0.00013   0.00008   0.00002
 171        3S          0.00013  -0.00010   0.00041   0.00009  -0.00006
 172 8   H  1S         -0.00001   0.00001   0.00001   0.00001   0.00002
 173        2S          0.00003  -0.00005  -0.00001  -0.00005  -0.00010
 174        3S         -0.00012   0.00093  -0.00004  -0.00007   0.00056
 175 9   H  1S         -0.00001   0.00001  -0.00001   0.00001  -0.00001
 176        2S          0.00004  -0.00005   0.00002  -0.00008   0.00006
 177        3S         -0.00011   0.00090   0.00007   0.00027  -0.00049
 178 10  H  1S          0.00001  -0.00000  -0.00001  -0.00001  -0.00001
 179        2S         -0.00003   0.00000   0.00012   0.00009   0.00004
 180        3S          0.00013  -0.00008  -0.00042   0.00004   0.00008
 181 11  H  1S         -0.00001   0.00001  -0.00000  -0.00001  -0.00000
 182        2S          0.00008  -0.00008   0.00000   0.00002   0.00001
 183        3S         -0.00025   0.00021  -0.00001  -0.00054  -0.00017
 184 12  C  1S         -0.00005  -0.00010  -0.00002  -0.00010  -0.00010
 185        2S          0.00001  -0.00004  -0.00001  -0.00005  -0.00005
 186        2PX        -0.00006  -0.00006   0.00000  -0.00005   0.00001
 187        2PY         0.00007   0.00004   0.00001   0.00005   0.00000
 188        2PZ         0.00002  -0.00002  -0.00000  -0.00000   0.00001
 189        3S         -0.00023  -0.00029   0.00004  -0.00027  -0.00035
 190        3PX         0.00029   0.00027  -0.00002   0.00021  -0.00004
 191        3PY        -0.00034  -0.00019  -0.00002  -0.00022  -0.00001
 192        3PZ        -0.00002   0.00018   0.00004   0.00004   0.00001
 193        4S          0.00594   0.00202  -0.00021   0.00170   0.00778
 194        4PX         0.00040   0.00078  -0.00057  -0.00020   0.00002
 195        4PY        -0.00041  -0.00101   0.00020  -0.00026   0.00060
 196        4PZ        -0.00370  -0.00201   0.00038  -0.00144  -0.00328
 197        5S          0.01349   0.01558   0.00175   0.00172   0.03306
 198        5PX         0.00054  -0.00591   0.00733   0.00520  -0.00784
 199        5PY         0.00050   0.00506  -0.00673  -0.00403   0.00941
 200        5PZ        -0.00253  -0.00454   0.00200  -0.00080  -0.00599
 201        6D 0        0.00009  -0.00001  -0.00002   0.00008  -0.00005
 202        6D+1       -0.00022  -0.00009  -0.00001  -0.00004  -0.00002
 203        6D-1        0.00028   0.00011   0.00001   0.00008   0.00002
 204        6D+2        0.00011  -0.00002   0.00000   0.00005   0.00001
 205        6D-2        0.00005   0.00005   0.00004   0.00005  -0.00007
 206 13  C  1S         -0.00009  -0.00004  -0.00001  -0.00004  -0.00000
 207        2S          0.00000  -0.00001  -0.00000  -0.00001   0.00000
 208        2PX        -0.00002  -0.00001   0.00000  -0.00001  -0.00001
 209        2PY         0.00001   0.00001   0.00001   0.00002   0.00001
 210        2PZ         0.00001   0.00001   0.00001   0.00000   0.00000
 211        3S         -0.00067  -0.00016  -0.00012  -0.00019   0.00006
 212        3PX         0.00024   0.00008  -0.00000   0.00009   0.00010
 213        3PY        -0.00015  -0.00010  -0.00004  -0.00009  -0.00009
 214        3PZ         0.00005  -0.00002  -0.00006   0.00000  -0.00001
 215        4S         -0.00047  -0.00143   0.00184  -0.00003  -0.00332
 216        4PX        -0.00074   0.00002  -0.00077  -0.00026   0.00093
 217        4PY         0.00010  -0.00000   0.00082   0.00052  -0.00097
 218        4PZ        -0.00080  -0.00035  -0.00069  -0.00055   0.00127
 219        5S         -0.00077   0.00795  -0.01146  -0.00963   0.02074
 220        5PX        -0.00026  -0.00111   0.00415   0.00126  -0.00406
 221        5PY        -0.00009   0.00054  -0.00230  -0.00214   0.00201
 222        5PZ        -0.00067   0.00170  -0.00371  -0.00063   0.00052
 223        6D 0        0.00007   0.00003   0.00001   0.00003   0.00002
 224        6D+1        0.00006   0.00003  -0.00000   0.00001   0.00002
 225        6D-1       -0.00005  -0.00002  -0.00001  -0.00000  -0.00002
 226        6D+2       -0.00002   0.00003  -0.00000  -0.00000   0.00000
 227        6D-2       -0.00001   0.00002  -0.00002   0.00000   0.00004
 228 14  C  1S         -0.00009  -0.00004   0.00001  -0.00003  -0.00002
 229        2S          0.00000  -0.00001   0.00000  -0.00001  -0.00001
 230        2PX        -0.00002  -0.00000  -0.00000  -0.00002   0.00000
 231        2PY         0.00001   0.00001  -0.00001   0.00002  -0.00000
 232        2PZ        -0.00001  -0.00001   0.00001  -0.00001   0.00000
 233        3S         -0.00067  -0.00017   0.00012  -0.00012  -0.00015
 234        3PX         0.00024   0.00007   0.00002   0.00013  -0.00002
 235        3PY        -0.00016  -0.00010   0.00003  -0.00012   0.00002
 236        3PZ         0.00000   0.00005  -0.00005   0.00003  -0.00001
 237        4S         -0.00048  -0.00130  -0.00195  -0.00198   0.00267
 238        4PX        -0.00087  -0.00010   0.00089   0.00039  -0.00114
 239        4PY         0.00016   0.00005  -0.00085  -0.00016   0.00116
 240        4PZ         0.00065   0.00039  -0.00048  -0.00022   0.00109
 241        5S         -0.00093   0.00777   0.01244   0.00523  -0.02215
 242        5PX        -0.00037  -0.00073  -0.00349  -0.00155   0.00374
 243        5PY        -0.00012   0.00050   0.00212  -0.00052  -0.00280
 244        5PZ         0.00062  -0.00194  -0.00471  -0.00006   0.00169
 245        6D 0        0.00005   0.00001  -0.00001   0.00002   0.00001
 246        6D+1       -0.00008  -0.00004  -0.00000  -0.00003   0.00001
 247        6D-1        0.00005   0.00002  -0.00001   0.00002  -0.00002
 248        6D+2       -0.00001   0.00003   0.00000  -0.00000  -0.00000
 249        6D-2       -0.00002   0.00001   0.00002   0.00002  -0.00003
 250 15  C  1S         -0.00005  -0.00010   0.00001  -0.00014   0.00002
 251        2S          0.00001  -0.00004   0.00001  -0.00007   0.00001
 252        2PX        -0.00006  -0.00006  -0.00001  -0.00003  -0.00004
 253        2PY         0.00007   0.00004  -0.00001   0.00004   0.00003
 254        2PZ        -0.00003   0.00001  -0.00000  -0.00001  -0.00000
 255        3S         -0.00023  -0.00028  -0.00006  -0.00042   0.00013
 256        3PX         0.00028   0.00029   0.00003   0.00016   0.00015
 257        3PY        -0.00034  -0.00020   0.00002  -0.00018  -0.00012
 258        3PZ         0.00010  -0.00011   0.00004  -0.00000   0.00002
 259        4S          0.00590   0.00199   0.00032   0.00588  -0.00536
 260        4PX        -0.00031   0.00036   0.00051  -0.00072   0.00021
 261        4PY        -0.00020  -0.00088  -0.00023   0.00031  -0.00073
 262        4PZ         0.00371   0.00213   0.00060   0.00298  -0.00180
 263        5S          0.01369   0.01645  -0.00213   0.02029  -0.02596
 264        5PX         0.00012  -0.00677  -0.00795  -0.00128   0.00993
 265        5PY         0.00056   0.00533   0.00724   0.00264  -0.01007
 266        5PZ         0.00261   0.00315   0.00015   0.00384  -0.00202
 267        6D 0        0.00019   0.00003   0.00002   0.00006   0.00009
 268        6D+1        0.00019   0.00008  -0.00001   0.00004  -0.00002
 269        6D-1       -0.00025  -0.00010  -0.00000  -0.00007  -0.00000
 270        6D+2        0.00008  -0.00003  -0.00000   0.00005   0.00002
 271        6D-2        0.00011   0.00008  -0.00004   0.00002   0.00008
 272 16  C  1S          0.00492  -0.00049  -0.00001  -0.00050  -0.00016
 273        2S          0.00414  -0.00030  -0.00001  -0.00038  -0.00012
 274        2PX        -0.00050  -0.00014  -0.00001  -0.00006  -0.00002
 275        2PY         0.00060   0.00010   0.00000   0.00009   0.00003
 276        2PZ        -0.00006  -0.00002   0.00003  -0.00001  -0.00000
 277        3S          0.00061  -0.00082  -0.00002  -0.00019  -0.00006
 278        3PX         0.00202   0.00087   0.00003   0.00044   0.00013
 279        3PY        -0.00258  -0.00060  -0.00002  -0.00056  -0.00017
 280        3PZ         0.00027   0.00010  -0.00009   0.00003   0.00010
 281        4S          0.00002   0.01014   0.00026   0.00384   0.00121
 282        4PX        -0.00918  -0.00885  -0.00012  -0.00541  -0.00089
 283        4PY         0.01578   0.00499   0.00008   0.00703   0.00199
 284        4PZ        -0.00133  -0.00096  -0.00116   0.00182  -0.00811
 285        5S         -0.00160   0.01641   0.00069   0.01042   0.00313
 286        5PX        -0.00844  -0.01048  -0.00032  -0.00685   0.00220
 287        5PY         0.00279   0.00052  -0.00011   0.00374  -0.00017
 288        5PZ        -0.00092  -0.00062   0.00257   0.01277  -0.04173
 289        6D 0        0.00084   0.00030   0.00004   0.00026   0.00012
 290        6D+1       -0.00018  -0.00005   0.00016  -0.00011   0.00016
 291        6D-1        0.00015   0.00004  -0.00015   0.00007  -0.00015
 292        6D+2       -0.00008   0.00009  -0.00001  -0.00003  -0.00002
 293        6D-2        0.00113   0.00018   0.00002   0.00012   0.00006
 294 17  C  1S          0.56282  -0.00261   0.00000  -0.01096  -0.00349
 295        2S          0.46297  -0.00199   0.00001  -0.00900  -0.00286
 296        2PX         0.00016  -0.00017  -0.00004  -0.00041  -0.00019
 297        2PY         0.00017   0.00016   0.00001   0.00033   0.00012
 298        2PZ         0.00001  -0.00003   0.00041  -0.00024   0.00057
 299        3S          0.02179  -0.00141  -0.00005   0.00133   0.00043
 300        3PX         0.00007   0.00115   0.00017   0.00141   0.00063
 301        3PY         0.00093  -0.00126  -0.00007  -0.00089  -0.00034
 302        3PZ        -0.00002   0.00019  -0.00151   0.00072  -0.00171
 303        4S         -0.04206   0.00370   0.00013  -0.00303  -0.00097
 304        4PX        -0.00689  -0.00961  -0.00074  -0.00946  -0.00445
 305        4PY        -0.00681   0.01776   0.00065   0.00353   0.00154
 306        4PZ        -0.00045  -0.00156   0.00547  -0.00546   0.01363
 307        5S          0.01008   0.03928   0.00123   0.02882   0.00921
 308        5PX        -0.00985  -0.02418  -0.00084  -0.01811  -0.00816
 309        5PY         0.01965   0.03081   0.00085   0.03872   0.01307
 310        5PZ        -0.00131  -0.00346   0.00270  -0.01046   0.02280
 311        6D 0        0.00010  -0.00061   0.00015  -0.00072  -0.00001
 312        6D+1        0.00005   0.00008   0.00076  -0.00017   0.00094
 313        6D-1       -0.00014  -0.00004  -0.00076   0.00031  -0.00096
 314        6D+2        0.00018  -0.00012  -0.00006   0.00019  -0.00000
 315        6D-2       -0.00155  -0.00026   0.00008   0.00038   0.00025
 316 18  C  1S          0.00828   0.10122  -0.17343   0.47568  -0.22407
 317        2S          0.00685   0.08344  -0.14269   0.39141  -0.18430
 318        2PX         0.00017  -0.00032   0.00015   0.00041  -0.00022
 319        2PY        -0.00018   0.00027  -0.00034  -0.00001  -0.00002
 320        2PZ         0.00045   0.00001  -0.00007  -0.00022   0.00007
 321        3S          0.00137   0.00371  -0.00789   0.01775  -0.00921
 322        3PX        -0.00041   0.00126  -0.00040  -0.00128   0.00061
 323        3PY         0.00048  -0.00063   0.00060   0.00122  -0.00038
 324        3PZ        -0.00109   0.00011  -0.00074   0.00237  -0.00120
 325        4S         -0.00237  -0.00888   0.01502  -0.03351   0.02597
 326        4PX         0.00137  -0.00145   0.00391   0.00156   0.00135
 327        4PY        -0.00320   0.00056   0.00239  -0.00601   0.00228
 328        4PZ         0.00065  -0.00391   0.00478  -0.01226   0.00948
 329        5S         -0.01818  -0.06697  -0.00112  -0.03360  -0.02737
 330        5PX        -0.00283  -0.00705  -0.00474  -0.00097   0.00714
 331        5PY         0.00069  -0.00157   0.00353  -0.00337  -0.01088
 332        5PZ        -0.00459  -0.01247  -0.00097  -0.00638  -0.00427
 333        6D 0       -0.00088   0.00074  -0.00025   0.00007   0.00010
 334        6D+1       -0.00056   0.00032  -0.00037  -0.00032   0.00009
 335        6D-1        0.00058  -0.00040   0.00069  -0.00014   0.00018
 336        6D+2        0.00018  -0.00016  -0.00005   0.00020  -0.00009
 337        6D-2        0.00000   0.00074  -0.00026  -0.00123   0.00052
 338 19  H  1S         -0.00006  -0.00003   0.00002  -0.00003  -0.00001
 339        2S          0.00022   0.00017  -0.00017   0.00011   0.00017
 340        3S          0.00041   0.00012  -0.00066  -0.00056   0.00105
 341 20  H  1S         -0.00006  -0.00002  -0.00002  -0.00003  -0.00001
 342        2S          0.00021   0.00016   0.00018   0.00019  -0.00008
 343        3S          0.00041   0.00009   0.00065   0.00019  -0.00116
 344 21  H  1S         -0.00008  -0.00002  -0.00004  -0.00000   0.00001
 345        2S          0.00028   0.00026   0.00033   0.00004  -0.00008
 346        3S          0.00114  -0.00023  -0.00082   0.00153  -0.00041
 347 22  Co 1S         -0.00000  -0.00000  -0.00000  -0.00000  -0.00000
 348        2S          0.00000  -0.00001  -0.00000  -0.00000  -0.00000
 349        3S         -0.00000   0.00002   0.00000   0.00000   0.00000
 350        4S          0.00001  -0.00006  -0.00000  -0.00001  -0.00000
 351        5S         -0.00001   0.00014   0.00000   0.00003   0.00001
 352        6S          0.00008  -0.00028  -0.00001  -0.00002  -0.00001
 353        7S         -0.00038   0.00004   0.00000  -0.00022  -0.00007
 354        8S          0.00273   0.00384   0.00009   0.00260   0.00082
 355        9S         -0.01138   0.01218   0.00032  -0.00922  -0.00298
 356       10S         -0.00006   0.00086   0.00003  -0.00015  -0.00005
 357       11PX        -0.00000  -0.00001  -0.00000  -0.00001  -0.00000
 358       11PY        -0.00000  -0.00001  -0.00000  -0.00000  -0.00000
 359       11PZ        -0.00000  -0.00000  -0.00000  -0.00000   0.00000
 360       12PX         0.00002   0.00007   0.00000   0.00004   0.00001
 361       12PY         0.00001   0.00008   0.00000   0.00003   0.00001
 362       12PZ         0.00000   0.00000   0.00001   0.00000   0.00000
 363       13PX        -0.00008  -0.00023  -0.00000  -0.00012  -0.00004
 364       13PY        -0.00004  -0.00028  -0.00001  -0.00010  -0.00003
 365       13PZ        -0.00001  -0.00001  -0.00003  -0.00001  -0.00000
 366       14PX         0.00017   0.00054   0.00001   0.00027   0.00009
 367       14PY         0.00007   0.00064   0.00002   0.00023   0.00007
 368       14PZ         0.00001   0.00003   0.00006   0.00002  -0.00000
 369       15PX        -0.00029  -0.00081  -0.00000  -0.00045  -0.00014
 370       15PY         0.00014  -0.00108  -0.00004  -0.00027  -0.00009
 371       15PZ        -0.00003  -0.00004  -0.00020  -0.00001  -0.00008
 372       16PX         0.00179  -0.00467  -0.00074   0.00134   0.00002
 373       16PY        -0.00558   0.00364   0.00031  -0.00372  -0.00106
 374       16PZ         0.00033  -0.00073   0.00637  -0.00103   0.00409
 375       17PX        -0.02643  -0.09380  -0.00372  -0.03099  -0.01076
 376       17PY        -0.02836  -0.08489  -0.00198  -0.02609  -0.00801
 377       17PZ        -0.00162  -0.00672   0.01232  -0.00505   0.00829
 378       18D 0       -0.00002   0.00000   0.00000   0.00000   0.00000
 379       18D+1        0.00000  -0.00000   0.00001  -0.00001   0.00002
 380       18D-1       -0.00000  -0.00000   0.00001   0.00000  -0.00000
 381       18D+2       -0.00001  -0.00001  -0.00000   0.00000  -0.00000
 382       18D-2       -0.00000   0.00000  -0.00000   0.00000   0.00000
 383       19D 0        0.00008  -0.00001  -0.00001   0.00001  -0.00001
 384       19D+1       -0.00001   0.00001  -0.00008   0.00002  -0.00007
 385       19D-1        0.00000   0.00000  -0.00008   0.00000  -0.00002
 386       19D+2        0.00001   0.00008   0.00001  -0.00004  -0.00001
 387       19D-2       -0.00001  -0.00003   0.00000  -0.00003  -0.00001
 388       20D 0       -0.00036  -0.00020   0.00001  -0.00011   0.00001
 389       20D+1        0.00005  -0.00000   0.00016  -0.00006   0.00024
 390       20D-1        0.00001   0.00003   0.00019   0.00005  -0.00004
 391       20D+2        0.00003  -0.00016  -0.00003   0.00010   0.00001
 392       20D-2        0.00025   0.00053   0.00000   0.00036   0.00013
 393       21D 0       -0.00094   0.00127  -0.00118   0.00170   0.00014
 394       21D+1       -0.00107   0.00126  -0.01036   0.00035  -0.00521
 395       21D-1       -0.00072   0.00072  -0.00982   0.00241  -0.00851
 396       21D+2       -0.01386   0.01275   0.00171  -0.00927  -0.00222
 397       21D-2       -0.00297   0.00043   0.00063  -0.00043   0.00057
 398       22F 0       -0.00001   0.00001  -0.00008   0.00000  -0.00003
 399       22F+1       -0.00002   0.00001   0.00001  -0.00002  -0.00001
 400       22F-1        0.00008  -0.00004   0.00001  -0.00002   0.00001
 401       22F+2       -0.00000  -0.00000   0.00000   0.00003  -0.00005
 402       22F-2        0.00000  -0.00001   0.00010  -0.00002   0.00009
 403       22F+3        0.00004  -0.00006  -0.00001   0.00006   0.00002
 404       22F-3        0.00011  -0.00009  -0.00001   0.00005   0.00000
 405 23  C  1S         -0.00001  -0.00016   0.00021   0.00008   0.00040
 406        2S         -0.00000  -0.00012   0.00016   0.00007   0.00031
 407        2PX         0.00001   0.00001   0.00007  -0.00001   0.00003
 408        2PY         0.00004  -0.00003   0.00005   0.00000   0.00005
 409        2PZ         0.00003  -0.00001  -0.00000   0.00001  -0.00000
 410        3S         -0.00016  -0.00002   0.00005   0.00009   0.00026
 411        3PX        -0.00008  -0.00008  -0.00040  -0.00002  -0.00020
 412        3PY        -0.00022   0.00011  -0.00026  -0.00003  -0.00030
 413        3PZ        -0.00014   0.00004  -0.00004  -0.00003  -0.00004
 414        4S          0.00407   0.00023   0.00533  -0.00026   0.00177
 415        4PX        -0.00106   0.00075  -0.00086   0.00026  -0.00022
 416        4PY        -0.00047   0.00058  -0.00104   0.00018  -0.00015
 417        4PZ        -0.00080   0.00005  -0.00068   0.00044   0.00043
 418        5S          0.01626   0.03305  -0.01931   0.01496  -0.01576
 419        5PX        -0.00162  -0.00426   0.00215  -0.00335   0.00116
 420        5PY        -0.00082  -0.00455   0.00251  -0.00112   0.00076
 421        5PZ        -0.00283  -0.00541   0.00271  -0.00162   0.00243
 422        6D 0        0.00002   0.00003  -0.00002   0.00004  -0.00002
 423        6D+1        0.00004  -0.00002   0.00000  -0.00002   0.00001
 424        6D-1        0.00005  -0.00006  -0.00001   0.00004  -0.00002
 425        6D+2       -0.00004   0.00007  -0.00000  -0.00009   0.00003
 426        6D-2        0.00003  -0.00009   0.00009  -0.00003   0.00005
 427 24  C  1S          0.00002  -0.00006   0.00014  -0.00007  -0.00008
 428        2S          0.00001  -0.00004   0.00011  -0.00006  -0.00006
 429        2PX        -0.00004   0.00003   0.00001  -0.00004  -0.00001
 430        2PY        -0.00004   0.00004   0.00004  -0.00002   0.00004
 431        2PZ        -0.00001   0.00002  -0.00002  -0.00002  -0.00001
 432        3S          0.00020  -0.00012   0.00010   0.00004  -0.00021
 433        3PX         0.00017  -0.00020  -0.00006   0.00018   0.00004
 434        3PY         0.00017  -0.00029  -0.00027   0.00011  -0.00017
 435        3PZ        -0.00001  -0.00009   0.00010   0.00012   0.00005
 436        4S         -0.00383   0.00643   0.00244  -0.00256   0.00408
 437        4PX         0.00064  -0.00020  -0.00061   0.00057  -0.00022
 438        4PY         0.00158  -0.00119  -0.00036   0.00112  -0.00141
 439        4PZ         0.00038  -0.00036   0.00006   0.00009  -0.00075
 440        5S          0.00421   0.01862   0.01241  -0.00028   0.01926
 441        5PX        -0.00130  -0.00018   0.00053  -0.00070   0.00109
 442        5PY        -0.00137  -0.00442  -0.00141  -0.00083  -0.00250
 443        5PZ        -0.00067  -0.00153  -0.00173  -0.00022  -0.00240
 444        6D 0        0.00002   0.00002  -0.00005   0.00006  -0.00004
 445        6D+1       -0.00005   0.00001  -0.00004   0.00001  -0.00003
 446        6D-1       -0.00008   0.00005  -0.00004   0.00000  -0.00003
 447        6D+2       -0.00003   0.00004  -0.00004   0.00003  -0.00006
 448        6D-2       -0.00010  -0.00001   0.00001  -0.00007  -0.00000
 449 25  C  1S          0.00002  -0.00005  -0.00015  -0.00010   0.00002
 450        2S          0.00001  -0.00003  -0.00011  -0.00008   0.00001
 451        2PX        -0.00004   0.00004  -0.00000  -0.00004  -0.00002
 452        2PY        -0.00004   0.00004  -0.00004   0.00000  -0.00004
 453        2PZ        -0.00000  -0.00001  -0.00002   0.00002  -0.00000
 454        3S          0.00019  -0.00011  -0.00011  -0.00009   0.00020
 455        3PX         0.00017  -0.00022   0.00003   0.00019   0.00008
 456        3PY         0.00017  -0.00030   0.00026  -0.00001   0.00020
 457        3PZ         0.00003   0.00006   0.00010  -0.00009  -0.00002
 458        4S         -0.00380   0.00650  -0.00204   0.00025  -0.00485
 459        4PX         0.00071  -0.00029   0.00057   0.00028   0.00064
 460        4PY         0.00155  -0.00116   0.00029   0.00012   0.00177
 461        4PZ        -0.00035   0.00037   0.00016   0.00041  -0.00067
 462        5S          0.00432   0.01949  -0.01124   0.01039  -0.01604
 463        5PX        -0.00140  -0.00045  -0.00020  -0.00024  -0.00092
 464        5PY        -0.00135  -0.00442   0.00103  -0.00195   0.00146
 465        5PZ         0.00051   0.00185  -0.00178   0.00160  -0.00215
 466        6D 0        0.00003   0.00002   0.00004   0.00003   0.00006
 467        6D+1        0.00004  -0.00000  -0.00004   0.00000  -0.00004
 468        6D-1        0.00006  -0.00005  -0.00004   0.00000  -0.00002
 469        6D+2       -0.00004   0.00004   0.00005  -0.00001   0.00007
 470        6D-2       -0.00011   0.00000  -0.00001  -0.00006  -0.00003
 471 26  C  1S         -0.00001  -0.00014  -0.00022   0.00030  -0.00028
 472        2S         -0.00000  -0.00011  -0.00017   0.00023  -0.00022
 473        2PX         0.00002   0.00001  -0.00007   0.00001  -0.00003
 474        2PY         0.00004  -0.00003  -0.00005   0.00003  -0.00004
 475        2PZ        -0.00003   0.00001  -0.00001  -0.00000  -0.00001
 476        3S         -0.00015  -0.00001  -0.00006   0.00023  -0.00016
 477        3PX        -0.00010  -0.00009   0.00039  -0.00013   0.00016
 478        3PY        -0.00021   0.00010   0.00026  -0.00019   0.00023
 479        3PZ         0.00014  -0.00007   0.00001   0.00004  -0.00000
 480        4S          0.00405   0.00049  -0.00530   0.00072  -0.00160
 481        4PX        -0.00119   0.00071   0.00102   0.00022   0.00031
 482        4PY        -0.00043   0.00054   0.00104   0.00004   0.00023
 483        4PZ         0.00061   0.00008  -0.00056  -0.00061   0.00014
 484        5S          0.01615   0.03158   0.02088   0.00337   0.02160
 485        5PX        -0.00212  -0.00501  -0.00290  -0.00206  -0.00341
 486        5PY        -0.00066  -0.00410  -0.00257  -0.00050  -0.00110
 487        5PZ         0.00251   0.00459   0.00264  -0.00040   0.00241
 488        6D 0        0.00001   0.00003   0.00003   0.00002   0.00005
 489        6D+1       -0.00006   0.00003   0.00001  -0.00001  -0.00001
 490        6D-1       -0.00004   0.00005  -0.00002  -0.00002  -0.00005
 491        6D+2       -0.00003   0.00006   0.00001  -0.00006  -0.00007
 492        6D-2        0.00003  -0.00009  -0.00009   0.00000  -0.00005
 493 27  C  1S          0.00002  -0.00016  -0.00001  -0.00001  -0.00000
 494        2S          0.00001  -0.00011  -0.00000   0.00000  -0.00000
 495        2PX         0.00005  -0.00003   0.00000   0.00004   0.00002
 496        2PY         0.00005  -0.00004  -0.00000   0.00003   0.00001
 497        2PZ         0.00000  -0.00000  -0.00003   0.00001  -0.00004
 498        3S         -0.00005  -0.00012  -0.00000  -0.00021  -0.00007
 499        3PX        -0.00033   0.00019  -0.00000  -0.00026  -0.00011
 500        3PY        -0.00028   0.00017   0.00001  -0.00018  -0.00005
 501        3PZ        -0.00002   0.00001   0.00012  -0.00009   0.00022
 502        4S          0.00541  -0.00149  -0.00009   0.00652   0.00209
 503        4PX        -0.00178   0.00095   0.00004  -0.00236  -0.00075
 504        4PY        -0.00061   0.00121   0.00004  -0.00015  -0.00005
 505        4PZ        -0.00015   0.00005   0.00011  -0.00019  -0.00015
 506        5S          0.00169   0.01722   0.00055   0.01419   0.00450
 507        5PX        -0.00122  -0.00525  -0.00039  -0.00236  -0.00100
 508        5PY        -0.00144  -0.00291   0.00000   0.00003   0.00010
 509        5PZ        -0.00009  -0.00049   0.00254  -0.00100   0.00240
 510        6D 0       -0.00006   0.00010  -0.00002  -0.00004  -0.00002
 511        6D+1        0.00001  -0.00001  -0.00013   0.00001  -0.00002
 512        6D-1        0.00000  -0.00001  -0.00006   0.00000  -0.00000
 513        6D+2        0.00004  -0.00001   0.00001   0.00003   0.00001
 514        6D-2        0.00004  -0.00014  -0.00000   0.00002   0.00001
 515 28  H  1S         -0.00000  -0.00002  -0.00000  -0.00003  -0.00001
 516        2S         -0.00011   0.00022   0.00001  -0.00001  -0.00000
 517        3S          0.00070   0.00181   0.00004   0.00058   0.00018
 518 29  H  1S         -0.00001  -0.00004   0.00001  -0.00001   0.00001
 519        2S         -0.00001   0.00024  -0.00023   0.00008  -0.00009
 520        3S          0.00023   0.00107   0.00042  -0.00005  -0.00023
 521 30  H  1S         -0.00001  -0.00002   0.00002  -0.00002  -0.00000
 522        2S          0.00019  -0.00010  -0.00017   0.00017  -0.00009
 523        3S          0.00055   0.00104  -0.00063   0.00064   0.00006
 524 31  H  1S         -0.00001  -0.00002  -0.00002  -0.00002  -0.00001
 525        2S          0.00019  -0.00010   0.00016   0.00010   0.00017
 526        3S          0.00055   0.00100   0.00068   0.00058   0.00033
 527 32  H  1S         -0.00001  -0.00004  -0.00001  -0.00001  -0.00001
 528        2S         -0.00001   0.00023   0.00024   0.00001   0.00012
 529        3S          0.00023   0.00110  -0.00034  -0.00019   0.00015
 530 33  C  1S          0.00826   0.09232   0.17418   0.25978   0.45875
 531        2S          0.00684   0.07611   0.14331   0.21381   0.37742
 532        2PX         0.00025  -0.00030  -0.00016   0.00018   0.00037
 533        2PY        -0.00020   0.00025   0.00035  -0.00000   0.00002
 534        2PZ        -0.00040  -0.00008  -0.00012   0.00017   0.00026
 535        3S          0.00137   0.00330   0.00791   0.00922   0.01782
 536        3PX        -0.00060   0.00122   0.00061  -0.00043  -0.00078
 537        3PY         0.00054  -0.00058  -0.00068   0.00069   0.00088
 538        3PZ         0.00097   0.00019  -0.00058  -0.00139  -0.00260
 539        4S         -0.00236  -0.00814  -0.01521  -0.01245  -0.04065
 540        4PX         0.00145  -0.00190  -0.00486   0.00109  -0.00300
 541        4PY        -0.00322   0.00088  -0.00204  -0.00332  -0.00450
 542        4PZ        -0.00021   0.00333   0.00418   0.00505   0.01482
 543        5S         -0.01844  -0.06769  -0.00244  -0.04298   0.00313
 544        5PX        -0.00382  -0.00912   0.00426   0.00191  -0.00626
 545        5PY         0.00108  -0.00106  -0.00357  -0.00857   0.00688
 546        5PZ         0.00396   0.01113   0.00070   0.00865  -0.00142
 547        6D 0       -0.00059   0.00054   0.00008   0.00019   0.00005
 548        6D+1        0.00083  -0.00057  -0.00045   0.00020   0.00036
 549        6D-1       -0.00063   0.00054   0.00078  -0.00009   0.00002
 550        6D+2        0.00008  -0.00010   0.00008   0.00007   0.00013
 551        6D-2        0.00016   0.00061   0.00015  -0.00068  -0.00115
 552 34  C  1S         -0.00022   0.37519   0.36972  -0.03695  -0.19506
 553        2S         -0.00008   0.30881   0.30419  -0.03030  -0.16044
 554        2PX        -0.00005   0.00009   0.00016   0.00008   0.00032
 555        2PY        -0.00002   0.00022   0.00014  -0.00016  -0.00046
 556        2PZ         0.00007  -0.00031   0.00057   0.00022   0.00005
 557        3S         -0.00100   0.01483   0.01373  -0.00190  -0.00651
 558        3PX        -0.00002   0.00149   0.00101  -0.00045  -0.00167
 559        3PY         0.00030  -0.00103  -0.00075   0.00062   0.00152
 560        3PZ        -0.00016   0.00028  -0.00269  -0.00037  -0.00002
 561        4S          0.00715  -0.01911  -0.02150   0.00552   0.01839
 562        4PX         0.00339  -0.00736  -0.00689   0.00284   0.00696
 563        4PY         0.00061  -0.00055   0.00020   0.00067  -0.00685
 564        4PZ         0.00016   0.00136   0.00527   0.00106  -0.00470
 565        5S         -0.01428  -0.03858  -0.01454   0.01228  -0.06450
 566        5PX        -0.00281  -0.00824  -0.00295   0.00054  -0.01093
 567        5PY         0.00018  -0.00147  -0.00123  -0.00161   0.00373
 568        5PZ        -0.00084   0.00145   0.00323   0.00055   0.00331
 569        6D 0       -0.00003  -0.00048   0.00173   0.00035   0.00014
 570        6D+1       -0.00026   0.00038  -0.00022  -0.00060  -0.00046
 571        6D-1        0.00021  -0.00015   0.00016   0.00046   0.00048
 572        6D+2        0.00005  -0.00019  -0.00015   0.00002  -0.00009
 573        6D-2        0.00001  -0.00062  -0.00020   0.00051   0.00118
 574 35  C  1S         -0.00022   0.39656  -0.34608  -0.14713   0.13489
 575        2S         -0.00008   0.32640  -0.28473  -0.12095   0.11100
 576        2PX        -0.00004   0.00005  -0.00027   0.00028  -0.00020
 577        2PY        -0.00003   0.00025  -0.00009  -0.00040   0.00027
 578        2PZ        -0.00007   0.00028   0.00056  -0.00013  -0.00015
 579        3S         -0.00100   0.01561  -0.01280  -0.00547   0.00410
 580        3PX        -0.00005   0.00155  -0.00039  -0.00136   0.00103
 581        3PY         0.00031  -0.00107   0.00051   0.00141  -0.00086
 582        3PZ         0.00014   0.00024  -0.00286  -0.00006   0.00044
 583        4S          0.00716  -0.02034   0.02021   0.01541  -0.01163
 584        4PX         0.00337  -0.00731   0.00532   0.00594  -0.00304
 585        4PY         0.00061  -0.00065   0.00012  -0.00328   0.00568
 586        4PZ         0.00044  -0.00305   0.00628   0.00328  -0.00542
 587        5S         -0.01404  -0.04077   0.01233  -0.02700   0.05981
 588        5PX        -0.00284  -0.00823   0.00188  -0.00529   0.00862
 589        5PY         0.00015  -0.00145   0.00136   0.00068  -0.00376
 590        5PZ         0.00023  -0.00300   0.00349  -0.00341   0.00431
 591        6D 0        0.00007  -0.00048  -0.00175   0.00061   0.00007
 592        6D+1        0.00026  -0.00022   0.00034   0.00051   0.00000
 593        6D-1       -0.00020  -0.00004   0.00003  -0.00039   0.00001
 594        6D+2        0.00001  -0.00014   0.00013  -0.00013   0.00008
 595        6D-2        0.00006  -0.00066   0.00013   0.00124  -0.00067
 596 36  H  1S         -0.00009  -0.00012   0.00006   0.00014  -0.00010
 597        2S          0.00001  -0.00050  -0.00080  -0.00079  -0.00015
 598        3S         -0.00034  -0.00083   0.00176  -0.00228   0.00180
 599 37  H  1S         -0.00003  -0.00006   0.00011  -0.00005  -0.00022
 600        2S         -0.00059  -0.00007  -0.00011  -0.00058   0.00111
 601        3S          0.00052  -0.00026   0.00001  -0.00012   0.00365
 602 38  H  1S         -0.00003  -0.00006  -0.00012  -0.00017   0.00015
 603        2S         -0.00059  -0.00008   0.00011   0.00017  -0.00124
 604        3S          0.00052  -0.00025  -0.00004   0.00202  -0.00304
 605 39  H  1S         -0.00009  -0.00011  -0.00007   0.00005   0.00016
 606        2S          0.00001  -0.00054   0.00078  -0.00072  -0.00032
 607        3S         -0.00034  -0.00072  -0.00178  -0.00086  -0.00280
 608 40  H  1S         -0.00008  -0.00003   0.00004   0.00000  -0.00001
 609        2S          0.00028   0.00028  -0.00032  -0.00001   0.00009
 610        3S          0.00114  -0.00022   0.00083   0.00102   0.00122
                          16        17        18        19        20
                           O         O         O         O         O
     Eigenvalues --   -10.21834 -10.21831 -10.21705 -10.21659 -10.21535
   1 1   Fe 1S         -0.00000  -0.00000  -0.00000  -0.00000  -0.00000
   2        2S          0.00000   0.00000   0.00000   0.00000   0.00000
   3        3S         -0.00000  -0.00000  -0.00000  -0.00000  -0.00000
   4        4S          0.00000   0.00000   0.00000   0.00000   0.00000
   5        5S         -0.00001  -0.00000  -0.00001  -0.00000  -0.00001
   6        6S          0.00003   0.00001   0.00002   0.00000   0.00002
   7        7S         -0.00006  -0.00001  -0.00005  -0.00000  -0.00005
   8        8S         -0.00113  -0.00018   0.00069  -0.00001   0.00036
   9        9S          0.00538   0.00103  -0.00794   0.00007   0.00188
  10       10S          0.00042   0.00007   0.00058   0.00000   0.00003
  11       11PX         0.00000  -0.00000  -0.00000   0.00000  -0.00000
  12       11PY         0.00000   0.00000   0.00000  -0.00000   0.00000
  13       11PZ        -0.00000   0.00000  -0.00000  -0.00000  -0.00000
  14       12PX        -0.00000   0.00000   0.00000  -0.00000   0.00000
  15       12PY        -0.00000  -0.00000  -0.00001   0.00000  -0.00000
  16       12PZ         0.00000  -0.00000   0.00000   0.00000   0.00000
  17       13PX         0.00000  -0.00000  -0.00000   0.00000  -0.00000
  18       13PY         0.00001   0.00000   0.00002  -0.00000   0.00001
  19       13PZ        -0.00000   0.00001  -0.00000  -0.00001  -0.00000
  20       14PX        -0.00000   0.00000   0.00000  -0.00000   0.00000
  21       14PY        -0.00002  -0.00000  -0.00005   0.00000  -0.00003
  22       14PZ         0.00000  -0.00002   0.00000   0.00003   0.00000
  23       15PX         0.00001  -0.00000  -0.00000   0.00000   0.00000
  24       15PY         0.00001   0.00000   0.00006  -0.00000   0.00004
  25       15PZ        -0.00000   0.00002  -0.00000  -0.00004  -0.00000
  26       16PX        -0.00023  -0.00004  -0.00003  -0.00001  -0.00023
  27       16PY         0.00034   0.00005   0.00059   0.00001  -0.00008
  28       16PZ        -0.00002  -0.00008  -0.00002   0.00012  -0.00002
  29       17PX         0.00233   0.00071  -0.00474  -0.00018   0.00577
  30       17PY         0.01122   0.00170  -0.00384   0.00017   0.00234
  31       17PZ         0.00054  -0.00396  -0.00023   0.00128   0.00047
  32       18D 0        0.00000   0.00000  -0.00000   0.00000  -0.00000
  33       18D+1       -0.00000  -0.00000  -0.00000  -0.00000   0.00000
  34       18D-1       -0.00000   0.00000  -0.00000  -0.00000  -0.00000
  35       18D+2       -0.00000  -0.00000  -0.00001  -0.00000  -0.00000
  36       18D-2       -0.00000  -0.00000  -0.00000  -0.00000  -0.00000
  37       19D 0       -0.00001  -0.00000   0.00001  -0.00000   0.00001
  38       19D+1        0.00000   0.00000   0.00000   0.00000   0.00000
  39       19D-1        0.00000  -0.00001   0.00000   0.00000   0.00000
  40       19D+2        0.00002   0.00000   0.00004   0.00000   0.00001
  41       19D-2        0.00000   0.00000   0.00001  -0.00000   0.00001
  42       20D 0        0.00003   0.00000  -0.00003   0.00000  -0.00002
  43       20D+1       -0.00001  -0.00001  -0.00001   0.00000  -0.00000
  44       20D-1       -0.00001   0.00003  -0.00001  -0.00001  -0.00000
  45       20D+2       -0.00007  -0.00001  -0.00014  -0.00000  -0.00005
  46       20D-2       -0.00002  -0.00001  -0.00003   0.00000  -0.00001
  47       21D 0       -0.00031  -0.00002   0.00004  -0.00002   0.00010
  48       21D+1       -0.00001   0.00018  -0.00003  -0.00009  -0.00001
  49       21D-1        0.00006  -0.00017  -0.00002  -0.00018   0.00004
  50       21D+2       -0.00023  -0.00003  -0.00017   0.00003   0.00025
  51       21D-2        0.00052   0.00010   0.00005   0.00002   0.00024
  52       22F 0        0.00000  -0.00000   0.00000  -0.00000   0.00000
  53       22F+1        0.00000   0.00000  -0.00000   0.00000   0.00000
  54       22F-1       -0.00000  -0.00000  -0.00001  -0.00000  -0.00000
  55       22F+2       -0.00000   0.00000  -0.00000   0.00000  -0.00000
  56       22F-2       -0.00000   0.00000   0.00000  -0.00000  -0.00000
  57       22F+3       -0.00001  -0.00000  -0.00001  -0.00000  -0.00000
  58       22F-3       -0.00001  -0.00000  -0.00001   0.00000  -0.00001
  59 2   C  1S          0.00000   0.00000   0.00000   0.00001  -0.00000
  60        2S          0.00000   0.00000   0.00000   0.00000  -0.00000
  61        2PX         0.00001  -0.00000  -0.00000   0.00000   0.00000
  62        2PY        -0.00000   0.00001   0.00000   0.00000  -0.00000
  63        2PZ        -0.00000   0.00000  -0.00001   0.00000  -0.00000
  64        3S          0.00000   0.00002   0.00001   0.00003   0.00001
  65        3PX        -0.00003   0.00001   0.00001   0.00000  -0.00002
  66        3PY         0.00002  -0.00003  -0.00001  -0.00001   0.00001
  67        3PZ         0.00002  -0.00001   0.00002  -0.00000   0.00001
  68        4S         -0.00014  -0.00020  -0.00001  -0.00017  -0.00021
  69        4PX         0.00001   0.00001  -0.00001  -0.00006  -0.00002
  70        4PY        -0.00006   0.00004  -0.00007  -0.00001   0.00004
  71        4PZ         0.00004   0.00007  -0.00017   0.00006   0.00026
  72        5S          0.00376   0.01420  -0.00678  -0.00013   0.00826
  73        5PX         0.00088   0.00004   0.00059   0.00013   0.00086
  74        5PY         0.00052   0.00098  -0.00153   0.00018   0.00099
  75        5PZ        -0.00073  -0.00202   0.00039  -0.00029  -0.00141
  76        6D 0       -0.00001  -0.00001  -0.00000   0.00000  -0.00000
  77        6D+1        0.00000  -0.00000  -0.00001   0.00001   0.00001
  78        6D-1        0.00001  -0.00000   0.00001  -0.00000  -0.00000
  79        6D+2        0.00000  -0.00001   0.00001  -0.00000  -0.00000
  80        6D-2       -0.00000   0.00000   0.00000  -0.00000   0.00001
  81 3   C  1S         -0.00000  -0.00000   0.00000  -0.00000  -0.00001
  82        2S         -0.00000  -0.00000   0.00000  -0.00000  -0.00000
  83        2PX         0.00000   0.00000  -0.00000   0.00000  -0.00000
  84        2PY         0.00001   0.00000   0.00001  -0.00000  -0.00000
  85        2PZ         0.00000  -0.00001  -0.00000  -0.00000   0.00000
  86        3S         -0.00003  -0.00000   0.00004   0.00000  -0.00009
  87        3PX        -0.00002  -0.00001   0.00000  -0.00000   0.00000
  88        3PY        -0.00004  -0.00001  -0.00003   0.00000   0.00002
  89        3PZ        -0.00001   0.00004   0.00000   0.00002  -0.00000
  90        4S          0.00001  -0.00001  -0.00045  -0.00000   0.00090
  91        4PX         0.00002   0.00002   0.00022   0.00001  -0.00023
  92        4PY         0.00017   0.00002  -0.00008  -0.00000   0.00031
  93        4PZ         0.00001  -0.00010   0.00003   0.00000  -0.00004
  94        5S         -0.00089   0.00066   0.00160   0.00010  -0.00905
  95        5PX         0.00027   0.00013  -0.00035   0.00001   0.00022
  96        5PY         0.00023   0.00011   0.00073   0.00002  -0.00186
  97        5PZ         0.00017  -0.00155  -0.00023   0.00018   0.00005
  98        6D 0        0.00000   0.00000  -0.00001  -0.00000   0.00000
  99        6D+1       -0.00000   0.00000   0.00000  -0.00000  -0.00000
 100        6D-1        0.00000  -0.00001   0.00000  -0.00000  -0.00000
 101        6D+2        0.00000   0.00000   0.00000   0.00000   0.00000
 102        6D-2        0.00000   0.00000   0.00001   0.00000  -0.00001
 103 4   C  1S          0.00000  -0.00000   0.00000  -0.00001  -0.00000
 104        2S          0.00000  -0.00000   0.00000  -0.00000  -0.00000
 105        2PX         0.00000   0.00000  -0.00000  -0.00000   0.00000
 106        2PY        -0.00000  -0.00001   0.00000  -0.00000  -0.00000
 107        2PZ         0.00001   0.00000   0.00000   0.00000   0.00000
 108        3S          0.00001  -0.00003   0.00001  -0.00003   0.00001
 109        3PX        -0.00002  -0.00001   0.00001  -0.00000  -0.00001
 110        3PY         0.00000   0.00003  -0.00001   0.00001   0.00001
 111        3PZ        -0.00002  -0.00001  -0.00002  -0.00000  -0.00001
 112        4S         -0.00023   0.00021   0.00003   0.00020  -0.00024
 113        4PX         0.00004  -0.00003  -0.00004   0.00004   0.00005
 114        4PY        -0.00005  -0.00003  -0.00004   0.00004   0.00002
 115        4PZ        -0.00006   0.00005   0.00018   0.00007  -0.00027
 116        5S          0.00809  -0.01388  -0.00610   0.00063   0.00787
 117        5PX         0.00041   0.00070   0.00035  -0.00019   0.00048
 118        5PY         0.00102  -0.00099  -0.00121  -0.00008   0.00108
 119        5PZ         0.00135  -0.00178  -0.00027  -0.00029   0.00139
 120        6D 0       -0.00001   0.00001   0.00000   0.00000  -0.00001
 121        6D+1        0.00000  -0.00000   0.00001   0.00001  -0.00001
 122        6D-1       -0.00001  -0.00000  -0.00001  -0.00000   0.00000
 123        6D+2       -0.00000   0.00001   0.00001   0.00000   0.00000
 124        6D-2        0.00000  -0.00000   0.00000   0.00000   0.00001
 125 5   C  1S          0.00001   0.00001  -0.00000  -0.00000   0.00000
 126        2S          0.00000   0.00000  -0.00000  -0.00000  -0.00000
 127        2PX        -0.00000   0.00001   0.00001  -0.00000  -0.00001
 128        2PY        -0.00000   0.00000   0.00001   0.00000  -0.00000
 129        2PZ         0.00000   0.00001   0.00001  -0.00000  -0.00000
 130        3S          0.00004   0.00005  -0.00002  -0.00003   0.00000
 131        3PX         0.00001  -0.00002  -0.00003   0.00000   0.00004
 132        3PY         0.00001  -0.00000  -0.00005  -0.00001   0.00001
 133        3PZ        -0.00001  -0.00003  -0.00003   0.00001   0.00001
 134        4S         -0.00019  -0.00042  -0.00027   0.00022   0.00027
 135        4PX        -0.00012  -0.00005   0.00014  -0.00003  -0.00015
 136        4PY        -0.00011   0.00006   0.00017   0.00008  -0.00009
 137        4PZ         0.00001  -0.00003   0.00008   0.00010   0.00001
 138        5S         -0.00217   0.00877   0.00480   0.00549  -0.00151
 139        5PX        -0.00056   0.00188   0.00099  -0.00013  -0.00043
 140        5PY         0.00068  -0.00353   0.00015   0.00120  -0.00025
 141        5PZ        -0.00037   0.00071  -0.00015   0.00150  -0.00024
 142        6D 0        0.00001  -0.00000   0.00000   0.00001   0.00000
 143        6D+1       -0.00000   0.00001   0.00000   0.00000  -0.00000
 144        6D-1        0.00000  -0.00000   0.00001   0.00000  -0.00001
 145        6D+2        0.00000  -0.00000   0.00000  -0.00000  -0.00000
 146        6D-2        0.00000   0.00000   0.00001   0.00000  -0.00001
 147 6   C  1S          0.00001  -0.00000  -0.00000   0.00000   0.00000
 148        2S          0.00000  -0.00000  -0.00000   0.00000  -0.00000
 149        2PX        -0.00000  -0.00001   0.00001   0.00000  -0.00001
 150        2PY        -0.00000  -0.00000   0.00001  -0.00000  -0.00000
 151        2PZ        -0.00000   0.00000  -0.00001  -0.00000  -0.00000
 152        3S          0.00006  -0.00003  -0.00002   0.00003   0.00001
 153        3PX         0.00000   0.00003  -0.00004  -0.00000   0.00004
 154        3PY         0.00001   0.00001  -0.00005   0.00001   0.00001
 155        3PZ         0.00001  -0.00002   0.00003   0.00001   0.00000
 156        4S         -0.00032   0.00028  -0.00022  -0.00026   0.00019
 157        4PX        -0.00015  -0.00001   0.00018  -0.00001  -0.00019
 158        4PY        -0.00007  -0.00009   0.00016  -0.00008  -0.00008
 159        4PZ         0.00000  -0.00004  -0.00009   0.00010   0.00001
 160        5S         -0.00006  -0.00850   0.00464  -0.00601  -0.00242
 161        5PX        -0.00000  -0.00195   0.00119  -0.00031  -0.00056
 162        5PY        -0.00050   0.00342  -0.00013  -0.00102  -0.00030
 163        5PZ         0.00044   0.00022   0.00092   0.00148   0.00038
 164        6D 0        0.00000   0.00001   0.00000  -0.00001  -0.00000
 165        6D+1        0.00000   0.00001  -0.00000   0.00001   0.00000
 166        6D-1       -0.00000  -0.00000  -0.00000   0.00000   0.00001
 167        6D+2        0.00000  -0.00000   0.00001  -0.00000  -0.00000
 168        6D-2        0.00000  -0.00000   0.00001  -0.00000  -0.00001
 169 7   H  1S         -0.00001   0.00001   0.00000  -0.00000   0.00000
 170        2S          0.00004  -0.00008  -0.00000   0.00000  -0.00003
 171        3S         -0.00027   0.00043   0.00028   0.00001  -0.00020
 172 8   H  1S         -0.00000   0.00001  -0.00000  -0.00000   0.00000
 173        2S          0.00004  -0.00009   0.00002  -0.00000  -0.00001
 174        3S         -0.00018   0.00046  -0.00015  -0.00024   0.00019
 175 9   H  1S          0.00000  -0.00001  -0.00000  -0.00000   0.00000
 176        2S          0.00000   0.00010   0.00002   0.00001  -0.00001
 177        3S         -0.00005  -0.00050  -0.00011   0.00024   0.00016
 178 10  H  1S         -0.00000  -0.00001   0.00000   0.00000   0.00000
 179        2S          0.00002   0.00008   0.00000  -0.00000  -0.00003
 180        3S         -0.00013  -0.00047   0.00028  -0.00002  -0.00019
 181 11  H  1S          0.00000  -0.00000   0.00001   0.00000   0.00000
 182        2S         -0.00000   0.00000  -0.00007  -0.00000  -0.00002
 183        3S          0.00017   0.00001   0.00009  -0.00001   0.00033
 184 12  C  1S         -0.00003   0.00002  -0.00002   0.00001   0.00000
 185        2S         -0.00002   0.00001  -0.00001   0.00001   0.00000
 186        2PX        -0.00000   0.00000  -0.00000   0.00001  -0.00000
 187        2PY         0.00004   0.00000   0.00003  -0.00001   0.00000
 188        2PZ         0.00000  -0.00001   0.00002  -0.00000   0.00000
 189        3S         -0.00005   0.00009  -0.00004  -0.00001   0.00000
 190        3PX         0.00000  -0.00002   0.00002  -0.00006  -0.00000
 191        3PY        -0.00017  -0.00001  -0.00012   0.00007  -0.00002
 192        3PZ        -0.00000   0.00002  -0.00008   0.00002  -0.00001
 193        4S          0.00023  -0.00061   0.00044   0.00063  -0.00022
 194        4PX        -0.00056   0.00053  -0.00043   0.00067  -0.00045
 195        4PY         0.00153  -0.00059   0.00053  -0.00077   0.00077
 196        4PZ        -0.00043  -0.00008   0.00004  -0.00050   0.00003
 197        5S         -0.01610  -0.02103   0.02130  -0.03206  -0.01968
 198        5PX        -0.00105   0.00842  -0.00385   0.01143  -0.00203
 199        5PY         0.00587  -0.00961   0.00226  -0.01271   0.00405
 200        5PZ         0.00193   0.00472  -0.00506   0.00764   0.00382
 201        6D 0        0.00006  -0.00001   0.00005  -0.00002   0.00003
 202        6D+1       -0.00000  -0.00001  -0.00000  -0.00001   0.00001
 203        6D-1       -0.00003   0.00001  -0.00001   0.00002  -0.00001
 204        6D+2       -0.00000   0.00000   0.00001   0.00000  -0.00001
 205        6D-2        0.00002   0.00001   0.00002  -0.00001   0.00002
 206 13  C  1S         -0.00002   0.00001  -0.00002   0.00001  -0.00001
 207        2S         -0.00001   0.00000  -0.00001   0.00000  -0.00001
 208        2PX        -0.00000   0.00000  -0.00001  -0.00000   0.00000
 209        2PY         0.00000  -0.00000  -0.00001   0.00000  -0.00000
 210        2PZ        -0.00000  -0.00001  -0.00000  -0.00000  -0.00000
 211        3S         -0.00014   0.00006  -0.00012   0.00005  -0.00007
 212        3PX         0.00003  -0.00001   0.00003   0.00001  -0.00000
 213        3PY        -0.00000   0.00001   0.00004  -0.00002   0.00001
 214        3PZ         0.00003   0.00004   0.00003   0.00003   0.00002
 215        4S          0.00069  -0.00104   0.00056  -0.00141   0.00073
 216        4PX        -0.00064   0.00030  -0.00055   0.00046  -0.00028
 217        4PY         0.00048  -0.00019   0.00024  -0.00036   0.00025
 218        4PZ         0.00004   0.00016  -0.00021   0.00030   0.00014
 219        5S          0.01097  -0.01348   0.01218  -0.00827   0.00597
 220        5PX        -0.00246   0.00362  -0.00253   0.00474  -0.00069
 221        5PY         0.00133  -0.00365   0.00117  -0.00284   0.00138
 222        5PZ         0.00029  -0.00267  -0.00024  -0.00582   0.00032
 223        6D 0        0.00000  -0.00002   0.00000  -0.00002  -0.00000
 224        6D+1       -0.00001   0.00000   0.00000   0.00000  -0.00000
 225        6D-1        0.00000  -0.00000  -0.00000  -0.00000   0.00000
 226        6D+2        0.00002  -0.00000   0.00001  -0.00000   0.00001
 227        6D-2       -0.00004   0.00000  -0.00002   0.00001  -0.00003
 228 14  C  1S         -0.00002  -0.00002  -0.00002  -0.00001  -0.00001
 229        2S         -0.00001  -0.00001  -0.00001  -0.00000  -0.00001
 230        2PX        -0.00000  -0.00000  -0.00001   0.00000   0.00000
 231        2PY         0.00000   0.00000  -0.00001  -0.00000  -0.00000
 232        2PZ         0.00000  -0.00001   0.00000  -0.00000   0.00000
 233        3S         -0.00012  -0.00010  -0.00013  -0.00005  -0.00007
 234        3PX         0.00003   0.00001   0.00004  -0.00001  -0.00000
 235        3PY        -0.00000  -0.00001   0.00004   0.00003   0.00001
 236        3PZ        -0.00003   0.00003  -0.00002   0.00003  -0.00002
 237        4S          0.00037   0.00119   0.00056   0.00139   0.00070
 238        4PX        -0.00050  -0.00050  -0.00057  -0.00050  -0.00024
 239        4PY         0.00039   0.00033   0.00023   0.00038   0.00025
 240        4PZ        -0.00020   0.00003   0.00009   0.00018  -0.00020
 241        5S          0.00621   0.01610   0.01373   0.00858   0.00514
 242        5PX        -0.00133  -0.00360  -0.00285  -0.00360  -0.00045
 243        5PY         0.00020   0.00371   0.00131   0.00249   0.00130
 244        5PZ         0.00022  -0.00359  -0.00040  -0.00678  -0.00049
 245        6D 0        0.00000   0.00002   0.00000   0.00002  -0.00000
 246        6D+1        0.00002   0.00000   0.00000  -0.00000   0.00001
 247        6D-1       -0.00001  -0.00000  -0.00000  -0.00000  -0.00001
 248        6D+2        0.00001   0.00001   0.00001   0.00001   0.00001
 249        6D-2       -0.00004  -0.00001  -0.00002  -0.00001  -0.00003
 250 15  C  1S         -0.00002  -0.00003  -0.00002  -0.00001   0.00000
 251        2S         -0.00001  -0.00002  -0.00001  -0.00001   0.00000
 252        2PX        -0.00000  -0.00000  -0.00000  -0.00001  -0.00000
 253        2PY         0.00003   0.00001   0.00002   0.00001   0.00000
 254        2PZ        -0.00000  -0.00001  -0.00002  -0.00001  -0.00000
 255        3S         -0.00002  -0.00010  -0.00003   0.00000   0.00000
 256        3PX        -0.00000   0.00001   0.00000   0.00005  -0.00000
 257        3PY        -0.00016  -0.00004  -0.00011  -0.00006  -0.00002
 258        3PZ         0.00001   0.00003   0.00008   0.00003   0.00001
 259        4S          0.00003   0.00069   0.00044  -0.00060  -0.00020
 260        4PX        -0.00045  -0.00068  -0.00040  -0.00057  -0.00045
 261        4PY         0.00130   0.00103   0.00053   0.00074   0.00076
 262        4PZ         0.00029  -0.00012  -0.00014  -0.00064  -0.00015
 263        5S         -0.02182   0.01526   0.02040   0.03134  -0.01942
 264        5PX         0.00216  -0.00887  -0.00497  -0.01258  -0.00109
 265        5PY         0.00250   0.01104   0.00281   0.01315   0.00360
 266        5PZ        -0.00304   0.00169   0.00399   0.00452  -0.00430
 267        6D 0        0.00005   0.00002   0.00005   0.00001   0.00002
 268        6D+1       -0.00001  -0.00002  -0.00002  -0.00002  -0.00002
 269        6D-1        0.00003   0.00002   0.00001   0.00002   0.00002
 270        6D+2       -0.00000  -0.00000   0.00001  -0.00000  -0.00001
 271        6D-2        0.00002  -0.00001   0.00001   0.00001   0.00001
 272 16  C  1S         -0.00010  -0.00002   0.00001   0.00000   0.00002
 273        2S         -0.00007  -0.00001   0.00001   0.00000   0.00001
 274        2PX        -0.00001  -0.00000   0.00001   0.00000  -0.00002
 275        2PY         0.00001   0.00000   0.00002   0.00000  -0.00000
 276        2PZ        -0.00000   0.00001   0.00000  -0.00000  -0.00000
 277        3S         -0.00016  -0.00003  -0.00002   0.00000   0.00005
 278        3PX         0.00008   0.00002  -0.00001  -0.00000   0.00008
 279        3PY        -0.00014  -0.00002  -0.00011  -0.00000  -0.00001
 280        3PZ         0.00002  -0.00004   0.00000   0.00001   0.00001
 281        4S          0.00230   0.00038   0.00222   0.00001  -0.00137
 282        4PX        -0.00188  -0.00041  -0.00108  -0.00000   0.00029
 283        4PY         0.00314   0.00054   0.00275   0.00002  -0.00022
 284        4PZ        -0.00042   0.00098  -0.00017  -0.00009   0.00004
 285        5S          0.02117   0.00302  -0.00998   0.00043   0.01431
 286        5PX        -0.00226  -0.00334  -0.01918  -0.00315   0.00540
 287        5PY        -0.00832  -0.00029   0.02269   0.00083  -0.00928
 288        5PZ        -0.00489   0.03098  -0.00232   0.03372   0.00060
 289        6D 0       -0.00003  -0.00000  -0.00000   0.00000  -0.00002
 290        6D+1       -0.00000   0.00001  -0.00000   0.00002  -0.00000
 291        6D-1        0.00000  -0.00003  -0.00000   0.00001   0.00000
 292        6D+2       -0.00003  -0.00001  -0.00005  -0.00000  -0.00002
 293        6D-2        0.00002   0.00001  -0.00001   0.00000   0.00004
 294 17  C  1S          0.00001   0.00000  -0.00003  -0.00000  -0.00003
 295        2S          0.00001   0.00000  -0.00004  -0.00000  -0.00003
 296        2PX        -0.00006  -0.00001  -0.00000  -0.00000  -0.00004
 297        2PY        -0.00002  -0.00000   0.00005   0.00000  -0.00004
 298        2PZ        -0.00001   0.00004  -0.00000   0.00001  -0.00000
 299        3S         -0.00001   0.00000   0.00044   0.00000   0.00005
 300        3PX         0.00030   0.00007   0.00005   0.00001   0.00022
 301        3PY         0.00012   0.00001  -0.00022  -0.00000   0.00028
 302        3PZ         0.00006  -0.00020   0.00001  -0.00011   0.00001
 303        4S          0.00265   0.00041  -0.00629  -0.00005   0.00343
 304        4PX        -0.00287  -0.00041  -0.00320  -0.00008   0.00120
 305        4PY         0.00225   0.00034  -0.00165   0.00000  -0.00085
 306        4PZ        -0.00025  -0.00065  -0.00027   0.00065   0.00013
 307        5S          0.02256   0.00303   0.00098   0.00028   0.00830
 308        5PX        -0.00654  -0.00033   0.00125   0.00033  -0.00547
 309        5PY         0.02123   0.00297   0.02299   0.00009  -0.01110
 310        5PZ        -0.00011  -0.00649  -0.00091  -0.00442   0.00008
 311        6D 0       -0.00001   0.00000   0.00008   0.00000  -0.00005
 312        6D+1        0.00001  -0.00002  -0.00000   0.00003   0.00001
 313        6D-1        0.00001  -0.00010  -0.00000   0.00009  -0.00000
 314        6D+2        0.00001   0.00001   0.00007  -0.00000  -0.00000
 315        6D-2       -0.00003   0.00000  -0.00010  -0.00001   0.00000
 316 18  C  1S         -0.00007  -0.00043   0.00012  -0.00004   0.00005
 317        2S         -0.00006  -0.00037   0.00011  -0.00004   0.00005
 318        2PX        -0.00001  -0.00005   0.00003   0.00001  -0.00005
 319        2PY         0.00002  -0.00007   0.00002   0.00004  -0.00000
 320        2PZ        -0.00000   0.00001  -0.00001   0.00001  -0.00001
 321        3S          0.00011   0.00019  -0.00011   0.00013  -0.00012
 322        3PX         0.00006   0.00030  -0.00012  -0.00005   0.00027
 323        3PY        -0.00002   0.00041  -0.00012  -0.00023   0.00003
 324        3PZ         0.00003   0.00004   0.00008  -0.00004   0.00007
 325        4S          0.00021   0.00372   0.00193  -0.00401   0.00388
 326        4PX        -0.00002   0.00068   0.00007  -0.00051  -0.00018
 327        4PY        -0.00109   0.00057   0.00044  -0.00148   0.00029
 328        4PZ        -0.00073   0.00004   0.00003  -0.00063   0.00128
[truncated: 18,836,407 more chars]
