# Supplementary material for: High-Spin State of a Ferrocene Electron Donor Revealed by Optical and X-ray Transient Absorption Spectroscopy
Source: J Am Chem Soc. 2024 Jul 25;146(31):21651–63. doi: 10.1021/jacs.4c05646 (PMC11311227; doi:10.1021/jacs.4c05646)
Supplement: Supplementary file 1 — ja4c05646_si_001.zip [file ja4c05646_si_001.zip › DFT_LogFiles/FeCp2CoCp2_C1_plus1_Q1_B3LYP_6311plusGd_MeCN_freq_PubSafe.log]

 Entering Gaussian System, Link 0=g16
 Input=FeCp2CoCp2_C1_plus1_Q1_B3LYP_6311plusGd_MeCN_freq.gjf
 Output=FeCp2CoCp2_C1_plus1_Q1_B3LYP_6311plusGd_MeCN_freq.log
 Initial command:
 Entering Link 1 = /share/apps/gaussian/g16/l1.exe PID=     15586.
  
 Copyright (c) 1988-2019, Gaussian, Inc.  All Rights Reserved.
  
 This is part of the Gaussian(R) 16 program.  It is based on
 the Gaussian(R) 09 system (copyright 2009, Gaussian, Inc.),
 the Gaussian(R) 03 system (copyright 2003, Gaussian, Inc.),
 the Gaussian(R) 98 system (copyright 1998, Gaussian, Inc.),
 the Gaussian(R) 94 system (copyright 1995, Gaussian, Inc.),
 the Gaussian 92(TM) system (copyright 1992, Gaussian, Inc.),
 the Gaussian 90(TM) system (copyright 1990, Gaussian, Inc.),
 the Gaussian 88(TM) system (copyright 1988, Gaussian, Inc.),
 the Gaussian 86(TM) system (copyright 1986, Carnegie Mellon
 University), and the Gaussian 82(TM) system (copyright 1983,
 Carnegie Mellon University). Gaussian is a federally registered
 trademark of Gaussian, Inc.
  
 This software contains proprietary and confidential information,
 including trade secrets, belonging to Gaussian, Inc.
  
 This software is provided under written license and may be
 used, copied, transmitted, or stored only in accord with that
 written license.
  
 The following legend is applicable only to US Government
 contracts under FAR:
  
                    RESTRICTED RIGHTS LEGEND
  
 Use, reproduction and disclosure by the US Government is
 subject to restrictions as set forth in subparagraphs (a)
 and (c) of the Commercial Computer Software - Restricted
 Rights clause in FAR 52.227-19.
  
 Gaussian, Inc.
 340 Quinnipiac St., Bldg. 40, Wallingford CT 06492
  
  
 ---------------------------------------------------------------
 Warning -- This program may not be used in any manner that
 competes with the business of Gaussian, Inc. or will provide
 assistance to any competitor of Gaussian, Inc.  The licensee
 of this program is prohibited from giving any competitor of
 Gaussian, Inc. access to this program.  By using this program,
 the user acknowledges that Gaussian, Inc. is engaged in the
 business of creating and licensing software in the field of
 computational chemistry and represents and warrants to the
 licensee that it is not a competitor of Gaussian, Inc. and that
 it will not use this program in any manner prohibited above.
 ---------------------------------------------------------------
  

 Cite this work as:
 Gaussian 16, Revision C.01,
 M. J. Frisch, G. W. Trucks, H. B. Schlegel, G. E. Scuseria, 
 M. A. Robb, J. R. Cheeseman, G. Scalmani, V. Barone, 
 G. A. Petersson, H. Nakatsuji, X. Li, M. Caricato, A. V. Marenich, 
 J. Bloino, B. G. Janesko, R. Gomperts, B. Mennucci, H. P. Hratchian, 
 J. V. Ortiz, A. F. Izmaylov, J. L. Sonnenberg, D. Williams-Young, 
 F. Ding, F. Lipparini, F. Egidi, J. Goings, B. Peng, A. Petrone, 
 T. Henderson, D. Ranasinghe, V. G. Zakrzewski, J. Gao, N. Rega, 
 G. Zheng, W. Liang, M. Hada, M. Ehara, K. Toyota, R. Fukuda, 
 J. Hasegawa, M. Ishida, T. Nakajima, Y. Honda, O. Kitao, H. Nakai, 
 T. Vreven, K. Throssell, J. A. Montgomery, Jr., J. E. Peralta, 
 F. Ogliaro, M. J. Bearpark, J. J. Heyd, E. N. Brothers, K. N. Kudin, 
 V. N. Staroverov, T. A. Keith, R. Kobayashi, J. Normand, 
 K. Raghavachari, A. P. Rendell, J. C. Burant, S. S. Iyengar, 
 J. Tomasi, M. Cossi, J. M. Millam, M. Klene, C. Adamo, R. Cammi, 
 J. W. Ochterski, R. L. Martin, K. Morokuma, O. Farkas, 
 J. B. Foresman, and D. J. Fox, Gaussian, Inc., Wallingford CT, 2019.
 
 ******************************************
 Gaussian 16:  ES64L-G16RevC.01  3-Jul-2019
                 6-Jul-2021 
 ******************************************
 %nprocshared=8
 Will use up to    8 processors via shared memory.
 %mem=10GB
 %chk=FeCp2CoCp2_C1_plus1_Q1_B3LYP_6311plusGd_MeCN_freq.chk
 ----------------------------------------------------------------------
 # freq b3lyp/6-311+G(d) geom=checkpoint SCRF(solvent=acetonitrile) nos
 ymm guess=read
 ----------------------------------------------------------------------
 1/10=4,29=2,30=1,38=1/1,3;
 2/12=2,15=1,40=1/2;
 3/5=4,6=6,7=11,11=2,14=-4,25=1,30=1,70=2201,71=2,72=2,74=-5,116=-2,140=1/1,2,3;
 4/5=1/1;
 5/5=2,38=6,53=2,98=1/2;
 8/6=4,10=90,11=11/1;
 11/6=1,8=1,9=11,15=111,16=1,31=1/1,2,10;
 10/6=1,31=1/2;
 6/7=2,8=2,9=2,10=2,28=1/1;
 7/8=1,10=1,25=1,30=1/1,2,3,16;
 1/10=4,30=1/3;
 99//99;
 -------------------------
 FeCp2CoCp2 cation quintet
 -------------------------
 Structure from the checkpoint file:  "FeCp2CoCp2_C1_plus1_Q1_B3LYP_6311plusGd_MeCN_freq.chk"
 Charge =  1 Multiplicity = 5
 No Z-Matrix found in chk file; cartesian coordinates used.
  Fe                                                0.199934675253     -2.820908736473      0.096661819969
  C                                                -0.936540629623     -4.551237353706      1.152735416388
  C                                                -0.270428727332     -5.213744007276      0.086790709940
  C                                                -0.768495488185     -4.698239805849     -1.136088729479
  C                                                -1.742979458124     -3.709571349444     -0.835632376665
  C                                                -1.854061857117     -3.617691442259      0.585165189322
  H                                                -0.436833164053     -4.981144628152     -2.126302000480
  H                                                -2.311114143541     -3.135426343670     -1.555102784785
  H                                                -2.538474832057     -2.982890837457      1.131482032110
  H                                                -0.783463376835     -4.729858974351      2.208542339513
  H                                                 0.505194167805     -5.960750465291      0.191774951370
  C                                                 1.194613477647     -0.873955386247      1.315833519666
  C                                                 2.150923597050     -1.858492711716      0.999930648454
  C                                                 2.233250923731     -1.958432217404     -0.427386408877
  C                                                 1.315341986766     -1.032724255457     -0.979692250171
  C                                                 0.668696748146     -0.346628706918      0.097270719536
  C                                                -0.366754316072      0.657034193894     -0.027987655320
  C                                                -0.877852468334      1.221572917121     -1.247606291310
  H                                                 2.903812443583     -2.598234823964     -0.984289741731
  H                                                 2.730355965382     -2.432025111678      1.710319179444
  H                                                 1.148933906849     -0.863805951846     -2.034534108972
  Co                                               -0.185601235540      2.780447004068     -0.084007497592
  C                                                 1.043929311176      3.875887186043      1.162181319822
  C                                                 0.080080182510      4.734815792562      0.552979625178
  C                                                 0.249286420142      4.652541136881     -0.858717760683
  C                                                 1.318789408114      3.743851770227     -1.121606175607
  C                                                 1.814702433640      3.270227890793      0.127432747134
  H                                                 2.596007533919      2.537278227105      0.263906506256
  H                                                 1.144116179171      3.687478641306      2.220836226437
  H                                                -0.676505062202      5.306110548012      1.070030120622
  H                                                -0.355762026388      5.151187611007     -1.601282349760
  H                                                 1.663963812589      3.438226283859     -2.098223516197
  C                                                -1.081712763025      1.300588878499      1.040743428069
  C                                                -2.056183739515      2.176686407816      0.485304246811
  C                                                -1.929550957962      2.127879306683     -0.934251946273
  H                                                -0.517387761983      1.002808831441     -2.241721625184
  H                                                -2.736926825237      2.802281885898      1.043383118389
  H                                                -2.496434654176      2.710387451884     -1.645221032442
  H                                                -0.906103515595      1.150172995755      2.095435765571
  H                                                 0.893117829425     -0.588425851696      2.314416621526
 Recover connectivity data from disk.

 GradGradGradGradGradGradGradGradGradGradGradGradGradGradGradGradGradGrad
 Berny optimization.
 Initialization pass.
 Trust Radius=3.00D-01 FncErr=1.00D-07 GrdErr=1.00D-07 EigMax=2.50D+02 EigMin=1.00D-04
 Number of steps in this run=      2 maximum allowed number of steps=      2.
 GradGradGradGradGradGradGradGradGradGradGradGradGradGradGradGradGradGrad

                          Input orientation:                          
 ---------------------------------------------------------------------
 Center     Atomic      Atomic             Coordinates (Angstroms)
 Number     Number       Type             X           Y           Z
 ---------------------------------------------------------------------
      1         26           0        0.199935   -2.820909    0.096662
      2          6           0       -0.936541   -4.551237    1.152735
      3          6           0       -0.270429   -5.213744    0.086791
      4          6           0       -0.768495   -4.698240   -1.136089
      5          6           0       -1.742979   -3.709571   -0.835632
      6          6           0       -1.854062   -3.617691    0.585165
      7          1           0       -0.436833   -4.981145   -2.126302
      8          1           0       -2.311114   -3.135426   -1.555103
      9          1           0       -2.538475   -2.982891    1.131482
     10          1           0       -0.783463   -4.729859    2.208542
     11          1           0        0.505194   -5.960750    0.191775
     12          6           0        1.194613   -0.873955    1.315834
     13          6           0        2.150924   -1.858493    0.999931
     14          6           0        2.233251   -1.958432   -0.427386
     15          6           0        1.315342   -1.032724   -0.979692
     16          6           0        0.668697   -0.346629    0.097271
     17          6           0       -0.366754    0.657034   -0.027988
     18          6           0       -0.877852    1.221573   -1.247606
     19          1           0        2.903812   -2.598235   -0.984290
     20          1           0        2.730356   -2.432025    1.710319
     21          1           0        1.148934   -0.863806   -2.034534
     22         27           0       -0.185601    2.780447   -0.084007
     23          6           0        1.043929    3.875887    1.162181
     24          6           0        0.080080    4.734816    0.552980
     25          6           0        0.249286    4.652541   -0.858718
     26          6           0        1.318789    3.743852   -1.121606
     27          6           0        1.814702    3.270228    0.127433
     28          1           0        2.596008    2.537278    0.263907
     29          1           0        1.144116    3.687479    2.220836
     30          1           0       -0.676505    5.306111    1.070030
     31          1           0       -0.355762    5.151188   -1.601282
     32          1           0        1.663964    3.438226   -2.098224
     33          6           0       -1.081713    1.300589    1.040743
     34          6           0       -2.056184    2.176686    0.485304
     35          6           0       -1.929551    2.127879   -0.934252
     36          1           0       -0.517388    1.002809   -2.241722
     37          1           0       -2.736927    2.802282    1.043383
     38          1           0       -2.496435    2.710387   -1.645221
     39          1           0       -0.906104    1.150173    2.095436
     40          1           0        0.893118   -0.588426    2.314417
 ---------------------------------------------------------------------
                    Distance matrix (angstroms):
                    1          2          3          4          5
     1  Fe   0.000000
     2  C    2.323985   0.000000
     3  C    2.438647   1.420865   0.000000
     4  C    2.445793   2.299688   1.417480   0.000000
     5  C    2.331053   2.304854   2.298218   1.420337   0.000000
     6  C    2.256635   1.426706   2.302967   2.304073   1.428092
     7  H    3.164437   3.344640   2.231496   1.081923   2.233550
     8  H    3.022021   3.350576   3.343593   2.235538   1.081692
     9  H    2.931890   2.241954   3.348450   3.349198   2.242859
    10  H    3.011844   1.081696   2.235884   3.344814   3.350919
    11  H    3.156079   2.233556   1.081957   2.231466   3.343300
    12  C    2.503276   4.253331   4.742432   4.948825   4.615081
    13  C    2.355525   4.099592   4.237273   4.598886   4.685965
    14  C    2.269993   4.389419   4.138822   4.125444   4.363893
    15  C    2.366490   4.690219   4.597062   4.219342   4.066890
    16  C    2.518293   4.622719   4.956902   4.745863   4.242154
    17  C    3.526012   5.370741   5.872690   5.483452   4.649035
    18  C    4.394353   6.252233   6.600218   5.921873   5.023380
    19  H    2.920444   4.809304   4.250166   4.233073   4.780151
    20  H    3.026244   4.271778   4.402103   5.047745   5.303275
    21  H    3.045135   5.301419   5.043468   4.380254   4.230710
    22  Co   5.617514   7.473088   7.996465   7.574787   6.716450
    23  C    6.833355   8.656719   9.246913   9.059944   8.324500
    24  C    7.570440   9.360770   9.965643   9.620581   8.749827
    25  C    7.534430   9.495350   9.925103   9.410097   8.596196
    26  C    6.769940   8.891999   9.177383   8.696314   8.062861
    27  C    6.301616   8.354394   8.736544   8.471474   7.893174
    28  H    5.871908   7.969690   8.265965   8.101394   7.684980
    29  H    6.911056   8.564252   9.262119   9.232947   8.508447
    30  H    8.231891   9.861124  10.573505  10.245118   9.276391
    31  H    8.169831  10.102424  10.501842   9.869041   9.001313
    32  H    6.792472   9.009045   9.130868   8.546616   8.018255
    33  C    4.418218   5.854698   6.633607   6.389260   5.390711
    34  C    5.497006   6.853030   7.613553   7.179949   6.040778
    35  C    5.485253   7.067686   7.595699   6.927098   5.841264
    36  H    4.539097   6.522688   6.642928   5.812696   5.068105
    37  H    6.414180   7.571499   8.441289   8.054976   6.850027
    38  H    6.395295   7.936815   8.411113   7.624483   6.514522
    39  H    4.581256   5.778900   6.703594   6.683234   5.736605
    40  H    3.222254   4.516750   5.264003   5.617608   5.158814
                    6          7          8          9         10
     6  C    0.000000
     7  H    3.349567   0.000000
     8  H    2.241032   2.691816   0.000000
     9  H    1.081598   4.361545   2.700500   0.000000
    10  H    2.240190   4.355935   4.363594   2.700374   0.000000
    11  H    3.348249   2.687103   4.354955   4.360575   2.691298
    12  C    4.166100   5.601689   5.064252   4.291566   4.424671
    13  C    4.393941   5.120622   5.297975   4.824110   4.279733
    14  C    4.525984   4.376352   4.827868   5.123373   4.871293
    15  C    4.379036   4.469324   4.231269   4.807506   5.314003
    16  C    4.159592   5.257871   4.403067   4.278483   5.077297
    17  C    4.567419   6.016386   4.527182   4.394291   5.847592
    18  C    5.265977   6.280152   4.596981   5.108350   6.882835
    19  H    5.112714   4.259385   5.273506   5.851747   5.322969
    20  H    4.867100   5.590059   6.047659   5.329079   4.227906
    21  H    4.844037   4.413112   4.166779   5.301996   6.056750
    22  Co   6.645881   8.029719   6.455965   6.342672   7.875146
    23  C    8.055124   9.563148   8.233982   7.738049   8.859633
    24  C    8.573583  10.091860   8.491321   8.170342   9.647107
    25  C    8.654803   9.740915   8.227578   8.368532   9.924923
    26  C    8.195875   8.956405   7.790288   8.074897   9.344149
    27  C    7.817467   8.844992   7.802929   7.685035   8.665037
    28  H    7.601972   8.452095   7.718045   7.588667   8.247043
    29  H    8.064118   9.825581   8.529265   7.696882   8.635235
    30  H    9.014210  10.775045   8.990151   8.495778  10.100908
    31  H    9.160715  10.146249   8.514312   8.854122  10.598716
    32  H    8.328449   8.677554   7.701242   8.325997   9.552787
    33  C    4.999356   7.064434   5.284702   4.525327   6.149716
    34  C    5.798762   7.789565   5.696209   5.222201   7.231164
    35  C    5.943560   7.361210   5.313514   5.545991   7.630154
    36  H    5.579158   5.985609   4.562224   5.599026   7.262171
    37  H    6.496574   8.713155   6.495369   5.789246   7.868085
    38  H    6.740315   7.977033   5.849445   6.334451   8.552370
    39  H    5.090390   7.458977   5.802314   4.547094   5.882398
    40  H    4.440018   6.386292   5.632716   4.348405   4.469184
                   11         12         13         14         15
    11  H    0.000000
    12  C    5.254930   0.000000
    13  C    4.493335   1.408417   0.000000
    14  C    4.403191   2.300798   1.433178   0.000000
    15  C    5.129729   2.304175   2.301955   1.415816   0.000000
    16  C    5.617297   1.428131   2.301635   2.306730   1.431337
    17  C    6.678597   2.566643   3.704483   3.709476   2.567192
    18  C    7.454556   3.906095   4.869467   4.523733   3.156539
    19  H    4.294532   3.344408   2.247485   1.081268   2.230265
    20  H    4.439507   2.222995   1.081357   2.245259   3.346113
    21  H    5.599080   3.350694   3.346844   2.226404   1.081164
    22  Co   8.772787   4.149603   5.306037   5.331579   4.194682
    23  C    9.899059   4.754715   5.842506   6.162832   5.362439
    24  C   10.710104   5.769094   6.925307   7.099073   6.094216
    25  C   10.668223   6.013691   7.033090   6.915716   5.785616
    26  C    9.826811   5.223091   6.048110   5.816719   4.778685
    27  C    9.323621   4.355578   5.213259   5.274646   4.471072
    28  H    8.751754   3.834967   4.479133   4.562991   3.991436
    29  H    9.879961   4.650619   5.767328   6.330530   5.705525
    30  H   11.362654   6.461789   7.702649   7.967592   6.953391
    31  H   11.288555   6.871359   7.885772   7.656874   6.435816
    32  H    9.743080   5.520053   6.155560   5.678002   4.621910
    33  C    7.481047   3.160060   4.520111   4.874998   3.907990
    34  C    8.536082   4.534741   5.852116   6.027558   4.879930
    35  C    8.521846   4.882038   6.023495   5.855235   4.529990
    36  H    7.447062   4.371429   5.080870   4.430212   3.015794
    37  H    9.382288   5.389430   6.753946   7.037772   5.934727
    38  H    9.358043   5.936261   7.033451   6.756547   5.383628
    39  H    7.495393   3.019584   4.426919   5.087593   4.376788
    40  H    5.789470   1.081478   2.218788   3.345199   3.350646
                   16         17         18         19         20
    16  C    0.000000
    17  C    1.447476   0.000000
    18  C    2.580652   1.437844   0.000000
    19  H    3.351902   4.712526   5.381566   0.000000
    20  H    3.346826   4.707026   5.925983   2.705297   0.000000
    21  H    2.245594   2.938791   3.012627   2.681577   4.357079
    22  Co   3.246735   2.131862   2.064767   6.267791   6.236368
    23  C    4.370867   3.710464   4.067641   7.069707   6.552423
    24  C    5.135681   4.143125   4.062342   8.006890   7.728325
    25  C    5.107007   4.127190   3.632247   7.722437   7.933898
    26  C    4.317443   3.683138   3.347089   6.538594   6.939292
    27  C    3.794192   3.407593   3.652064   6.071321   5.988292
    28  H    3.472638   3.521147   4.010418   5.293981   5.177271
    29  H    4.583620   4.064915   4.711597   7.271833   6.342327
    30  H    5.891459   4.787014   4.700577   8.917263   8.479116
    31  H    5.844706   4.761596   3.979892   8.429653   8.831531
    32  H    4.487302   4.018050   3.478208   6.262343   7.078280
    33  C    2.582131   1.437885   2.298771   5.931779   5.377044
    34  C    3.733988   2.329589   2.302973   7.039967   6.756615
    35  C    3.733379   2.329599   1.423254   6.760182   7.035710
    36  H    2.949350   2.245633   1.079842   5.123794   6.161538
    37  H    4.733819   3.371593   3.347153   8.068146   7.598286
    38  H    4.732830   3.371534   2.234832   7.601379   8.063709
    39  H    2.951792   2.245665   3.343924   6.168527   5.119013
    40  H    2.241555   2.936887   4.370405   4.354732   2.671935
                   21         22         23         24         25
    21  H    0.000000
    22  Co   4.343514   0.000000
    23  C    5.717929   2.065120   0.000000
    24  C    6.259572   2.072654   1.427547   0.000000
    25  C    5.711567   2.072206   2.306227   1.424180   0.000000
    26  C    4.700298   2.065902   2.304054   2.306653   1.427818
    27  C    4.712492   2.070219   1.425349   2.309767   2.309504
    28  H    4.352496   2.813809   2.237793   3.353002   3.352868
    29  H    6.230762   2.811256   1.079947   2.238489   3.348988
    30  H    7.144118   2.819888   2.239180   1.079880   2.237032
    31  H    6.215462   2.819838   3.349964   2.237000   1.079877
    32  H    4.333220   2.812584   3.347571   3.349434   2.238805
    33  C    4.372382   2.063507   3.341446   3.658086   4.076162
    34  C    5.085957   2.046392   3.599465   3.333501   3.640253
    35  C    4.431464   2.046978   4.036353   3.612007   3.335709
    36  H    2.510738   2.815282   4.720047   4.700553   3.977566
    37  H    6.165524   2.789399   3.932126   3.451190   3.994861
    38  H    5.120072   2.789668   4.666270   3.945735   3.453916
    39  H    5.033482   2.815473   3.478952   4.025095   4.725308
    40  H    4.365163   4.273801   4.613077   5.665738   6.160441
                   26         27         28         29         30
    26  C    0.000000
    27  C    1.424903   0.000000
    28  H    2.237577   1.079943   0.000000
    29  H    3.347478   2.237437   2.694536   0.000000
    30  H    3.350391   3.352525   4.361835   2.694250   0.000000
    31  H    2.239376   3.352220   4.361696   4.358976   2.694956
    32  H    1.079969   2.237072   2.694452   4.357367   4.359429
    33  C    4.050642   3.619784   3.957083   3.470472   4.026072
    34  C    4.053222   4.038275   4.671395   3.941635   3.469685
    35  C    3.632930   4.056053   4.699348   4.672725   3.960862
    36  H    3.484182   4.024019   4.280888   5.466486   5.432442
    37  H    4.692821   4.666398   5.396110   4.151200   3.242716
    38  H    3.987249   4.694851   5.441296   5.399511   4.174028
    39  H    4.693259   3.971203   4.188477   3.264513   4.286722
    40  H    5.545816   4.530058   4.107852   4.284287   6.225574
                   31         32         33         34         35
    31  H    0.000000
    32  H    2.694528   0.000000
    33  C    4.725930   4.686294   0.000000
    34  C    4.011600   4.701659   1.423254   0.000000
    35  C    3.473058   3.998148   2.303008   1.426029   0.000000
    36  H    4.200635   3.272636   3.343907   3.344032   2.229230
    37  H    4.263984   5.444443   2.234910   1.079923   2.240026
    38  H    3.246832   4.247808   3.347144   2.240044   1.079884
    39  H    5.475100   5.424685   1.079740   2.229111   3.344004
    40  H    7.059431   6.023249   3.015058   4.437328   5.089167
                   36         37         38         39         40
    36  H    0.000000
    37  H    4.353891   0.000000
    38  H    2.681094   2.700902   0.000000
    39  H    4.357035   2.681080   4.353841   0.000000
    40  H    5.027917   5.127343   6.168465   2.511549   0.000000
 Symmetry turned off by external request.
 Stoichiometry    C20H18CoFe(1+,5)
 Framework group  C1[X(C20H18CoFe)]
 Deg. of freedom   114
 Full point group                 C1      NOp   1
 Rotational constants (GHZ):           0.6847639           0.1333388           0.1241481
 Standard basis: 6-311+G(d) (5D, 7F)
   610 basis functions,   998 primitive gaussians,   644 cartesian basis functions
    97 alpha electrons       93 beta electrons
       nuclear repulsion energy      2597.7689737899 Hartrees.
 NAtoms=   40 NActive=   40 NUniq=   40 SFac= 1.00D+00 NAtFMM=   60 NAOKFM=F Big=F
 Integral buffers will be    131072 words long.
 Raffenetti 2 integral format.
 Two-electron integral symmetry is turned off.
 Force inversion solution in PCM.
 ------------------------------------------------------------------------------
 Polarizable Continuum Model (PCM)
 =================================
 Model                : PCM.
 Atomic radii         : UFF (Universal Force Field).
 Polarization charges : Total charges.
 Charge compensation  : None.
 Solution method      : Matrix inversion.
 Cavity type          : Scaled VdW (van der Waals Surface) (Alpha=1.100).
 Cavity algorithm     : GePol (No added spheres)
                        Default sphere list used, NSphG=   40.
                        Lebedev-Laikov grids with approx.  5.0 points / Ang**2.
                        Smoothing algorithm: York/Karplus (Gamma=1.0000).
                        Polarization charges: spherical gaussians, with
                                              point-specific exponents (IZeta= 3).
                        Self-potential: point-specific (ISelfS= 7).
                        Self-field    : sphere-specific E.n sum rule (ISelfD= 2).
 1st derivatives      : Analytical E(r).r(x)/FMM algorithm (CHGder, D1EAlg=3).
                        Cavity 1st derivative terms included.
 2nd derivatives      : Analytical E(r).r(xy)/FMM algorithm (CHGder, D2EAlg=3).
                        Cavity 2nd derivative terms included.
 Solvent              : Acetonitrile, Eps=  35.688000 Eps(inf)=   1.806874
 ------------------------------------------------------------------------------
 One-electron integrals computed using PRISM.
 NBasis=   610 RedAO= T EigKep=  1.77D-06  NBF=   610
 NBsUse=   608 1.00D-06 EigRej=  4.05D-07 NBFU=   608
 Initial guess from the checkpoint file:  "FeCp2CoCp2_C1_plus1_Q1_B3LYP_6311plusGd_MeCN_freq.chk"
 B after Tr=     0.000000    0.000000    0.000000
         Rot=    1.000000    0.000000    0.000000    0.000000 Ang=   0.00 deg.
 Initial guess <Sx>= 0.0000 <Sy>= 0.0000 <Sz>= 2.0000 <S**2>= 6.0225 S= 2.0045
 Requested convergence on RMS density matrix=1.00D-08 within 128 cycles.
 Requested convergence on MAX density matrix=1.00D-06.
 Requested convergence on             energy=1.00D-06.
 No special actions if energy rises.
 Inv3:  Mode=1 IEnd=    28219467.
 Iteration    1 A*A^-1 deviation from unit magnitude is 6.88D-15 for   3062.
 Iteration    1 A*A^-1 deviation from orthogonality  is 3.88D-15 for   3066   2155.
 Iteration    1 A^-1*A deviation from unit magnitude is 6.88D-15 for   3062.
 Iteration    1 A^-1*A deviation from orthogonality  is 3.31D-15 for   3053    600.
 Error on total polarization charges =  0.01891
 SCF Done:  E(UB3LYP) =  -3419.46187209     A.U. after    1 cycles
            NFock=  1  Conv=0.28D-08     -V/T= 2.0017
 <Sx>= 0.0000 <Sy>= 0.0000 <Sz>= 2.0000 <S**2>= 6.0225 S= 2.0045
 <L.S>= 0.000000000000E+00
 Annihilation of the first spin contaminant:
 S**2 before annihilation     6.0225,   after     6.0001
 DoSCS=F DFT=T ScalE2(SS,OS)=  1.000000  1.000000
 Range of M.O.s used for correlation:     1   608
 NBasis=   610 NAE=    97 NBE=    93 NFC=     0 NFV=     0
 NROrb=    608 NOA=    97 NOB=    93 NVA=   511 NVB=   515

 **** Warning!!: The largest alpha MO coefficient is  0.13553591D+03


 **** Warning!!: The smallest alpha delta epsilon is  0.98810857D-01


 **** Warning!!: The largest beta MO coefficient is  0.13518736D+03

 Symmetrizing basis deriv contribution to polar:
 IMax=3 JMax=2 DiffMx= 0.00D+00
 Calling FoFCou, ICntrl=  3107 FMM=F I1Cent=   0 AccDes= 0.00D+00.
 NEqPCM:  Using equilibrium solvation (IEInf=0, Eps=  35.6880, EpsInf=   1.8069)
 G2PCM: DoFxE=T DoFxN=T DoGrad=T DoDP/DQ/DG/TGxP=FFFF NFrqRd=   0 IEInf=0 SqF1=F DoCFld=F IF1Alg=4.
 End of G2Drv F.D. properties file   721 does not exist.
 End of G2Drv F.D. properties file   722 does not exist.
 End of G2Drv F.D. properties file   788 does not exist.
          IDoAtm=1111111111111111111111111111111111111111
 NEqPCM:  Using equilibrium solvation (IEInf=0, Eps=  35.6880, EpsInf=   1.8069)
          Differentiating once with respect to electric field.
                with respect to dipole field.
          Differentiating once with respect to nuclear coordinates.
 CalDSu exits because no D1Ps are significant.
          There are   123 degrees of freedom in the 1st order CPHF.  IDoFFX=6 NUNeed=     3.
    120 vectors produced by pass  0 Test12= 9.75D-14 1.00D-09 XBig12= 1.35D+03 1.90D+01.
    120 vectors produced by pass  1 Test12= 9.75D-14 1.00D-09 XBig12= 6.19D+02 7.89D+00.
    120 vectors produced by pass  2 Test12= 9.75D-14 1.00D-09 XBig12= 2.33D+01 7.08D-01.
    120 vectors produced by pass  3 Test12= 9.75D-14 1.00D-09 XBig12= 3.62D-01 1.08D-01.
    120 vectors produced by pass  4 Test12= 9.75D-14 1.00D-09 XBig12= 3.38D-03 7.14D-03.
    120 vectors produced by pass  5 Test12= 9.75D-14 1.00D-09 XBig12= 1.80D-05 4.38D-04.
    119 vectors produced by pass  6 Test12= 9.75D-14 1.00D-09 XBig12= 8.09D-08 2.24D-05.
     46 vectors produced by pass  7 Test12= 9.75D-14 1.00D-09 XBig12= 3.82D-10 1.47D-06.
      3 vectors produced by pass  8 Test12= 9.75D-14 1.00D-09 XBig12= 1.94D-12 1.33D-07.
      2 vectors produced by pass  9 Test12= 9.75D-14 1.00D-09 XBig12= 9.45D-15 7.04D-09.
 InvSVY:  IOpt=1 It=  1 EMax= 8.92D-14
 Solved reduced A of dimension   890 with   123 vectors.
 Isotropic polarizability for W=    0.000000      409.85 Bohr**3.
 End of Minotr F.D. properties file   721 does not exist.
 End of Minotr F.D. properties file   722 does not exist.
 End of Minotr F.D. properties file   788 does not exist.

 **********************************************************************

            Population analysis using the SCF Density.

 **********************************************************************

 Alpha  occ. eigenvalues -- -277.55012-256.06873 -32.86104 -30.03801 -28.53451
 Alpha  occ. eigenvalues --  -28.51461 -28.51297 -25.92154 -25.89960 -25.89925
 Alpha  occ. eigenvalues --  -10.23934 -10.22592 -10.22548 -10.22416 -10.22406
 Alpha  occ. eigenvalues --  -10.22369 -10.22360 -10.22357 -10.22318 -10.22215
 Alpha  occ. eigenvalues --  -10.19962 -10.18782 -10.18666 -10.18615 -10.18550
 Alpha  occ. eigenvalues --  -10.17777 -10.17729 -10.17706 -10.17662 -10.17616
 Alpha  occ. eigenvalues --   -3.76591  -3.54267  -2.47900  -2.43527  -2.43347
 Alpha  occ. eigenvalues --   -2.35473  -2.30457  -2.30395  -0.94286  -0.92767
 Alpha  occ. eigenvalues --   -0.89442  -0.88263  -0.78408  -0.75868  -0.75603
 Alpha  occ. eigenvalues --   -0.75533  -0.72267  -0.71162  -0.71126  -0.70659
 Alpha  occ. eigenvalues --   -0.60136  -0.59392  -0.58302  -0.58157  -0.57771
 Alpha  occ. eigenvalues --   -0.56548  -0.55069  -0.54656  -0.54618  -0.54521
 Alpha  occ. eigenvalues --   -0.53105  -0.49593  -0.46675  -0.45142  -0.44796
 Alpha  occ. eigenvalues --   -0.44111  -0.43535  -0.43422  -0.43114  -0.42002
 Alpha  occ. eigenvalues --   -0.41996  -0.41572  -0.41423  -0.41078  -0.40464
 Alpha  occ. eigenvalues --   -0.40440  -0.39544  -0.39209  -0.38205  -0.38184
 Alpha  occ. eigenvalues --   -0.37915  -0.36411  -0.36295  -0.35144  -0.33847
 Alpha  occ. eigenvalues --   -0.33515  -0.33425  -0.32515  -0.30836  -0.30400
 Alpha  occ. eigenvalues --   -0.29623  -0.29509  -0.29466  -0.25649  -0.24538
 Alpha  occ. eigenvalues --   -0.20368  -0.20128
 Alpha virt. eigenvalues --   -0.10247  -0.09639  -0.01806  -0.01708  -0.00643
 Alpha virt. eigenvalues --    0.00651   0.00859   0.01129   0.01257   0.01553
 Alpha virt. eigenvalues --    0.01850   0.01886   0.02368   0.02391   0.02854
 Alpha virt. eigenvalues --    0.03063   0.03364   0.03456   0.03589   0.03871
 Alpha virt. eigenvalues --    0.03993   0.04095   0.04584   0.04942   0.05233
 Alpha virt. eigenvalues --    0.05838   0.06468   0.06627   0.06811   0.06873
 Alpha virt. eigenvalues --    0.07140   0.07578   0.07924   0.08557   0.08816
 Alpha virt. eigenvalues --    0.09122   0.09219   0.09594   0.09982   0.10169
 Alpha virt. eigenvalues --    0.10675   0.11318   0.11699   0.11811   0.11959
 Alpha virt. eigenvalues --    0.12313   0.12384   0.12842   0.13120   0.13980
 Alpha virt. eigenvalues --    0.14133   0.14164   0.14804   0.14935   0.14949
 Alpha virt. eigenvalues --    0.15336   0.15515   0.15720   0.16117   0.16180
 Alpha virt. eigenvalues --    0.16259   0.16964   0.17053   0.17242   0.17448
 Alpha virt. eigenvalues --    0.17560   0.17874   0.18233   0.18490   0.18957
 Alpha virt. eigenvalues --    0.19035   0.19402   0.19634   0.19733   0.20020
 Alpha virt. eigenvalues --    0.20108   0.20344   0.20626   0.20814   0.20961
 Alpha virt. eigenvalues --    0.21173   0.21322   0.21513   0.21814   0.21887
 Alpha virt. eigenvalues --    0.22082   0.22417   0.22683   0.22842   0.23145
 Alpha virt. eigenvalues --    0.23207   0.23481   0.23682   0.23824   0.24114
 Alpha virt. eigenvalues --    0.24571   0.24630   0.25185   0.25294   0.25700
 Alpha virt. eigenvalues --    0.25895   0.25998   0.26214   0.26397   0.27011
 Alpha virt. eigenvalues --    0.27040   0.27212   0.27525   0.28153   0.28426
 Alpha virt. eigenvalues --    0.28660   0.29012   0.29218   0.29322   0.30523
 Alpha virt. eigenvalues --    0.30542   0.31396   0.31540   0.32042   0.32484
 Alpha virt. eigenvalues --    0.32866   0.34276   0.34591   0.34991   0.35401
 Alpha virt. eigenvalues --    0.36050   0.36367   0.36816   0.37342   0.38084
 Alpha virt. eigenvalues --    0.38540   0.38717   0.39436   0.39537   0.39904
 Alpha virt. eigenvalues --    0.40375   0.41099   0.41656   0.41825   0.42848
 Alpha virt. eigenvalues --    0.43664   0.44285   0.45119   0.45333   0.45659
 Alpha virt. eigenvalues --    0.46139   0.46692   0.47331   0.49323   0.49396
 Alpha virt. eigenvalues --    0.49748   0.51197   0.52084   0.52411   0.53727
 Alpha virt. eigenvalues --    0.55190   0.55738   0.56444   0.56717   0.57482
 Alpha virt. eigenvalues --    0.58182   0.59347   0.60387   0.60817   0.61461
 Alpha virt. eigenvalues --    0.62187   0.62443   0.62689   0.63201   0.63553
 Alpha virt. eigenvalues --    0.63837   0.63915   0.64445   0.64880   0.65352
 Alpha virt. eigenvalues --    0.65467   0.66020   0.66762   0.66923   0.67213
 Alpha virt. eigenvalues --    0.67648   0.67726   0.68769   0.69096   0.69374
 Alpha virt. eigenvalues --    0.69791   0.69884   0.70396   0.70751   0.71084
 Alpha virt. eigenvalues --    0.71728   0.71841   0.72318   0.72395   0.72494
 Alpha virt. eigenvalues --    0.72928   0.73160   0.73674   0.74066   0.74912
 Alpha virt. eigenvalues --    0.75079   0.75360   0.75544   0.75675   0.76124
 Alpha virt. eigenvalues --    0.76586   0.76855   0.77216   0.78479   0.79370
 Alpha virt. eigenvalues --    0.80080   0.80867   0.81023   0.81550   0.82068
 Alpha virt. eigenvalues --    0.82317   0.82726   0.83183   0.83995   0.84909
 Alpha virt. eigenvalues --    0.85546   0.86840   0.87183   0.88684   0.89951
 Alpha virt. eigenvalues --    0.90272   0.90908   0.93106   0.94513   0.95085
 Alpha virt. eigenvalues --    0.95331   0.97827   0.98679   0.99304   1.00678
 Alpha virt. eigenvalues --    1.02752   1.03203   1.03724   1.05111   1.05607
 Alpha virt. eigenvalues --    1.06195   1.06329   1.07005   1.08245   1.08390
 Alpha virt. eigenvalues --    1.08878   1.09100   1.10259   1.10810   1.10985
 Alpha virt. eigenvalues --    1.11543   1.12375   1.13324   1.16027   1.17470
 Alpha virt. eigenvalues --    1.18274   1.19627   1.20216   1.21457   1.25187
 Alpha virt. eigenvalues --    1.26037   1.26637   1.27202   1.27523   1.28279
 Alpha virt. eigenvalues --    1.29615   1.35854   1.37656   1.38086   1.38784
 Alpha virt. eigenvalues --    1.41844   1.42473   1.43545   1.45372   1.46801
 Alpha virt. eigenvalues --    1.49865   1.50129   1.52310   1.54457   1.55759
 Alpha virt. eigenvalues --    1.56512   1.57454   1.59731   1.60157   1.60521
 Alpha virt. eigenvalues --    1.61226   1.62140   1.62585   1.63769   1.64735
 Alpha virt. eigenvalues --    1.64966   1.67976   1.68429   1.68923   1.69304
 Alpha virt. eigenvalues --    1.69528   1.70268   1.71036   1.71395   1.71639
 Alpha virt. eigenvalues --    1.71893   1.72054   1.73087   1.73552   1.73956
 Alpha virt. eigenvalues --    1.75714   1.77446   1.78420   1.80897   1.81700
 Alpha virt. eigenvalues --    1.82212   1.82653   1.83108   1.85407   1.85578
 Alpha virt. eigenvalues --    1.86784   1.89726   1.91490   1.92095   1.94383
 Alpha virt. eigenvalues --    1.95141   1.96003   1.96590   1.97946   1.98191
 Alpha virt. eigenvalues --    1.98581   1.99336   2.00495   2.01126   2.01589
 Alpha virt. eigenvalues --    2.02767   2.03858   2.06006   2.07221   2.07650
 Alpha virt. eigenvalues --    2.08348   2.08646   2.09545   2.09849   2.11037
 Alpha virt. eigenvalues --    2.12065   2.12237   2.15026   2.15390   2.16578
 Alpha virt. eigenvalues --    2.17850   2.19172   2.19446   2.20768   2.21372
 Alpha virt. eigenvalues --    2.22343   2.22502   2.24410   2.24903   2.25814
 Alpha virt. eigenvalues --    2.25898   2.28157   2.28536   2.31312   2.31625
 Alpha virt. eigenvalues --    2.33031   2.34022   2.35897   2.37815   2.38077
 Alpha virt. eigenvalues --    2.40624   2.40958   2.46264   2.49171   2.54767
 Alpha virt. eigenvalues --    2.58210   2.59330   2.60008   2.60284   2.60966
 Alpha virt. eigenvalues --    2.61338   2.62238   2.62374   2.76471   2.77141
 Alpha virt. eigenvalues --    2.78112   2.78991   2.80026   2.80568   2.80775
 Alpha virt. eigenvalues --    2.82341   2.82820   2.82952   2.84150   2.85178
 Alpha virt. eigenvalues --    2.85955   2.88420   2.88674   2.93434   2.94537
 Alpha virt. eigenvalues --    2.97666   3.00140   3.00440   3.02143   3.02962
 Alpha virt. eigenvalues --    3.03902   3.04948   3.06640   3.07464   3.07729
 Alpha virt. eigenvalues --    3.08491   3.08912   3.10134   3.12754   3.13819
 Alpha virt. eigenvalues --    3.14504   3.14993   3.15654   3.16781   3.17426
 Alpha virt. eigenvalues --    3.19104   3.19551   3.21864   3.23082   3.23908
 Alpha virt. eigenvalues --    3.23960   3.24584   3.25675   3.26737   3.27654
 Alpha virt. eigenvalues --    3.27731   3.27882   3.28266   3.29865   3.30446
 Alpha virt. eigenvalues --    3.33512   3.37558   3.38466   3.40955   3.42181
 Alpha virt. eigenvalues --    3.46065   3.47881   3.51502   3.58732   3.59491
 Alpha virt. eigenvalues --    3.62334   3.65953   3.67027   3.67739   3.69687
 Alpha virt. eigenvalues --    3.76047   3.78511   3.80385   3.84969   3.88334
 Alpha virt. eigenvalues --    3.88798   3.91203   3.91332   3.92205   3.93302
 Alpha virt. eigenvalues --    3.94052   3.96503   4.33964   4.50076   4.50652
 Alpha virt. eigenvalues --    4.55565   4.57927   4.58467   5.78715   5.82872
 Alpha virt. eigenvalues --    5.92508   5.95832   5.98029   6.38870   6.39289
 Alpha virt. eigenvalues --    6.57001   6.69979   6.70663   8.06949   8.11376
 Alpha virt. eigenvalues --    8.36638   8.40907   8.52363   8.95271  23.46147
 Alpha virt. eigenvalues --   23.49249  23.53396  23.68936  23.88359  23.90722
 Alpha virt. eigenvalues --   23.91381  23.91950  23.93713  23.94266  23.95378
 Alpha virt. eigenvalues --   23.96561  23.97767  23.99235  24.00222  24.00275
 Alpha virt. eigenvalues --   24.01246  24.02262  24.03467  24.04264  26.30850
 Alpha virt. eigenvalues --   28.36237  33.95795  33.99128  34.04262  34.07643
 Alpha virt. eigenvalues --   34.30886  34.54727 147.27378 153.95488 777.10722
 Alpha virt. eigenvalues --  804.69648
  Beta  occ. eigenvalues -- -277.55011-256.06889 -32.85930 -29.96534 -28.53274
  Beta  occ. eigenvalues --  -28.51390 -28.51119 -25.85329 -25.84472 -25.84424
  Beta  occ. eigenvalues --  -10.23958 -10.22605 -10.22561 -10.22421 -10.22412
  Beta  occ. eigenvalues --  -10.22361 -10.22358 -10.22347 -10.22315 -10.22202
  Beta  occ. eigenvalues --  -10.19852 -10.18729 -10.18603 -10.18567 -10.18507
  Beta  occ. eigenvalues --  -10.17729 -10.17658 -10.17629 -10.17555 -10.17500
  Beta  occ. eigenvalues --   -3.76202  -3.36902  -2.47387  -2.43321  -2.42838
  Beta  occ. eigenvalues --   -2.14173  -2.13650  -2.13555  -0.94290  -0.92763
  Beta  occ. eigenvalues --   -0.89233  -0.87973  -0.78343  -0.75856  -0.75579
  Beta  occ. eigenvalues --   -0.75543  -0.72029  -0.70848  -0.70813  -0.70544
  Beta  occ. eigenvalues --   -0.60039  -0.59387  -0.58292  -0.58153  -0.57760
  Beta  occ. eigenvalues --   -0.56541  -0.54976  -0.54474  -0.54430  -0.54285
  Beta  occ. eigenvalues --   -0.52885  -0.49479  -0.46637  -0.45115  -0.44702
  Beta  occ. eigenvalues --   -0.44105  -0.43410  -0.43209  -0.42493  -0.41991
  Beta  occ. eigenvalues --   -0.41976  -0.40999  -0.40893  -0.40737  -0.40029
  Beta  occ. eigenvalues --   -0.39988  -0.39299  -0.38669  -0.38037  -0.37932
  Beta  occ. eigenvalues --   -0.37809  -0.33438  -0.33305  -0.32380  -0.30699
  Beta  occ. eigenvalues --   -0.29597  -0.29326  -0.29312  -0.26227  -0.25452
  Beta  occ. eigenvalues --   -0.24751  -0.23784  -0.22857
  Beta virt. eigenvalues --   -0.09946  -0.09445  -0.08310  -0.05786  -0.04895
  Beta virt. eigenvalues --   -0.04435  -0.01488  -0.00825  -0.00442   0.00739
  Beta virt. eigenvalues --    0.00949   0.01150   0.01516   0.01746   0.01923
  Beta virt. eigenvalues --    0.01979   0.02402   0.02730   0.03056   0.03388
  Beta virt. eigenvalues --    0.03611   0.03823   0.04038   0.04163   0.04521
  Beta virt. eigenvalues --    0.04904   0.05013   0.05202   0.05332   0.06311
  Beta virt. eigenvalues --    0.06548   0.06723   0.06809   0.06912   0.07254
  Beta virt. eigenvalues --    0.07923   0.08021   0.08865   0.08929   0.09163
  Beta virt. eigenvalues --    0.09363   0.09725   0.10017   0.10269   0.10725
  Beta virt. eigenvalues --    0.11488   0.11781   0.11910   0.12307   0.12343
  Beta virt. eigenvalues --    0.12479   0.13090   0.13195   0.14036   0.14180
  Beta virt. eigenvalues --    0.14216   0.14871   0.15006   0.15178   0.15415
  Beta virt. eigenvalues --    0.15588   0.15760   0.16159   0.16284   0.16407
  Beta virt. eigenvalues --    0.17056   0.17189   0.17266   0.17470   0.17719
  Beta virt. eigenvalues --    0.17928   0.18247   0.18506   0.18973   0.19157
  Beta virt. eigenvalues --    0.19453   0.19664   0.19844   0.20048   0.20237
  Beta virt. eigenvalues --    0.20404   0.20791   0.20839   0.21035   0.21195
  Beta virt. eigenvalues --    0.21380   0.21573   0.21856   0.21926   0.22238
  Beta virt. eigenvalues --    0.22544   0.22818   0.23126   0.23181   0.23243
  Beta virt. eigenvalues --    0.23498   0.23737   0.23892   0.24170   0.24599
  Beta virt. eigenvalues --    0.24694   0.25260   0.25394   0.25895   0.25936
  Beta virt. eigenvalues --    0.26067   0.26300   0.26522   0.27057   0.27181
  Beta virt. eigenvalues --    0.27320   0.27621   0.28390   0.28559   0.28716
  Beta virt. eigenvalues --    0.29105   0.29287   0.29393   0.30557   0.30702
  Beta virt. eigenvalues --    0.31519   0.31736   0.32165   0.32644   0.33084
  Beta virt. eigenvalues --    0.34363   0.34853   0.35188   0.35950   0.36307
  Beta virt. eigenvalues --    0.36833   0.36970   0.37600   0.38146   0.38644
  Beta virt. eigenvalues --    0.39007   0.39617   0.39879   0.40342   0.41087
  Beta virt. eigenvalues --    0.41661   0.41761   0.42058   0.42909   0.43858
  Beta virt. eigenvalues --    0.44375   0.45377   0.45786   0.45902   0.46244
  Beta virt. eigenvalues --    0.47172   0.47924   0.49562   0.49955   0.50421
  Beta virt. eigenvalues --    0.51361   0.52348   0.52783   0.54048   0.55364
  Beta virt. eigenvalues --    0.56307   0.56540   0.56809   0.57644   0.58434
  Beta virt. eigenvalues --    0.59515   0.60456   0.60964   0.61701   0.62225
  Beta virt. eigenvalues --    0.62490   0.62763   0.63256   0.63756   0.63894
  Beta virt. eigenvalues --    0.63972   0.64535   0.64964   0.65443   0.65603
  Beta virt. eigenvalues --    0.66152   0.66866   0.67007   0.67360   0.67682
  Beta virt. eigenvalues --    0.67891   0.68826   0.69218   0.69447   0.69938
  Beta virt. eigenvalues --    0.70051   0.70551   0.70914   0.71165   0.71794
  Beta virt. eigenvalues --    0.71883   0.72432   0.72507   0.72581   0.72968
  Beta virt. eigenvalues --    0.73292   0.73773   0.74218   0.75026   0.75210
  Beta virt. eigenvalues --    0.75493   0.75663   0.75778   0.76234   0.76648
  Beta virt. eigenvalues --    0.76977   0.77247   0.78623   0.79443   0.80163
  Beta virt. eigenvalues --    0.81136   0.81234   0.81648   0.82176   0.82509
  Beta virt. eigenvalues --    0.83067   0.83390   0.84092   0.85028   0.85828
  Beta virt. eigenvalues --    0.87030   0.87337   0.89010   0.90150   0.90345
  Beta virt. eigenvalues --    0.90985   0.93268   0.94574   0.95246   0.95658
  Beta virt. eigenvalues --    0.98128   0.99273   0.99420   1.01015   1.03147
  Beta virt. eigenvalues --    1.03482   1.03906   1.05198   1.05777   1.06435
  Beta virt. eigenvalues --    1.06556   1.07335   1.08265   1.08407   1.09034
  Beta virt. eigenvalues --    1.09271   1.10486   1.11069   1.11122   1.11673
  Beta virt. eigenvalues --    1.12733   1.13916   1.16530   1.17552   1.18927
  Beta virt. eigenvalues --    1.19916   1.20760   1.21797   1.26037   1.26245
  Beta virt. eigenvalues --    1.26760   1.27606   1.28038   1.29059   1.30111
  Beta virt. eigenvalues --    1.36959   1.37751   1.38364   1.39581   1.42078
  Beta virt. eigenvalues --    1.42676   1.43983   1.45694   1.47847   1.50469
  Beta virt. eigenvalues --    1.52450   1.55224   1.55541   1.56054   1.56783
  Beta virt. eigenvalues --    1.59795   1.60306   1.60760   1.61246   1.62198
  Beta virt. eigenvalues --    1.62956   1.63321   1.64132   1.65369   1.66229
  Beta virt. eigenvalues --    1.68214   1.68690   1.69244   1.69445   1.69885
  Beta virt. eigenvalues --    1.70467   1.71244   1.71625   1.72035   1.72296
  Beta virt. eigenvalues --    1.73556   1.74051   1.74715   1.75650   1.76480
  Beta virt. eigenvalues --    1.77688   1.78526   1.81533   1.82164   1.82632
  Beta virt. eigenvalues --    1.83188   1.83779   1.85698   1.86471   1.87256
  Beta virt. eigenvalues --    1.89774   1.91857   1.94366   1.94834   1.96057
  Beta virt. eigenvalues --    1.96551   1.97578   1.98163   1.98463   1.98786
  Beta virt. eigenvalues --    2.00465   2.01142   2.01618   2.03210   2.03290
  Beta virt. eigenvalues --    2.04453   2.06930   2.07429   2.07902   2.08545
  Beta virt. eigenvalues --    2.09282   2.09663   2.10042   2.11342   2.12202
  Beta virt. eigenvalues --    2.12262   2.15031   2.15482   2.16955   2.18049
  Beta virt. eigenvalues --    2.19323   2.19631   2.20964   2.21529   2.22357
  Beta virt. eigenvalues --    2.22538   2.24485   2.25128   2.26044   2.26092
  Beta virt. eigenvalues --    2.28178   2.28676   2.31407   2.32486   2.33596
  Beta virt. eigenvalues --    2.34061   2.37845   2.37953   2.38120   2.41114
  Beta virt. eigenvalues --    2.41396   2.46310   2.49490   2.55320   2.58213
  Beta virt. eigenvalues --    2.59462   2.60253   2.60354   2.61180   2.61632
  Beta virt. eigenvalues --    2.62397   2.62502   2.76618   2.77826   2.78540
  Beta virt. eigenvalues --    2.81063   2.82323   2.83004   2.83476   2.84938
  Beta virt. eigenvalues --    2.86338   2.86966   2.88308   2.88655   2.88992
  Beta virt. eigenvalues --    2.89815   2.92583   2.97350   2.98969   2.99854
  Beta virt. eigenvalues --    3.00813   3.01239   3.02504   3.03670   3.06552
  Beta virt. eigenvalues --    3.07333   3.07675   3.08084   3.08728   3.08975
  Beta virt. eigenvalues --    3.09945   3.12753   3.13830   3.14624   3.14755
  Beta virt. eigenvalues --    3.15422   3.15950   3.17193   3.18110   3.19758
  Beta virt. eigenvalues --    3.20122   3.22193   3.23497   3.23922   3.24195
  Beta virt. eigenvalues --    3.24614   3.25960   3.26800   3.27716   3.27924
  Beta virt. eigenvalues --    3.28101   3.28548   3.30004   3.30615   3.33650
  Beta virt. eigenvalues --    3.37802   3.38499   3.41495   3.42276   3.46705
  Beta virt. eigenvalues --    3.48091   3.51616   3.58968   3.59562   3.62605
  Beta virt. eigenvalues --    3.66149   3.67933   3.69867   3.72935   3.76296
  Beta virt. eigenvalues --    3.78740   3.80464   3.85028   3.88378   3.88918
  Beta virt. eigenvalues --    3.91278   3.91363   3.92354   3.93547   3.94352
  Beta virt. eigenvalues --    3.96655   4.34119   4.50079   4.50652   4.55763
  Beta virt. eigenvalues --    4.58047   4.58615   5.89347   5.92911   6.04606
  Beta virt. eigenvalues --    6.08123   6.10093   6.39036   6.39466   6.57126
  Beta virt. eigenvalues --    6.70180   6.71258   8.17367   8.21735   8.36785
  Beta virt. eigenvalues --    8.41291   8.64858   8.95636  23.46175  23.49343
  Beta virt. eigenvalues --   23.53406  23.68969  23.88438  23.90718  23.91469
  Beta virt. eigenvalues --   23.91955  23.93707  23.94275  23.95381  23.96564
  Beta virt. eigenvalues --   23.97774  23.99301  24.00247  24.00339  24.01319
  Beta virt. eigenvalues --   24.02367  24.03540  24.04335  26.40998  28.36476
  Beta virt. eigenvalues --   34.03119  34.04775  34.06630  34.08089  34.40401
  Beta virt. eigenvalues --   34.55052 147.31130 153.95582 777.11455 804.69667
          Condensed to atoms (all electrons):
               1          2          3          4          5          6
     1  Fe  27.737528  -0.322702  -0.229997  -0.377916  -0.104386  -0.049881
     2  C   -0.322702   7.006990   0.544942  -0.485462  -0.221452  -0.177640
     3  C   -0.229997   0.544942   6.536309   0.628757  -0.563155  -0.462019
     4  C   -0.377916  -0.485462   0.628757   6.806256  -0.054127  -0.184911
     5  C   -0.104386  -0.221452  -0.563155  -0.054127   6.844616   0.156815
     6  C   -0.049881  -0.177640  -0.462019  -0.184911   0.156815   6.730954
     7  H    0.007739   0.008941  -0.002575   0.334041  -0.007346   0.009205
     8  H   -0.009224   0.013764   0.006769   0.004283   0.373123  -0.030879
     9  H   -0.013276  -0.017104   0.007896   0.011720  -0.018151   0.391247
    10  H    0.005633   0.356444  -0.008788   0.012273   0.013213  -0.023858
    11  H    0.005627  -0.018646   0.343270  -0.003953   0.013637   0.010776
    12  C   -1.404384  -0.103659  -0.468929  -0.568328   0.304948   0.267077
    13  C   -0.067513   0.058671   0.290333   0.022267  -0.380965  -0.193082
    14  C   -0.057654  -0.029419  -0.030233  -0.032537  -0.000589  -0.183050
    15  C   -1.184259  -0.504824  -0.411543  -0.141686   0.149963   0.303509
    16  C    0.652591   0.275112   0.218252   0.423163  -0.216958  -0.316575
    17  C    0.225206   0.034223  -0.039135   0.022892   0.056877  -0.030640
    18  C    0.086914  -0.034099   0.018230   0.034899  -0.045542   0.021205
    19  H    0.009142  -0.001713   0.003209   0.001833  -0.002586   0.000931
    20  H    0.013920   0.002327  -0.003600  -0.000952   0.002139  -0.000151
    21  H    0.012969   0.002875  -0.000151  -0.000976   0.003428  -0.004402
    22  Co  -0.233146   0.006095  -0.014579   0.005542  -0.002778   0.006437
    23  C   -0.016073  -0.001367  -0.000334  -0.000906   0.001136   0.000510
    24  C   -0.014315   0.000248  -0.000101  -0.000119   0.001632  -0.001854
    25  C   -0.008371  -0.000143  -0.000107   0.000491  -0.002067   0.001893
    26  C   -0.025357  -0.000664  -0.000409  -0.001368   0.000808   0.000387
    27  C    0.019579   0.000319  -0.000011   0.000444  -0.000216   0.000535
    28  H    0.001520   0.000004   0.000005   0.000008  -0.000004   0.000017
    29  H    0.000352   0.000000   0.000001  -0.000000  -0.000001   0.000001
    30  H    0.000006  -0.000000  -0.000000   0.000000  -0.000001   0.000001
    31  H    0.000019   0.000000  -0.000000  -0.000000   0.000000  -0.000000
    32  H    0.000400  -0.000001   0.000001  -0.000000  -0.000001   0.000002
    33  C   -0.032762   0.010231  -0.016587  -0.050651   0.039910   0.055870
    34  C    0.010407  -0.003797   0.001456   0.011360  -0.016276   0.005419
    35  C   -0.008118   0.016990   0.005696   0.003933  -0.009162  -0.032805
    36  H    0.007249   0.000226   0.000297  -0.000423   0.000749  -0.001546
    37  H    0.000098  -0.000018  -0.000003  -0.000010   0.000008   0.000076
    38  H    0.000133  -0.000018  -0.000004  -0.000024   0.000114  -0.000012
    39  H    0.008201  -0.000301   0.000283   0.000297  -0.001670   0.000768
    40  H    0.024736  -0.003027   0.001510   0.003087  -0.002625   0.001037
               7          8          9         10         11         12
     1  Fe   0.007739  -0.009224  -0.013276   0.005633   0.005627  -1.404384
     2  C    0.008941   0.013764  -0.017104   0.356444  -0.018646  -0.103659
     3  C   -0.002575   0.006769   0.007896  -0.008788   0.343270  -0.468929
     4  C    0.334041   0.004283   0.011720   0.012273  -0.003953  -0.568328
     5  C   -0.007346   0.373123  -0.018151   0.013213   0.013637   0.304948
     6  C    0.009205  -0.030879   0.391247  -0.023858   0.010776   0.267077
     7  H    0.433232  -0.002906  -0.000157  -0.000201  -0.003006   0.003703
     8  H   -0.002906   0.427381  -0.002534  -0.000151  -0.000192  -0.002039
     9  H   -0.000157  -0.002534   0.421698  -0.002514  -0.000165   0.006647
    10  H   -0.000201  -0.000151  -0.002514   0.427496  -0.002849   0.000829
    11  H   -0.003006  -0.000192  -0.000165  -0.002849   0.432099   0.003044
    12  C    0.003703  -0.002039   0.006647   0.000829   0.003044  14.786405
    13  C   -0.000194   0.000740  -0.004826  -0.000032  -0.004286  -2.350775
    14  C    0.000668  -0.002228   0.000968  -0.000571  -0.000422   0.712620
    15  C    0.001404   0.005460  -0.000540   0.003537   0.003184  -0.068612
    16  C   -0.007514  -0.005365  -0.006260  -0.006574  -0.003154  -4.196829
    17  C    0.000453   0.001006   0.000395   0.000515   0.000677  -1.180189
    18  C   -0.000405   0.003072  -0.001334   0.000083  -0.000067  -1.870242
    19  H   -0.000006   0.000005   0.000002   0.000003  -0.000013  -0.068179
    20  H    0.000001   0.000001   0.000006  -0.000014   0.000030   0.027095
    21  H    0.000002  -0.000035  -0.000002   0.000001  -0.000002   0.009778
    22  Co   0.000049   0.001279   0.001198   0.000053   0.000024   0.268982
    23  C    0.000000   0.000003  -0.000018   0.000001   0.000000   0.012792
    24  C    0.000000   0.000007   0.000007   0.000000  -0.000000   0.109249
    25  C   -0.000000   0.000006   0.000005   0.000000   0.000000  -0.112609
    26  C    0.000001  -0.000023   0.000008  -0.000000   0.000000   0.117186
    27  C   -0.000000   0.000008   0.000007  -0.000000  -0.000000  -0.016916
    28  H   -0.000000   0.000000  -0.000000   0.000000   0.000000   0.005600
    29  H    0.000000   0.000000  -0.000000   0.000000  -0.000000  -0.004393
    30  H   -0.000000   0.000000   0.000000   0.000000   0.000000   0.001123
    31  H    0.000000   0.000000   0.000000  -0.000000   0.000000  -0.000408
    32  H    0.000000   0.000000   0.000000   0.000000   0.000000   0.002840
    33  C    0.000067  -0.001598   0.003832  -0.000305   0.000004   2.222430
    34  C   -0.000019   0.000696  -0.000360   0.000014   0.000003  -0.879398
    35  C   -0.000039  -0.000271   0.000346  -0.000032  -0.000007   0.514615
    36  H    0.000002  -0.000006   0.000001   0.000000  -0.000000   0.024419
    37  H    0.000000  -0.000000  -0.000000   0.000000   0.000000   0.009768
    38  H    0.000000  -0.000001  -0.000000   0.000000   0.000000  -0.004503
    39  H   -0.000000   0.000002  -0.000017   0.000002  -0.000000  -0.052991
    40  H   -0.000000   0.000003  -0.000033   0.000027  -0.000001   0.247036
              13         14         15         16         17         18
     1  Fe  -0.067513  -0.057654  -1.184259   0.652591   0.225206   0.086914
     2  C    0.058671  -0.029419  -0.504824   0.275112   0.034223  -0.034099
     3  C    0.290333  -0.030233  -0.411543   0.218252  -0.039135   0.018230
     4  C    0.022267  -0.032537  -0.141686   0.423163   0.022892   0.034899
     5  C   -0.380965  -0.000589   0.149963  -0.216958   0.056877  -0.045542
     6  C   -0.193082  -0.183050   0.303509  -0.316575  -0.030640   0.021205
     7  H   -0.000194   0.000668   0.001404  -0.007514   0.000453  -0.000405
     8  H    0.000740  -0.002228   0.005460  -0.005365   0.001006   0.003072
     9  H   -0.004826   0.000968  -0.000540  -0.006260   0.000395  -0.001334
    10  H   -0.000032  -0.000571   0.003537  -0.006574   0.000515   0.000083
    11  H   -0.004286  -0.000422   0.003184  -0.003154   0.000677  -0.000067
    12  C   -2.350775   0.712620  -0.068612  -4.196829  -1.180189  -1.870242
    13  C    8.779082   0.115811  -0.120162   0.067849   0.124292   0.608017
    14  C    0.115811   7.639788  -1.282316  -0.624993   0.118235  -0.546618
    15  C   -0.120162  -1.282316  13.226395  -3.262779  -0.794317   1.713572
    16  C    0.067849  -0.624993  -3.262779  13.258574   0.432232  -0.259347
    17  C    0.124292   0.118235  -0.794317   0.432232  11.487151  -1.733334
    18  C    0.608017  -0.546618   1.713572  -0.259347  -1.733334  12.438665
    19  H    0.046169   0.312291  -0.010736   0.062264  -0.001815   0.008320
    20  H    0.273035   0.030316  -0.052178   0.052086   0.000134  -0.004123
    21  H   -0.028520   0.036269   0.294941  -0.016810   0.034541  -0.025494
    22  Co  -0.010634  -0.100410   0.253227  -0.396741  -0.765668  -1.640834
    23  C   -0.046533   0.026339   0.109508   0.308927   0.076533  -0.095936
    24  C   -0.033120   0.025926  -0.050841  -0.211917  -0.311022  -1.023269
    25  C    0.028886  -0.038951   0.083182  -0.195499  -0.153484   0.194975
    26  C    0.006277  -0.006090  -0.025515   0.274506   0.012452   0.380784
    27  C   -0.004763  -0.018531  -0.019992  -0.119170   0.010282   0.290302
    28  H   -0.000968  -0.002212  -0.002182  -0.007315  -0.023014   0.007635
    29  H    0.000248   0.000289   0.002669   0.010777  -0.019433   0.009036
    30  H    0.000005   0.000005  -0.000464   0.000739  -0.012170  -0.003288
    31  H    0.000016  -0.000013   0.001005   0.001030  -0.013031   0.011556
    32  H    0.000393   0.000167  -0.004082   0.009764  -0.020178   0.004719
    33  C   -0.669288   0.542465  -1.564981  -0.434197  -2.019365  -0.085377
    34  C   -0.088910  -0.041985   0.538518   0.023800   0.064821  -0.342853
    35  C    0.029805  -0.093654  -0.876826  -0.109692  -0.209354  -1.951943
    36  H    0.003293   0.004537  -0.042996   0.051930  -0.057660   0.320216
    37  H   -0.000054   0.000094  -0.004099  -0.000405   0.044612  -0.058224
    38  H   -0.000030   0.000054   0.010253   0.000502   0.048079   0.017499
    39  H    0.006823   0.001357   0.023724   0.054694  -0.051923   0.033601
    40  H    0.068209  -0.044772   0.007303  -0.012581   0.049259   0.021162
              19         20         21         22         23         24
     1  Fe   0.009142   0.013920   0.012969  -0.233146  -0.016073  -0.014315
     2  C   -0.001713   0.002327   0.002875   0.006095  -0.001367   0.000248
     3  C    0.003209  -0.003600  -0.000151  -0.014579  -0.000334  -0.000101
     4  C    0.001833  -0.000952  -0.000976   0.005542  -0.000906  -0.000119
     5  C   -0.002586   0.002139   0.003428  -0.002778   0.001136   0.001632
     6  C    0.000931  -0.000151  -0.004402   0.006437   0.000510  -0.001854
     7  H   -0.000006   0.000001   0.000002   0.000049   0.000000   0.000000
     8  H    0.000005   0.000001  -0.000035   0.001279   0.000003   0.000007
     9  H    0.000002   0.000006  -0.000002   0.001198  -0.000018   0.000007
    10  H    0.000003  -0.000014   0.000001   0.000053   0.000001   0.000000
    11  H   -0.000013   0.000030  -0.000002   0.000024   0.000000  -0.000000
    12  C   -0.068179   0.027095   0.009778   0.268982   0.012792   0.109249
    13  C    0.046169   0.273035  -0.028520  -0.010634  -0.046533  -0.033120
    14  C    0.312291   0.030316   0.036269  -0.100410   0.026339   0.025926
    15  C   -0.010736  -0.052178   0.294941   0.253227   0.109508  -0.050841
    16  C    0.062264   0.052086  -0.016810  -0.396741   0.308927  -0.211917
    17  C   -0.001815   0.000134   0.034541  -0.765668   0.076533  -0.311022
    18  C    0.008320  -0.004123  -0.025494  -1.640834  -0.095936  -1.023269
    19  H    0.419307  -0.002923  -0.002350   0.000369  -0.000086  -0.000017
    20  H   -0.002923   0.426926  -0.000091   0.000032   0.000072   0.000002
    21  H   -0.002350  -0.000091   0.430680   0.005349  -0.000499   0.000929
    22  Co   0.000369   0.000032   0.005349  31.637125  -0.556597  -0.262779
    23  C   -0.000086   0.000072  -0.000499  -0.556597   7.920556  -1.012598
    24  C   -0.000017   0.000002   0.000929  -0.262779  -1.012598   8.548193
    25  C    0.000020  -0.000021  -0.001461  -0.303656  -0.392873  -0.479687
    26  C   -0.000019   0.000002  -0.001696  -0.515056   0.402042  -0.375879
    27  C    0.000224   0.000113  -0.000273  -0.059098  -0.832750   0.196424
    28  H   -0.000009  -0.000011   0.000010  -0.014263  -0.023171   0.009405
    29  H    0.000000  -0.000001  -0.000001  -0.015103   0.419467  -0.025107
    30  H   -0.000000   0.000000  -0.000000  -0.008686  -0.020316   0.392352
    31  H    0.000000  -0.000000   0.000000  -0.008955   0.008249  -0.017417
    32  H   -0.000000  -0.000000  -0.000016  -0.016407   0.019925  -0.000695
    33  C   -0.004309   0.008985   0.016968  -1.717291   0.375795   0.047974
    34  C   -0.000001  -0.000138   0.003690  -0.164166   0.487197   0.180623
    35  C   -0.000023  -0.000018   0.010164  -0.063996  -0.744985   0.609590
    36  H   -0.000004  -0.000001   0.002416   0.006358   0.000243   0.006200
    37  H    0.000000   0.000000  -0.000000   0.004554  -0.004286  -0.003627
    38  H    0.000000   0.000000  -0.000004   0.003851   0.002290  -0.002702
    39  H    0.000000  -0.000011  -0.000014  -0.000326   0.001669  -0.009665
    40  H   -0.000069  -0.002802  -0.000086   0.007963  -0.002892  -0.001268
              25         26         27         28         29         30
     1  Fe  -0.008371  -0.025357   0.019579   0.001520   0.000352   0.000006
     2  C   -0.000143  -0.000664   0.000319   0.000004   0.000000  -0.000000
     3  C   -0.000107  -0.000409  -0.000011   0.000005   0.000001  -0.000000
     4  C    0.000491  -0.001368   0.000444   0.000008  -0.000000   0.000000
     5  C   -0.002067   0.000808  -0.000216  -0.000004  -0.000001  -0.000001
     6  C    0.001893   0.000387   0.000535   0.000017   0.000001   0.000001
     7  H   -0.000000   0.000001  -0.000000  -0.000000   0.000000  -0.000000
     8  H    0.000006  -0.000023   0.000008   0.000000   0.000000   0.000000
     9  H    0.000005   0.000008   0.000007  -0.000000  -0.000000   0.000000
    10  H    0.000000  -0.000000  -0.000000   0.000000   0.000000   0.000000
    11  H    0.000000   0.000000  -0.000000   0.000000  -0.000000   0.000000
    12  C   -0.112609   0.117186  -0.016916   0.005600  -0.004393   0.001123
    13  C    0.028886   0.006277  -0.004763  -0.000968   0.000248   0.000005
    14  C   -0.038951  -0.006090  -0.018531  -0.002212   0.000289   0.000005
    15  C    0.083182  -0.025515  -0.019992  -0.002182   0.002669  -0.000464
    16  C   -0.195499   0.274506  -0.119170  -0.007315   0.010777   0.000739
    17  C   -0.153484   0.012452   0.010282  -0.023014  -0.019433  -0.012170
    18  C    0.194975   0.380784   0.290302   0.007635   0.009036  -0.003288
    19  H    0.000020  -0.000019   0.000224  -0.000009   0.000000  -0.000000
    20  H   -0.000021   0.000002   0.000113  -0.000011  -0.000001   0.000000
    21  H   -0.001461  -0.001696  -0.000273   0.000010  -0.000001  -0.000000
    22  Co  -0.303656  -0.515056  -0.059098  -0.014263  -0.015103  -0.008686
    23  C   -0.392873   0.402042  -0.832750  -0.023171   0.419467  -0.020316
    24  C   -0.479687  -0.375879   0.196424   0.009405  -0.025107   0.392352
    25  C    8.361971  -0.974017   0.263562   0.004846   0.002571  -0.019193
    26  C   -0.974017   7.848711  -0.810499  -0.017826   0.017550   0.010401
    27  C    0.263562  -0.810499   7.141972   0.405421  -0.044259   0.006634
    28  H    0.004846  -0.017826   0.405421   0.378707  -0.000808  -0.000053
    29  H    0.002571   0.017550  -0.044259  -0.000808   0.382976  -0.001056
    30  H   -0.019193   0.010401   0.006634  -0.000053  -0.001056   0.383224
    31  H    0.392632  -0.021158   0.008202  -0.000057  -0.000054  -0.001263
    32  H   -0.026056   0.422883  -0.045271  -0.000728  -0.000048  -0.000054
    33  C   -1.017565   0.052516   0.303389   0.011130   0.001894   0.013817
    34  C    0.583065  -0.770726  -0.202445   0.000446   0.004532  -0.021007
    35  C    0.130652   0.426882  -0.228986   0.003905  -0.007687   0.010993
    36  H   -0.011186   0.002253  -0.007888   0.000016   0.000009   0.000002
    37  H   -0.002723   0.002152   0.000218   0.000004   0.000003   0.000523
    38  H   -0.004273  -0.003987   0.000446  -0.000000   0.000008  -0.000071
    39  H    0.005792  -0.000550  -0.007825   0.000015   0.000497   0.000009
    40  H    0.001060  -0.001090   0.000898   0.000057  -0.000008  -0.000000
              31         32         33         34         35         36
     1  Fe   0.000019   0.000400  -0.032762   0.010407  -0.008118   0.007249
     2  C    0.000000  -0.000001   0.010231  -0.003797   0.016990   0.000226
     3  C   -0.000000   0.000001  -0.016587   0.001456   0.005696   0.000297
     4  C   -0.000000  -0.000000  -0.050651   0.011360   0.003933  -0.000423
     5  C    0.000000  -0.000001   0.039910  -0.016276  -0.009162   0.000749
     6  C   -0.000000   0.000002   0.055870   0.005419  -0.032805  -0.001546
     7  H    0.000000   0.000000   0.000067  -0.000019  -0.000039   0.000002
     8  H    0.000000   0.000000  -0.001598   0.000696  -0.000271  -0.000006
     9  H    0.000000   0.000000   0.003832  -0.000360   0.000346   0.000001
    10  H   -0.000000   0.000000  -0.000305   0.000014  -0.000032   0.000000
    11  H    0.000000   0.000000   0.000004   0.000003  -0.000007  -0.000000
    12  C   -0.000408   0.002840   2.222430  -0.879398   0.514615   0.024419
    13  C    0.000016   0.000393  -0.669288  -0.088910   0.029805   0.003293
    14  C   -0.000013   0.000167   0.542465  -0.041985  -0.093654   0.004537
    15  C    0.001005  -0.004082  -1.564981   0.538518  -0.876826  -0.042996
    16  C    0.001030   0.009764  -0.434197   0.023800  -0.109692   0.051930
    17  C   -0.013031  -0.020178  -2.019365   0.064821  -0.209354  -0.057660
    18  C    0.011556   0.004719  -0.085377  -0.342853  -1.951943   0.320216
    19  H    0.000000  -0.000000  -0.004309  -0.000001  -0.000023  -0.000004
    20  H   -0.000000  -0.000000   0.008985  -0.000138  -0.000018  -0.000001
    21  H    0.000000  -0.000016   0.016968   0.003690   0.010164   0.002416
    22  Co  -0.008955  -0.016407  -1.717291  -0.164166  -0.063996   0.006358
    23  C    0.008249   0.019925   0.375795   0.487197  -0.744985   0.000243
    24  C   -0.017417  -0.000695   0.047974   0.180623   0.609590   0.006200
    25  C    0.392632  -0.026056  -1.017565   0.583065   0.130652  -0.011186
    26  C   -0.021158   0.422883   0.052516  -0.770726   0.426882   0.002253
    27  C    0.008202  -0.045271   0.303389  -0.202445  -0.228986  -0.007888
    28  H   -0.000057  -0.000728   0.011130   0.000446   0.003905   0.000016
    29  H   -0.000054  -0.000048   0.001894   0.004532  -0.007687   0.000009
    30  H   -0.001263  -0.000054   0.013817  -0.021007   0.010993   0.000002
    31  H    0.383011  -0.000991  -0.002957   0.009897  -0.017906   0.000021
    32  H   -0.000991   0.382657   0.008379  -0.006830   0.003939   0.000464
    33  C   -0.002957   0.008379  12.598732  -2.098665  -0.379536   0.023843
    34  C    0.009897  -0.006830  -2.098665   9.414941  -0.436194  -0.045951
    35  C   -0.017906   0.003939  -0.379536  -0.436194   9.626244   0.060893
    36  H    0.000021   0.000464   0.023843  -0.045951   0.060893   0.395551
    37  H   -0.000056   0.000007   0.011414   0.291227   0.052783   0.000027
    38  H    0.000503  -0.000000  -0.059269   0.059047   0.277428  -0.001656
    39  H    0.000003   0.000010   0.317535   0.067086  -0.051010  -0.000036
    40  H   -0.000000  -0.000001  -0.037251   0.010683   0.003936  -0.000019
              37         38         39         40
     1  Fe   0.000098   0.000133   0.008201   0.024736
     2  C   -0.000018  -0.000018  -0.000301  -0.003027
     3  C   -0.000003  -0.000004   0.000283   0.001510
     4  C   -0.000010  -0.000024   0.000297   0.003087
     5  C    0.000008   0.000114  -0.001670  -0.002625
     6  C    0.000076  -0.000012   0.000768   0.001037
     7  H    0.000000   0.000000  -0.000000  -0.000000
     8  H   -0.000000  -0.000001   0.000002   0.000003
     9  H   -0.000000  -0.000000  -0.000017  -0.000033
    10  H    0.000000   0.000000   0.000002   0.000027
    11  H    0.000000   0.000000  -0.000000  -0.000001
    12  C    0.009768  -0.004503  -0.052991   0.247036
    13  C   -0.000054  -0.000030   0.006823   0.068209
    14  C    0.000094   0.000054   0.001357  -0.044772
    15  C   -0.004099   0.010253   0.023724   0.007303
    16  C   -0.000405   0.000502   0.054694  -0.012581
    17  C    0.044612   0.048079  -0.051923   0.049259
    18  C   -0.058224   0.017499   0.033601   0.021162
    19  H    0.000000   0.000000   0.000000  -0.000069
    20  H    0.000000   0.000000  -0.000011  -0.002802
    21  H   -0.000000  -0.000004  -0.000014  -0.000086
    22  Co   0.004554   0.003851  -0.000326   0.007963
    23  C   -0.004286   0.002290   0.001669  -0.002892
    24  C   -0.003627  -0.002702  -0.009665  -0.001268
    25  C   -0.002723  -0.004273   0.005792   0.001060
    26  C    0.002152  -0.003987  -0.000550  -0.001090
    27  C    0.000218   0.000446  -0.007825   0.000898
    28  H    0.000004  -0.000000   0.000015   0.000057
    29  H    0.000003   0.000008   0.000497  -0.000008
    30  H    0.000523  -0.000071   0.000009  -0.000000
    31  H   -0.000056   0.000503   0.000003  -0.000000
    32  H    0.000007  -0.000000   0.000010  -0.000001
    33  C    0.011414  -0.059269   0.317535  -0.037251
    34  C    0.291227   0.059047   0.067086   0.010683
    35  C    0.052783   0.277428  -0.051010   0.003936
    36  H    0.000027  -0.001656  -0.000036  -0.000019
    37  H    0.388958  -0.002175  -0.001725  -0.000007
    38  H   -0.002175   0.390264   0.000023  -0.000001
    39  H   -0.001725   0.000023   0.394956   0.002402
    40  H   -0.000007  -0.000001   0.002402   0.438651
          Atomic-Atomic Spin Densities.
               1          2          3          4          5          6
     1  Fe   3.695358  -0.041842  -0.048708  -0.060379   0.007696   0.036205
     2  C   -0.041842   0.100692  -0.001788   0.030572  -0.093834   0.041227
     3  C   -0.048708  -0.001788   0.100764  -0.038459   0.010896  -0.005679
     4  C   -0.060379   0.030572  -0.038459   0.215584  -0.006508  -0.067089
     5  C    0.007696  -0.093834   0.010896  -0.006508   0.224593  -0.036711
     6  C    0.036205   0.041227  -0.005679  -0.067089  -0.036711   0.132221
     7  H    0.000798  -0.000619   0.000736  -0.004230   0.000137   0.001738
     8  H    0.000411   0.002428   0.000996   0.002326  -0.008665   0.000600
     9  H    0.000651  -0.000104   0.001318   0.001349   0.001288  -0.006183
    10  H    0.000503  -0.004721   0.001656   0.000019   0.002434  -0.001329
    11  H   -0.000223  -0.000340  -0.000719  -0.000172   0.000088   0.000730
    12  C    0.078968  -0.027456   0.049191   0.050526   0.027488  -0.099856
    13  C    0.007261  -0.104988  -0.022583   0.005565   0.083132   0.023958
    14  C    0.026594   0.005800  -0.052289  -0.087997   0.035524   0.082343
    15  C    0.085711   0.100637   0.059025  -0.009061  -0.146278  -0.008660
    16  C   -0.226939   0.018815  -0.012924   0.025615  -0.028713  -0.026502
    17  C   -0.073663   0.010570   0.014366   0.012090  -0.017841  -0.025237
    18  C    0.007021   0.005483   0.004520   0.004504  -0.014832  -0.006721
    19  H    0.002366  -0.000337   0.001053   0.001435  -0.000426  -0.000834
    20  H    0.001756   0.001354   0.000725  -0.000046  -0.000829  -0.000415
    21  H    0.002510  -0.001079  -0.000370   0.000296   0.002524  -0.000275
    22  Co   0.020487   0.002511   0.001784   0.000942  -0.003193  -0.002087
    23  C   -0.002123   0.000138   0.000097   0.000141  -0.000330  -0.000416
    24  C    0.003600  -0.000221   0.000013   0.000065   0.000448  -0.000159
    25  C    0.000911   0.000108  -0.000017  -0.000218  -0.000306   0.000497
    26  C   -0.001516   0.000050   0.000095   0.000203  -0.000098  -0.000528
    27  C    0.003247   0.000100   0.000004  -0.000042   0.000019   0.000197
    28  H    0.000132  -0.000001  -0.000000  -0.000002  -0.000000   0.000005
    29  H    0.000029  -0.000001  -0.000000  -0.000000   0.000001   0.000001
    30  H   -0.000002   0.000000   0.000000  -0.000000  -0.000000   0.000000
    31  H    0.000001  -0.000000   0.000000   0.000000   0.000000  -0.000000
    32  H    0.000012  -0.000000  -0.000000  -0.000001   0.000001   0.000001
    33  C   -0.004862  -0.000029   0.000163  -0.001892   0.004674  -0.003416
    34  C   -0.001563   0.000767  -0.000590  -0.000700  -0.002582   0.005064
    35  C    0.007693  -0.002770  -0.000355  -0.000545   0.007050   0.001102
    36  H   -0.000305  -0.000045  -0.000018   0.000017   0.000177  -0.000038
    37  H    0.000054  -0.000005  -0.000000  -0.000002   0.000008   0.000004
    38  H    0.000058  -0.000002   0.000000  -0.000002   0.000000   0.000001
    39  H   -0.000442   0.000055  -0.000018  -0.000021  -0.000060   0.000082
    40  H    0.000685   0.000082  -0.000346  -0.000653  -0.000083   0.001721
               7          8          9         10         11         12
     1  Fe   0.000798   0.000411   0.000651   0.000503  -0.000223   0.078968
     2  C   -0.000619   0.002428  -0.000104  -0.004721  -0.000340  -0.027456
     3  C    0.000736   0.000996   0.001318   0.001656  -0.000719   0.049191
     4  C   -0.004230   0.002326   0.001349   0.000019  -0.000172   0.050526
     5  C    0.000137  -0.008665   0.001288   0.002434   0.000088   0.027488
     6  C    0.001738   0.000600  -0.006183  -0.001329   0.000730  -0.099856
     7  H   -0.004148   0.000127  -0.000005   0.000006   0.000092  -0.000292
     8  H    0.000127  -0.001217   0.000196  -0.000011   0.000003  -0.000452
     9  H   -0.000005   0.000196   0.000407   0.000217  -0.000003   0.001334
    10  H    0.000006  -0.000011   0.000217  -0.001368   0.000123   0.000548
    11  H    0.000092   0.000003  -0.000003   0.000123  -0.004116  -0.000247
    12  C   -0.000292  -0.000452   0.001334   0.000548  -0.000247   0.011504
    13  C   -0.000084  -0.000708  -0.000516   0.000910   0.000391   0.000471
    14  C    0.000623  -0.000446  -0.000581  -0.000156   0.000360   0.071275
    15  C    0.000646   0.001334  -0.000321  -0.000827  -0.000432  -0.266422
    16  C   -0.000378   0.000644   0.000520   0.000028  -0.000046   0.232435
    17  C   -0.000065   0.000324   0.000156  -0.000193  -0.000134   0.070241
    18  C    0.000003  -0.000037  -0.000195  -0.000033  -0.000003  -0.060743
    19  H   -0.000010   0.000002   0.000001   0.000001  -0.000005  -0.000149
    20  H    0.000000   0.000001   0.000002  -0.000010  -0.000004   0.000146
    21  H   -0.000002  -0.000022   0.000002   0.000001   0.000001   0.003280
    22  Co   0.000000  -0.000044  -0.000086  -0.000011  -0.000003  -0.049196
    23  C   -0.000000   0.000002   0.000003   0.000000  -0.000000   0.002413
    24  C   -0.000000  -0.000003   0.000000   0.000000   0.000000  -0.005436
    25  C    0.000000   0.000001  -0.000004  -0.000000  -0.000000  -0.002246
    26  C   -0.000000   0.000000   0.000002  -0.000000  -0.000000  -0.001362
    27  C   -0.000000  -0.000002  -0.000004  -0.000000   0.000000  -0.005900
    28  H    0.000000   0.000000  -0.000000   0.000000   0.000000   0.000197
    29  H    0.000000  -0.000000  -0.000000   0.000000   0.000000  -0.000033
    30  H    0.000000   0.000000  -0.000000  -0.000000  -0.000000  -0.000015
    31  H   -0.000000  -0.000000   0.000000   0.000000  -0.000000  -0.000005
    32  H    0.000000  -0.000000  -0.000000  -0.000000   0.000000  -0.000011
    33  C    0.000001  -0.000152   0.000001  -0.000020  -0.000003   0.006843
    34  C    0.000000   0.000026  -0.000114  -0.000005   0.000000   0.001189
    35  C   -0.000003  -0.000196  -0.000088   0.000003   0.000001  -0.008786
    36  H   -0.000000  -0.000003   0.000000   0.000000   0.000000   0.000180
    37  H    0.000000  -0.000000  -0.000000   0.000000   0.000000   0.000007
    38  H    0.000000  -0.000000  -0.000000   0.000000   0.000000   0.000019
    39  H    0.000000   0.000000  -0.000001  -0.000000   0.000000   0.000046
    40  H    0.000000   0.000000  -0.000013  -0.000001   0.000000   0.002472
              13         14         15         16         17         18
     1  Fe   0.007261   0.026594   0.085711  -0.226939  -0.073663   0.007021
     2  C   -0.104988   0.005800   0.100637   0.018815   0.010570   0.005483
     3  C   -0.022583  -0.052289   0.059025  -0.012924   0.014366   0.004520
     4  C    0.005565  -0.087997  -0.009061   0.025615   0.012090   0.004504
     5  C    0.083132   0.035524  -0.146278  -0.028713  -0.017841  -0.014832
     6  C    0.023958   0.082343  -0.008660  -0.026502  -0.025237  -0.006721
     7  H   -0.000084   0.000623   0.000646  -0.000378  -0.000065   0.000003
     8  H   -0.000708  -0.000446   0.001334   0.000644   0.000324  -0.000037
     9  H   -0.000516  -0.000581  -0.000321   0.000520   0.000156  -0.000195
    10  H    0.000910  -0.000156  -0.000827   0.000028  -0.000193  -0.000033
    11  H    0.000391   0.000360  -0.000432  -0.000046  -0.000134  -0.000003
    12  C    0.000471   0.071275  -0.266422   0.232435   0.070241  -0.060743
    13  C    0.107745  -0.012235  -0.021280  -0.006721  -0.006910   0.004290
    14  C   -0.012235   0.008249   0.121922  -0.163221  -0.026372  -0.008760
    15  C   -0.021280   0.121922  -0.112193   0.244101   0.051873  -0.019476
    16  C   -0.006721  -0.163221   0.244101  -0.131115  -0.003987   0.019609
    17  C   -0.006910  -0.026372   0.051873  -0.003987  -0.275914  -0.024595
    18  C    0.004290  -0.008760  -0.019476   0.019609  -0.024595   0.106827
    19  H   -0.000736  -0.003879  -0.001295   0.001966   0.000321  -0.000000
    20  H   -0.005100  -0.000024   0.001686  -0.000332   0.000211  -0.000046
    21  H    0.001708   0.000746  -0.003366  -0.004728  -0.000670  -0.001574
    22  Co  -0.012635  -0.002567  -0.023975   0.056584   0.105472  -0.002462
    23  C    0.003300   0.000273  -0.004415  -0.021836  -0.034590   0.007445
    24  C    0.000677   0.000849  -0.006553   0.018765   0.087408  -0.033310
    25  C    0.000670   0.000243   0.003796   0.004606   0.012148   0.008034
    26  C    0.000590   0.001487  -0.004782  -0.014387  -0.008378  -0.001897
    27  C   -0.003122  -0.001726   0.000022   0.016854   0.023666   0.005958
    28  H    0.000113   0.000105   0.000265   0.000412  -0.000181  -0.000281
    29  H    0.000041   0.000010  -0.000035   0.000248   0.000831  -0.000191
    30  H   -0.000002  -0.000000   0.000008  -0.000045  -0.000245   0.000311
    31  H   -0.000001  -0.000000  -0.000021  -0.000008   0.000326  -0.000056
    32  H    0.000012   0.000051   0.000069   0.000129   0.000478  -0.000304
    33  C   -0.022758   0.007815  -0.008931  -0.005964  -0.010221   0.010967
    34  C    0.002060  -0.004299   0.007437   0.003932   0.004108   0.018884
    35  C   -0.003016  -0.001376  -0.002129   0.039039   0.101253  -0.020356
    36  H   -0.000101  -0.000218   0.000009   0.000723   0.001424   0.000255
    37  H    0.000016   0.000016  -0.000028   0.000168   0.001274  -0.000738
    38  H    0.000020   0.000023  -0.000042  -0.000007   0.000483  -0.001309
    39  H   -0.000194  -0.000143   0.000311   0.000410   0.000499   0.000521
    40  H    0.001269   0.000890   0.003750  -0.009036  -0.001871   0.000096
              19         20         21         22         23         24
     1  Fe   0.002366   0.001756   0.002510   0.020487  -0.002123   0.003600
     2  C   -0.000337   0.001354  -0.001079   0.002511   0.000138  -0.000221
     3  C    0.001053   0.000725  -0.000370   0.001784   0.000097   0.000013
     4  C    0.001435  -0.000046   0.000296   0.000942   0.000141   0.000065
     5  C   -0.000426  -0.000829   0.002524  -0.003193  -0.000330   0.000448
     6  C   -0.000834  -0.000415  -0.000275  -0.002087  -0.000416  -0.000159
     7  H   -0.000010   0.000000  -0.000002   0.000000  -0.000000  -0.000000
     8  H    0.000002   0.000001  -0.000022  -0.000044   0.000002  -0.000003
     9  H    0.000001   0.000002   0.000002  -0.000086   0.000003   0.000000
    10  H    0.000001  -0.000010   0.000001  -0.000011   0.000000   0.000000
    11  H   -0.000005  -0.000004   0.000001  -0.000003  -0.000000   0.000000
    12  C   -0.000149   0.000146   0.003280  -0.049196   0.002413  -0.005436
    13  C   -0.000736  -0.005100   0.001708  -0.012635   0.003300   0.000677
    14  C   -0.003879  -0.000024   0.000746  -0.002567   0.000273   0.000849
    15  C   -0.001295   0.001686  -0.003366  -0.023975  -0.004415  -0.006553
    16  C    0.001966  -0.000332  -0.004728   0.056584  -0.021836   0.018765
    17  C    0.000321   0.000211  -0.000670   0.105472  -0.034590   0.087408
    18  C   -0.000000  -0.000046  -0.001574  -0.002462   0.007445  -0.033310
    19  H    0.001729   0.000107   0.000148  -0.000102   0.000012  -0.000000
    20  H    0.000107   0.000178  -0.000016   0.000016  -0.000007  -0.000011
    21  H    0.000148  -0.000016  -0.000220  -0.000098   0.000003   0.000126
    22  Co  -0.000102   0.000016  -0.000098   0.002061   0.021363  -0.019007
    23  C    0.000012  -0.000007   0.000003   0.021363  -0.029043   0.005950
    24  C   -0.000000  -0.000011   0.000126  -0.019007   0.005950   0.014635
    25  C   -0.000010   0.000002  -0.000135  -0.014365   0.006368  -0.027061
    26  C    0.000003   0.000002  -0.000027   0.018826  -0.009779   0.009666
    27  C   -0.000016  -0.000001   0.000073  -0.012914   0.019571  -0.021010
    28  H   -0.000000  -0.000000   0.000001  -0.000456  -0.000018   0.000155
    29  H   -0.000000  -0.000000   0.000000  -0.000376  -0.000067   0.000250
    30  H   -0.000000   0.000000  -0.000000   0.000316   0.000384  -0.001171
    31  H    0.000000  -0.000000   0.000000   0.000518   0.000037  -0.000106
    32  H   -0.000000  -0.000000   0.000001  -0.000312  -0.000102   0.000020
    33  C   -0.000096  -0.000006  -0.000514   0.000990   0.008560  -0.016135
    34  C   -0.000001   0.000002  -0.000006   0.001971   0.003957  -0.003208
    35  C   -0.000006  -0.000014   0.000268  -0.021548   0.017871  -0.007217
    36  H    0.000000  -0.000000   0.000029  -0.000893   0.000103   0.000006
    37  H   -0.000000  -0.000000   0.000000  -0.000615  -0.000125   0.000169
    38  H   -0.000000  -0.000000   0.000001  -0.000629  -0.000159   0.000274
    39  H    0.000000   0.000001  -0.000001  -0.000385   0.000207  -0.000172
    40  H   -0.000009   0.000073  -0.000005   0.000484  -0.000037  -0.000030
              25         26         27         28         29         30
     1  Fe   0.000911  -0.001516   0.003247   0.000132   0.000029  -0.000002
     2  C    0.000108   0.000050   0.000100  -0.000001  -0.000001   0.000000
     3  C   -0.000017   0.000095   0.000004  -0.000000  -0.000000   0.000000
     4  C   -0.000218   0.000203  -0.000042  -0.000002  -0.000000  -0.000000
     5  C   -0.000306  -0.000098   0.000019  -0.000000   0.000001  -0.000000
     6  C    0.000497  -0.000528   0.000197   0.000005   0.000001   0.000000
     7  H    0.000000  -0.000000  -0.000000   0.000000   0.000000   0.000000
     8  H    0.000001   0.000000  -0.000002   0.000000  -0.000000   0.000000
     9  H   -0.000004   0.000002  -0.000004  -0.000000  -0.000000  -0.000000
    10  H   -0.000000  -0.000000  -0.000000   0.000000   0.000000  -0.000000
    11  H   -0.000000  -0.000000   0.000000   0.000000   0.000000  -0.000000
    12  C   -0.002246  -0.001362  -0.005900   0.000197  -0.000033  -0.000015
    13  C    0.000670   0.000590  -0.003122   0.000113   0.000041  -0.000002
    14  C    0.000243   0.001487  -0.001726   0.000105   0.000010  -0.000000
    15  C    0.003796  -0.004782   0.000022   0.000265  -0.000035   0.000008
    16  C    0.004606  -0.014387   0.016854   0.000412   0.000248  -0.000045
    17  C    0.012148  -0.008378   0.023666  -0.000181   0.000831  -0.000245
    18  C    0.008034  -0.001897   0.005958  -0.000281  -0.000191   0.000311
    19  H   -0.000010   0.000003  -0.000016  -0.000000  -0.000000  -0.000000
    20  H    0.000002   0.000002  -0.000001  -0.000000  -0.000000   0.000000
    21  H   -0.000135  -0.000027   0.000073   0.000001   0.000000  -0.000000
    22  Co  -0.014365   0.018826  -0.012914  -0.000456  -0.000376   0.000316
    23  C    0.006368  -0.009779   0.019571  -0.000018  -0.000067   0.000384
    24  C   -0.027061   0.009666  -0.021010   0.000155   0.000250  -0.001171
    25  C    0.041935  -0.011585  -0.003072   0.000349  -0.000048   0.000464
    26  C   -0.011585  -0.015434   0.012505  -0.000261  -0.000007  -0.000182
    27  C   -0.003072   0.012505   0.000557  -0.000285  -0.000319   0.000137
    28  H    0.000349  -0.000261  -0.000285  -0.000246   0.000020   0.000000
    29  H   -0.000048  -0.000007  -0.000319   0.000020   0.000238  -0.000014
    30  H    0.000464  -0.000182   0.000137   0.000000  -0.000014  -0.000055
    31  H   -0.000901   0.000360  -0.000128  -0.000000  -0.000001  -0.000005
    32  H    0.000581  -0.000450  -0.000101   0.000022   0.000000  -0.000001
    33  C   -0.020722   0.008292   0.001327  -0.000390  -0.000318  -0.000041
    34  C    0.006744   0.003563  -0.007455   0.000088  -0.000016   0.000094
    35  C   -0.004180   0.010353  -0.018514   0.000012   0.000022  -0.000113
    36  H   -0.000285   0.000271  -0.000261   0.000001  -0.000000  -0.000000
    37  H    0.000064  -0.000046  -0.000024   0.000000   0.000001  -0.000007
    38  H    0.000225  -0.000237   0.000071   0.000000   0.000000  -0.000001
    39  H    0.000025   0.000082  -0.000155   0.000001  -0.000004   0.000000
    40  H    0.000109  -0.000025   0.000090   0.000007   0.000002   0.000000
              31         32         33         34         35         36
     1  Fe   0.000001   0.000012  -0.004862  -0.001563   0.007693  -0.000305
     2  C   -0.000000  -0.000000  -0.000029   0.000767  -0.002770  -0.000045
     3  C    0.000000  -0.000000   0.000163  -0.000590  -0.000355  -0.000018
     4  C    0.000000  -0.000001  -0.001892  -0.000700  -0.000545   0.000017
     5  C    0.000000   0.000001   0.004674  -0.002582   0.007050   0.000177
     6  C   -0.000000   0.000001  -0.003416   0.005064   0.001102  -0.000038
     7  H   -0.000000   0.000000   0.000001   0.000000  -0.000003  -0.000000
     8  H   -0.000000  -0.000000  -0.000152   0.000026  -0.000196  -0.000003
     9  H    0.000000  -0.000000   0.000001  -0.000114  -0.000088   0.000000
    10  H    0.000000  -0.000000  -0.000020  -0.000005   0.000003   0.000000
    11  H   -0.000000   0.000000  -0.000003   0.000000   0.000001   0.000000
    12  C   -0.000005  -0.000011   0.006843   0.001189  -0.008786   0.000180
    13  C   -0.000001   0.000012  -0.022758   0.002060  -0.003016  -0.000101
    14  C   -0.000000   0.000051   0.007815  -0.004299  -0.001376  -0.000218
    15  C   -0.000021   0.000069  -0.008931   0.007437  -0.002129   0.000009
    16  C   -0.000008   0.000129  -0.005964   0.003932   0.039039   0.000723
    17  C    0.000326   0.000478  -0.010221   0.004108   0.101253   0.001424
    18  C   -0.000056  -0.000304   0.010967   0.018884  -0.020356   0.000255
    19  H    0.000000  -0.000000  -0.000096  -0.000001  -0.000006   0.000000
    20  H   -0.000000  -0.000000  -0.000006   0.000002  -0.000014  -0.000000
    21  H    0.000000   0.000001  -0.000514  -0.000006   0.000268   0.000029
    22  Co   0.000518  -0.000312   0.000990   0.001971  -0.021548  -0.000893
    23  C    0.000037  -0.000102   0.008560   0.003957   0.017871   0.000103
    24  C   -0.000106   0.000020  -0.016135  -0.003208  -0.007217   0.000006
    25  C   -0.000901   0.000581  -0.020722   0.006744  -0.004180  -0.000285
    26  C    0.000360  -0.000450   0.008292   0.003563   0.010353   0.000271
    27  C   -0.000128  -0.000101   0.001327  -0.007455  -0.018514  -0.000261
    28  H   -0.000000   0.000022  -0.000390   0.000088   0.000012   0.000001
    29  H   -0.000001   0.000000  -0.000318  -0.000016   0.000022  -0.000000
    30  H   -0.000005  -0.000001  -0.000041   0.000094  -0.000113  -0.000000
    31  H   -0.000103  -0.000013   0.000143  -0.000115  -0.000109  -0.000000
    32  H   -0.000013   0.000255  -0.000172   0.000067   0.000045  -0.000004
    33  C    0.000143  -0.000172   0.096362  -0.012670  -0.022802   0.000237
    34  C   -0.000115   0.000067  -0.012670  -0.035940  -0.001391  -0.000464
    35  C   -0.000109   0.000045  -0.022802  -0.001391  -0.078897  -0.000728
    36  H   -0.000000  -0.000004   0.000237  -0.000464  -0.000728  -0.000309
    37  H   -0.000001   0.000000  -0.000646   0.000111   0.000370   0.000001
    38  H   -0.000003   0.000001  -0.000454   0.000329   0.001404   0.000004
    39  H   -0.000000  -0.000000   0.000193  -0.000412  -0.000388  -0.000003
    40  H   -0.000000   0.000000  -0.000225  -0.000064   0.000029  -0.000002
              37         38         39         40
     1  Fe   0.000054   0.000058  -0.000442   0.000685
     2  C   -0.000005  -0.000002   0.000055   0.000082
     3  C   -0.000000   0.000000  -0.000018  -0.000346
     4  C   -0.000002  -0.000002  -0.000021  -0.000653
     5  C    0.000008   0.000000  -0.000060  -0.000083
     6  C    0.000004   0.000001   0.000082   0.001721
     7  H    0.000000   0.000000   0.000000   0.000000
     8  H   -0.000000  -0.000000   0.000000   0.000000
     9  H   -0.000000  -0.000000  -0.000001  -0.000013
    10  H    0.000000   0.000000  -0.000000  -0.000001
    11  H    0.000000   0.000000   0.000000   0.000000
    12  C    0.000007   0.000019   0.000046   0.002472
    13  C    0.000016   0.000020  -0.000194   0.001269
    14  C    0.000016   0.000023  -0.000143   0.000890
    15  C   -0.000028  -0.000042   0.000311   0.003750
    16  C    0.000168  -0.000007   0.000410  -0.009036
    17  C    0.001274   0.000483   0.000499  -0.001871
    18  C   -0.000738  -0.001309   0.000521   0.000096
    19  H   -0.000000  -0.000000   0.000000  -0.000009
    20  H   -0.000000  -0.000000   0.000001   0.000073
    21  H    0.000000   0.000001  -0.000001  -0.000005
    22  Co  -0.000615  -0.000629  -0.000385   0.000484
    23  C   -0.000125  -0.000159   0.000207  -0.000037
    24  C    0.000169   0.000274  -0.000172  -0.000030
    25  C    0.000064   0.000225   0.000025   0.000109
    26  C   -0.000046  -0.000237   0.000082  -0.000025
    27  C   -0.000024   0.000071  -0.000155   0.000090
    28  H    0.000000   0.000000   0.000001   0.000007
    29  H    0.000001   0.000000  -0.000004   0.000002
    30  H   -0.000007  -0.000001   0.000000   0.000000
    31  H   -0.000001  -0.000003  -0.000000  -0.000000
    32  H    0.000000   0.000001  -0.000000   0.000000
    33  C   -0.000646  -0.000454   0.000193  -0.000225
    34  C    0.000111   0.000329  -0.000412  -0.000064
    35  C    0.000370   0.001404  -0.000388   0.000029
    36  H    0.000001   0.000004  -0.000003  -0.000002
    37  H    0.000577   0.000001  -0.000011   0.000001
    38  H    0.000001   0.000520   0.000001   0.000000
    39  H   -0.000011   0.000001  -0.000282  -0.000022
    40  H    0.000001   0.000000  -0.000022  -0.003403
 Mulliken charges and spin densities:
               1          2
     1  Fe   1.329367   3.528150
     2  C   -0.412347   0.041209
     3  C   -0.354956   0.062538
     4  C   -0.423197   0.073229
     5  C   -0.313060   0.046887
     6  C   -0.271364   0.035563
     7  H    0.224860  -0.004927
     8  H    0.219845  -0.002534
     9  H    0.221308  -0.000770
    10  H    0.225767  -0.002237
    11  H    0.224388  -0.004662
    12  C   -0.304801   0.082164
    13  C   -0.525564   0.020510
    14  C   -0.430948  -0.001091
    15  C   -0.305425   0.042080
    16  C    0.231882   0.028712
    17  C    0.590862  -0.011546
    18  C   -0.502135   0.006809
    19  H    0.230767   0.001233
    20  H    0.229811  -0.000601
    21  H    0.217873  -0.001388
    22  Co   1.662684   0.066367
    23  C   -0.421035  -0.004849
    24  C   -0.290760   0.002267
    25  C   -0.311667   0.002726
    26  C   -0.425871  -0.004630
    27  C   -0.230084   0.009348
    28  H    0.263869  -0.000237
    29  H    0.265078   0.000262
    30  H    0.267790  -0.000186
    31  H    0.268121  -0.000193
    32  H    0.264808   0.000274
    33  C   -0.475223   0.013132
    34  C   -0.649205  -0.011201
    35  C   -0.566547  -0.009011
    36  H    0.258154  -0.000241
    37  H    0.270886   0.000597
    38  H    0.268237   0.000593
    39  H    0.258315  -0.000281
    40  H    0.219516  -0.004065
 Sum of Mulliken charges =   1.00000   4.00000
 Mulliken charges and spin densities with hydrogens summed into heavy atoms:
               1          2
     1  Fe   1.329367   3.528150
     2  C   -0.186579   0.038972
     3  C   -0.130568   0.057877
     4  C   -0.198337   0.068302
     5  C   -0.093215   0.044353
     6  C   -0.050056   0.034793
    12  C   -0.085285   0.078099
    13  C   -0.295753   0.019910
    14  C   -0.200181   0.000142
    15  C   -0.087552   0.040692
    16  C    0.231882   0.028712
    17  C    0.590862  -0.011546
    18  C   -0.243981   0.006568
    22  Co   1.662684   0.066367
    23  C   -0.155956  -0.004587
    24  C   -0.022970   0.002082
    25  C   -0.043546   0.002533
    26  C   -0.161064  -0.004356
    27  C    0.033786   0.009111
    33  C   -0.216909   0.012851
    34  C   -0.378319  -0.010605
    35  C   -0.298310  -0.008419
 APT charges:
               1
     1  Fe   1.362206
     2  C   -0.224639
     3  C   -0.215167
     4  C   -0.198227
     5  C   -0.184377
     6  C   -0.184603
     7  H    0.069867
     8  H    0.073290
     9  H    0.076380
    10  H    0.071035
    11  H    0.067606
    12  C    0.025367
    13  C   -0.394488
    14  C   -0.358985
    15  C    0.044286
    16  C   -0.617805
    17  C    1.057333
    18  C   -0.119337
    19  H    0.076153
    20  H    0.071162
    21  H    0.084882
    22  Co  -0.593416
    23  C    0.098683
    24  C   -0.072845
    25  C   -0.065971
    26  C    0.105337
    27  C    0.025369
    28  H    0.084923
    29  H    0.084561
    30  H    0.080350
    31  H    0.080117
    32  H    0.084859
    33  C   -0.125460
    34  C    0.110551
    35  C    0.108534
    36  H    0.080999
    37  H    0.084950
    38  H    0.083062
    39  H    0.078677
    40  H    0.084780
 Sum of APT charges =   1.00000
 APT charges with hydrogens summed into heavy atoms:
               1
     1  Fe   1.362206
     2  C   -0.153603
     3  C   -0.147561
     4  C   -0.128360
     5  C   -0.111087
     6  C   -0.108223
    12  C    0.110147
    13  C   -0.323326
    14  C   -0.282832
    15  C    0.129168
    16  C   -0.617805
    17  C    1.057333
    18  C   -0.038338
    22  Co  -0.593416
    23  C    0.183244
    24  C    0.007505
    25  C    0.014146
    26  C    0.190196
    27  C    0.110293
    33  C   -0.046783
    34  C    0.195500
    35  C    0.191597
 Electronic spatial extent (au):  <R**2>=           8404.8930
 Charge=              1.0000 electrons
 Dipole moment (field-independent basis, Debye):
    X=             -0.1714    Y=              9.5372    Z=             -0.1852  Tot=              9.5405
 Quadrupole moment (field-independent basis, Debye-Ang):
   XX=           -135.9742   YY=           -103.0470   ZZ=           -123.3633
   XY=            -18.7105   XZ=             -0.4667   YZ=             -2.0301
 Traceless Quadrupole moment (field-independent basis, Debye-Ang):
   XX=            -15.1794   YY=             17.7479   ZZ=             -2.5685
   XY=            -18.7105   XZ=             -0.4667   YZ=             -2.0301
 Octapole moment (field-independent basis, Debye-Ang**2):
  XXX=             -7.9094  YYY=            225.9886  ZZZ=             -3.0553  XYY=             30.9034
  XXY=             43.9198  XXZ=             -1.3299  XZZ=             -1.4786  YZZ=             30.9645
  YYZ=             -1.6838  XYZ=              0.2319
 Hexadecapole moment (field-independent basis, Debye-Ang**3):
 XXXX=          -1538.7695 YYYY=          -8326.5138 ZZZZ=           -727.5805 XXXY=           -328.4531
 XXXZ=            -43.8403 YYYX=           -731.2598 YYYZ=             26.4590 ZZZX=            -37.4479
 ZZZY=             50.7291 XXYY=          -1699.6008 XXZZ=           -364.5078 YYZZ=          -1399.6221
 XXYZ=             12.8868 YYXZ=            -17.4179 ZZXY=            -84.8554
 N-N= 2.597768973790D+03 E-N=-1.326678447651D+04  KE= 3.413571827964D+03
  Exact polarizability:     352.585      12.119     564.064       7.016      -2.465     312.897
 Approx polarizability:     424.436      15.107     579.322       7.538      -0.111     385.884
                          Isotropic Fermi Contact Couplings
        Atom                 a.u.       MegaHertz       Gauss      10(-4) cm-1
     1  Fe(57)            -0.36067     -13.07783      -4.66650      -4.36229
     2  C(13)              0.00595       1.67306       0.59699       0.55807
     3  C(13)              0.00705       1.98036       0.70664       0.66058
     4  C(13)              0.00737       2.07248       0.73951       0.69131
     5  C(13)              0.00598       1.67948       0.59928       0.56021
     6  C(13)              0.00361       1.01410       0.36186       0.33827
     7  H(1)              -0.00112      -1.25484      -0.44776      -0.41857
     8  H(1)              -0.00039      -0.43379      -0.15479      -0.14470
     9  H(1)               0.00010       0.11054       0.03944       0.03687
    10  H(1)              -0.00035      -0.39332      -0.14035      -0.13120
    11  H(1)              -0.00103      -1.14883      -0.40993      -0.38321
    12  C(13)              0.00741       2.08225       0.74300       0.69456
    13  C(13)              0.00528       1.48447       0.52969       0.49516
    14  C(13)              0.00300       0.84441       0.30131       0.28167
    15  C(13)              0.00610       1.71334       0.61136       0.57151
    16  C(13)              0.00847       2.37964       0.84912       0.79376
    17  C(13)             -0.00159      -0.44763      -0.15973      -0.14931
    18  C(13)              0.00095       0.26631       0.09503       0.08883
    19  H(1)               0.00047       0.52801       0.18841       0.17613
    20  H(1)               0.00002       0.01743       0.00622       0.00582
    21  H(1)              -0.00024      -0.26671      -0.09517      -0.08897
    22  Co(59)            -0.00554      -1.46598      -0.52310      -0.48900
    23  C(13)             -0.00028      -0.07834      -0.02795      -0.02613
    24  C(13)              0.00059       0.16523       0.05896       0.05512
    25  C(13)              0.00059       0.16528       0.05898       0.05513
    26  C(13)             -0.00026      -0.07416      -0.02646      -0.02474
    27  C(13)              0.00165       0.46477       0.16584       0.15503
    28  H(1)              -0.00011      -0.12255      -0.04373      -0.04088
    29  H(1)               0.00006       0.06508       0.02322       0.02171
    30  H(1)              -0.00004      -0.04125      -0.01472      -0.01376
    31  H(1)              -0.00004      -0.04202      -0.01499      -0.01402
    32  H(1)               0.00006       0.06634       0.02367       0.02213
    33  C(13)              0.00103       0.28834       0.10289       0.09618
    34  C(13)              0.00013       0.03648       0.01302       0.01217
    35  C(13)              0.00010       0.02763       0.00986       0.00922
    36  H(1)              -0.00007      -0.08263      -0.02948      -0.02756
    37  H(1)               0.00014       0.16147       0.05762       0.05386
    38  H(1)               0.00014       0.15678       0.05594       0.05229
    39  H(1)              -0.00008      -0.09089      -0.03243      -0.03032
    40  H(1)              -0.00097      -1.08615      -0.38757      -0.36230
 --------------------------------------------------------
       Center         ----  Spin Dipole Couplings  ----
                      3XX-RR        3YY-RR        3ZZ-RR
 --------------------------------------------------------
     1   Atom        0.202804      0.862721     -1.065525
     2   Atom       -0.002266      0.042102     -0.039836
     3   Atom       -0.028054      0.106707     -0.078653
     4   Atom       -0.003073      0.056370     -0.053297
     5   Atom        0.064826     -0.019067     -0.045759
     6   Atom        0.076492     -0.029557     -0.046935
     7   Atom       -0.017281      0.003756      0.013525
     8   Atom        0.020133     -0.017490     -0.002643
     9   Atom        0.033524     -0.019630     -0.013894
    10   Atom       -0.015661      0.001689      0.013971
    11   Atom       -0.013052      0.035490     -0.022438
    12   Atom       -0.005456      0.054095     -0.048639
    13   Atom        0.052640     -0.019723     -0.032918
    14   Atom        0.062682     -0.030239     -0.032443
    15   Atom       -0.010833      0.042665     -0.031832
    16   Atom       -0.020467      0.095388     -0.074921
    17   Atom       -0.016893      0.024132     -0.007239
    18   Atom       -0.006483      0.014108     -0.007625
    19   Atom        0.033073     -0.020159     -0.012915
    20   Atom        0.021124     -0.017199     -0.003926
    21   Atom       -0.015318      0.003047      0.012271
    22   Atom       -0.019723      0.204960     -0.185237
    23   Atom       -0.003074      0.002042      0.001032
    24   Atom       -0.002043      0.003907     -0.001864
    25   Atom       -0.000936      0.003055     -0.002119
    26   Atom       -0.002719      0.001821      0.000898
    27   Atom        0.002099      0.005768     -0.007867
    28   Atom       -0.000359      0.004422     -0.004063
    29   Atom       -0.001798      0.002897     -0.001098
    30   Atom       -0.001302      0.002527     -0.001225
    31   Atom       -0.001434      0.002338     -0.000905
    32   Atom       -0.001535      0.002654     -0.001119
    33   Atom       -0.005843      0.014903     -0.009060
    34   Atom       -0.000709     -0.001216      0.001925
    35   Atom       -0.001137     -0.001206      0.002342
    36   Atom       -0.006008      0.006514     -0.000506
    37   Atom       -0.000078      0.002255     -0.002178
    38   Atom       -0.000321      0.002212     -0.001891
    39   Atom       -0.004994      0.007036     -0.002042
    40   Atom       -0.016199      0.004822      0.011377
 --------------------------------------------------------
                        XY            XZ            YZ
 --------------------------------------------------------
     1   Atom        1.627105      0.132692      0.175332
     2   Atom        0.079950     -0.035201     -0.047157
     3   Atom        0.084520      0.000236     -0.000465
     4   Atom        0.101597      0.034166      0.053691
     5   Atom        0.073601      0.045802      0.025400
     6   Atom        0.057862     -0.026828     -0.013194
     7   Atom        0.008341      0.003291      0.027058
     8   Atom        0.003442      0.028829      0.000132
     9   Atom        0.001789     -0.022066      0.000748
    10   Atom        0.013149     -0.012031     -0.026230
    11   Atom       -0.008976      0.001453     -0.002533
    12   Atom        0.090064      0.028848      0.046102
    13   Atom        0.053476      0.041460      0.024107
    14   Atom        0.039441     -0.027421     -0.013965
    15   Atom        0.065681     -0.031640     -0.044592
    16   Atom        0.081999     -0.000262     -0.001489
    17   Atom       -0.019365      0.000089     -0.002301
    18   Atom       -0.000724      0.002429     -0.005266
    19   Atom        0.003436     -0.022016     -0.001264
    20   Atom        0.004665      0.027070      0.002400
    21   Atom        0.012082     -0.011574     -0.025406
    22   Atom       -0.015604      0.013173     -0.013965
    23   Atom       -0.002672      0.000722      0.001723
    24   Atom        0.001248      0.002223      0.003852
    25   Atom        0.001988     -0.002310     -0.003880
    26   Atom       -0.002259     -0.001382     -0.002275
    27   Atom        0.008976      0.000798      0.000480
    28   Atom        0.003128      0.000379      0.000035
    29   Atom        0.000667      0.000584      0.002096
    30   Atom       -0.000595     -0.000209      0.000975
    31   Atom       -0.000298      0.000189     -0.001383
    32   Atom        0.001202     -0.000789     -0.002195
    33   Atom       -0.001711     -0.001873      0.003945
    34   Atom       -0.012125     -0.000462      0.001124
    35   Atom       -0.011693      0.000732     -0.002794
    36   Atom       -0.002384      0.001936     -0.007143
    37   Atom       -0.002467     -0.000378      0.000350
    38   Atom       -0.002323      0.000875     -0.001020
    39   Atom       -0.003766     -0.002509      0.006070
    40   Atom        0.008517      0.004331      0.025167
 --------------------------------------------------------


 ---------------------------------------------------------------------------------
              Anisotropic Spin Dipole Couplings in Principal Axis System
 ---------------------------------------------------------------------------------

       Atom             a.u.   MegaHertz   Gauss  10(-4) cm-1        Axes

              Baa    -1.1289   -19.544    -6.974    -6.519  0.7563 -0.6326  0.1667
     1 Fe(57) Bbb    -1.0789   -18.679    -6.665    -6.230 -0.1711  0.0546  0.9837
              Bcc     2.2077    38.222    13.639    12.750  0.6314  0.7726  0.0670
 
              Baa    -0.0632    -8.476    -3.024    -2.827  0.7330 -0.6486 -0.2050
     2 C(13)  Bbb    -0.0609    -8.167    -2.914    -2.724  0.3729  0.1311  0.9185
              Bcc     0.1240    16.642     5.938     5.551  0.5689  0.7498 -0.3380
 
              Baa    -0.0787   -10.557    -3.767    -3.521 -0.0371  0.0194  0.9991
     3 C(13)  Bbb    -0.0687    -9.225    -3.292    -3.077  0.9002 -0.4335  0.0418
              Bcc     0.1474    19.782     7.059     6.599  0.4340  0.9009 -0.0014
 
              Baa    -0.0817   -10.959    -3.911    -3.656 -0.6277  0.6364 -0.4484
     4 C(13)  Bbb    -0.0704    -9.453    -3.373    -3.153 -0.5324  0.0693  0.8437
              Bcc     0.1521    20.412     7.284     6.809  0.5680  0.7683  0.2953
 
              Baa    -0.0629    -8.439    -3.011    -2.815 -0.5304  0.4897  0.6920
     5 C(13)  Bbb    -0.0609    -8.169    -2.915    -2.725 -0.1867  0.7288 -0.6588
              Bcc     0.1238    16.609     5.926     5.540  0.8269  0.4786  0.2951
 
              Baa    -0.0556    -7.456    -2.660    -2.487 -0.3008  0.8688  0.3933
     6 C(13)  Bbb    -0.0522    -6.999    -2.497    -2.335  0.3208 -0.2962  0.8996
              Bcc     0.1077    14.455     5.158     4.822  0.8981  0.3968 -0.1896
 
              Baa    -0.0229   -12.214    -4.358    -4.074  0.6824 -0.6149  0.3952
     7 H(1)   Bbb    -0.0144    -7.677    -2.739    -2.561  0.7167  0.4566 -0.5271
              Bcc     0.0373    19.891     7.098     6.635  0.1437  0.6430  0.7523
 
              Baa    -0.0229   -12.211    -4.357    -4.073 -0.5439  0.3280  0.7724
     8 H(1)   Bbb    -0.0170    -9.073    -3.237    -3.026  0.1446  0.9433 -0.2988
              Bcc     0.0399    21.283     7.594     7.099  0.8266  0.0509  0.5604
 
              Baa    -0.0231   -12.327    -4.399    -4.112  0.3480 -0.3652  0.8635
     9 H(1)   Bbb    -0.0191   -10.207    -3.642    -3.405  0.1141  0.9307  0.3476
              Bcc     0.0422    22.534     8.041     7.517  0.9305  0.0225 -0.3655
 
              Baa    -0.0230   -12.297    -4.388    -4.102  0.7885 -0.5928 -0.1638
    10 H(1)   Bbb    -0.0173    -9.213    -3.287    -3.073  0.5366  0.5330  0.6542
              Bcc     0.0403    21.510     7.675     7.175 -0.3005 -0.6037  0.7384
 
              Baa    -0.0227   -12.104    -4.319    -4.037 -0.1277  0.0235  0.9915
    11 H(1)   Bbb    -0.0145    -7.757    -2.768    -2.587  0.9759  0.1812  0.1214
              Bcc     0.0372    19.860     7.087     6.625 -0.1769  0.9832 -0.0460
 
              Baa    -0.0722    -9.682    -3.455    -3.230  0.6683 -0.6244  0.4044
    12 C(13)  Bbb    -0.0630    -8.460    -3.019    -2.822 -0.4923  0.0363  0.8697
              Bcc     0.1352    18.143     6.474     6.052  0.5577  0.7803  0.2832
 
              Baa    -0.0513    -6.889    -2.458    -2.298 -0.0416 -0.5604  0.8272
    13 C(13)  Bbb    -0.0472    -6.329    -2.259    -2.111 -0.5595  0.6990  0.4454
              Bcc     0.0985    13.218     4.717     4.409  0.8278  0.4443  0.3426
 
              Baa    -0.0467    -6.268    -2.237    -2.091 -0.1910  0.8595  0.4742
    14 C(13)  Bbb    -0.0384    -5.153    -1.839    -1.719  0.3777 -0.3815  0.8437
              Bcc     0.0851    11.421     4.075     3.810  0.9060  0.3403 -0.2518
 
              Baa    -0.0557    -7.469    -2.665    -2.491  0.8295 -0.3608  0.4263
    15 C(13)  Bbb    -0.0525    -7.047    -2.515    -2.351 -0.1976  0.5244  0.8282
              Bcc     0.1082    14.516     5.180     4.842  0.5224  0.7713 -0.3637
 
              Baa    -0.0749   -10.057    -3.589    -3.355 -0.0303  0.0233  0.9993
    16 C(13)  Bbb    -0.0629    -8.443    -3.013    -2.816  0.8875 -0.4593  0.0376
              Bcc     0.1379    18.500     6.601     6.171  0.4599  0.8880 -0.0068
 
              Baa    -0.0246    -3.304    -1.179    -1.102  0.9277  0.3706  0.0443
    17 C(13)  Bbb    -0.0073    -0.983    -0.351    -0.328 -0.0616  0.0350  0.9975
              Bcc     0.0319     4.287     1.530     1.430 -0.3681  0.9281 -0.0553
 
              Baa    -0.0102    -1.365    -0.487    -0.455 -0.5191  0.1663  0.8384
    18 C(13)  Bbb    -0.0052    -0.700    -0.250    -0.233  0.8528  0.1668  0.4950
              Bcc     0.0154     2.065     0.737     0.689 -0.0575  0.9719 -0.2284
 
              Baa    -0.0218   -11.612    -4.143    -3.873  0.3756 -0.0768  0.9236
    19 H(1)   Bbb    -0.0204   -10.866    -3.877    -3.625 -0.0256  0.9953  0.0932
              Bcc     0.0421    22.478     8.021     7.498  0.9264  0.0587 -0.3719
 
              Baa    -0.0213   -11.361    -4.054    -3.790 -0.5435  0.1336  0.8287
    20 H(1)   Bbb    -0.0176    -9.400    -3.354    -3.136 -0.0053  0.9867 -0.1625
              Bcc     0.0389    20.762     7.408     6.925  0.8394  0.0927  0.5356
 
              Baa    -0.0214   -11.426    -4.077    -3.811  0.8398 -0.5312 -0.1121
    21 H(1)   Bbb    -0.0172    -9.176    -3.274    -3.061  0.4558  0.5777  0.6771
              Bcc     0.0386    20.602     7.351     6.872 -0.2949 -0.6197  0.7273
 
              Baa    -0.1867   -23.575    -8.412    -7.864 -0.0756  0.0325  0.9966
    22 Co(59) Bbb    -0.0199    -2.514    -0.897    -0.839  0.9946  0.0736  0.0730
              Bcc     0.2066    26.089     9.309     8.702 -0.0709  0.9968 -0.0379
 
              Baa    -0.0045    -0.611    -0.218    -0.204  0.8755  0.4181 -0.2424
    23 C(13)  Bbb     0.0007     0.096     0.034     0.032  0.3932 -0.3246  0.8602
              Bcc     0.0038     0.515     0.184     0.172 -0.2810  0.8484  0.4486
 
              Baa    -0.0047    -0.631    -0.225    -0.211 -0.5351 -0.2791  0.7973
    24 C(13)  Bbb    -0.0017    -0.224    -0.080    -0.075  0.8074 -0.4468  0.3854
              Bcc     0.0064     0.856     0.305     0.285  0.2486  0.8500  0.4644
 
              Baa    -0.0046    -0.620    -0.221    -0.207  0.3574  0.3460  0.8675
    25 C(13)  Bbb    -0.0017    -0.222    -0.079    -0.074  0.8568 -0.4912 -0.1570
              Bcc     0.0063     0.842     0.300     0.281  0.3718  0.7993 -0.4720
 
              Baa    -0.0046    -0.611    -0.218    -0.204  0.8176  0.4275  0.3857
    26 C(13)  Bbb     0.0007     0.097     0.035     0.032 -0.5520  0.3912  0.7364
              Bcc     0.0038     0.513     0.183     0.171 -0.1640  0.8150 -0.5558
 
              Baa    -0.0079    -1.065    -0.380    -0.355 -0.1154  0.0408  0.9925
    27 C(13)  Bbb    -0.0052    -0.697    -0.249    -0.232  0.7660 -0.6324  0.1151
              Bcc     0.0131     1.762     0.629     0.588  0.6324  0.7736  0.0417
 
              Baa    -0.0041    -2.195    -0.783    -0.732 -0.1389  0.0468  0.9892
    28 H(1)   Bbb    -0.0019    -0.991    -0.354    -0.331  0.8853 -0.4418  0.1452
              Bcc     0.0060     3.187     1.137     1.063  0.4438  0.8959  0.0199
 
              Baa    -0.0022    -1.192    -0.425    -0.398 -0.6515 -0.2127  0.7282
    29 H(1)   Bbb    -0.0017    -0.899    -0.321    -0.300  0.7444 -0.3643  0.5596
              Bcc     0.0039     2.091     0.746     0.698  0.1463  0.9066  0.3957
 
              Baa    -0.0015    -0.800    -0.286    -0.267  0.5044 -0.1322  0.8533
    30 H(1)   Bbb    -0.0014    -0.726    -0.259    -0.242  0.8505  0.2468 -0.4645
              Bcc     0.0029     1.526     0.544     0.509 -0.1492  0.9600  0.2369
 
              Baa    -0.0015    -0.809    -0.289    -0.270  0.8042 -0.1447 -0.5764
    31 H(1)   Bbb    -0.0014    -0.726    -0.259    -0.242  0.5889  0.3242  0.7403
              Bcc     0.0029     1.534     0.547     0.512 -0.0798  0.9348 -0.3460
 
              Baa    -0.0023    -1.201    -0.429    -0.401  0.4953  0.2508  0.8317
    32 H(1)   Bbb    -0.0018    -0.947    -0.338    -0.316  0.8325 -0.4104 -0.3721
              Bcc     0.0040     2.148     0.766     0.716  0.2480  0.8767 -0.4121
 
              Baa    -0.0103    -1.379    -0.492    -0.460  0.3459 -0.1223  0.9303
    33 C(13)  Bbb    -0.0054    -0.731    -0.261    -0.244  0.9337  0.1422 -0.3285
              Bcc     0.0157     2.109     0.753     0.704 -0.0921  0.9823  0.1634
 
              Baa    -0.0131    -1.759    -0.628    -0.587  0.6983  0.7151 -0.0320
    34 C(13)  Bbb     0.0018     0.243     0.087     0.081  0.1070 -0.0600  0.9924
              Bcc     0.0113     1.516     0.541     0.506  0.7078 -0.6964 -0.1184
 
              Baa    -0.0130    -1.745    -0.623    -0.582  0.6955  0.7120  0.0964
    35 C(13)  Bbb     0.0018     0.239     0.085     0.080 -0.2606  0.1249  0.9573
              Bcc     0.0112     1.507     0.538     0.503 -0.6696  0.6910 -0.2724
 
              Baa    -0.0066    -3.534    -1.261    -1.179  0.9610  0.0246 -0.2754
    36 H(1)   Bbb    -0.0049    -2.598    -0.927    -0.867  0.2168  0.5510  0.8058
              Bcc     0.0115     6.132     2.188     2.046 -0.1716  0.8341 -0.5242
 
              Baa    -0.0022    -1.199    -0.428    -0.400  0.2218  0.0459  0.9740
    37 H(1)   Bbb    -0.0016    -0.860    -0.307    -0.287  0.8153  0.5392 -0.2110
              Bcc     0.0039     2.059     0.735     0.687 -0.5349  0.8409  0.0822
 
              Baa    -0.0023    -1.217    -0.434    -0.406 -0.4162 -0.0088  0.9092
    38 H(1)   Bbb    -0.0016    -0.861    -0.307    -0.287  0.7558  0.5526  0.3513
              Bcc     0.0039     2.078     0.742     0.693 -0.5056  0.8334 -0.2234
 
              Baa    -0.0064    -3.437    -1.227    -1.147  0.8975  0.0537  0.4376
    39 H(1)   Bbb    -0.0049    -2.599    -0.928    -0.867 -0.3518 -0.5110  0.7843
              Bcc     0.0113     6.037     2.154     2.014 -0.2657  0.8579  0.4398
 
              Baa    -0.0210   -11.209    -4.000    -3.739  0.7200 -0.5913  0.3632
    40 H(1)   Bbb    -0.0140    -7.478    -2.668    -2.494  0.6725  0.4651 -0.5757
              Bcc     0.0350    18.687     6.668     6.233  0.1715  0.6588  0.7325
 

 ---------------------------------------------------------------------------------

 D2PCM: PCM CHGder 2nd derivatives, FixD1E=F FixD2E=F DoIter=F DoCFld=F I1PDM=0
 Calling FoFJK, ICntrl=    100127 FMM=F ISym2X=0 I1Cent= 0 IOpClX= 1 NMat=1 NMatS=1 NMatT=0.
 Full mass-weighted force constant matrix:
 Low frequencies ---   -0.0044   -0.0022    0.0032    3.8572    9.1166   10.8772
 Low frequencies ---   12.3058   22.3472   32.7407
 Diagonal vibrational polarizability:
       65.5876988     151.4780739     476.0680825
 Harmonic frequencies (cm**-1), IR intensities (KM/Mole), Raman scattering
 activities (A**4/AMU), depolarization ratios for plane and unpolarized
 incident light, reduced masses (AMU), force constants (mDyne/A),
 and normal coordinates:
                      1                      2                      3
                      A                      A                      A
 Frequencies --      8.6451                18.9902                28.4794
 Red. masses --      4.8308                 3.6669                 5.5493
 Frc consts  --      0.0002                 0.0008                 0.0027
 IR Inten    --      1.2178                 0.0381                 1.2467
  Atom  AN      X      Y      Z        X      Y      Z        X      Y      Z
     1  26     0.03  -0.05   0.11     0.01  -0.01   0.04    -0.03   0.01  -0.07
     2   6     0.04  -0.19  -0.02    -0.02  -0.02  -0.01     0.04   0.07   0.16
     3   6    -0.03  -0.05  -0.14    -0.01  -0.00  -0.01     0.05  -0.04   0.23
     4   6    -0.07   0.13  -0.04     0.00   0.03  -0.01     0.04  -0.18   0.17
     5   6    -0.03   0.12   0.14     0.01   0.03   0.01     0.02  -0.16   0.06
     6   6     0.04  -0.08   0.16    -0.01  -0.00   0.01     0.02  -0.01   0.06
     7   1    -0.13   0.26  -0.10     0.01   0.05  -0.01     0.04  -0.28   0.20
     8   1    -0.06   0.23   0.25     0.02   0.05   0.01     0.00  -0.26   0.00
     9   1     0.09  -0.14   0.29    -0.01  -0.01   0.02     0.01   0.03  -0.01
    10   1     0.10  -0.34  -0.05    -0.03  -0.05  -0.01     0.05   0.19   0.17
    11   1    -0.04  -0.09  -0.28    -0.02  -0.01  -0.02     0.06  -0.01   0.31
    12   6    -0.00   0.01  -0.08    -0.02   0.01   0.02    -0.01   0.00  -0.10
    13   6    -0.01  -0.00  -0.08    -0.02   0.01   0.05    -0.02  -0.01  -0.11
    14   6    -0.03  -0.01  -0.08     0.01  -0.01   0.05    -0.04  -0.01  -0.11
    15   6    -0.02  -0.00  -0.08     0.02  -0.01   0.02    -0.04   0.00  -0.10
    16   6    -0.00   0.02  -0.08     0.00   0.00  -0.00    -0.02   0.01  -0.10
    17   6     0.00   0.02  -0.08     0.00  -0.00  -0.03    -0.01   0.02  -0.09
    18   6     0.03   0.05  -0.08     0.04   0.00  -0.04     0.04   0.08  -0.09
    19   1    -0.05  -0.02  -0.09     0.02  -0.01   0.07    -0.05  -0.01  -0.12
    20   1     0.01   0.02  -0.08    -0.03   0.02   0.06    -0.02  -0.01  -0.12
    21   1    -0.05  -0.03  -0.08     0.04  -0.03   0.02    -0.05  -0.00  -0.10
    22  27    -0.00   0.02  -0.01     0.00   0.00  -0.02     0.01   0.02   0.01
    23   6    -0.08   0.02   0.06     0.13  -0.14  -0.02    -0.03  -0.05   0.11
    24   6    -0.04   0.02   0.00     0.05  -0.08   0.19    -0.00  -0.01   0.12
    25   6     0.05   0.02   0.01    -0.10   0.10   0.16     0.05   0.06   0.12
    26   6     0.06   0.02   0.08    -0.12   0.14  -0.07     0.05   0.06   0.11
    27   6    -0.01   0.02   0.11     0.02  -0.01  -0.18     0.00  -0.00   0.11
    28   1    -0.02   0.02   0.15     0.04  -0.02  -0.36    -0.01  -0.02   0.10
    29   1    -0.14   0.02   0.07     0.25  -0.27  -0.06    -0.07  -0.10   0.10
    30   1    -0.07   0.02  -0.04     0.10  -0.15   0.34    -0.02  -0.03   0.12
    31   1     0.09   0.02  -0.02    -0.19   0.18   0.29     0.08   0.10   0.12
    32   1     0.12   0.02   0.10    -0.23   0.26  -0.15     0.09   0.11   0.11
    33   6    -0.03  -0.01  -0.08    -0.03  -0.00  -0.05    -0.05  -0.02  -0.09
    34   6    -0.02  -0.00  -0.08    -0.01  -0.01  -0.08    -0.02   0.01  -0.09
    35   6     0.02   0.04  -0.08     0.03  -0.00  -0.07     0.04   0.07  -0.09
    36   1     0.06   0.08  -0.07     0.07   0.00  -0.03     0.08   0.12  -0.08
    37   1    -0.03  -0.02  -0.08    -0.03  -0.01  -0.09    -0.04  -0.01  -0.09
    38   1     0.04   0.06  -0.08     0.05  -0.00  -0.09     0.07   0.11  -0.09
    39   1    -0.06  -0.04  -0.08    -0.06  -0.01  -0.04    -0.10  -0.07  -0.09
    40   1     0.02   0.04  -0.08    -0.04   0.03   0.01     0.01   0.01  -0.10
                      4                      5                      6
                      A                      A                      A
 Frequencies --     50.0837                57.3835                63.8961
 Red. masses --      7.1296                 5.1258                 5.2979
 Frc consts  --      0.0105                 0.0099                 0.0127
 IR Inten    --      0.5681                 1.4242                 2.5471
  Atom  AN      X      Y      Z        X      Y      Z        X      Y      Z
     1  26     0.05   0.09   0.02    -0.03   0.06  -0.05     0.06  -0.05   0.09
     2   6    -0.05   0.22   0.02     0.21  -0.03  -0.02    -0.14  -0.06  -0.01
     3   6    -0.08   0.17   0.03     0.17   0.05  -0.10    -0.03  -0.07   0.07
     4   6    -0.08   0.15   0.02    -0.01   0.02  -0.04     0.18  -0.02   0.01
     5   6    -0.04   0.19   0.01    -0.07  -0.09   0.08     0.18   0.03  -0.11
     6   6    -0.02   0.24   0.00     0.07  -0.11   0.09    -0.01  -0.00  -0.12
     7   1    -0.10   0.11   0.03    -0.08   0.07  -0.08     0.31  -0.02   0.05
     8   1    -0.01   0.20  -0.00    -0.19  -0.12   0.14     0.31   0.06  -0.18
     9   1     0.02   0.29  -0.01     0.06  -0.19   0.16    -0.06   0.02  -0.20
    10   1    -0.05   0.24   0.03     0.33  -0.04  -0.04    -0.29  -0.08   0.01
    11   1    -0.11   0.13   0.05     0.25   0.12  -0.19    -0.08  -0.11   0.17
    12   6     0.11   0.06  -0.05    -0.08   0.06   0.05    -0.06   0.04  -0.06
    13   6     0.15   0.10  -0.05    -0.04   0.09   0.07    -0.03   0.07  -0.08
    14   6     0.09   0.04  -0.05    -0.02   0.08   0.08    -0.04   0.09  -0.08
    15   6     0.02  -0.02  -0.05    -0.05   0.04   0.06    -0.07   0.07  -0.06
    16   6     0.03  -0.02  -0.05    -0.09   0.03   0.04    -0.08   0.04  -0.05
    17   6    -0.02  -0.07  -0.05    -0.10   0.02   0.02    -0.09   0.03  -0.01
    18   6    -0.02  -0.06  -0.05    -0.07   0.01   0.00    -0.12   0.06   0.01
    19   1     0.08   0.04  -0.05     0.01   0.10   0.09    -0.03   0.12  -0.10
    20   1     0.19   0.14  -0.05    -0.04   0.11   0.09     0.01   0.10  -0.09
    21   1    -0.03  -0.07  -0.05    -0.02   0.04   0.05    -0.11   0.06  -0.05
    22  27    -0.04  -0.10   0.00    -0.01  -0.02  -0.01    -0.02   0.01   0.01
    23   6    -0.04  -0.16   0.06     0.07  -0.12  -0.01     0.07  -0.07  -0.02
    24   6     0.00  -0.12   0.04     0.14  -0.04   0.00     0.12  -0.00  -0.01
    25   6     0.04  -0.10   0.05     0.13  -0.04   0.00     0.10  -0.02  -0.01
    26   6     0.02  -0.12   0.06     0.06  -0.13  -0.01     0.03  -0.10  -0.02
    27   6    -0.03  -0.16   0.07     0.02  -0.17  -0.01     0.01  -0.13  -0.02
    28   1    -0.06  -0.19   0.08    -0.04  -0.24  -0.02    -0.05  -0.19  -0.03
    29   1    -0.08  -0.18   0.05     0.06  -0.14  -0.01     0.07  -0.07  -0.02
    30   1     0.00  -0.10   0.03     0.19   0.02   0.01     0.17   0.06   0.00
    31   1     0.08  -0.06   0.04     0.17   0.01   0.01     0.12   0.02  -0.00
    32   1     0.04  -0.12   0.07     0.03  -0.15  -0.01    -0.01  -0.13  -0.02
    33   6    -0.06  -0.11  -0.05    -0.10   0.05  -0.00    -0.04   0.04   0.02
    34   6    -0.05  -0.11  -0.05    -0.06   0.08  -0.03    -0.03   0.08   0.06
    35   6    -0.03  -0.08  -0.05    -0.04   0.05  -0.03    -0.08   0.09   0.06
    36   1     0.01  -0.04  -0.04    -0.06  -0.02   0.01    -0.16   0.06  -0.01
    37   1    -0.07  -0.12  -0.05    -0.04   0.11  -0.05     0.01   0.10   0.09
    38   1    -0.02  -0.07  -0.04    -0.00   0.06  -0.04    -0.09   0.12   0.08
    39   1    -0.07  -0.13  -0.05    -0.12   0.06   0.00    -0.01   0.03   0.01
    40   1     0.14   0.09  -0.05    -0.11   0.05   0.05    -0.05   0.03  -0.05
                      7                      8                      9
                      A                      A                      A
 Frequencies --    103.7236               117.6434               152.3679
 Red. masses --      4.8786                 7.0515                 4.0945
 Frc consts  --      0.0309                 0.0575                 0.0560
 IR Inten    --      3.4459                 6.2772                 1.3885
  Atom  AN      X      Y      Z        X      Y      Z        X      Y      Z
     1  26    -0.06   0.01   0.12    -0.15   0.17   0.06    -0.01   0.01   0.01
     2   6     0.05   0.06  -0.08    -0.06  -0.11   0.01    -0.01  -0.02  -0.01
     3   6     0.12   0.08  -0.06     0.13   0.06   0.03    -0.01  -0.03  -0.00
     4   6     0.02  -0.06  -0.07     0.23   0.14   0.02     0.00  -0.02  -0.01
     5   6    -0.08  -0.16  -0.12     0.09   0.01   0.01     0.02   0.00  -0.01
     6   6    -0.07  -0.07  -0.13    -0.08  -0.14   0.01     0.01   0.00  -0.01
     7   1     0.05  -0.06  -0.06     0.37   0.27   0.04     0.00  -0.02  -0.00
     8   1    -0.12  -0.23  -0.14     0.09   0.00  -0.00     0.03   0.01  -0.01
     9   1    -0.14  -0.12  -0.16    -0.21  -0.27  -0.00     0.02   0.01  -0.01
    10   1     0.05   0.11  -0.07    -0.13  -0.17   0.01    -0.02  -0.02  -0.01
    11   1     0.20   0.17  -0.03     0.21   0.15   0.05    -0.03  -0.04   0.00
    12   6     0.16   0.15  -0.03    -0.03  -0.12  -0.05     0.08  -0.04   0.03
    13   6     0.12   0.12  -0.02    -0.05  -0.14  -0.09     0.07  -0.02  -0.08
    14   6    -0.06  -0.09  -0.01     0.03  -0.01  -0.09    -0.04   0.03  -0.09
    15   6    -0.15  -0.18  -0.02     0.13   0.09  -0.06    -0.08   0.05   0.02
    16   6    -0.02  -0.03  -0.03     0.08   0.01  -0.05    -0.01   0.00   0.09
    17   6     0.00  -0.01  -0.02     0.06  -0.01  -0.02    -0.01   0.00   0.09
    18   6     0.00   0.00  -0.01     0.02  -0.02  -0.01     0.17   0.02   0.02
    19   1    -0.13  -0.16  -0.00    -0.00  -0.03  -0.10    -0.08   0.05  -0.17
    20   1     0.20   0.20  -0.01    -0.11  -0.22  -0.10     0.13  -0.04  -0.15
    21   1    -0.27  -0.31  -0.03     0.17   0.16  -0.06    -0.17   0.08   0.04
    22  27     0.02   0.00  -0.00     0.01  -0.03   0.00    -0.01   0.00   0.09
    23   6    -0.01   0.02   0.01     0.01  -0.02  -0.01     0.09   0.10  -0.04
    24   6    -0.02   0.00   0.01    -0.01  -0.03  -0.01     0.05   0.06  -0.04
    25   6    -0.00   0.01   0.01    -0.02  -0.04  -0.01    -0.06  -0.07  -0.04
    26   6     0.02   0.04   0.02    -0.01  -0.02  -0.01    -0.08  -0.10  -0.05
    27   6     0.01   0.04   0.02     0.01  -0.01  -0.01     0.01   0.00  -0.04
    28   1     0.03   0.06   0.02     0.02  -0.00  -0.02     0.01   0.01  -0.04
    29   1    -0.02   0.01   0.01     0.01  -0.01  -0.01     0.18   0.20  -0.03
    30   1    -0.04  -0.02   0.01    -0.01  -0.04  -0.00     0.10   0.11  -0.03
    31   1    -0.01   0.01   0.01    -0.03  -0.05  -0.01    -0.11  -0.14  -0.04
    32   1     0.03   0.05   0.02    -0.01  -0.02  -0.01    -0.17  -0.20  -0.05
    33   6     0.02  -0.00  -0.01     0.06  -0.06  -0.00    -0.17  -0.02  -0.00
    34   6     0.03   0.01   0.01     0.03  -0.08   0.03    -0.09  -0.02  -0.14
    35   6     0.01   0.01   0.01     0.00  -0.06   0.03     0.11   0.01  -0.12
    36   1    -0.01   0.01  -0.01     0.01   0.00  -0.02     0.33   0.05   0.08
    37   1     0.04   0.01   0.02     0.02  -0.10   0.05    -0.18  -0.03  -0.23
    38   1     0.01   0.03   0.02    -0.03  -0.06   0.05     0.22   0.02  -0.20
    39   1     0.03  -0.02  -0.01     0.09  -0.07  -0.01    -0.33  -0.05   0.02
    40   1     0.29   0.28  -0.03    -0.07  -0.19  -0.05     0.16  -0.07   0.07
                     10                     11                     12
                      A                      A                      A
 Frequencies --    158.5025               164.2376               178.0180
 Red. masses --      4.3505                 5.0610                 5.1689
 Frc consts  --      0.0644                 0.0804                 0.0965
 IR Inten    --      0.6202                 0.7683                15.9195
  Atom  AN      X      Y      Z        X      Y      Z        X      Y      Z
     1  26     0.02  -0.04   0.01     0.04  -0.04   0.01     0.05  -0.09   0.04
     2   6     0.02   0.07   0.01    -0.00   0.07   0.02     0.02   0.14   0.00
     3   6     0.06   0.10   0.01     0.09   0.15   0.02     0.11   0.21   0.01
     4   6     0.00   0.05   0.00     0.05   0.11   0.01    -0.01   0.07  -0.00
     5   6    -0.06  -0.02   0.01    -0.05   0.01   0.01    -0.15  -0.07  -0.02
     6   6    -0.05  -0.00   0.00    -0.07  -0.01   0.00    -0.13  -0.02  -0.03
     7   1     0.01   0.06   0.00     0.09   0.14   0.02     0.02   0.08   0.00
     8   1    -0.09  -0.05   0.01    -0.07  -0.02   0.01    -0.22  -0.15  -0.03
     9   1    -0.07  -0.02   0.00    -0.11  -0.04  -0.00    -0.18  -0.07  -0.04
    10   1     0.04   0.09   0.01     0.00   0.08   0.02     0.06   0.20   0.01
    11   1     0.10   0.15   0.01     0.15   0.21   0.03     0.22   0.32   0.03
    12   6    -0.14   0.02  -0.07    -0.11  -0.13   0.01    -0.01  -0.14   0.00
    13   6    -0.09   0.03   0.07     0.00  -0.00  -0.07    -0.02  -0.14  -0.06
    14   6     0.05  -0.02   0.08     0.01   0.11  -0.07     0.01  -0.01  -0.07
    15   6     0.09  -0.06  -0.05    -0.09   0.05  -0.00     0.07   0.07  -0.00
    16   6    -0.03  -0.03  -0.14    -0.16  -0.09   0.05     0.05   0.00   0.03
    17   6    -0.01  -0.02  -0.15    -0.12  -0.06   0.06     0.06   0.02   0.04
    18   6     0.00   0.14  -0.08    -0.05  -0.07   0.03     0.05  -0.02   0.02
    19   1     0.12  -0.04   0.18     0.06   0.21  -0.12     0.01   0.02  -0.11
    20   1    -0.14   0.08   0.15     0.06  -0.00  -0.11    -0.06  -0.22  -0.09
    21   1     0.19  -0.11  -0.08    -0.11   0.11   0.01     0.09   0.16   0.01
    22  27     0.01  -0.01   0.08     0.08  -0.07  -0.02    -0.07   0.08  -0.02
    23   6     0.08   0.10  -0.03    -0.02   0.02   0.00    -0.01  -0.02   0.00
    24   6     0.03   0.04  -0.03    -0.11  -0.09   0.00     0.09   0.09   0.01
    25   6    -0.07  -0.07  -0.04    -0.08  -0.05   0.00     0.09   0.09   0.01
    26   6    -0.07  -0.08  -0.04     0.04   0.08   0.01    -0.00  -0.01   0.00
    27   6     0.02   0.03  -0.03     0.08   0.13   0.01    -0.06  -0.09  -0.00
    28   1     0.05   0.06  -0.02     0.18   0.24   0.01    -0.15  -0.18  -0.01
    29   1     0.16   0.20  -0.02    -0.01   0.02   0.00    -0.04  -0.05  -0.00
    30   1     0.05   0.07  -0.03    -0.20  -0.20  -0.00     0.15   0.16   0.01
    31   1    -0.13  -0.15  -0.04    -0.13  -0.12  -0.00     0.16   0.18   0.01
    32   1    -0.13  -0.15  -0.03     0.10   0.15   0.01    -0.03  -0.03  -0.00
    33   6    -0.01  -0.15  -0.07    -0.07   0.05   0.03     0.03   0.04   0.01
    34   6     0.00  -0.07   0.05     0.04   0.14  -0.03    -0.04  -0.05  -0.03
    35   6     0.01   0.12   0.04     0.05   0.07  -0.02    -0.02  -0.09  -0.02
    36   1     0.01   0.28  -0.10    -0.07  -0.15   0.04     0.08  -0.03   0.04
    37   1     0.01  -0.14   0.13     0.12   0.25  -0.06    -0.10  -0.09  -0.05
    38   1     0.03   0.23   0.12     0.13   0.11  -0.05    -0.06  -0.17  -0.05
    39   1    -0.03  -0.30  -0.09    -0.09   0.08   0.03     0.03   0.09   0.02
    40   1    -0.24   0.06  -0.11    -0.14  -0.24   0.03    -0.03  -0.23   0.02
                     13                     14                     15
                      A                      A                      A
 Frequencies --    198.2895               223.3297               257.2403
 Red. masses --      5.0967                 5.2820                 6.1362
 Frc consts  --      0.1181                 0.1552                 0.2392
 IR Inten    --     15.0719                 0.2729                15.3163
  Atom  AN      X      Y      Z        X      Y      Z        X      Y      Z
     1  26     0.01   0.07   0.13    -0.00  -0.01  -0.01     0.03  -0.05  -0.01
     2   6     0.14   0.09  -0.06    -0.16  -0.13   0.01    -0.01   0.03   0.00
     3   6    -0.05  -0.10  -0.07    -0.08  -0.05   0.02     0.02   0.05   0.01
     4   6    -0.17  -0.22  -0.07    -0.08  -0.06   0.02    -0.00   0.02   0.00
     5   6    -0.05  -0.11  -0.08    -0.17  -0.14   0.02    -0.05  -0.03  -0.01
     6   6     0.12   0.09  -0.08    -0.19  -0.17   0.01    -0.05  -0.02  -0.01
     7   1    -0.32  -0.37  -0.07    -0.06  -0.04   0.02     0.01   0.03   0.00
     8   1    -0.09  -0.16  -0.08    -0.20  -0.17   0.02    -0.08  -0.06  -0.01
     9   1     0.18   0.16  -0.08    -0.25  -0.23   0.01    -0.08  -0.04  -0.02
    10   1     0.21   0.18  -0.06    -0.19  -0.15   0.01    -0.00   0.05   0.00
    11   1    -0.10  -0.15  -0.07    -0.06  -0.03   0.02     0.07   0.10   0.02
    12   6    -0.10  -0.10  -0.02     0.06   0.06  -0.00     0.09   0.20  -0.00
    13   6    -0.07  -0.07  -0.05     0.18   0.19  -0.01    -0.16  -0.05   0.00
    14   6     0.04   0.08  -0.05     0.21   0.22   0.00    -0.18  -0.05  -0.01
    15   6     0.11   0.14  -0.03     0.14   0.14   0.00     0.03   0.18   0.01
    16   6     0.01   0.02  -0.02     0.04   0.04  -0.00     0.19   0.28   0.01
    17   6    -0.01   0.01  -0.01     0.01   0.00  -0.01     0.10   0.18   0.02
    18   6    -0.02   0.01  -0.01     0.01   0.00  -0.00     0.03   0.07  -0.00
    19   1     0.07   0.12  -0.07     0.29   0.31   0.00    -0.27  -0.15  -0.01
    20   1    -0.12  -0.14  -0.06     0.24   0.24  -0.01    -0.24  -0.14  -0.00
    21   1     0.17   0.24  -0.02     0.17   0.17   0.00     0.04   0.21   0.01
    22  27     0.02  -0.02  -0.00     0.01  -0.01   0.00     0.03  -0.06   0.00
    23   6    -0.00  -0.01  -0.00     0.00  -0.00   0.00    -0.04  -0.08   0.00
    24   6    -0.02  -0.03  -0.00    -0.01  -0.01   0.00    -0.11  -0.16  -0.00
    25   6    -0.02  -0.03  -0.00    -0.00  -0.01   0.00    -0.11  -0.15  -0.01
    26   6     0.00   0.00  -0.00     0.00   0.00   0.00    -0.03  -0.07  -0.00
    27   6     0.01   0.01  -0.00     0.01   0.00   0.00     0.01  -0.03   0.00
    28   1     0.03   0.03  -0.00     0.01   0.01   0.00     0.05   0.01   0.01
    29   1     0.00  -0.01  -0.00     0.00  -0.00   0.00    -0.03  -0.09   0.00
    30   1    -0.04  -0.05  -0.00    -0.01  -0.02   0.00    -0.17  -0.24  -0.00
    31   1    -0.04  -0.04  -0.00    -0.01  -0.01   0.00    -0.16  -0.23  -0.01
    32   1     0.01   0.01  -0.00     0.01   0.00   0.00    -0.02  -0.07   0.00
    33   6    -0.00  -0.00  -0.00     0.01  -0.01  -0.00     0.02   0.09   0.02
    34   6     0.01   0.01   0.01     0.01  -0.01   0.00     0.00   0.06  -0.01
    35   6    -0.00   0.02   0.01     0.00  -0.00   0.00     0.01   0.04  -0.01
    36   1    -0.03   0.01  -0.01     0.01   0.01  -0.01     0.05   0.09   0.00
    37   1     0.02   0.02   0.02     0.01  -0.01   0.00     0.01   0.08  -0.02
    38   1     0.00   0.04   0.02     0.00   0.00   0.01     0.01   0.06  -0.00
    39   1     0.01  -0.01  -0.01     0.01  -0.01  -0.00     0.03   0.12   0.02
    40   1    -0.20  -0.22  -0.02     0.02   0.03  -0.00     0.15   0.27   0.00
                     16                     17                     18
                      A                      A                      A
 Frequencies --    308.8753               341.3470               344.6030
 Red. masses --      5.0099                 8.7025                 4.1797
 Frc consts  --      0.2816                 0.5974                 0.2924
 IR Inten    --      2.7552               126.1406                15.0167
  Atom  AN      X      Y      Z        X      Y      Z        X      Y      Z
     1  26    -0.01   0.01   0.00     0.23   0.19  -0.01     0.05   0.04  -0.00
     2   6     0.00  -0.01   0.00    -0.14  -0.10  -0.00    -0.03  -0.02  -0.00
     3   6    -0.00  -0.01  -0.00    -0.05  -0.03   0.01    -0.01  -0.00   0.00
     4   6     0.00   0.00   0.00    -0.05  -0.03   0.01    -0.01  -0.00   0.00
     5   6     0.01   0.01   0.00    -0.13  -0.11   0.01    -0.03  -0.03   0.00
     6   6     0.01   0.00   0.00    -0.16  -0.15  -0.00    -0.04  -0.03  -0.00
     7   1     0.00   0.00   0.00    -0.04  -0.02   0.01    -0.01  -0.00   0.00
     8   1     0.02   0.02   0.00    -0.19  -0.17   0.01    -0.04  -0.04   0.00
     9   1     0.01   0.01   0.00    -0.25  -0.24  -0.01    -0.06  -0.06  -0.00
    10   1    -0.00  -0.01   0.00    -0.21  -0.16   0.00    -0.05  -0.04  -0.00
    11   1    -0.01  -0.02  -0.00    -0.05  -0.02   0.02    -0.01  -0.00   0.01
    12   6     0.02  -0.10   0.00    -0.02  -0.03  -0.04     0.03  -0.04   0.07
    13   6     0.09  -0.04   0.00    -0.09  -0.12   0.01     0.01  -0.05   0.00
    14   6     0.09  -0.03   0.01    -0.08  -0.18   0.01    -0.05  -0.02  -0.01
    15   6     0.03  -0.09   0.01    -0.05  -0.13  -0.03    -0.06   0.01   0.06
    16   6    -0.02  -0.10   0.00    -0.00  -0.03  -0.04    -0.01  -0.00   0.08
    17   6     0.03   0.00  -0.00    -0.04  -0.01   0.00    -0.01   0.00   0.01
    18   6     0.09   0.11   0.01    -0.09  -0.10  -0.01     0.09   0.18   0.03
    19   1     0.10  -0.02   0.00    -0.15  -0.27   0.03    -0.09  -0.02  -0.05
    20   1     0.11  -0.02   0.01    -0.17  -0.17   0.04     0.02  -0.08  -0.04
    21   1     0.04  -0.10   0.00    -0.07  -0.21  -0.04    -0.12   0.03   0.07
    22  27    -0.01   0.04  -0.00    -0.01   0.00   0.01    -0.00   0.00  -0.02
    23   6    -0.14  -0.11  -0.00     0.05   0.07   0.03    -0.09  -0.12  -0.07
    24   6    -0.09  -0.05  -0.00     0.03   0.05   0.03    -0.05  -0.07  -0.07
    25   6    -0.09  -0.05  -0.01    -0.03  -0.02   0.03     0.08   0.07  -0.06
    26   6    -0.14  -0.12  -0.02    -0.05  -0.04   0.03     0.11   0.12  -0.06
    27   6    -0.17  -0.17  -0.01    -0.00   0.01   0.03     0.01  -0.00  -0.07
    28   1    -0.26  -0.26  -0.01    -0.00   0.01   0.04     0.01  -0.01  -0.09
    29   1    -0.19  -0.16  -0.00     0.09   0.12   0.04    -0.16  -0.22  -0.08
    30   1    -0.09  -0.04  -0.01     0.06   0.08   0.04    -0.10  -0.12  -0.09
    31   1    -0.09  -0.05  -0.01    -0.05  -0.04   0.04     0.13   0.12  -0.08
    32   1    -0.20  -0.17  -0.02    -0.08  -0.09   0.03     0.19   0.22  -0.06
    33   6     0.09   0.10  -0.00     0.00   0.09  -0.01    -0.12  -0.18   0.02
    34   6     0.14   0.20   0.01     0.01   0.10  -0.05    -0.06  -0.11   0.09
    35   6     0.14   0.21   0.00    -0.03  -0.02  -0.05     0.03   0.12   0.10
    36   1     0.10   0.13   0.01    -0.13  -0.18  -0.01     0.15   0.32   0.02
    37   1     0.22   0.27   0.03     0.04   0.16  -0.08    -0.09  -0.19   0.16
    38   1     0.23   0.28  -0.00    -0.02  -0.06  -0.09     0.05   0.22   0.16
    39   1     0.11   0.12  -0.00     0.01   0.16  -0.00    -0.18  -0.32   0.01
    40   1     0.01  -0.12   0.01    -0.03  -0.01  -0.05     0.08  -0.07   0.09
                     19                     20                     21
                      A                      A                      A
 Frequencies --    375.3080               395.4350               407.4596
 Red. masses --      5.7510                 5.6377                 6.0196
 Frc consts  --      0.4773                 0.5194                 0.5888
 IR Inten    --      4.3134                12.1474                15.5424
  Atom  AN      X      Y      Z        X      Y      Z        X      Y      Z
     1  26    -0.03  -0.03   0.00     0.00   0.01  -0.00    -0.00  -0.00   0.00
     2   6     0.01   0.01   0.00    -0.00  -0.00   0.00     0.00   0.00   0.00
     3   6     0.01   0.01  -0.00    -0.00  -0.00  -0.00    -0.00  -0.00  -0.00
     4   6     0.01   0.01  -0.00    -0.00  -0.00   0.00    -0.00  -0.00   0.00
     5   6     0.01   0.01  -0.00     0.00   0.00   0.00     0.00   0.00   0.00
     6   6     0.01   0.01   0.00     0.00  -0.00   0.00     0.00   0.00   0.00
     7   1     0.01   0.01  -0.00    -0.00   0.00  -0.00    -0.00  -0.00  -0.00
     8   1     0.01   0.01  -0.00     0.01   0.01   0.00     0.00   0.00   0.00
     9   1     0.02   0.02   0.00     0.00   0.00   0.00     0.01   0.00   0.00
    10   1     0.02   0.02   0.00    -0.00  -0.01  -0.00     0.01   0.00   0.00
    11   1     0.01   0.01  -0.00    -0.01  -0.01  -0.00    -0.00  -0.00  -0.00
    12   6     0.21  -0.03  -0.00    -0.04  -0.08   0.00    -0.06   0.06  -0.13
    13   6     0.11  -0.16   0.01     0.06   0.00   0.00    -0.05   0.04   0.00
    14   6     0.10  -0.15   0.02     0.05   0.00   0.01     0.05  -0.03   0.01
    15   6     0.22  -0.01   0.04    -0.03  -0.08   0.01     0.08  -0.06  -0.11
    16   6     0.14   0.03   0.01    -0.05  -0.06   0.00     0.01  -0.01  -0.14
    17   6    -0.12  -0.06  -0.01     0.05   0.07  -0.00    -0.01  -0.00   0.08
    18   6    -0.21  -0.02   0.00     0.05   0.10   0.00     0.01  -0.11   0.08
    19   1     0.05  -0.20  -0.00     0.07   0.02   0.00     0.08  -0.07   0.10
    20   1     0.05  -0.21   0.02     0.08   0.03   0.00    -0.09   0.09   0.08
    21   1     0.28  -0.01   0.02    -0.04  -0.10   0.00     0.16  -0.15  -0.14
    22  27    -0.06  -0.00  -0.00    -0.08   0.12  -0.02    -0.02   0.01   0.17
    23   6     0.06   0.04  -0.00     0.13  -0.05   0.02    -0.11  -0.16  -0.10
    24   6     0.02  -0.01   0.00    -0.07  -0.25   0.02    -0.08  -0.10  -0.12
    25   6     0.02  -0.01   0.00    -0.06  -0.25  -0.01     0.10   0.08  -0.10
    26   6     0.07   0.04   0.01     0.13  -0.05   0.02     0.13   0.14  -0.09
    27   6     0.08   0.07   0.00     0.21   0.08   0.02     0.02  -0.01  -0.12
    28   1     0.12   0.12   0.01     0.28   0.15   0.03     0.02  -0.01  -0.16
    29   1     0.10   0.06   0.00     0.17  -0.07   0.01    -0.15  -0.23  -0.11
    30   1     0.02  -0.02   0.01    -0.13  -0.36   0.04    -0.13  -0.13  -0.15
    31   1     0.02  -0.01  -0.00    -0.13  -0.36  -0.03     0.15   0.10  -0.13
    32   1     0.10   0.07   0.01     0.16  -0.08   0.04     0.17   0.21  -0.09
    33   6    -0.21  -0.02  -0.04     0.06   0.10  -0.01    -0.01   0.11   0.07
    34   6    -0.07   0.18  -0.01    -0.08  -0.04  -0.01    -0.02   0.07  -0.06
    35   6    -0.06   0.18  -0.01    -0.08  -0.04  -0.00     0.04  -0.08  -0.06
    36   1    -0.27  -0.04  -0.02     0.07   0.15   0.00     0.10  -0.17   0.12
    37   1     0.03   0.27   0.02    -0.17  -0.15  -0.01    -0.07   0.10  -0.17
    38   1     0.04   0.26  -0.03    -0.18  -0.15  -0.01     0.10  -0.12  -0.14
    39   1    -0.27  -0.03  -0.03     0.10   0.15  -0.01    -0.10   0.18   0.09
    40   1     0.27  -0.03   0.02    -0.05  -0.11   0.01    -0.14   0.13  -0.18
                     22                     23                     24
                      A                      A                      A
 Frequencies --    461.8909               472.6302               484.3972
 Red. masses --      6.6522                 5.6338                 6.6460
 Frc consts  --      0.8362                 0.7415                 0.9188
 IR Inten    --    109.1301                23.9011                17.2750
  Atom  AN      X      Y      Z        X      Y      Z        X      Y      Z
     1  26     0.01   0.00  -0.00     0.00   0.00  -0.00    -0.00  -0.00   0.00
     2   6    -0.00  -0.00  -0.00    -0.00  -0.00  -0.00     0.00   0.00  -0.00
     3   6    -0.00   0.00   0.00     0.00   0.00   0.00     0.00   0.00   0.00
     4   6    -0.00  -0.00  -0.00     0.00   0.00  -0.00     0.00   0.00   0.00
     5   6    -0.01  -0.00  -0.00    -0.00  -0.00  -0.00    -0.00   0.00  -0.00
     6   6    -0.00  -0.00  -0.00    -0.00  -0.00  -0.00     0.00   0.00  -0.00
     7   1    -0.00  -0.00   0.00     0.00   0.00   0.00     0.00   0.00   0.00
     8   1    -0.02  -0.01  -0.00    -0.00  -0.00  -0.00    -0.00  -0.00  -0.00
     9   1    -0.01  -0.01  -0.00    -0.00  -0.00  -0.00     0.00   0.00   0.00
    10   1    -0.00   0.00  -0.00    -0.01  -0.00  -0.00     0.00   0.00  -0.00
    11   1     0.00   0.00   0.00     0.00   0.01   0.00     0.00   0.00   0.00
    12   6    -0.00   0.13   0.01     0.06  -0.06   0.16     0.03   0.02  -0.01
    13   6    -0.12   0.04   0.00     0.05  -0.03  -0.00     0.00  -0.02  -0.00
    14   6    -0.11   0.04  -0.02    -0.07   0.04  -0.02     0.00  -0.02   0.00
    15   6     0.00   0.12  -0.03    -0.09   0.08   0.14     0.03   0.02   0.01
    16   6     0.02   0.04  -0.01    -0.01   0.01   0.15     0.00   0.00   0.00
    17   6    -0.10  -0.24   0.02     0.02  -0.02  -0.23    -0.06  -0.02  -0.00
    18   6     0.04  -0.23   0.02    -0.15  -0.04  -0.22    -0.15  -0.11   0.01
    19   1    -0.11   0.02   0.01    -0.11   0.08  -0.12    -0.00  -0.02  -0.00
    20   1    -0.13   0.02  -0.02     0.11  -0.09  -0.10    -0.00  -0.03   0.00
    21   1    -0.01   0.16  -0.02    -0.19   0.19   0.17     0.05   0.03   0.01
    22  27    -0.10   0.10  -0.02    -0.02   0.01   0.12     0.19   0.18   0.01
    23   6     0.05  -0.02   0.00    -0.03  -0.05  -0.03    -0.07  -0.07   0.01
    24   6    -0.01  -0.06   0.01    -0.02  -0.03  -0.04    -0.07  -0.04   0.00
    25   6    -0.01  -0.07   0.00     0.03   0.02  -0.04    -0.07  -0.04  -0.01
    26   6     0.04  -0.03   0.02     0.04   0.04  -0.03    -0.07  -0.07  -0.02
    27   6     0.07   0.03   0.01     0.01  -0.00  -0.05    -0.07  -0.09  -0.00
    28   1     0.05   0.00   0.01     0.01  -0.00  -0.07    -0.18  -0.21  -0.01
    29   1     0.05  -0.05  -0.00    -0.01  -0.03  -0.03    -0.18  -0.18  -0.00
    30   1     0.01  -0.05   0.03    -0.02  -0.01  -0.06    -0.18  -0.17  -0.01
    31   1     0.00  -0.07  -0.01     0.03   0.00  -0.05    -0.17  -0.16  -0.01
    32   1     0.04  -0.06   0.02     0.01   0.02  -0.03    -0.18  -0.19  -0.02
    33   6     0.01  -0.24   0.03     0.18  -0.00  -0.19    -0.15  -0.11  -0.02
    34   6     0.26   0.02   0.05     0.12   0.02  -0.05    -0.08  -0.07  -0.01
    35   6     0.27   0.02   0.01    -0.07  -0.02  -0.07    -0.08  -0.07   0.01
    36   1     0.06  -0.33   0.05    -0.27   0.04  -0.29    -0.30  -0.26  -0.02
    37   1     0.32   0.07   0.07     0.16  -0.02   0.03    -0.18  -0.17  -0.01
    38   1     0.34   0.07  -0.01    -0.12   0.03   0.00    -0.17  -0.17  -0.00
    39   1     0.02  -0.33   0.01     0.31  -0.11  -0.23    -0.30  -0.26  -0.02
    40   1     0.01   0.19  -0.01     0.16  -0.16   0.22     0.05   0.03  -0.00
                     25                     26                     27
                      A                      A                      A
 Frequencies --    584.0887               592.9987               599.7358
 Red. masses --      3.7655                 3.7042                 3.6843
 Frc consts  --      0.7569                 0.7675                 0.7808
 IR Inten    --      0.4685                 5.2402                 0.0059
  Atom  AN      X      Y      Z        X      Y      Z        X      Y      Z
     1  26     0.00  -0.00  -0.00    -0.00   0.00  -0.00    -0.00   0.00   0.00
     2   6    -0.00  -0.00   0.00    -0.00  -0.00   0.00     0.00   0.00  -0.00
     3   6     0.00   0.00   0.00     0.00   0.00  -0.00    -0.00  -0.00  -0.00
     4   6    -0.00  -0.00   0.00    -0.00  -0.00  -0.00     0.00   0.00  -0.00
     5   6     0.00   0.00   0.00     0.00   0.00  -0.00    -0.00  -0.00  -0.00
     6   6     0.00   0.00   0.00    -0.00  -0.00   0.00    -0.00   0.00  -0.00
     7   1    -0.00  -0.00   0.00    -0.01  -0.01  -0.00     0.00   0.00  -0.00
     8   1     0.00   0.00   0.00     0.01   0.00   0.00    -0.00  -0.00  -0.00
     9   1     0.00   0.00   0.00    -0.00  -0.00   0.00     0.00   0.00   0.00
    10   1    -0.00  -0.00   0.00    -0.00  -0.00   0.00     0.00   0.00  -0.00
    11   1     0.00   0.00   0.00     0.01   0.01  -0.00    -0.00  -0.00  -0.00
    12   6     0.00  -0.00   0.00    -0.01  -0.02  -0.00     0.00   0.00  -0.00
    13   6     0.01   0.00  -0.00     0.01   0.01   0.00    -0.01  -0.00   0.00
    14   6    -0.01  -0.00  -0.00     0.01  -0.00   0.00     0.01   0.01   0.00
    15   6    -0.00   0.00   0.00    -0.01  -0.02   0.00    -0.00  -0.00  -0.00
    16   6     0.00   0.00   0.00     0.01   0.02  -0.00    -0.00  -0.00  -0.00
    17   6     0.00   0.00  -0.02     0.03   0.04   0.00     0.00   0.00   0.00
    18   6    -0.08  -0.11  -0.00    -0.02  -0.01  -0.01     0.08   0.09   0.00
    19   1    -0.01  -0.00  -0.01     0.00  -0.00  -0.00     0.01   0.00   0.00
    20   1     0.01  -0.00  -0.01     0.01   0.01   0.00    -0.00  -0.00   0.00
    21   1     0.01   0.01   0.00    -0.01  -0.03  -0.00    -0.02  -0.02  -0.00
    22  27    -0.00  -0.00  -0.00    -0.00   0.00  -0.00    -0.00   0.00   0.00
    23   6     0.08   0.07   0.00    -0.17  -0.21  -0.01     0.08   0.09   0.00
    24   6    -0.12  -0.14  -0.02     0.08   0.10  -0.01    -0.14  -0.16  -0.01
    25   6     0.13   0.15  -0.00     0.03   0.05   0.02     0.15   0.17   0.01
    26   6    -0.10  -0.09  -0.01    -0.14  -0.18  -0.00    -0.11  -0.12  -0.01
    27   6     0.01   0.02   0.02     0.20   0.23   0.01     0.01   0.02   0.01
    28   1     0.02   0.03   0.04     0.36   0.41   0.01     0.02   0.03   0.04
    29   1     0.13   0.12   0.01    -0.29  -0.37  -0.03     0.16   0.15   0.01
    30   1    -0.21  -0.25  -0.03     0.13   0.18  -0.03    -0.25  -0.28  -0.03
    31   1     0.22   0.26  -0.00     0.05   0.10   0.03     0.26   0.30   0.01
    32   1    -0.18  -0.17  -0.01    -0.24  -0.32   0.01    -0.20  -0.20  -0.02
    33   6     0.08   0.11   0.00    -0.02  -0.01   0.01    -0.08  -0.09  -0.01
    34   6    -0.15  -0.17   0.00     0.01   0.00   0.01     0.12   0.15   0.01
    35   6     0.15   0.18   0.02     0.01   0.00  -0.01    -0.12  -0.15  -0.00
    36   1    -0.14  -0.20  -0.01    -0.03  -0.02  -0.01     0.13   0.17   0.00
    37   1    -0.26  -0.30   0.01     0.01   0.01   0.01     0.22   0.26   0.00
    38   1     0.26   0.30   0.04     0.01   0.00  -0.01    -0.22  -0.26  -0.02
    39   1     0.14   0.20   0.01    -0.03  -0.02   0.01    -0.12  -0.17  -0.01
    40   1    -0.01  -0.02   0.01    -0.03  -0.04  -0.00     0.02   0.02  -0.00
                     28                     29                     30
                      A                      A                      A
 Frequencies --    613.6689               618.7275               621.2869
 Red. masses --      4.0091                 4.6270                 4.1155
 Frc consts  --      0.8895                 1.0436                 0.9360
 IR Inten    --      3.6845                26.3513                 3.4058
  Atom  AN      X      Y      Z        X      Y      Z        X      Y      Z
     1  26     0.00   0.00  -0.00     0.01   0.00  -0.00     0.00  -0.00  -0.00
     2   6    -0.06  -0.05   0.00     0.02   0.01   0.00     0.22   0.23   0.01
     3   6     0.12   0.12  -0.00    -0.02  -0.03   0.00    -0.18  -0.17  -0.01
     4   6    -0.14  -0.14  -0.00     0.03   0.03   0.00     0.08   0.06   0.01
     5   6     0.12   0.12  -0.00    -0.02  -0.02   0.00     0.05   0.08   0.01
     6   6    -0.03  -0.04   0.01     0.00   0.00  -0.00    -0.19  -0.19  -0.02
     7   1    -0.25  -0.26  -0.00     0.06   0.06   0.00     0.14   0.12   0.01
     8   1     0.18   0.18   0.00    -0.03  -0.03   0.00     0.09   0.11   0.01
     9   1    -0.05  -0.05  -0.00     0.01   0.01  -0.00    -0.28  -0.29  -0.01
    10   1    -0.09  -0.09   0.00     0.01   0.02   0.00     0.34   0.36   0.02
    11   1     0.21   0.22   0.00    -0.04  -0.04   0.00    -0.31  -0.31  -0.03
    12   6    -0.14  -0.13  -0.00     0.04   0.02   0.01    -0.05  -0.05   0.00
    13   6     0.17   0.17  -0.00     0.07   0.09   0.01     0.06   0.06  -0.00
    14   6    -0.13  -0.14   0.01    -0.19  -0.19  -0.01    -0.04  -0.04   0.00
    15   6     0.03   0.04   0.00     0.20   0.19  -0.00    -0.00   0.00   0.00
    16   6     0.07   0.07  -0.01    -0.15  -0.14  -0.01     0.03   0.03  -0.00
    17   6     0.07   0.08   0.01    -0.18  -0.19  -0.01     0.05   0.05   0.00
    18   6    -0.03  -0.04   0.00     0.09   0.11   0.02    -0.02  -0.03  -0.00
    19   1    -0.21  -0.22   0.00    -0.27  -0.28  -0.00    -0.06  -0.07   0.00
    20   1     0.25   0.27   0.01     0.15   0.17   0.01     0.10   0.10   0.00
    21   1     0.05   0.04  -0.00     0.36   0.36  -0.00    -0.02  -0.02   0.00
    22  27    -0.01  -0.00  -0.00     0.02   0.00   0.00    -0.00  -0.00  -0.00
    23   6     0.02   0.02  -0.00    -0.02  -0.02   0.00     0.01   0.00  -0.00
    24   6    -0.01  -0.01   0.00     0.01   0.01   0.00    -0.00  -0.00  -0.00
    25   6    -0.00  -0.00   0.00     0.01   0.01  -0.00    -0.00  -0.00   0.00
    26   6     0.01   0.01   0.00    -0.02  -0.02  -0.00     0.00   0.00   0.00
    27   6    -0.01  -0.02   0.00     0.02   0.02   0.00    -0.00  -0.00  -0.00
    28   1    -0.03  -0.03   0.00     0.04   0.05   0.00    -0.01  -0.01  -0.00
    29   1     0.03   0.03   0.00    -0.05  -0.05   0.00     0.01   0.01  -0.00
    30   1    -0.01  -0.01   0.00    -0.01  -0.00  -0.00     0.00   0.00   0.00
    31   1     0.00   0.00  -0.00    -0.00   0.00   0.00     0.00   0.00  -0.00
    32   1     0.02   0.02   0.00    -0.04  -0.04  -0.00     0.01   0.01   0.00
    33   6    -0.05  -0.05   0.01     0.09   0.10  -0.00    -0.02  -0.03   0.00
    34   6     0.02   0.02   0.01    -0.05  -0.03  -0.01     0.01   0.01   0.00
    35   6     0.02   0.01  -0.00    -0.05  -0.04   0.01     0.01   0.01  -0.00
    36   1    -0.07  -0.09   0.00     0.17   0.20   0.03    -0.04  -0.05  -0.00
    37   1     0.04   0.04   0.01    -0.08  -0.05  -0.03     0.02   0.02   0.00
    38   1     0.03   0.01  -0.01    -0.09  -0.06   0.01     0.02   0.01  -0.00
    39   1    -0.08  -0.08   0.01     0.17   0.21  -0.00    -0.04  -0.05   0.00
    40   1    -0.28  -0.27  -0.01     0.11   0.10   0.01    -0.10  -0.10  -0.00
                     31                     32                     33
                      A                      A                      A
 Frequencies --    623.3832               694.8053               747.8190
 Red. masses --      4.0124                 3.8817                 1.2391
 Frc consts  --      0.9187                 1.1041                 0.4083
 IR Inten    --      7.2467                72.1604                 1.4662
  Atom  AN      X      Y      Z        X      Y      Z        X      Y      Z
     1  26     0.00   0.00  -0.00     0.00   0.00   0.00    -0.00  -0.00   0.00
     2   6     0.03   0.04   0.01    -0.00  -0.00  -0.00     0.02   0.02   0.00
     3   6     0.08   0.07  -0.01     0.01   0.00   0.00     0.01   0.00   0.00
     4   6    -0.16  -0.16   0.01    -0.01  -0.01   0.00    -0.02  -0.02   0.00
     5   6     0.19   0.19   0.00     0.00   0.01   0.00    -0.02  -0.02   0.00
     6   6    -0.15  -0.16   0.00    -0.00  -0.00  -0.00     0.00   0.01  -0.00
     7   1    -0.28  -0.30   0.00    -0.00  -0.00   0.00     0.12   0.13   0.01
     8   1     0.29   0.30   0.01     0.04   0.04   0.00     0.15   0.14   0.00
     9   1    -0.23  -0.24  -0.01     0.00   0.00   0.00    -0.04  -0.05   0.00
    10   1     0.04   0.06   0.01    -0.02  -0.02  -0.00    -0.16  -0.15  -0.00
    11   1     0.13   0.13  -0.01     0.01   0.00  -0.00    -0.04  -0.05  -0.00
    12   6     0.10   0.10   0.00     0.05   0.05  -0.01     0.07   0.06  -0.00
    13   6    -0.11  -0.11   0.00    -0.03  -0.03  -0.00     0.04   0.04  -0.00
    14   6     0.08   0.08  -0.01    -0.03  -0.03  -0.00    -0.03  -0.03   0.00
    15   6    -0.00  -0.01   0.00     0.07   0.07   0.00    -0.06  -0.05  -0.00
    16   6    -0.06  -0.05   0.01    -0.24  -0.24  -0.00    -0.01  -0.00  -0.00
    17   6    -0.08  -0.09  -0.01     0.22   0.25   0.01     0.00   0.00   0.00
    18   6     0.04   0.05   0.00    -0.05  -0.06  -0.02     0.00   0.00  -0.00
    19   1     0.14   0.14  -0.00     0.02   0.02   0.00     0.17   0.19  -0.01
    20   1    -0.17  -0.18  -0.00     0.03   0.04   0.00    -0.29  -0.28   0.00
    21   1     0.00   0.00   0.00     0.36   0.35   0.00     0.40   0.38  -0.01
    22  27     0.01   0.00   0.00    -0.02  -0.01  -0.00    -0.00   0.00   0.00
    23   6    -0.01  -0.01   0.00     0.01   0.00  -0.01    -0.00   0.00  -0.00
    24   6     0.00   0.00   0.00    -0.00  -0.00  -0.00    -0.00  -0.00   0.00
    25   6     0.00   0.00  -0.00    -0.00  -0.00   0.00     0.00   0.00   0.00
    26   6    -0.01  -0.01  -0.00     0.01   0.01   0.01     0.00  -0.00  -0.00
    27   6     0.01   0.01  -0.00     0.00  -0.01   0.00     0.00  -0.00  -0.00
    28   1     0.02   0.02  -0.00     0.01   0.00   0.00    -0.00   0.00   0.00
    29   1    -0.02  -0.02  -0.00     0.03   0.03  -0.00     0.00   0.00  -0.00
    30   1    -0.00  -0.00  -0.00     0.03   0.03   0.00    -0.00   0.00  -0.00
    31   1    -0.00  -0.00   0.00     0.02   0.02  -0.00     0.00   0.00   0.00
    32   1    -0.02  -0.02  -0.00     0.03   0.03   0.01    -0.00  -0.00  -0.00
    33   6     0.04   0.05  -0.01    -0.05  -0.05   0.01    -0.00  -0.00   0.00
    34   6    -0.02  -0.02  -0.01     0.03   0.01   0.01     0.00  -0.00  -0.00
    35   6    -0.02  -0.01   0.00     0.04   0.01  -0.01    -0.00  -0.00  -0.00
    36   1     0.08   0.10   0.01    -0.20  -0.22  -0.04    -0.01  -0.01  -0.00
    37   1    -0.04  -0.03  -0.01     0.04   0.01   0.02     0.00   0.00  -0.00
    38   1    -0.04  -0.01   0.01     0.04   0.01  -0.01    -0.00  -0.00   0.00
    39   1     0.08   0.09  -0.01    -0.19  -0.21   0.01     0.00   0.00   0.00
    40   1     0.22   0.21   0.01     0.39   0.39  -0.01    -0.40  -0.40  -0.01
                     34                     35                     36
                      A                      A                      A
 Frequencies --    763.8920               765.8235               771.7032
 Red. masses --      1.2405                 1.2035                 1.1543
 Frc consts  --      0.4265                 0.4159                 0.4050
 IR Inten    --      4.4395               161.5070               237.1960
  Atom  AN      X      Y      Z        X      Y      Z        X      Y      Z
     1  26    -0.00   0.00  -0.00     0.00   0.00  -0.00     0.00   0.01   0.00
     2   6     0.05   0.05   0.01    -0.01  -0.01   0.00    -0.04  -0.04  -0.00
     3   6     0.03   0.03   0.00    -0.06  -0.06   0.00     0.01  -0.00  -0.00
     4   6    -0.04  -0.04   0.00    -0.06  -0.05  -0.00     0.01   0.00  -0.00
     5   6    -0.06  -0.06   0.00     0.01   0.01  -0.00    -0.03  -0.03  -0.00
     6   6     0.00  -0.00  -0.00     0.03   0.04   0.00    -0.06  -0.06  -0.00
     7   1     0.28   0.29   0.02     0.43   0.42   0.02     0.04   0.04  -0.00
     8   1     0.45   0.44  -0.00     0.03   0.04   0.00     0.31   0.30  -0.01
     9   1     0.03   0.02   0.01    -0.18  -0.18  -0.01     0.50   0.53   0.02
    10   1    -0.37  -0.35  -0.00     0.15   0.15   0.01     0.36   0.34   0.01
    11   1    -0.15  -0.16  -0.00     0.48   0.50  -0.00     0.07   0.07   0.00
    12   6    -0.03  -0.02   0.00    -0.01  -0.01  -0.00     0.00   0.00  -0.00
    13   6    -0.01  -0.01  -0.00    -0.01  -0.01  -0.00     0.00  -0.00  -0.00
    14   6     0.02   0.02  -0.00    -0.00  -0.01  -0.00    -0.00  -0.01  -0.00
    15   6     0.02   0.02  -0.00    -0.00  -0.00   0.00    -0.01  -0.01   0.00
    16   6     0.00   0.00   0.00     0.01   0.01  -0.00     0.00   0.00   0.00
    17   6    -0.00  -0.00  -0.00    -0.00  -0.00  -0.00    -0.00  -0.00  -0.00
    18   6    -0.00  -0.00   0.00     0.00   0.00   0.00     0.00   0.00  -0.00
    19   1    -0.10  -0.11   0.01     0.08   0.08   0.00     0.04   0.04  -0.00
    20   1     0.06   0.06  -0.00     0.08   0.08  -0.00     0.01   0.00  -0.00
    21   1    -0.17  -0.15   0.00     0.02   0.01   0.00     0.05   0.05  -0.00
    22  27     0.00   0.00  -0.00    -0.00   0.00  -0.00     0.00   0.00   0.00
    23   6     0.00  -0.00   0.00    -0.00  -0.00   0.00    -0.00   0.00   0.00
    24   6     0.00   0.00  -0.00     0.00  -0.00   0.00     0.00   0.00   0.00
    25   6    -0.00   0.00  -0.00     0.00  -0.00  -0.00     0.00   0.00   0.00
    26   6    -0.00   0.00   0.00    -0.00  -0.00  -0.00    -0.00  -0.00  -0.00
    27   6     0.00  -0.00   0.00    -0.00   0.00  -0.00    -0.00   0.00  -0.00
    28   1    -0.00  -0.00  -0.00    -0.00   0.00  -0.00    -0.00   0.00   0.00
    29   1    -0.00  -0.00   0.00    -0.00  -0.00   0.00    -0.00  -0.00   0.00
    30   1    -0.00  -0.00   0.00     0.00   0.00  -0.00    -0.00  -0.00  -0.00
    31   1    -0.00  -0.00  -0.00    -0.00   0.00   0.00    -0.00  -0.00   0.00
    32   1    -0.00  -0.00   0.00    -0.00  -0.00  -0.00    -0.00  -0.00  -0.00
    33   6     0.00   0.00  -0.00     0.00   0.00   0.00     0.00  -0.00   0.00
    34   6    -0.00  -0.00   0.00    -0.00  -0.00  -0.00     0.00  -0.00  -0.00
    35   6     0.00   0.00   0.00     0.00  -0.00   0.00    -0.00  -0.00  -0.00
    36   1     0.01   0.01   0.00     0.00   0.00   0.00     0.00   0.00  -0.00
    37   1    -0.00   0.00  -0.00    -0.00  -0.00  -0.00    -0.00  -0.00  -0.00
    38   1     0.00   0.00   0.00    -0.00  -0.00  -0.00    -0.00  -0.00   0.00
    39   1     0.00  -0.00  -0.00     0.00   0.00   0.00     0.00   0.00   0.00
    40   1     0.13   0.13   0.01     0.04   0.04  -0.00    -0.01  -0.01  -0.00
                     37                     38                     39
                      A                      A                      A
 Frequencies --    779.0920               837.1082               841.9694
 Red. masses --      1.1947                 5.7140                 5.5753
 Frc consts  --      0.4273                 2.3591                 2.3287
 IR Inten    --    125.6414                 0.0027                 1.7953
  Atom  AN      X      Y      Z        X      Y      Z        X      Y      Z
     1  26     0.00   0.00   0.00     0.00   0.00   0.00     0.00   0.00   0.00
     2   6     0.01   0.01  -0.00     0.00  -0.00   0.01     0.01  -0.01   0.01
     3   6     0.01   0.01   0.00    -0.00   0.00   0.00    -0.00   0.00   0.01
     4   6     0.01   0.01   0.00    -0.00   0.00  -0.00    -0.01   0.01   0.01
     5   6    -0.00  -0.01   0.00    -0.00   0.00  -0.01    -0.01   0.01  -0.02
     6   6    -0.00  -0.00  -0.00     0.01  -0.01  -0.00     0.01  -0.01  -0.01
     7   1    -0.04  -0.04  -0.00     0.01  -0.00   0.00     0.01  -0.01   0.02
     8   1     0.01   0.01  -0.00    -0.01   0.00   0.00    -0.02   0.01  -0.01
     9   1    -0.00  -0.01   0.00     0.01   0.00  -0.01     0.02  -0.00  -0.01
    10   1    -0.08  -0.08  -0.00    -0.01  -0.00   0.01    -0.02  -0.00   0.02
    11   1    -0.10  -0.10   0.00    -0.00   0.01  -0.01     0.01   0.01  -0.02
    12   6    -0.02  -0.03  -0.01     0.02  -0.02  -0.02    -0.02   0.01   0.11
    13   6    -0.04  -0.05  -0.00     0.02  -0.02   0.04    -0.04   0.05   0.01
    14   6    -0.05  -0.05   0.00    -0.03   0.03   0.03    -0.05   0.06  -0.02
    15   6    -0.03  -0.03   0.01    -0.01   0.02  -0.03    -0.01  -0.01  -0.12
    16   6     0.04   0.04  -0.00     0.00  -0.01  -0.02     0.10  -0.10   0.01
    17   6    -0.01  -0.02  -0.00    -0.01   0.00   0.13     0.14  -0.09   0.01
    18   6     0.00   0.00   0.00    -0.13   0.07   0.08    -0.01  -0.01   0.17
    19   1     0.45   0.47   0.01    -0.03   0.04   0.02    -0.02  -0.04   0.13
    20   1     0.43   0.41  -0.01     0.03  -0.03   0.02     0.02  -0.05  -0.12
    21   1     0.25   0.22   0.00     0.00  -0.03  -0.04    -0.02   0.13  -0.10
    22  27     0.00  -0.00   0.00    -0.00  -0.00   0.00     0.00  -0.00   0.00
    23   6    -0.00  -0.00   0.00    -0.09   0.10  -0.11    -0.04  -0.01   0.25
    24   6     0.00  -0.00   0.00    -0.16   0.11   0.17     0.13  -0.11   0.05
    25   6     0.00  -0.00  -0.00     0.14  -0.11   0.21     0.10  -0.09  -0.05
    26   6    -0.00  -0.00  -0.00     0.12  -0.12  -0.13    -0.00  -0.02  -0.23
    27   6    -0.00   0.00  -0.00    -0.00   0.01  -0.13    -0.22   0.18  -0.02
    28   1    -0.00   0.00  -0.00    -0.05   0.02   0.20    -0.13   0.28  -0.06
    29   1    -0.00  -0.00   0.00     0.12  -0.10  -0.17     0.17  -0.04   0.24
    30   1    -0.00  -0.00  -0.00    -0.22   0.16   0.05     0.04   0.03  -0.24
    31   1    -0.00  -0.00   0.00     0.18  -0.14   0.16    -0.06   0.09   0.20
    32   1    -0.00  -0.00  -0.00    -0.04   0.04  -0.24     0.24  -0.07  -0.13
    33   6     0.00   0.00  -0.00     0.12  -0.06   0.10     0.02  -0.02  -0.17
    34   6    -0.00   0.00  -0.00     0.14  -0.12  -0.15    -0.06   0.07  -0.04
    35   6    -0.00   0.00   0.00    -0.12   0.12  -0.18    -0.06   0.07   0.03
    36   1     0.00   0.00   0.00     0.13   0.05   0.18    -0.12   0.01   0.13
    37   1    -0.01  -0.01  -0.00     0.14  -0.23  -0.04    -0.03  -0.07   0.15
    38   1    -0.01  -0.01  -0.00    -0.14   0.22  -0.09    -0.01  -0.09  -0.14
    39   1     0.01   0.00  -0.00    -0.17  -0.05   0.15    -0.08   0.01  -0.15
    40   1     0.17   0.16  -0.00    -0.02   0.02  -0.04    -0.05   0.12   0.07
                     40                     41                     42
                      A                      A                      A
 Frequencies --    851.8672               852.4922               854.2001
 Red. masses --      1.8264                 1.3738                 2.0473
 Frc consts  --      0.7809                 0.5882                 0.8801
 IR Inten    --     15.7292                 4.6413                 5.9750
  Atom  AN      X      Y      Z        X      Y      Z        X      Y      Z
     1  26     0.00   0.00   0.00    -0.00  -0.00  -0.00     0.00  -0.00   0.00
     2   6     0.03  -0.03   0.10    -0.02   0.02  -0.07    -0.04   0.04  -0.10
     3   6    -0.05   0.04   0.03     0.03  -0.03  -0.02     0.03  -0.03  -0.04
     4   6    -0.03   0.03  -0.01     0.02  -0.02   0.01     0.04  -0.04  -0.02
     5   6    -0.02   0.03  -0.07     0.01  -0.02   0.05     0.04  -0.04   0.10
     6   6     0.07  -0.07  -0.05    -0.05   0.05   0.03    -0.07   0.08   0.07
     7   1     0.09  -0.06   0.05    -0.06   0.04  -0.04    -0.06   0.08  -0.09
     8   1    -0.12   0.04   0.02     0.07  -0.03  -0.01     0.10  -0.09   0.02
     9   1     0.09  -0.02  -0.08    -0.06   0.01   0.05    -0.13   0.03   0.06
    10   1    -0.03  -0.02   0.11     0.02   0.01  -0.07     0.07   0.00  -0.12
    11   1    -0.03   0.05  -0.10     0.02  -0.03   0.07     0.01  -0.03   0.13
    12   6    -0.03  -0.06   0.01     0.01   0.03   0.01    -0.09  -0.04   0.01
    13   6     0.03   0.01   0.02    -0.02   0.00  -0.02     0.01   0.06  -0.06
    14   6     0.00   0.06   0.02    -0.00  -0.03  -0.02     0.08  -0.00  -0.03
    15   6    -0.06  -0.04  -0.04     0.03   0.02   0.01    -0.04  -0.08   0.04
    16   6     0.04   0.01  -0.01    -0.01  -0.01   0.01     0.02   0.05   0.03
    17   6    -0.01  -0.04   0.00    -0.00  -0.01  -0.00    -0.03  -0.01  -0.01
    18   6     0.01   0.02   0.02     0.01   0.01   0.01     0.01  -0.00  -0.02
    19   1    -0.23  -0.18   0.03     0.13   0.09  -0.00    -0.19  -0.29  -0.02
    20   1    -0.06  -0.13  -0.01     0.03   0.06  -0.01    -0.22  -0.11  -0.01
    21   1     0.32   0.29  -0.05    -0.19  -0.16   0.02     0.39   0.41   0.05
    22  27     0.00   0.00   0.00     0.01   0.00   0.00     0.00   0.00   0.00
    23   6    -0.01  -0.02  -0.05    -0.03  -0.02  -0.02    -0.01   0.01   0.00
    24   6    -0.03  -0.01  -0.02    -0.03  -0.02  -0.00    -0.01   0.01   0.02
    25   6    -0.04   0.00   0.00    -0.02  -0.03   0.01     0.02  -0.02   0.02
    26   6    -0.03  -0.01   0.05    -0.03  -0.03   0.01     0.02  -0.01  -0.03
    27   6     0.01  -0.06   0.01    -0.02  -0.04  -0.00    -0.02   0.01  -0.02
    28   1     0.25   0.18   0.01     0.27   0.28   0.02    -0.02   0.01   0.02
    29   1     0.12   0.21  -0.02     0.21   0.26   0.01     0.02  -0.03  -0.01
    30   1     0.14   0.15   0.06     0.21   0.27   0.03    -0.04  -0.00  -0.01
    31   1     0.15   0.16  -0.05     0.22   0.25  -0.00    -0.01  -0.04   0.03
    32   1     0.13   0.22   0.04     0.23   0.28   0.00    -0.00  -0.01  -0.04
    33   6     0.01   0.01  -0.02     0.01   0.01  -0.01    -0.00   0.01   0.01
    34   6     0.01   0.02  -0.01     0.02   0.02  -0.00    -0.00   0.00   0.01
    35   6     0.00   0.03  -0.00     0.02   0.02   0.00     0.01  -0.01   0.01
    36   1    -0.10  -0.07   0.01    -0.11  -0.12  -0.01     0.00  -0.01  -0.02
    37   1    -0.13  -0.15   0.01    -0.16  -0.18   0.00    -0.02   0.01  -0.01
    38   1    -0.14  -0.15  -0.03    -0.16  -0.18  -0.02    -0.00  -0.02   0.02
    39   1    -0.10  -0.07  -0.01    -0.12  -0.12  -0.01     0.03   0.00  -0.00
    40   1     0.24   0.27  -0.01    -0.14  -0.15   0.02     0.41   0.35   0.05
                     43                     44                     45
                      A                      A                      A
 Frequencies --    857.0905               857.7515               860.3348
 Red. masses --      4.6770                 4.5209                 4.7296
 Frc consts  --      2.0243                 1.9598                 2.0626
 IR Inten    --     54.1331                22.5030                 0.1940
  Atom  AN      X      Y      Z        X      Y      Z        X      Y      Z
     1  26     0.00  -0.00   0.00    -0.00  -0.00  -0.00    -0.00   0.00   0.00
     2   6     0.01  -0.01  -0.12     0.06  -0.06  -0.11     0.02  -0.03   0.12
     3   6     0.11  -0.12   0.03     0.16  -0.17   0.09    -0.07   0.07   0.02
     4   6    -0.02   0.02   0.15    -0.08   0.09   0.27    -0.02   0.03  -0.04
     5   6    -0.07   0.07  -0.01    -0.15   0.16  -0.11    -0.01   0.01  -0.07
     6   6    -0.04   0.04  -0.04     0.02  -0.01  -0.13     0.08  -0.07  -0.04
     7   1    -0.12   0.08   0.10    -0.12   0.07   0.27     0.08  -0.11   0.03
     8   1     0.04  -0.03  -0.17    -0.04   0.02  -0.31    -0.07   0.10   0.05
     9   1     0.04  -0.06   0.17     0.18  -0.15   0.22     0.04  -0.05  -0.12
    10   1    -0.11   0.11  -0.09    -0.24   0.21  -0.03     0.03  -0.00   0.13
    11   1     0.14  -0.10  -0.02     0.21  -0.16  -0.16    -0.07   0.05  -0.10
    12   6    -0.03   0.03   0.16    -0.02  -0.01  -0.07    -0.05   0.08   0.05
    13   6    -0.08   0.08  -0.02     0.03  -0.02  -0.02    -0.09   0.07  -0.13
    14   6    -0.02   0.02  -0.05     0.05  -0.02   0.01     0.10  -0.11  -0.10
    15   6     0.02  -0.03  -0.13    -0.02  -0.01   0.09     0.07  -0.05   0.08
    16   6     0.11  -0.11   0.03    -0.05   0.07   0.00    -0.02   0.00   0.07
    17   6     0.14  -0.09   0.01    -0.08   0.05  -0.01     0.00   0.01  -0.08
    18   6    -0.01  -0.00   0.13     0.02  -0.00  -0.08     0.09  -0.04  -0.06
    19   1     0.08  -0.06   0.16    -0.09  -0.08  -0.09     0.16  -0.11  -0.02
    20   1     0.03   0.01  -0.17    -0.06   0.02   0.08    -0.06   0.19  -0.06
    21   1    -0.06   0.10  -0.09     0.13   0.07   0.08    -0.13  -0.00   0.12
    22  27    -0.00  -0.01   0.00     0.00   0.00   0.00     0.00   0.00   0.00
    23   6     0.01   0.02  -0.16    -0.01  -0.00   0.07    -0.07   0.05  -0.08
    24   6    -0.07   0.09  -0.01     0.02  -0.03   0.02    -0.11   0.08   0.11
    25   6    -0.03   0.06   0.04     0.03  -0.04  -0.00     0.09  -0.09   0.14
    26   6     0.01   0.01   0.12     0.00  -0.01  -0.07     0.09  -0.06  -0.09
    27   6     0.14  -0.10   0.01    -0.07   0.05  -0.01    -0.01   0.01  -0.08
    28   1     0.06  -0.18   0.06    -0.03   0.10  -0.01    -0.04   0.03   0.17
    29   1    -0.17  -0.06  -0.16     0.11   0.03   0.06     0.13  -0.06  -0.12
    30   1    -0.14  -0.14   0.15     0.06   0.10  -0.07    -0.09   0.19   0.02
    31   1    -0.05  -0.21  -0.12     0.05   0.10   0.07     0.11  -0.13   0.11
    32   1    -0.23  -0.03   0.05     0.12   0.03  -0.05    -0.04   0.05  -0.18
    33   6    -0.00  -0.01  -0.15    -0.01   0.01   0.07    -0.08   0.04  -0.07
    34   6    -0.07   0.05  -0.01     0.03  -0.02   0.02    -0.12   0.08   0.10
    35   6    -0.05   0.04   0.02     0.04  -0.03  -0.00     0.10  -0.07   0.13
    36   1    -0.09   0.11   0.08     0.03  -0.06  -0.06    -0.19  -0.12  -0.15
    37   1     0.03   0.02   0.15    -0.03   0.01  -0.08    -0.10   0.18   0.01
    38   1     0.07  -0.03  -0.14    -0.03   0.00   0.08     0.09  -0.18   0.06
    39   1    -0.03   0.12  -0.13     0.04  -0.05   0.06     0.21   0.10  -0.11
    40   1    -0.07   0.06   0.14     0.12   0.02  -0.04    -0.05  -0.16   0.12
                     46                     47                     48
                      A                      A                      A
 Frequencies --    866.8454               869.0731               874.6393
 Red. masses --      4.2876                 1.2291                 1.3515
 Frc consts  --      1.8982                 0.5470                 0.6092
 IR Inten    --      0.4144               149.9565                 0.0626
  Atom  AN      X      Y      Z        X      Y      Z        X      Y      Z
     1  26     0.00   0.00  -0.00     0.00   0.00   0.00     0.00   0.00   0.00
     2   6    -0.01   0.03  -0.07    -0.00   0.00  -0.00     0.00   0.00  -0.00
     3   6     0.03  -0.04  -0.02    -0.00  -0.00  -0.00     0.00  -0.00  -0.00
     4   6     0.01  -0.03   0.01     0.00  -0.00  -0.00    -0.00  -0.00   0.00
     5   6     0.02  -0.00   0.05     0.00  -0.00   0.00     0.00   0.00   0.00
     6   6    -0.06   0.04   0.03    -0.00   0.00   0.00    -0.00  -0.00   0.00
     7   1    -0.02   0.09  -0.03    -0.00   0.00  -0.00     0.01   0.01   0.00
     8   1    -0.01  -0.12  -0.02     0.00  -0.00   0.00    -0.02  -0.02  -0.00
     9   1     0.04   0.10   0.07    -0.00   0.00   0.00     0.02   0.02   0.00
    10   1    -0.07  -0.07  -0.08    -0.00  -0.00  -0.00    -0.02  -0.02  -0.00
    11   1     0.06   0.00   0.07     0.00   0.00   0.00     0.01   0.00   0.00
    12   6     0.08  -0.09  -0.08    -0.00  -0.00   0.01     0.00  -0.01  -0.01
    13   6     0.12  -0.12   0.18    -0.00   0.00   0.00     0.02  -0.00   0.01
    14   6    -0.14   0.14   0.14    -0.01   0.01   0.00    -0.02   0.00   0.01
    15   6    -0.08   0.08  -0.10    -0.00  -0.00  -0.01    -0.00   0.01  -0.01
    16   6     0.01  -0.01  -0.10     0.01  -0.01  -0.00     0.00   0.00  -0.01
    17   6     0.00  -0.01  -0.07     0.02   0.00  -0.00     0.00   0.00  -0.02
    18   6     0.09  -0.02  -0.05    -0.02  -0.03  -0.00    -0.03  -0.07  -0.02
    19   1    -0.22   0.18   0.01    -0.00  -0.00   0.02     0.03   0.06  -0.00
    20   1     0.18  -0.19   0.08     0.01  -0.01  -0.01    -0.04  -0.06   0.01
    21   1     0.08  -0.09  -0.15     0.02   0.03  -0.01    -0.01  -0.02  -0.01
    22  27    -0.00  -0.00   0.00     0.01   0.02   0.00    -0.00   0.00  -0.00
    23   6    -0.04   0.02  -0.05    -0.01  -0.01  -0.01     0.02   0.04  -0.01
    24   6    -0.07   0.05   0.06    -0.03  -0.04  -0.00     0.02   0.04   0.01
    25   6     0.06  -0.04   0.08    -0.03  -0.04   0.00    -0.00  -0.02   0.02
    26   6     0.05  -0.02  -0.05    -0.01  -0.01   0.01    -0.02  -0.04  -0.01
    27   6    -0.00   0.00  -0.04     0.00  -0.00  -0.00    -0.01  -0.01  -0.01
    28   1    -0.02   0.01   0.10     0.02   0.02   0.00     0.04   0.05   0.03
    29   1     0.10  -0.00  -0.07     0.08   0.10   0.00    -0.17  -0.22  -0.04
    30   1    -0.04   0.13   0.01     0.23   0.29   0.03    -0.18  -0.20  -0.01
    31   1     0.02  -0.13   0.05     0.23   0.27  -0.00     0.08   0.07   0.02
    32   1    -0.08  -0.02  -0.10     0.09   0.11   0.00     0.21   0.24  -0.02
    33   6    -0.08   0.02  -0.07    -0.02  -0.02  -0.00     0.03   0.07  -0.02
    34   6    -0.11   0.07   0.08    -0.05  -0.04   0.00    -0.00   0.06   0.03
    35   6     0.09  -0.05   0.11    -0.05  -0.05  -0.00     0.00  -0.06   0.04
    36   1    -0.25  -0.21  -0.14     0.21   0.24   0.02     0.32   0.39   0.01
    37   1    -0.06   0.19   0.01     0.33   0.36   0.01    -0.26  -0.19   0.01
    38   1     0.02  -0.23   0.03     0.36   0.38   0.03     0.24   0.17   0.04
    39   1     0.25   0.18  -0.10     0.17   0.20  -0.00    -0.31  -0.38  -0.03
    40   1    -0.04   0.10  -0.18     0.02   0.03   0.01     0.02   0.03  -0.01
                     49                     50                     51
                      A                      A                      A
 Frequencies --    876.5950               879.3115               887.1097
 Red. masses --      1.2118                 1.2447                 1.2249
 Frc consts  --      0.5486                 0.5670                 0.5679
 IR Inten    --      1.1289                17.1979                 1.3833
  Atom  AN      X      Y      Z        X      Y      Z        X      Y      Z
     1  26    -0.00   0.00   0.00    -0.00   0.00  -0.00     0.00  -0.00  -0.00
     2   6     0.03   0.05  -0.00     0.00   0.00   0.00     0.02   0.02  -0.00
     3   6    -0.01  -0.02  -0.02    -0.00  -0.00  -0.00    -0.03  -0.04  -0.00
     4   6    -0.01  -0.04  -0.00    -0.00  -0.00  -0.00     0.04   0.03  -0.00
     5   6     0.05   0.05   0.01     0.00   0.00  -0.00    -0.01  -0.02   0.01
     6   6    -0.05  -0.05   0.00    -0.00  -0.00  -0.00    -0.01   0.00   0.00
     7   1     0.18   0.17   0.01     0.00   0.00   0.00    -0.24  -0.22  -0.02
     8   1    -0.38  -0.36   0.03    -0.01  -0.00   0.00     0.14   0.12   0.01
     9   1     0.41   0.44   0.02     0.01   0.01  -0.00    -0.00   0.02  -0.01
    10   1    -0.37  -0.33  -0.01    -0.01  -0.01   0.00    -0.15  -0.16  -0.01
    11   1     0.13   0.12  -0.01     0.00   0.00  -0.00     0.25   0.25   0.01
    12   6    -0.00   0.01   0.01     0.00   0.00  -0.00     0.03   0.04   0.00
    13   6    -0.01   0.01  -0.02    -0.00  -0.00  -0.00    -0.05  -0.05  -0.00
    14   6     0.01  -0.01  -0.01     0.00  -0.00  -0.00     0.04   0.05   0.00
    15   6     0.01  -0.01   0.01     0.00   0.00   0.01    -0.02  -0.03  -0.00
    16   6    -0.00   0.00   0.01    -0.01  -0.00   0.00    -0.00  -0.00   0.01
    17   6    -0.00   0.00   0.00     0.01   0.01   0.00    -0.00   0.00   0.00
    18   6    -0.00   0.00   0.00    -0.01  -0.01  -0.01     0.00   0.00  -0.00
    19   1     0.02  -0.01  -0.00     0.00   0.00  -0.01    -0.32  -0.32  -0.00
    20   1    -0.01   0.02  -0.01     0.01   0.01   0.00     0.38   0.35  -0.03
    21   1    -0.01   0.00   0.01    -0.00  -0.00   0.01     0.18   0.15  -0.00
    22  27     0.00  -0.00   0.00    -0.00   0.01   0.00    -0.00  -0.00   0.00
    23   6     0.00  -0.00   0.00    -0.02  -0.02  -0.00     0.01   0.01   0.00
    24   6     0.00  -0.00  -0.00     0.04   0.05   0.00     0.01   0.01  -0.00
    25   6    -0.00   0.00  -0.00     0.04   0.04   0.00    -0.01  -0.01  -0.00
    26   6     0.00   0.00   0.00    -0.02  -0.03   0.00    -0.01  -0.01  -0.00
    27   6     0.00   0.00   0.00    -0.06  -0.07  -0.00     0.00   0.00  -0.00
    28   1    -0.01  -0.01  -0.00     0.44   0.46   0.02    -0.01  -0.01  -0.00
    29   1     0.00   0.01   0.00     0.14   0.15   0.02    -0.07  -0.09  -0.01
    30   1     0.01   0.01  -0.00    -0.27  -0.35  -0.03    -0.04  -0.05  -0.01
    31   1    -0.00   0.00  -0.00    -0.25  -0.32  -0.00     0.05   0.06  -0.00
    32   1    -0.01  -0.01   0.00     0.17   0.17   0.00     0.07   0.08  -0.00
    33   6     0.00  -0.00   0.00    -0.02  -0.03   0.01    -0.00  -0.00   0.00
    34   6     0.00  -0.00  -0.00    -0.01  -0.03  -0.00     0.00  -0.00  -0.00
    35   6    -0.00   0.00  -0.00    -0.01  -0.01  -0.01    -0.00  -0.00  -0.00
    36   1    -0.01  -0.01   0.00     0.05   0.04   0.01    -0.01  -0.01  -0.01
    37   1     0.01   0.00  -0.00     0.15   0.14   0.00    -0.00  -0.01  -0.00
    38   1    -0.01  -0.00  -0.00     0.06   0.07   0.00    -0.00   0.00   0.00
    39   1     0.00   0.01   0.01     0.18   0.18   0.01     0.00   0.00   0.00
    40   1    -0.00  -0.02   0.02    -0.00  -0.01  -0.00    -0.24  -0.22  -0.00
                     52                     53                     54
                      A                      A                      A
 Frequencies --    888.7232               890.8877               918.4528
 Red. masses --      1.2375                 1.2436                 1.2574
 Frc consts  --      0.5759                 0.5815                 0.6250
 IR Inten    --      0.8206                 0.6491                12.5636
  Atom  AN      X      Y      Z        X      Y      Z        X      Y      Z
     1  26    -0.00   0.00   0.00     0.00  -0.00  -0.00     0.00   0.00   0.00
     2   6     0.03   0.03   0.01    -0.00  -0.00  -0.00    -0.00  -0.00   0.00
     3   6    -0.05  -0.05  -0.00     0.01   0.00  -0.00     0.00   0.00  -0.00
     4   6     0.05   0.05   0.00    -0.00  -0.01  -0.00    -0.00  -0.00  -0.00
     5   6    -0.03  -0.03   0.00     0.00   0.00   0.00     0.00   0.00   0.00
     6   6    -0.00  -0.00  -0.01    -0.00   0.00   0.00    -0.00  -0.00  -0.00
     7   1    -0.34  -0.34  -0.02     0.03   0.04  -0.00     0.00   0.00  -0.00
     8   1     0.18   0.18   0.01    -0.02  -0.02  -0.00    -0.00  -0.00   0.00
     9   1     0.02   0.03  -0.02    -0.00  -0.00   0.00     0.00   0.00  -0.00
    10   1    -0.22  -0.22   0.01     0.02   0.02  -0.00     0.00  -0.00   0.00
    11   1     0.35   0.37  -0.02    -0.04  -0.04   0.01    -0.00  -0.00  -0.00
    12   6    -0.02  -0.03  -0.00     0.01   0.01  -0.00     0.00   0.00  -0.01
    13   6     0.03   0.04  -0.00    -0.01  -0.02   0.00     0.00  -0.00  -0.00
    14   6    -0.02  -0.03  -0.00     0.01   0.02   0.00     0.00  -0.00   0.00
    15   6     0.01   0.01   0.00    -0.01  -0.01  -0.00    -0.00   0.00   0.00
    16   6     0.00   0.00  -0.00    -0.00  -0.00   0.00    -0.01  -0.01   0.00
    17   6    -0.00  -0.00  -0.00     0.00   0.00  -0.00     0.01   0.02   0.00
    18   6    -0.00  -0.01   0.00    -0.02  -0.04  -0.00    -0.06  -0.06  -0.01
    19   1     0.21   0.21   0.00    -0.11  -0.10  -0.00     0.00   0.00  -0.01
    20   1    -0.25  -0.23   0.02     0.13   0.11  -0.01     0.00   0.01   0.01
    21   1    -0.11  -0.09   0.00     0.07   0.05  -0.00     0.01   0.02   0.01
    22  27     0.00   0.00  -0.00     0.00   0.00  -0.01     0.01  -0.00   0.00
    23   6    -0.01  -0.01  -0.00    -0.05  -0.05  -0.00     0.00   0.00   0.00
    24   6    -0.01  -0.01   0.00    -0.03  -0.03   0.00    -0.01  -0.01  -0.00
    25   6     0.01   0.01   0.00     0.03   0.04   0.01    -0.00  -0.00   0.00
    26   6     0.01   0.01   0.00     0.05   0.05   0.00    -0.00   0.00  -0.00
    27   6    -0.00  -0.00   0.00    -0.01  -0.01   0.00     0.00   0.00   0.00
    28   1     0.01   0.01   0.00     0.06   0.06   0.02    -0.03  -0.03  -0.00
    29   1     0.08   0.10   0.01     0.33   0.38   0.04    -0.01  -0.00   0.00
    30   1     0.04   0.06   0.01     0.16   0.20   0.02     0.04   0.06  -0.00
    31   1    -0.06  -0.07   0.00    -0.23  -0.28   0.01     0.02   0.04   0.01
    32   1    -0.08  -0.09   0.00    -0.31  -0.35   0.00    -0.01  -0.00  -0.00
    33   6     0.00   0.01  -0.00     0.02   0.04  -0.00    -0.06  -0.06  -0.00
    34   6    -0.00   0.00   0.00     0.00   0.03   0.01     0.04   0.04   0.01
    35   6     0.00  -0.00   0.00    -0.01  -0.03   0.02     0.04   0.04  -0.01
    36   1     0.03   0.03   0.00     0.19   0.22   0.02     0.39   0.45   0.04
    37   1    -0.01  -0.01   0.00    -0.12  -0.11   0.01    -0.25  -0.27   0.02
    38   1     0.01   0.01   0.00     0.13   0.12   0.03    -0.25  -0.29  -0.04
    39   1    -0.02  -0.03  -0.00    -0.19  -0.22  -0.00     0.38   0.44  -0.00
    40   1     0.16   0.15   0.00    -0.09  -0.08  -0.01     0.00   0.01  -0.01
                     55                     56                     57
                      A                      A                      A
 Frequencies --    939.0646               949.0330               950.8946
 Red. masses --      2.9301                 1.2500                 1.2333
 Frc consts  --      1.5224                 0.6633                 0.6570
 IR Inten    --     10.9069                 0.1284                 0.0640
  Atom  AN      X      Y      Z        X      Y      Z        X      Y      Z
     1  26     0.00  -0.00   0.00     0.00  -0.00  -0.00    -0.00  -0.00   0.00
     2   6    -0.00  -0.00  -0.00    -0.00  -0.00  -0.00    -0.00  -0.00   0.00
     3   6     0.00  -0.00  -0.00     0.00   0.00  -0.00     0.00   0.00   0.00
     4   6    -0.00  -0.00  -0.00    -0.00  -0.00  -0.00    -0.00   0.00   0.00
     5   6     0.00  -0.00   0.00     0.00   0.00   0.00    -0.00  -0.00  -0.00
     6   6    -0.00   0.00   0.00    -0.00   0.00   0.00     0.00   0.00  -0.00
     7   1    -0.00   0.01  -0.00    -0.00   0.00  -0.00    -0.00  -0.00   0.00
     8   1     0.00  -0.00   0.00    -0.00  -0.00   0.00     0.00   0.00   0.00
     9   1    -0.01  -0.00  -0.01    -0.00  -0.00  -0.00    -0.00  -0.00  -0.00
    10   1     0.01   0.01  -0.00     0.00   0.00  -0.00     0.00   0.00   0.00
    11   1    -0.00  -0.00   0.00    -0.00  -0.00   0.00    -0.00  -0.00  -0.00
    12   6     0.01  -0.01   0.20     0.00   0.00   0.01    -0.00  -0.00  -0.00
    13   6    -0.03   0.03  -0.01     0.00  -0.00  -0.00    -0.00   0.00  -0.00
    14   6    -0.04   0.03   0.01    -0.00   0.00   0.00     0.00  -0.00   0.00
    15   6     0.04  -0.04  -0.20     0.00  -0.00  -0.00     0.00   0.00  -0.00
    16   6     0.05  -0.03   0.00     0.00  -0.00  -0.00     0.00  -0.00   0.00
    17   6    -0.04   0.02  -0.00     0.00   0.00  -0.01    -0.00   0.00   0.01
    18   6    -0.02   0.02  -0.19    -0.02  -0.04  -0.01     0.01   0.03  -0.00
    19   1     0.15  -0.09   0.36    -0.00  -0.00   0.01     0.00  -0.00   0.00
    20   1     0.15  -0.17  -0.32     0.01  -0.00  -0.01    -0.00   0.00   0.00
    21   1     0.08  -0.09  -0.22     0.01   0.00  -0.00    -0.01  -0.00  -0.00
    22  27    -0.00   0.00  -0.00    -0.00   0.00   0.00     0.00  -0.00  -0.00
    23   6    -0.00  -0.01   0.02    -0.01  -0.00   0.00    -0.03  -0.02   0.00
    24   6     0.01  -0.00  -0.00     0.03   0.03   0.01     0.04   0.04   0.01
    25   6     0.00   0.00   0.00    -0.03  -0.05  -0.00    -0.05  -0.05  -0.00
    26   6     0.00  -0.01  -0.02     0.04   0.03   0.00     0.04   0.03   0.01
    27   6    -0.01   0.02  -0.00    -0.02  -0.02  -0.01    -0.01  -0.01  -0.01
    28   1    -0.09  -0.07  -0.01     0.11   0.12  -0.01     0.06   0.06  -0.03
    29   1     0.10   0.06   0.02     0.03   0.06   0.01     0.14   0.19   0.02
    30   1    -0.04  -0.03  -0.04    -0.17  -0.21  -0.01    -0.26  -0.34  -0.01
    31   1    -0.05  -0.02   0.04     0.25   0.29  -0.00     0.32   0.39   0.00
    32   1     0.10   0.05  -0.00    -0.22  -0.25  -0.00    -0.23  -0.29   0.01
    33   6    -0.05   0.03   0.18     0.02   0.04   0.00    -0.02  -0.03   0.00
    34   6     0.04  -0.02   0.01    -0.05  -0.05   0.00     0.03   0.04  -0.00
    35   6     0.04  -0.03   0.00     0.05   0.05   0.01    -0.03  -0.04  -0.00
    36   1    -0.09   0.07  -0.24     0.19   0.19   0.02    -0.14  -0.13  -0.02
    37   1    -0.13   0.05  -0.28     0.33   0.36   0.01    -0.26  -0.26  -0.02
    38   1    -0.17   0.07   0.25    -0.34  -0.35  -0.01     0.24   0.25   0.02
    39   1    -0.12   0.09   0.21    -0.19  -0.19   0.00     0.16   0.15  -0.00
    40   1     0.07  -0.05   0.24    -0.01  -0.01   0.01     0.00   0.00  -0.00
                     58                     59                     60
                      A                      A                      A
 Frequencies --    951.2125              1016.8493              1019.7847
 Red. masses --      1.2562                 1.4821                 1.4763
 Frc consts  --      0.6697                 0.9029                 0.9046
 IR Inten    --      0.4940                40.4788                46.4858
  Atom  AN      X      Y      Z        X      Y      Z        X      Y      Z
     1  26     0.00   0.00  -0.00     0.00  -0.00   0.00    -0.00  -0.00   0.00
     2   6     0.00   0.00  -0.00     0.02  -0.00  -0.09    -0.05   0.05  -0.06
     3   6    -0.00  -0.00   0.00    -0.07   0.06   0.03     0.03  -0.04   0.05
     4   6     0.00   0.00   0.00     0.05  -0.05  -0.01     0.02  -0.02  -0.09
     5   6    -0.00   0.00  -0.00    -0.05   0.05  -0.09    -0.04   0.03   0.05
     6   6     0.00  -0.00   0.00    -0.00  -0.00   0.09     0.09  -0.07  -0.04
     7   1    -0.00  -0.00   0.00     0.34  -0.37   0.18    -0.06   0.04  -0.14
     8   1     0.00   0.00  -0.00    -0.02   0.02  -0.15    -0.27   0.31   0.47
     9   1     0.00   0.00   0.00     0.20  -0.20   0.57     0.14  -0.17   0.13
    10   1    -0.00  -0.00  -0.00     0.20  -0.23  -0.16    -0.36   0.39   0.04
    11   1     0.00   0.00  -0.00    -0.08   0.10   0.32     0.01  -0.01   0.44
    12   6    -0.00   0.00  -0.01    -0.00   0.00   0.00    -0.00   0.00   0.00
    13   6     0.00  -0.00   0.00     0.00  -0.00   0.01     0.00  -0.00   0.00
    14   6     0.00  -0.00  -0.00     0.00  -0.00  -0.01     0.00  -0.00  -0.00
    15   6    -0.00   0.00   0.01    -0.00  -0.00   0.00    -0.00  -0.00   0.00
    16   6    -0.00   0.00  -0.00     0.01  -0.01   0.00     0.00  -0.00  -0.00
    17   6     0.00  -0.00  -0.00     0.01  -0.01   0.00     0.00  -0.00   0.00
    18   6    -0.00  -0.01   0.02    -0.00   0.00  -0.01    -0.00   0.00  -0.00
    19   1    -0.01   0.01  -0.03    -0.01   0.01  -0.05    -0.01   0.01  -0.02
    20   1    -0.01   0.01   0.02    -0.01   0.01   0.03    -0.00   0.00   0.01
    21   1    -0.00   0.01   0.01    -0.02   0.04   0.01    -0.01   0.01   0.00
    22  27     0.00   0.00  -0.00    -0.00   0.00  -0.00    -0.00   0.00  -0.00
    23   6    -0.05  -0.07  -0.01     0.00  -0.00  -0.00     0.00  -0.00   0.00
    24   6     0.02   0.04  -0.01    -0.00   0.00   0.00    -0.00   0.00   0.00
    25   6    -0.01   0.01   0.01    -0.00   0.00  -0.00     0.00   0.00  -0.00
    26   6    -0.03  -0.05   0.01     0.00  -0.00   0.00     0.00  -0.00   0.00
    27   6     0.06   0.06  -0.00    -0.00   0.00  -0.00    -0.00   0.00  -0.00
    28   1    -0.39  -0.42  -0.02    -0.00   0.00  -0.00    -0.00   0.00  -0.00
    29   1     0.41   0.45   0.04     0.00  -0.00  -0.00     0.00  -0.00  -0.00
    30   1    -0.21  -0.24  -0.04    -0.00  -0.00   0.00    -0.00  -0.00   0.00
    31   1    -0.03  -0.00   0.02     0.00  -0.00  -0.00     0.00  -0.00  -0.00
    32   1     0.27   0.28   0.01     0.00  -0.00   0.00     0.00  -0.00   0.00
    33   6     0.01   0.00  -0.02    -0.00   0.00   0.01    -0.00   0.00   0.00
    34   6    -0.01  -0.01   0.00     0.00  -0.00  -0.01     0.00  -0.00  -0.00
    35   6     0.01   0.01  -0.00     0.00  -0.00   0.01     0.00  -0.00   0.00
    36   1     0.04   0.04   0.02    -0.03   0.03  -0.02    -0.01   0.01  -0.01
    37   1     0.07   0.06   0.03    -0.01   0.01  -0.03    -0.00   0.00  -0.01
    38   1    -0.04  -0.07  -0.03    -0.01   0.01   0.03    -0.00   0.00   0.01
    39   1    -0.02  -0.03  -0.02    -0.04   0.03   0.02    -0.01   0.01   0.01
    40   1    -0.00   0.00  -0.02    -0.04   0.04  -0.02    -0.02   0.01  -0.01
                     61                     62                     63
                      A                      A                      A
 Frequencies --   1021.5148              1027.1434              1029.8019
 Red. masses --      1.5357                 1.5058                 1.4935
 Frc consts  --      0.9442                 0.9360                 0.9332
 IR Inten    --     24.9517                14.5460                18.9699
  Atom  AN      X      Y      Z        X      Y      Z        X      Y      Z
     1  26     0.00  -0.00   0.00     0.00   0.00   0.00     0.00  -0.00   0.00
     2   6    -0.00   0.00  -0.01    -0.00   0.00  -0.00    -0.00  -0.00  -0.00
     3   6    -0.01   0.01   0.01     0.00  -0.00   0.00    -0.00   0.00   0.00
     4   6     0.01  -0.01  -0.01     0.00  -0.00  -0.00     0.00  -0.00  -0.00
     5   6    -0.01   0.01  -0.01    -0.00   0.00  -0.00    -0.00   0.00  -0.00
     6   6     0.00  -0.00   0.01     0.00  -0.00   0.00     0.00  -0.00   0.00
     7   1     0.05  -0.05   0.02     0.00  -0.00  -0.00     0.00  -0.00   0.00
     8   1    -0.02   0.02   0.00    -0.00   0.00   0.00    -0.00   0.00  -0.00
     9   1     0.03  -0.04   0.09     0.00  -0.00   0.00     0.00  -0.00   0.00
    10   1     0.01  -0.01  -0.02    -0.00   0.00  -0.00     0.00  -0.00  -0.00
    11   1    -0.01   0.01   0.06    -0.00   0.00   0.00    -0.00   0.00   0.00
    12   6     0.02  -0.02   0.02     0.00  -0.00   0.00     0.00  -0.00  -0.00
    13   6    -0.01   0.01  -0.09    -0.00   0.00  -0.00    -0.00   0.00  -0.01
    14   6    -0.03   0.03   0.09     0.00   0.00   0.00    -0.00   0.00   0.01
    15   6     0.02  -0.02  -0.02    -0.00   0.00   0.00     0.00  -0.00   0.00
    16   6    -0.06   0.06  -0.01    -0.00   0.00  -0.00    -0.01   0.01  -0.00
    17   6    -0.06   0.06  -0.01    -0.00   0.00  -0.00    -0.00   0.00  -0.00
    18   6     0.02  -0.02   0.04    -0.00   0.00   0.00    -0.00  -0.00   0.01
    19   1     0.07  -0.06   0.32     0.00  -0.00   0.00     0.01  -0.01   0.03
    20   1     0.10  -0.13  -0.30    -0.00   0.00  -0.00     0.01  -0.01  -0.03
    21   1     0.26  -0.29  -0.10    -0.00   0.00   0.00     0.02  -0.02  -0.01
    22  27     0.00  -0.00   0.00    -0.00   0.00   0.01     0.00  -0.00   0.00
    23   6    -0.00   0.00   0.00    -0.03   0.02  -0.11     0.04  -0.04  -0.04
    24   6     0.00  -0.00  -0.01     0.06  -0.06   0.02    -0.05   0.05   0.08
    25   6     0.00  -0.00   0.01    -0.06   0.06  -0.01    -0.02   0.03  -0.09
    26   6    -0.00   0.00  -0.00     0.06  -0.04  -0.09     0.03  -0.03   0.06
    27   6     0.01  -0.01   0.00    -0.01   0.01   0.06    -0.09   0.06  -0.02
    28   1     0.01  -0.00   0.00    -0.07   0.04   0.58    -0.09   0.07  -0.05
    29   1    -0.04   0.03   0.01    -0.15   0.12  -0.09     0.44  -0.38  -0.14
    30   1    -0.00   0.01  -0.03     0.22  -0.22   0.42     0.04  -0.04   0.33
    31   1    -0.00   0.01   0.02    -0.29   0.26   0.29     0.15  -0.11  -0.33
    32   1    -0.03   0.03  -0.02     0.20  -0.16  -0.01     0.37  -0.34   0.28
    33   6     0.03  -0.02  -0.04     0.00  -0.00   0.00     0.00  -0.00  -0.01
    34   6    -0.03   0.01   0.05    -0.00   0.00  -0.00    -0.00   0.00   0.00
    35   6    -0.02   0.01  -0.05     0.00  -0.00  -0.00    -0.00   0.00  -0.00
    36   1     0.25  -0.23   0.17    -0.02   0.01  -0.00     0.02  -0.01   0.01
    37   1     0.04  -0.05   0.22    -0.00   0.02  -0.02    -0.00  -0.01   0.02
    38   1     0.08  -0.06  -0.20     0.01  -0.02  -0.02    -0.00  -0.01  -0.01
    39   1     0.27  -0.23  -0.11     0.02  -0.01  -0.00     0.02  -0.01  -0.01
    40   1     0.24  -0.25   0.15     0.00  -0.00   0.00     0.02  -0.02   0.01
                     64                     65                     66
                      A                      A                      A
 Frequencies --   1051.8992              1061.6784              1063.1770
 Red. masses --      1.3334                 1.3655                 1.2459
 Frc consts  --      0.8693                 0.9068                 0.8297
 IR Inten    --      1.3665                61.8948                 1.5569
  Atom  AN      X      Y      Z        X      Y      Z        X      Y      Z
     1  26     0.00   0.00  -0.00    -0.00  -0.00   0.00    -0.00   0.00   0.00
     2   6    -0.00   0.00   0.00    -0.00   0.00   0.00    -0.04   0.04   0.04
     3   6     0.00  -0.00  -0.00    -0.00   0.00   0.00    -0.01   0.00  -0.02
     4   6     0.00  -0.00   0.00    -0.00   0.00  -0.00    -0.02   0.03  -0.03
     5   6    -0.00  -0.00   0.00     0.00  -0.00  -0.00     0.05  -0.05  -0.04
     6   6    -0.00   0.00  -0.00     0.00  -0.00   0.00     0.03  -0.03   0.07
     7   1     0.01  -0.01   0.01    -0.02   0.02  -0.01    -0.21   0.21  -0.15
     8   1    -0.00   0.01   0.01     0.01  -0.01  -0.02     0.27  -0.28  -0.40
     9   1    -0.01   0.01  -0.01     0.01  -0.01   0.02     0.20  -0.20   0.47
    10   1    -0.00   0.00   0.00    -0.00   0.01   0.00    -0.32   0.33   0.13
    11   1     0.00  -0.00  -0.03    -0.00   0.00   0.02     0.01   0.01  -0.15
    12   6    -0.04   0.03   0.03     0.02  -0.02  -0.08     0.00  -0.00   0.01
    13   6     0.02  -0.01  -0.01    -0.00  -0.00  -0.04    -0.00   0.00   0.01
    14   6    -0.03   0.02  -0.03     0.03  -0.03   0.07     0.00   0.00  -0.01
    15   6     0.04  -0.04   0.04    -0.05   0.06  -0.01     0.00  -0.00  -0.01
    16   6    -0.00   0.00   0.01     0.00  -0.01   0.01    -0.00   0.00   0.00
    17   6     0.00  -0.00   0.00     0.00  -0.01   0.01    -0.00   0.00   0.00
    18   6     0.05  -0.05  -0.04     0.04  -0.03  -0.03     0.00  -0.00  -0.00
    19   1    -0.13   0.15  -0.29     0.24  -0.25   0.57    -0.01   0.01  -0.04
    20   1     0.11  -0.13  -0.17     0.01  -0.00  -0.05    -0.03   0.04   0.06
    21   1     0.23  -0.26  -0.03    -0.33   0.35   0.08     0.01  -0.01  -0.01
    22  27    -0.00   0.00   0.00    -0.00   0.00   0.00     0.00  -0.00   0.00
    23   6     0.00  -0.01  -0.01    -0.00  -0.01  -0.01     0.00  -0.00   0.00
    24   6     0.00   0.00  -0.00     0.01   0.00   0.00    -0.00   0.00  -0.00
    25   6    -0.00  -0.00  -0.00     0.00  -0.01  -0.01    -0.00   0.00   0.00
    26   6    -0.00   0.00  -0.01    -0.01   0.01  -0.01     0.00  -0.00  -0.00
    27   6    -0.00   0.00   0.01     0.00   0.00   0.01    -0.00  -0.00   0.00
    28   1    -0.01   0.01   0.10    -0.01   0.00   0.09     0.00   0.00   0.00
    29   1     0.04  -0.04  -0.02     0.02  -0.01  -0.01     0.01  -0.01  -0.00
    30   1    -0.01  -0.00  -0.01     0.01  -0.02   0.03    -0.01   0.01  -0.01
    31   1     0.00   0.01   0.00     0.04  -0.02  -0.04    -0.01   0.01   0.01
    32   1    -0.03   0.03  -0.03    -0.06   0.06  -0.04     0.01  -0.01   0.00
    33   6    -0.05   0.04  -0.05    -0.03   0.03  -0.05    -0.00   0.00  -0.00
    34   6     0.04  -0.02   0.02     0.03  -0.02  -0.00    -0.00   0.00   0.00
    35   6    -0.05   0.02   0.01    -0.02   0.01   0.02    -0.00   0.00  -0.00
    36   1     0.26  -0.26   0.07     0.11  -0.11   0.01     0.02  -0.02   0.00
    37   1     0.15  -0.16   0.30     0.11  -0.10   0.17     0.01  -0.01   0.03
    38   1    -0.21   0.19   0.28    -0.16   0.14   0.23    -0.00   0.00  -0.00
    39   1    -0.27   0.26   0.01    -0.19   0.19  -0.00    -0.00   0.00  -0.00
    40   1    -0.17   0.19  -0.05     0.01  -0.03  -0.08     0.03  -0.03   0.02
                     67                     68                     69
                      A                      A                      A
 Frequencies --   1063.9539              1065.4116              1070.0801
 Red. masses --      1.3282                 1.4147                 1.2093
 Frc consts  --      0.8858                 0.9461                 0.8158
 IR Inten    --     13.5763                19.2925                 3.8566
  Atom  AN      X      Y      Z        X      Y      Z        X      Y      Z
     1  26    -0.00  -0.00   0.00     0.00   0.00  -0.00     0.00   0.00   0.00
     2   6     0.04  -0.03  -0.01     0.03  -0.02   0.00    -0.00   0.00  -0.00
     3   6    -0.01  -0.00   0.07    -0.01  -0.00   0.06     0.00  -0.00  -0.00
     4   6    -0.04   0.04  -0.02    -0.04   0.03  -0.02     0.00  -0.00   0.00
     5   6     0.01   0.00  -0.03     0.02  -0.00  -0.03    -0.00   0.00   0.00
     6   6     0.00  -0.01  -0.02     0.01  -0.02  -0.01    -0.00   0.00   0.00
     7   1    -0.28   0.30  -0.18    -0.26   0.28  -0.17     0.02  -0.02   0.01
     8   1     0.05  -0.08  -0.12     0.08  -0.11  -0.17    -0.01   0.01   0.01
     9   1    -0.01   0.04  -0.10     0.02   0.00  -0.01    -0.00  -0.00  -0.00
    10   1     0.23  -0.26  -0.07     0.13  -0.16  -0.04    -0.01   0.01   0.00
    11   1    -0.03   0.04   0.54    -0.02   0.03   0.41     0.00  -0.00  -0.02
    12   6     0.02  -0.02   0.02    -0.03   0.03  -0.03     0.02  -0.02  -0.00
    13   6    -0.02   0.01   0.05     0.02  -0.01  -0.07    -0.02   0.02   0.01
    14   6     0.02  -0.01  -0.04    -0.03   0.02   0.05    -0.01   0.01  -0.00
    15   6    -0.01   0.00  -0.06     0.02  -0.01   0.08     0.00  -0.00  -0.02
    16   6    -0.00   0.01   0.00    -0.00  -0.01  -0.01    -0.01   0.01   0.00
    17   6    -0.01   0.01   0.00     0.02  -0.02  -0.01     0.01   0.01   0.00
    18   6     0.02  -0.02  -0.03    -0.02   0.02   0.04     0.01  -0.03   0.02
    19   1    -0.01   0.01  -0.11    -0.00   0.01   0.10    -0.05   0.04  -0.08
    20   1    -0.16   0.18   0.31     0.19  -0.24  -0.40    -0.12   0.14   0.18
    21   1    -0.02   0.03  -0.06     0.05  -0.08   0.07     0.09  -0.09  -0.05
    22  27     0.00  -0.00   0.00    -0.00   0.00  -0.00    -0.00   0.00   0.00
    23   6     0.01  -0.00  -0.00    -0.01   0.01   0.00    -0.03   0.01   0.00
    24   6    -0.00   0.00  -0.01     0.01  -0.01   0.01     0.02  -0.01   0.04
    25   6    -0.01   0.00   0.01     0.01  -0.00  -0.01     0.03  -0.02  -0.04
    26   6     0.01  -0.00  -0.00    -0.01   0.00   0.00    -0.03   0.01  -0.01
    27   6    -0.00  -0.00   0.00     0.00   0.00  -0.00     0.00   0.01   0.00
    28   1    -0.00   0.00   0.03     0.00  -0.01  -0.04    -0.02  -0.01   0.04
    29   1     0.05  -0.05  -0.01    -0.07   0.07   0.02    -0.14   0.14   0.03
    30   1    -0.03   0.03  -0.07     0.04  -0.04   0.11     0.13  -0.14   0.33
    31   1    -0.03   0.03   0.05     0.06  -0.06  -0.08     0.21  -0.18  -0.29
    32   1     0.02  -0.02   0.01    -0.03   0.04  -0.02    -0.17   0.17  -0.11
    33   6    -0.01   0.01  -0.00     0.01  -0.01   0.00     0.01  -0.02  -0.02
    34   6    -0.01   0.00   0.03     0.01  -0.00  -0.05     0.00   0.01  -0.05
    35   6    -0.02   0.01  -0.03     0.02  -0.01   0.04    -0.02   0.02   0.05
    36   1     0.12  -0.13   0.03    -0.14   0.15  -0.03     0.14  -0.11   0.08
    37   1     0.05  -0.06   0.19    -0.07   0.09  -0.26    -0.12   0.12  -0.33
    38   1    -0.03   0.02  -0.02     0.02  -0.01   0.06    -0.21   0.17   0.34
    39   1     0.01  -0.01  -0.01    -0.02   0.02   0.01     0.12  -0.09  -0.05
    40   1     0.14  -0.14   0.10    -0.17   0.18  -0.11     0.18  -0.19   0.09
                     70                     71                     72
                      A                      A                      A
 Frequencies --   1074.7090              1077.8521              1084.1918
 Red. masses --      1.1982                 1.4924                 1.2375
 Frc consts  --      0.8154                 1.0215                 0.8571
 IR Inten    --      0.9987                46.4029                47.4300
  Atom  AN      X      Y      Z        X      Y      Z        X      Y      Z
     1  26     0.00   0.00  -0.00    -0.00  -0.00  -0.00    -0.00  -0.00  -0.00
     2   6     0.00  -0.00   0.00    -0.00   0.00   0.00     0.00   0.00   0.00
     3   6     0.00  -0.00   0.00    -0.00   0.00  -0.00    -0.00   0.00   0.00
     4   6    -0.00   0.00  -0.00    -0.00   0.00  -0.00    -0.00   0.00  -0.00
     5   6     0.00  -0.00  -0.00     0.00  -0.00  -0.00     0.00  -0.00  -0.00
     6   6    -0.00  -0.00  -0.00     0.00  -0.00   0.00     0.00  -0.00   0.00
     7   1    -0.00   0.00  -0.00    -0.01   0.01  -0.01    -0.01   0.01  -0.00
     8   1     0.00  -0.00  -0.00     0.01  -0.01  -0.01     0.00  -0.00  -0.01
     9   1    -0.00   0.00  -0.00     0.00  -0.00   0.01     0.00  -0.00   0.00
    10   1     0.00  -0.00  -0.00    -0.01   0.01   0.00    -0.00   0.00   0.00
    11   1     0.00   0.00   0.00    -0.00  -0.00  -0.00    -0.00  -0.00  -0.00
    12   6    -0.00   0.00   0.00    -0.04   0.04   0.04    -0.03   0.03   0.02
    13   6    -0.00   0.00  -0.00     0.04  -0.04   0.04     0.03  -0.03   0.03
    14   6    -0.00   0.00   0.00     0.04  -0.04  -0.04     0.03  -0.03  -0.02
    15   6     0.00  -0.00   0.01    -0.01   0.01  -0.03    -0.01   0.01  -0.01
    16   6    -0.00   0.00  -0.00     0.01  -0.01  -0.00     0.01  -0.02  -0.00
    17   6     0.00  -0.00  -0.01    -0.03   0.02  -0.01    -0.01   0.02  -0.01
    18   6    -0.01   0.01   0.02     0.01  -0.00  -0.04     0.03  -0.03   0.01
    19   1    -0.01   0.01  -0.02     0.05  -0.04  -0.04     0.04  -0.04   0.00
    20   1     0.01  -0.01  -0.01     0.12  -0.12  -0.08     0.10  -0.10  -0.08
    21   1     0.01  -0.01   0.00    -0.17   0.19   0.02    -0.14   0.16   0.03
    22  27    -0.00   0.00  -0.00     0.00   0.00  -0.00     0.00   0.00  -0.00
    23   6     0.04  -0.05  -0.01    -0.03   0.01   0.01     0.01  -0.01  -0.01
    24   6     0.01   0.01  -0.03     0.02  -0.02   0.04    -0.01   0.01  -0.02
    25   6    -0.00  -0.02  -0.02     0.03  -0.02  -0.04    -0.02   0.01   0.02
    26   6    -0.03   0.04  -0.02    -0.03   0.01  -0.02     0.01  -0.01   0.01
    27   6    -0.01   0.00   0.08    -0.00   0.02   0.00     0.01  -0.01   0.00
    28   1    -0.07   0.04   0.62    -0.03  -0.00   0.02     0.01  -0.00   0.01
    29   1     0.40  -0.32  -0.09    -0.16   0.15   0.05     0.11  -0.10  -0.03
    30   1    -0.08   0.05  -0.19     0.14  -0.15   0.36    -0.08   0.09  -0.20
    31   1     0.09  -0.04  -0.11     0.23  -0.19  -0.31    -0.12   0.10   0.16
    32   1    -0.34   0.27  -0.20    -0.17   0.17  -0.11     0.09  -0.08   0.06
    33   6     0.01  -0.01   0.02     0.01  -0.01   0.05     0.03  -0.04   0.01
    34   6     0.00   0.00  -0.01    -0.04   0.02   0.07    -0.04   0.04  -0.01
    35   6     0.00  -0.01  -0.01    -0.02   0.01  -0.08    -0.04   0.04  -0.00
    36   1    -0.07   0.06  -0.01     0.08  -0.10   0.00     0.29  -0.27   0.16
    37   1    -0.02   0.02  -0.06     0.03  -0.06   0.26    -0.19   0.16  -0.31
    38   1     0.05  -0.04  -0.07     0.12  -0.11  -0.30    -0.21   0.15   0.22
    39   1     0.03  -0.03   0.01     0.11  -0.13   0.03     0.34  -0.30  -0.08
    40   1     0.01  -0.01   0.01    -0.26   0.27  -0.09    -0.20   0.21  -0.08
                     73                     74                     75
                      A                      A                      A
 Frequencies --   1132.5909              1137.0802              1139.3240
 Red. masses --      5.7471                 5.9370                 5.9402
 Frc consts  --      4.3436                 4.5227                 4.5430
 IR Inten    --      0.7720                13.8026                 7.6320
  Atom  AN      X      Y      Z        X      Y      Z        X      Y      Z
     1  26     0.00   0.00  -0.00     0.00   0.00  -0.00    -0.00  -0.00   0.00
     2   6     0.04  -0.05   0.28    -0.00   0.00  -0.02     0.00  -0.00   0.01
     3   6     0.21  -0.21   0.03    -0.01   0.01  -0.00     0.01  -0.01   0.00
     4   6     0.09  -0.08  -0.27    -0.01   0.00   0.02     0.00  -0.00  -0.01
     5   6    -0.15   0.15  -0.19     0.01  -0.01   0.01    -0.01   0.01  -0.01
     6   6    -0.18   0.17   0.15     0.01  -0.01  -0.01    -0.01   0.01   0.01
     7   1     0.05  -0.09  -0.32    -0.00   0.01   0.02     0.00  -0.00  -0.02
     8   1    -0.24   0.20  -0.15     0.01  -0.01   0.01    -0.01   0.01  -0.01
     9   1    -0.23   0.18   0.15     0.01  -0.01  -0.01    -0.01   0.01   0.01
    10   1    -0.02  -0.03   0.33     0.00   0.00  -0.02    -0.00  -0.00   0.02
    11   1     0.21  -0.26   0.08    -0.01   0.02  -0.01     0.01  -0.01   0.01
    12   6     0.00  -0.00  -0.01     0.04  -0.04  -0.11    -0.04   0.04   0.12
    13   6    -0.01   0.01  -0.01    -0.07   0.07  -0.08     0.08  -0.08   0.09
    14   6    -0.01   0.01   0.01    -0.08   0.08   0.07     0.09  -0.09  -0.07
    15   6     0.00  -0.00   0.01     0.02  -0.02   0.11    -0.02   0.02  -0.13
    16   6     0.01  -0.01   0.00     0.10  -0.11   0.01    -0.12   0.13  -0.01
    17   6     0.01  -0.01   0.00     0.11  -0.11   0.01    -0.13   0.12  -0.02
    18   6     0.01  -0.00  -0.02     0.05  -0.04  -0.13    -0.06   0.04   0.15
    19   1    -0.02   0.02  -0.01    -0.12   0.10   0.02     0.15  -0.13  -0.01
    20   1    -0.02   0.02   0.00    -0.13   0.12  -0.02     0.16  -0.15   0.01
    21   1     0.00   0.00   0.01     0.00  -0.03   0.13    -0.01   0.04  -0.15
    22  27     0.00   0.00   0.00    -0.00  -0.00  -0.00    -0.01  -0.01  -0.00
    23   6     0.00  -0.00   0.00     0.03  -0.03   0.22     0.03  -0.03   0.20
    24   6    -0.00   0.00   0.00    -0.15   0.13   0.11    -0.13   0.11   0.09
    25   6    -0.00   0.00  -0.00    -0.12   0.11  -0.15    -0.10   0.10  -0.13
    26   6     0.00  -0.00  -0.00     0.08  -0.05  -0.21     0.07  -0.05  -0.18
    27   6     0.00  -0.00   0.00     0.17  -0.14   0.03     0.15  -0.12   0.02
    28   1     0.00  -0.00   0.00     0.21  -0.14   0.04     0.19  -0.11   0.03
    29   1     0.00  -0.00   0.00     0.04   0.00   0.26     0.03   0.01   0.23
    30   1    -0.00   0.00   0.00    -0.14   0.16   0.15    -0.11   0.14   0.13
    31   1    -0.00   0.00  -0.00    -0.10   0.14  -0.19    -0.08   0.12  -0.17
    32   1     0.00  -0.00  -0.00     0.10  -0.02  -0.24     0.08  -0.01  -0.22
    33   6     0.00  -0.00   0.02     0.02  -0.03   0.14    -0.03   0.03  -0.16
    34   6    -0.01   0.01   0.01    -0.10   0.08   0.07     0.12  -0.09  -0.09
    35   6    -0.01   0.01  -0.01    -0.09   0.08  -0.10     0.10  -0.09   0.11
    36   1     0.01  -0.01  -0.01     0.05  -0.08  -0.13    -0.06   0.10   0.16
    37   1    -0.01   0.01   0.01    -0.13   0.08   0.08     0.15  -0.08  -0.10
    38   1    -0.01   0.01  -0.01    -0.11   0.07  -0.10     0.13  -0.08   0.13
    39   1     0.00  -0.01   0.02     0.02  -0.07   0.15    -0.02   0.08  -0.17
    40   1     0.01  -0.01  -0.01     0.06  -0.08  -0.11    -0.07   0.10   0.12
                     76                     77                     78
                      A                      A                      A
 Frequencies --   1209.3708              1269.2083              1287.8597
 Red. masses --      1.9620                 1.4139                 1.2801
 Frc consts  --      1.6907                 1.3419                 1.2509
 IR Inten    --      0.5352                 0.1470                 0.0165
  Atom  AN      X      Y      Z        X      Y      Z        X      Y      Z
     1  26    -0.00  -0.00   0.00    -0.00  -0.00   0.00    -0.00  -0.00   0.00
     2   6     0.00  -0.00   0.00    -0.00  -0.00   0.00     0.05  -0.05  -0.02
     3   6    -0.00  -0.00   0.00     0.00  -0.00  -0.00     0.00  -0.00  -0.07
     4   6    -0.00   0.00   0.00     0.00   0.00   0.00    -0.04   0.04  -0.03
     5   6     0.00   0.00  -0.00     0.00   0.00  -0.00    -0.04   0.03   0.05
     6   6     0.00  -0.00  -0.00     0.00  -0.00   0.00     0.03  -0.03   0.06
     7   1    -0.00   0.00  -0.00    -0.00  -0.00   0.00     0.28  -0.29   0.18
     8   1    -0.00  -0.00  -0.00    -0.00  -0.00  -0.00     0.21  -0.21  -0.33
     9   1     0.00   0.00   0.00     0.00   0.00  -0.00    -0.15   0.16  -0.38
    10   1     0.00  -0.00   0.00     0.00  -0.00   0.00    -0.31   0.31   0.09
    11   1     0.00   0.00   0.00     0.00   0.00   0.00    -0.03   0.03   0.44
    12   6    -0.00  -0.00  -0.06     0.03  -0.03  -0.00     0.00  -0.00   0.00
    13   6     0.02  -0.01  -0.02     0.02  -0.02  -0.04    -0.00   0.00   0.00
    14   6    -0.01   0.00  -0.02    -0.01   0.01  -0.04    -0.00   0.00  -0.00
    15   6     0.01   0.00  -0.06    -0.03   0.03  -0.01     0.00  -0.00   0.00
    16   6    -0.01   0.01   0.18    -0.01   0.01   0.10     0.00  -0.00  -0.00
    17   6    -0.01   0.00   0.18     0.01  -0.01  -0.10    -0.00   0.00   0.00
    18   6     0.01  -0.01  -0.07    -0.03   0.03   0.00    -0.00   0.00   0.00
    19   1     0.08  -0.06   0.15     0.13  -0.12   0.27     0.00  -0.00   0.00
    20   1    -0.10   0.09   0.15    -0.16   0.16   0.25    -0.00  -0.00  -0.00
    21   1     0.26  -0.29  -0.16     0.26  -0.27  -0.11    -0.00   0.00   0.00
    22  27     0.00   0.00   0.00     0.00   0.00  -0.00    -0.00  -0.00  -0.00
    23   6    -0.00   0.00   0.00     0.00  -0.00  -0.00     0.00  -0.00   0.00
    24   6     0.00  -0.01  -0.00    -0.00   0.00   0.00    -0.00  -0.00  -0.00
    25   6    -0.00   0.01  -0.00     0.00  -0.00   0.00    -0.00   0.00   0.00
    26   6    -0.00  -0.00   0.00    -0.00   0.00  -0.00     0.00  -0.00  -0.00
    27   6     0.00  -0.00  -0.00    -0.00   0.00   0.00    -0.00   0.00  -0.00
    28   1    -0.00   0.00   0.03     0.00  -0.00  -0.01    -0.00   0.00   0.00
    29   1     0.02  -0.02  -0.00    -0.00   0.00  -0.00    -0.00   0.00   0.00
    30   1     0.00  -0.00  -0.01    -0.00   0.00   0.00     0.00  -0.00   0.00
    31   1     0.00   0.00  -0.01    -0.00   0.00   0.00     0.00  -0.00  -0.00
    32   1    -0.02   0.01  -0.01     0.00  -0.00   0.00    -0.00   0.00  -0.00
    33   6     0.01   0.00  -0.07     0.03  -0.03   0.01    -0.00   0.00  -0.00
    34   6    -0.02   0.01  -0.02     0.01  -0.01   0.04     0.00  -0.00  -0.00
    35   6     0.02  -0.00  -0.02    -0.02   0.02   0.03     0.00  -0.00  -0.00
    36   1    -0.27   0.27  -0.24     0.23  -0.22   0.16    -0.00   0.00   0.00
    37   1     0.08  -0.05   0.16    -0.12   0.11  -0.26     0.00  -0.00   0.00
    38   1    -0.11   0.06   0.14     0.16  -0.13  -0.23    -0.00   0.00   0.00
    39   1     0.31  -0.29  -0.17    -0.26   0.24   0.10     0.00  -0.00  -0.00
    40   1    -0.25   0.26  -0.22    -0.24   0.25  -0.16    -0.00   0.00  -0.00
                     79                     80                     81
                      A                      A                      A
 Frequencies --   1295.2752              1322.9846              1345.1221
 Red. masses --      1.2775                 3.5311                 2.3406
 Frc consts  --      1.2628                 3.6415                 2.4952
 IR Inten    --      0.0005                 3.0850                 0.3914
  Atom  AN      X      Y      Z        X      Y      Z        X      Y      Z
     1  26     0.00  -0.00  -0.00     0.00   0.00  -0.00     0.00  -0.00   0.00
     2   6     0.00  -0.00   0.00    -0.00  -0.00  -0.00     0.00  -0.00   0.00
     3   6    -0.00   0.00  -0.00    -0.00   0.00   0.00    -0.00   0.00  -0.00
     4   6    -0.00  -0.00  -0.00     0.00  -0.00  -0.00    -0.00  -0.00   0.00
     5   6    -0.00   0.00   0.00     0.00  -0.00   0.00     0.00   0.00   0.00
     6   6     0.00  -0.00  -0.00    -0.00   0.00  -0.00    -0.00   0.00  -0.00
     7   1    -0.00   0.00  -0.00     0.00  -0.00  -0.00     0.00  -0.00   0.00
     8   1    -0.00  -0.00  -0.00     0.00   0.00   0.00    -0.00  -0.00  -0.00
     9   1     0.00   0.00   0.00     0.00  -0.00   0.00     0.00  -0.00   0.00
    10   1     0.00  -0.00   0.00     0.00   0.00  -0.00    -0.00  -0.00   0.00
    11   1    -0.00   0.00  -0.00     0.00   0.00  -0.00     0.00   0.00   0.00
    12   6     0.00  -0.00   0.00     0.10  -0.10  -0.02    -0.06   0.05  -0.09
    13   6     0.00  -0.00  -0.00    -0.08   0.08  -0.02     0.00   0.01   0.04
    14   6    -0.00   0.00  -0.00    -0.09   0.09  -0.01    -0.00  -0.01   0.06
    15   6    -0.00   0.00   0.00     0.10  -0.11   0.04     0.07  -0.06  -0.09
    16   6     0.00  -0.00   0.00     0.13  -0.12   0.02    -0.01   0.01   0.11
    17   6     0.00  -0.00  -0.00    -0.10   0.08  -0.01    -0.01   0.00   0.13
    18   6     0.00  -0.00   0.00    -0.13   0.13   0.03    -0.07   0.06  -0.12
    19   1     0.00  -0.00   0.00    -0.10   0.09   0.02    -0.12   0.14  -0.25
    20   1    -0.00   0.00   0.00    -0.12   0.12   0.02     0.13  -0.14  -0.18
    21   1     0.00  -0.00  -0.00    -0.24   0.24   0.17    -0.23   0.23  -0.00
    22  27    -0.00   0.00  -0.00    -0.00  -0.00  -0.00    -0.00   0.00   0.00
    23   6     0.05  -0.04  -0.01     0.02  -0.01   0.02    -0.02   0.02   0.02
    24   6     0.02  -0.02   0.06    -0.01   0.00  -0.03     0.02  -0.02   0.00
    25   6    -0.04   0.03   0.05    -0.01   0.01   0.03    -0.01   0.02  -0.01
    26   6    -0.05   0.04  -0.03     0.02  -0.01  -0.01     0.01  -0.02   0.02
    27   6     0.01  -0.00  -0.07    -0.02   0.01  -0.00     0.00  -0.00  -0.03
    28   1    -0.05   0.03   0.44    -0.02   0.02  -0.00    -0.01   0.00   0.06
    29   1    -0.33   0.28   0.08    -0.03   0.02   0.03     0.04  -0.04   0.00
    30   1    -0.15   0.15  -0.39     0.03  -0.03   0.05     0.01  -0.00  -0.03
    31   1     0.24  -0.19  -0.32     0.04  -0.03  -0.05    -0.00  -0.00  -0.03
    32   1     0.30  -0.27   0.19    -0.02   0.02  -0.04    -0.04   0.04  -0.01
    33   6    -0.00   0.00   0.00    -0.11   0.12  -0.06     0.09  -0.07  -0.10
    34   6     0.00  -0.00  -0.00     0.09  -0.09   0.06    -0.02   0.00   0.06
    35   6    -0.00  -0.00  -0.00     0.10  -0.09  -0.03     0.00   0.01   0.06
    36   1    -0.00   0.00  -0.00     0.25  -0.26   0.27     0.27  -0.24   0.06
    37   1     0.00  -0.00   0.00     0.06  -0.04  -0.06    -0.13   0.15  -0.25
    38   1    -0.00   0.00   0.00     0.06  -0.05   0.06     0.18  -0.17  -0.22
    39   1     0.00  -0.00   0.00     0.29  -0.26  -0.20    -0.29   0.25  -0.00
    40   1    -0.00   0.00  -0.00    -0.23   0.22  -0.23     0.22  -0.22   0.06
                     82                     83                     84
                      A                      A                      A
 Frequencies --   1366.4759              1368.7139              1370.3900
 Red. masses --      4.5579                 5.3442                 4.5458
 Frc consts  --      5.0144                 5.8988                 5.0298
 IR Inten    --     14.5844                 9.7444                 0.1924
  Atom  AN      X      Y      Z        X      Y      Z        X      Y      Z
     1  26     0.00  -0.00   0.00     0.00  -0.00  -0.00     0.00  -0.00  -0.00
     2   6    -0.16   0.18  -0.06    -0.03   0.03   0.01     0.16  -0.14  -0.16
     3   6     0.09  -0.10  -0.03     0.01  -0.01  -0.03    -0.01   0.00   0.30
     4   6    -0.11   0.12   0.07     0.00  -0.00   0.02    -0.17   0.17  -0.16
     5   6     0.08  -0.09  -0.26    -0.00   0.00  -0.03     0.16  -0.14  -0.04
     6   6     0.10  -0.11   0.30     0.02  -0.02   0.03    -0.13   0.10   0.05
     7   1     0.04  -0.03   0.17    -0.02   0.02   0.01     0.27  -0.28   0.11
     8   1    -0.23   0.25   0.24    -0.02   0.02  -0.00    -0.09   0.05   0.33
     9   1    -0.20   0.22  -0.47    -0.02   0.01  -0.07    -0.05   0.12   0.15
    10   1     0.18  -0.21  -0.19     0.05  -0.05  -0.02    -0.31   0.28  -0.03
    11   1     0.10  -0.10   0.03     0.01  -0.01   0.05     0.05  -0.04  -0.42
    12   6     0.02  -0.02  -0.00    -0.12   0.12  -0.14    -0.01   0.01  -0.02
    13   6    -0.02   0.02   0.05     0.08  -0.07  -0.02     0.00  -0.00   0.01
    14   6    -0.01   0.01  -0.06    -0.06   0.03   0.09    -0.01   0.01  -0.01
    15   6     0.01  -0.01   0.03     0.11  -0.09  -0.16     0.01  -0.01  -0.01
    16   6    -0.02   0.02  -0.02     0.00  -0.00   0.28    -0.01   0.01   0.02
    17   6     0.01  -0.00   0.02     0.01  -0.00  -0.21     0.00  -0.00  -0.02
    18   6    -0.00   0.00  -0.01     0.08  -0.07   0.11     0.01  -0.01   0.01
    19   1     0.05  -0.06   0.09    -0.14   0.18  -0.16     0.00   0.00   0.01
    20   1     0.05  -0.05  -0.07     0.01  -0.03   0.07     0.01  -0.02  -0.01
    21   1     0.02  -0.01   0.03    -0.26   0.24  -0.06    -0.02   0.02   0.00
    22  27     0.00  -0.00   0.00    -0.00   0.00   0.00     0.00   0.00   0.00
    23   6    -0.00   0.00   0.01     0.07  -0.07  -0.07     0.01  -0.01  -0.01
    24   6     0.00  -0.00  -0.01    -0.06   0.07   0.00    -0.01   0.01  -0.00
    25   6    -0.01   0.01   0.00     0.06  -0.07   0.01     0.01  -0.01   0.00
    26   6     0.01  -0.01   0.01    -0.06   0.07  -0.09    -0.01   0.01  -0.01
    27   6    -0.00   0.00  -0.01    -0.01   0.01   0.14    -0.00   0.00   0.01
    28   1    -0.01   0.00   0.02     0.03  -0.02  -0.22     0.00  -0.00  -0.02
    29   1     0.01  -0.01   0.01    -0.13   0.13  -0.02    -0.01   0.01  -0.00
    30   1     0.01  -0.00  -0.00    -0.04   0.01   0.10    -0.00   0.00   0.01
    31   1     0.01  -0.01  -0.02     0.00   0.01   0.13     0.00   0.00   0.01
    32   1    -0.01   0.01  -0.01     0.14  -0.14   0.04     0.01  -0.01   0.00
    33   6     0.01  -0.01  -0.01    -0.11   0.09   0.09    -0.01   0.00   0.01
    34   6    -0.01   0.01   0.00     0.09  -0.06  -0.00     0.01  -0.00  -0.00
    35   6     0.00  -0.00   0.00    -0.08   0.05  -0.02    -0.01   0.01  -0.00
    36   1     0.01  -0.00  -0.01    -0.17   0.14  -0.01    -0.02   0.01  -0.00
    37   1    -0.01   0.01   0.00     0.03  -0.06  -0.11     0.00  -0.00  -0.01
    38   1    -0.00  -0.00   0.01     0.00   0.04  -0.12     0.00   0.00  -0.01
    39   1    -0.02   0.02   0.00     0.18  -0.15   0.02     0.01  -0.01   0.00
    40   1    -0.01   0.01  -0.02     0.20  -0.21   0.04     0.02  -0.02  -0.00
                     85                     86                     87
                      A                      A                      A
 Frequencies --   1374.5159              1381.4710              1389.3623
 Red. masses --      4.1328                 4.4429                 5.1376
 Frc consts  --      4.6004                 4.9957                 5.8430
 IR Inten    --    215.6879                30.3702                 0.0592
  Atom  AN      X      Y      Z        X      Y      Z        X      Y      Z
     1  26     0.00  -0.00   0.00     0.00  -0.00  -0.00    -0.00   0.00   0.00
     2   6    -0.02   0.02  -0.02    -0.00   0.00  -0.00    -0.00   0.00   0.00
     3   6     0.01  -0.01   0.01     0.00  -0.00  -0.00     0.00   0.00  -0.00
     4   6    -0.02   0.02   0.00    -0.00   0.00   0.00     0.00  -0.00   0.00
     5   6     0.02  -0.02  -0.04     0.00  -0.00  -0.00    -0.00  -0.00  -0.00
     6   6     0.01  -0.01   0.05     0.00  -0.00   0.01     0.00  -0.00   0.00
     7   1     0.02  -0.02   0.03     0.00  -0.00   0.00    -0.00  -0.00  -0.00
     8   1    -0.04   0.04   0.05    -0.00   0.00   0.00    -0.00   0.00   0.00
     9   1    -0.03   0.04  -0.06    -0.00   0.00  -0.01     0.00   0.00   0.00
    10   1     0.01  -0.01  -0.03     0.00  -0.00  -0.00     0.00   0.00  -0.00
    11   1     0.01  -0.02  -0.01     0.00  -0.00  -0.00    -0.00  -0.00   0.00
    12   6    -0.06   0.07   0.11     0.03  -0.03   0.01     0.05  -0.04   0.05
    13   6     0.07  -0.08  -0.27    -0.02   0.02  -0.01    -0.05   0.04   0.00
    14   6     0.08  -0.09   0.29    -0.02   0.02   0.00     0.04  -0.03   0.00
    15   6    -0.11   0.13  -0.07     0.03  -0.03   0.01    -0.05   0.05   0.04
    16   6     0.10  -0.11  -0.04     0.03  -0.03  -0.00     0.01  -0.01  -0.11
    17   6    -0.03   0.01   0.02    -0.06   0.06  -0.00    -0.02   0.01   0.16
    18   6    -0.04   0.05  -0.01     0.00  -0.01  -0.03    -0.05   0.05  -0.09
    19   1    -0.24   0.24  -0.46    -0.03   0.03  -0.01     0.00  -0.02  -0.06
    20   1    -0.30   0.31   0.33    -0.05   0.05   0.03     0.01  -0.00  -0.08
    21   1     0.04  -0.06  -0.14    -0.07   0.07   0.04     0.08  -0.07   0.01
    22  27    -0.00   0.00  -0.00    -0.00  -0.00  -0.00    -0.00  -0.00   0.00
    23   6    -0.01   0.01   0.01    -0.16   0.12  -0.08     0.17  -0.15  -0.13
    24   6     0.01  -0.01   0.01     0.07  -0.06   0.27    -0.12   0.12  -0.01
    25   6    -0.01   0.01  -0.01     0.13  -0.09  -0.24     0.12  -0.13   0.02
    26   6     0.01  -0.01   0.01    -0.17   0.12   0.03    -0.13   0.14  -0.18
    27   6     0.01  -0.00  -0.02     0.13  -0.09   0.01    -0.03   0.02   0.30
    28   1     0.00   0.00   0.03     0.11  -0.14   0.04     0.05  -0.03  -0.40
    29   1     0.03  -0.02   0.00     0.22  -0.13  -0.17    -0.25   0.25  -0.03
    30   1     0.00   0.00  -0.02    -0.18   0.16  -0.33    -0.08   0.01   0.20
    31   1    -0.01   0.00  -0.01    -0.25   0.20   0.25     0.02   0.02   0.22
    32   1    -0.02   0.02  -0.00     0.16  -0.10   0.23     0.25  -0.25   0.07
    33   6    -0.02   0.03  -0.02    -0.00  -0.01   0.03     0.07  -0.06  -0.08
    34   6     0.01  -0.01   0.02     0.00   0.00  -0.09    -0.03   0.02   0.02
    35   6     0.04  -0.04  -0.02    -0.01   0.01   0.09     0.03  -0.02   0.02
    36   1     0.06  -0.06   0.06     0.07  -0.06   0.00     0.12  -0.09  -0.00
    37   1     0.01  -0.00   0.01     0.11  -0.11   0.15    -0.04   0.07  -0.06
    38   1    -0.01   0.00   0.06     0.13  -0.11  -0.10     0.06  -0.08  -0.04
    39   1     0.04  -0.04  -0.04     0.07  -0.05   0.01    -0.11   0.08  -0.03
    40   1    -0.09   0.11   0.10    -0.08   0.08  -0.06    -0.06   0.07  -0.02
                     88                     89                     90
                      A                      A                      A
 Frequencies --   1416.5563              1435.8945              1456.7442
 Red. masses --      3.8722                 2.9680                 2.6393
 Frc consts  --      4.5780                 3.6054                 3.3000
 IR Inten    --     48.3951                 4.6369                 3.9577
  Atom  AN      X      Y      Z        X      Y      Z        X      Y      Z
     1  26    -0.00   0.00   0.00     0.00  -0.00  -0.00     0.00  -0.00   0.00
     2   6     0.00  -0.00   0.00    -0.00   0.00  -0.00     0.06  -0.05  -0.09
     3   6    -0.00   0.00   0.00    -0.00   0.00   0.00    -0.07   0.07   0.08
     4   6     0.00  -0.00  -0.00     0.00  -0.00  -0.00     0.10  -0.11   0.02
     5   6    -0.00   0.00   0.00    -0.00   0.00   0.00    -0.06   0.06  -0.05
     6   6    -0.00   0.00  -0.00     0.00  -0.00   0.00     0.02  -0.03   0.12
     7   1    -0.00   0.00  -0.00    -0.00   0.00  -0.01    -0.26   0.27  -0.21
     8   1     0.00  -0.00  -0.00     0.00  -0.00  -0.01    -0.05   0.06  -0.09
     9   1     0.00  -0.00   0.00    -0.00   0.00  -0.01    -0.15   0.16  -0.32
    10   1    -0.00   0.00   0.00    -0.00  -0.00  -0.00    -0.19   0.19  -0.04
    11   1    -0.00   0.00  -0.00     0.00  -0.00  -0.01    -0.06   0.05  -0.28
    12   6    -0.04   0.04  -0.03    -0.07   0.07  -0.00    -0.05   0.05   0.04
    13   6     0.01  -0.01   0.05     0.09  -0.08  -0.03     0.08  -0.07  -0.04
    14   6     0.03  -0.02  -0.04    -0.08   0.07  -0.04    -0.07   0.06  -0.04
    15   6    -0.04   0.04   0.01     0.06  -0.07   0.00     0.04  -0.04   0.04
    16   6    -0.03   0.02   0.00    -0.01   0.01   0.03     0.00  -0.00  -0.08
    17   6     0.09  -0.09   0.01     0.00  -0.00  -0.05    -0.01   0.01   0.06
    18   6    -0.06   0.06   0.08    -0.10   0.09   0.03     0.03  -0.02  -0.02
    19   1     0.07  -0.08   0.06     0.04  -0.02   0.24     0.05  -0.04   0.24
    20   1     0.10  -0.10  -0.09    -0.08   0.08   0.25    -0.09   0.09   0.25
    21   1     0.14  -0.14  -0.05    -0.10   0.10   0.06    -0.06   0.07   0.09
    22  27     0.00  -0.00   0.00     0.00  -0.00  -0.00    -0.00   0.00   0.00
    23   6    -0.05   0.04  -0.02     0.01  -0.01  -0.00    -0.02   0.01  -0.05
    24   6     0.02  -0.02   0.09    -0.01   0.01  -0.01     0.04  -0.03   0.04
    25   6     0.04  -0.03  -0.08     0.01  -0.01  -0.00    -0.04   0.04   0.02
    26   6    -0.05   0.04   0.01    -0.02   0.01  -0.00     0.03  -0.03  -0.03
    27   6     0.03  -0.03   0.00    -0.00   0.00   0.01    -0.01   0.01   0.07
    28   1     0.02  -0.04   0.01    -0.00   0.00   0.01     0.02  -0.01  -0.22
    29   1     0.06  -0.03  -0.05    -0.02   0.02   0.01     0.03  -0.02  -0.07
    30   1    -0.05   0.04  -0.09    -0.00  -0.01   0.04    -0.04   0.05  -0.18
    31   1    -0.07   0.05   0.07    -0.01   0.01   0.04     0.06  -0.05  -0.14
    32   1     0.04  -0.02   0.06     0.02  -0.02   0.02    -0.04   0.03  -0.08
    33   6    -0.05   0.06  -0.09     0.10  -0.09   0.05    -0.01   0.01  -0.04
    34   6     0.04  -0.05   0.29    -0.14   0.12  -0.08     0.03  -0.03   0.03
    35   6     0.08  -0.06  -0.27     0.16  -0.12  -0.07    -0.04   0.03   0.01
    36   1    -0.15   0.09   0.05     0.10  -0.10   0.17    -0.03   0.03  -0.07
    37   1    -0.26   0.26  -0.38     0.09  -0.07   0.47    -0.04   0.04  -0.14
    38   1    -0.30   0.27   0.27    -0.21   0.14   0.47     0.05  -0.04  -0.12
    39   1    -0.13   0.07  -0.09    -0.17   0.14   0.15     0.01  -0.01  -0.05
    40   1     0.13  -0.14   0.07     0.07  -0.08   0.09     0.04  -0.04   0.11
                     91                     92                     93
                      A                      A                      A
 Frequencies --   1457.4626              1458.4607              1459.9005
 Red. masses --      2.5318                 2.5524                 2.6511
 Frc consts  --      3.1687                 3.1988                 3.3291
 IR Inten    --      6.5081                 2.9261                 1.8875
  Atom  AN      X      Y      Z        X      Y      Z        X      Y      Z
     1  26    -0.00   0.00  -0.00     0.00  -0.00  -0.00    -0.00   0.00   0.00
     2   6    -0.09   0.08   0.06     0.06  -0.06   0.02    -0.05   0.06  -0.08
     3   6     0.07  -0.07   0.01    -0.02   0.03  -0.10     0.00  -0.01   0.17
     4   6    -0.09   0.09  -0.08     0.01  -0.01   0.08     0.04  -0.04  -0.11
     5   6     0.01  -0.01   0.10     0.05  -0.04  -0.08    -0.09   0.09   0.08
     6   6     0.02  -0.01  -0.10    -0.05   0.04   0.01     0.08  -0.08   0.04
     7   1     0.28  -0.28   0.14    -0.10   0.10   0.03     0.02  -0.01  -0.15
     8   1     0.15  -0.15  -0.10    -0.14   0.14   0.22     0.18  -0.18  -0.35
     9   1     0.13  -0.14   0.16    -0.01   0.02   0.11    -0.05   0.05  -0.29
    10   1     0.27  -0.27  -0.05    -0.16   0.16   0.10     0.14  -0.14  -0.16
    11   1     0.09  -0.08   0.02    -0.06   0.06   0.25     0.06  -0.05  -0.48
    12   6    -0.03   0.03   0.03     0.03  -0.03  -0.04     0.03  -0.04  -0.05
    13   6     0.05  -0.05  -0.04    -0.05   0.05   0.04    -0.07   0.07   0.05
    14   6    -0.05   0.04  -0.02     0.05  -0.04   0.03     0.06  -0.06   0.03
    15   6     0.04  -0.04   0.02    -0.03   0.04  -0.03    -0.05   0.05  -0.04
    16   6    -0.01   0.01  -0.05     0.00  -0.00   0.06     0.01  -0.01   0.07
    17   6    -0.01   0.01   0.04     0.01  -0.01  -0.05     0.02  -0.01  -0.06
    18   6     0.02  -0.02  -0.01    -0.03   0.03   0.02    -0.03   0.03   0.02
    19   1     0.03  -0.02   0.15    -0.03   0.02  -0.16    -0.03   0.03  -0.21
    20   1    -0.07   0.08   0.18     0.08  -0.08  -0.18     0.10  -0.10  -0.24
    21   1    -0.07   0.07   0.07     0.06  -0.06  -0.07     0.09  -0.09  -0.09
    22  27     0.00  -0.00   0.00    -0.00   0.00   0.00    -0.00   0.00  -0.00
    23   6    -0.02   0.02  -0.07    -0.04   0.04  -0.08    -0.02   0.02  -0.02
    24   6     0.06  -0.05   0.07     0.07  -0.07   0.07     0.02  -0.02   0.01
    25   6    -0.07   0.06   0.02    -0.09   0.07   0.04    -0.03   0.02   0.03
    26   6     0.05  -0.04  -0.05     0.06  -0.04  -0.06     0.01  -0.00  -0.03
    27   6    -0.02   0.01   0.11    -0.02   0.01   0.14     0.00  -0.01   0.04
    28   1     0.03  -0.01  -0.33     0.05  -0.03  -0.42     0.02  -0.02  -0.12
    29   1     0.04  -0.02  -0.10     0.08  -0.06  -0.13     0.06  -0.05  -0.04
    30   1    -0.07   0.07  -0.27    -0.07   0.08  -0.33    -0.00   0.01  -0.07
    31   1     0.10  -0.08  -0.22     0.14  -0.11  -0.29     0.06  -0.05  -0.10
    32   1    -0.06   0.05  -0.13    -0.05   0.04  -0.15     0.02  -0.02  -0.03
    33   6     0.00   0.00  -0.03     0.01  -0.01   0.03     0.00  -0.00   0.04
    34   6     0.02  -0.01   0.03    -0.03   0.03  -0.03    -0.03   0.03  -0.04
    35   6    -0.02   0.02   0.00     0.04  -0.03  -0.01     0.04  -0.03  -0.01
    36   1    -0.04   0.04  -0.05     0.04  -0.04   0.07     0.05  -0.06   0.08
    37   1    -0.04   0.04  -0.09     0.04  -0.04   0.14     0.05  -0.05   0.15
    38   1     0.02  -0.01  -0.06    -0.04   0.03   0.11    -0.03   0.02   0.10
    39   1    -0.02   0.02  -0.03    -0.00   0.00   0.04     0.02  -0.01   0.04
    40   1     0.00  -0.00   0.06    -0.01   0.01  -0.07    -0.01   0.01  -0.09
                     94                     95                     96
                      A                      A                      A
 Frequencies --   1461.4152              1467.5403              1551.3571
 Red. masses --      2.4599                 2.6222                 5.0009
 Frc consts  --      3.0954                 3.3273                 7.0912
 IR Inten    --     13.8079                 1.5814               758.2316
  Atom  AN      X      Y      Z        X      Y      Z        X      Y      Z
     1  26    -0.00   0.00  -0.00    -0.00   0.00  -0.00     0.00   0.00   0.00
     2   6     0.00  -0.00   0.01    -0.00   0.01   0.01     0.00  -0.00  -0.00
     3   6     0.00  -0.00  -0.01     0.01  -0.01  -0.01    -0.00   0.00   0.00
     4   6    -0.01   0.01   0.01    -0.01   0.01  -0.00     0.00  -0.00   0.00
     5   6     0.01  -0.01  -0.00     0.01  -0.01   0.00    -0.00   0.00   0.00
     6   6    -0.01   0.01  -0.01    -0.00   0.00  -0.01    -0.00   0.00  -0.00
     7   1     0.01  -0.01   0.02     0.02  -0.02   0.02    -0.00   0.00  -0.00
     8   1    -0.01   0.01   0.02     0.00  -0.00   0.01    -0.00   0.00  -0.00
     9   1     0.01  -0.01   0.03     0.01  -0.01   0.03    -0.00   0.00  -0.00
    10   1     0.00  -0.00   0.01     0.02  -0.02   0.00    -0.00   0.00   0.00
    11   1    -0.00   0.00   0.04     0.00  -0.01   0.03    -0.00   0.00  -0.00
    12   6    -0.03   0.03  -0.00    -0.11   0.11  -0.06     0.07  -0.07   0.08
    13   6     0.02  -0.02   0.00     0.04  -0.04   0.07     0.01  -0.02  -0.07
    14   6    -0.01   0.01  -0.02     0.01  -0.00  -0.08     0.01  -0.01   0.08
    15   6    -0.01   0.01   0.02    -0.08   0.08   0.06     0.07  -0.07  -0.06
    16   6     0.01  -0.01  -0.01     0.08  -0.09  -0.00    -0.25   0.26  -0.04
    17   6     0.02  -0.02   0.01     0.08  -0.08   0.02     0.27  -0.25   0.03
    18   6    -0.01   0.01  -0.02    -0.08   0.08  -0.07    -0.10   0.09  -0.07
    19   1     0.03  -0.03   0.07     0.13  -0.13   0.19    -0.06   0.07  -0.09
    20   1     0.00  -0.01   0.04     0.11  -0.12  -0.02    -0.08   0.09   0.08
    21   1     0.03  -0.03   0.01     0.26  -0.27  -0.05    -0.24   0.26   0.03
    22  27    -0.00   0.00  -0.00    -0.00   0.00   0.00     0.00   0.00   0.00
    23   6    -0.13   0.11   0.07     0.03  -0.02  -0.01    -0.00   0.00  -0.00
    24   6     0.03  -0.03  -0.14    -0.01   0.01   0.03     0.00  -0.01   0.01
    25   6    -0.01  -0.00   0.15     0.00  -0.00  -0.03     0.00  -0.01  -0.01
    26   6    -0.10   0.09  -0.11     0.02  -0.02   0.02    -0.00   0.00   0.00
    27   6     0.10  -0.08   0.02    -0.02   0.02  -0.01    -0.00   0.00   0.00
    28   1     0.11  -0.10   0.00    -0.03   0.02   0.00    -0.01  -0.00  -0.00
    29   1     0.40  -0.34  -0.05    -0.08   0.07   0.01    -0.00   0.00  -0.00
    30   1     0.20  -0.17   0.22    -0.04   0.03  -0.04    -0.01   0.00  -0.01
    31   1     0.25  -0.21  -0.17    -0.05   0.04   0.04    -0.01   0.00   0.01
    32   1     0.37  -0.33   0.17    -0.07   0.06  -0.03    -0.00   0.00   0.00
    33   6    -0.02   0.02   0.00    -0.10   0.09   0.04    -0.11   0.09   0.05
    34   6     0.01  -0.01  -0.01     0.03  -0.02  -0.07     0.01  -0.01  -0.04
    35   6    -0.00   0.00   0.02     0.01  -0.01   0.09     0.01  -0.00   0.04
    36   1     0.04  -0.04   0.01     0.26  -0.24   0.12     0.26  -0.26   0.12
    37   1     0.01  -0.01  -0.01     0.12  -0.11   0.10     0.06  -0.06   0.07
    38   1     0.03  -0.03  -0.04     0.15  -0.13  -0.11     0.07  -0.06  -0.05
    39   1     0.05  -0.05  -0.02     0.28  -0.25  -0.07     0.28  -0.27  -0.06
    40   1     0.06  -0.06   0.05     0.29  -0.30   0.18    -0.25   0.26  -0.10
                     97                     98                     99
                      A                      A                      A
 Frequencies --   3206.2878              3207.8683              3214.7829
 Red. masses --      1.0884                 1.0887                 1.0889
 Frc consts  --      6.5926                 6.6009                 6.6303
 IR Inten    --      0.1405                 0.1542                 0.1709
  Atom  AN      X      Y      Z        X      Y      Z        X      Y      Z
     1  26     0.00   0.00   0.00     0.00  -0.00  -0.00    -0.00  -0.00  -0.00
     2   6     0.00  -0.01   0.03    -0.01   0.01  -0.04     0.00  -0.00   0.00
     3   6    -0.04   0.04  -0.00     0.01  -0.01   0.00    -0.00   0.00  -0.00
     4   6     0.02  -0.01  -0.05     0.01  -0.00  -0.02    -0.00   0.00   0.00
     5   6     0.01  -0.01   0.02     0.02  -0.02   0.03    -0.00   0.00  -0.00
     6   6     0.00  -0.00  -0.00    -0.03   0.03   0.03     0.00  -0.00  -0.00
     7   1    -0.18   0.16   0.55    -0.07   0.06   0.22     0.00  -0.00  -0.00
     8   1    -0.17   0.17  -0.21    -0.28   0.28  -0.35     0.01  -0.01   0.01
     9   1    -0.01   0.01   0.01     0.38  -0.36  -0.31    -0.01   0.01   0.01
    10   1    -0.05   0.06  -0.35     0.07  -0.08   0.49    -0.00   0.00  -0.02
    11   1     0.45  -0.44   0.06    -0.14   0.13  -0.02     0.01  -0.00   0.00
    12   6     0.00  -0.00  -0.00    -0.00   0.00   0.00    -0.01   0.01   0.03
    13   6     0.00  -0.00   0.00    -0.00   0.00  -0.00    -0.03   0.03  -0.04
    14   6    -0.00   0.00   0.00     0.00  -0.00  -0.00     0.03  -0.03  -0.02
    15   6    -0.00  -0.00  -0.00     0.00  -0.00   0.00     0.00  -0.00   0.03
    16   6     0.00  -0.00   0.00     0.00  -0.00  -0.00    -0.00   0.00  -0.00
    17   6    -0.00   0.00  -0.00    -0.00   0.00   0.00    -0.00   0.00   0.00
    18   6     0.00  -0.00  -0.00     0.00  -0.00  -0.00     0.00  -0.00  -0.00
    19   1     0.00  -0.00  -0.00    -0.01   0.01   0.01    -0.35   0.33   0.29
    20   1    -0.00   0.00  -0.00     0.01  -0.01   0.01     0.34  -0.33   0.41
    21   1     0.00  -0.00   0.00    -0.00   0.00  -0.01    -0.05   0.05  -0.31
    22  27    -0.00  -0.00   0.00    -0.00  -0.00   0.00     0.00  -0.00   0.00
    23   6    -0.00   0.00  -0.00    -0.00   0.00  -0.00    -0.00   0.00  -0.00
    24   6    -0.00  -0.00   0.00    -0.00  -0.00   0.00    -0.00  -0.00   0.00
    25   6    -0.00  -0.00  -0.00    -0.00  -0.00   0.00     0.00  -0.00  -0.00
    26   6    -0.00   0.00   0.00    -0.00   0.00   0.00     0.00   0.00  -0.00
    27   6     0.00  -0.00  -0.00    -0.00   0.00   0.00    -0.00   0.00   0.00
    28   1    -0.00   0.00  -0.00    -0.00   0.00  -0.00     0.00  -0.00   0.00
    29   1     0.00  -0.00   0.00     0.00  -0.00   0.00     0.00  -0.00   0.00
    30   1     0.00  -0.00  -0.00    -0.00   0.00   0.00     0.00  -0.00  -0.00
    31   1    -0.00   0.00  -0.00    -0.00  -0.00   0.00    -0.00   0.00  -0.00
    32   1     0.00  -0.00  -0.00     0.00  -0.00  -0.00    -0.00   0.00   0.00
    33   6     0.00  -0.00   0.00    -0.00   0.00  -0.00    -0.00   0.00  -0.00
    34   6     0.00  -0.00   0.00    -0.00   0.00   0.00    -0.00   0.00   0.00
    35   6    -0.00  -0.00   0.00     0.00  -0.00   0.00     0.00  -0.00   0.00
    36   1    -0.00   0.00   0.00    -0.00   0.00   0.00    -0.01   0.00   0.02
    37   1    -0.00   0.00   0.00     0.00  -0.00  -0.00     0.00  -0.00  -0.00
    38   1    -0.00   0.00  -0.00    -0.00   0.00  -0.00    -0.00   0.00  -0.00
    39   1     0.00  -0.00  -0.00     0.00  -0.00   0.00     0.00  -0.00   0.02
    40   1    -0.00   0.00   0.00     0.00  -0.00  -0.01     0.12  -0.11  -0.40
                    100                    101                    102
                      A                      A                      A
 Frequencies --   3221.3792              3222.0749              3222.4363
 Red. masses --      1.0916                 1.0961                 1.0960
 Frc consts  --      6.6742                 6.7044                 6.7055
 IR Inten    --      1.7186                18.6681                17.3472
  Atom  AN      X      Y      Z        X      Y      Z        X      Y      Z
     1  26     0.00  -0.00   0.00     0.00  -0.00  -0.00    -0.00  -0.00   0.00
     2   6     0.00  -0.00   0.00     0.00  -0.00  -0.01    -0.01   0.01  -0.06
     3   6     0.00  -0.00   0.00    -0.04   0.04  -0.01    -0.01   0.01   0.00
     4   6    -0.00   0.00   0.00    -0.01   0.01   0.03     0.01  -0.01  -0.04
     5   6     0.00  -0.00   0.00    -0.02   0.01  -0.02    -0.03   0.03  -0.03
     6   6    -0.00   0.00   0.00    -0.03   0.03   0.03     0.01  -0.01  -0.01
     7   1     0.00  -0.00  -0.00     0.12  -0.10  -0.35    -0.15   0.13   0.45
     8   1    -0.01   0.01  -0.01     0.18  -0.18   0.24     0.28  -0.28   0.35
     9   1     0.00  -0.00  -0.00     0.38  -0.35  -0.30    -0.14   0.13   0.10
    10   1    -0.00   0.00  -0.01     0.01  -0.01   0.06     0.09  -0.11   0.62
    11   1    -0.01   0.01  -0.00     0.43  -0.41   0.06     0.11  -0.11   0.01
    12   6    -0.01   0.01   0.05    -0.00   0.00   0.00    -0.00   0.00   0.00
    13   6    -0.01   0.01  -0.02    -0.00   0.00  -0.00    -0.00   0.00  -0.00
    14   6    -0.03   0.02   0.02    -0.00   0.00   0.00    -0.00   0.00   0.00
    15   6    -0.01   0.01  -0.05    -0.00   0.00  -0.00    -0.00   0.00  -0.00
    16   6    -0.00   0.00  -0.00     0.00   0.00   0.00    -0.00   0.00  -0.00
    17   6    -0.00   0.00  -0.00     0.00  -0.00   0.00    -0.00   0.00   0.00
    18   6    -0.00   0.00   0.00    -0.00   0.00   0.00    -0.00   0.00   0.00
    19   1     0.29  -0.28  -0.25     0.00  -0.00  -0.00     0.00  -0.00  -0.00
    20   1     0.17  -0.17   0.22     0.00  -0.00   0.00     0.00  -0.00   0.00
    21   1     0.09  -0.09   0.56     0.00  -0.00   0.00     0.00  -0.00   0.01
    22  27     0.00  -0.00  -0.00    -0.00  -0.00   0.00     0.00  -0.00   0.00
    23   6    -0.00   0.00  -0.00    -0.00  -0.00   0.00     0.00   0.00  -0.00
    24   6    -0.00  -0.00   0.00    -0.00   0.00   0.00     0.00   0.00   0.00
    25   6     0.00  -0.00  -0.00    -0.00   0.00   0.00     0.00  -0.00   0.00
    26   6    -0.00   0.00   0.00     0.00  -0.00  -0.00     0.00   0.00   0.00
    27   6    -0.00  -0.00   0.00    -0.00   0.00   0.00     0.00  -0.00   0.00
    28   1    -0.00   0.00  -0.00     0.00  -0.00   0.00    -0.00   0.00  -0.00
    29   1     0.00  -0.00   0.00    -0.00   0.00  -0.00     0.00  -0.00   0.00
    30   1     0.00  -0.00  -0.00    -0.00  -0.00  -0.00     0.00  -0.00  -0.00
    31   1    -0.00   0.00  -0.00    -0.00   0.00  -0.00    -0.00   0.00  -0.00
    32   1     0.00  -0.00  -0.00    -0.00   0.00   0.00     0.00  -0.00  -0.00
    33   6    -0.00   0.00  -0.00    -0.00   0.00  -0.00    -0.00   0.00  -0.00
    34   6    -0.00   0.00   0.00    -0.00   0.00   0.00    -0.00   0.00   0.00
    35   6    -0.00   0.00  -0.00    -0.00   0.00  -0.00    -0.00   0.00  -0.00
    36   1     0.02  -0.01  -0.05     0.00  -0.00  -0.00     0.00  -0.00  -0.00
    37   1     0.00  -0.00  -0.00     0.00  -0.00  -0.00     0.00  -0.00  -0.00
    38   1     0.01  -0.01   0.01     0.00  -0.00   0.00     0.00  -0.00   0.00
    39   1     0.00  -0.00   0.03     0.00  -0.00   0.00     0.00  -0.00   0.00
    40   1     0.16  -0.15  -0.53     0.00  -0.00  -0.00     0.00  -0.00  -0.01
                    103                    104                    105
                      A                      A                      A
 Frequencies --   3229.7821              3235.2419              3238.2137
 Red. masses --      1.0962                 1.1051                 1.1027
 Frc consts  --      6.7372                 6.8148                 6.8128
 IR Inten    --      7.9205                 4.0425                 4.8178
  Atom  AN      X      Y      Z        X      Y      Z        X      Y      Z
     1  26    -0.00   0.00   0.00    -0.00  -0.00  -0.00    -0.00  -0.00   0.00
     2   6    -0.00  -0.00  -0.00    -0.01   0.01  -0.04     0.00  -0.00   0.00
     3   6    -0.00   0.00   0.00    -0.03   0.03  -0.00     0.00  -0.00   0.00
     4   6     0.00  -0.00  -0.00    -0.01   0.01   0.04     0.00  -0.00  -0.00
     5   6    -0.00   0.00  -0.00     0.02  -0.02   0.03    -0.00   0.00  -0.00
     6   6    -0.00   0.00   0.00     0.03  -0.03  -0.02    -0.00   0.00   0.00
     7   1    -0.00   0.00   0.00     0.13  -0.11  -0.39    -0.00   0.00   0.01
     8   1     0.00  -0.00   0.00    -0.24   0.24  -0.31     0.01  -0.01   0.01
     9   1     0.00  -0.00  -0.00    -0.30   0.28   0.24     0.01  -0.01  -0.01
    10   1     0.00  -0.00   0.00     0.06  -0.08   0.44    -0.00   0.00  -0.01
    11   1     0.00  -0.00   0.00     0.30  -0.29   0.04    -0.01   0.01  -0.00
    12   6     0.02  -0.02  -0.05    -0.00   0.00   0.00    -0.01   0.01   0.03
    13   6    -0.02   0.02  -0.02     0.00  -0.00   0.00     0.03  -0.03   0.03
    14   6     0.02  -0.02  -0.01     0.00  -0.00  -0.00     0.03  -0.03  -0.03
    15   6    -0.01   0.01  -0.05    -0.00   0.00  -0.00    -0.01   0.01  -0.04
    16   6    -0.00   0.00   0.00    -0.00   0.00   0.00    -0.00   0.00  -0.00
    17   6     0.00  -0.00  -0.00     0.00  -0.00  -0.00    -0.00   0.00  -0.00
    18   6    -0.00   0.00   0.01    -0.00   0.00   0.00    -0.00   0.00   0.01
    19   1    -0.21   0.19   0.16    -0.01   0.01   0.01    -0.36   0.34   0.30
    20   1     0.23  -0.22   0.27    -0.01   0.01  -0.01    -0.30   0.30  -0.37
    21   1     0.09  -0.10   0.59     0.00  -0.00   0.01     0.07  -0.07   0.40
    22  27     0.00  -0.00  -0.00    -0.00   0.00  -0.00     0.00  -0.00  -0.00
    23   6     0.00  -0.00   0.00     0.00  -0.00   0.00    -0.00   0.00  -0.00
    24   6    -0.00   0.00   0.00     0.00  -0.00  -0.00    -0.00   0.00   0.00
    25   6     0.00  -0.00   0.00     0.00  -0.00   0.00     0.00  -0.00   0.00
    26   6    -0.00   0.00  -0.00     0.00  -0.00  -0.00     0.00  -0.00  -0.00
    27   6     0.00  -0.00   0.00    -0.00   0.00  -0.00    -0.00  -0.00   0.00
    28   1    -0.00   0.00  -0.00     0.00  -0.00   0.00    -0.00   0.00  -0.00
    29   1    -0.00   0.00  -0.00    -0.00   0.00  -0.00     0.00  -0.00   0.01
    30   1     0.00  -0.00  -0.00    -0.00   0.00   0.00     0.01  -0.00  -0.00
    31   1    -0.00   0.00  -0.00    -0.00   0.00  -0.00    -0.01   0.00  -0.01
    32   1    -0.00   0.00   0.00    -0.00   0.00   0.00    -0.00   0.00   0.01
    33   6     0.00  -0.00   0.00    -0.00   0.00  -0.00    -0.00   0.00  -0.00
    34   6     0.00  -0.00  -0.00    -0.00   0.00   0.00     0.00  -0.00  -0.00
    35   6    -0.00   0.00  -0.00    -0.00   0.00  -0.00    -0.00   0.00  -0.00
    36   1     0.03  -0.02  -0.07     0.00  -0.00  -0.00     0.04  -0.03  -0.12
    37   1    -0.01   0.01   0.01     0.00  -0.00  -0.00    -0.01   0.01   0.01
    38   1     0.02  -0.02   0.02     0.00  -0.00   0.00     0.04  -0.04   0.05
    39   1    -0.01   0.01  -0.04     0.00  -0.00   0.00     0.01  -0.00   0.04
    40   1    -0.16   0.15   0.53     0.00  -0.00  -0.01     0.11  -0.10  -0.35
                    106                    107                    108
                      A                      A                      A
 Frequencies --   3239.7770              3240.2746              3241.1130
 Red. masses --      1.0918                 1.0918                 1.0919
 Frc consts  --      6.7520                 6.7538                 6.7581
 IR Inten    --      0.5466                 0.0456                 0.0827
  Atom  AN      X      Y      Z        X      Y      Z        X      Y      Z
     1  26     0.00  -0.00  -0.00     0.00   0.00  -0.00    -0.00  -0.00   0.00
     2   6     0.00  -0.00   0.00    -0.00   0.00  -0.00    -0.00   0.00  -0.00
     3   6     0.00  -0.00   0.00    -0.00   0.00  -0.00     0.00  -0.00   0.00
     4   6     0.00  -0.00  -0.00    -0.00   0.00   0.00     0.00  -0.00  -0.00
     5   6    -0.00   0.00  -0.00     0.00  -0.00   0.00    -0.00   0.00  -0.00
     6   6    -0.00   0.00   0.00     0.00  -0.00  -0.00    -0.00   0.00   0.00
     7   1    -0.00   0.00   0.00     0.00  -0.00  -0.00    -0.00   0.00   0.00
     8   1     0.00  -0.00   0.00    -0.00   0.00  -0.00     0.00  -0.00   0.00
     9   1     0.00  -0.00  -0.00    -0.00   0.00   0.00     0.00  -0.00  -0.00
    10   1    -0.00   0.00  -0.00     0.00  -0.00   0.00     0.00  -0.00   0.00
    11   1    -0.00   0.00  -0.00     0.00  -0.00   0.00    -0.00   0.00  -0.00
    12   6     0.00  -0.00  -0.00     0.00  -0.00   0.00     0.00  -0.00  -0.00
    13   6    -0.00   0.00  -0.00    -0.00   0.00  -0.00     0.00  -0.00   0.00
    14   6    -0.00   0.00   0.00    -0.00   0.00   0.00     0.00  -0.00  -0.00
    15   6     0.00  -0.00   0.00     0.00  -0.00   0.01    -0.00   0.00  -0.01
    16   6     0.00  -0.00  -0.00     0.00  -0.00   0.00    -0.00   0.00   0.00
    17   6    -0.00   0.00  -0.00     0.00  -0.00  -0.00     0.00  -0.00   0.00
    18   6    -0.00   0.00   0.01    -0.01   0.00   0.02     0.01  -0.00  -0.02
    19   1     0.01  -0.01  -0.01     0.03  -0.03  -0.02    -0.02   0.02   0.02
    20   1     0.00  -0.00   0.01     0.01  -0.01   0.02    -0.01   0.01  -0.01
    21   1    -0.00   0.00  -0.02    -0.01   0.01  -0.07     0.01  -0.01   0.07
    22  27    -0.00  -0.00   0.00    -0.00   0.00   0.00    -0.00   0.00  -0.00
    23   6     0.00  -0.01   0.03    -0.00   0.01  -0.04    -0.00   0.00  -0.03
    24   6    -0.00   0.00  -0.00    -0.03   0.02   0.02    -0.03   0.02   0.02
    25   6     0.02  -0.01   0.02     0.02  -0.01   0.02     0.02  -0.02   0.02
    26   6     0.02  -0.01  -0.05     0.00  -0.00  -0.01     0.01  -0.00  -0.02
    27   6    -0.04   0.04  -0.01     0.01  -0.01   0.00     0.00  -0.00   0.00
    28   1     0.44  -0.41   0.08    -0.16   0.15  -0.03    -0.05   0.05  -0.01
    29   1    -0.03   0.06  -0.33     0.04  -0.07   0.41     0.03  -0.05   0.30
    30   1     0.01  -0.01  -0.00     0.32  -0.24  -0.22     0.29  -0.22  -0.20
    31   1    -0.19   0.16  -0.23    -0.19   0.16  -0.23    -0.22   0.18  -0.26
    32   1    -0.19   0.17   0.55    -0.02   0.02   0.08    -0.07   0.06   0.20
    33   6     0.00  -0.00   0.00     0.00  -0.00   0.02    -0.00   0.00  -0.02
    34   6     0.00  -0.00  -0.00     0.02  -0.02  -0.02    -0.02   0.02   0.02
    35   6    -0.01   0.01  -0.01    -0.02   0.02  -0.02     0.02  -0.02   0.03
    36   1     0.03  -0.02  -0.08     0.08  -0.05  -0.23    -0.10   0.06   0.27
    37   1    -0.05   0.05   0.04    -0.26   0.24   0.21     0.27  -0.25  -0.22
    38   1     0.06  -0.06   0.07     0.21  -0.21   0.26    -0.23   0.24  -0.29
    39   1    -0.00   0.00  -0.03    -0.04   0.03  -0.22     0.04  -0.03   0.22
    40   1    -0.00   0.00   0.00     0.00  -0.00  -0.00    -0.00   0.00   0.01
                    109                    110                    111
                      A                      A                      A
 Frequencies --   3246.0453              3251.7206              3251.9970
 Red. masses --      1.0939                 1.0971                 1.0971
 Frc consts  --      6.7911                 6.8344                 6.8361
 IR Inten    --      1.8397                 0.2881                 0.2209
  Atom  AN      X      Y      Z        X      Y      Z        X      Y      Z
     1  26    -0.00  -0.00   0.00     0.00   0.00  -0.00    -0.00  -0.00  -0.00
     2   6     0.00  -0.00   0.00     0.00  -0.00   0.00     0.00  -0.00   0.00
     3   6     0.00  -0.00  -0.00    -0.00   0.00  -0.00     0.00  -0.00  -0.00
     4   6     0.00  -0.00  -0.00    -0.00   0.00   0.00    -0.00   0.00  -0.00
     5   6    -0.00   0.00  -0.00     0.00  -0.00   0.00     0.00  -0.00   0.00
     6   6    -0.00   0.00   0.00    -0.00   0.00   0.00    -0.00   0.00   0.00
     7   1    -0.00   0.00   0.00     0.00  -0.00  -0.00    -0.00   0.00   0.00
     8   1     0.00  -0.00   0.00    -0.00   0.00  -0.00    -0.00   0.00  -0.00
     9   1     0.00  -0.00  -0.00     0.00  -0.00  -0.00     0.00  -0.00  -0.00
    10   1    -0.00   0.00  -0.00    -0.00   0.00  -0.00    -0.00   0.00  -0.00
    11   1    -0.00   0.00  -0.00     0.00  -0.00   0.00    -0.00   0.00  -0.00
    12   6    -0.00   0.00   0.00    -0.00   0.00   0.00    -0.00   0.00   0.00
    13   6     0.00  -0.00   0.00     0.00  -0.00   0.00     0.00  -0.00  -0.00
    14   6     0.00  -0.00  -0.00    -0.00   0.00   0.00    -0.00   0.00   0.00
    15   6    -0.00   0.00  -0.01     0.00  -0.00   0.00     0.00  -0.00   0.00
    16   6    -0.00   0.00   0.00    -0.00   0.00   0.00     0.00  -0.00   0.00
    17   6     0.00  -0.00   0.00     0.00  -0.00  -0.00     0.00   0.00  -0.00
    18   6     0.02  -0.01  -0.05    -0.00   0.00   0.01    -0.01   0.00   0.01
    19   1    -0.03   0.03   0.03     0.00  -0.00  -0.00     0.00  -0.00  -0.00
    20   1    -0.02   0.02  -0.03    -0.00   0.00  -0.00     0.00  -0.00   0.00
    21   1     0.02  -0.02   0.10    -0.00   0.00  -0.01    -0.00   0.00  -0.01
    22  27    -0.00   0.00   0.00    -0.00   0.00   0.00     0.00  -0.00   0.00
    23   6     0.00  -0.00   0.00    -0.01   0.01  -0.03    -0.00   0.01  -0.04
    24   6    -0.00   0.00   0.00     0.04  -0.03  -0.02    -0.02   0.01   0.01
    25   6    -0.00   0.00  -0.00    -0.01   0.01  -0.00    -0.03   0.03  -0.04
    26   6     0.00  -0.00  -0.00     0.02  -0.01  -0.05     0.00  -0.00  -0.00
    27   6    -0.00   0.00  -0.00     0.02  -0.02   0.01    -0.03   0.03  -0.00
    28   1     0.04  -0.03   0.01    -0.24   0.23  -0.05     0.38  -0.35   0.06
    29   1    -0.00   0.00  -0.02     0.04  -0.07   0.36     0.04  -0.08   0.46
    30   1     0.00  -0.00  -0.00    -0.39   0.30   0.27     0.18  -0.14  -0.13
    31   1     0.00  -0.00   0.01     0.05  -0.04   0.06     0.33  -0.28   0.41
    32   1    -0.00   0.00   0.01    -0.19   0.17   0.55    -0.02   0.02   0.06
    33   6     0.01  -0.01   0.04     0.00  -0.00   0.01     0.00  -0.00   0.01
    34   6     0.03  -0.02  -0.02    -0.00   0.00   0.00    -0.00   0.00   0.00
    35   6     0.01  -0.01   0.02     0.01  -0.00   0.01     0.01  -0.01   0.01
    36   1    -0.21   0.12   0.57     0.04  -0.02  -0.10     0.06  -0.03  -0.15
    37   1    -0.30   0.27   0.25     0.04  -0.03  -0.03     0.05  -0.04  -0.04
    38   1    -0.17   0.17  -0.21    -0.05   0.05  -0.06    -0.06   0.06  -0.08
    39   1    -0.08   0.07  -0.50    -0.03   0.02  -0.16    -0.03   0.02  -0.15
    40   1     0.02  -0.02  -0.05     0.00  -0.00  -0.01     0.00  -0.00  -0.00
                    112                    113                    114
                      A                      A                      A
 Frequencies --   3252.5726              3259.7247              3262.2059
 Red. masses --      1.0965                 1.1042                 1.1066
 Frc consts  --      6.8343                 6.9129                 6.9385
 IR Inten    --      0.5770                 0.4134                 1.2179
  Atom  AN      X      Y      Z        X      Y      Z        X      Y      Z
     1  26    -0.00  -0.00   0.00     0.00   0.00   0.00     0.00   0.00   0.00
     2   6    -0.00   0.00  -0.00    -0.00   0.00  -0.00    -0.00   0.00  -0.00
     3   6     0.00  -0.00   0.00    -0.00   0.00   0.00    -0.00   0.00  -0.00
     4   6     0.00  -0.00  -0.00    -0.00   0.00   0.00    -0.00   0.00   0.00
     5   6    -0.00   0.00  -0.00     0.00  -0.00   0.00     0.00  -0.00   0.00
     6   6     0.00  -0.00  -0.00     0.00  -0.00  -0.00     0.00  -0.00  -0.00
     7   1    -0.00   0.00   0.00     0.00  -0.00  -0.00     0.00  -0.00  -0.00
     8   1     0.00  -0.00   0.00    -0.00   0.00  -0.00    -0.00   0.00  -0.00
     9   1    -0.00   0.00   0.00    -0.00   0.00   0.00    -0.00   0.00   0.00
    10   1     0.00  -0.00   0.00     0.00  -0.00   0.00     0.00  -0.00   0.00
    11   1    -0.00   0.00   0.00     0.00  -0.00   0.00     0.00  -0.00   0.00
    12   6     0.00  -0.00  -0.00     0.00  -0.00  -0.00     0.00  -0.00  -0.00
    13   6    -0.00   0.00  -0.00    -0.00   0.00  -0.00    -0.00   0.00  -0.00
    14   6     0.00  -0.00  -0.00    -0.00   0.00   0.00    -0.00   0.00   0.00
    15   6    -0.00   0.00  -0.00     0.00  -0.00   0.00     0.00  -0.00   0.00
    16   6    -0.00   0.00  -0.00     0.00  -0.00  -0.00     0.00  -0.00   0.00
    17   6    -0.00   0.00   0.00    -0.00   0.00   0.00    -0.00   0.00  -0.00
    18   6     0.02  -0.01  -0.04    -0.01   0.01   0.03    -0.00   0.00   0.00
    19   1    -0.01   0.01   0.00     0.01  -0.01  -0.00     0.00  -0.00  -0.00
    20   1     0.00  -0.00   0.00     0.00  -0.00   0.00     0.00  -0.00   0.00
    21   1     0.01  -0.01   0.04    -0.00   0.00  -0.03    -0.00   0.00  -0.00
    22  27     0.00  -0.00   0.00    -0.00  -0.00  -0.00     0.00   0.00   0.00
    23   6    -0.00   0.00  -0.02     0.00  -0.00   0.00    -0.00   0.01  -0.04
    24   6     0.00  -0.00  -0.00    -0.00   0.00   0.00     0.03  -0.02  -0.02
    25   6    -0.01   0.01  -0.01    -0.00   0.00  -0.00     0.02  -0.02   0.03
    26   6     0.01  -0.00  -0.01     0.00  -0.00  -0.00    -0.01   0.01   0.04
    27   6    -0.00   0.00   0.00     0.00  -0.00   0.00    -0.03   0.03  -0.00
    28   1     0.05  -0.05   0.01    -0.01   0.01  -0.00     0.30  -0.28   0.05
    29   1     0.02  -0.04   0.22    -0.00   0.00  -0.01     0.04  -0.08   0.44
    30   1    -0.04   0.03   0.03     0.00  -0.00  -0.00    -0.33   0.25   0.23
    31   1     0.11  -0.09   0.13     0.00  -0.00   0.00    -0.26   0.21  -0.32
    32   1    -0.05   0.05   0.15    -0.00   0.00   0.01     0.13  -0.12  -0.38
    33   6    -0.01   0.01  -0.05    -0.01   0.01  -0.04    -0.00   0.00  -0.00
    34   6     0.02  -0.01  -0.01     0.03  -0.03  -0.03     0.00  -0.00  -0.00
    35   6    -0.02   0.02  -0.02     0.03  -0.03   0.04     0.00  -0.00   0.00
    36   1    -0.17   0.11   0.47     0.12  -0.07  -0.33     0.00  -0.00  -0.01
    37   1    -0.16   0.15   0.13    -0.37   0.34   0.30    -0.01   0.01   0.01
    38   1     0.22  -0.22   0.27    -0.30   0.31  -0.38    -0.01   0.01  -0.01
    39   1     0.10  -0.09   0.59     0.08  -0.06   0.43     0.00  -0.00   0.01
    40   1    -0.01   0.01   0.02    -0.01   0.01   0.02    -0.00   0.00   0.00

 -------------------
 - Thermochemistry -
 -------------------
 Temperature   298.150 Kelvin.  Pressure   1.00000 Atm.
 Atom     1 has atomic number 26 and mass  55.93494
 Atom     2 has atomic number  6 and mass  12.00000
 Atom     3 has atomic number  6 and mass  12.00000
 Atom     4 has atomic number  6 and mass  12.00000
 Atom     5 has atomic number  6 and mass  12.00000
 Atom     6 has atomic number  6 and mass  12.00000
 Atom     7 has atomic number  1 and mass   1.00783
 Atom     8 has atomic number  1 and mass   1.00783
 Atom     9 has atomic number  1 and mass   1.00783
 Atom    10 has atomic number  1 and mass   1.00783
 Atom    11 has atomic number  1 and mass   1.00783
 Atom    12 has atomic number  6 and mass  12.00000
 Atom    13 has atomic number  6 and mass  12.00000
 Atom    14 has atomic number  6 and mass  12.00000
 Atom    15 has atomic number  6 and mass  12.00000
 Atom    16 has atomic number  6 and mass  12.00000
 Atom    17 has atomic number  6 and mass  12.00000
 Atom    18 has atomic number  6 and mass  12.00000
 Atom    19 has atomic number  1 and mass   1.00783
 Atom    20 has atomic number  1 and mass   1.00783
 Atom    21 has atomic number  1 and mass   1.00783
 Atom    22 has atomic number 27 and mass  58.93320
 Atom    23 has atomic number  6 and mass  12.00000
 Atom    24 has atomic number  6 and mass  12.00000
 Atom    25 has atomic number  6 and mass  12.00000
 Atom    26 has atomic number  6 and mass  12.00000
 Atom    27 has atomic number  6 and mass  12.00000
 Atom    28 has atomic number  1 and mass   1.00783
 Atom    29 has atomic number  1 and mass   1.00783
 Atom    30 has atomic number  1 and mass   1.00783
 Atom    31 has atomic number  1 and mass   1.00783
 Atom    32 has atomic number  1 and mass   1.00783
 Atom    33 has atomic number  6 and mass  12.00000
 Atom    34 has atomic number  6 and mass  12.00000
 Atom    35 has atomic number  6 and mass  12.00000
 Atom    36 has atomic number  1 and mass   1.00783
 Atom    37 has atomic number  1 and mass   1.00783
 Atom    38 has atomic number  1 and mass   1.00783
 Atom    39 has atomic number  1 and mass   1.00783
 Atom    40 has atomic number  1 and mass   1.00783
 Molecular mass:   373.00899 amu.
 Principal axes and moments of inertia in atomic units:
                           1         2         3
     Eigenvalues --  2635.56720********************
           X            0.04382   0.99189  -0.11927
           Y            0.99888  -0.04139   0.02279
           Z           -0.01767   0.12013   0.99260
 This molecule is an asymmetric top.
 Rotational symmetry number  1.
 Warning -- assumption of classical behavior for rotation
           may cause significant error
 Rotational temperatures (Kelvin)      0.03286     0.00640     0.00596
 Rotational constants (GHZ):           0.68476     0.13334     0.12415
 Zero-point vibrational energy     826805.5 (Joules/Mol)
                                  197.61125 (Kcal/Mol)
 Warning -- explicit consideration of  29 degrees of freedom as
           vibrations may cause significant error
 Vibrational temperatures:     12.44    27.32    40.98    72.06    82.56
          (Kelvin)             91.93   149.24   169.26   219.22   228.05
                              236.30   256.13   285.29   321.32   370.11
                              444.40   491.12   495.81   539.98   568.94
                              586.24   664.56   680.01   696.94   840.37
                              853.19   862.89   882.93   890.21   893.89
                              896.91   999.67  1075.94  1099.07  1101.85
                             1110.31  1120.94  1204.41  1211.41  1225.65
                             1226.55  1229.00  1233.16  1234.11  1237.83
                             1247.20  1250.40  1258.41  1261.22  1265.13
                             1276.35  1278.67  1281.79  1321.45  1351.10
                             1365.45  1368.13  1368.58  1463.02  1467.24
                             1469.73  1477.83  1481.66  1513.45  1527.52
                             1529.67  1530.79  1532.89  1539.61  1546.27
                             1550.79  1559.91  1629.55  1636.00  1639.23
                             1740.01  1826.11  1852.94  1863.61  1903.48
                             1935.33  1966.05  1969.27  1971.69  1977.62
                             1987.63  1998.98  2038.11  2065.93  2095.93
                             2096.96  2098.40  2100.47  2102.65  2111.46
                             2232.06  4613.13  4615.41  4625.36  4634.85
                             4635.85  4636.37  4646.94  4654.79  4659.07
                             4661.32  4662.03  4663.24  4670.34  4678.50
                             4678.90  4679.73  4690.02  4693.59
 
 Zero-point correction=                           0.314914 (Hartree/Particle)
 Thermal correction to Energy=                    0.334751
 Thermal correction to Enthalpy=                  0.335695
 Thermal correction to Gibbs Free Energy=         0.261221
 Sum of electronic and zero-point Energies=          -3419.146959
 Sum of electronic and thermal Energies=             -3419.127121
 Sum of electronic and thermal Enthalpies=           -3419.126177
 Sum of electronic and thermal Free Energies=        -3419.200651
 
                     E (Thermal)             CV                S
                      KCal/Mol        Cal/Mol-Kelvin    Cal/Mol-Kelvin
 Total                  210.059             78.093            156.744
 Electronic               0.000              0.000              3.198
 Translational            0.889              2.981             43.642
 Rotational               0.889              2.981             34.605
 Vibrational            208.282             72.132             75.299
 Vibration     1          0.593              1.987              8.300
 Vibration     2          0.593              1.986              6.737
 Vibration     3          0.593              1.984              5.933
 Vibration     4          0.595              1.978              4.814
 Vibration     5          0.596              1.975              4.545
 Vibration     6          0.597              1.972              4.333
 Vibration     7          0.605              1.946              3.383
 Vibration     8          0.608              1.935              3.139
 Vibration     9          0.619              1.900              2.642
 Vibration    10          0.621              1.893              2.568
 Vibration    11          0.623              1.886              2.500
 Vibration    12          0.628              1.869              2.349
 Vibration    13          0.637              1.842              2.149
 Vibration    14          0.649              1.806              1.932
 Vibration    15          0.667              1.751              1.680
 Vibration    16          0.698              1.657              1.368
 Vibration    17          0.721              1.593              1.206
 Vibration    18          0.723              1.586              1.191
 Vibration    19          0.746              1.523              1.058
 Vibration    20          0.762              1.480              0.980
 Vibration    21          0.772              1.454              0.936
 Vibration    22          0.820              1.335              0.761
 Vibration    23          0.829              1.311              0.730
 Vibration    24          0.841              1.285              0.698
 Vibration    25          0.941              1.066              0.478
 Vibration    26          0.951              1.047              0.462
 Vibration    27          0.958              1.032              0.450
 Vibration    28          0.973              1.003              0.427
 Vibration    29          0.979              0.992              0.419
                       Q            Log10(Q)             Ln(Q)
 Total Bot       0.702615-120       -120.153282       -276.663157
 Total V=0       0.497481D+25         24.696776         56.866429
 Vib (Bot)       0.608787-136       -136.215535       -313.647859
 Vib (Bot)    1  0.239684D+02          1.379639          3.176736
 Vib (Bot)    2  0.109084D+02          1.037760          2.389532
 Vib (Bot)    3  0.727058D+01          0.861569          1.983836
 Vib (Bot)    4  0.412751D+01          0.615688          1.417675
 Vib (Bot)    5  0.359971D+01          0.556268          1.280853
 Vib (Bot)    6  0.323034D+01          0.509248          1.172587
 Vib (Bot)    7  0.197715D+01          0.296039          0.681656
 Vib (Bot)    8  0.173803D+01          0.240057          0.552753
 Vib (Bot)    9  0.132987D+01          0.123808          0.285079
 Vib (Bot)   10  0.127606D+01          0.105870          0.243774
 Vib (Bot)   11  0.122931D+01          0.089661          0.206452
 Vib (Bot)   12  0.112903D+01          0.052704          0.121356
 Vib (Bot)   13  0.100623D+01          0.002698          0.006211
 Vib (Bot)   14  0.884457D+00         -0.053323         -0.122781
 Vib (Bot)   15  0.756079D+00         -0.121433         -0.279610
 Vib (Bot)   16  0.612596D+00         -0.212825         -0.490049
 Vib (Bot)   17  0.543513D+00         -0.264790         -0.609702
 Vib (Bot)   18  0.537262D+00         -0.269814         -0.621270
 Vib (Bot)   19  0.483326D+00         -0.315760         -0.727064
 Vib (Bot)   20  0.452235D+00         -0.344636         -0.793553
 Vib (Bot)   21  0.435031D+00         -0.361480         -0.832338
 Vib (Bot)   22  0.367666D+00         -0.434547         -1.000581
 Vib (Bot)   23  0.356092D+00         -0.448438         -1.032566
 Vib (Bot)   24  0.343962D+00         -0.463489         -1.067223
 Vib (Bot)   25  0.259819D+00         -0.585329         -1.347770
 Vib (Bot)   26  0.253615D+00         -0.595824         -1.371936
 Vib (Bot)   27  0.249043D+00         -0.603725         -1.390129
 Vib (Bot)   28  0.239896D+00         -0.619977         -1.427551
 Vib (Bot)   29  0.236674D+00         -0.625849         -1.441071
 Vib (V=0)       0.431046D+09          8.634524         19.881726
 Vib (V=0)    1  0.244736D+02          1.388698          3.197595
 Vib (V=0)    2  0.114198D+02          1.057660          2.435352
 Vib (V=0)    3  0.778775D+01          0.891412          2.052552
 Vib (V=0)    4  0.465769D+01          0.668170          1.538519
 Vib (V=0)    5  0.413427D+01          0.616399          1.419311
 Vib (V=0)    6  0.376881D+01          0.576204          1.326758
 Vib (V=0)    7  0.253939D+01          0.404730          0.931925
 Vib (V=0)    8  0.230852D+01          0.363334          0.836607
 Vib (V=0)    9  0.192076D+01          0.283472          0.652719
 Vib (V=0)   10  0.187052D+01          0.271962          0.626215
 Vib (V=0)   11  0.182710D+01          0.261763          0.602731
 Vib (V=0)   12  0.173479D+01          0.239246          0.550885
 Vib (V=0)   13  0.162361D+01          0.210482          0.484652
 Vib (V=0)   14  0.151600D+01          0.180700          0.416078
 Vib (V=0)   15  0.140645D+01          0.148125          0.341070
 Vib (V=0)   16  0.129074D+01          0.110840          0.255218
 Vib (V=0)   17  0.123852D+01          0.092902          0.213914
 Vib (V=0)   18  0.123393D+01          0.091290          0.210203
 Vib (V=0)   19  0.119542D+01          0.077519          0.178495
 Vib (V=0)   20  0.117418D+01          0.069734          0.160569
 Vib (V=0)   21  0.116276D+01          0.065490          0.150797
 Vib (V=0)   22  0.112063D+01          0.049461          0.113889
 Vib (V=0)   23  0.111384D+01          0.046823          0.107815
 Vib (V=0)   24  0.110689D+01          0.044103          0.101550
 Vib (V=0)   25  0.106348D+01          0.026728          0.061543
 Vib (V=0)   26  0.106064D+01          0.025569          0.058876
 Vib (V=0)   27  0.105859D+01          0.024728          0.056938
 Vib (V=0)   28  0.105457D+01          0.023076          0.053135
 Vib (V=0)   29  0.105319D+01          0.022505          0.051820
 Electronic      0.500000D+01          0.698970          1.609438
 Translational   0.283161D+09          8.452033         19.461525
 Rotational      0.815172D+07          6.911249         15.913740
 -------------------------------------------------------------------
 Center     Atomic                   Forces (Hartrees/Bohr)
 Number     Number              X              Y              Z
 -------------------------------------------------------------------
      1       26           0.000446719   -0.000308534   -0.000032141
      2        6          -0.000019726    0.000043854    0.000011933
      3        6          -0.000041732    0.000023200    0.000006163
      4        6          -0.000224033    0.000089637    0.000005294
      5        6          -0.000105368    0.000047301    0.000081199
      6        6          -0.000045068    0.000016703   -0.000003597
      7        1          -0.000028438   -0.000003796    0.000009750
      8        1          -0.000020084    0.000003935    0.000016102
      9        1           0.000000168    0.000012469    0.000019075
     10        1          -0.000006208    0.000001485    0.000009601
     11        1          -0.000020391   -0.000002794    0.000005012
     12        6          -0.000137532    0.000088787   -0.000010467
     13        6          -0.000046955    0.000038246    0.000055121
     14        6          -0.000032588   -0.000028134   -0.000025714
     15        6          -0.000031566   -0.000018968   -0.000012311
     16        6          -0.000017485   -0.000012384   -0.000003744
     17        6           0.000025481    0.000003087   -0.000001822
     18        6           0.000010679   -0.000002048   -0.000000393
     19        1          -0.000013251   -0.000014519   -0.000009472
     20        1          -0.000002547   -0.000009369   -0.000008810
     21        1          -0.000008458   -0.000008172   -0.000005990
     22       27          -0.000017226    0.000055965   -0.000011707
     23        6           0.000041512   -0.000008277   -0.000015733
     24        6           0.000055088    0.000006562   -0.000011751
     25        6           0.000042340    0.000005805   -0.000003812
     26        6           0.000021663   -0.000012047   -0.000017192
     27        6           0.000026382   -0.000022483   -0.000017735
     28        1           0.000009169   -0.000002571   -0.000006400
     29        1           0.000010931   -0.000002102   -0.000004221
     30        1           0.000011381   -0.000001524   -0.000001650
     31        1           0.000008281   -0.000001113   -0.000001628
     32        1           0.000006253   -0.000001325   -0.000004469
     33        6           0.000019488    0.000005834   -0.000000221
     34        6           0.000021785   -0.000003537    0.000000663
     35        6           0.000015529   -0.000003585    0.000005333
     36        1           0.000004762    0.000003498   -0.000002877
     37        1           0.000011513    0.000006885   -0.000001580
     38        1           0.000009214    0.000006072   -0.000000885
     39        1           0.000009888    0.000002100   -0.000003169
     40        1           0.000010431    0.000005860   -0.000005756
 -------------------------------------------------------------------
 Cartesian Forces:  Max     0.000446719 RMS     0.000060479

 GradGradGradGradGradGradGradGradGradGradGradGradGradGradGradGradGradGrad
 Berny optimization.
 Search for a local minimum.
 Step number   1 out of a maximum of    2
 All quantities printed in internal units (Hartrees-Bohrs-Radians)
 Second derivative matrix not updated -- analytic derivatives used.
 ITU=  0
     Eigenvalues ---    0.00001   0.00006   0.00017   0.00062   0.00069
     Eigenvalues ---    0.00091   0.00196   0.00311   0.00348   0.00391
     Eigenvalues ---    0.00529   0.00808   0.01091   0.01327   0.01443
     Eigenvalues ---    0.01792   0.01992   0.02426   0.02478   0.02514
     Eigenvalues ---    0.02533   0.02548   0.02571   0.02720   0.02797
     Eigenvalues ---    0.02966   0.03546   0.03910   0.04311   0.04349
     Eigenvalues ---    0.04397   0.04454   0.04459   0.04510   0.05092
     Eigenvalues ---    0.05343   0.05384   0.05480   0.05636   0.05793
     Eigenvalues ---    0.05931   0.06219   0.06645   0.07335   0.07875
     Eigenvalues ---    0.08040   0.08280   0.09047   0.10983   0.11168
     Eigenvalues ---    0.12411   0.12846   0.15334   0.15584   0.15734
     Eigenvalues ---    0.15840   0.15955   0.15994   0.17676   0.18019
     Eigenvalues ---    0.18822   0.19415   0.19830   0.20302   0.20445
     Eigenvalues ---    0.20686   0.20723   0.20958   0.21202   0.21381
     Eigenvalues ---    0.21775   0.21960   0.21996   0.22289   0.22435
     Eigenvalues ---    0.24611   0.24686   0.27358   0.39326   0.39686
     Eigenvalues ---    0.40241   0.40621   0.41970   0.42654   0.43382
     Eigenvalues ---    0.46137   0.57344   0.64282   0.65499   0.67179
     Eigenvalues ---    0.67827   0.68280   0.69233   0.69828   0.82351
     Eigenvalues ---    1.00539   1.02306   1.02755   1.03035   1.06704
     Eigenvalues ---    1.07221   1.07405   1.07944   1.10810   1.11924
     Eigenvalues ---    1.12016   1.13240   1.13921   1.14670   1.14863
     Eigenvalues ---    1.15272   1.16576   1.16787   1.17186
 Quadratic step=5.655D+00 exceeds max=3.000D-01 adjusted using Lamda=-2.466D-04.
 Angle between NR and scaled steps=  20.94 degrees.
 Angle between quadratic step and forces=  78.75 degrees.
 Linear search not attempted -- first point.
 B after Tr=     0.001347   -0.001431    0.001649
         Rot=    1.000000    0.000312    0.000202   -0.000098 Ang=   0.04 deg.
 Variable       Old X    -DE/DX   Delta X   Delta X   Delta X     New X
                                 (Linear)    (Quad)   (Total)
    X1        0.37782   0.00045   0.00000   0.02972   0.03203   0.40985
    Y1       -5.33074  -0.00031   0.00000  -0.02710  -0.02830  -5.35905
    Z1        0.18266  -0.00003   0.00000   0.05120   0.05635   0.23902
    X2       -1.76981  -0.00002   0.00000   0.00621   0.00837  -1.76144
    Y2       -8.60059   0.00004   0.00000  -0.04706  -0.04747  -8.64807
    Z2        2.17835   0.00001   0.00000  -0.00304   0.00329   2.18164
    X3       -0.51104  -0.00004   0.00000  -0.01903  -0.01580  -0.52683
    Y3       -9.85255   0.00002   0.00000  -0.00979  -0.01125  -9.86380
    Z3        0.16401   0.00001   0.00000  -0.04172  -0.03413   0.12988
    X4       -1.45225  -0.00022   0.00000  -0.02930  -0.02535  -1.47759
    Y4       -8.87839   0.00009   0.00000   0.05218   0.04911  -8.82927
    Z4       -2.14690   0.00001   0.00000  -0.01203  -0.00547  -2.15237
    X5       -3.29375  -0.00011   0.00000  -0.00855  -0.00522  -3.29897
    Y5       -7.01007   0.00005   0.00000   0.05495   0.05191  -6.95816
    Z5       -1.57912   0.00008   0.00000   0.04648   0.05114  -1.52798
    X6       -3.50367  -0.00005   0.00000   0.01316   0.01538  -3.48829
    Y6       -6.83645   0.00002   0.00000  -0.00735  -0.00874  -6.84519
    Z6        1.10580  -0.00000   0.00000   0.05168   0.05619   1.16199
    X7       -0.82550  -0.00003   0.00000  -0.04917  -0.04435  -0.86985
    Y7       -9.41300  -0.00000   0.00000   0.08929   0.08516  -9.32784
    Z7       -4.01813   0.00001   0.00000  -0.02926  -0.02214  -4.04027
    X8       -4.36737  -0.00002   0.00000  -0.00967  -0.00602  -4.37339
    Y8       -5.92510   0.00000   0.00000   0.09592   0.09185  -5.83325
    Z8       -2.93872   0.00002   0.00000   0.08010   0.08362  -2.85510
    X9       -4.79702   0.00000   0.00000   0.03352   0.03507  -4.76195
    Y9       -5.63685   0.00001   0.00000  -0.01827  -0.01925  -5.65610
    Z9        2.13819   0.00002   0.00000   0.08985   0.09311   2.23130
   X10       -1.48053  -0.00001   0.00000   0.01916   0.02059  -1.45994
   Y10       -8.93814   0.00000   0.00000  -0.09533  -0.09445  -9.03259
   Z10        4.17354   0.00001   0.00000  -0.01306  -0.00637   4.16717
   X11        0.95468  -0.00002   0.00000  -0.02978  -0.02633   0.92834
   Y11      -11.26419  -0.00000   0.00000  -0.02717  -0.02824 -11.29243
   Z11        0.36240   0.00001   0.00000  -0.08587  -0.07679   0.28561
   X12        2.25749  -0.00014   0.00000   0.00066   0.00133   2.25882
   Y12       -1.65154   0.00009   0.00000   0.01106   0.01162  -1.63991
   Z12        2.48656  -0.00001   0.00000  -0.00811  -0.00452   2.48204
   X13        4.06466  -0.00005   0.00000   0.00297   0.00424   4.06890
   Y13       -3.51204   0.00004   0.00000   0.00853   0.00908  -3.50297
   Z13        1.88960   0.00006   0.00000   0.00210   0.00758   1.89717
   X14        4.22023  -0.00003   0.00000   0.00404   0.00644   4.22667
   Y14       -3.70090  -0.00003   0.00000  -0.00315  -0.00425  -3.70515
   Z14       -0.80764  -0.00003   0.00000   0.00189   0.00756  -0.80008
   X15        2.48564  -0.00003   0.00000   0.00401   0.00649   2.49213
   Y15       -1.95157  -0.00002   0.00000  -0.00845  -0.01055  -1.96212
   Z15       -1.85135  -0.00001   0.00000  -0.00568  -0.00180  -1.85315
   X16        1.26365  -0.00002   0.00000   0.00350   0.00491   1.26856
   Y16       -0.65503  -0.00001   0.00000   0.00055  -0.00053  -0.65556
   Z16        0.18382  -0.00000   0.00000  -0.01321  -0.01064   0.17317
   X17       -0.69307   0.00003   0.00000   0.00227   0.00340  -0.68966
   Y17        1.24161   0.00000   0.00000  -0.00186  -0.00347   1.23815
   Z17       -0.05289  -0.00000   0.00000  -0.02067  -0.02007  -0.07296
   X18       -1.65890   0.00001   0.00000   0.01342   0.01528  -1.64362
   Y18        2.30844  -0.00000   0.00000   0.00237  -0.00088   2.30756
   Z18       -2.35763  -0.00000   0.00000  -0.02328  -0.02374  -2.38137
   X19        5.48741  -0.00001   0.00000   0.00529   0.00835   5.49576
   Y19       -4.90995  -0.00001   0.00000  -0.00685  -0.00836  -4.91831
   Z19       -1.86004  -0.00001   0.00000   0.00761   0.01455  -1.84548
   X20        5.15962  -0.00000   0.00000   0.00917   0.01010   5.16972
   Y20       -4.59586  -0.00001   0.00000   0.02148   0.02309  -4.57277
   Z20        3.23203  -0.00001   0.00000   0.00752   0.01411   3.24615
   X21        2.17117  -0.00001   0.00000  -0.00160   0.00163   2.17280
   Y21       -1.63236  -0.00001   0.00000  -0.02370  -0.02711  -1.65946
   Z21       -3.84471  -0.00001   0.00000  -0.00729  -0.00373  -3.84845
   X22       -0.35074  -0.00002   0.00000  -0.00232  -0.00193  -0.35267
   Y22        5.25428   0.00006   0.00000  -0.00073  -0.00233   5.25195
   Z22       -0.15875  -0.00001   0.00000  -0.00919  -0.01097  -0.16972
   X23        1.97274   0.00004   0.00000  -0.01206  -0.01304   1.95970
   Y23        7.32437  -0.00001   0.00000  -0.00822  -0.00789   7.31648
   Z23        2.19620  -0.00002   0.00000   0.00736   0.00523   2.20144
   X24        0.15133   0.00006   0.00000  -0.00988  -0.01071   0.14062
   Y24        8.94751   0.00001   0.00000  -0.00521  -0.00596   8.94155
   Z24        1.04498  -0.00001   0.00000   0.00812   0.00424   1.04922
   X25        0.47108   0.00004   0.00000  -0.00080  -0.00052   0.47056
   Y25        8.79203   0.00001   0.00000   0.00641   0.00406   8.79609
   Z25       -1.62274  -0.00000   0.00000   0.00855   0.00489  -1.61785
   X26        2.49215   0.00002   0.00000   0.00250   0.00331   2.49546
   Y26        7.07485  -0.00001   0.00000   0.01047   0.00821   7.08307
   Z26       -2.11953  -0.00002   0.00000   0.00805   0.00629  -2.11324
   X27        3.42929   0.00003   0.00000  -0.00446  -0.00443   3.42486
   Y27        6.17984  -0.00002   0.00000   0.00146   0.00085   6.18069
   Z27        0.24081  -0.00002   0.00000   0.00743   0.00661   0.24742
   X28        4.90574   0.00001   0.00000  -0.00393  -0.00373   4.90201
   Y28        4.79476  -0.00000   0.00000   0.00186   0.00170   4.79647
   Z28        0.49871  -0.00001   0.00000   0.00654   0.00717   0.50589
   X29        2.16207   0.00001   0.00000  -0.01835  -0.02007   2.14200
   Y29        6.96832  -0.00000   0.00000  -0.01630  -0.01469   6.95364
   Z29        4.19677  -0.00000   0.00000   0.00652   0.00469   4.20147
   X30       -1.27841   0.00001   0.00000  -0.01428  -0.01572  -1.29413
   Y30       10.02710  -0.00000   0.00000  -0.01087  -0.01129  10.01581
   Z30        2.02206  -0.00000   0.00000   0.00793   0.00280   2.02486
   X31       -0.67229   0.00001   0.00000   0.00284   0.00350  -0.66879
   Y31        9.73433  -0.00000   0.00000   0.01106   0.00761   9.74194
   Z31       -3.02599  -0.00000   0.00000   0.00871   0.00400  -3.02198
   X32        3.14444   0.00001   0.00000   0.00933   0.01100   3.15544
   Y32        6.49731  -0.00000   0.00000   0.01899   0.01571   6.51301
   Z32       -3.96507  -0.00000   0.00000   0.00780   0.00666  -3.95841
   X33       -2.04414   0.00002   0.00000  -0.01007  -0.00999  -2.05413
   Y33        2.45776   0.00001   0.00000  -0.00803  -0.00865   2.44910
   Z33        1.96672  -0.00000   0.00000  -0.02506  -0.02577   1.94095
   X34       -3.88562   0.00002   0.00000  -0.00663  -0.00645  -3.89207
   Y34        4.11334  -0.00000   0.00000  -0.00813  -0.00977   4.10357
   Z34        0.91709   0.00000   0.00000  -0.03105  -0.03354   0.88355
   X35       -3.64632   0.00002   0.00000   0.00803   0.00931  -3.63701
   Y35        4.02111  -0.00000   0.00000  -0.00151  -0.00478   4.01633
   Z35       -1.76548   0.00001   0.00000  -0.02998  -0.03231  -1.79779
   X36       -0.97772   0.00000   0.00000   0.02462   0.02732  -0.95040
   Y36        1.89503   0.00000   0.00000   0.00812   0.00385   1.89888
   Z36       -4.23624  -0.00000   0.00000  -0.02047  -0.02039  -4.25663
   X37       -5.17204   0.00001   0.00000  -0.01402  -0.01449  -5.18653
   Y37        5.29555   0.00001   0.00000  -0.01248  -0.01372   5.28183
   Z37        1.97171  -0.00000   0.00000  -0.03517  -0.03892   1.93279
   X38       -4.71758   0.00001   0.00000   0.01385   0.01546  -4.70211
   Y38        5.12189   0.00001   0.00000   0.00031  -0.00401   5.11788
   Z38       -3.10902  -0.00000   0.00000  -0.03312  -0.03658  -3.14559
   X39       -1.71229   0.00001   0.00000  -0.02070  -0.02137  -1.73366
   Y39        2.17351   0.00000   0.00000  -0.01247  -0.01179   2.16172
   Z39        3.95980  -0.00000   0.00000  -0.02391  -0.02431   3.93549
   X40        1.68775   0.00001   0.00000   0.00219   0.00199   1.68974
   Y40       -1.11196   0.00001   0.00000   0.02228   0.02391  -1.08806
   Z40        4.37361  -0.00001   0.00000  -0.01090  -0.00789   4.36572
         Item               Value     Threshold  Converged?
 Maximum Force            0.000447     0.000450     YES
 RMS     Force            0.000060     0.000300     YES
 Maximum Displacement     0.094451     0.001800     NO 
 RMS     Displacement     0.027234     0.001200     NO 
 Predicted change in Energy=-3.022329D-05
 GradGradGradGradGradGradGradGradGradGradGradGradGradGradGradGradGradGrad


 ----------------------------------------------------------------------

 Electric dipole moment (input orientation):
 (Debye = 10**-18 statcoulomb cm , SI units = C m)
                  (au)            (Debye)         (10**-30 SI)
   Tot        0.375354D+01      0.954054D+01      0.318238D+02
   x         -0.674220D-01     -0.171370D+00     -0.571627D+00
   y          0.375222D+01      0.953720D+01      0.318127D+02
   z         -0.728656D-01     -0.185206D+00     -0.617780D+00

 Dipole polarizability, Alpha (input orientation).
 (esu units = cm**3 , SI units = C**2 m**2 J**-1)
 Alpha(0;0):
               (au)            (10**-24 esu)      (10**-40 SI)
   iso        0.409849D+03      0.607333D+02      0.675749D+02
   aniso      0.235156D+03      0.348466D+02      0.387720D+02
   xx         0.352585D+03      0.522477D+02      0.581334D+02
   yx         0.121186D+02      0.179579D+01      0.199809D+01
   yy         0.564064D+03      0.835857D+02      0.930016D+02
   zx         0.701644D+01      0.103973D+01      0.115685D+01
   zy        -0.246462D+01     -0.365219D+00     -0.406361D+00
   zz         0.312897D+03      0.463665D+02      0.515897D+02

 ----------------------------------------------------------------------

 Dipole orientation:
    26          0.28336493         -0.07395285         -5.33921271
     6         -1.88758403         -2.04587069         -8.60808123
     6         -0.68833640          0.01470980         -9.84310628
     6         -1.65290727          2.28898335         -8.80751854
     6         -3.44939908          1.65202719         -6.91780389
     6         -3.60783877         -1.03910917         -6.79258722
     1         -1.06976359          4.18123965         -9.31687672
     1         -4.52721881          2.97078898         -5.78752871
     1         -4.86025588         -2.11771292         -5.59021729
     1         -1.56874805         -4.02862011         -8.98943668
     1          0.75461063         -0.12983397        -11.28442892
     6          2.27117181         -2.41284018         -1.73977871
     6          4.03294996         -1.74748239         -3.62050585
     6          4.13656814          0.95526533         -3.75973242
     6          2.41582788          1.93346067         -1.95959160
     6          1.25454506         -0.14811109         -0.68107056
     6         -0.67105143          0.01648515          1.25465608
     6         -1.65843251          2.28237960          2.38319593
     1          5.36228597          2.05356873         -4.97069292
     1          5.13182512         -3.04871908         -4.74967411
     1          2.07150557          3.91427565         -1.59614926
    27         -0.25725815          0.05200315          5.26182712
     6          2.14565982         -2.29908682          7.24373448
     6          0.33389168         -1.21259297          8.92137131
     6          0.60277465          1.46301745          8.81199281
     6          2.58281006          2.02940909          7.06876041
     6          3.54564946         -0.29586627          6.11140078
     1          5.00088605         -0.50020608          4.69528431
     1          2.36433835         -4.28869353          6.84558171
     1         -1.05805731         -2.23611793         10.00729797
     1         -0.54817545          2.82685098          9.80174654
     1          3.19115475          3.89726872          6.51552401
     6         -1.96313651         -2.05036578          2.45543544
     6         -3.79255142         -1.06641953          4.16389379
     6         -3.60320282          1.62135657          4.11947107
     1         -1.01879107          4.18069074          1.99416927
     1         -5.03795501         -2.16678357          5.34831858
     1         -4.67808134          2.92380051          5.26519044
     1         -1.60079706         -4.03124716          2.12663854
     1          1.74539106         -4.31995841         -1.22679330

 Electric dipole moment (dipole orientation):
 (Debye = 10**-18 statcoulomb cm , SI units = C m)
                  (au)            (Debye)         (10**-30 SI)
   Tot        0.375354D+01      0.954054D+01      0.318238D+02
   x          0.000000D+00      0.000000D+00      0.000000D+00
   y          0.000000D+00      0.000000D+00      0.000000D+00
   z          0.375354D+01      0.954054D+01      0.318238D+02

 Dipole polarizability, Alpha (dipole orientation).
 (esu units = cm**3 , SI units = C**2 m**2 J**-1)
 Alpha(0;0):
               (au)            (10**-24 esu)      (10**-40 SI)
   iso        0.409849D+03      0.607333D+02      0.675749D+02
   aniso      0.235156D+03      0.348466D+02      0.387720D+02
   xx         0.353337D+03      0.523591D+02      0.582574D+02
   yx        -0.655179D+01     -0.970875D+00     -0.108024D+01
   yy         0.312642D+03      0.463288D+02      0.515477D+02
   zx         0.158096D+02      0.234274D+01      0.260665D+01
   zy        -0.199307D+01     -0.295343D+00     -0.328613D+00
   zz         0.563567D+03      0.835120D+02      0.929196D+02

 ----------------------------------------------------------------------
 Unable to Open any file for archive entry.
 1\1\GINC-COMPUTE-1-0\Freq\UB3LYP\6-311+G(d)\C20H18Co1Fe1(1+,5)\JHBURKE
 2\07-Jul-2021\0\\# freq b3lyp/6-311+G(d) geom=checkpoint SCRF(solvent=
 acetonitrile) nosymm guess=read\\FeCp2CoCp2 cation quintet\\1,5\Fe,0.1
 999346753,-2.8209087365,0.09666182\C,-0.9365406296,-4.5512373537,1.152
 7354164\C,-0.2704287273,-5.2137440073,0.0867907099\C,-0.7684954882,-4.
 6982398058,-1.1360887295\C,-1.7429794581,-3.7095713494,-0.8356323767\C
 ,-1.8540618571,-3.6176914423,0.5851651893\H,-0.4368331641,-4.981144628
 2,-2.1263020005\H,-2.3111141435,-3.1354263437,-1.5551027848\H,-2.53847
 48321,-2.9828908375,1.1314820321\H,-0.7834633768,-4.7298589744,2.20854
 23395\H,0.5051941678,-5.9607504653,0.1917749514\C,1.1946134776,-0.8739
 553862,1.3158335197\C,2.1509235971,-1.8584927117,0.9999306485\C,2.2332
 509237,-1.9584322174,-0.4273864089\C,1.3153419868,-1.0327242555,-0.979
 6922502\C,0.6686967481,-0.3466287069,0.0972707195\C,-0.3667543161,0.65
 70341939,-0.0279876553\C,-0.8778524683,1.2215729171,-1.2476062913\H,2.
 9038124436,-2.598234824,-0.9842897417\H,2.7303559654,-2.4320251117,1.7
 103191794\H,1.1489339068,-0.8638059518,-2.034534109\Co,-0.1856012355,2
 .7804470041,-0.0840074976\C,1.0439293112,3.875887186,1.1621813198\C,0.
 0800801825,4.7348157926,0.5529796252\C,0.2492864201,4.6525411369,-0.85
 87177607\C,1.3187894081,3.7438517702,-1.1216061756\C,1.8147024336,3.27
 02278908,0.1274327471\H,2.5960075339,2.5372782271,0.2639065063\H,1.144
 1161792,3.6874786413,2.2208362264\H,-0.6765050622,5.306110548,1.070030
 1206\H,-0.3557620264,5.151187611,-1.6012823498\H,1.6639638126,3.438226
 2839,-2.0982235162\C,-1.081712763,1.3005888785,1.0407434281\C,-2.05618
 37395,2.1766864078,0.4853042468\C,-1.929550958,2.1278793067,-0.9342519
 463\H,-0.517387762,1.0028088314,-2.2417216252\H,-2.7369268252,2.802281
 8859,1.0433831184\H,-2.4964346542,2.7103874519,-1.6452210324\H,-0.9061
 035156,1.1501729958,2.0954357656\H,0.8931178294,-0.5884258517,2.314416
 6215\\Version=ES64L-G16RevC.01\HF=-3419.4618721\S2=6.022492\S2-1=0.\S2
 A=6.00015\RMSD=2.756e-09\RMSF=6.048e-05\ZeroPoint=0.3149136\Thermal=0.
 3347509\ETot=-3419.1271211\HTot=-3419.126177\GTot=-3419.2006509\Dipole
 =-0.0785416,3.7458526,-0.0771481\DipoleDeriv=1.2166779,1.1868495,0.089
 8535,0.8109927,2.2228203,0.1089967,0.0941277,0.1281554,0.6471199,-0.15
 9235,-0.2006417,-0.1139976,-0.2926877,-0.2790589,-0.0177156,-0.0488308
 ,0.0336453,-0.2356221,-0.327805,-0.1855778,-0.0288478,-0.1592962,-0.44
 17941,0.0129094,-0.0397867,0.0217047,0.1240977,-0.1902443,-0.2417436,0
 .0996399,-0.3026477,-0.2641968,-0.0651533,0.0620729,-0.0542452,-0.1402
 39,-0.2171433,-0.2913289,-0.0891305,-0.1425678,-0.3064418,0.1461017,-0
 .1402575,0.129612,-0.0295444,-0.2364061,-0.2544039,0.0598758,-0.067547
 1,-0.3371259,-0.1552348,0.1014419,-0.1791932,0.0197221,0.1485271,0.087
 8591,0.0672578,0.0722786,0.1404465,-0.0473734,0.049,-0.0795127,-0.0793
 725,0.0920292,0.1075555,-0.0807139,0.1210034,0.1199182,0.0678921,-0.08
 4009,0.0564264,0.0079217,0.0578866,0.1293466,0.0755667,0.1321545,0.120
 6306,-0.0485044,0.0731212,-0.0457219,0.0506242,0.1648634,0.0651881,-0.
 0159326,0.0632014,0.1433601,0.047286,-0.0133442,0.0632486,-0.0951176,0
 .061007,0.189533,-0.0155143,0.1548086,0.0392075,0.0123564,-0.0133537,0
 .0170324,0.1026038,-0.050633,-0.8073735,0.1224954,-0.3701872,0.2656895
 ,-0.1114229,0.1384867,-0.5628112,-0.1389554,-0.285816,0.3119627,-0.070
 1451,-0.0171418,-0.9451683,0.1224848,0.0292016,-0.5566928,0.04752,-0.2
 640975,0.2295459,0.0094825,0.0330014,-0.8205059,-0.0773174,-0.0840163,
 0.6686598,0.0076492,0.0000172,-0.8215868,-0.0969079,-0.3567457,0.37535
 39,-0.0276732,-0.0843309,0.3812513,-0.2425141,-0.5664373,1.33122,-0.09
 69458,0.1296335,-1.4272283,0.0748532,-0.0711666,0.1444452,0.1402514,0.
 4103416,-1.3154683,0.0579151,-0.6517159,2.5961048,-0.1363568,0.0446178
 ,-0.2182602,0.1655514,0.0497817,-0.0037779,0.0678875,-0.0752745,-0.497
 3782,0.0490547,-0.1223409,0.0233289,0.0895845,0.0619735,0.1622653,0.06
 55769,0.112224,0.1084703,-0.0455737,0.0666999,-0.0515867,0.0580151,0.0
 890779,0.1391287,-0.0771671,0.1067103,0.1031629,0.0592916,-0.0819047,0
 .0615093,0.0212441,0.1607203,0.0338148,-0.0309461,0.0539655,0.1519875,
 0.0547429,-0.0165491,0.0222609,-0.0580604,-0.511659,1.435369,-0.013061
 4,0.7877377,-0.3770905,0.0549068,0.0042316,0.123011,-0.8914995,0.04113
 24,-0.169574,0.0654203,-0.1157171,0.1353372,0.0586836,-0.099981,0.0048
 195,0.1195789,0.0331766,-0.0248527,0.0175218,-0.150477,-0.3475386,0.01
 28033,-0.0807834,0.1375052,0.0958256,0.0174658,0.0261041,-0.0333148,-0
 .1425398,-0.3316943,-0.0157458,0.0838092,-0.111543,0.1163154,0.043038,
 -0.2183946,-0.0637087,-0.0936347,0.1431976,-0.0771003,0.0934368,-0.054
 3951,0.1297758,0.0116533,-0.5047248,0.006778,-0.0176157,-0.0557925,0.0
 067685,-0.0177298,-0.0230929,0.1202472,0.0776868,0.029054,-0.006383,0.
 0990055,0.0621214,0.0143625,-0.0096629,0.0068357,0.1149615,0.1247244,0
 .0024931,-0.0020105,0.0145453,0.1275072,0.0354427,-0.0229088,-0.009858
 8,0.0014523,0.0750399,0.065315,0.0463647,0.043368,0.0734483,-0.0246294
 ,0.0351002,-0.0425022,0.092562,0.0957184,0.0481246,-0.0514908,0.031883
 3,0.0824789,0.0327206,-0.0378805,0.0572141,0.0621524,0.1136559,0.00274
 72,0.0256533,0.028128,0.1206949,-0.0425873,0.0458203,-0.0044294,0.0202
 271,0.044126,-0.0228554,-0.0710725,-0.0545029,-0.526095,-0.0268022,0.1
 189429,0.0187366,0.1055896,0.0424603,-0.3512887,-0.0495927,0.0103159,0
 .1393569,-0.0432311,0.0322371,-0.135754,0.149835,0.0392674,-0.364225,0
 .0521314,-0.0009802,0.1442342,0.0455988,-0.0540853,0.0670588,0.1421018
 ,0.1083459,0.0206034,0.0545014,0.0081236,0.1031163,-0.0345308,0.025934
 8,-0.0367013,0.0315344,0.0738603,0.0636373,0.032944,0.0714414,0.091678
 9,-0.0412291,0.0475266,-0.0282813,0.0893099,0.0870471,0.0531968,-0.037
 5216,0.0614272,0.0929386,0.0526434,-0.0498214,0.0372022,0.0692011,0.11
 95915,0.0094632,-0.0410872,0.0011428,0.1067288,0.0272744,-0.0083416,0.
 034317,0.0097103,0.1485833,0.0474406,0.0686261,0.0641863,0.1471178,-0.
 0589926,0.0352761,-0.0433983,-0.0413604\Polar=352.5848426,12.1186139,5
 64.0641889,7.016436,-2.4646184,312.8965027\Quadrupole=-11.2854869,13.1
 950916,-1.9096047,-13.9107867,-0.3469575,-1.5092967\PG=C01 [X(C20H18Co
 1Fe1)]\NImag=0\\0.10890808,0.06748215,0.09284184,-0.00633128,0.0039321
 1,0.02469168,-0.00477866,-0.01167038,-0.00115955,0.31667556,-0.0140311
 0,-0.01095123,0.00578682,-0.20286430,0.32093298,0.00550792,0.01118748,
 -0.00817544,0.02030484,-0.05704564,0.78136839,-0.00703479,-0.00067640,
 -0.00240850,-0.11702833,0.06119304,0.07163063,0.45413243,-0.00437144,-
 0.01127238,-0.00024543,0.07019427,-0.12150389,-0.07134207,-0.33970707,
 0.45692412,-0.00141241,-0.00234136,0.00355986,0.06843116,-0.04634011,-
 0.20716223,0.01938780,-0.02373111,0.52401863,-0.00375625,-0.00565531,0
 .00501620,0.01024409,-0.00097050,-0.00266181,-0.09762761,0.05406074,-0
 .05345057,0.34014322,-0.00865318,-0.00915057,-0.00663345,0.00054762,0.
 02139907,0.00829955,0.04804408,-0.10804171,0.04534808,-0.22246724,0.34
 140017,0.00135864,-0.00815563,-0.00593640,0.01406043,-0.02056260,-0.06
 770740,-0.06213598,0.06960323,-0.24584157,-0.07628613,0.06844538,0.756
 90353,-0.01452709,-0.00939004,-0.00718685,0.00640587,0.01055983,-0.012
 46664,-0.02114358,0.03191250,-0.02796023,-0.16999216,0.12241781,0.0303
 9544,0.40503469,-0.00737747,-0.00692176,0.00250748,0.01544695,-0.00513
 199,0.01460563,0.03831274,-0.01876147,0.03979985,0.10523834,-0.1629100
 5,-0.03859619,-0.28015483,0.38494056,-0.01333019,-0.00093484,-0.003010
 23,-0.03578441,0.02662873,-0.04797788,-0.00865119,0.01294345,0.0035984
 9,0.01615463,-0.02366617,-0.11283897,0.10015187,-0.09647486,0.62878290
 ,-0.02850655,-0.01325311,0.00947325,-0.15483908,0.11185918,-0.04694696
 ,-0.02513412,0.03442472,0.01342430,-0.00011518,0.01296392,0.01908024,-
 0.08565997,0.02945764,0.02639199,0.44932716,-0.00386086,-0.01245266,-0
 .00434576,0.09144869,-0.14645903,0.05498016,0.04183181,-0.02545564,-0.
 02902735,0.02374703,-0.01116634,-0.01529053,0.02407166,-0.06591125,-0.
 00738920,-0.29877617,0.39942174,0.01121788,-0.00166431,0.00020499,-0.0
 3289087,0.05242526,-0.12877374,0.00018187,-0.00356639,0.00595946,0.039
 76187,-0.03406346,-0.03282357,0.00296973,-0.01368494,-0.27675176,-0.10
 151139,0.07532602,0.57694486,0.00072615,0.00053409,-0.00074669,0.00018
 212,0.00279588,-0.00266674,0.00533010,-0.00623391,-0.01028913,-0.06891
 536,0.04008194,0.08271855,-0.00123215,-0.00078428,0.01829092,-0.001073
 57,0.00433896,0.00067580,0.06465932,0.00138647,0.00056997,-0.00070575,
 0.00247191,0.00079254,0.00232524,-0.00737490,0.00600599,0.01006352,0.0
 3867210,-0.06164331,-0.06755889,0.00097683,-0.00126710,-0.01815296,0.0
 0472831,-0.00187786,-0.00018011,-0.03880585,0.05732641,0.00060728,0.00
 082832,-0.00013879,-0.00195158,0.00195459,-0.00343503,0.00975898,-0.00
 897259,-0.01176634,0.08064072,-0.06942894,-0.30003886,-0.00120007,0.00
 131011,0.00193945,0.00009906,0.00013492,0.00034359,-0.08849168,0.07524
 893,0.31288065,-0.00028222,0.00218687,-0.00131160,0.00105289,0.0015162
 3,0.00140975,-0.00149979,0.00399929,0.00092465,-0.00502708,0.00333779,
 -0.01334017,-0.12112029,0.09755920,-0.10098579,0.00446460,-0.00608799,
 0.00394572,-0.00085852,-0.00156137,0.00039713,0.12268392,-0.00078234,0
 .00091171,-0.00157250,0.00116585,0.00133232,-0.00142959,0.00403716,-0.
 00090646,-0.00146185,0.00466194,-0.00578608,0.01539037,0.09796237,-0.1
 2189229,0.10257015,-0.00449275,0.00241900,-0.00326356,-0.00165393,-0.0
 0087066,-0.00055729,-0.10132096,0.12405044,0.00033186,0.00046423,-0.00
 044863,0.00086697,-0.00102492,-0.00559843,0.00198763,-0.00175743,-0.00
 042969,0.00527696,-0.00462863,0.01052230,-0.10216869,0.10160158,-0.185
 79674,-0.01588714,0.01553824,-0.00787801,-0.00075154,0.00067604,0.0000
 1243,0.11064538,-0.11110259,0.18825624,-0.00157403,0.00264795,0.001562
 55,-0.00587940,0.00303076,0.00982658,-0.00096423,0.00328595,-0.0011747
 1,0.00098271,0.00149203,-0.00076048,0.00275769,-0.00421388,-0.00238368
 ,-0.15791758,0.12501194,0.09374223,0.00093583,0.00055454,-0.00002997,-
 0.00117852,-0.00108192,0.00059512,0.16296677,-0.00180775,0.00126835,0.
 00148036,0.00612836,-0.00709764,-0.01250970,0.00346277,-0.00052412,0.0
 0248883,0.00082114,0.00195074,0.00051784,-0.00255638,0.00015971,0.0011
 2533,0.12520356,-0.13835909,-0.08510002,0.00078718,0.00097819,-0.00003
 309,-0.00114476,-0.00110008,-0.00046406,-0.13036950,0.14300923,-0.0003
 5483,-0.00034805,-0.00046757,-0.00883823,0.00727527,0.01225956,-0.0023
 4556,0.00239574,-0.00165059,0.00022603,0.00037538,-0.00604945,0.018238
 08,-0.01669300,-0.00360620,0.09390749,-0.08499334,-0.13128995,0.000956
 58,-0.00116490,0.00010334,-0.00079988,0.00050352,0.00073616,-0.1017183
 7,0.09297534,0.12885084,0.00056185,0.00024328,0.00195097,-0.04608857,0
 .02418764,-0.03955148,0.00417438,-0.00654670,0.01205237,-0.00041139,0.
 00281752,0.00289016,-0.00147717,0.00427572,-0.00099827,0.00134462,-0.0
 0239960,-0.01897722,0.00136092,0.00039002,0.00059353,0.00109728,0.0005
 8997,-0.00099128,-0.00083465,-0.00161158,0.00081384,0.04117420,0.00108
 905,-0.00014664,0.00205942,0.02315375,-0.04901715,0.04726363,-0.006302
 06,0.00586959,-0.01429923,0.00331459,-0.00026829,-0.00226068,0.0040006
 1,-0.00170485,0.00148155,-0.00274076,0.00020575,0.01676256,0.00025749,
 0.00117212,-0.00068863,0.00053392,0.00118145,0.00100747,-0.00130779,-0
 .00082547,-0.00076994,-0.02061574,0.04457894,-0.00064751,-0.00082736,-
 0.00036398,-0.03868470,0.04795421,-0.33379741,-0.00593369,0.00630820,-
 0.01037398,0.00209464,-0.00170184,-0.00219686,-0.00070667,0.00083183,-
 0.00001287,0.00141670,-0.00154629,-0.00252612,-0.00040597,0.00045301,-
 0.00056319,0.00012794,0.00000724,-0.00016285,-0.00040223,0.00037440,0.
 00008827,0.04284668,-0.05157394,0.34937633,0.00081835,-0.00026270,0.00
 006105,-0.00529192,0.00390085,-0.00499419,-0.19065703,0.16047192,-0.02
 010393,-0.00348514,0.00202458,0.00274503,0.00138860,0.00171265,-0.0008
 5296,0.00079640,0.00219226,0.00142296,-0.00112232,-0.00136024,-0.00039
 360,0.00071451,0.00095778,0.00003689,0.00065555,0.00108577,-0.00015512
 ,-0.00101621,-0.00141150,0.00025951,0.19706153,0.00194799,0.00070759,0
 .00012862,0.00403569,-0.00491523,0.00363149,0.15762811,-0.17931358,0.0
 1941242,0.00235512,-0.00311888,-0.00177062,0.00185613,0.00127502,0.001
 72259,0.00227705,0.00081412,-0.00216884,-0.00137854,-0.00122621,0.0002
 9336,0.00095448,0.00053560,-0.00023820,0.00103348,0.00048164,0.0004539
 0,-0.00137526,-0.00111849,-0.00036609,-0.16934191,0.18590974,-0.000042
 02,-0.00021768,-0.00032258,0.01534260,-0.01498399,0.00966769,-0.019995
 59,0.01940343,-0.06081349,-0.01745579,0.01710074,0.00623423,-0.0016349
 5,0.00202494,-0.00512300,0.00213726,-0.00235440,-0.00426869,0.00079892
 ,-0.00088976,0.00058916,-0.00091333,0.00095601,0.00070942,0.00071480,-
 0.00079560,0.00088406,-0.00084106,0.00091800,0.00043451,0.02185305,-0.
 02115439,0.05196390,-0.00097845,-0.00329451,0.00442677,-0.00264469,-0.
 00255772,-0.00045816,-0.00087547,-0.00033762,0.00024524,0.00197106,-0.
 00058859,-0.00013444,0.00071270,0.00162389,0.00080865,-0.00239134,-0.0
 0234947,0.00069330,-0.00005426,-0.00017235,-0.00000458,-0.00012545,0.0
 0002389,0.00001329,0.00006640,-0.00007027,0.00006454,0.00024511,0.0002
 1754,0.00001906,0.00006504,-0.00000888,-0.00001612,0.34534581,-0.00789
 339,-0.00851180,-0.00634846,-0.00072295,-0.00013247,0.00092511,0.00004
 175,0.00056014,0.00062932,-0.00094497,0.00023238,-0.00055007,0.0007625
 9,0.00044951,-0.00078682,-0.00105653,-0.00203164,0.00053496,0.00001114
 ,0.00005095,-0.00001366,-0.00005954,-0.00009857,-0.00000726,0.00008827
 ,0.00006210,0.00002100,-0.00000533,-0.00003859,-0.00001995,0.00001230,
 -0.00002796,0.00004440,-0.23278862,0.35602093,0.00104453,-0.00613042,-
 0.00255816,0.00014771,-0.00003661,0.00003263,-0.00004616,0.00006171,-0
 .00013137,-0.00011338,-0.00012529,-0.00023874,0.00014906,-0.00031848,-
 0.00035312,-0.00110929,-0.00013309,0.00031869,-0.00000500,-0.00001141,
 0.00002171,-0.00001037,0.00001284,0.00000075,-0.00008146,-0.00002422,0
 .00005171,0.00002226,0.00003677,0.00004509,0.00002072,0.00000031,-0.00
 000069,-0.07429710,0.08296218,0.74436865,-0.01322012,-0.01135888,-0.00
 634655,0.00062732,-0.00007511,-0.00005326,-0.00155178,-0.00203781,0.00
 058505,0.00079877,0.00037601,0.00025615,0.00018786,0.00076188,0.000176
 60,0.00030625,0.00008882,0.00047950,-0.00000472,0.00000458,0.00001991,
 -0.00006383,-0.00006164,0.00001674,-0.00004939,-0.00008270,0.00000740,
 0.00013160,0.00011547,-0.00000562,0.00001645,0.00005442,-0.00000371,-0
 .17889507,0.13226509,0.03451450,0.41541120,-0.00558473,-0.00696413,0.0
 0352466,-0.00079679,-0.00254835,-0.00103439,-0.00249952,-0.00187249,0.
 00243197,0.00180554,0.00071168,-0.00011589,0.00047914,0.00185425,0.000
 08849,0.00096046,-0.00119969,0.00133765,-0.00006824,-0.00012615,-0.000
 01579,-0.00018705,-0.00011898,0.00001665,0.00009347,0.00005459,0.00013
 831,0.00027354,0.00016220,-0.00003242,0.00010394,0.00006151,0.00004599
 ,0.11500017,-0.17512064,-0.04435068,-0.29005036,0.39996828,-0.01014475
 ,0.00137428,-0.00025555,0.00027531,-0.00011745,-0.00018627,0.00023065,
 -0.00052852,-0.00070623,0.00117124,-0.00082996,-0.00012821,-0.00015055
 ,0.00006753,0.00122572,-0.00060663,0.00058118,0.00015842,-0.00005538,-
 0.00014548,0.00000216,0.00007516,0.00018248,0.00000157,-0.00006787,-0.
 00014109,-0.00001783,0.00003972,0.00004050,0.00009764,-0.00000926,-0.0
 0009287,-0.00004068,0.01846521,-0.02664953,-0.11611186,0.10258432,-0.0
 8979862,0.61841786,-0.02617028,-0.01296114,0.00700863,0.00023066,-0.00
 071203,-0.00005874,-0.00130524,0.00007552,0.00064599,-0.00178117,-0.00
 096492,-0.00128404,0.00032137,0.00101460,-0.00044841,0.00065944,-0.000
 57833,0.00013316,-0.00000323,0.00001743,-0.00000723,-0.00012599,-0.000
 17290,0.00003328,0.00005198,0.00007330,0.00006996,0.00001338,-0.000027
 72,-0.00004282,0.00006019,0.00008665,0.00005134,0.00237393,0.01030768,
 0.01980068,-0.08547608,0.02985349,0.02152859,0.44947989,-0.00150378,-0
 .00971391,-0.00487325,0.00019492,0.00066181,-0.00048815,0.00007534,-0.
 00172371,-0.00146396,-0.00241133,-0.00309366,0.00042883,0.00018662,-0.
 00099615,0.00061055,-0.00051414,0.00063805,-0.00010413,0.00009604,0.00
 009961,0.00004128,0.00009536,0.00018497,-0.00000174,-0.00017742,-0.000
 14433,-0.00001766,-0.00001276,0.00005911,0.00007350,0.00005225,0.00010
 624,-0.00002497,0.02069796,-0.00855863,-0.01817120,0.02578373,-0.06904
 275,-0.01057632,-0.30585454,0.41258952,0.00932151,-0.00125783,0.000479
 00,-0.00115600,-0.00108395,-0.00137599,-0.00071410,-0.00082633,0.00010
 249,-0.00049057,-0.00068319,0.00030697,0.00049585,0.00145665,0.0003900
 5,0.00016860,-0.00018322,0.00131208,-0.00002848,-0.00006280,0.00006533
 ,-0.00012157,-0.00007873,0.00005255,-0.00000837,-0.00014075,0.00004397
 ,0.00027645,0.00025018,0.00001337,0.00000463,0.00007944,-0.00000376,0.
 04086866,-0.03875004,-0.03289391,-0.00251154,-0.01200649,-0.26756868,-
 0.08930791,0.07979232,0.57548166,-0.00099039,-0.00826800,-0.00389128,0
 .00089839,0.00018240,0.00080102,-0.00002720,0.00055079,-0.00015515,-0.
 00267261,-0.00134388,0.00054963,0.00014315,-0.00147585,0.00010759,0.00
 035157,0.00026628,-0.00074446,0.00007999,0.00013445,0.00000694,0.00015
 094,0.00009055,0.00001185,-0.00006035,0.00005488,0.00003158,-0.0001717
 9,-0.00018586,0.00000390,0.00006458,0.00002973,0.00004558,0.00711490,0
 .00588891,0.00974354,0.00722597,0.01178341,-0.03844541,-0.16438040,0.1
 0042424,-0.03569921,0.32113039,-0.01346714,-0.01003372,0.00390135,-0.0
 0002196,0.00203871,0.00031750,0.00199809,0.00079510,-0.00132996,-0.002
 23448,-0.00035694,0.00009844,-0.00041919,-0.00231512,0.00005207,-0.000
 19830,0.00058024,-0.00092595,0.00002341,0.00003583,-0.00000202,0.00022
 101,0.00015972,-0.00002330,-0.00001419,0.00002277,-0.00010506,-0.00008
 223,0.00002521,0.00000818,-0.00015456,-0.00013459,-0.00006508,0.003366
 15,0.01534594,-0.01715757,0.00796449,-0.00124140,0.02988525,0.12116423
 ,-0.15567069,0.05211114,-0.21094487,0.33217670,0.00305979,0.00672391,-
 0.00815212,0.00085514,0.00018578,0.00049104,0.00024159,0.00026221,0.00
 036653,0.00026154,0.00187027,0.00000529,0.00027459,-0.00034796,-0.0002
 5668,0.00005578,-0.00029881,-0.00126287,0.00001035,0.00007094,0.000006
 79,0.00006736,-0.00004397,0.00001358,0.00010548,0.00019799,-0.00002321
 ,-0.00011433,-0.00011977,-0.00003118,-0.00002032,-0.00000386,0.0000084
 3,-0.00343612,0.00589727,-0.06531429,-0.01477994,0.01537935,-0.0475343
 4,-0.05189898,0.05850419,-0.13194449,0.04386408,-0.05896930,0.77532466
 ,-0.00992525,-0.00440761,-0.00179195,-0.00014167,0.00223467,0.00040213
 ,0.00149682,0.00089774,-0.00114832,-0.00069102,0.00010825,-0.00025017,
 -0.00122921,-0.00148504,0.00097242,-0.00102345,0.00110425,-0.00064461,
 -0.00000390,0.00001554,0.00004340,0.00017879,0.00007653,0.00003015,0.0
 0010156,0.00002637,-0.00013059,-0.00007796,-0.00000717,-0.00003393,-0.
 00009781,-0.00007333,-0.00005038,-0.08845171,0.03213720,-0.05058240,-0
 .02643777,0.04410483,-0.00014574,-0.02799350,0.04452734,-0.00872019,-0
 .10004239,0.04310962,0.05834070,0.41849885,-0.00260405,-0.00939826,0.0
 0013422,0.00124205,0.00022171,0.00016794,-0.00035810,-0.00127473,-0.00
 008058,0.00009655,-0.00023584,0.00049935,-0.00307758,-0.00102501,0.000
 47835,-0.00116523,0.00051454,-0.00200394,0.00004132,-0.00000570,-0.000
 11472,0.00002093,0.00008112,-0.00005889,0.00000653,0.00013529,-0.00003
 299,-0.00008653,-0.00010696,0.00007006,0.00006919,-0.00001590,-0.00000
 105,0.04205064,-0.09639793,0.05589707,0.03577142,-0.02462450,0.0050368
 0,0.03678722,-0.02971663,0.00398420,0.05410774,-0.10992560,-0.06337754
 ,-0.28730892,0.42975341,-0.00029945,-0.00283594,0.00270069,0.00002564,
 -0.00085770,0.00036131,-0.00093411,0.00019040,0.00133649,-0.00022765,0
 .00040646,-0.00038460,0.00078391,0.00176622,-0.00033907,-0.00007626,-0
 .00104465,0.00024450,-0.00003201,0.00001312,-0.00002713,-0.00011785,-0
 .00013432,-0.00001595,0.00011377,0.00008545,0.00003579,-0.00000523,-0.
 00008285,-0.00005133,0.00010426,0.00006629,0.00006317,-0.04715196,0.03
 796584,-0.23108477,-0.02614719,0.03674612,0.00544196,0.01216715,-0.025
 91030,0.00477144,0.05934468,-0.04530991,-0.20164422,0.01311987,-0.0106
 3480,0.54316253,0.00312871,0.00510386,0.00026952,0.00034116,-0.0003897
 1,-0.00005431,-0.00049830,-0.00078267,0.00000718,0.00014539,-0.0002852
 2,0.00027265,-0.00061407,-0.00008908,0.00032509,-0.00057751,-0.0000952
 6,-0.00054941,0.00002414,-0.00002156,-0.00007587,-0.00004894,0.0000223
 3,-0.00005293,-0.00005937,0.00001122,0.00003357,-0.00000772,-0.0000348
 4,0.00006946,0.00005545,-0.00002453,0.00000723,-0.01543520,0.01387876,
 -0.00671742,0.00632746,-0.00515307,-0.00694057,0.00485988,-0.00355905,
 0.00862130,-0.01810600,0.01600063,0.00146205,-0.16074284,0.10461954,-0
 .00907077,0.44540498,-0.00293561,-0.00749550,-0.00032866,-0.00038927,0
 .00069104,0.00010063,0.00072744,0.00102091,-0.00009320,-0.00015542,0.0
 0037278,-0.00037418,0.00086531,0.00010683,-0.00034885,0.00073451,-0.00
 000123,0.00069015,-0.00004644,0.00003615,0.00011733,0.00005642,-0.0000
 4731,0.00007124,0.00007746,-0.00002815,-0.00005316,-0.00000298,0.00005
 410,-0.00010864,-0.00008892,0.00005426,-0.00001033,0.01785268,-0.02047
 197,0.01207548,-0.00722916,0.01246419,0.01222831,-0.00512972,0.0096987
 3,-0.01501314,0.02127782,-0.02380129,-0.00562156,0.09325388,-0.1382163
 4,0.00820166,-0.27405603,0.41074506,0.00042418,0.00056514,-0.00009551,
 0.00007560,-0.00001746,0.00002811,-0.00013515,-0.00010930,-0.00004645,
 0.00000681,-0.00010278,0.00005751,-0.00001460,0.00008366,0.00003727,-0
 .00009935,-0.00008414,-0.00004741,0.00000511,0.00000317,-0.00001214,-0
 .00002615,-0.00000992,-0.00000789,0.00000181,0.00001011,0.00002305,-0.
 00000829,-0.00001576,0.00000680,0.00001417,0.00000215,0.00000745,-0.02
 230639,0.02091868,0.00557028,-0.00090395,0.00174803,-0.00734387,0.0027
 4098,-0.00433229,-0.00417697,0.01712794,-0.01503579,0.01140082,-0.0091
 6818,0.00863999,-0.10708728,0.00322525,-0.01884984,0.52687134,0.000167
 25,-0.00013832,-0.00006697,0.00000673,-0.00007497,-0.00000987,-0.00001
 027,0.00001054,0.00007307,-0.00000186,0.00003133,-0.00001251,0.0000241
 6,0.00002724,-0.00002158,0.00005995,0.00000502,0.00003698,0.00000168,0
 .00000116,0.00000050,-0.00000049,-0.00000408,0.00000065,0.00000136,0.0
 0000339,0.00000592,0.,0.00000060,-0.00000019,-0.00000353,-0.00000255,-
 0.00000069,-0.00111111,0.00217806,0.00202394,-0.00025245,0.00041291,-0
 .00124722,0.00019301,-0.00050326,-0.00018699,0.00058780,-0.00080038,-0
 .00020313,-0.00693838,0.00782438,-0.02261645,-0.09297710,0.05759959,-0
 .04256190,0.37705218,0.00071424,0.00120096,0.00022013,0.00007238,-0.00
 013158,-0.00003677,-0.00009913,-0.00015436,-0.00000636,0.00005546,-0.0
 0009297,0.00007284,-0.00013906,0.00000411,0.00002570,-0.00008219,0.000
 04537,-0.00009714,0.00000910,-0.00000543,-0.00001832,-0.00002444,0.000
 00125,-0.00000823,-0.00002206,0.00000161,0.00000157,-0.00000250,-0.000
 00129,0.00001705,0.00000479,-0.00001675,-0.00000379,0.00005561,0.00230
 983,-0.00386837,0.00210198,-0.00254567,-0.00088406,0.00088334,-0.00083
 708,0.00263093,-0.00263752,0.00208323,0.00180944,0.01395864,-0.0122980
 0,0.02064875,0.04335769,-0.09234375,0.04061707,-0.21680275,0.33796239,
 0.00031377,0.00035984,-0.00004497,-0.00001579,-0.00004250,0.00000452,0
 .00002879,0.00000894,0.00004785,-0.00001662,0.00003018,-0.00001352,0.0
 0001525,-0.00000149,-0.00002249,0.00002899,-0.00002396,0.00001571,0.00
 000054,-0.00000418,-0.00000419,0.00000082,0.00000657,0.00000704,0.0000
 0648,0.00001225,-0.00000099,0.00000127,-0.00000409,0.00000269,0.000000
 29,-0.00000783,0.00000259,0.00194179,-0.00260968,0.00065017,-0.0000335
 0,-0.00005501,0.00086308,0.00027007,-0.00010145,-0.00089702,0.00075251
 ,-0.00140726,0.00107777,-0.00493805,0.00749989,0.00447156,-0.04562895,
 0.05929413,-0.22426432,-0.10173891,0.06104556,0.75587195,-0.00197191,0
 .00216109,0.00153572,-0.00000540,-0.00008223,0.00011901,0.00004825,0.0
 0006825,0.00018140,0.00006513,0.00014577,-0.00012413,-0.00007458,0.000
 12980,-0.00004851,0.00002904,-0.00018034,-0.00004664,-0.00001742,-0.00
 003247,-0.00002660,-0.00001196,-0.00002442,-0.00000368,0.00001315,0.00
 001871,0.00000821,-0.00000909,-0.00002876,-0.00000639,-0.00000281,-0.0
 0003527,0.00001306,0.00115279,0.00133928,-0.00077026,0.00310146,-0.004
 41978,-0.00226188,-0.15466115,0.12392259,0.09341495,-0.00556508,0.0038
 6925,0.01007498,-0.00043243,0.00359497,-0.00139238,0.00109934,0.000505
 85,0.00067771,0.00005970,0.00004146,0.00006043,0.15881451,-0.00188597,
 0.00094244,0.00135687,0.00009807,-0.00004435,0.00022617,-0.00000235,0.
 00013880,0.00017612,-0.00012640,0.00014485,-0.00005428,-0.00006955,0.0
 0005480,-0.00018482,0.00009530,-0.00015854,-0.00012178,-0.00001168,0.0
 0000071,-0.00002127,-0.00001339,-0.00003815,-0.00000445,0.00001850,0.0
 0003902,0.00000353,-0.00002875,-0.00003831,-0.00001703,0.00001039,-0.0
 0000562,0.00001637,0.00078837,0.00192802,0.00051637,-0.00253706,0.0003
 0612,0.00116018,0.12389849,-0.14136461,-0.08838281,0.00648310,-0.00705
 908,-0.01230391,0.00360948,0.00012399,0.00244889,0.00103597,0.00071824
 ,-0.00104743,0.00000566,-0.00001454,-0.00006090,-0.12929069,0.14575938
 ,-0.00020195,-0.00041868,-0.00060629,0.00003998,-0.00013167,-0.0000173
 6,-0.00013832,-0.00005174,0.00007735,0.00003761,0.00003740,0.00005933,
 0.00001974,0.00011387,-0.00002020,0.00006839,-0.00001581,0.00005145,0.
 00000708,0.00000836,0.00000276,-0.00000597,-0.00000704,0.00000858,0.00
 000680,0.00000339,0.00001026,0.00000330,-0.00000972,-0.00000139,0.0000
 1090,0.00001486,0.00000856,0.00004194,0.00039266,-0.00603073,0.0178840
 4,-0.01650767,-0.00381498,0.09386347,-0.08866112,-0.13507282,-0.008662
 82,0.00771767,0.01233559,-0.00214353,0.00220776,-0.00162990,-0.0001230
 8,0.00038899,0.00093852,0.00007387,-0.00006748,0.00005142,-0.10156835,
 0.09619347,0.13270492,-0.00056507,0.00182922,-0.00125711,0.00016994,0.
 00029395,0.00007534,0.00019290,0.00004846,-0.00020066,-0.00009773,-0.0
 0010212,-0.00000420,-0.00008374,-0.00019107,0.00010179,-0.00015104,0.0
 0013814,-0.00015519,0.00000139,-0.00000444,-0.00000013,0.00000761,0.00
 001236,-0.00000668,-0.00001332,-0.00001289,-0.00000826,-0.00002668,-0.
 00003501,0.00003105,-0.00001229,-0.00002989,-0.00000763,-0.00496051,0.
 00390099,-0.01304487,-0.12574744,0.09893026,-0.10231567,0.00420074,-0.
 00556879,0.00349247,0.00129281,0.00132860,0.00118309,-0.00075887,0.004
 23999,0.00118220,0.00108049,0.00050721,-0.00080852,-0.00025662,0.00008
 709,0.00010545,-0.00106993,-0.00102370,-0.00069368,0.12702157,-0.00085
 040,0.00075639,-0.00132355,0.00008579,0.00028838,-0.00004351,0.0001419
 4,0.00003567,-0.00024698,0.00002733,-0.00015771,0.00002390,-0.00005542
 ,-0.00014141,0.00018503,-0.00017610,0.00020797,-0.00008328,-0.00000070
 ,-0.00000632,0.00000431,0.00001282,0.00002382,-0.00000429,-0.00002478,
 -0.00003800,-0.00001313,0.00000231,0.00000814,0.00002441,-0.00001470,-
 0.00002050,-0.00001908,0.00570277,-0.00576192,0.01522721,0.09925427,-0
 .12323685,0.10130719,-0.00470822,0.00278298,-0.00327905,0.00112030,0.0
 0126374,-0.00153922,0.00418513,-0.00036560,-0.00166716,0.00080614,0.00
 091066,0.00112265,0.00016140,-0.00030469,-0.00019149,-0.00093006,-0.00
 100433,0.00054901,-0.10326166,0.12481829,0.00026405,0.00040806,-0.0004
 8608,0.00001937,-0.00004884,0.00001342,-0.00002145,-0.00002171,-0.0000
 0541,0.00003254,-0.00000272,0.00001342,0.00001273,0.00002960,0.0000217
 1,0.00001772,0.00000203,0.00003699,0.00000134,-0.00000110,-0.00000052,
 -0.00000597,-0.00000446,0.00000128,-0.00000299,-0.00000729,0.00001019,
 -0.00000715,-0.00000940,0.00000884,0.00000100,-0.00001049,0.00000178,0
 .00569469,-0.00492822,0.01079380,-0.10386194,0.10067868,-0.18363877,-0
 .01587729,0.01553267,-0.00772528,0.00080019,-0.00119579,-0.00560339,0.
 00182284,-0.00175546,-0.00050492,0.00005434,-0.00029794,0.00077320,0.0
 0010415,-0.00008408,-0.00007425,0.00059127,-0.00043218,0.00074330,0.11
 206671,-0.10962563,0.18556776,0.00051343,0.00015416,0.00176086,-0.0001
 6620,-0.00010340,-0.00013135,-0.00009585,-0.00008353,0.00002429,0.0002
 3939,-0.00000084,0.00001371,0.00012280,0.00025576,0.00006562,-0.000020
 39,-0.00002835,0.00024410,-0.00000619,-0.00002409,-0.00000209,-0.00002
 592,-0.00000835,-0.00000504,-0.00000704,-0.00002443,0.00000410,0.00001
 884,0.00001313,0.00000712,0.00000045,0.00000027,-0.00000309,-0.0007884
 9,0.00248915,0.00259321,-0.00109953,0.00429594,-0.00121426,0.00161088,
 -0.00202550,-0.01904146,-0.04728070,0.02444301,-0.04323301,0.00395580,
 -0.00597512,0.01165936,-0.00055756,-0.00123061,-0.00039856,-0.00007932
 ,0.00023668,-0.00008103,-0.00098806,-0.00183344,0.00082058,0.00102737,
 0.00052078,-0.00099069,0.04258473,0.00102761,-0.00014538,0.00191401,-0
 .00018261,0.00000872,-0.00012146,-0.00002165,-0.00006333,-0.00007598,0
 .00017232,-0.00005793,0.00003455,0.00011792,0.00015819,0.00004056,-0.0
 0004096,0.00003563,0.00021370,-0.00000579,-0.00002095,-0.00000339,-0.0
 0002953,0.00000585,-0.00000443,-0.00002368,-0.00003168,-0.00000656,0.0
 0001167,0.00000980,0.00001073,-0.00000182,-0.00000112,-0.00000840,0.00
 304640,-0.00096583,-0.00208330,0.00409268,-0.00141150,0.00164025,-0.00
 201446,0.00092461,0.01730395,0.02335027,-0.04896086,0.04373392,-0.0062
 9242,0.00576255,-0.01402908,-0.00135989,-0.00059466,0.00048764,0.00016
 823,-0.00023580,-0.00008570,-0.00152569,-0.00097069,-0.00075231,0.0004
 9566,0.00114504,0.00099636,-0.02205803,0.04453267,-0.00055490,-0.00064
 578,-0.00035639,-0.00000733,0.00004850,-0.00001658,0.00002753,-0.00000
 322,-0.00005882,-0.00000797,-0.00000271,0.00003122,0.00000196,-0.00006
 733,0.00007715,-0.00002086,0.00004445,0.00001973,0.00000893,0.00001106
 ,0.00001117,0.00002618,0.00002857,0.00001015,-0.00000430,-0.00001383,0
 .00000037,0.00000736,0.00000763,0.00000269,-0.00000310,0.00000081,-0.0
 0000066,0.00181079,-0.00162095,-0.00215644,-0.00064750,0.00070405,0.00
 003609,0.00126229,-0.00138387,-0.00247113,-0.04277553,0.04474074,-0.33
 538130,-0.00548314,0.00574617,-0.01038343,-0.00071127,0.00094732,-0.00
 007422,0.00001439,-0.00006602,-0.00033195,-0.00032996,0.00035610,0.000
 11808,0.00010965,-0.00004449,-0.00012090,0.04748386,-0.04897384,0.3506
 5573,-0.00220077,-0.00272837,-0.00001512,-0.00016364,0.00034419,0.0000
 3014,0.00028677,0.00038228,-0.00012177,-0.00005510,0.00010331,-0.00012
 184,0.00026472,0.00000358,-0.00008257,0.00020688,0.00000989,0.00017991
 ,-0.00001720,0.00001334,0.00004749,0.00003010,-0.00000979,0.00003091,0
 .00003732,-0.00001376,-0.00003038,-0.00000032,0.00002585,-0.00004299,-
 0.00002777,0.00002823,-0.00000872,0.00364469,-0.00175294,0.00289979,-0
 .00284206,0.00334554,0.00298935,-0.00253558,0.00273095,-0.00363029,0.0
 0416840,-0.00181324,-0.00219221,-0.00113018,0.01340510,-0.00054709,-0.
 01691980,-0.01683961,-0.00030818,-0.01667349,-0.01229447,-0.00047721,-
 0.00040294,-0.00011039,-0.00004720,-0.00033196,-0.00003588,-0.00000523
 ,0.00027004,0.00004783,0.00013056,0.30324134,0.00097166,0.00117580,0.0
 0000325,0.00006780,-0.00015056,-0.00000923,-0.00013265,-0.00015204,0.0
 0006242,0.00002391,-0.00003667,0.00004255,-0.00009836,0.00001428,0.000
 03031,-0.00007322,0.00001468,-0.00005970,0.00000678,-0.00000519,-0.000
 01837,-0.00001473,0.00000112,-0.00001490,-0.00001943,0.00000005,0.0000
 1467,0.00000059,-0.00001121,0.00001641,0.00001250,-0.00000923,0.000004
 05,-0.00169391,0.00156937,-0.00141173,0.00141536,-0.00156496,-0.001775
 64,0.00122728,-0.00125738,0.00208671,-0.00197395,0.00160270,0.00097416
 ,0.00504300,-0.00647356,0.00062434,-0.00551043,-0.03569854,0.00036451,
 -0.01370877,-0.03830908,-0.02101699,0.00005444,-0.00001358,-0.00000518
 ,0.00000916,-0.00005480,0.00001905,-0.00013838,-0.00002961,-0.00006787
 ,0.08922560,0.29980991,-0.00027358,-0.00032369,-0.00011943,-0.00000175
 ,0.00002458,0.00000639,0.00003426,0.00004062,0.00000273,-0.00001721,0.
 00002292,-0.00000387,0.00001370,-0.00002069,-0.00001020,0.00003452,0.0
 0003020,0.00001543,-0.00000180,0.00000469,0.00000683,0.00001500,0.0000
 0914,0.00000593,-0.00000714,-0.00001031,-0.00000522,0.00000010,-0.0000
 0160,-0.00000241,-0.00000316,0.00000258,-0.00000142,0.00122286,0.00055
 304,0.00021304,-0.00051144,0.00000148,0.00052205,-0.00014271,0.0007851
 5,-0.00042484,-0.00019430,-0.00114206,-0.00036048,-0.00061875,0.001589
 55,0.00101157,-0.00061157,-0.00058206,-0.00491159,0.00286921,-0.019911
 05,-0.03545617,0.00008678,0.00010312,0.00002260,-0.00015494,-0.0001176
 0,0.00001547,-0.00007077,0.00008751,0.00012136,0.00421146,0.00524161,0
 .22366024,0.00003207,0.00007190,0.00000530,0.00001610,-0.00001196,0.00
 000009,-0.00002884,-0.00003029,0.00000330,0.00000225,-0.00001609,0.000
 01033,-0.00001221,0.00000753,0.00001648,-0.00003019,-0.00001437,-0.000
 01894,0.00000069,-0.00000031,-0.00000313,-0.00000049,0.00000148,-0.000
 00133,-0.00000202,0.00000238,0.00000276,-0.00000019,-0.00000177,0.0000
 0207,0.00000374,0.00000028,0.00000092,-0.00018934,0.00002206,-0.000220
 18,0.00008442,0.00005242,-0.00019496,0.00018307,-0.00019617,0.00005541
 ,-0.00030808,0.00014417,0.00006588,-0.00018972,-0.00079489,-0.00013503
 ,0.00059907,-0.00058066,0.00806862,-0.00269257,0.00680603,-0.00171857,
 0.00001141,0.00001347,-0.00000129,0.00000716,-0.00000852,0.00000438,0.
 00003267,0.00001892,-0.00002451,-0.02469346,-0.01836254,-0.01587806,0.
 36275068,-0.00015906,-0.00024896,-0.00001826,-0.00003662,0.00005909,0.
 00001248,0.00006666,0.00007307,-0.00001256,-0.00002142,0.00003060,-0.0
 0002869,0.00005037,-0.00001481,-0.00002870,0.00004732,0.00000179,0.000
 04745,-0.00000248,0.00000241,0.00000756,0.00000569,-0.00000004,0.00000
 473,0.00000548,-0.00000390,-0.00000405,-0.00000013,0.00000267,-0.00000
 633,-0.00000623,0.00000258,-0.00000134,0.00050940,-0.00042301,0.000496
 96,-0.00038697,0.00037535,0.00059924,-0.00041075,0.00050671,-0.0005974
 6,0.00060338,-0.00060742,-0.00033601,-0.00097541,0.00142065,0.00013292
 ,0.00111417,-0.00029842,-0.00583867,-0.00382542,-0.00293263,-0.0023656
 6,-0.00003058,-0.00000564,0.00000044,-0.00001895,0.00001420,-0.0000075
 8,-0.00000555,-0.00000529,0.00004703,-0.01744743,-0.02415573,-0.008121
 26,-0.18784395,0.30595594,-0.00017294,-0.00025203,-0.00000366,-0.00002
 765,0.00004398,0.00000881,0.00004204,0.00005549,-0.00000683,-0.0000146
 2,0.00002352,-0.00002436,0.00003982,-0.00000887,-0.00001879,0.00003019
 ,-0.00000754,0.00003326,-0.00000187,0.00000133,0.00000543,0.00000478,-
 0.00000029,0.00000407,0.00000690,-0.00000104,-0.00000316,0.00000040,0.
 00000371,-0.00000565,-0.00000323,0.00000367,-0.00000046,0.00045816,-0.
 00031671,0.00044433,-0.00033891,0.00040766,0.00042535,-0.00027771,0.00
 032900,-0.00052396,0.00050303,-0.00041698,-0.00027780,-0.00081717,0.00
 092795,-0.00017754,-0.00007054,-0.00079028,0.00041366,-0.00211339,-0.0
 0030134,0.00022205,-0.00002457,-0.00000454,-0.00000051,-0.00002112,0.0
 0000547,-0.00000291,0.00000234,-0.00000332,0.00002013,-0.01800666,-0.0
 1075305,-0.04161311,0.03017297,-0.04713644,0.81097676,0.00005321,0.000
 04727,0.00000002,0.00000104,-0.00000704,-0.00000174,0.00000018,0.00000
 136,0.00000307,0.00000120,0.00000480,0.00000030,-0.00000746,-0.0000044
 2,-0.00000334,0.00000186,0.00000397,-0.00000287,0.00000016,-0.00000109
 ,-0.00000056,-0.00000016,0.00000051,-0.00000032,-0.00000028,-0.0000003
 5,0.00000067,-0.00000014,0.00000038,0.00000060,-0.00000058,-0.00000053
 ,-0.00000003,-0.00001238,0.00002841,0.00000394,0.00002740,-0.00011619,
 0.00002166,0.00001361,0.00006231,0.00006427,-0.00003473,-0.00006345,0.
 00002360,-0.00005461,-0.00029012,0.00022656,0.00132863,0.00078187,-0.0
 0392975,-0.00082679,-0.00325355,-0.00126563,0.00001620,0.00000407,0.00
 000142,0.00000915,0.00000795,-0.00000145,-0.00003640,-0.00001959,0.000
 00724,-0.01982016,-0.00103743,0.00587266,-0.15937192,0.09878906,-0.056
 57364,0.48893585,0.00036151,0.00061309,0.00003579,0.00007587,-0.000126
 19,-0.00003215,-0.00011763,-0.00016223,0.00001416,0.00005069,-0.000066
 10,0.00007113,-0.00013515,0.00001044,0.00005646,-0.00009853,0.00001323
 ,-0.00011403,0.00000588,-0.00000468,-0.00001662,-0.00001422,0.00000232
 ,-0.00000993,-0.00001401,0.00000640,0.00000710,0.00000008,-0.00000595,
 0.00001567,0.00001025,-0.00001008,0.00000159,-0.00121420,0.00103379,-0
 .00106884,0.00103890,-0.00117721,-0.00119775,0.00080912,-0.00082780,0.
 00153699,-0.00128027,0.00127576,0.00083089,0.00271975,-0.00303865,0.00
 042636,-0.00343742,0.00115624,-0.00390060,0.00406187,-0.00479972,0.003
 24611,0.00005147,-0.00002467,-0.00000392,0.00004931,-0.00001784,0.0000
 1212,-0.00003938,0.00000092,-0.00005924,-0.00438553,-0.05238890,-0.015
 94071,0.11250880,-0.13571046,0.05276046,-0.29959515,0.40003798,-0.0002
 3612,-0.00036646,-0.00002403,-0.00005078,0.00008008,0.00001693,0.00008
 869,0.00010546,-0.00001527,-0.00003026,0.00004461,-0.00004317,0.000069
 49,-0.00001853,-0.00003722,0.00006543,0.00000189,0.00006258,-0.0000030
 4,0.00000352,0.00001067,0.00000818,-0.00000195,0.00000667,0.00000952,-
 0.00000438,-0.00000573,-0.00000026,0.00000513,-0.00000925,-0.00000723,
 0.00000532,-0.00000151,0.00072690,-0.00068608,0.00073112,-0.00061958,0
 .00065883,0.00084883,-0.00061854,0.00063250,-0.00087949,0.00090350,-0.
 00069422,-0.00046277,-0.00126671,0.00204466,-0.00002816,0.00278859,0.0
 0153581,-0.00475342,-0.00505402,-0.00217303,-0.00235981,-0.00005050,-0
 .00001002,-0.00000161,-0.00002625,0.00002237,-0.00000780,0.00000546,0.
 00000107,0.00006003,0.00490085,-0.01877460,-0.01232787,-0.04815596,0.0
 3611907,-0.14114348,-0.10615093,0.07629536,0.58823774,-0.00004154,-0.0
 0013516,-0.00000927,-0.00001392,0.00002192,0.00000734,0.00001797,0.000
 03646,0.00000309,-0.00001255,0.00001282,-0.00001672,0.00003464,-0.0000
 0010,-0.00001061,0.00002175,-0.00000088,0.00002780,-0.00000117,0.00000
 137,0.00000310,0.00000336,-0.00000063,0.00000129,0.00000339,0.00000016
 ,-0.00000064,-0.00000058,-0.00000008,-0.00000330,-0.00000158,0.0000024
 1,-0.00000006,0.00029994,-0.00024751,0.00022559,-0.00025640,0.00031570
 ,0.00023408,-0.00020585,0.00009168,-0.00037457,0.00029740,-0.00022986,
 -0.00016954,-0.00041600,0.00048110,-0.00032158,0.00091622,0.00123613,0
 .00483612,-0.00211969,0.00255379,-0.00321521,-0.00000461,0.00001154,0.
 00000142,0.00000305,0.00000845,-0.00000107,0.00000932,0.00001012,0.000
 01178,-0.01719760,-0.00679067,-0.00606549,-0.00499586,0.00556362,-0.02
 122880,-0.07885998,0.03614180,0.02213686,0.43814155,0.00036175,0.00056
 968,0.00003990,0.00007879,-0.00012209,-0.00002600,-0.00012691,-0.00015
 939,0.00001831,0.00004362,-0.00007293,0.00006896,-0.00011132,0.0000219
 7,0.00005798,-0.00010282,0.00000442,-0.00010427,0.00000477,-0.00000406
 ,-0.00001641,-0.00001228,0.00000375,-0.00000968,-0.00001493,0.00000572
 ,0.00000818,0.00000022,-0.00000677,0.00001482,0.00001139,-0.00000859,0
 .00000217,-0.00110471,0.00112641,-0.00113293,0.00093080,-0.00106465,-0
 .00125751,0.00082260,-0.00091071,0.00136666,-0.00127120,0.00112168,0.0
 0073772,0.00267168,-0.00294032,0.00022851,-0.00412947,0.00103782,0.003
 12982,0.00182704,-0.00134089,0.00234153,0.00006160,-0.00000322,-0.0000
 0417,0.00004309,-0.00003120,0.00001336,-0.00001274,0.00000660,-0.00008
 245,-0.00912027,-0.04822081,0.01803048,-0.00213875,0.01305653,0.017822
 51,0.03338554,-0.07530717,0.00397999,-0.26367678,0.37746873,0.00022113
 ,0.00037412,0.00002035,0.00004280,-0.00007019,-0.00001655,-0.00006719,
 -0.00009529,0.00000419,0.00002873,-0.00003719,0.00004164,-0.00007713,0
 .00000374,0.00002807,-0.00005356,0.00000755,-0.00006314,0.00000329,-0.
 00000278,-0.00000929,-0.00000845,0.00000093,-0.00000585,-0.00000815,0.
 00000416,0.00000455,-0.00000008,-0.00000398,0.00000908,0.00000527,-0.0
 0000557,0.00000103,-0.00079555,0.00054201,-0.00059559,0.00068742,-0.00
 070312,-0.00069980,0.00050658,-0.00047220,0.00091780,-0.00075411,0.000
 68182,0.00048096,0.00105833,-0.00193914,0.00022303,-0.00159320,-0.0016
 9952,-0.00404200,0.00558262,-0.00509218,0.00478656,0.00003233,-0.00001
 312,0.00000059,0.00003876,-0.00000047,0.00000357,-0.00003055,-0.000011
 43,-0.00003113,-0.00492297,0.02179315,-0.01989438,-0.02083569,0.036739
 41,-0.04080721,0.02483343,-0.02087075,-0.28857082,0.10056848,-0.116709
 89,0.66126179,0.00004667,0.00017335,0.00001114,0.00001307,-0.00001058,
 -0.00000624,-0.00001356,-0.00004093,-0.00001802,0.00001500,-0.00001740
 ,0.00001931,-0.00004865,-0.00001068,0.00001490,-0.00002845,-0.00000098
 ,-0.00003643,0.00000203,-0.00000060,-0.00000342,-0.00000304,0.00000073
 ,-0.00000256,-0.00000148,0.00000132,0.00000023,-0.00000010,-0.00000063
 ,0.00000422,0.00000206,-0.00000226,-0.00000018,-0.00042761,0.00014097,
 -0.00019494,0.00031153,-0.00025918,-0.00015797,0.00019024,-0.00001150,
 0.00034461,-0.00032143,0.00011779,0.00019698,-0.00016059,-0.00106840,0
 .00021315,0.00211947,-0.00094799,-0.00775475,0.00524067,-0.00469868,0.
 00219179,0.00001240,-0.00000804,0.00000047,0.00000887,0.00000219,0.000
 00205,-0.00002132,-0.00001197,0.00000338,-0.03344384,-0.01832317,0.020
 22605,0.02492735,-0.00494616,0.00026156,-0.01640691,0.00552602,0.02584
 208,-0.17906855,0.12567271,0.02366107,0.39569154,-0.00016902,-0.000309
 99,-0.00001656,-0.00003684,0.00005148,0.00001228,0.00005169,0.00007641
 ,0.00000055,-0.00002273,0.00003588,-0.00003666,0.00006179,-0.00000226,
 -0.00002600,0.00004761,-0.00000791,0.00005439,-0.00000261,0.00000142,0
 .00000738,0.00000556,-0.00000313,0.00000435,0.00000714,-0.00000058,-0.
 00000300,0.00000041,0.00000351,-0.00000744,-0.00000474,0.00000402,-0.0
 0000051,0.00061292,-0.00058764,0.00052084,-0.00054750,0.00064039,0.000
 56100,-0.00039327,0.00029660,-0.00074456,0.00063509,-0.00047324,-0.000
 36695,-0.00094033,0.00152371,-0.00036354,0.00017103,0.00015624,0.00577
 258,-0.00442583,0.00478192,-0.00196056,-0.00002708,0.00001153,-0.00000
 036,-0.00002323,0.00000954,-0.00000281,0.00003598,0.00000194,0.0000181
 6,-0.01609207,-0.02270976,0.00253400,-0.00319819,0.00149330,-0.0065615
 0,0.01748101,0.00620178,-0.03875939,0.10956239,-0.14245005,-0.00943254
 ,-0.20821140,0.31750344,0.00021124,0.00033817,0.00001991,0.00003314,-0
 .00005721,-0.00001312,-0.00005207,-0.00007365,0.00000887,0.00002204,-0
 .00002830,0.00003129,-0.00005732,0.00000769,0.00002405,-0.00004451,0.0
 0000482,-0.00004965,0.00000237,-0.00000301,-0.00000778,-0.00000757,0.0
 0000085,-0.00000560,-0.00000677,0.00000156,0.00000417,0.00000003,-0.00
 000279,0.00000688,0.00000418,-0.00000488,0.00000082,-0.00064084,0.0004
 6195,-0.00051282,0.00046757,-0.00055179,-0.00055223,0.00039157,-0.0003
 7240,0.00067967,-0.00068249,0.00046630,0.00041988,0.00090011,-0.001388
 19,0.00011596,0.00053746,0.00067699,-0.00143204,0.00228099,-0.00271058
 ,0.00355804,0.00002969,-0.00000534,-0.00000035,0.00002604,-0.00000151,
 0.00000283,-0.00000713,-0.00000590,-0.00004860,0.02221802,0.00456620,-
 0.03365779,0.02056215,-0.00150020,-0.05837567,0.02502366,-0.02216289,-
 0.02267538,0.03377400,-0.02237234,-0.11392464,-0.10653275,0.05436550,0
 .76550157,0.00034274,0.00051839,0.00004139,0.00007321,-0.00012367,-0.0
 0003263,-0.00012229,-0.00015340,0.00001605,0.00004735,-0.00006863,0.00
 006979,-0.00011943,0.00001484,0.00005987,-0.00009522,0.00001490,-0.000
 10893,0.00000550,-0.00000356,-0.00001540,-0.00001088,0.00000411,-0.000
 00933,-0.00001258,0.00000471,0.00000645,0.00000087,-0.00000482,0.00001
 470,0.00001102,-0.00000733,0.00000136,-0.00094570,0.00105424,-0.000909
 25,0.00082490,-0.00109877,-0.00116116,0.00064487,-0.00079370,0.0013876
 9,-0.00101201,0.00114412,0.00064729,0.00216441,-0.00224121,0.00024707,
 -0.00021334,0.00221219,-0.00093458,0.00281324,-0.00255595,0.00140739,0
 .00006167,-0.00000036,-0.00000282,0.00005546,-0.00000429,0.00001006,-0
 .00004136,-0.00001683,-0.00005929,-0.05946598,-0.00599690,-0.00621625,
 -0.13637871,0.07925552,0.08138076,-0.02852460,0.02362830,0.01163372,-0
 .01722452,0.01943243,-0.02230831,-0.10629605,0.05703151,-0.06417746,0.
 53740660,-0.00015703,-0.00001396,0.00002130,0.00002499,0.00000298,-0.0
 0000714,-0.00002490,-0.00004099,-0.00002598,0.00002072,-0.00002983,0.0
 0002639,-0.00005013,-0.00000235,0.00003662,-0.00005188,-0.00000846,-0.
 00005856,0.00000111,-0.00000117,-0.00000330,-0.00000013,0.00000273,-0.
 00000148,0.00000042,0.00000237,-0.00000042,-0.00000099,-0.00000113,0.0
 0000330,0.00000289,0.00000052,-0.00000042,-0.00028938,0.00022697,-0.00
 024863,0.00012395,0.00001399,-0.00018423,0.00011506,-0.00000080,0.0001
 7913,-0.00028401,0.00029486,0.00013428,-0.00006385,-0.00134695,0.00005
 331,-0.00061304,-0.00007464,0.00025419,0.00022499,0.00132183,-0.000681
 22,-0.00001327,-0.00000421,-0.00000849,-0.00001311,-0.00000673,0.00000
 885,0.00002416,0.00001534,-0.00001374,-0.00282655,-0.02108090,0.000737
 37,0.06915069,-0.09985593,-0.05771663,0.03948547,-0.02161197,0.0012658
 6,0.03482780,-0.01993629,0.01130723,0.04913834,-0.08675756,0.05679774,
 -0.33163004,0.42212130,0.00001224,-0.00004285,-0.00000490,0.00000602,-
 0.00001108,0.00000072,-0.00001615,-0.00000107,0.00001472,-0.00000486,0
 .00000071,-0.00000323,0.00001389,0.00000848,0.00000487,-0.00000370,-0.
 00000266,0.00000581,-0.00000034,-0.00000033,-0.00000050,0.00000221,-0.
 00000008,0.00000053,-0.00000230,0.00000109,0.00000190,0.00000009,-0.00
 000056,-0.00000054,0.00000163,0.00000097,0.00000098,0.00011514,0.00000
 009,-0.00004193,-0.00008044,0.00013998,-0.00009549,0.00001032,-0.00018
 430,-0.00008755,-0.00001129,0.00011948,-0.00005836,0.00013215,0.000119
 01,-0.00018805,-0.00108297,0.00043164,0.01041307,-0.00626942,0.0069203
 7,-0.00107606,-0.00000251,0.00000901,-0.00000256,0.00000834,-0.0000031
 3,0.00000076,0.00003664,0.00001388,-0.00002152,-0.00677638,0.00048531,
 -0.00495505,0.05980602,-0.05521896,-0.20428724,0.02295638,-0.00460145,
 0.01640878,-0.03542997,0.01338350,0.00360976,-0.04130563,0.05638692,-0
 .24828490,0.02205445,-0.03468932,0.52159892,0.00000578,-0.00003803,-0.
 00000401,0.00000615,-0.00001431,-0.00000404,-0.00001014,-0.00000744,0.
 00000643,0.00000425,-0.00000235,0.00000421,-0.00000064,0.00000401,-0.0
 0000023,0.00000171,0.00000611,-0.00000108,0.00000006,0.00000011,-0.000
 00028,-0.00000114,-0.00000018,0.,-0.00000140,-0.00000008,0.00000030,0.
 00000020,0.00000015,0.00000027,0.00000065,0.00000046,0.00000020,0.0000
 7176,0.00013270,0.00003672,0.00006722,-0.00013143,-0.00012045,0.000032
 32,-0.00007780,0.00014462,0.00002498,0.00006531,-0.00002014,0.00045490
 ,-0.00001609,-0.00000437,-0.00028436,0.00059153,0.00003437,0.00011353,
 -0.00026853,0.00006195,0.00000523,0.00000347,0.00000173,0.00000463,0.0
 0000525,-0.00000186,-0.00001752,-0.00000674,-0.00000058,-0.00302898,0.
 00613246,-0.00084313,-0.00407093,0.00395259,-0.00266304,0.00069926,0.0
 0159359,0.00141437,0.00148343,0.00120400,-0.00017011,-0.00037346,0.000
 23515,0.00010150,-0.20136230,0.15758410,-0.02642427,0.20724003,0.00001
 819,-0.00002014,-0.00000099,0.00000370,-0.00001441,-0.00000398,-0.0000
 1024,-0.00000821,0.00000685,0.00000393,-0.00000153,0.00000356,-0.00000
 023,0.00000405,0.00000019,0.00000243,0.00000456,-0.00000060,0.00000017
 ,0.00000016,-0.00000042,-0.00000059,0.00000032,-0.00000018,-0.00000082
 ,0.00000010,0.00000043,0.00000036,0.00000035,0.00000025,0.00000085,0.0
 0000058,0.00000021,0.00008431,0.00014977,0.00002204,0.00003599,-0.0001
 6437,-0.00012056,0.00001663,-0.00009822,0.00014309,0.00006428,0.000101
 95,-0.00001972,0.00016413,0.00023967,-0.00003242,-0.00022566,0.0000235
 3,0.00010099,0.00025454,-0.00030500,0.00024383,0.00000813,0.00000343,0
 .00000306,0.00000839,0.00000494,-0.00000324,-0.00001670,-0.00001206,0.
 00000239,-0.00340651,0.00695770,-0.00080946,0.00391834,-0.00495447,0.0
 0513100,0.00201835,0.00079896,-0.00122209,0.00147639,0.00108353,0.0009
 8758,0.00296072,-0.00353755,-0.00297205,0.16232725,-0.18292539,0.02671
 842,-0.16897413,0.18433610,-0.00000069,-0.00000693,0.00000714,-0.00000
 154,-0.00000191,-0.00000009,-0.00000118,0.00000033,0.00000103,0.000000
 89,0.00000007,-0.00000068,0.00000249,0.00000286,-0.00000089,-0.0000009
 1,-0.00000235,0.00000081,-0.00000016,-0.00000049,-0.00000027,-0.000001
 11,-0.00000044,0.00000006,0.00000098,0.00000048,0.00000036,0.00000019,
 0.00000063,-0.00000033,0.00000007,0.00000010,0.00000008,-0.00000302,-0
 .00003591,-0.00000580,-0.00002008,0.00001215,-0.00000168,0.00001177,-0
 .00001789,-0.00000075,0.00002073,0.00000670,-0.00002419,0.00003845,-0.
 00001971,0.00003174,-0.00007074,0.00004286,0.00016142,0.00005822,0.000
 12612,-0.00008455,0.00000082,0.00000073,-0.00000073,-0.00000004,0.0000
 0078,-0.00000038,-0.00000672,-0.00000368,-0.00000486,-0.00021988,0.000
 42930,0.00064394,0.01502917,-0.01509148,0.00969213,0.00295253,-0.00144
 120,-0.00414539,-0.00174254,0.00112454,-0.00519299,-0.01772973,0.01691
 955,0.00461546,-0.02670539,0.02616057,-0.06270198,0.02881344,-0.028052
 69,0.05457435,0.00001221,0.00001712,0.00000074,0.00000028,-0.00000215,
 0.00000012,-0.00000181,-0.00000212,0.00000063,-0.00000062,-0.00000067,
 0.00000084,-0.00000148,-0.00000100,0.00000030,-0.00000072,-0.00000005,
 -0.00000098,0.00000014,-0.00000002,-0.00000020,0.00000019,0.00000014,-
 0.00000006,-0.00000057,0.00000006,-0.00000017,0.00000027,-0.00000010,0
 .00000035,0.00000029,-0.00000004,0.00000004,-0.00000115,0.00000132,-0.
 00001324,0.00000821,-0.00000595,-0.00000755,0.00001128,-0.00001739,0.0
 0000513,-0.00000837,0.00001047,0.00000998,0.00000686,-0.00002095,-0.00
 001642,-0.00016316,0.00000586,0.00032513,-0.00048250,-0.00000457,0.000
 21342,0.00000133,-0.00000218,0.00000067,0.00000224,-0.00000089,0.00000
 006,-0.00000141,0.00000242,-0.00000033,0.00152305,0.00283221,-0.006304
 12,-0.04960496,0.01700076,-0.02390023,0.00180103,-0.00005626,-0.017079
 01,-0.00198563,0.00345029,-0.00120057,-0.00118466,0.00361608,0.0029691
 3,0.00639609,-0.00785762,0.01663798,-0.00075143,-0.00107644,-0.0010559
 1,0.04266307,-0.00000474,-0.00000131,-0.00000305,0.00000090,0.00000029
 ,0.00000020,0.00000120,0.00000060,0.00000042,-0.00000036,0.00000127,0.
 00000061,0.00000003,-0.00000129,0.00000010,-0.00000008,0.00000025,-0.0
 0000071,-0.00000011,0.00000005,0.00000024,0.00000036,0.00000010,0.0000
 0035,-0.00000016,0.00000010,-0.00000056,-0.00000003,-0.00000035,0.0000
 0013,-0.00000014,-0.00000008,0.,0.00001113,0.00000439,0.00000492,0.000
 01439,0.00000347,0.00000260,0.00000424,-0.00000465,0.00000207,0.000002
 33,0.00000022,0.00000847,-0.00002971,-0.00000348,-0.00004626,0.0000105
 3,0.00008697,0.00035629,-0.00056334,0.00002972,0.00011414,-0.00000034,
 -0.00000257,0.00000120,0.00000094,-0.00000195,-0.00000053,-0.00000268,
 0.00000325,0.00000229,0.00092010,0.00376726,-0.00721001,0.01788013,-0.
 05271910,0.05503208,-0.00410002,0.00070131,0.01831391,0.00435636,-0.00
 087938,0.00151146,0.00279962,-0.00013989,-0.00175284,-0.00315584,0.003
 51328,-0.01127179,-0.00107126,-0.00080136,0.00050179,-0.01625937,0.046
 42694,0.00002161,0.00003450,0.00000036,0.00000365,-0.00000520,-0.00000
 087,-0.00000479,-0.00000752,0.00000088,0.00000160,-0.00000277,0.000003
 15,-0.00000566,0.00000014,0.00000272,-0.00000442,0.00000026,-0.0000047
 7,0.00000033,-0.00000010,-0.00000081,-0.00000038,0.00000035,-0.0000003
 5,-0.00000064,0.00000039,0.00000028,-0.00000005,-0.00000048,0.00000081
 ,0.00000051,-0.00000060,0.00000009,-0.00005386,0.00004402,-0.00005815,
 0.00005299,-0.00005326,-0.00005113,0.00003713,-0.00004504,0.00006505,-
 0.00005884,0.00004903,0.00003992,0.00009466,-0.00013146,0.00000323,0.0
 0001015,0.00015084,-0.00014864,0.00003125,-0.00009112,0.00008635,0.000
 00365,-0.00000095,0.00000053,0.00000287,-0.00000194,0.00000064,-0.0000
 0280,0.00000206,-0.00000141,0.00024573,0.00052372,-0.00047941,-0.02694
 702,0.05152414,-0.34540605,0.00154744,-0.00061703,-0.00173139,-0.00009
 771,0.00049201,0.00000288,0.00163220,-0.00106675,-0.00150826,-0.004073
 28,0.00513116,-0.00893830,0.00005366,-0.00031945,0.00032104,0.02837925
 ,-0.05592891,0.35788683,0.00000704,0.00000946,0.00000166,0.00000147,-0
 .00000325,-0.00000112,-0.00000273,-0.00000343,0.00000044,0.00000141,-0
 .00000118,0.00000155,-0.00000195,0.00000096,0.00000033,-0.00000124,0.0
 0000002,-0.00000159,0.00000008,-0.00000009,-0.00000032,-0.00000037,0.0
 0000011,-0.00000014,-0.00000009,0.00000019,0.00000006,0.00000003,-0.00
 000006,0.00000028,0.00000004,-0.00000022,0.00000006,-0.00001419,0.0000
 3203,-0.00001677,0.00002567,-0.00004210,-0.00003541,0.00001450,-0.0000
 3675,0.00004856,-0.00000468,0.00004849,0.00000904,0.00014538,0.0000499
 4,0.00000518,-0.00041708,0.00004416,-0.00041271,0.00001471,-0.00044729
 ,0.00035522,-0.00000051,-0.00000308,-0.00000017,0.00000119,-0.00000150
 ,0.00000017,-0.00000378,-0.00000082,-0.00000056,0.00571955,-0.00164567
 ,-0.00252787,-0.00794823,0.00415366,0.01183493,-0.19534153,0.12585083,
 0.10243104,0.00102281,-0.00138020,-0.00228975,0.00091989,0.00113850,-0
 .00053693,-0.00091822,0.00312044,-0.00158753,0.00022963,0.00065461,0.0
 0071441,-0.00032072,-0.00119417,-0.00041473,0.19766698,0.00003317,0.00
 004295,0.00000214,0.00000403,-0.00000867,-0.00000150,-0.00000758,-0.00
 000943,0.00000110,0.00000184,-0.00000453,0.00000420,-0.00000650,0.0000
 0088,0.00000221,-0.00000508,-0.00000010,-0.00000514,0.00000032,-0.0000
 0009,-0.00000101,-0.00000050,0.00000034,-0.00000047,-0.00000093,0.0000
 0068,0.00000003,0.00000009,-0.00000057,0.00000107,0.00000076,-0.000000
 60,0.00000019,-0.00005299,0.00005739,-0.00005884,0.00005735,-0.0000847
 4,-0.00007514,0.00004131,-0.00007570,0.00009393,-0.00004311,0.00008871
 ,0.00003742,0.00023605,-0.00000085,0.00002044,-0.00059802,0.00019524,-
 0.00038117,-0.00010908,-0.00044403,0.00047705,0.00000326,-0.00000411,0
 .00000012,0.00000420,-0.00000383,0.00000056,-0.00000525,0.00000142,-0.
 00000235,0.00710511,-0.00139597,-0.00351858,0.00568655,-0.00418384,-0.
 00687806,0.12148395,-0.12529652,-0.07353803,-0.00519036,0.00385056,0.0
 0086087,0.00127326,0.00187968,0.00147285,0.00244394,0.00016362,0.00146
 366,0.00044929,0.00034801,-0.00052922,-0.00110561,-0.00085789,0.000056
 94,-0.13029836,0.12583433,0.00000982,0.00001289,0.00000117,0.00000058,
 -0.00000219,-0.00000047,-0.00000205,-0.00000249,0.00000077,0.00000080,
 -0.00000084,0.00000059,-0.00000117,0.00000027,0.00000045,-0.00000132,-
 0.00000022,-0.00000079,0.00000017,-0.00000006,-0.00000035,-0.00000015,
 0.00000016,-0.00000015,0.00000017,0.00000032,0.00000025,0.00000005,0.0
 0000011,0.00000024,0.00000018,-0.00000013,0.00000006,-0.00001074,0.000
 01709,-0.00001179,0.00001337,-0.00002228,-0.00001915,0.00001117,-0.000
 01911,0.00002185,-0.00001353,0.00001386,0.00000694,0.00005144,-0.00001
 348,0.00000070,-0.00012527,0.00012916,0.00003627,-0.00001516,-0.000019
 49,-0.00001118,0.00000159,-0.00000028,0.00000009,0.00000086,-0.0000009
 6,0.00000039,-0.00000068,0.00000054,-0.00000067,0.00067830,-0.00017699
 ,0.00034299,-0.01074978,0.00749149,0.01268556,0.10081108,-0.07517687,-
 0.12653457,0.01942435,-0.01451984,-0.00396233,-0.00007209,-0.00004148,
 -0.00554321,-0.00226516,0.00283528,-0.00205622,-0.00031199,0.00026711,
 0.00092958,0.00059514,-0.00089439,0.00001958,-0.10837884,0.08053354,0.
 12308641,0.00001052,0.00001010,-0.00000128,0.00000188,-0.00000428,-0.0
 0000099,-0.00000365,-0.00000334,0.00000249,0.00000081,-0.00000043,0.00
 000146,-0.00000179,0.00000002,0.00000108,-0.00000143,0.00000093,-0.000
 00097,0.00000013,-0.00000004,-0.00000030,0.00000018,0.00000036,-0.0000
 0012,-0.00000040,0.,0.00000015,0.00000013,-0.00000020,0.00000032,0.000
 00023,-0.00000010,-0.00000002,-0.00000063,0.00004695,-0.00001233,0.000
 02326,-0.00004745,-0.00003884,0.00001679,-0.00003311,0.00004267,-0.000
 01643,0.00003350,0.00001051,0.00013359,0.00005048,0.00000721,-0.000445
 86,0.00012380,0.00036957,-0.00040472,0.00029886,-0.00011254,0.00000151
 ,-0.00000143,0.00000003,-0.00000008,-0.00000305,0.00000029,-0.00000015
 ,0.00000135,-0.00000170,0.00504740,-0.00130845,0.00395344,0.00046525,0
 .00132218,0.00181971,0.00450361,-0.00423411,0.00484444,-0.14208690,0.0
 9199411,-0.11675570,-0.00642675,0.00393806,-0.01697667,-0.00178919,0.0
 0388719,0.00118867,0.00037311,0.00059752,-0.00091867,0.00074677,0.0001
 3388,0.00002988,-0.00065507,-0.00083607,-0.00059479,0.14088914,0.00003
 282,0.00004087,0.00000311,0.00000340,-0.00000955,-0.00000248,-0.000008
 01,-0.00000882,0.00000370,0.00000244,-0.00000268,0.00000302,-0.0000065
 0,-0.00000047,0.00000285,-0.00000516,0.00000050,-0.00000486,0.00000041
 ,-0.00000053,-0.00000110,-0.00000079,0.00000062,-0.00000024,-0.0000005
 5,0.00000036,0.00000037,0.00000014,-0.00000031,0.00000085,0.00000082,-
 0.00000048,0.00000004,-0.00003493,0.00007839,-0.00004986,0.00005261,-0
 .00009043,-0.00007305,0.00004450,-0.00006085,0.00008680,-0.00005976,0.
 00006234,0.00004033,0.00020576,-0.00000628,0.00001006,-0.00056565,0.00
 022593,0.00031070,-0.00012883,0.00021867,-0.00015505,0.00000429,-0.000
 00323,0.00000038,0.00000269,-0.00000449,0.00000054,-0.00000224,0.00000
 222,-0.00000309,0.00589785,-0.00098897,0.00528382,0.00177313,0.0016408
 1,-0.00193658,-0.00678360,0.00518946,-0.00360683,0.08839448,-0.1056736
 8,0.09338220,0.00457296,-0.00389214,0.01000319,0.00298901,-0.00027086,
 -0.00094859,0.00032697,0.00039945,0.00067611,0.00002118,0.00076851,-0.
 00014017,-0.00090272,-0.00137677,0.00050080,-0.09432735,0.10471580,-0.
 00001206,-0.00001738,0.00000008,-0.00000115,0.00000302,0.00000029,0.00
 000182,0.00000289,-0.00000116,-0.00000002,0.00000071,-0.00000103,0.000
 00211,0.00000025,-0.00000037,0.00000136,0.00000012,0.00000133,-0.00000
 017,-0.00000007,0.00000034,-0.00000012,-0.00000037,0.00000018,0.000000
 18,-0.00000035,-0.00000013,-0.00000011,0.00000008,-0.00000039,-0.00000
 022,0.00000021,0.,0.00001820,-0.00001215,0.00001345,-0.00001879,0.0000
 2500,0.00001946,-0.00001183,0.00001973,-0.00002669,0.00001679,-0.00002
 159,-0.00001300,-0.00004805,0.00003056,-0.00000465,0.00008993,-0.00012
 930,0.00010786,-0.00000498,0.00016168,-0.00000397,-0.00000134,0.000001
 08,0.00000016,-0.00000200,0.00000024,-0.00000018,0.00000200,-0.0000008
 3,0.00000069,-0.00023639,0.00000023,0.00046251,0.00132318,-0.00047975,
 -0.00486392,-0.01644038,0.01258452,-0.00880128,-0.11475560,0.09594678,
 -0.19955193,0.00552296,-0.00464580,0.01089934,0.00196430,-0.00214061,-
 0.00076609,0.00013443,-0.00006177,0.00073323,-0.00079445,0.00091607,-0
 .00001437,0.00035419,-0.00047347,0.00071820,0.12347750,-0.10220196,0.2
 0123782,0.00001727,0.00002951,0.00000243,0.00000143,-0.00000252,-0.000
 00126,-0.00000255,-0.00000407,0.00000024,0.00000091,-0.00000184,0.0000
 0128,-0.00000292,0.00000048,0.00000133,-0.00000316,-0.00000140,-0.0000
 0240,0.00000037,-0.00000032,-0.00000061,-0.00000093,-0.00000017,-0.000
 00007,0.,0.00000038,0.00000007,0.00000002,-0.00000008,0.00000035,0.000
 00019,-0.00000031,0.00000008,-0.00003063,0.00001857,-0.00003011,0.0000
 2890,-0.00003515,-0.00002323,0.00002780,-0.00001689,0.00003310,-0.0000
 2451,0.00001485,0.00002395,0.00003694,-0.00006623,0.00002510,-0.000068
 73,0.00002533,-0.00042148,0.00016677,-0.00012724,-0.00009241,0.0000033
 4,-0.00000092,0.00000079,0.00000178,-0.00000303,-0.00000024,-0.0000045
 9,-0.00000308,-0.00000075,0.00010579,0.00369057,0.00615689,-0.00005004
 ,0.00295743,-0.00296220,-0.00206985,0.00352171,0.00025246,-0.00197790,
 0.00177237,0.01666083,-0.07685400,0.03886203,0.08458994,0.00830414,-0.
 00782909,-0.01146339,-0.00095888,-0.00103273,0.00086100,0.00091922,-0.
 00006369,-0.00045077,0.00053808,0.00009891,0.00090644,-0.00029897,-0.0
 0113700,-0.00053067,0.07236352,-0.00000354,0.00000238,0.00000172,0.,0.
 00000159,-0.00000045,0.00000126,0.00000073,-0.00000022,0.00000106,-0.0
 0000017,-0.00000002,0.00000027,0.00000123,0.00000082,-0.00000093,-0.00
 000241,-0.00000004,-0.00000008,-0.00000050,-0.00000012,-0.00000040,0.0
 0000018,0.00000054,0.00000034,0.,-0.00000029,-0.00000009,0.,-0.0000002
 5,-0.00000026,-0.00000011,0.,-0.00000391,-0.00000333,-0.00000701,0.000
 00787,-0.00000524,-0.00000424,0.00001731,-0.00000137,0.00000457,0.0000
 1115,-0.00000296,-0.00000556,-0.00001881,0.00000342,0.00003556,0.00007
 138,0.00005419,-0.00051863,-0.00005524,-0.00012125,-0.00018493,0.00000
 108,-0.00000161,0.00000068,-0.00000020,-0.00000275,-0.00000053,-0.0000
 1096,-0.00000486,-0.00000173,-0.00067658,0.00467886,0.00676496,0.00215
 887,0.00024927,0.00208350,0.00452237,-0.00099236,-0.00031505,0.0002063
 6,-0.00138715,-0.01854877,0.04089753,-0.06773063,-0.07870291,-0.004823
 40,0.00388989,0.00868753,-0.00097868,-0.00086032,-0.00061630,-0.000066
 08,0.00085398,0.00022571,0.00035836,0.00067255,-0.00092478,-0.00132440
 ,-0.00078472,0.00067651,-0.04024054,0.06223088,-0.00001506,-0.00002563
 ,-0.00000170,-0.00000276,0.00000487,0.00000109,0.00000365,0.00000584,-
 0.00000160,-0.00000169,0.00000167,-0.00000224,0.00000458,-0.00000057,-
 0.00000210,0.00000381,0.00000046,0.00000435,-0.00000010,0.00000028,0.0
 0000070,0.00000034,-0.00000023,0.00000026,0.00000033,-0.00000039,-0.00
 000023,-0.00000009,0.00000012,-0.00000059,-0.00000033,0.00000058,-0.00
 000012,0.00004356,-0.00003702,0.00004470,-0.00003605,0.00004600,0.0000
 4695,-0.00004333,0.00003489,-0.00005474,0.00005579,-0.00003996,-0.0000
 3367,-0.00008959,0.00011165,-0.00001745,-0.00000277,-0.00015215,-0.000
 20737,-0.00012046,-0.00018021,0.00003996,-0.00000212,0.00000139,0.0000
 0035,-0.00000217,0.00000157,-0.00000019,0.00000215,-0.00000175,0.00001
 191,-0.00007340,-0.00029593,0.00023358,-0.00153507,0.00158878,-0.00299
 462,-0.00094982,0.00048182,0.00020066,-0.00161693,0.00099160,0.0040449
 3,0.08736393,-0.07549999,-0.30258617,0.00880261,-0.00864888,-0.0111750
 5,-0.00024359,0.00021665,0.00055437,0.00075038,-0.00037396,-0.00028577
 ,0.00006145,0.00008367,0.00029435,0.00049498,-0.00024084,-0.00008326,-
 0.09302760,0.08181128,0.31180685,0.00025341,0.00002258,-0.00006510,-0.
 00000501,-0.00007400,-0.00001230,-0.00000615,-0.00000404,0.00006196,0.
 00001412,0.00002339,-0.00000124,0.00002210,0.00002503,-0.00000462,0.00
 003888,-0.00000133,0.00003572,-0.00000049,0.00000135,-0.00000133,0.000
 00197,0.00000240,0.00000187,0.00000263,0.00000271,0.00000167,0.0000042
 1,-0.00000067,0.00000082,-0.00000155,-0.00000583,0.00000266,0.00054518
 ,-0.00087328,0.00014330,0.00014096,-0.00060885,0.00035699,-0.00019556,
 0.00051490,0.00106905,-0.00077234,0.00121719,-0.00226411,-0.01064518,0
 .01027924,0.01890498,-0.11159614,0.07199531,0.05750948,0.00312042,-0.0
 0755942,0.00484055,-0.00015363,0.00015490,-0.00012987,0.00008508,-0.00
 001225,-0.00007256,-0.00007958,-0.00001242,0.00015913,-0.01712692,-0.0
 1767524,0.00166921,0.00595124,-0.00480129,-0.00148955,-0.00151028,0.00
 177161,-0.00663392,-0.00226230,0.00470293,0.00494253,-0.00295711,-0.00
 436106,0.00184724,0.00194507,0.00074835,0.00658141,0.00021029,0.000392
 81,-0.00003836,0.00006316,-0.00014820,0.00020820,-0.00030310,-0.000075
 28,-0.00008089,-0.00000783,-0.00011340,0.00001679,-0.00040956,-0.00050
 073,-0.00008861,0.35056654,0.00077051,0.00101919,-0.00005924,0.0001043
 1,-0.00018227,-0.00002475,-0.00018198,-0.00017673,0.00006483,0.0000321
 3,-0.00008203,0.00008123,-0.00010596,0.00003863,0.00003842,-0.00008933
 ,0.00005252,-0.00008028,0.00000506,0.00000065,-0.00001966,-0.00001750,
 0.00000173,-0.00000799,-0.00003401,-0.00000311,0.00001382,0.00000139,-
 0.00001175,0.00001615,0.00001504,-0.00001196,0.00000524,-0.00240934,0.
 00239688,-0.00248972,0.00112230,-0.00140457,-0.00243183,0.00173727,-0.
 00236164,0.00142995,-0.00020422,0.00320616,0.00353822,0.01786056,-0.01
 461413,-0.01637014,0.05383962,-0.09878104,-0.03995094,-0.00609816,0.02
 124136,-0.01094843,0.00007641,-0.00027201,0.00011048,0.00002863,-0.000
 01359,0.00008061,-0.00007749,0.00000262,-0.00022257,-0.01581789,-0.035
 78569,0.01792236,-0.00517673,0.00490097,0.00180489,0.00152681,-0.00152
 911,0.00611809,-0.00308466,-0.00508794,0.00131361,0.00660483,-0.002257
 02,0.00170441,-0.00147417,0.00093506,-0.00735306,-0.00030922,-0.000460
 44,-0.00015913,-0.00005976,0.00001235,0.00017662,0.00024308,0.00012807
 ,-0.00011846,-0.00050087,-0.00049832,-0.00003013,0.00002356,0.00010136
 ,0.00010692,-0.20002037,0.32933480,-0.00036840,-0.00043001,0.00007294,
 0.00000459,0.00003978,-0.00000142,-0.00000856,0.00000862,-0.00003762,0
 .00001990,-0.00001053,0.00000248,-0.00000882,-0.00000631,0.00000819,-0
 .00001824,0.00002377,-0.00002062,-0.00000276,0.00000165,0.00000448,0.0
 0000101,-0.00000549,-0.00000214,0.00000211,-0.00000920,0.00000368,-0.0
 0000044,0.00000850,-0.00000531,-0.00000160,0.00000776,-0.00000124,-0.0
 0068717,0.00127213,0.00099835,-0.00013625,-0.00004496,-0.00070592,-0.0
 0030915,0.00049654,0.00089980,-0.00198195,0.00257120,-0.00058853,0.001
 03417,-0.00431833,0.01053597,0.06138047,-0.05596028,-0.19877544,0.0066
 2019,0.00426668,-0.05761461,-0.00012720,0.00022332,-0.00014156,-0.0000
 4625,0.00007308,0.00001610,-0.00002175,-0.00000252,0.00005863,0.004992
 05,0.01852082,-0.03780325,-0.00066036,0.00053906,0.00246727,0.00156038
 ,-0.00148459,0.00326217,0.00187639,-0.00189681,-0.00081435,0.00019071,
 0.00181104,0.00025135,-0.00079812,0.00082003,0.00102260,0.00000163,-0.
 00017952,-0.00004699,0.00014525,0.00018919,0.00008933,-0.00004317,0.00
 006641,-0.00001976,-0.00033175,-0.00047632,-0.00001392,-0.00027624,-0.
 00016829,0.00001835,0.04189723,-0.06899678,0.79120692,0.00013733,0.000
 27355,0.00006721,0.00000904,-0.00003812,-0.00000957,-0.00002183,-0.000
 04098,0.00001566,0.00001129,-0.00000907,0.00000551,-0.00003990,-0.0000
 0357,0.00001432,-0.00003645,-0.00001698,-0.00002696,0.00000247,-0.0000
 0288,-0.00000626,-0.00000341,0.00000256,-0.00000152,0.00000758,0.00000
 971,-0.00000217,0.00000020,-0.00000129,0.00000515,0.00000435,-0.000003
 37,0.00000007,-0.00044553,0.00021296,-0.00039955,0.00050110,-0.0002829
 5,-0.00059262,0.00021766,-0.00035803,0.00079995,-0.00068956,0.00142992
 ,0.00006583,0.00256296,-0.00108250,0.00247302,-0.02925759,0.02375887,0
 .00588124,0.00086932,0.00557138,0.02680669,-0.00008161,-0.00004284,-0.
 00005038,0.00000956,-0.00001035,-0.00000456,-0.00002854,-0.00007360,-0
 .00007691,-0.05887054,-0.01350262,0.01910635,0.00007232,0.00093191,0.0
 0144814,0.00241821,-0.00218861,0.00239205,0.00344156,-0.00231995,-0.00
 380442,-0.00448900,0.00376811,-0.00353437,-0.00327212,-0.00264628,0.00
 388513,-0.00007662,-0.00012443,0.00004400,0.00018107,0.00018366,-0.000
 14688,-0.00023103,-0.00012723,0.00009803,-0.00003385,-0.00015830,-0.00
 005175,0.00004393,0.00009277,0.00001488,-0.16830466,0.12140858,-0.0537
 8884,0.49703241,0.00025373,0.00027697,-0.00001815,-0.00002609,0.000027
 77,0.00001346,0.00005245,0.00004382,-0.00000156,-0.00003040,0.00003093
 ,-0.00002746,0.00003081,-0.00002676,-0.00003124,0.00003624,0.00001765,
 0.00004751,-0.00000038,-0.00000109,0.00000249,0.00000311,-0.00000032,-
 0.00000342,-0.00000659,-0.00001673,0.00000132,-0.00000126,-0.00000226,
 -0.00000073,-0.00000637,-0.00000297,0.00000001,-0.00010225,-0.00030863
 ,0.00025586,0.00016095,-0.00005017,0.00047382,-0.00009160,0.00013317,-
 0.00040362,0.00069887,-0.00126248,0.00015407,-0.00105099,0.00282101,-0
 .00235043,0.03853906,-0.01774307,-0.02334088,0.01834557,-0.00906256,-0
 .02179901,0.00000813,-0.00010186,0.00005144,-0.00000735,-0.00002204,0.
 00000081,-0.00003858,0.00007300,0.00009463,-0.00904633,-0.02232166,-0.
 00614251,0.00172603,-0.00101677,-0.00215954,-0.00224158,0.00293392,-0.
 00234700,-0.00221325,0.00270023,0.00337915,-0.00324886,-0.00115363,0.0
 0110024,0.00043116,0.00127953,0.00433194,-0.00020483,-0.00021294,-0.00
 007426,-0.00005688,-0.00032000,0.00011158,-0.00005310,0.00029784,0.000
 07528,0.00015728,0.00006868,-0.00008497,-0.00046706,-0.00061149,-0.000
 03584,0.10390050,-0.13880508,0.05272444,-0.29350620,0.39081985,0.00012
 233,0.00038050,0.00004457,0.00002201,-0.00002944,-0.00000829,-0.000052
 40,-0.00006016,-0.00002396,0.00000854,-0.00005357,0.00003030,-0.000056
 01,-0.00000435,0.00003394,-0.00005736,-0.00000657,-0.00005861,0.000004
 19,-0.00000053,-0.00000681,-0.00000400,0.00000275,-0.00000731,-0.00000
 313,0.00000748,0.00000407,-0.00000026,-0.00000174,0.00000643,0.0000064
 8,-0.00000255,-0.00000005,-0.00075546,0.00087213,-0.00096059,0.0004632
 6,-0.00028819,-0.00028407,0.00035417,-0.00054372,0.00003970,0.00050581
 ,0.00011514,0.00111854,0.00316497,-0.00263371,-0.00513003,0.00171173,-
 0.01163281,0.01534380,0.04170878,-0.01827787,-0.02594125,0.00006617,-0
 .00014253,0.00007339,0.00003744,-0.00003728,0.00001556,-0.00005593,0.0
 0001475,-0.00005991,0.01902808,-0.00301253,-0.01381786,-0.00620910,0.0
 0639538,0.00427120,0.00281616,-0.00351238,0.00855000,0.00510154,-0.004
 60135,-0.00429694,0.00072435,0.00598565,-0.00218102,-0.00466294,-0.002
 94022,-0.00394624,-0.00040014,-0.00051883,-0.00004754,0.00034443,0.000
 50655,-0.00011693,-0.00004650,-0.00010877,0.00012356,-0.00033504,-0.00
 030698,-0.00019423,0.00005852,0.00008137,0.00014998,-0.03783791,0.0474
 2103,-0.13580054,-0.11263417,0.07301979,0.59977754,0.00014186,0.000309
 33,-0.00003908,0.00002770,-0.00003039,0.00000031,-0.00003454,-0.000056
 04,-0.00000243,0.00000445,-0.00002924,0.00003017,-0.00005382,-0.000019
 27,0.00001749,-0.00004818,0.00000143,-0.00004261,0.00000252,0.00000011
 ,-0.00000611,0.00000577,0.00001073,0.00000286,-0.00000280,0.00000579,0
 .00000044,0.00000090,-0.00000371,0.00000656,0.00000621,-0.00000355,0.0
 0000173,-0.00047556,0.00139779,-0.00053299,0.00035434,-0.00054539,-0.0
 0064897,0.00043227,-0.00019693,0.00067072,-0.00055434,0.00039163,0.000
 41506,0.00317004,-0.00152441,-0.00085545,-0.02614368,0.02030930,-0.014
 71481,-0.18157596,0.13087681,0.03629079,0.00002203,-0.00001168,0.00000
 710,-0.00007986,-0.00007420,0.00003654,-0.00015966,-0.00001781,0.00006
 406,-0.05084689,-0.01536730,-0.02490569,-0.00456628,0.00543288,0.00256
 965,0.00357664,-0.00308579,0.00581856,0.00370880,-0.00311300,-0.003492
 61,-0.00110201,0.00216457,-0.00273111,-0.00358024,-0.00356768,-0.00293
 654,-0.00014503,-0.00024003,-0.00004954,0.00010777,0.00017964,-0.00004
 856,-0.00020450,-0.00029079,0.00009743,-0.00011636,-0.00003671,-0.0001
 3342,0.00015799,0.00024467,0.00017641,0.01202138,0.00082885,-0.0199136
 1,-0.08365558,0.03308254,0.00694420,0.45714282,0.00028850,0.00016172,-
 0.00004825,-0.00003248,0.00000849,0.00002381,0.00000810,0.00004068,0.0
 0003212,-0.00002395,0.00003874,-0.00003302,0.00005755,0.00002698,-0.00
 003323,0.00003447,-0.00002522,0.00006302,-0.00000235,-0.00000145,0.000
 00186,-0.00000491,-0.00001428,-0.00000273,0.00000249,-0.00000331,0.000
 00774,0.00000018,-0.00000249,-0.00000354,-0.00000127,-0.00000061,0.000
 00208,0.00079110,-0.00130067,0.00018126,-0.00031386,0.00027414,0.00042
 690,0.00012391,-0.00019199,-0.00052163,0.00004133,-0.00027167,-0.00026
 415,-0.00132948,0.00323982,0.00155488,0.03301870,-0.01478672,0.0316462
 7,0.11353549,-0.14448391,-0.03214715,0.00000378,-0.00000541,-0.0000016
 8,0.00002571,-0.00008407,-0.00002706,-0.00003243,-0.00007505,-0.000100
 82,-0.01130017,-0.02197637,0.00446323,-0.00341293,-0.00171690,-0.00152
 289,-0.00162810,0.00307857,-0.00446789,-0.00306200,0.00349362,0.002653
 74,0.00185028,-0.00166673,0.00290097,0.00155822,0.00121144,-0.00482224
 ,-0.00026276,-0.00026944,0.00004087,-0.00041624,-0.00056664,-0.0000008
 1,0.00021967,0.00017229,0.00007952,-0.00005611,0.00026884,-0.00011685,
 0.00000062,-0.00031399,-0.00006978,0.01162056,-0.00637496,0.02270383,0
 .03403180,-0.06427288,-0.00635002,-0.27017956,0.37885453,-0.00009960,-
 0.00037531,-0.00007020,-0.00001581,0.00002777,0.00000625,0.00003461,0.
 00004481,0.00001656,-0.00000317,0.00003741,-0.00002216,0.00005378,0.00
 001539,-0.00002195,0.00004746,-0.00000180,0.00005935,-0.00000170,0.000
 00162,0.00000542,0.00000163,-0.00000387,0.00000636,0.00000499,-0.00000
 335,-0.00000350,-0.00000136,0.00000016,-0.00000523,-0.00000504,0.00000
 223,0.00000035,-0.00071322,0.00043606,0.00098526,-0.00036656,0.0004353
 9,-0.00023309,-0.00032076,0.00015831,-0.00018670,0.00066879,-0.0008466
 5,-0.00060859,-0.00154761,0.00168404,-0.00612014,-0.01145980,0.0175532
 8,0.00932827,0.02166235,-0.02366634,-0.11689400,-0.00003514,0.00003994
 ,0.00000586,-0.00009960,0.00014363,0.00005723,0.00001755,0.00014367,0.
 00022238,-0.02482448,0.00085974,-0.02211312,-0.00152736,-0.00481615,-0
 .00122948,-0.00336373,0.00358909,-0.00381207,-0.00313516,0.00302135,0.
 00689846,0.00506475,-0.00535378,0.00502368,0.00457161,0.00160607,-0.00
 389863,0.00039747,0.00047988,0.00000016,-0.00009472,-0.00006663,0.0001
 3114,0.00043697,0.00031936,-0.00014334,-0.00014878,-0.00007939,0.00008
 757,-0.00020119,-0.00031074,-0.00008364,-0.03562354,0.01703313,-0.0398
 5062,0.02792368,-0.00331088,-0.28962242,0.10531848,-0.10682660,0.65123
 143,0.00008322,0.00006097,0.00001976,-0.00000891,0.00000122,-0.0000030
 0,-0.00000306,-0.00000097,-0.00000807,-0.00000057,-0.00000554,-0.00000
 267,0.00001109,0.00000372,-0.00000220,0.00000019,0.00000248,0.00001142
 ,0.00000104,-0.00000092,-0.00000018,-0.00000635,-0.00000600,-0.0000012
 4,-0.00000072,-0.00000042,0.00000131,-0.00000031,0.00000031,-0.0000001
 9,-0.00000035,-0.00000056,-0.00000010,-0.00000544,-0.00012454,0.000082
 31,-0.00001627,-0.00002087,0.00014786,-0.00017105,-0.00003771,-0.00006
 410,-0.00002050,0.00003196,-0.00004923,-0.00042534,-0.00078059,0.00038
 166,0.00506904,-0.00433495,-0.01011030,-0.07972751,0.03346736,0.094660
 71,0.00002744,0.00000708,0.00000754,0.00003090,0.00002166,0.00001236,-
 0.00040822,0.00078968,-0.00000139,0.00452545,0.00063938,-0.00567412,0.
 00014167,-0.00054282,0.00011957,-0.00053782,0.00006657,-0.00023729,-0.
 00034684,0.00025143,0.00031323,-0.00012723,-0.00014129,0.00018752,0.00
 003362,0.00008333,0.00044221,-0.00001665,-0.00001055,-0.00000956,0.000
 06085,0.00006569,-0.00000158,0.00006406,0.00007287,-0.00000930,0.00001
 027,-0.00000947,0.00001191,-0.00004081,-0.00000431,0.00005987,-0.00046
 543,0.00226386,-0.00217517,-0.00217944,0.00432597,0.00072249,-0.002136
 93,-0.00115944,0.02112616,0.07557155,-0.00001541,-0.00002904,0.0000217
 6,0.00000215,-0.00000748,-0.00000213,-0.00000891,-0.00000422,0.0000087
 6,0.00000914,0.00000380,-0.00000395,0.00000407,0.00001392,0.00000143,0
 .00000087,-0.00000353,-0.00000342,-0.00000063,-0.00000350,0.00000017,-
 0.00001065,-0.00001559,-0.00000032,0.00000097,-0.00000044,0.00000186,-
 0.00000069,-0.00000020,-0.00000151,-0.00000035,0.00000129,-0.00000031,
 -0.00010128,0.00005866,-0.00012930,-0.00001264,-0.00005959,-0.00015351
 ,0.00004987,-0.00017819,-0.00001422,-0.00002213,-0.00005193,0.00011183
 ,-0.00098465,-0.00046689,-0.00063866,-0.00905251,0.00627169,0.01100675
 ,0.03220790,-0.05560627,-0.05145395,0.00001656,0.00003446,-0.00000085,
 0.00003195,0.00002727,-0.00002722,0.00078001,-0.00044019,0.00015686,0.
 00483011,0.00099418,-0.00692240,0.00011262,-0.00056179,0.00025462,-0.0
 0059971,0.00002790,-0.00025710,-0.00009696,0.00029049,0.00027623,-0.00
 019473,0.00014198,0.00012530,-0.00010288,-0.00007505,0.00051978,-0.000
 01816,0.00000965,-0.00000190,0.00006854,0.00006672,-0.00000859,0.00006
 500,0.00007147,0.00000165,-0.00000208,-0.00003425,0.00000227,-0.000106
 77,-0.00007866,0.00008366,0.00278683,0.00005563,0.00283804,0.00333128,
 -0.00107684,-0.00027289,0.00215016,-0.00064283,-0.01431737,-0.03386422
 ,0.05036382,0.00005230,0.00005288,-0.00001583,-0.00000297,0.00000555,0
 .00000192,0.00000701,0.00000065,-0.00000644,-0.00000923,-0.00000243,0.
 00000160,-0.00000434,-0.00001579,-0.00000157,0.00000048,0.00000311,0.0
 0000267,0.00000074,0.00000073,-0.00000008,0.00000687,0.00000344,0.0000
 0328,-0.00000094,0.00000107,-0.00000091,0.00000096,-0.00000034,0.00000
 109,0.00000050,-0.00000073,-0.00000010,-0.00007747,0.00003808,0.000112
 49,0.00003605,-0.00004730,0.00013526,-0.00021025,0.00013270,0.00010628
 ,0.00011674,-0.00010953,-0.00032219,0.00028519,-0.00055223,0.00024013,
 0.00890123,-0.00627998,-0.01120649,0.09219046,-0.05468721,-0.31089539,
 0.00000449,-0.00000100,-0.00000369,-0.00000370,0.00001992,0.00003706,0
 .00008056,0.00013570,0.00048869,0.00069592,0.00028880,-0.00039387,-0.0
 0009115,0.00001648,0.00004886,-0.00003185,0.00004547,0.00012327,0.0000
 4220,-0.00013200,-0.00000912,0.00023787,0.00013359,0.00011781,-0.00000
 811,0.00009944,-0.00023281,-0.00001593,-0.00002733,-0.00000002,-0.0000
 0611,0.00000042,0.00000397,0.00000296,0.00000259,0.00000083,-0.0000160
 9,-0.00001488,0.00000255,-0.00010586,-0.00007611,0.00006645,-0.0013439
 4,0.00153762,-0.00285752,-0.00033400,0.00092842,0.00023289,-0.00110451
 ,0.00096968,0.00321142,-0.09993339,0.05870041,0.32109365,-0.00006765,-
 0.00011550,0.00000474,-0.00000443,0.00001071,0.00000087,0.00000860,0.0
 0001246,-0.00000215,-0.00000113,0.00000562,-0.00000468,0.00000965,0.00
 000036,-0.00000389,0.00000784,0.00000177,0.00000705,-0.00000045,0.0000
 0010,0.00000150,0.00000095,-0.00000075,0.00000056,0.00000148,-0.000000
 77,-0.00000018,0.,0.00000096,-0.00000159,-0.00000129,0.00000127,-0.000
 00001,0.00012486,-0.00007616,0.00009814,-0.00007428,0.00008124,0.00006
 228,-0.00011560,0.00010353,-0.00000526,-0.00010146,-0.00004819,-0.0002
 2414,0.00005879,0.00044703,0.00076369,0.00001303,0.00228705,-0.0014393
 9,0.00148076,0.00152944,-0.00139613,-0.00001669,0.00002370,-0.00001521
 ,-0.00001074,0.00000709,-0.00000205,0.00001753,0.00001109,0.00001966,-
 0.00288084,0.00582289,0.00403301,0.00019770,-0.00014208,-0.00017029,0.
 00019100,0.00009597,-0.00010181,0.00002878,-0.00011317,-0.00006432,-0.
 00011491,-0.00029741,-0.00037068,0.00009056,-0.00030707,0.00019919,0.0
 0005464,0.00006414,0.00000300,-0.00003508,-0.00002897,-0.00001161,-0.0
 0000817,-0.00020298,-0.00005177,-0.00000741,-0.00001981,0.00000817,0.0
 0006101,0.00007993,0.00000159,-0.00525785,0.00526821,0.00853111,-0.164
 20008,0.12032681,0.09642459,0.00467168,-0.00454887,-0.00149460,0.00058
 302,0.00009960,-0.00006246,0.16690552,0.00007850,0.00009833,0.00000827
 ,-0.00000167,-0.00000223,0.00000305,-0.00000228,-0.00000270,0.00000025
 ,-0.00000536,-0.00000095,0.00000005,-0.00000198,-0.00000425,-0.0000032
 2,0.00000118,-0.00000150,-0.00000093,0.00000083,0.00000007,-0.00000079
 ,0.00000013,-0.00000009,-0.00000164,-0.00000077,0.00000015,0.00000132,
 0.00000029,-0.00000070,0.00000089,0.00000037,-0.00000041,0.00000021,-0
 .00003381,-0.00003370,-0.00003603,0.00003033,-0.00004703,0.00003795,0.
 00000651,-0.00011643,-0.00008795,0.00007651,-0.00019422,0.00017134,0.0
 0034950,0.00046682,-0.00078407,0.00325292,-0.00026256,0.00183728,0.000
 99156,0.00131395,0.00065189,0.00001649,-0.00002146,0.00001230,0.000011
 73,-0.00001270,-0.00000062,0.00001325,0.00002204,-0.00001218,-0.003474
 52,0.00662991,0.00391481,0.00048449,-0.00049879,-0.00010061,-0.0001161
 2,-0.00014348,-0.00023919,0.00020818,-0.00005936,-0.00028515,-0.000359
 01,-0.00019199,-0.00040207,0.00007423,-0.00035300,0.00044326,0.0000676
 4,0.00008886,0.00001373,-0.00000927,-0.00000254,-0.00001786,0.00001863
 ,-0.00002448,-0.00000971,-0.00000446,-0.00000940,0.00002144,0.00007078
 ,0.00009386,0.00000209,0.00596396,-0.00634535,-0.01228719,0.12456868,-
 0.14515587,-0.09067664,-0.00198409,0.00094813,0.00221174,0.00029961,0.
 00066333,-0.00001682,-0.12838048,0.14464180,-0.00002642,-0.00004480,0.
 00000349,0.00000101,0.00000018,-0.00000170,-0.00000056,-0.00000026,-0.
 00000063,0.00000135,-0.00000049,0.00000085,-0.00000016,0.00000003,0.00
 000056,-0.00000050,0.00000169,-0.00000040,0.,0.00000028,0.00000010,0.0
 0000078,0.00000037,-0.00000004,0.00000034,-0.00000003,0.00000062,0.000
 00016,0.00000069,-0.00000024,-0.00000020,0.00000036,0.00000009,0.00004
 779,-0.00003502,0.00001093,0.00000365,-0.00001360,-0.00001871,-0.00005
 479,0.00004647,0.00010972,-0.00010528,0.00017676,-0.00014629,-0.000010
 32,0.00013609,0.00101890,-0.00278779,0.00190883,-0.00209575,0.00022200
 ,0.00067557,-0.00536189,-0.00002116,0.00001235,-0.00001388,-0.00000384
 ,0.00000518,0.00000058,-0.00000675,0.00002393,0.00003477,0.00019545,-0
 .00021960,0.00069817,0.00006997,0.00007883,0.00003278,-0.00003557,-0.0
 0014093,0.00012511,-0.00006384,-0.00014806,-0.00018586,0.00000733,-0.0
 0000978,-0.00005221,-0.00008280,0.00003822,0.00000928,0.00000113,-0.00
 000089,-0.00000210,-0.00000569,0.00000780,0.00000282,0.00003011,0.0000
 6834,0.00002927,0.00001935,0.00001355,0.00000030,0.00000250,0.00001677
 ,0.00000144,-0.00885467,0.00819933,0.01250632,0.09827213,-0.08879501,-
 0.13813841,0.01689386,-0.01682320,-0.00476003,0.00107547,-0.00071916,0
 .00025416,-0.10496193,0.09570253,0.13516537,-0.00007115,-0.00011991,-0
 .00001381,-0.00000411,0.00000858,0.00000132,0.00000716,0.00001201,-0.0
 0000100,-0.00000073,0.00000588,-0.00000395,0.00000790,0.00000206,-0.00
 000265,0.00000836,0.00000155,0.00000699,-0.00000051,0.00000066,0.00000
 170,0.00000145,-0.00000095,0.00000034,0.00000118,-0.00000055,-0.000000
 22,0.00000013,0.00000036,-0.00000131,-0.00000100,0.00000145,-0.0000001
 9,-0.00011981,0.00003290,0.00022828,-0.00012848,0.00009563,-0.00004302
 ,-0.00005734,0.00006781,-0.00006854,0.00012884,-0.00009538,-0.00006842
 ,0.00022116,0.00036597,-0.00091499,-0.00076816,0.00268992,0.00147408,-
 0.00467541,0.00577241,-0.01191716,-0.00001155,0.00000735,-0.00000103,-
 0.00002191,0.00002567,0.00001116,0.00001581,-0.00000113,0.00001093,-0.
 00217708,0.00532920,-0.00495667,-0.00022043,-0.00017117,0.00035638,0.0
 0006619,-0.00018045,0.00021309,0.00027113,0.00005966,0.00005382,0.0001
 3156,-0.00005063,0.00016917,0.00009676,-0.00039661,-0.00013550,0.00006
 041,0.00007131,0.00000407,0.00005453,0.00007613,0.00000323,-0.00001111
 ,-0.00003059,-0.00000998,0.00001140,-0.00009765,0.00008270,-0.00003124
 ,-0.00001853,0.00000189,0.00107782,0.00178880,0.00241288,0.00699552,-0
 .00725813,0.00409623,-0.12801544,0.09623421,-0.10089161,-0.00045052,-0
 .00120829,0.00018763,-0.00105674,-0.00083765,-0.00069350,0.12789605,0.
 00008199,0.00011002,0.00000025,-0.00000299,-0.00000451,0.00000094,-0.0
 0000391,-0.00000380,0.00000051,-0.00000293,-0.00000251,-0.00000134,-0.
 00000033,-0.00000186,0.00000105,-0.00000309,-0.00000238,0.00000089,0.0
 0000065,-0.00000050,-0.00000102,-0.00000030,-0.00000014,-0.00000151,-0
 .00000028,0.00000036,0.00000163,0.00000053,-0.00000046,0.00000088,0.00
 000070,-0.00000046,0.00000012,0.00010467,-0.00024711,-0.00015504,0.000
 00324,-0.00011675,0.00010953,0.00003345,-0.00005822,-0.00002510,-0.000
 04005,-0.00000381,0.00003766,0.00023242,0.00051409,0.00089117,0.003729
 19,-0.00046556,-0.00129996,0.00404300,-0.00591817,0.01443974,0.0000131
 4,-0.00001088,0.00000334,0.00002658,-0.00002196,-0.00000913,-0.0000016
 2,0.00001908,-0.00000322,-0.00276093,0.00627265,-0.00485833,-0.0004344
 9,-0.00004872,0.00030563,0.00020550,-0.00009243,0.00044643,-0.00007078
 ,-0.00016880,0.00010973,0.00035520,-0.00038143,0.00016666,0.00012314,-
 0.00048673,-0.00032615,0.00007648,0.00009489,-0.00000520,0.00006181,0.
 00008364,0.00000456,-0.00000045,-0.00001459,-0.00001796,0.00002151,-0.
 00004228,0.00002080,-0.00000945,0.00000807,0.00001253,0.00115773,0.001
 19546,-0.00092329,-0.00262214,0.00188511,-0.00321753,0.09984875,-0.131
 76757,0.10922692,-0.00135256,-0.00066107,-0.00052635,-0.00086498,-0.00
 084279,0.00034771,-0.10218118,0.13044475,0.00001149,0.00002206,0.00000
 393,-0.00000106,0.00000234,0.00000076,0.00000219,0.00000173,-0.0000010
 9,-0.00000155,0.00000010,-0.00000114,0.00000208,-0.00000092,-0.0000011
 1,0.00000064,0.00000023,0.00000123,-0.00000020,-0.00000043,0.00000005,
 -0.00000025,0.00000014,0.00000076,-0.00000044,-0.00000045,-0.00000047,
 -0.00000010,-0.00000038,-0.00000018,-0.00000004,-0.00000015,0.00000013
 ,0.00007695,-0.00018076,-0.00006884,0.00002490,-0.00000958,0.00010210,
 -0.00001244,0.00001759,-0.00002558,-0.00002513,0.00002751,-0.00000999,
 -0.00011043,-0.00002385,0.00080493,0.00275266,-0.00154092,-0.00111020,
 0.00543320,-0.00595798,0.01149754,0.00000188,-0.00000173,0.00000144,0.
 00002075,-0.00000572,-0.00000702,-0.00000901,0.00000056,-0.00000163,-0
 .00048490,0.00076909,0.00011725,0.00000877,-0.00003565,-0.00002791,0.0
 0007998,0.00011812,-0.00018876,0.00007332,0.00017699,0.00014875,-0.000
 06848,-0.00007450,0.00002787,0.00008638,-0.00005610,0.00003987,0.00000
 344,0.00000463,-0.00000205,0.00000182,-0.00000877,0.00000284,-0.000013
 41,-0.00001175,-0.00000061,-0.00002243,-0.00008875,0.00005341,0.000001
 17,-0.00001010,0.00000409,0.00085199,-0.00081587,-0.00485003,-0.014550
 76,0.01524876,-0.00802379,-0.10299592,0.10659826,-0.18761373,-0.000852
 32,0.00036050,-0.00007924,0.00042987,-0.00039282,0.00072973,0.11028015
 ,-0.11479851,0.18840834,0.00010176,0.00008527,0.00001086,-0.00000338,-
 0.00000430,0.00000554,-0.00000354,0.00000316,0.00000365,-0.00001079,-0
 .00000068,-0.00000161,0.00000269,-0.00000395,-0.00001213,0.00001077,0.
 00000760,0.00000517,-0.00000061,0.00000009,-0.00000019,-0.00000063,0.0
 0000016,-0.00000140,0.00000116,0.00000291,0.00000121,0.00000041,-0.000
 00098,0.00000061,-0.00000002,-0.00000021,0.00000020,-0.00003419,-0.000
 00895,0.00012511,-0.00018698,-0.00000388,0.00000263,0.00000467,-0.0000
 4612,-0.00017515,0.00001786,-0.00014839,-0.00010513,-0.00033000,-0.000
 81562,-0.00041808,0.00419923,-0.00454799,0.01316304,-0.00111445,0.0026
 8406,0.00226757,0.00003095,0.00002164,-0.00002059,0.00002663,0.0000017
 0,-0.00000329,0.00002612,-0.00002387,-0.00002849,0.00349988,0.00101585
 ,0.00635492,-0.00011421,-0.00001721,-0.00017888,-0.00022044,0.00016135
 ,-0.00025393,-0.00059919,0.00001010,0.00001219,0.00021577,-0.00049289,
 0.00000744,0.00011038,0.00003997,-0.00051938,-0.00002861,-0.00001917,0
 .00001770,-0.00001429,-0.00000852,-0.00003124,0.00001659,-0.00000659,-
 0.00000466,0.00006621,0.00007888,0.00001381,0.00005271,0.00005776,0.00
 000709,-0.05390970,0.01993103,-0.04902833,0.00153191,-0.00236937,-0.02
 128587,-0.00201530,0.00434129,-0.00141681,0.00086592,-0.00011737,0.000
 48482,-0.00056691,-0.00137127,0.00085975,0.00075034,0.00022305,-0.0010
 0179,0.04828391,-0.00000765,-0.00004002,-0.00002995,0.00000932,-0.0000
 0333,0.00000026,-0.00000731,-0.00000970,-0.00000331,0.00000376,-0.0000
 0032,0.00000881,-0.00000420,0.00000328,0.00000363,0.00000670,0.0000185
 5,-0.00000069,-0.00000041,-0.00000010,0.00000107,0.00000097,-0.0000008
 1,-0.00000056,0.00000097,-0.00000140,0.00000259,-0.00000069,-0.0000034
 2,0.00000044,-0.00000002,0.00000162,0.00000078,0.00003452,-0.00007758,
 -0.00010811,0.00001602,-0.00021295,0.00004514,-0.00003580,-0.00002473,
 0.00014088,-0.00009707,0.00002237,0.00009059,-0.00113732,-0.00031842,0
 .00053556,-0.00733085,0.00577583,-0.01363517,0.00335897,-0.00021931,-0
 .00247825,0.00003430,0.00003347,0.00002543,0.00002238,0.00003619,-0.00
 000269,-0.00002977,0.00003015,0.00002841,0.00347707,0.00136434,0.00755
 268,-0.00031439,0.00018209,-0.00013248,0.00001241,0.00023685,-0.000200
 41,-0.00070070,-0.00001705,0.00006605,0.00026641,-0.00055979,-0.000102
 13,0.00000498,-0.00012600,-0.00069339,-0.00003239,-0.00000512,-0.00000
 048,-0.00006886,-0.00000607,-0.00008698,0.00000585,-0.00002127,0.00000
 267,0.00007148,0.00007783,0.00000464,0.00006026,0.00006154,0.00001669,
 0.01938924,-0.04934446,0.03787273,-0.00039687,0.00023834,0.01451915,0.
 00320498,-0.00106060,0.00094700,-0.00004349,0.00087737,-0.00059893,-0.
 00113313,-0.00066106,-0.00050857,-0.00001413,0.00071359,0.00068476,-0.
 01956106,0.04354265,-0.00001920,-0.00002397,-0.00002102,0.00000853,-0.
 00000221,-0.00000058,-0.00000456,-0.00000467,0.00000008,0.00000158,-0.
 00000105,0.00000662,-0.00000374,0.00000312,0.00000188,0.00000488,0.000
 01224,-0.00000175,-0.00000062,0.00000061,0.00000036,0.00000101,-0.0000
 0050,-0.00000035,-0.00000817,-0.00000413,0.00000284,0.00000009,-0.0000
 0094,0.00000043,-0.00000058,0.00000035,0.00000003,-0.00008867,0.000042
 54,-0.00030086,0.00013050,-0.00012047,0.00012941,-0.00003310,0.0000423
 1,0.00007723,0.00005207,-0.00005758,0.00009790,-0.00030261,0.00042266,
 0.00004147,-0.00556754,0.00435756,-0.00990735,0.00142441,-0.00124321,-
 0.00192255,0.00000856,-0.00000931,0.00003041,0.00000371,-0.00000152,-0
 .00000500,-0.00002380,0.00002511,0.00002215,-0.00017469,-0.00018780,0.
 00012471,-0.00029408,-0.00018727,0.00008722,-0.00005773,0.00014004,-0.
 00005327,-0.00006192,-0.00003631,0.00013304,0.00011356,-0.00006199,0.0
 0006984,0.00007034,-0.00010765,-0.00028282,0.00001229,0.00002229,-0.00
 000258,0.00010142,0.00008711,0.00007261,0.00001666,0.00001197,0.000004
 14,0.00000498,0.00000738,0.00000225,0.00001174,0.00000790,0.00000547,-
 0.04661394,0.04122407,-0.34309024,0.00082491,-0.00122610,-0.00138346,-
 0.00030710,-0.00004742,0.00003330,-0.00027470,0.00049509,-0.00030280,-
 0.00019574,0.00032352,0.00004447,0.00015451,0.00002837,0.00003118,0.05
 131745,-0.04403626,0.35609672,0.00059331,0.00050188,-0.00058473,0.0000
 8122,0.00004661,0.00000343,0.00001271,-0.00000060,-0.00005096,-0.00003
 673,0.00001462,-0.00000043,-0.00000739,-0.00006449,-0.00004603,0.00001
 755,0.00009684,-0.00001563,-0.00000476,-0.00000335,0.00000042,0.000001
 89,-0.00000224,0.00000049,-0.00002753,-0.00001076,0.00000197,-0.000006
 67,-0.00001258,0.00000675,-0.00000268,0.00000124,0.00000250,-0.0643202
 4,0.03813264,0.07520374,-0.00022959,-0.00002991,0.01844432,-0.00066642
 ,0.00432510,0.00097409,-0.00051263,0.00259792,-0.00254587,0.00515297,-
 0.00627478,-0.01046411,-0.00080921,-0.00100415,0.00049578,-0.00004900,
 -0.00011926,0.00002516,0.00090446,0.00071334,0.00090739,-0.00105275,-0
 .00192495,-0.00070021,0.00147260,0.00038022,-0.00041932,0.00028175,-0.
 00014680,0.00012012,-0.00001016,0.00002961,0.00000567,-0.00000740,-0.0
 0002456,0.00003084,-0.00002595,-0.00004442,-0.00002050,0.00002261,0.00
 001152,0.00000244,-0.00004371,0.00001869,-0.00003754,-0.00001605,-0.00
 000924,0.00000186,-0.00000135,-0.00000951,-0.00000515,-0.00000081,-0.0
 0000335,-0.00000166,-0.00000472,-0.00000592,0.00000118,-0.00000283,-0.
 00000269,0.00000222,-0.00009408,0.00018082,0.00006406,-0.00013246,-0.0
 0005176,-0.00004023,-0.00004222,-0.00002105,0.00006108,0.00001697,-0.0
 0002661,0.00002731,0.00001431,-0.00000356,0.00001163,0.00001905,0.0000
 0972,0.00000699,-0.00066262,0.00093552,-0.00023070,0.06017856,0.001225
 81,0.00051113,-0.00051227,0.00012339,0.00004524,0.00006407,-0.00000214
 ,0.00002049,-0.00002243,-0.00014862,0.00002766,-0.00000453,0.00000851,
 -0.00010612,-0.00012369,0.00004490,0.00011390,-0.00004248,-0.00000413,
 -0.00000069,-0.00000542,-0.00000411,-0.00000749,-0.00000195,-0.0000309
 9,-0.00000149,0.00000151,-0.00002215,-0.00001933,0.00000968,0.00000148
 ,0.00000408,0.00000455,0.03663462,-0.06256220,-0.06896512,0.00104879,-
 0.00079440,-0.01872277,0.00484444,-0.00165129,-0.00053674,0.00225395,0
 .00006310,0.00211602,-0.00672725,0.00599473,0.01003990,-0.00126882,-0.
 00074588,-0.00050696,-0.00003947,0.00000852,0.00001507,0.00047089,0.00
 093344,-0.00118837,-0.00178426,-0.00101792,0.00072341,0.00054719,0.001
 26516,0.00040612,0.00005731,-0.00006163,-0.00006758,-0.00000329,-0.000
 00542,0.00000423,0.00000467,0.00001458,0.00000229,-0.00002065,0.000010
 76,-0.00000146,0.00001889,-0.00000185,0.00001159,-0.00001142,0.0000152
 0,-0.00001402,-0.00001697,0.00000041,0.00000085,0.00000222,-0.00001611
 ,-0.00000103,0.00000044,0.00000254,0.00000027,-0.00000223,0.00000023,-
 0.00000149,0.00000222,0.00000193,-0.00000191,0.00017414,-0.00022028,0.
 00012185,-0.00001656,-0.00009971,-0.00008852,-0.00006239,0.00005778,-0
 .00003913,-0.00001394,0.00002392,-0.00002780,-0.00000067,0.00002179,-0
 .00000249,0.00001346,0.00002374,-0.00001771,0.00090252,-0.00050260,0.0
 0010614,-0.03819977,0.05865407,0.00042977,0.00062847,-0.00013071,0.000
 02683,-0.00001847,-0.00000298,-0.00002041,-0.00004278,-0.00003623,0.00
 002685,-0.00003883,0.00004767,-0.00000654,0.00001939,0.00002595,-0.000
 01613,0.00005833,0.00002455,0.00000017,-0.00000293,-0.00000086,-0.0000
 0124,0.00000317,-0.00000019,-0.00002907,-0.00002458,0.00000482,-0.0000
 0291,-0.00000003,0.00001009,0.00000085,-0.00000257,-0.00000018,0.07382
 738,-0.07098226,-0.30597670,-0.00098110,0.00120506,0.00153464,0.000061
 70,0.00008653,0.00040433,-0.00183351,0.00179542,-0.00314070,0.00855144
 ,-0.00834790,-0.01179845,0.00077692,-0.00103542,0.00022763,-0.00017330
 ,0.00021276,0.00001826,-0.00006938,-0.00002535,0.00011302,0.00037596,-
 0.00046494,0.00004715,0.00051297,-0.00065058,-0.00048161,-0.00012348,0
 .00007971,0.00012452,-0.00000620,-0.00000900,-0.00004456,0.00000228,0.
 00008262,-0.00003105,-0.00002821,0.00005233,0.00005288,0.00003251,-0.0
 0005130,0.00003215,0.00005795,0.00001666,-0.00002652,0.00000508,-0.000
 00828,-0.00000008,-0.00000241,-0.00000201,0.00000955,0.00000225,0.0000
 0285,0.00000033,0.00000030,0.00000121,-0.00000045,0.00000026,-0.000002
 39,-0.00000025,0.00005366,0.00013794,-0.00038333,-0.00012826,0.0001375
 5,0.00023480,0.00009863,-0.00011908,-0.00001783,0.00002673,-0.00003822
 ,0.00004177,-0.00000914,-0.00000241,-0.00000168,-0.00002700,0.00001259
 ,0.00003715,-0.00017383,0.00006841,0.00015888,-0.08123837,0.07726831,0
 .31892419\\-0.00044672,0.00030853,0.00003214,0.00001973,-0.00004385,-0
 .00001193,0.00004173,-0.00002320,-0.00000616,0.00022403,-0.00008964,-0
 .00000529,0.00010537,-0.00004730,-0.00008120,0.00004507,-0.00001670,0.
 00000360,0.00002844,0.00000380,-0.00000975,0.00002008,-0.00000394,-0.0
 0001610,-0.00000017,-0.00001247,-0.00001908,0.00000621,-0.00000148,-0.
 00000960,0.00002039,0.00000279,-0.00000501,0.00013753,-0.00008879,0.00
 001047,0.00004695,-0.00003825,-0.00005512,0.00003259,0.00002813,0.0000
 2571,0.00003157,0.00001897,0.00001231,0.00001748,0.00001238,0.00000374
 ,-0.00002548,-0.00000309,0.00000182,-0.00001068,0.00000205,0.00000039,
 0.00001325,0.00001452,0.00000947,0.00000255,0.00000937,0.00000881,0.00
 000846,0.00000817,0.00000599,0.00001723,-0.00005597,0.00001171,-0.0000
 4151,0.00000828,0.00001573,-0.00005509,-0.00000656,0.00001175,-0.00004
 234,-0.00000580,0.00000381,-0.00002166,0.00001205,0.00001719,-0.000026
 38,0.00002248,0.00001774,-0.00000917,0.00000257,0.00000640,-0.00001093
 ,0.00000210,0.00000422,-0.00001138,0.00000152,0.00000165,-0.00000828,0
 .00000111,0.00000163,-0.00000625,0.00000133,0.00000447,-0.00001949,-0.
 00000583,0.00000022,-0.00002178,0.00000354,-0.00000066,-0.00001553,0.0
 0000359,-0.00000533,-0.00000476,-0.00000350,0.00000288,-0.00001151,-0.
 00000688,0.00000158,-0.00000921,-0.00000607,0.00000088,-0.00000989,-0.
 00000210,0.00000317,-0.00001043,-0.00000586,0.00000576\\\@
 The archive entry for this job was punched.


 EDUCATION WITHOUT COMMON SENSE IS A LOAD OF BOOKS ON THE BACK OF AN ASS.
 File lengths (MBytes):  RWF=   3021 Int=      0 D2E=      0 Chk=     63 Scr=      1
