# Supplementary material for: High-Spin State of a Ferrocene Electron Donor Revealed by Optical and X-ray Transient Absorption Spectroscopy
Source: J Am Chem Soc. 2024 Jul 25;146(31):21651–63. doi: 10.1021/jacs.4c05646 (PMC11311227; doi:10.1021/jacs.4c05646)
Supplement: Supplementary file 1 — ja4c05646_si_001.zip [file ja4c05646_si_001.zip › DFT_LogFiles/FeCp2CoCp2_C1_plus1_Q1_B3LYP_6311plusGd_MeCN_TD_PubSafe.log]

 Entering Gaussian System, Link 0=g16
 Input=FeCp2CoCp2_C1_plus1_Q1_B3LYP_6311plusGd_MeCN_TD.gjf
 Output=FeCp2CoCp2_C1_plus1_Q1_B3LYP_6311plusGd_MeCN_TD.log
 Initial command:
 Entering Link 1 = /share/apps/gaussian/g16/l1.exe PID=     41195.
  
 Copyright (c) 1988-2019, Gaussian, Inc.  All Rights Reserved.
  
 This is part of the Gaussian(R) 16 program.  It is based on
 the Gaussian(R) 09 system (copyright 2009, Gaussian, Inc.),
 the Gaussian(R) 03 system (copyright 2003, Gaussian, Inc.),
 the Gaussian(R) 98 system (copyright 1998, Gaussian, Inc.),
 the Gaussian(R) 94 system (copyright 1995, Gaussian, Inc.),
 the Gaussian 92(TM) system (copyright 1992, Gaussian, Inc.),
 the Gaussian 90(TM) system (copyright 1990, Gaussian, Inc.),
 the Gaussian 88(TM) system (copyright 1988, Gaussian, Inc.),
 the Gaussian 86(TM) system (copyright 1986, Carnegie Mellon
 University), and the Gaussian 82(TM) system (copyright 1983,
 Carnegie Mellon University). Gaussian is a federally registered
 trademark of Gaussian, Inc.
  
 This software contains proprietary and confidential information,
 including trade secrets, belonging to Gaussian, Inc.
  
 This software is provided under written license and may be
 used, copied, transmitted, or stored only in accord with that
 written license.
  
 The following legend is applicable only to US Government
 contracts under FAR:
  
                    RESTRICTED RIGHTS LEGEND
  
 Use, reproduction and disclosure by the US Government is
 subject to restrictions as set forth in subparagraphs (a)
 and (c) of the Commercial Computer Software - Restricted
 Rights clause in FAR 52.227-19.
  
 Gaussian, Inc.
 340 Quinnipiac St., Bldg. 40, Wallingford CT 06492
  
  
 ---------------------------------------------------------------
 Warning -- This program may not be used in any manner that
 competes with the business of Gaussian, Inc. or will provide
 assistance to any competitor of Gaussian, Inc.  The licensee
 of this program is prohibited from giving any competitor of
 Gaussian, Inc. access to this program.  By using this program,
 the user acknowledges that Gaussian, Inc. is engaged in the
 business of creating and licensing software in the field of
 computational chemistry and represents and warrants to the
 licensee that it is not a competitor of Gaussian, Inc. and that
 it will not use this program in any manner prohibited above.
 ---------------------------------------------------------------
  

 Cite this work as:
 Gaussian 16, Revision C.01,
 M. J. Frisch, G. W. Trucks, H. B. Schlegel, G. E. Scuseria, 
 M. A. Robb, J. R. Cheeseman, G. Scalmani, V. Barone, 
 G. A. Petersson, H. Nakatsuji, X. Li, M. Caricato, A. V. Marenich, 
 J. Bloino, B. G. Janesko, R. Gomperts, B. Mennucci, H. P. Hratchian, 
 J. V. Ortiz, A. F. Izmaylov, J. L. Sonnenberg, D. Williams-Young, 
 F. Ding, F. Lipparini, F. Egidi, J. Goings, B. Peng, A. Petrone, 
 T. Henderson, D. Ranasinghe, V. G. Zakrzewski, J. Gao, N. Rega, 
 G. Zheng, W. Liang, M. Hada, M. Ehara, K. Toyota, R. Fukuda, 
 J. Hasegawa, M. Ishida, T. Nakajima, Y. Honda, O. Kitao, H. Nakai, 
 T. Vreven, K. Throssell, J. A. Montgomery, Jr., J. E. Peralta, 
 F. Ogliaro, M. J. Bearpark, J. J. Heyd, E. N. Brothers, K. N. Kudin, 
 V. N. Staroverov, T. A. Keith, R. Kobayashi, J. Normand, 
 K. Raghavachari, A. P. Rendell, J. C. Burant, S. S. Iyengar, 
 J. Tomasi, M. Cossi, J. M. Millam, M. Klene, C. Adamo, R. Cammi, 
 J. W. Ochterski, R. L. Martin, K. Morokuma, O. Farkas, 
 J. B. Foresman, and D. J. Fox, Gaussian, Inc., Wallingford CT, 2019.
 
 ******************************************
 Gaussian 16:  ES64L-G16RevC.01  3-Jul-2019
                 6-Jul-2021 
 ******************************************
 %nprocshared=8
 Will use up to    8 processors via shared memory.
 %mem=10GB
 %chk=FeCp2CoCp2_C1_plus1_Q1_B3LYP_6311plusGd_MeCN_TD.chk
 ----------------------------------------------------------------------
 # gfinput TD(nstates=150) pop=full b3lyp/6-311+G(d) geom=checkpoint SC
 RF(solvent=acetonitrile) nosymm guess=read
 ----------------------------------------------------------------------
 1/29=2,38=1,172=1/1;
 2/12=2,15=1,40=1/2;
 3/5=4,6=6,7=11,11=9,14=-4,24=10,25=1,30=1,70=2201,72=2,74=-5,116=-2/1,2,3,8;
 4/5=1/1;
 5/5=2,38=6,53=2/2;
 8/6=1,10=2,108=150/1;
 9/41=150,42=1,70=2/14;
 6/7=3/1;
 99/5=1,9=1/99;
 -------------------------
 FeCp2CoCp2 cation quintet
 -------------------------
 Structure from the checkpoint file:  "FeCp2CoCp2_C1_plus1_Q1_B3LYP_6311plusGd_MeCN_TD.chk"
 Charge =  1 Multiplicity = 5
 No Z-Matrix found in chk file; cartesian coordinates used.
  Fe                                                0.199934675253     -2.820908736473      0.096661819969
  C                                                -0.936540629623     -4.551237353706      1.152735416388
  C                                                -0.270428727332     -5.213744007276      0.086790709940
  C                                                -0.768495488185     -4.698239805849     -1.136088729479
  C                                                -1.742979458124     -3.709571349444     -0.835632376665
  C                                                -1.854061857117     -3.617691442259      0.585165189322
  H                                                -0.436833164053     -4.981144628152     -2.126302000480
  H                                                -2.311114143541     -3.135426343670     -1.555102784785
  H                                                -2.538474832057     -2.982890837457      1.131482032110
  H                                                -0.783463376835     -4.729858974351      2.208542339513
  H                                                 0.505194167805     -5.960750465291      0.191774951370
  C                                                 1.194613477647     -0.873955386247      1.315833519666
  C                                                 2.150923597050     -1.858492711716      0.999930648454
  C                                                 2.233250923731     -1.958432217404     -0.427386408877
  C                                                 1.315341986766     -1.032724255457     -0.979692250171
  C                                                 0.668696748146     -0.346628706918      0.097270719536
  C                                                -0.366754316072      0.657034193894     -0.027987655320
  C                                                -0.877852468334      1.221572917121     -1.247606291310
  H                                                 2.903812443583     -2.598234823964     -0.984289741731
  H                                                 2.730355965382     -2.432025111678      1.710319179444
  H                                                 1.148933906849     -0.863805951846     -2.034534108972
  Co                                               -0.185601235540      2.780447004068     -0.084007497592
  C                                                 1.043929311176      3.875887186043      1.162181319822
  C                                                 0.080080182510      4.734815792562      0.552979625178
  C                                                 0.249286420142      4.652541136881     -0.858717760683
  C                                                 1.318789408114      3.743851770227     -1.121606175607
  C                                                 1.814702433640      3.270227890793      0.127432747134
  H                                                 2.596007533919      2.537278227105      0.263906506256
  H                                                 1.144116179171      3.687478641306      2.220836226437
  H                                                -0.676505062202      5.306110548012      1.070030120622
  H                                                -0.355762026388      5.151187611007     -1.601282349760
  H                                                 1.663963812589      3.438226283859     -2.098223516197
  C                                                -1.081712763025      1.300588878499      1.040743428069
  C                                                -2.056183739515      2.176686407816      0.485304246811
  C                                                -1.929550957962      2.127879306683     -0.934251946273
  H                                                -0.517387761983      1.002808831441     -2.241721625184
  H                                                -2.736926825237      2.802281885898      1.043383118389
  H                                                -2.496434654176      2.710387451884     -1.645221032442
  H                                                -0.906103515595      1.150172995755      2.095435765571
  H                                                 0.893117829425     -0.588425851696      2.314416621526
 Recover connectivity data from disk.
                          Input orientation:                          
 ---------------------------------------------------------------------
 Center     Atomic      Atomic             Coordinates (Angstroms)
 Number     Number       Type             X           Y           Z
 ---------------------------------------------------------------------
      1         26           0        0.199935   -2.820909    0.096662
      2          6           0       -0.936541   -4.551237    1.152735
      3          6           0       -0.270429   -5.213744    0.086791
      4          6           0       -0.768495   -4.698240   -1.136089
      5          6           0       -1.742979   -3.709571   -0.835632
      6          6           0       -1.854062   -3.617691    0.585165
      7          1           0       -0.436833   -4.981145   -2.126302
      8          1           0       -2.311114   -3.135426   -1.555103
      9          1           0       -2.538475   -2.982891    1.131482
     10          1           0       -0.783463   -4.729859    2.208542
     11          1           0        0.505194   -5.960750    0.191775
     12          6           0        1.194613   -0.873955    1.315834
     13          6           0        2.150924   -1.858493    0.999931
     14          6           0        2.233251   -1.958432   -0.427386
     15          6           0        1.315342   -1.032724   -0.979692
     16          6           0        0.668697   -0.346629    0.097271
     17          6           0       -0.366754    0.657034   -0.027988
     18          6           0       -0.877852    1.221573   -1.247606
     19          1           0        2.903812   -2.598235   -0.984290
     20          1           0        2.730356   -2.432025    1.710319
     21          1           0        1.148934   -0.863806   -2.034534
     22         27           0       -0.185601    2.780447   -0.084007
     23          6           0        1.043929    3.875887    1.162181
     24          6           0        0.080080    4.734816    0.552980
     25          6           0        0.249286    4.652541   -0.858718
     26          6           0        1.318789    3.743852   -1.121606
     27          6           0        1.814702    3.270228    0.127433
     28          1           0        2.596008    2.537278    0.263907
     29          1           0        1.144116    3.687479    2.220836
     30          1           0       -0.676505    5.306111    1.070030
     31          1           0       -0.355762    5.151188   -1.601282
     32          1           0        1.663964    3.438226   -2.098224
     33          6           0       -1.081713    1.300589    1.040743
     34          6           0       -2.056184    2.176686    0.485304
     35          6           0       -1.929551    2.127879   -0.934252
     36          1           0       -0.517388    1.002809   -2.241722
     37          1           0       -2.736927    2.802282    1.043383
     38          1           0       -2.496435    2.710387   -1.645221
     39          1           0       -0.906104    1.150173    2.095436
     40          1           0        0.893118   -0.588426    2.314417
 ---------------------------------------------------------------------
                    Distance matrix (angstroms):
                    1          2          3          4          5
     1  Fe   0.000000
     2  C    2.323985   0.000000
     3  C    2.438647   1.420865   0.000000
     4  C    2.445793   2.299688   1.417480   0.000000
     5  C    2.331053   2.304854   2.298218   1.420337   0.000000
     6  C    2.256635   1.426706   2.302967   2.304073   1.428092
     7  H    3.164437   3.344640   2.231496   1.081923   2.233550
     8  H    3.022021   3.350576   3.343593   2.235538   1.081692
     9  H    2.931890   2.241954   3.348450   3.349198   2.242859
    10  H    3.011844   1.081696   2.235884   3.344814   3.350919
    11  H    3.156079   2.233556   1.081957   2.231466   3.343300
    12  C    2.503276   4.253331   4.742432   4.948825   4.615081
    13  C    2.355525   4.099592   4.237273   4.598886   4.685965
    14  C    2.269993   4.389419   4.138822   4.125444   4.363893
    15  C    2.366490   4.690219   4.597062   4.219342   4.066890
    16  C    2.518293   4.622719   4.956902   4.745863   4.242154
    17  C    3.526012   5.370741   5.872690   5.483452   4.649035
    18  C    4.394353   6.252233   6.600218   5.921873   5.023380
    19  H    2.920444   4.809304   4.250166   4.233073   4.780151
    20  H    3.026244   4.271778   4.402103   5.047745   5.303275
    21  H    3.045135   5.301419   5.043468   4.380254   4.230710
    22  Co   5.617514   7.473088   7.996465   7.574787   6.716450
    23  C    6.833355   8.656719   9.246913   9.059944   8.324500
    24  C    7.570440   9.360770   9.965643   9.620581   8.749827
    25  C    7.534430   9.495350   9.925103   9.410097   8.596196
    26  C    6.769940   8.891999   9.177383   8.696314   8.062861
    27  C    6.301616   8.354394   8.736544   8.471474   7.893174
    28  H    5.871908   7.969690   8.265965   8.101394   7.684980
    29  H    6.911056   8.564252   9.262119   9.232947   8.508447
    30  H    8.231891   9.861124  10.573505  10.245118   9.276391
    31  H    8.169831  10.102424  10.501842   9.869041   9.001313
    32  H    6.792472   9.009045   9.130868   8.546616   8.018255
    33  C    4.418218   5.854698   6.633607   6.389260   5.390711
    34  C    5.497006   6.853030   7.613553   7.179949   6.040778
    35  C    5.485253   7.067686   7.595699   6.927098   5.841264
    36  H    4.539097   6.522688   6.642928   5.812696   5.068105
    37  H    6.414180   7.571499   8.441289   8.054976   6.850027
    38  H    6.395295   7.936815   8.411113   7.624483   6.514522
    39  H    4.581256   5.778900   6.703594   6.683234   5.736605
    40  H    3.222254   4.516750   5.264003   5.617608   5.158814
                    6          7          8          9         10
     6  C    0.000000
     7  H    3.349567   0.000000
     8  H    2.241032   2.691816   0.000000
     9  H    1.081598   4.361545   2.700500   0.000000
    10  H    2.240190   4.355935   4.363594   2.700374   0.000000
    11  H    3.348249   2.687103   4.354955   4.360575   2.691298
    12  C    4.166100   5.601689   5.064252   4.291566   4.424671
    13  C    4.393941   5.120622   5.297975   4.824110   4.279733
    14  C    4.525984   4.376352   4.827868   5.123373   4.871293
    15  C    4.379036   4.469324   4.231269   4.807506   5.314003
    16  C    4.159592   5.257871   4.403067   4.278483   5.077297
    17  C    4.567419   6.016386   4.527182   4.394291   5.847592
    18  C    5.265977   6.280152   4.596981   5.108350   6.882835
    19  H    5.112714   4.259385   5.273506   5.851747   5.322969
    20  H    4.867100   5.590059   6.047659   5.329079   4.227906
    21  H    4.844037   4.413112   4.166779   5.301996   6.056750
    22  Co   6.645881   8.029719   6.455965   6.342672   7.875146
    23  C    8.055124   9.563148   8.233982   7.738049   8.859633
    24  C    8.573583  10.091860   8.491321   8.170342   9.647107
    25  C    8.654803   9.740915   8.227578   8.368532   9.924923
    26  C    8.195875   8.956405   7.790288   8.074897   9.344149
    27  C    7.817467   8.844992   7.802929   7.685035   8.665037
    28  H    7.601972   8.452095   7.718045   7.588667   8.247043
    29  H    8.064118   9.825581   8.529265   7.696882   8.635235
    30  H    9.014210  10.775045   8.990151   8.495778  10.100908
    31  H    9.160715  10.146249   8.514312   8.854122  10.598716
    32  H    8.328449   8.677554   7.701242   8.325997   9.552787
    33  C    4.999356   7.064434   5.284702   4.525327   6.149716
    34  C    5.798762   7.789565   5.696209   5.222201   7.231164
    35  C    5.943560   7.361210   5.313514   5.545991   7.630154
    36  H    5.579158   5.985609   4.562224   5.599026   7.262171
    37  H    6.496574   8.713155   6.495369   5.789246   7.868085
    38  H    6.740315   7.977033   5.849445   6.334451   8.552370
    39  H    5.090390   7.458977   5.802314   4.547094   5.882398
    40  H    4.440018   6.386292   5.632716   4.348405   4.469184
                   11         12         13         14         15
    11  H    0.000000
    12  C    5.254930   0.000000
    13  C    4.493335   1.408417   0.000000
    14  C    4.403191   2.300798   1.433178   0.000000
    15  C    5.129729   2.304175   2.301955   1.415816   0.000000
    16  C    5.617297   1.428131   2.301635   2.306730   1.431337
    17  C    6.678597   2.566643   3.704483   3.709476   2.567192
    18  C    7.454556   3.906095   4.869467   4.523733   3.156539
    19  H    4.294532   3.344408   2.247485   1.081268   2.230265
    20  H    4.439507   2.222995   1.081357   2.245259   3.346113
    21  H    5.599080   3.350694   3.346844   2.226404   1.081164
    22  Co   8.772787   4.149603   5.306037   5.331579   4.194682
    23  C    9.899059   4.754715   5.842506   6.162832   5.362439
    24  C   10.710104   5.769094   6.925307   7.099073   6.094216
    25  C   10.668223   6.013691   7.033090   6.915716   5.785616
    26  C    9.826811   5.223091   6.048110   5.816719   4.778685
    27  C    9.323621   4.355578   5.213259   5.274646   4.471072
    28  H    8.751754   3.834967   4.479133   4.562991   3.991436
    29  H    9.879961   4.650619   5.767328   6.330530   5.705525
    30  H   11.362654   6.461789   7.702649   7.967592   6.953391
    31  H   11.288555   6.871359   7.885772   7.656874   6.435816
    32  H    9.743080   5.520053   6.155560   5.678002   4.621910
    33  C    7.481047   3.160060   4.520111   4.874998   3.907990
    34  C    8.536082   4.534741   5.852116   6.027558   4.879930
    35  C    8.521846   4.882038   6.023495   5.855235   4.529990
    36  H    7.447062   4.371429   5.080870   4.430212   3.015794
    37  H    9.382288   5.389430   6.753946   7.037772   5.934727
    38  H    9.358043   5.936261   7.033451   6.756547   5.383628
    39  H    7.495393   3.019584   4.426919   5.087593   4.376788
    40  H    5.789470   1.081478   2.218788   3.345199   3.350646
                   16         17         18         19         20
    16  C    0.000000
    17  C    1.447476   0.000000
    18  C    2.580652   1.437844   0.000000
    19  H    3.351902   4.712526   5.381566   0.000000
    20  H    3.346826   4.707026   5.925983   2.705297   0.000000
    21  H    2.245594   2.938791   3.012627   2.681577   4.357079
    22  Co   3.246735   2.131862   2.064767   6.267791   6.236368
    23  C    4.370867   3.710464   4.067641   7.069707   6.552423
    24  C    5.135681   4.143125   4.062342   8.006890   7.728325
    25  C    5.107007   4.127190   3.632247   7.722437   7.933898
    26  C    4.317443   3.683138   3.347089   6.538594   6.939292
    27  C    3.794192   3.407593   3.652064   6.071321   5.988292
    28  H    3.472638   3.521147   4.010418   5.293981   5.177271
    29  H    4.583620   4.064915   4.711597   7.271833   6.342327
    30  H    5.891459   4.787014   4.700577   8.917263   8.479116
    31  H    5.844706   4.761596   3.979892   8.429653   8.831531
    32  H    4.487302   4.018050   3.478208   6.262343   7.078280
    33  C    2.582131   1.437885   2.298771   5.931779   5.377044
    34  C    3.733988   2.329589   2.302973   7.039967   6.756615
    35  C    3.733379   2.329599   1.423254   6.760182   7.035710
    36  H    2.949350   2.245633   1.079842   5.123794   6.161538
    37  H    4.733819   3.371593   3.347153   8.068146   7.598286
    38  H    4.732830   3.371534   2.234832   7.601379   8.063709
    39  H    2.951792   2.245665   3.343924   6.168527   5.119013
    40  H    2.241555   2.936887   4.370405   4.354732   2.671935
                   21         22         23         24         25
    21  H    0.000000
    22  Co   4.343514   0.000000
    23  C    5.717929   2.065120   0.000000
    24  C    6.259572   2.072654   1.427547   0.000000
    25  C    5.711567   2.072206   2.306227   1.424180   0.000000
    26  C    4.700298   2.065902   2.304054   2.306653   1.427818
    27  C    4.712492   2.070219   1.425349   2.309767   2.309504
    28  H    4.352496   2.813809   2.237793   3.353002   3.352868
    29  H    6.230762   2.811256   1.079947   2.238489   3.348988
    30  H    7.144118   2.819888   2.239180   1.079880   2.237032
    31  H    6.215462   2.819838   3.349964   2.237000   1.079877
    32  H    4.333220   2.812584   3.347571   3.349434   2.238805
    33  C    4.372382   2.063507   3.341446   3.658086   4.076162
    34  C    5.085957   2.046392   3.599465   3.333501   3.640253
    35  C    4.431464   2.046978   4.036353   3.612007   3.335709
    36  H    2.510738   2.815282   4.720047   4.700553   3.977566
    37  H    6.165524   2.789399   3.932126   3.451190   3.994861
    38  H    5.120072   2.789668   4.666270   3.945735   3.453916
    39  H    5.033482   2.815473   3.478952   4.025095   4.725308
    40  H    4.365163   4.273801   4.613077   5.665738   6.160441
                   26         27         28         29         30
    26  C    0.000000
    27  C    1.424903   0.000000
    28  H    2.237577   1.079943   0.000000
    29  H    3.347478   2.237437   2.694536   0.000000
    30  H    3.350391   3.352525   4.361835   2.694250   0.000000
    31  H    2.239376   3.352220   4.361696   4.358976   2.694956
    32  H    1.079969   2.237072   2.694452   4.357367   4.359429
    33  C    4.050642   3.619784   3.957083   3.470472   4.026072
    34  C    4.053222   4.038275   4.671395   3.941635   3.469685
    35  C    3.632930   4.056053   4.699348   4.672725   3.960862
    36  H    3.484182   4.024019   4.280888   5.466486   5.432442
    37  H    4.692821   4.666398   5.396110   4.151200   3.242716
    38  H    3.987249   4.694851   5.441296   5.399511   4.174028
    39  H    4.693259   3.971203   4.188477   3.264513   4.286722
    40  H    5.545816   4.530058   4.107852   4.284287   6.225574
                   31         32         33         34         35
    31  H    0.000000
    32  H    2.694528   0.000000
    33  C    4.725930   4.686294   0.000000
    34  C    4.011600   4.701659   1.423254   0.000000
    35  C    3.473058   3.998148   2.303008   1.426029   0.000000
    36  H    4.200635   3.272636   3.343907   3.344032   2.229230
    37  H    4.263984   5.444443   2.234910   1.079923   2.240026
    38  H    3.246832   4.247808   3.347144   2.240044   1.079884
    39  H    5.475100   5.424685   1.079740   2.229111   3.344004
    40  H    7.059431   6.023249   3.015058   4.437328   5.089167
                   36         37         38         39         40
    36  H    0.000000
    37  H    4.353891   0.000000
    38  H    2.681094   2.700902   0.000000
    39  H    4.357035   2.681080   4.353841   0.000000
    40  H    5.027917   5.127343   6.168465   2.511549   0.000000
 Symmetry turned off by external request.
 Stoichiometry    C20H18CoFe(1+,5)
 Framework group  C1[X(C20H18CoFe)]
 Deg. of freedom   114
 Full point group                 C1      NOp   1
 Rotational constants (GHZ):           0.6847639           0.1333388           0.1241481
 Standard basis: 6-311+G(d) (5D, 7F)
 AO basis set in the form of general basis input (Overlap normalization):
      1 0
 S   6 1.00       0.000000000000
      0.2575390000D+06  0.6141471350D-03
      0.3863690000D+05  0.4786112155D-02
      0.8891440000D+04  0.2439646550D-01
      0.2544010000D+04  0.9669640753D-01
      0.8447770000D+03  0.2972260358D+00
      0.3125270000D+03  0.6653966545D+00
 S   1 1.00       0.000000000000
      0.1255930000D+03  0.1000000000D+01
 S   1 1.00       0.000000000000
      0.5349870000D+02  0.1000000000D+01
 S   1 1.00       0.000000000000
      0.1771510000D+02  0.1000000000D+01
 S   1 1.00       0.000000000000
      0.7376770000D+01  0.1000000000D+01
 S   1 1.00       0.000000000000
      0.2018470000D+01  0.1000000000D+01
 S   1 1.00       0.000000000000
      0.7799350000D+00  0.1000000000D+01
 S   1 1.00       0.000000000000
      0.1142200000D+00  0.1000000000D+01
 S   1 1.00       0.000000000000
      0.4188900000D-01  0.1000000000D+01
 S   1 1.00       0.000000000000
      0.1256700000D-01  0.1000000000D+01
 P   5 1.00       0.000000000000
      0.1678400000D+04  0.3477490211D-02
      0.3963920000D+03  0.2814113564D-01
      0.1285880000D+03  0.1284716163D+00
      0.4911580000D+02  0.3629857352D+00
      0.2050350000D+02  0.5989522998D+00
 P   1 1.00       0.000000000000
      0.8987120000D+01  0.1000000000D+01
 P   1 1.00       0.000000000000
      0.3682490000D+01  0.1000000000D+01
 P   1 1.00       0.000000000000
      0.1521750000D+01  0.1000000000D+01
 P   1 1.00       0.000000000000
      0.5926840000D+00  0.1000000000D+01
 P   1 1.00       0.000000000000
      0.1349150000D+00  0.1000000000D+01
 P   1 1.00       0.000000000000
      0.4184300000D-01  0.1000000000D+01
 D   3 1.00       0.000000000000
      0.4145260000D+02  0.5499267257D-01
      0.1154030000D+02  0.2984190189D+00
      0.3885430000D+01  0.7735986352D+00
 D   1 1.00       0.000000000000
      0.1323800000D+01  0.1000000000D+01
 D   1 1.00       0.000000000000
      0.4166800000D+00  0.1000000000D+01
 D   1 1.00       0.000000000000
      0.1133000000D+00  0.1000000000D+01
 F   1 1.00       0.000000000000
      0.1050000000D+01  0.1000000000D+01
 ****
      2 0
 S   6 1.00       0.000000000000
      0.4563240000D+04  0.1966650249D-02
      0.6820240000D+03  0.1523060193D-01
      0.1549730000D+03  0.7612690966D-01
      0.4445530000D+02  0.2608010331D+00
      0.1302900000D+02  0.6164620782D+00
      0.1827730000D+01  0.2210060280D+00
 SP   3 1.00       0.000000000000
      0.2096420000D+02  0.1146600807D+00  0.4024869267D-01
      0.4803310000D+01  0.9199996477D+00  0.2375939567D+00
      0.1459330000D+01 -0.3030682134D-02  0.8158538515D+00
 SP   1 1.00       0.000000000000
      0.4834560000D+00  0.1000000000D+01  0.1000000000D+01
 SP   1 1.00       0.000000000000
      0.1455850000D+00  0.1000000000D+01  0.1000000000D+01
 SP   1 1.00       0.000000000000
      0.4380000000D-01  0.1000000000D+01  0.1000000000D+01
 D   1 1.00       0.000000000000
      0.6260000000D+00  0.1000000000D+01
 ****
      3 0
 S   6 1.00       0.000000000000
      0.4563240000D+04  0.1966650249D-02
      0.6820240000D+03  0.1523060193D-01
      0.1549730000D+03  0.7612690966D-01
      0.4445530000D+02  0.2608010331D+00
      0.1302900000D+02  0.6164620782D+00
      0.1827730000D+01  0.2210060280D+00
 SP   3 1.00       0.000000000000
      0.2096420000D+02  0.1146600807D+00  0.4024869267D-01
      0.4803310000D+01  0.9199996477D+00  0.2375939567D+00
      0.1459330000D+01 -0.3030682134D-02  0.8158538515D+00
 SP   1 1.00       0.000000000000
      0.4834560000D+00  0.1000000000D+01  0.1000000000D+01
 SP   1 1.00       0.000000000000
      0.1455850000D+00  0.1000000000D+01  0.1000000000D+01
 SP   1 1.00       0.000000000000
      0.4380000000D-01  0.1000000000D+01  0.1000000000D+01
 D   1 1.00       0.000000000000
      0.6260000000D+00  0.1000000000D+01
 ****
      4 0
 S   6 1.00       0.000000000000
      0.4563240000D+04  0.1966650249D-02
      0.6820240000D+03  0.1523060193D-01
      0.1549730000D+03  0.7612690966D-01
      0.4445530000D+02  0.2608010331D+00
      0.1302900000D+02  0.6164620782D+00
      0.1827730000D+01  0.2210060280D+00
 SP   3 1.00       0.000000000000
      0.2096420000D+02  0.1146600807D+00  0.4024869267D-01
      0.4803310000D+01  0.9199996477D+00  0.2375939567D+00
      0.1459330000D+01 -0.3030682134D-02  0.8158538515D+00
 SP   1 1.00       0.000000000000
      0.4834560000D+00  0.1000000000D+01  0.1000000000D+01
 SP   1 1.00       0.000000000000
      0.1455850000D+00  0.1000000000D+01  0.1000000000D+01
 SP   1 1.00       0.000000000000
      0.4380000000D-01  0.1000000000D+01  0.1000000000D+01
 D   1 1.00       0.000000000000
      0.6260000000D+00  0.1000000000D+01
 ****
      5 0
 S   6 1.00       0.000000000000
      0.4563240000D+04  0.1966650249D-02
      0.6820240000D+03  0.1523060193D-01
      0.1549730000D+03  0.7612690966D-01
      0.4445530000D+02  0.2608010331D+00
      0.1302900000D+02  0.6164620782D+00
      0.1827730000D+01  0.2210060280D+00
 SP   3 1.00       0.000000000000
      0.2096420000D+02  0.1146600807D+00  0.4024869267D-01
      0.4803310000D+01  0.9199996477D+00  0.2375939567D+00
      0.1459330000D+01 -0.3030682134D-02  0.8158538515D+00
 SP   1 1.00       0.000000000000
      0.4834560000D+00  0.1000000000D+01  0.1000000000D+01
 SP   1 1.00       0.000000000000
      0.1455850000D+00  0.1000000000D+01  0.1000000000D+01
 SP   1 1.00       0.000000000000
      0.4380000000D-01  0.1000000000D+01  0.1000000000D+01
 D   1 1.00       0.000000000000
      0.6260000000D+00  0.1000000000D+01
 ****
      6 0
 S   6 1.00       0.000000000000
      0.4563240000D+04  0.1966650249D-02
      0.6820240000D+03  0.1523060193D-01
      0.1549730000D+03  0.7612690966D-01
      0.4445530000D+02  0.2608010331D+00
      0.1302900000D+02  0.6164620782D+00
      0.1827730000D+01  0.2210060280D+00
 SP   3 1.00       0.000000000000
      0.2096420000D+02  0.1146600807D+00  0.4024869267D-01
      0.4803310000D+01  0.9199996477D+00  0.2375939567D+00
      0.1459330000D+01 -0.3030682134D-02  0.8158538515D+00
 SP   1 1.00       0.000000000000
      0.4834560000D+00  0.1000000000D+01  0.1000000000D+01
 SP   1 1.00       0.000000000000
      0.1455850000D+00  0.1000000000D+01  0.1000000000D+01
 SP   1 1.00       0.000000000000
      0.4380000000D-01  0.1000000000D+01  0.1000000000D+01
 D   1 1.00       0.000000000000
      0.6260000000D+00  0.1000000000D+01
 ****
      7 0
 S   3 1.00       0.000000000000
      0.3386500000D+02  0.2549381454D-01
      0.5094790000D+01  0.1903731086D+00
      0.1158790000D+01  0.8521614860D+00
 S   1 1.00       0.000000000000
      0.3258400000D+00  0.1000000000D+01
 S   1 1.00       0.000000000000
      0.1027410000D+00  0.1000000000D+01
 ****
      8 0
 S   3 1.00       0.000000000000
      0.3386500000D+02  0.2549381454D-01
      0.5094790000D+01  0.1903731086D+00
      0.1158790000D+01  0.8521614860D+00
 S   1 1.00       0.000000000000
      0.3258400000D+00  0.1000000000D+01
 S   1 1.00       0.000000000000
      0.1027410000D+00  0.1000000000D+01
 ****
      9 0
 S   3 1.00       0.000000000000
      0.3386500000D+02  0.2549381454D-01
      0.5094790000D+01  0.1903731086D+00
      0.1158790000D+01  0.8521614860D+00
 S   1 1.00       0.000000000000
      0.3258400000D+00  0.1000000000D+01
 S   1 1.00       0.000000000000
      0.1027410000D+00  0.1000000000D+01
 ****
     10 0
 S   3 1.00       0.000000000000
      0.3386500000D+02  0.2549381454D-01
      0.5094790000D+01  0.1903731086D+00
      0.1158790000D+01  0.8521614860D+00
 S   1 1.00       0.000000000000
      0.3258400000D+00  0.1000000000D+01
 S   1 1.00       0.000000000000
      0.1027410000D+00  0.1000000000D+01
 ****
     11 0
 S   3 1.00       0.000000000000
      0.3386500000D+02  0.2549381454D-01
      0.5094790000D+01  0.1903731086D+00
      0.1158790000D+01  0.8521614860D+00
 S   1 1.00       0.000000000000
      0.3258400000D+00  0.1000000000D+01
 S   1 1.00       0.000000000000
      0.1027410000D+00  0.1000000000D+01
 ****
     12 0
 S   6 1.00       0.000000000000
      0.4563240000D+04  0.1966650249D-02
      0.6820240000D+03  0.1523060193D-01
      0.1549730000D+03  0.7612690966D-01
      0.4445530000D+02  0.2608010331D+00
      0.1302900000D+02  0.6164620782D+00
      0.1827730000D+01  0.2210060280D+00
 SP   3 1.00       0.000000000000
      0.2096420000D+02  0.1146600807D+00  0.4024869267D-01
      0.4803310000D+01  0.9199996477D+00  0.2375939567D+00
      0.1459330000D+01 -0.3030682134D-02  0.8158538515D+00
 SP   1 1.00       0.000000000000
      0.4834560000D+00  0.1000000000D+01  0.1000000000D+01
 SP   1 1.00       0.000000000000
      0.1455850000D+00  0.1000000000D+01  0.1000000000D+01
 SP   1 1.00       0.000000000000
      0.4380000000D-01  0.1000000000D+01  0.1000000000D+01
 D   1 1.00       0.000000000000
      0.6260000000D+00  0.1000000000D+01
 ****
     13 0
 S   6 1.00       0.000000000000
      0.4563240000D+04  0.1966650249D-02
      0.6820240000D+03  0.1523060193D-01
      0.1549730000D+03  0.7612690966D-01
      0.4445530000D+02  0.2608010331D+00
      0.1302900000D+02  0.6164620782D+00
      0.1827730000D+01  0.2210060280D+00
 SP   3 1.00       0.000000000000
      0.2096420000D+02  0.1146600807D+00  0.4024869267D-01
      0.4803310000D+01  0.9199996477D+00  0.2375939567D+00
      0.1459330000D+01 -0.3030682134D-02  0.8158538515D+00
 SP   1 1.00       0.000000000000
      0.4834560000D+00  0.1000000000D+01  0.1000000000D+01
 SP   1 1.00       0.000000000000
      0.1455850000D+00  0.1000000000D+01  0.1000000000D+01
 SP   1 1.00       0.000000000000
      0.4380000000D-01  0.1000000000D+01  0.1000000000D+01
 D   1 1.00       0.000000000000
      0.6260000000D+00  0.1000000000D+01
 ****
     14 0
 S   6 1.00       0.000000000000
      0.4563240000D+04  0.1966650249D-02
      0.6820240000D+03  0.1523060193D-01
      0.1549730000D+03  0.7612690966D-01
      0.4445530000D+02  0.2608010331D+00
      0.1302900000D+02  0.6164620782D+00
      0.1827730000D+01  0.2210060280D+00
 SP   3 1.00       0.000000000000
      0.2096420000D+02  0.1146600807D+00  0.4024869267D-01
      0.4803310000D+01  0.9199996477D+00  0.2375939567D+00
      0.1459330000D+01 -0.3030682134D-02  0.8158538515D+00
 SP   1 1.00       0.000000000000
      0.4834560000D+00  0.1000000000D+01  0.1000000000D+01
 SP   1 1.00       0.000000000000
      0.1455850000D+00  0.1000000000D+01  0.1000000000D+01
 SP   1 1.00       0.000000000000
      0.4380000000D-01  0.1000000000D+01  0.1000000000D+01
 D   1 1.00       0.000000000000
      0.6260000000D+00  0.1000000000D+01
 ****
     15 0
 S   6 1.00       0.000000000000
      0.4563240000D+04  0.1966650249D-02
      0.6820240000D+03  0.1523060193D-01
      0.1549730000D+03  0.7612690966D-01
      0.4445530000D+02  0.2608010331D+00
      0.1302900000D+02  0.6164620782D+00
      0.1827730000D+01  0.2210060280D+00
 SP   3 1.00       0.000000000000
      0.2096420000D+02  0.1146600807D+00  0.4024869267D-01
      0.4803310000D+01  0.9199996477D+00  0.2375939567D+00
      0.1459330000D+01 -0.3030682134D-02  0.8158538515D+00
 SP   1 1.00       0.000000000000
      0.4834560000D+00  0.1000000000D+01  0.1000000000D+01
 SP   1 1.00       0.000000000000
      0.1455850000D+00  0.1000000000D+01  0.1000000000D+01
 SP   1 1.00       0.000000000000
      0.4380000000D-01  0.1000000000D+01  0.1000000000D+01
 D   1 1.00       0.000000000000
      0.6260000000D+00  0.1000000000D+01
 ****
     16 0
 S   6 1.00       0.000000000000
      0.4563240000D+04  0.1966650249D-02
      0.6820240000D+03  0.1523060193D-01
      0.1549730000D+03  0.7612690966D-01
      0.4445530000D+02  0.2608010331D+00
      0.1302900000D+02  0.6164620782D+00
      0.1827730000D+01  0.2210060280D+00
 SP   3 1.00       0.000000000000
      0.2096420000D+02  0.1146600807D+00  0.4024869267D-01
      0.4803310000D+01  0.9199996477D+00  0.2375939567D+00
      0.1459330000D+01 -0.3030682134D-02  0.8158538515D+00
 SP   1 1.00       0.000000000000
      0.4834560000D+00  0.1000000000D+01  0.1000000000D+01
 SP   1 1.00       0.000000000000
      0.1455850000D+00  0.1000000000D+01  0.1000000000D+01
 SP   1 1.00       0.000000000000
      0.4380000000D-01  0.1000000000D+01  0.1000000000D+01
 D   1 1.00       0.000000000000
      0.6260000000D+00  0.1000000000D+01
 ****
     17 0
 S   6 1.00       0.000000000000
      0.4563240000D+04  0.1966650249D-02
      0.6820240000D+03  0.1523060193D-01
      0.1549730000D+03  0.7612690966D-01
      0.4445530000D+02  0.2608010331D+00
      0.1302900000D+02  0.6164620782D+00
      0.1827730000D+01  0.2210060280D+00
 SP   3 1.00       0.000000000000
      0.2096420000D+02  0.1146600807D+00  0.4024869267D-01
      0.4803310000D+01  0.9199996477D+00  0.2375939567D+00
      0.1459330000D+01 -0.3030682134D-02  0.8158538515D+00
 SP   1 1.00       0.000000000000
      0.4834560000D+00  0.1000000000D+01  0.1000000000D+01
 SP   1 1.00       0.000000000000
      0.1455850000D+00  0.1000000000D+01  0.1000000000D+01
 SP   1 1.00       0.000000000000
      0.4380000000D-01  0.1000000000D+01  0.1000000000D+01
 D   1 1.00       0.000000000000
      0.6260000000D+00  0.1000000000D+01
 ****
     18 0
 S   6 1.00       0.000000000000
      0.4563240000D+04  0.1966650249D-02
      0.6820240000D+03  0.1523060193D-01
      0.1549730000D+03  0.7612690966D-01
      0.4445530000D+02  0.2608010331D+00
      0.1302900000D+02  0.6164620782D+00
      0.1827730000D+01  0.2210060280D+00
 SP   3 1.00       0.000000000000
      0.2096420000D+02  0.1146600807D+00  0.4024869267D-01
      0.4803310000D+01  0.9199996477D+00  0.2375939567D+00
      0.1459330000D+01 -0.3030682134D-02  0.8158538515D+00
 SP   1 1.00       0.000000000000
      0.4834560000D+00  0.1000000000D+01  0.1000000000D+01
 SP   1 1.00       0.000000000000
      0.1455850000D+00  0.1000000000D+01  0.1000000000D+01
 SP   1 1.00       0.000000000000
      0.4380000000D-01  0.1000000000D+01  0.1000000000D+01
 D   1 1.00       0.000000000000
      0.6260000000D+00  0.1000000000D+01
 ****
     19 0
 S   3 1.00       0.000000000000
      0.3386500000D+02  0.2549381454D-01
      0.5094790000D+01  0.1903731086D+00
      0.1158790000D+01  0.8521614860D+00
 S   1 1.00       0.000000000000
      0.3258400000D+00  0.1000000000D+01
 S   1 1.00       0.000000000000
      0.1027410000D+00  0.1000000000D+01
 ****
     20 0
 S   3 1.00       0.000000000000
      0.3386500000D+02  0.2549381454D-01
      0.5094790000D+01  0.1903731086D+00
      0.1158790000D+01  0.8521614860D+00
 S   1 1.00       0.000000000000
      0.3258400000D+00  0.1000000000D+01
 S   1 1.00       0.000000000000
      0.1027410000D+00  0.1000000000D+01
 ****
     21 0
 S   3 1.00       0.000000000000
      0.3386500000D+02  0.2549381454D-01
      0.5094790000D+01  0.1903731086D+00
      0.1158790000D+01  0.8521614860D+00
 S   1 1.00       0.000000000000
      0.3258400000D+00  0.1000000000D+01
 S   1 1.00       0.000000000000
      0.1027410000D+00  0.1000000000D+01
 ****
     22 0
 S   6 1.00       0.000000000000
      0.2709910000D+06  0.6356283010D-03
      0.3973480000D+05  0.4962001576D-02
      0.9057460000D+04  0.2538412376D-01
      0.2598210000D+04  0.9942456877D-01
      0.8682000000D+03  0.3008367236D+00
      0.3234310000D+03  0.6587364654D+00
 S   1 1.00       0.000000000000
      0.1308600000D+03  0.1000000000D+01
 S   1 1.00       0.000000000000
      0.5612190000D+02  0.1000000000D+01
 S   1 1.00       0.000000000000
      0.1892190000D+02  0.1000000000D+01
 S   1 1.00       0.000000000000
      0.7952380000D+01  0.1000000000D+01
 S   1 1.00       0.000000000000
      0.2197540000D+01  0.1000000000D+01
 S   1 1.00       0.000000000000
      0.8467130000D+00  0.1000000000D+01
 S   1 1.00       0.000000000000
      0.1222660000D+00  0.1000000000D+01
 S   1 1.00       0.000000000000
      0.4417200000D-01  0.1000000000D+01
 S   1 1.00       0.000000000000
      0.1325200000D-01  0.1000000000D+01
 P   5 1.00       0.000000000000
      0.1636210000D+04  0.3956796149D-02
      0.3909030000D+03  0.3122660745D-01
      0.1278840000D+03  0.1382606168D+00
      0.4924130000D+02  0.3736766201D+00
      0.2075120000D+02  0.5783873506D+00
 P   1 1.00       0.000000000000
      0.9203680000D+01  0.1000000000D+01
 P   1 1.00       0.000000000000
      0.3817790000D+01  0.1000000000D+01
 P   1 1.00       0.000000000000
      0.1587620000D+01  0.1000000000D+01
 P   1 1.00       0.000000000000
      0.6246600000D+00  0.1000000000D+01
 P   1 1.00       0.000000000000
      0.1413080000D+00  0.1000000000D+01
 P   1 1.00       0.000000000000
      0.4340200000D-01  0.1000000000D+01
 D   3 1.00       0.000000000000
      0.4497740000D+02  0.5618303902D-01
      0.1256900000D+02  0.3033071410D+00
      0.4244220000D+01  0.7686832084D+00
 D   1 1.00       0.000000000000
      0.1443300000D+01  0.1000000000D+01
 D   1 1.00       0.000000000000
      0.4499650000D+00  0.1000000000D+01
 D   1 1.00       0.000000000000
      0.1219000000D+00  0.1000000000D+01
 F   1 1.00       0.000000000000
      0.1170000000D+01  0.1000000000D+01
 ****
     23 0
 S   6 1.00       0.000000000000
      0.4563240000D+04  0.1966650249D-02
      0.6820240000D+03  0.1523060193D-01
      0.1549730000D+03  0.7612690966D-01
      0.4445530000D+02  0.2608010331D+00
      0.1302900000D+02  0.6164620782D+00
      0.1827730000D+01  0.2210060280D+00
 SP   3 1.00       0.000000000000
      0.2096420000D+02  0.1146600807D+00  0.4024869267D-01
      0.4803310000D+01  0.9199996477D+00  0.2375939567D+00
      0.1459330000D+01 -0.3030682134D-02  0.8158538515D+00
 SP   1 1.00       0.000000000000
      0.4834560000D+00  0.1000000000D+01  0.1000000000D+01
 SP   1 1.00       0.000000000000
      0.1455850000D+00  0.1000000000D+01  0.1000000000D+01
 SP   1 1.00       0.000000000000
      0.4380000000D-01  0.1000000000D+01  0.1000000000D+01
 D   1 1.00       0.000000000000
      0.6260000000D+00  0.1000000000D+01
 ****
     24 0
 S   6 1.00       0.000000000000
      0.4563240000D+04  0.1966650249D-02
      0.6820240000D+03  0.1523060193D-01
      0.1549730000D+03  0.7612690966D-01
      0.4445530000D+02  0.2608010331D+00
      0.1302900000D+02  0.6164620782D+00
      0.1827730000D+01  0.2210060280D+00
 SP   3 1.00       0.000000000000
      0.2096420000D+02  0.1146600807D+00  0.4024869267D-01
      0.4803310000D+01  0.9199996477D+00  0.2375939567D+00
      0.1459330000D+01 -0.3030682134D-02  0.8158538515D+00
 SP   1 1.00       0.000000000000
      0.4834560000D+00  0.1000000000D+01  0.1000000000D+01
 SP   1 1.00       0.000000000000
      0.1455850000D+00  0.1000000000D+01  0.1000000000D+01
 SP   1 1.00       0.000000000000
      0.4380000000D-01  0.1000000000D+01  0.1000000000D+01
 D   1 1.00       0.000000000000
      0.6260000000D+00  0.1000000000D+01
 ****
     25 0
 S   6 1.00       0.000000000000
      0.4563240000D+04  0.1966650249D-02
      0.6820240000D+03  0.1523060193D-01
      0.1549730000D+03  0.7612690966D-01
      0.4445530000D+02  0.2608010331D+00
      0.1302900000D+02  0.6164620782D+00
      0.1827730000D+01  0.2210060280D+00
 SP   3 1.00       0.000000000000
      0.2096420000D+02  0.1146600807D+00  0.4024869267D-01
      0.4803310000D+01  0.9199996477D+00  0.2375939567D+00
      0.1459330000D+01 -0.3030682134D-02  0.8158538515D+00
 SP   1 1.00       0.000000000000
      0.4834560000D+00  0.1000000000D+01  0.1000000000D+01
 SP   1 1.00       0.000000000000
      0.1455850000D+00  0.1000000000D+01  0.1000000000D+01
 SP   1 1.00       0.000000000000
      0.4380000000D-01  0.1000000000D+01  0.1000000000D+01
 D   1 1.00       0.000000000000
      0.6260000000D+00  0.1000000000D+01
 ****
     26 0
 S   6 1.00       0.000000000000
      0.4563240000D+04  0.1966650249D-02
      0.6820240000D+03  0.1523060193D-01
      0.1549730000D+03  0.7612690966D-01
      0.4445530000D+02  0.2608010331D+00
      0.1302900000D+02  0.6164620782D+00
      0.1827730000D+01  0.2210060280D+00
 SP   3 1.00       0.000000000000
      0.2096420000D+02  0.1146600807D+00  0.4024869267D-01
      0.4803310000D+01  0.9199996477D+00  0.2375939567D+00
      0.1459330000D+01 -0.3030682134D-02  0.8158538515D+00
 SP   1 1.00       0.000000000000
      0.4834560000D+00  0.1000000000D+01  0.1000000000D+01
 SP   1 1.00       0.000000000000
      0.1455850000D+00  0.1000000000D+01  0.1000000000D+01
 SP   1 1.00       0.000000000000
      0.4380000000D-01  0.1000000000D+01  0.1000000000D+01
 D   1 1.00       0.000000000000
      0.6260000000D+00  0.1000000000D+01
 ****
     27 0
 S   6 1.00       0.000000000000
      0.4563240000D+04  0.1966650249D-02
      0.6820240000D+03  0.1523060193D-01
      0.1549730000D+03  0.7612690966D-01
      0.4445530000D+02  0.2608010331D+00
      0.1302900000D+02  0.6164620782D+00
      0.1827730000D+01  0.2210060280D+00
 SP   3 1.00       0.000000000000
      0.2096420000D+02  0.1146600807D+00  0.4024869267D-01
      0.4803310000D+01  0.9199996477D+00  0.2375939567D+00
      0.1459330000D+01 -0.3030682134D-02  0.8158538515D+00
 SP   1 1.00       0.000000000000
      0.4834560000D+00  0.1000000000D+01  0.1000000000D+01
 SP   1 1.00       0.000000000000
      0.1455850000D+00  0.1000000000D+01  0.1000000000D+01
 SP   1 1.00       0.000000000000
      0.4380000000D-01  0.1000000000D+01  0.1000000000D+01
 D   1 1.00       0.000000000000
      0.6260000000D+00  0.1000000000D+01
 ****
     28 0
 S   3 1.00       0.000000000000
      0.3386500000D+02  0.2549381454D-01
      0.5094790000D+01  0.1903731086D+00
      0.1158790000D+01  0.8521614860D+00
 S   1 1.00       0.000000000000
      0.3258400000D+00  0.1000000000D+01
 S   1 1.00       0.000000000000
      0.1027410000D+00  0.1000000000D+01
 ****
     29 0
 S   3 1.00       0.000000000000
      0.3386500000D+02  0.2549381454D-01
      0.5094790000D+01  0.1903731086D+00
      0.1158790000D+01  0.8521614860D+00
 S   1 1.00       0.000000000000
      0.3258400000D+00  0.1000000000D+01
 S   1 1.00       0.000000000000
      0.1027410000D+00  0.1000000000D+01
 ****
     30 0
 S   3 1.00       0.000000000000
      0.3386500000D+02  0.2549381454D-01
      0.5094790000D+01  0.1903731086D+00
      0.1158790000D+01  0.8521614860D+00
 S   1 1.00       0.000000000000
      0.3258400000D+00  0.1000000000D+01
 S   1 1.00       0.000000000000
      0.1027410000D+00  0.1000000000D+01
 ****
     31 0
 S   3 1.00       0.000000000000
      0.3386500000D+02  0.2549381454D-01
      0.5094790000D+01  0.1903731086D+00
      0.1158790000D+01  0.8521614860D+00
 S   1 1.00       0.000000000000
      0.3258400000D+00  0.1000000000D+01
 S   1 1.00       0.000000000000
      0.1027410000D+00  0.1000000000D+01
 ****
     32 0
 S   3 1.00       0.000000000000
      0.3386500000D+02  0.2549381454D-01
      0.5094790000D+01  0.1903731086D+00
      0.1158790000D+01  0.8521614860D+00
 S   1 1.00       0.000000000000
      0.3258400000D+00  0.1000000000D+01
 S   1 1.00       0.000000000000
      0.1027410000D+00  0.1000000000D+01
 ****
     33 0
 S   6 1.00       0.000000000000
      0.4563240000D+04  0.1966650249D-02
      0.6820240000D+03  0.1523060193D-01
      0.1549730000D+03  0.7612690966D-01
      0.4445530000D+02  0.2608010331D+00
      0.1302900000D+02  0.6164620782D+00
      0.1827730000D+01  0.2210060280D+00
 SP   3 1.00       0.000000000000
      0.2096420000D+02  0.1146600807D+00  0.4024869267D-01
      0.4803310000D+01  0.9199996477D+00  0.2375939567D+00
      0.1459330000D+01 -0.3030682134D-02  0.8158538515D+00
 SP   1 1.00       0.000000000000
      0.4834560000D+00  0.1000000000D+01  0.1000000000D+01
 SP   1 1.00       0.000000000000
      0.1455850000D+00  0.1000000000D+01  0.1000000000D+01
 SP   1 1.00       0.000000000000
      0.4380000000D-01  0.1000000000D+01  0.1000000000D+01
 D   1 1.00       0.000000000000
      0.6260000000D+00  0.1000000000D+01
 ****
     34 0
 S   6 1.00       0.000000000000
      0.4563240000D+04  0.1966650249D-02
      0.6820240000D+03  0.1523060193D-01
      0.1549730000D+03  0.7612690966D-01
      0.4445530000D+02  0.2608010331D+00
      0.1302900000D+02  0.6164620782D+00
      0.1827730000D+01  0.2210060280D+00
 SP   3 1.00       0.000000000000
      0.2096420000D+02  0.1146600807D+00  0.4024869267D-01
      0.4803310000D+01  0.9199996477D+00  0.2375939567D+00
      0.1459330000D+01 -0.3030682134D-02  0.8158538515D+00
 SP   1 1.00       0.000000000000
      0.4834560000D+00  0.1000000000D+01  0.1000000000D+01
 SP   1 1.00       0.000000000000
      0.1455850000D+00  0.1000000000D+01  0.1000000000D+01
 SP   1 1.00       0.000000000000
      0.4380000000D-01  0.1000000000D+01  0.1000000000D+01
 D   1 1.00       0.000000000000
      0.6260000000D+00  0.1000000000D+01
 ****
     35 0
 S   6 1.00       0.000000000000
      0.4563240000D+04  0.1966650249D-02
      0.6820240000D+03  0.1523060193D-01
      0.1549730000D+03  0.7612690966D-01
      0.4445530000D+02  0.2608010331D+00
      0.1302900000D+02  0.6164620782D+00
      0.1827730000D+01  0.2210060280D+00
 SP   3 1.00       0.000000000000
      0.2096420000D+02  0.1146600807D+00  0.4024869267D-01
      0.4803310000D+01  0.9199996477D+00  0.2375939567D+00
      0.1459330000D+01 -0.3030682134D-02  0.8158538515D+00
 SP   1 1.00       0.000000000000
      0.4834560000D+00  0.1000000000D+01  0.1000000000D+01
 SP   1 1.00       0.000000000000
      0.1455850000D+00  0.1000000000D+01  0.1000000000D+01
 SP   1 1.00       0.000000000000
      0.4380000000D-01  0.1000000000D+01  0.1000000000D+01
 D   1 1.00       0.000000000000
      0.6260000000D+00  0.1000000000D+01
 ****
     36 0
 S   3 1.00       0.000000000000
      0.3386500000D+02  0.2549381454D-01
      0.5094790000D+01  0.1903731086D+00
      0.1158790000D+01  0.8521614860D+00
 S   1 1.00       0.000000000000
      0.3258400000D+00  0.1000000000D+01
 S   1 1.00       0.000000000000
      0.1027410000D+00  0.1000000000D+01
 ****
     37 0
 S   3 1.00       0.000000000000
      0.3386500000D+02  0.2549381454D-01
      0.5094790000D+01  0.1903731086D+00
      0.1158790000D+01  0.8521614860D+00
 S   1 1.00       0.000000000000
      0.3258400000D+00  0.1000000000D+01
 S   1 1.00       0.000000000000
      0.1027410000D+00  0.1000000000D+01
 ****
     38 0
 S   3 1.00       0.000000000000
      0.3386500000D+02  0.2549381454D-01
      0.5094790000D+01  0.1903731086D+00
      0.1158790000D+01  0.8521614860D+00
 S   1 1.00       0.000000000000
      0.3258400000D+00  0.1000000000D+01
 S   1 1.00       0.000000000000
      0.1027410000D+00  0.1000000000D+01
 ****
     39 0
 S   3 1.00       0.000000000000
      0.3386500000D+02  0.2549381454D-01
      0.5094790000D+01  0.1903731086D+00
      0.1158790000D+01  0.8521614860D+00
 S   1 1.00       0.000000000000
      0.3258400000D+00  0.1000000000D+01
 S   1 1.00       0.000000000000
      0.1027410000D+00  0.1000000000D+01
 ****
     40 0
 S   3 1.00       0.000000000000
      0.3386500000D+02  0.2549381454D-01
      0.5094790000D+01  0.1903731086D+00
      0.1158790000D+01  0.8521614860D+00
 S   1 1.00       0.000000000000
      0.3258400000D+00  0.1000000000D+01
 S   1 1.00       0.000000000000
      0.1027410000D+00  0.1000000000D+01
 ****

   610 basis functions,   998 primitive gaussians,   644 cartesian basis functions
    97 alpha electrons       93 beta electrons
       nuclear repulsion energy      2597.7689737899 Hartrees.
 NAtoms=   40 NActive=   40 NUniq=   40 SFac= 1.00D+00 NAtFMM=   60 NAOKFM=F Big=F
 Integral buffers will be    131072 words long.
 Regular integral format.
 Two-electron integral symmetry is turned off.
 ------------------------------------------------------------------------------
 Polarizable Continuum Model (PCM)
 =================================
 Model                : PCM.
 Atomic radii         : UFF (Universal Force Field).
 Polarization charges : Total charges.
 Charge compensation  : None.
 Solution method      : On-the-fly selection.
 Cavity type          : Scaled VdW (van der Waals Surface) (Alpha=1.100).
 Cavity algorithm     : GePol (No added spheres)
                        Default sphere list used, NSphG=   40.
                        Lebedev-Laikov grids with approx.  5.0 points / Ang**2.
                        Smoothing algorithm: York/Karplus (Gamma=1.0000).
                        Polarization charges: spherical gaussians, with
                                              point-specific exponents (IZeta= 3).
                        Self-potential: point-specific (ISelfS= 7).
                        Self-field    : sphere-specific E.n sum rule (ISelfD= 2).
 Solvent              : Acetonitrile, Eps=  35.688000 Eps(inf)=   1.806874
 ------------------------------------------------------------------------------
 One-electron integrals computed using PRISM.
 NBasis=   610 RedAO= T EigKep=  1.77D-06  NBF=   610
 NBsUse=   608 1.00D-06 EigRej=  4.05D-07 NBFU=   608
 Initial guess from the checkpoint file:  "FeCp2CoCp2_C1_plus1_Q1_B3LYP_6311plusGd_MeCN_TD.chk"
 B after Tr=     0.000000    0.000000    0.000000
         Rot=    1.000000    0.000000    0.000000    0.000000 Ang=   0.00 deg.
 Initial guess <Sx>= 0.0000 <Sy>= 0.0000 <Sz>= 2.0000 <S**2>= 6.0225 S= 2.0045
 Requested convergence on RMS density matrix=1.00D-08 within 128 cycles.
 Requested convergence on MAX density matrix=1.00D-06.
 Requested convergence on             energy=1.00D-06.
 No special actions if energy rises.
 Inv3:  Mode=1 IEnd=    28219467.
 Iteration    1 A*A^-1 deviation from unit magnitude is 6.66D-15 for   3062.
 Iteration    1 A*A^-1 deviation from orthogonality  is 3.66D-15 for   3066   2155.
 Iteration    1 A^-1*A deviation from unit magnitude is 7.11D-15 for   3062.
 Iteration    1 A^-1*A deviation from orthogonality  is 2.91D-15 for   3053    600.
 Error on total polarization charges =  0.01891
 SCF Done:  E(UB3LYP) =  -3419.46187209     A.U. after    1 cycles
            NFock=  1  Conv=0.20D-08     -V/T= 2.0017
 <Sx>= 0.0000 <Sy>= 0.0000 <Sz>= 2.0000 <S**2>= 6.0225 S= 2.0045
 <L.S>= 0.000000000000E+00
 Annihilation of the first spin contaminant:
 S**2 before annihilation     6.0225,   after     6.0001
 DoSCS=F DFT=T ScalE2(SS,OS)=  1.000000  1.000000
 ExpMin= 1.26D-02 ExpMax= 2.71D+05 ExpMxC= 9.06D+03 IAcc=3 IRadAn=         5 AccDes= 0.00D+00
 HarFok:  IExCor=  205 AccDes= 0.00D+00 IRadAn=         5 IDoV=-2 UseB2=F ITyADJ=14
 ICtDFT= 12500011 ScaDFX=  1.000000  1.000000  1.000000  1.000000
 GSVD:  LWork=       -1748 too small for GESVD, short by        7790 words or        7790 for optimal perf.
 Range of M.O.s used for correlation:    39   608
 NBasis=   610 NAE=    97 NBE=    93 NFC=    38 NFV=     0
 NROrb=    570 NOA=    59 NOB=    55 NVA=   511 NVB=   515

 **** Warning!!: The largest alpha MO coefficient is  0.13553591D+03


 **** Warning!!: The smallest alpha delta epsilon is  0.98810857D-01


 **** Warning!!: The largest beta MO coefficient is  0.13518736D+03

 NEqPCM:  Using non-equilibrium solvation (IEInf=1, Eps=  35.6880, EpsInf=   1.8069)
 Inv3:  Mode=1 IEnd=    28219467.
 Iteration    1 A*A^-1 deviation from unit magnitude is 6.99D-15 for   3054.
 Iteration    1 A*A^-1 deviation from orthogonality  is 2.84D-15 for   2386   2045.
 Iteration    1 A^-1*A deviation from unit magnitude is 6.55D-15 for   3054.
 Iteration    1 A^-1*A deviation from orthogonality  is 2.08D-15 for   3056    602.
   600 initial guesses have been made.
 Convergence on wavefunction:    0.001000000000000
 Iteration     1 Dimension   600 NMult     0 NNew    600
 New state      1 was old state     22
 New state      2 was old state     10
 New state      3 was old state     25
 New state      4 was old state     29
 New state      5 was old state      1
 New state      6 was old state      3
 New state      7 was old state     48
 New state      8 was old state     39
 New state      9 was old state      2
 New state     10 was old state     34
 New state     11 was old state     37
 New state     12 was old state      4
 New state     13 was old state     35
 New state     14 was old state     47
 New state     15 was old state     93
 New state     16 was old state     86
 New state     17 was old state     82
 New state     18 was old state      9
 New state     19 was old state     23
 New state     21 was old state      8
 New state     22 was old state      6
 New state     23 was old state     15
 New state     24 was old state      5
 New state     25 was old state     46
 New state     26 was old state     24
 New state     27 was old state     12
 New state     28 was old state      7
 New state     29 was old state     11
 New state     30 was old state     14
 New state     31 was old state     16
 New state     32 was old state    114
 New state     33 was old state     13
 New state     34 was old state     19
 New state     35 was old state     94
 New state     36 was old state     26
 New state     37 was old state     18
 New state     38 was old state     50
 New state     39 was old state     17
 New state     40 was old state     33
 New state     41 was old state     49
 New state     43 was old state     38
 New state     44 was old state    119
 New state     45 was old state     21
 New state     46 was old state     32
 New state     47 was old state     97
 New state     48 was old state     36
 New state     49 was old state     54
 New state     50 was old state     53
 New state     51 was old state     62
 New state     52 was old state     41
 New state     53 was old state     28
 New state     54 was old state     45
 New state     55 was old state     30
 New state     56 was old state     27
 New state     57 was old state     31
 New state     58 was old state    103
 New state     59 was old state     69
 New state     60 was old state     66
 New state     61 was old state     51
 New state     62 was old state     52
 New state     63 was old state     56
 New state     64 was old state     57
 New state     65 was old state     40
 New state     66 was old state     43
 New state     67 was old state    120
 New state     68 was old state     58
 New state     69 was old state     55
 New state     70 was old state     79
 New state     71 was old state     59
 New state     72 was old state     63
 New state     73 was old state     70
 New state     74 was old state     85
 New state     75 was old state     71
 New state     76 was old state    105
 New state     77 was old state     67
 New state     78 was old state     60
 New state     79 was old state     73
 New state     80 was old state     61
 New state     81 was old state    126
 New state     82 was old state     72
 New state     83 was old state     89
 New state     84 was old state     64
 New state     85 was old state     68
 New state     86 was old state     98
 New state     87 was old state    104
 New state     88 was old state     74
 New state     89 was old state     95
 New state     90 was old state     77
 New state     91 was old state     78
 New state     92 was old state     84
 New state     93 was old state     76
 New state     94 was old state     83
 New state     95 was old state    109
 New state     96 was old state    112
 New state     97 was old state    117
 New state     98 was old state     80
 New state     99 was old state    124
 New state    100 was old state     92
 New state    101 was old state     87
 New state    102 was old state    141
 New state    103 was old state     88
 New state    104 was old state    130
 New state    105 was old state    118
 New state    106 was old state    107
 New state    107 was old state     90
 New state    108 was old state     91
 New state    109 was old state    108
 New state    110 was old state    100
 New state    111 was old state     96
 New state    112 was old state     81
 New state    113 was old state     99
 New state    114 was old state    102
 New state    115 was old state    111
 New state    116 was old state    115
 New state    117 was old state    123
 New state    118 was old state    106
 New state    119 was old state    116
 New state    120 was old state    143
 New state    121 was old state    148
 New state    122 was old state    140
 New state    123 was old state    128
 New state    124 was old state    127
 New state    126 was old state    113
 New state    127 was old state    122
 New state    128 was old state    110
 New state    129 was old state    133
 New state    130 was old state    121
 New state    131 was old state    132
 New state    132 was old state    129
 New state    133 was old state    137
 New state    134 was old state    146
 New state    135 was old state    134
 New state    136 was old state    138
 New state    137 was old state    142
 New state    138 was old state    131
 New state    139 was old state    135
 New state    140 was old state    139
 New state    141 was old state    152
 New state    142 was old state    144
 New state    143 was old state    136
 New state    144 was old state    145
 New state    145 was old state    151
 New state    146 was old state    167
 New state    147 was old state    154
 New state    148 was old state    163
 New state    149 was old state    153
 New state    150 was old state    186
 Iteration     2 Dimension   900 NMult   600 NNew    300
 New state      9 was old state     11
 New state     11 was old state      9
 New state     19 was old state     21
 New state     20 was old state     19
 New state     21 was old state     22
 New state     22 was old state     20
 New state     27 was old state     28
 New state     28 was old state     27
 New state     29 was old state     32
 New state     30 was old state     29
 New state     31 was old state     30
 New state     32 was old state     31
 New state     33 was old state     34
 New state     34 was old state     33
 New state     39 was old state     43
 New state     40 was old state     44
 New state     41 was old state     40
 New state     42 was old state     39
 New state     43 was old state     41
 New state     44 was old state     42
 New state     45 was old state     47
 New state     47 was old state     45
 New state     54 was old state     56
 New state     55 was old state     54
 New state     56 was old state     55
 New state     59 was old state     61
 New state     60 was old state     59
 New state     61 was old state     60
 New state     66 was old state     67
 New state     67 was old state     72
 New state     68 was old state     66
 New state     69 was old state     68
 New state     72 was old state     69
 New state     73 was old state     76
 New state     74 was old state     73
 New state     75 was old state     74
 New state     76 was old state     75
 New state     77 was old state     82
 New state     78 was old state     81
 New state     79 was old state     86
 New state     80 was old state     87
 New state     81 was old state     77
 New state     82 was old state     79
 New state     83 was old state     78
 New state     84 was old state     80
 New state     85 was old state     89
 New state     86 was old state     83
 New state     87 was old state     84
 New state     88 was old state     85
 New state     89 was old state     91
 New state     90 was old state     88
 New state     91 was old state     92
 New state     92 was old state     95
 New state     93 was old state     97
 New state     94 was old state     90
 New state     95 was old state     96
 New state     96 was old state     93
 New state     97 was old state    100
 New state     98 was old state     94
 New state     99 was old state     98
 New state    100 was old state     99
 New state    102 was old state    105
 New state    103 was old state    106
 New state    104 was old state    103
 New state    105 was old state    102
 New state    106 was old state    104
 New state    107 was old state    108
 New state    108 was old state    109
 New state    109 was old state    107
 New state    110 was old state    111
 New state    111 was old state    110
 New state    112 was old state    125
 New state    113 was old state    112
 New state    115 was old state    113
 New state    117 was old state    115
 New state    119 was old state    117
 New state    120 was old state    119
 New state    121 was old state    122
 New state    122 was old state    120
 New state    123 was old state    121
 New state    125 was old state    123
 New state    130 was old state    131
 New state    131 was old state    130
 New state    132 was old state    133
 New state    133 was old state    134
 New state    134 was old state    135
 New state    135 was old state    132
 New state    138 was old state    139
 New state    139 was old state    141
 New state    140 was old state    138
 New state    141 was old state    140
 New state    143 was old state    153
 New state    144 was old state    152
 New state    145 was old state    143
 New state    146 was old state    145
 New state    147 was old state    144
 New state    148 was old state    149
 New state    149 was old state    147
 New state    150 was old state    148
 Iteration     3 Dimension  1200 NMult   900 NNew    300
 New state    140 was old state    143
 New state    141 was old state    140
 New state    142 was old state    141
 New state    143 was old state    142
 Iteration     4 Dimension  1494 NMult  1200 NNew    294
 Iteration     5 Dimension  1634 NMult  1494 NNew    140
 Iteration     6 Dimension  1655 NMult  1634 NNew     21
 ***********************************************************************
 Excited states from <AA,BB:AA,BB> singles matrix:
 ***********************************************************************
 
 ExtSpn:  IState=     1 X2= 1.255 Y2= 0.255 X2-Y2-1= 4.44D-16
          S2Grnd=  6.022 Ra=  0.000 Rb=  0.007 T= -0.009 S2Ext= -0.003 S2=  6.020
 ExtSpn:  IState=     2 X2= 1.006 Y2= 0.006 X2-Y2-1= 1.78D-15
          S2Grnd=  6.022 Ra=  0.000 Rb=  0.011 T= -0.008 S2Ext=  0.004 S2=  6.026
 ExtSpn:  IState=     3 X2= 1.005 Y2= 0.005 X2-Y2-1=-3.33D-16
          S2Grnd=  6.022 Ra=  0.002 Rb=  0.000 T= -0.003 S2Ext= -0.000 S2=  6.022
 ExtSpn:  IState=     4 X2= 1.005 Y2= 0.005 X2-Y2-1= 2.22D-16
          S2Grnd=  6.022 Ra=  0.004 Rb= -0.003 T=  0.002 S2Ext=  0.003 S2=  6.026
 ExtSpn:  IState=     5 X2= 1.040 Y2= 0.040 X2-Y2-1= 2.22D-16
          S2Grnd=  6.022 Ra=  0.461 Rb=  0.283 T=  0.668 S2Ext=  1.413 S2=  7.435
 ExtSpn:  IState=     6 X2= 1.029 Y2= 0.029 X2-Y2-1=-4.44D-16
          S2Grnd=  6.022 Ra=  0.524 Rb=  0.366 T=  0.837 S2Ext=  1.727 S2=  7.750
 ExtSpn:  IState=     7 X2= 1.030 Y2= 0.030 X2-Y2-1=-5.55D-16
          S2Grnd=  6.022 Ra=  0.468 Rb=  0.490 T=  0.933 S2Ext=  1.891 S2=  7.914
 ExtSpn:  IState=     8 X2= 1.021 Y2= 0.021 X2-Y2-1=-4.44D-16
          S2Grnd=  6.022 Ra=  0.412 Rb=  0.479 T=  0.770 S2Ext=  1.662 S2=  7.684
 ExtSpn:  IState=     9 X2= 1.017 Y2= 0.017 X2-Y2-1=-9.99D-16
          S2Grnd=  6.022 Ra=  0.366 Rb=  0.426 T=  0.563 S2Ext=  1.355 S2=  7.378
 ExtSpn:  IState=    10 X2= 1.012 Y2= 0.012 X2-Y2-1=-6.66D-16
          S2Grnd=  6.022 Ra=  0.421 Rb=  0.329 T=  0.356 S2Ext=  1.106 S2=  7.129
 ExtSpn:  IState=    11 X2= 1.003 Y2= 0.003 X2-Y2-1=-2.22D-16
          S2Grnd=  6.022 Ra=  0.399 Rb=  0.047 T=  0.089 S2Ext=  0.534 S2=  6.557
 ExtSpn:  IState=    12 X2= 1.001 Y2= 0.001 X2-Y2-1=-4.44D-16
          S2Grnd=  6.022 Ra=  0.415 Rb=  0.036 T= -0.041 S2Ext=  0.410 S2=  6.432
 ExtSpn:  IState=    13 X2= 1.006 Y2= 0.006 X2-Y2-1=-2.22D-15
          S2Grnd=  6.022 Ra=  0.582 Rb=  0.364 T= -0.725 S2Ext=  0.221 S2=  6.244
 ExtSpn:  IState=    14 X2= 1.004 Y2= 0.004 X2-Y2-1= 2.66D-15
          S2Grnd=  6.022 Ra=  0.574 Rb=  0.395 T= -0.643 S2Ext=  0.326 S2=  6.348
 ExtSpn:  IState=    15 X2= 1.011 Y2= 0.011 X2-Y2-1=-7.77D-16
          S2Grnd=  6.022 Ra=  0.493 Rb=  0.491 T=  0.869 S2Ext=  1.852 S2=  7.875
 ExtSpn:  IState=    16 X2= 1.010 Y2= 0.010 X2-Y2-1=-1.89D-15
          S2Grnd=  6.022 Ra=  0.327 Rb=  0.630 T=  0.737 S2Ext=  1.694 S2=  7.717
 ExtSpn:  IState=    17 X2= 1.016 Y2= 0.016 X2-Y2-1=-4.44D-16
          S2Grnd=  6.022 Ra=  0.439 Rb=  0.434 T= -0.043 S2Ext=  0.830 S2=  6.852
 ExtSpn:  IState=    18 X2= 1.008 Y2= 0.008 X2-Y2-1=-3.11D-15
          S2Grnd=  6.022 Ra=  0.396 Rb=  0.591 T= -0.661 S2Ext=  0.326 S2=  6.348
 ExtSpn:  IState=    19 X2= 1.008 Y2= 0.008 X2-Y2-1=-5.55D-16
          S2Grnd=  6.022 Ra=  0.487 Rb=  0.283 T= -0.409 S2Ext=  0.361 S2=  6.384
 ExtSpn:  IState=    20 X2= 1.003 Y2= 0.003 X2-Y2-1= 2.22D-16
          S2Grnd=  6.022 Ra=  0.090 Rb=  0.101 T=  0.028 S2Ext=  0.219 S2=  6.242
 ExtSpn:  IState=    21 X2= 1.005 Y2= 0.005 X2-Y2-1=-4.44D-16
          S2Grnd=  6.022 Ra=  0.235 Rb=  0.741 T= -0.235 S2Ext=  0.741 S2=  6.764
 ExtSpn:  IState=    22 X2= 1.001 Y2= 0.001 X2-Y2-1=-1.55D-15
          S2Grnd=  6.022 Ra=  0.001 Rb=  0.075 T=  0.006 S2Ext=  0.081 S2=  6.104
 ExtSpn:  IState=    23 X2= 1.001 Y2= 0.001 X2-Y2-1=-5.55D-16
          S2Grnd=  6.022 Ra=  0.015 Rb=  0.104 T=  0.009 S2Ext=  0.128 S2=  6.151
 ExtSpn:  IState=    24 X2= 1.001 Y2= 0.001 X2-Y2-1=-5.55D-16
          S2Grnd=  6.022 Ra=  0.016 Rb=  0.934 T=  0.036 S2Ext=  0.987 S2=  7.009
 ExtSpn:  IState=    25 X2= 1.001 Y2= 0.001 X2-Y2-1= 4.44D-16
          S2Grnd=  6.022 Ra=  0.015 Rb=  0.972 T=  0.049 S2Ext=  1.037 S2=  7.059
 ExtSpn:  IState=    26 X2= 1.001 Y2= 0.001 X2-Y2-1=-4.44D-16
          S2Grnd=  6.022 Ra=  0.016 Rb=  0.230 T=  0.077 S2Ext=  0.322 S2=  6.345
 ExtSpn:  IState=    27 X2= 1.013 Y2= 0.013 X2-Y2-1= 4.44D-16
          S2Grnd=  6.022 Ra=  0.366 Rb=  0.436 T= -0.386 S2Ext=  0.416 S2=  6.438
 ExtSpn:  IState=    28 X2= 1.002 Y2= 0.002 X2-Y2-1=-1.11D-16
          S2Grnd=  6.022 Ra=  0.831 Rb=  0.071 T= -0.319 S2Ext=  0.582 S2=  6.605
 ExtSpn:  IState=    29 X2= 1.030 Y2= 0.030 X2-Y2-1= 4.44D-16
          S2Grnd=  6.022 Ra=  0.670 Rb=  0.302 T=  0.570 S2Ext=  1.542 S2=  7.564
 ExtSpn:  IState=    30 X2= 1.002 Y2= 0.002 X2-Y2-1=-6.66D-16
          S2Grnd=  6.022 Ra=  0.122 Rb=  0.464 T=  0.420 S2Ext=  1.005 S2=  7.028
 ExtSpn:  IState=    31 X2= 1.002 Y2= 0.002 X2-Y2-1=-1.22D-15
          S2Grnd=  6.022 Ra=  0.535 Rb=  0.212 T= -0.238 S2Ext=  0.509 S2=  6.532
 ExtSpn:  IState=    32 X2= 1.003 Y2= 0.003 X2-Y2-1=-8.88D-16
          S2Grnd=  6.022 Ra=  0.051 Rb=  0.425 T=  0.060 S2Ext=  0.536 S2=  6.559
 ExtSpn:  IState=    33 X2= 1.003 Y2= 0.003 X2-Y2-1= 1.55D-15
          S2Grnd=  6.022 Ra=  0.333 Rb=  0.368 T= -0.320 S2Ext=  0.381 S2=  6.403
 ExtSpn:  IState=    34 X2= 1.002 Y2= 0.002 X2-Y2-1=-8.88D-16
          S2Grnd=  6.022 Ra=  0.112 Rb=  0.866 T=  0.241 S2Ext=  1.219 S2=  7.242
 ExtSpn:  IState=    35 X2= 1.015 Y2= 0.015 X2-Y2-1=-2.44D-15
          S2Grnd=  6.022 Ra=  0.480 Rb=  0.467 T= -0.886 S2Ext=  0.062 S2=  6.084
 ExtSpn:  IState=    36 X2= 1.004 Y2= 0.004 X2-Y2-1= 6.66D-16
          S2Grnd=  6.022 Ra=  0.220 Rb=  0.347 T=  0.167 S2Ext=  0.735 S2=  6.757
 ExtSpn:  IState=    37 X2= 1.015 Y2= 0.015 X2-Y2-1=-1.33D-15
          S2Grnd=  6.022 Ra=  0.539 Rb=  0.425 T= -0.857 S2Ext=  0.108 S2=  6.131
 ExtSpn:  IState=    38 X2= 1.010 Y2= 0.010 X2-Y2-1=-9.99D-16
          S2Grnd=  6.022 Ra=  0.565 Rb=  0.337 T=  0.226 S2Ext=  1.128 S2=  7.151
 ExtSpn:  IState=    39 X2= 1.016 Y2= 0.016 X2-Y2-1= 1.78D-15
          S2Grnd=  6.022 Ra=  0.527 Rb=  0.453 T=  0.969 S2Ext=  1.949 S2=  7.972
 ExtSpn:  IState=    40 X2= 1.012 Y2= 0.012 X2-Y2-1=-1.33D-15
          S2Grnd=  6.022 Ra=  0.464 Rb=  0.411 T=  0.737 S2Ext=  1.611 S2=  7.634
 ExtSpn:  IState=    41 X2= 1.003 Y2= 0.003 X2-Y2-1= 1.33D-15
          S2Grnd=  6.022 Ra=  0.066 Rb=  0.174 T=  0.032 S2Ext=  0.271 S2=  6.294
 ExtSpn:  IState=    42 X2= 1.001 Y2= 0.001 X2-Y2-1= 8.88D-16
          S2Grnd=  6.022 Ra=  0.034 Rb=  0.782 T=  0.061 S2Ext=  0.876 S2=  6.899
 ExtSpn:  IState=    43 X2= 1.003 Y2= 0.003 X2-Y2-1=-1.78D-15
          S2Grnd=  6.022 Ra=  0.673 Rb=  0.223 T=  0.521 S2Ext=  1.417 S2=  7.439
 ExtSpn:  IState=    44 X2= 1.002 Y2= 0.002 X2-Y2-1= 6.66D-16
          S2Grnd=  6.022 Ra=  0.025 Rb=  0.375 T=  0.063 S2Ext=  0.462 S2=  6.485
 ExtSpn:  IState=    45 X2= 1.007 Y2= 0.007 X2-Y2-1= 2.22D-16
          S2Grnd=  6.022 Ra=  0.590 Rb=  0.335 T=  0.750 S2Ext=  1.674 S2=  7.697
 ExtSpn:  IState=    46 X2= 1.003 Y2= 0.003 X2-Y2-1= 0.00D+00
          S2Grnd=  6.022 Ra=  0.121 Rb=  0.174 T=  0.115 S2Ext=  0.411 S2=  6.433
 ExtSpn:  IState=    47 X2= 1.001 Y2= 0.001 X2-Y2-1= 4.44D-16
          S2Grnd=  6.022 Ra=  0.039 Rb=  0.893 T=  0.063 S2Ext=  0.996 S2=  7.018
 ExtSpn:  IState=    48 X2= 1.005 Y2= 0.005 X2-Y2-1=-4.44D-16
          S2Grnd=  6.022 Ra=  0.149 Rb=  0.121 T=  0.130 S2Ext=  0.400 S2=  6.422
 ExtSpn:  IState=    49 X2= 1.003 Y2= 0.003 X2-Y2-1=-3.33D-16
          S2Grnd=  6.022 Ra=  0.025 Rb=  0.253 T=  0.043 S2Ext=  0.321 S2=  6.344
 ExtSpn:  IState=    50 X2= 1.001 Y2= 0.001 X2-Y2-1=-6.66D-16
          S2Grnd=  6.022 Ra=  0.138 Rb=  0.202 T= -0.154 S2Ext=  0.186 S2=  6.209
 ExtSpn:  IState=    51 X2= 1.002 Y2= 0.002 X2-Y2-1= 4.44D-16
          S2Grnd=  6.022 Ra=  0.112 Rb=  0.321 T= -0.252 S2Ext=  0.181 S2=  6.203
 ExtSpn:  IState=    52 X2= 1.002 Y2= 0.002 X2-Y2-1=-1.11D-15
          S2Grnd=  6.022 Ra=  0.155 Rb=  0.413 T= -0.335 S2Ext=  0.234 S2=  6.256
 ExtSpn:  IState=    53 X2= 1.001 Y2= 0.001 X2-Y2-1= 6.66D-16
          S2Grnd=  6.022 Ra=  0.277 Rb=  0.054 T= -0.015 S2Ext=  0.317 S2=  6.339
 ExtSpn:  IState=    54 X2= 1.002 Y2= 0.002 X2-Y2-1= 4.44D-16
          S2Grnd=  6.022 Ra=  0.281 Rb=  0.064 T= -0.039 S2Ext=  0.306 S2=  6.329
 ExtSpn:  IState=    55 X2= 1.001 Y2= 0.001 X2-Y2-1= 4.44D-16
          S2Grnd=  6.022 Ra=  0.034 Rb=  0.351 T=  0.002 S2Ext=  0.387 S2=  6.409
 ExtSpn:  IState=    56 X2= 1.001 Y2= 0.001 X2-Y2-1= 6.66D-16
          S2Grnd=  6.022 Ra=  0.367 Rb=  0.034 T=  0.000 S2Ext=  0.401 S2=  6.424
 ExtSpn:  IState=    57 X2= 1.002 Y2= 0.002 X2-Y2-1= 8.88D-16
          S2Grnd=  6.022 Ra=  0.317 Rb=  0.043 T= -0.012 S2Ext=  0.347 S2=  6.370
 ExtSpn:  IState=    58 X2= 1.005 Y2= 0.005 X2-Y2-1=-2.55D-15
          S2Grnd=  6.022 Ra=  0.627 Rb=  0.343 T=  0.874 S2Ext=  1.844 S2=  7.867
 ExtSpn:  IState=    59 X2= 1.003 Y2= 0.003 X2-Y2-1=-8.88D-16
          S2Grnd=  6.022 Ra=  0.511 Rb=  0.218 T= -0.206 S2Ext=  0.523 S2=  6.546
 ExtSpn:  IState=    60 X2= 1.003 Y2= 0.003 X2-Y2-1= 6.66D-16
          S2Grnd=  6.022 Ra=  0.284 Rb=  0.418 T= -0.423 S2Ext=  0.280 S2=  6.302
 ExtSpn:  IState=    61 X2= 1.003 Y2= 0.003 X2-Y2-1= 1.55D-15
          S2Grnd=  6.022 Ra=  0.225 Rb=  0.519 T= -0.458 S2Ext=  0.286 S2=  6.308
 ExtSpn:  IState=    62 X2= 1.003 Y2= 0.003 X2-Y2-1= 4.44D-16
          S2Grnd=  6.022 Ra=  0.082 Rb=  0.165 T= -0.099 S2Ext=  0.149 S2=  6.171
 ExtSpn:  IState=    63 X2= 1.005 Y2= 0.005 X2-Y2-1=-4.44D-16
          S2Grnd=  6.022 Ra=  0.324 Rb=  0.595 T=  0.154 S2Ext=  1.073 S2=  7.095
 ExtSpn:  IState=    64 X2= 1.003 Y2= 0.003 X2-Y2-1=-1.11D-15
          S2Grnd=  6.022 Ra=  0.671 Rb=  0.293 T= -0.762 S2Ext=  0.203 S2=  6.226
 ExtSpn:  IState=    65 X2= 1.000 Y2= 0.000 X2-Y2-1= 6.66D-16
          S2Grnd=  6.022 Ra=  0.442 Rb=  0.004 T=  0.009 S2Ext=  0.454 S2=  6.477
 ExtSpn:  IState=    66 X2= 1.004 Y2= 0.004 X2-Y2-1=-3.33D-16
          S2Grnd=  6.022 Ra=  0.329 Rb=  0.312 T=  0.288 S2Ext=  0.929 S2=  6.951
 ExtSpn:  IState=    67 X2= 1.005 Y2= 0.005 X2-Y2-1= 8.88D-16
          S2Grnd=  6.022 Ra=  0.284 Rb=  0.254 T=  0.227 S2Ext=  0.765 S2=  6.787
 ExtSpn:  IState=    68 X2= 1.000 Y2= 0.000 X2-Y2-1= 1.55D-15
          S2Grnd=  6.022 Ra=  0.427 Rb=  0.035 T=  0.061 S2Ext=  0.523 S2=  6.546
 ExtSpn:  IState=    69 X2= 1.002 Y2= 0.002 X2-Y2-1= 4.44D-16
          S2Grnd=  6.022 Ra=  0.451 Rb=  0.200 T=  0.295 S2Ext=  0.947 S2=  6.969
 ExtSpn:  IState=    70 X2= 1.001 Y2= 0.001 X2-Y2-1= 0.00D+00
          S2Grnd=  6.022 Ra=  0.164 Rb=  0.725 T=  0.068 S2Ext=  0.956 S2=  6.979
 ExtSpn:  IState=    71 X2= 1.001 Y2= 0.001 X2-Y2-1= 2.22D-16
          S2Grnd=  6.022 Ra=  0.470 Rb=  0.045 T=  0.055 S2Ext=  0.571 S2=  6.593
 ExtSpn:  IState=    72 X2= 1.000 Y2= 0.000 X2-Y2-1=-1.22D-15
          S2Grnd=  6.022 Ra=  0.765 Rb=  0.127 T=  0.005 S2Ext=  0.897 S2=  6.919
 ExtSpn:  IState=    73 X2= 1.004 Y2= 0.004 X2-Y2-1=-3.33D-16
          S2Grnd=  6.022 Ra=  0.443 Rb=  0.518 T= -0.861 S2Ext=  0.100 S2=  6.122
 ExtSpn:  IState=    74 X2= 1.002 Y2= 0.002 X2-Y2-1=-4.44D-16
          S2Grnd=  6.022 Ra=  0.303 Rb=  0.212 T=  0.066 S2Ext=  0.581 S2=  6.604
 ExtSpn:  IState=    75 X2= 1.001 Y2= 0.001 X2-Y2-1= 8.88D-16
          S2Grnd=  6.022 Ra=  0.359 Rb=  0.125 T=  0.052 S2Ext=  0.536 S2=  6.558
 ExtSpn:  IState=    76 X2= 1.002 Y2= 0.002 X2-Y2-1=-2.22D-16
          S2Grnd=  6.022 Ra=  0.187 Rb=  0.613 T=  0.139 S2Ext=  0.940 S2=  6.962
 ExtSpn:  IState=    77 X2= 1.005 Y2= 0.005 X2-Y2-1=-1.11D-16
          S2Grnd=  6.022 Ra=  0.310 Rb=  0.235 T=  0.131 S2Ext=  0.676 S2=  6.698
 ExtSpn:  IState=    78 X2= 1.002 Y2= 0.002 X2-Y2-1= 6.66D-16
          S2Grnd=  6.022 Ra=  0.334 Rb=  0.489 T= -0.474 S2Ext=  0.350 S2=  6.372
 ExtSpn:  IState=    79 X2= 1.002 Y2= 0.002 X2-Y2-1=-3.33D-16
          S2Grnd=  6.022 Ra=  0.379 Rb=  0.255 T= -0.124 S2Ext=  0.510 S2=  6.532
 ExtSpn:  IState=    80 X2= 1.004 Y2= 0.004 X2-Y2-1= 6.66D-16
          S2Grnd=  6.022 Ra=  0.419 Rb=  0.107 T=  0.223 S2Ext=  0.748 S2=  6.771
 ExtSpn:  IState=    81 X2= 1.001 Y2= 0.001 X2-Y2-1= 8.88D-16
          S2Grnd=  6.022 Ra=  0.417 Rb=  0.091 T=  0.130 S2Ext=  0.638 S2=  6.660
 ExtSpn:  IState=    82 X2= 1.001 Y2= 0.001 X2-Y2-1= 4.44D-16
          S2Grnd=  6.022 Ra=  0.400 Rb=  0.065 T=  0.054 S2Ext=  0.519 S2=  6.541
 ExtSpn:  IState=    83 X2= 1.000 Y2= 0.000 X2-Y2-1= 1.78D-15
          S2Grnd=  6.022 Ra=  0.010 Rb=  0.097 T=  0.005 S2Ext=  0.112 S2=  6.134
 ExtSpn:  IState=    84 X2= 1.000 Y2= 0.000 X2-Y2-1=-7.77D-16
          S2Grnd=  6.022 Ra=  0.001 Rb=  0.094 T=  0.000 S2Ext=  0.096 S2=  6.118
 ExtSpn:  IState=    85 X2= 1.002 Y2= 0.002 X2-Y2-1= 0.00D+00
          S2Grnd=  6.022 Ra=  0.313 Rb=  0.330 T=  0.229 S2Ext=  0.873 S2=  6.896
 ExtSpn:  IState=    86 X2= 1.001 Y2= 0.001 X2-Y2-1=-1.11D-16
          S2Grnd=  6.022 Ra=  0.421 Rb=  0.027 T=  0.044 S2Ext=  0.493 S2=  6.515
 ExtSpn:  IState=    87 X2= 1.000 Y2= 0.000 X2-Y2-1=-1.89D-15
          S2Grnd=  6.022 Ra=  0.974 Rb=  0.010 T= -0.002 S2Ext=  0.982 S2=  7.004
 ExtSpn:  IState=    88 X2= 1.002 Y2= 0.002 X2-Y2-1= 6.66D-16
          S2Grnd=  6.022 Ra=  0.335 Rb=  0.090 T=  0.155 S2Ext=  0.580 S2=  6.602
 ExtSpn:  IState=    89 X2= 1.001 Y2= 0.001 X2-Y2-1=-1.33D-15
          S2Grnd=  6.022 Ra=  0.103 Rb=  0.094 T=  0.046 S2Ext=  0.243 S2=  6.265
 ExtSpn:  IState=    90 X2= 1.004 Y2= 0.004 X2-Y2-1= 0.00D+00
          S2Grnd=  6.022 Ra=  0.435 Rb=  0.170 T= -0.002 S2Ext=  0.602 S2=  6.624
 ExtSpn:  IState=    91 X2= 1.004 Y2= 0.004 X2-Y2-1=-1.55D-15
          S2Grnd=  6.022 Ra=  0.479 Rb=  0.141 T= -0.119 S2Ext=  0.501 S2=  6.523
 ExtSpn:  IState=    92 X2= 1.006 Y2= 0.006 X2-Y2-1= 6.66D-16
          S2Grnd=  6.022 Ra=  0.415 Rb=  0.229 T= -0.026 S2Ext=  0.617 S2=  6.640
 ExtSpn:  IState=    93 X2= 1.004 Y2= 0.004 X2-Y2-1=-5.55D-16
          S2Grnd=  6.022 Ra=  0.381 Rb=  0.156 T=  0.344 S2Ext=  0.880 S2=  6.903
 ExtSpn:  IState=    94 X2= 1.000 Y2= 0.000 X2-Y2-1= 6.66D-16
          S2Grnd=  6.022 Ra=  0.506 Rb=  0.034 T=  0.128 S2Ext=  0.668 S2=  6.690
 ExtSpn:  IState=    95 X2= 1.002 Y2= 0.002 X2-Y2-1=-2.22D-16
          S2Grnd=  6.022 Ra=  0.396 Rb=  0.094 T=  0.156 S2Ext=  0.646 S2=  6.668
 ExtSpn:  IState=    96 X2= 1.000 Y2= 0.000 X2-Y2-1=-6.66D-16
          S2Grnd=  6.022 Ra=  0.452 Rb=  0.048 T=  0.112 S2Ext=  0.611 S2=  6.634
 ExtSpn:  IState=    97 X2= 1.001 Y2= 0.001 X2-Y2-1=-3.89D-15
          S2Grnd=  6.022 Ra=  0.040 Rb=  0.268 T= -0.059 S2Ext=  0.249 S2=  6.271
 ExtSpn:  IState=    98 X2= 1.000 Y2= 0.000 X2-Y2-1= 1.33D-15
          S2Grnd=  6.022 Ra=  0.055 Rb=  0.762 T=  0.112 S2Ext=  0.930 S2=  6.952
 ExtSpn:  IState=    99 X2= 1.001 Y2= 0.001 X2-Y2-1=-2.22D-16
          S2Grnd=  6.022 Ra=  0.472 Rb=  0.084 T=  0.197 S2Ext=  0.753 S2=  6.776
 ExtSpn:  IState=   100 X2= 1.001 Y2= 0.001 X2-Y2-1= 2.22D-16
          S2Grnd=  6.022 Ra=  0.442 Rb=  0.131 T=  0.238 S2Ext=  0.810 S2=  6.833
 ExtSpn:  IState=   101 X2= 1.002 Y2= 0.002 X2-Y2-1= 0.00D+00
          S2Grnd=  6.022 Ra=  0.514 Rb=  0.262 T= -0.385 S2Ext=  0.391 S2=  6.414
 ExtSpn:  IState=   102 X2= 1.001 Y2= 0.001 X2-Y2-1=-1.22D-15
          S2Grnd=  6.022 Ra=  0.477 Rb=  0.175 T=  0.238 S2Ext=  0.889 S2=  6.912
 ExtSpn:  IState=   103 X2= 1.001 Y2= 0.001 X2-Y2-1= 4.44D-16
          S2Grnd=  6.022 Ra=  0.516 Rb=  0.256 T= -0.066 S2Ext=  0.706 S2=  6.729
 ExtSpn:  IState=   104 X2= 1.000 Y2= 0.000 X2-Y2-1=-7.77D-16
          S2Grnd=  6.022 Ra=  0.361 Rb=  0.226 T=  0.010 S2Ext=  0.598 S2=  6.620
 ExtSpn:  IState=   105 X2= 1.000 Y2= 0.000 X2-Y2-1= 0.00D+00
          S2Grnd=  6.022 Ra=  0.244 Rb=  0.660 T= -0.174 S2Ext=  0.730 S2=  6.753
 ExtSpn:  IState=   106 X2= 1.000 Y2= 0.000 X2-Y2-1=-1.11D-15
          S2Grnd=  6.022 Ra=  0.438 Rb=  0.016 T=  0.030 S2Ext=  0.483 S2=  6.506
 ExtSpn:  IState=   107 X2= 1.000 Y2= 0.000 X2-Y2-1=-2.22D-16
          S2Grnd=  6.022 Ra=  0.398 Rb=  0.040 T=  0.017 S2Ext=  0.454 S2=  6.477
 ExtSpn:  IState=   108 X2= 1.001 Y2= 0.001 X2-Y2-1=-1.55D-15
          S2Grnd=  6.022 Ra=  0.048 Rb=  0.410 T=  0.093 S2Ext=  0.551 S2=  6.574
 ExtSpn:  IState=   109 X2= 1.000 Y2= 0.000 X2-Y2-1=-4.44D-16
          S2Grnd=  6.022 Ra=  0.388 Rb=  0.084 T=  0.035 S2Ext=  0.507 S2=  6.530
 ExtSpn:  IState=   110 X2= 1.002 Y2= 0.002 X2-Y2-1=-4.44D-16
          S2Grnd=  6.022 Ra=  0.236 Rb=  0.352 T= -0.102 S2Ext=  0.486 S2=  6.509
 ExtSpn:  IState=   111 X2= 1.000 Y2= 0.000 X2-Y2-1=-4.44D-16
          S2Grnd=  6.022 Ra=  0.167 Rb=  0.654 T=  0.211 S2Ext=  1.032 S2=  7.054
 ExtSpn:  IState=   112 X2= 1.001 Y2= 0.001 X2-Y2-1= 1.11D-15
          S2Grnd=  6.022 Ra=  0.353 Rb=  0.237 T=  0.016 S2Ext=  0.606 S2=  6.628
 ExtSpn:  IState=   113 X2= 1.000 Y2= 0.000 X2-Y2-1=-6.66D-16
          S2Grnd=  6.022 Ra=  0.389 Rb=  0.091 T=  0.045 S2Ext=  0.525 S2=  6.548
 ExtSpn:  IState=   114 X2= 1.001 Y2= 0.001 X2-Y2-1= 2.22D-16
          S2Grnd=  6.022 Ra=  0.056 Rb=  0.876 T=  0.159 S2Ext=  1.091 S2=  7.114
 ExtSpn:  IState=   115 X2= 1.001 Y2= 0.001 X2-Y2-1= 2.22D-16
          S2Grnd=  6.022 Ra=  0.277 Rb=  0.350 T=  0.014 S2Ext=  0.642 S2=  6.664
 ExtSpn:  IState=   116 X2= 1.001 Y2= 0.001 X2-Y2-1= 6.66D-16
          S2Grnd=  6.022 Ra=  0.228 Rb=  0.410 T=  0.016 S2Ext=  0.654 S2=  6.676
 ExtSpn:  IState=   117 X2= 1.000 Y2= 0.000 X2-Y2-1=-1.11D-16
          S2Grnd=  6.022 Ra=  0.049 Rb=  0.524 T=  0.054 S2Ext=  0.628 S2=  6.650
 ExtSpn:  IState=   118 X2= 1.001 Y2= 0.001 X2-Y2-1=-8.88D-16
          S2Grnd=  6.022 Ra=  0.099 Rb=  0.654 T=  0.095 S2Ext=  0.848 S2=  6.871
 ExtSpn:  IState=   119 X2= 1.001 Y2= 0.001 X2-Y2-1= 6.66D-16
          S2Grnd=  6.022 Ra=  0.602 Rb=  0.221 T= -0.214 S2Ext=  0.609 S2=  6.631
 ExtSpn:  IState=   120 X2= 1.001 Y2= 0.001 X2-Y2-1=-3.33D-16
          S2Grnd=  6.022 Ra=  0.194 Rb=  0.336 T=  0.160 S2Ext=  0.690 S2=  6.712
 ExtSpn:  IState=   121 X2= 1.002 Y2= 0.002 X2-Y2-1=-1.11D-16
          S2Grnd=  6.022 Ra=  0.074 Rb=  0.716 T=  0.125 S2Ext=  0.915 S2=  6.938
 ExtSpn:  IState=   122 X2= 1.000 Y2= 0.000 X2-Y2-1=-1.44D-15
          S2Grnd=  6.022 Ra=  0.415 Rb=  0.111 T= -0.080 S2Ext=  0.445 S2=  6.468
 ExtSpn:  IState=   123 X2= 1.001 Y2= 0.001 X2-Y2-1=-5.55D-16
          S2Grnd=  6.022 Ra=  0.286 Rb=  0.569 T= -0.409 S2Ext=  0.447 S2=  6.469
 ExtSpn:  IState=   124 X2= 1.000 Y2= 0.000 X2-Y2-1=-3.33D-16
          S2Grnd=  6.022 Ra=  0.094 Rb=  0.849 T= -0.114 S2Ext=  0.829 S2=  6.852
 ExtSpn:  IState=   125 X2= 1.000 Y2= 0.000 X2-Y2-1=-1.22D-15
          S2Grnd=  6.022 Ra=  0.034 Rb=  0.922 T=  0.008 S2Ext=  0.964 S2=  6.987
 ExtSpn:  IState=   126 X2= 1.000 Y2= 0.000 X2-Y2-1=-2.22D-16
          S2Grnd=  6.022 Ra=  0.346 Rb=  0.256 T= -0.059 S2Ext=  0.544 S2=  6.566
 ExtSpn:  IState=   127 X2= 1.000 Y2= 0.000 X2-Y2-1=-5.55D-16
          S2Grnd=  6.022 Ra=  0.136 Rb=  0.693 T=  0.045 S2Ext=  0.874 S2=  6.896
 ExtSpn:  IState=   128 X2= 1.000 Y2= 0.000 X2-Y2-1=-1.11D-16
          S2Grnd=  6.022 Ra=  0.339 Rb=  0.224 T=  0.010 S2Ext=  0.573 S2=  6.595
 ExtSpn:  IState=   129 X2= 1.000 Y2= 0.000 X2-Y2-1= 1.11D-15
          S2Grnd=  6.022 Ra=  0.409 Rb=  0.056 T=  0.022 S2Ext=  0.488 S2=  6.510
 ExtSpn:  IState=   130 X2= 1.001 Y2= 0.001 X2-Y2-1=-7.77D-16
          S2Grnd=  6.022 Ra=  0.233 Rb=  0.528 T=  0.059 S2Ext=  0.819 S2=  6.842
 ExtSpn:  IState=   131 X2= 1.000 Y2= 0.000 X2-Y2-1=-2.22D-16
          S2Grnd=  6.022 Ra=  0.437 Rb=  0.083 T=  0.020 S2Ext=  0.541 S2=  6.564
 ExtSpn:  IState=   132 X2= 1.000 Y2= 0.000 X2-Y2-1=-2.22D-16
          S2Grnd=  6.022 Ra=  0.396 Rb=  0.256 T=  0.033 S2Ext=  0.686 S2=  6.709
 ExtSpn:  IState=   133 X2= 1.003 Y2= 0.003 X2-Y2-1= 0.00D+00
          S2Grnd=  6.022 Ra=  0.151 Rb=  0.336 T= -0.244 S2Ext=  0.243 S2=  6.265
 ExtSpn:  IState=   134 X2= 1.000 Y2= 0.000 X2-Y2-1= 8.88D-16
          S2Grnd=  6.022 Ra=  0.061 Rb=  0.880 T= -0.023 S2Ext=  0.917 S2=  6.940
 ExtSpn:  IState=   135 X2= 1.000 Y2= 0.000 X2-Y2-1=-3.22D-15
          S2Grnd=  6.022 Ra=  0.062 Rb=  0.105 T=  0.007 S2Ext=  0.174 S2=  6.196
 ExtSpn:  IState=   136 X2= 1.001 Y2= 0.001 X2-Y2-1=-2.22D-16
          S2Grnd=  6.022 Ra=  0.265 Rb=  0.210 T=  0.038 S2Ext=  0.513 S2=  6.535
 ExtSpn:  IState=   137 X2= 1.000 Y2= 0.000 X2-Y2-1=-2.22D-16
          S2Grnd=  6.022 Ra=  0.576 Rb=  0.070 T=  0.004 S2Ext=  0.651 S2=  6.673
 ExtSpn:  IState=   138 X2= 1.001 Y2= 0.001 X2-Y2-1= 6.66D-16
          S2Grnd=  6.022 Ra=  0.142 Rb=  0.311 T=  0.060 S2Ext=  0.513 S2=  6.536
 ExtSpn:  IState=   139 X2= 1.001 Y2= 0.001 X2-Y2-1= 0.00D+00
          S2Grnd=  6.022 Ra=  0.400 Rb=  0.123 T= -0.023 S2Ext=  0.500 S2=  6.523
 ExtSpn:  IState=   140 X2= 1.002 Y2= 0.002 X2-Y2-1= 6.66D-16
          S2Grnd=  6.022 Ra=  0.367 Rb=  0.183 T= -0.058 S2Ext=  0.491 S2=  6.514
 ExtSpn:  IState=   141 X2= 1.000 Y2= 0.000 X2-Y2-1=-2.55D-15
          S2Grnd=  6.022 Ra=  0.054 Rb=  0.031 T=  0.001 S2Ext=  0.086 S2=  6.108
 ExtSpn:  IState=   142 X2= 1.000 Y2= 0.000 X2-Y2-1=-6.66D-16
          S2Grnd=  6.022 Ra=  0.429 Rb=  0.071 T=  0.066 S2Ext=  0.566 S2=  6.588
 ExtSpn:  IState=   143 X2= 1.001 Y2= 0.001 X2-Y2-1=-5.55D-16
          S2Grnd=  6.022 Ra=  0.211 Rb=  0.573 T= -0.010 S2Ext=  0.775 S2=  6.797
 ExtSpn:  IState=   144 X2= 1.000 Y2= 0.000 X2-Y2-1=-7.77D-16
          S2Grnd=  6.022 Ra=  0.407 Rb=  0.200 T=  0.083 S2Ext=  0.690 S2=  6.712
 ExtSpn:  IState=   145 X2= 1.001 Y2= 0.001 X2-Y2-1= 1.55D-15
          S2Grnd=  6.022 Ra=  0.114 Rb=  0.603 T=  0.062 S2Ext=  0.779 S2=  6.801
 ExtSpn:  IState=   146 X2= 1.001 Y2= 0.001 X2-Y2-1= 8.88D-16
          S2Grnd=  6.022 Ra=  0.077 Rb=  0.126 T=  0.058 S2Ext=  0.261 S2=  6.284
 ExtSpn:  IState=   147 X2= 1.000 Y2= 0.000 X2-Y2-1=-1.11D-16
          S2Grnd=  6.022 Ra=  0.072 Rb=  0.655 T=  0.015 S2Ext=  0.742 S2=  6.765
 ExtSpn:  IState=   148 X2= 1.000 Y2= 0.000 X2-Y2-1= 0.00D+00
          S2Grnd=  6.022 Ra=  0.102 Rb=  0.405 T=  0.036 S2Ext=  0.543 S2=  6.566
 ExtSpn:  IState=   149 X2= 1.000 Y2= 0.000 X2-Y2-1= 0.00D+00
          S2Grnd=  6.022 Ra=  0.448 Rb=  0.077 T=  0.052 S2Ext=  0.577 S2=  6.599
 ExtSpn:  IState=   150 X2= 1.001 Y2= 0.001 X2-Y2-1= 2.22D-16
          S2Grnd=  6.022 Ra=  0.444 Rb=  0.420 T= -0.042 S2Ext=  0.823 S2=  6.845
 Ground to excited state transition densities written to RWF  633
 Ground to excited state transition electric dipole moments (Au):
       state          X           Y           Z        Dip. S.      Osc.
         1         0.0005      0.0133     -0.0021      0.0002      0.0000
         2        -0.0008     -0.0174      0.0199      0.0007      0.0000
         3         0.0170      0.0185     -0.0218      0.0011      0.0000
         4         0.0018     -0.0536     -0.0062      0.0029      0.0001
         5         0.0680     -0.7697      0.0261      0.5978      0.0235
         6         0.0034     -0.0075     -0.0270      0.0008      0.0000
         7         0.0227     -0.3791      0.0100      0.1443      0.0066
         8        -0.0029     -0.0046      0.0098      0.0001      0.0000
         9         0.0361     -0.8133     -0.0068      0.6628      0.0337
        10        -0.0065      0.2745     -0.0610      0.0791      0.0040
        11         0.0147     -0.1501      0.0627      0.0267      0.0014
        12        -0.0019     -0.0442     -0.0014      0.0020      0.0001
        13         0.0238     -0.4743      0.0187      0.2259      0.0137
        14         0.0057     -0.0370     -0.0109      0.0015      0.0001
        15         0.0011      0.0019     -0.0082      0.0001      0.0000
        16         0.0089     -0.3337      0.0113      0.1116      0.0074
        17        -0.0211      1.0633     -0.0350      1.1323      0.0770
        18        -0.0064      0.0074      0.0217      0.0006      0.0000
        19        -0.0144     -0.4565      0.0072      0.2087      0.0150
        20         0.0277      0.2829     -0.0225      0.0813      0.0059
        21        -0.0077     -0.0192      0.0227      0.0009      0.0001
        22        -0.0250      0.0080      0.1097      0.0127      0.0009
        23        -0.1482      0.1543     -0.0157      0.0460      0.0035
        24         0.0057     -0.0865      0.0112      0.0076      0.0006
        25         0.0040      0.0080      0.0051      0.0001      0.0000
        26         0.0081     -0.0645     -0.0957      0.0134      0.0011
        27         0.0370      1.3084     -0.0655      1.7177      0.1390
        28        -0.0025     -0.0252     -0.0136      0.0008      0.0001
        29        -0.0287      0.5521     -0.0017      0.3057      0.0253
        30         0.0014     -0.0525     -0.1656      0.0302      0.0025
        31         0.0283     -0.0370     -0.0823      0.0089      0.0008
        32         0.0731     -0.1712     -0.0051      0.0347      0.0030
        33        -0.0181     -0.0455      0.0577      0.0057      0.0005
        34        -0.0043     -0.2126     -0.0209      0.0457      0.0041
        35         0.0043     -0.0081     -0.0262      0.0008      0.0001
        36        -0.0060     -0.0196      0.0466      0.0026      0.0002
        37         0.0261     -0.2400     -0.0020      0.0583      0.0053
        38        -0.0688     -0.2059     -0.0396      0.0487      0.0045
        39         0.0064      0.0008     -0.0030      0.0001      0.0000
        40        -0.0629     -0.1846     -0.0371      0.0394      0.0037
        41        -0.0164      0.0574      0.1086      0.0153      0.0014
        42        -0.0593      0.0191     -0.0721      0.0091      0.0009
        43         0.0940     -0.1973      0.0046      0.0478      0.0045
        44         0.1057     -0.0485      0.0657      0.0179      0.0017
        45        -0.0006      0.0145     -0.0099      0.0003      0.0000
        46        -0.2920     -0.0392     -0.0415      0.0885      0.0087
        47        -0.0425      0.1200      0.0075      0.0163      0.0016
        48         0.0428     -0.0218      0.0192      0.0027      0.0003
        49         0.0507     -0.0453      0.0032      0.0046      0.0005
        50        -0.0411      0.3494     -0.0634      0.1278      0.0129
        51         0.0728      0.1310     -0.0052      0.0225      0.0023
        52         0.0773     -0.1999     -0.0345      0.0471      0.0048
        53         0.0442      0.3672      0.1392      0.1562      0.0161
        54         0.0803      1.2899     -0.0464      1.6724      0.1729
        55        -0.0691     -0.1084      0.0306      0.0175      0.0018
        56         0.0605      0.4540      0.0863      0.2172      0.0227
        57         0.0606      0.2759     -0.1821      0.1130      0.0120
        58         0.0446      0.1077     -0.0065      0.0136      0.0015
        59         0.3036      0.7030      0.0526      0.5891      0.0633
        60         0.2289      0.2662      0.0398      0.1248      0.0135
        61         0.2681      0.3346      0.0817      0.1905      0.0206
        62         0.6185      0.6727      0.0305      0.8360      0.0915
        63         0.1388      0.5232     -0.0087      0.2931      0.0326
        64        -0.0082      0.0090      0.0139      0.0003      0.0000
        65        -0.0489     -0.2277      0.0381      0.0557      0.0066
        66         0.0889     -0.0480      0.0020      0.0102      0.0012
        67         0.0721      0.1098     -0.0177      0.0176      0.0021
        68        -0.0161     -0.0774     -0.1059      0.0175      0.0021
        69         0.0083     -0.1914     -0.0444      0.0387      0.0046
        70         0.0196      0.2414     -0.0076      0.0587      0.0071
        71         0.0088      0.2682     -0.0167      0.0723      0.0088
        72        -0.0055     -0.0545      0.0226      0.0035      0.0004
        73         0.2530      0.8759     -0.0153      0.8313      0.1015
        74         0.0255      0.1635      0.0261      0.0281      0.0034
        75        -0.0894     -0.4329     -0.0889      0.2032      0.0250
        76         0.0399      0.3097      0.0309      0.0985      0.0122
        77         0.0586      0.8582     -0.0511      0.7425      0.0928
        78        -0.0718      0.0550     -0.0289      0.0090      0.0011
        79         0.1484      0.1189      0.1233      0.0513      0.0064
        80         0.2489      0.3973     -0.0382      0.2212      0.0278
        81        -0.0321     -0.0231     -0.1810      0.0343      0.0044
        82        -0.0853     -0.3264      0.1413      0.1338      0.0170
        83         0.0299     -0.0685     -0.0261      0.0063      0.0008
        84         0.0229      0.0090     -0.0044      0.0006      0.0001
        85         0.0657     -0.3163     -0.0811      0.1109      0.0142
        86         0.2571      0.2350      0.0868      0.1288      0.0165
        87         0.0998      0.1669      0.0148      0.0380      0.0049
        88         0.0595      0.3099      0.0191      0.0999      0.0129
        89        -0.0405     -0.1844      0.0051      0.0357      0.0046
        90        -0.2303     -0.8722     -0.0202      0.8141      0.1054
        91         0.6903      0.7670      0.0080      1.0648      0.1382
        92        -0.7332     -0.4644     -0.1136      0.7662      0.0998
        93         0.0117     -0.1658     -0.3657      0.1614      0.0210
        94        -0.0721     -0.2619      0.1007      0.0839      0.0110
        95         0.0436      0.0343     -0.0602      0.0067      0.0009
        96         0.0251      0.1347      0.1681      0.0471      0.0063
        97         0.0881      0.3176     -0.0083      0.1087      0.0145
        98        -0.0281      0.0575      0.0058      0.0041      0.0006
        99        -0.0418      0.0217      0.0613      0.0060      0.0008
       100        -0.0856     -0.0971     -0.1336      0.0346      0.0047
       101         0.6959      0.1285      0.0602      0.5044      0.0684
       102        -0.2418     -0.0360     -0.0209      0.0602      0.0082
       103         0.2947     -0.2982      0.0130      0.1760      0.0240
       104        -0.3622      0.0371     -0.0246      0.1332      0.0182
       105         0.2538     -0.2446      0.0154      0.1245      0.0170
       106        -0.0534     -0.0384      0.0048      0.0043      0.0006
       107         0.0525      0.0221      0.0388      0.0047      0.0007
       108        -0.0841     -0.0431      0.0362      0.0102      0.0014
       109         0.1387      0.0641      0.0122      0.0235      0.0033
       110         0.6449      0.3071      0.0253      0.5109      0.0708
       111        -0.1363     -0.0887      0.0706      0.0314      0.0044
       112         0.3164      0.0254      0.0800      0.1071      0.0149
       113         0.1750      0.1050      0.0529      0.0445      0.0062
       114        -0.0654      0.0177      0.0355      0.0059      0.0008
       115         0.0175     -0.0901     -0.0248      0.0090      0.0013
       116         0.0682      0.1145     -0.0660      0.0221      0.0031
       117         0.1377     -0.1160      0.0203      0.0328      0.0046
       118        -0.1687      0.0219     -0.0187      0.0293      0.0042
       119        -0.0206      0.0775      0.2002      0.0465      0.0066
       120         0.0933      0.0844      0.1444      0.0367      0.0052
       121        -0.0157      0.1754     -0.0135      0.0312      0.0045
       122         0.0230      0.0592     -0.0483      0.0064      0.0009
       123        -0.0496     -0.0627      0.0756      0.0121      0.0017
       124         0.0457     -0.0346      0.0137      0.0035      0.0005
       125         0.0938      0.0440      0.0212      0.0112      0.0016
       126         0.0029     -0.0192     -0.0395      0.0019      0.0003
       127        -0.0016      0.0624      0.0148      0.0041      0.0006
       128         0.0079     -0.0911      0.0141      0.0086      0.0012
       129        -0.0291     -0.0358      0.0250      0.0028      0.0004
       130        -0.2255      0.1735     -0.0121      0.0811      0.0119
       131        -0.0275     -0.0096     -0.0092      0.0009      0.0001
       132         0.0602     -0.0161     -0.0197      0.0043      0.0006
       133         0.0770     -0.0014     -0.0051      0.0060      0.0009
       134         0.0459      0.0376      0.0712      0.0086      0.0013
       135         0.0582     -0.0123      0.0073      0.0036      0.0005
       136         0.1516      0.0244      0.0160      0.0238      0.0035
       137        -0.0132      0.1338      0.0139      0.0183      0.0027
       138        -0.1267     -0.1290     -0.0468      0.0349      0.0052
       139         0.1672      0.0327      0.0369      0.0304      0.0045
       140        -0.0000      0.0943      0.0419      0.0106      0.0016
       141         0.0367      0.0064     -0.0265      0.0021      0.0003
       142        -0.0193      0.0393     -0.0053      0.0019      0.0003
       143         0.0609      0.1235     -0.1635      0.0457      0.0068
       144        -0.0309     -0.0094      0.0267      0.0018      0.0003
       145        -0.0317      0.1237     -0.0003      0.0163      0.0024
       146         0.0695     -0.0131      0.0208      0.0054      0.0008
       147         0.0765      0.0028      0.0436      0.0078      0.0012
       148         0.2172     -0.1057      0.0452      0.0604      0.0091
       149        -0.0634      0.0862      0.0566      0.0147      0.0022
       150         0.0636      0.0656      0.2185      0.0561      0.0084
 Ground to excited state transition velocity dipole moments (Au):
       state          X           Y           Z        Dip. S.      Osc.
         1         0.0001     -0.0003     -0.0000      0.0000      0.0000
         2        -0.0001      0.0004     -0.0003      0.0000      0.0000
         3        -0.0009     -0.0010      0.0013      0.0000      0.0000
         4         0.0000      0.0030      0.0004      0.0000      0.0001
         5        -0.0043      0.0456     -0.0016      0.0021      0.0237
         6        -0.0002      0.0005      0.0018      0.0000      0.0000
         7        -0.0017      0.0260     -0.0007      0.0007      0.0066
         8         0.0002      0.0003     -0.0008      0.0000      0.0000
         9        -0.0030      0.0619      0.0006      0.0038      0.0335
        10         0.0006     -0.0210      0.0049      0.0005      0.0040
        11        -0.0013      0.0119     -0.0051      0.0002      0.0014
        12        -0.0001      0.0041      0.0001      0.0000      0.0001
        13        -0.0021      0.0431     -0.0017      0.0019      0.0136
        14        -0.0005      0.0034      0.0011      0.0000      0.0001
        15        -0.0001     -0.0002      0.0008      0.0000      0.0000
        16        -0.0008      0.0329     -0.0011      0.0011      0.0073
        17         0.0022     -0.1076      0.0036      0.0116      0.0757
        18         0.0007     -0.0009     -0.0022      0.0000      0.0000
        19         0.0015      0.0487     -0.0009      0.0024      0.0147
        20        -0.0031     -0.0303      0.0020      0.0009      0.0057
        21         0.0010      0.0019     -0.0028      0.0000      0.0001
        22         0.0025     -0.0005     -0.0091      0.0001      0.0005
        23         0.0133     -0.0136      0.0014      0.0004      0.0022
        24        -0.0002      0.0092     -0.0017      0.0001      0.0005
        25        -0.0009     -0.0003     -0.0005      0.0000      0.0000
        26        -0.0011      0.0076      0.0075      0.0001      0.0006
        27        -0.0039     -0.1577      0.0075      0.0250      0.1370
        28         0.0003      0.0031      0.0011      0.0000      0.0001
        29         0.0036     -0.0682      0.0005      0.0047      0.0250
        30        -0.0001      0.0062      0.0183      0.0004      0.0020
        31        -0.0037      0.0048      0.0106      0.0001      0.0008
        32        -0.0092      0.0227      0.0005      0.0006      0.0031
        33         0.0023      0.0061     -0.0079      0.0001      0.0005
        34         0.0006      0.0283      0.0028      0.0008      0.0040
        35        -0.0006      0.0011      0.0033      0.0000      0.0001
        36         0.0012      0.0020     -0.0062      0.0000      0.0002
        37        -0.0037      0.0329      0.0002      0.0011      0.0053
        38         0.0094      0.0286      0.0054      0.0009      0.0045
        39        -0.0009     -0.0001      0.0004      0.0000      0.0000
        40         0.0084      0.0258      0.0050      0.0008      0.0036
        41         0.0022     -0.0077     -0.0149      0.0003      0.0014
        42         0.0081     -0.0028      0.0101      0.0002      0.0008
        43        -0.0130      0.0276     -0.0007      0.0009      0.0043
        44        -0.0145      0.0069     -0.0090      0.0003      0.0016
        45         0.0000     -0.0020      0.0014      0.0000      0.0000
        46         0.0418      0.0051      0.0060      0.0018      0.0082
        47         0.0058     -0.0178     -0.0010      0.0003      0.0016
        48        -0.0062      0.0030     -0.0029      0.0001      0.0002
        49        -0.0074      0.0068     -0.0003      0.0001      0.0004
        50         0.0061     -0.0521      0.0093      0.0028      0.0125
        51        -0.0108     -0.0192      0.0007      0.0005      0.0021
        52        -0.0116      0.0303      0.0052      0.0011      0.0047
        53        -0.0067     -0.0557     -0.0209      0.0036      0.0155
        54        -0.0113     -0.1977      0.0072      0.0393      0.1687
        55         0.0103      0.0167     -0.0051      0.0004      0.0018
        56        -0.0090     -0.0700     -0.0130      0.0051      0.0219
        57        -0.0090     -0.0433      0.0284      0.0028      0.0116
        58        -0.0069     -0.0170      0.0010      0.0003      0.0014
        59        -0.0480     -0.1114     -0.0082      0.0148      0.0612
        60        -0.0361     -0.0420     -0.0062      0.0031      0.0128
        61        -0.0424     -0.0529     -0.0131      0.0048      0.0196
        62        -0.0992     -0.1073     -0.0048      0.0214      0.0868
        63        -0.0237     -0.0871      0.0014      0.0081      0.0326
        64         0.0014     -0.0016     -0.0028      0.0000      0.0000
        65         0.0080      0.0388     -0.0063      0.0016      0.0061
        66        -0.0157      0.0088      0.0001      0.0003      0.0012
        67        -0.0128     -0.0189      0.0029      0.0005      0.0020
        68         0.0028      0.0134      0.0176      0.0005      0.0018
        69        -0.0015      0.0336      0.0082      0.0012      0.0045
        70        -0.0033     -0.0439      0.0015      0.0019      0.0071
        71        -0.0020     -0.0479      0.0021      0.0023      0.0084
        72         0.0012      0.0096     -0.0040      0.0001      0.0004
        73        -0.0472     -0.1606      0.0026      0.0280      0.1020
        74        -0.0040     -0.0305     -0.0050      0.0010      0.0035
        75         0.0169      0.0784      0.0152      0.0067      0.0241
        76        -0.0065     -0.0569     -0.0055      0.0033      0.0119
        77        -0.0110     -0.1590      0.0095      0.0255      0.0907
        78         0.0128     -0.0105      0.0048      0.0003      0.0011
        79        -0.0263     -0.0215     -0.0231      0.0017      0.0060
        80        -0.0450     -0.0737      0.0074      0.0075      0.0265
        81         0.0056      0.0035      0.0334      0.0012      0.0041
        82         0.0149      0.0609     -0.0263      0.0046      0.0162
        83        -0.0056      0.0133      0.0048      0.0002      0.0008
        84        -0.0043     -0.0016      0.0010      0.0000      0.0001
        85        -0.0109      0.0608      0.0150      0.0040      0.0141
        86        -0.0461     -0.0425     -0.0170      0.0042      0.0146
        87        -0.0194     -0.0316     -0.0027      0.0014      0.0048
        88        -0.0113     -0.0595     -0.0043      0.0037      0.0127
        89         0.0078      0.0355     -0.0005      0.0013      0.0046
        90         0.0452      0.1703      0.0034      0.0310      0.1066
        91        -0.1343     -0.1488     -0.0019      0.0402      0.1375
        92         0.1442      0.0920      0.0223      0.0298      0.1015
        93        -0.0026      0.0315      0.0718      0.0062      0.0210
        94         0.0130      0.0509     -0.0190      0.0031      0.0105
        95        -0.0100     -0.0058      0.0119      0.0003      0.0009
        96        -0.0046     -0.0264     -0.0318      0.0017      0.0058
        97        -0.0197     -0.0633      0.0013      0.0044      0.0147
        98         0.0054     -0.0105     -0.0010      0.0001      0.0005
        99         0.0084     -0.0042     -0.0129      0.0003      0.0008
       100         0.0167      0.0195      0.0278      0.0014      0.0047
       101        -0.1407     -0.0264     -0.0120      0.0206      0.0677
       102         0.0493      0.0073      0.0041      0.0025      0.0082
       103        -0.0610      0.0603     -0.0029      0.0074      0.0240
       104         0.0722     -0.0065      0.0044      0.0053      0.0172
       105        -0.0525      0.0490     -0.0032      0.0052      0.0168
       106         0.0107      0.0071     -0.0013      0.0002      0.0005
       107        -0.0098     -0.0043     -0.0083      0.0002      0.0006
       108         0.0174      0.0088     -0.0075      0.0004      0.0014
       109        -0.0289     -0.0130     -0.0021      0.0010      0.0032
       110        -0.1336     -0.0642     -0.0054      0.0220      0.0705
       111         0.0274      0.0184     -0.0118      0.0012      0.0039
       112        -0.0655     -0.0062     -0.0155      0.0046      0.0146
       113        -0.0356     -0.0202     -0.0106      0.0018      0.0057
       114         0.0135     -0.0033     -0.0060      0.0002      0.0007
       115        -0.0035      0.0179      0.0047      0.0004      0.0011
       116        -0.0141     -0.0228      0.0137      0.0009      0.0029
       117        -0.0302      0.0245     -0.0045      0.0015      0.0048
       118         0.0369     -0.0059      0.0044      0.0014      0.0044
       119         0.0045     -0.0168     -0.0428      0.0021      0.0067
       120        -0.0199     -0.0175     -0.0306      0.0016      0.0051
       121         0.0033     -0.0347      0.0031      0.0012      0.0038
       122        -0.0047     -0.0133      0.0102      0.0003      0.0009
       123         0.0101      0.0132     -0.0150      0.0005      0.0016
       124        -0.0095      0.0073     -0.0033      0.0002      0.0005
       125        -0.0192     -0.0097     -0.0041      0.0005      0.0015
       126        -0.0018      0.0049      0.0079      0.0001      0.0003
       127         0.0009     -0.0125     -0.0025      0.0002      0.0005
       128        -0.0019      0.0193     -0.0033      0.0004      0.0012
       129         0.0059      0.0079     -0.0048      0.0001      0.0004
       130         0.0497     -0.0386      0.0030      0.0040      0.0121
       131         0.0058      0.0016      0.0016      0.0000      0.0001
       132        -0.0133      0.0027      0.0049      0.0002      0.0006
       133        -0.0175     -0.0000      0.0009      0.0003      0.0009
       134        -0.0102     -0.0082     -0.0159      0.0004      0.0013
       135        -0.0131      0.0028     -0.0016      0.0002      0.0006
       136        -0.0342     -0.0048     -0.0036      0.0012      0.0036
       137         0.0036     -0.0295     -0.0030      0.0009      0.0027
       138         0.0286      0.0281      0.0105      0.0017      0.0052
       139        -0.0370     -0.0078     -0.0080      0.0015      0.0045
       140        -0.0003     -0.0206     -0.0093      0.0005      0.0015
       141        -0.0081     -0.0017      0.0061      0.0001      0.0003
       142         0.0043     -0.0089      0.0014      0.0001      0.0003
       143        -0.0131     -0.0270      0.0354      0.0022      0.0064
       144         0.0073      0.0013     -0.0051      0.0001      0.0002
       145         0.0066     -0.0282      0.0005      0.0008      0.0025
       146        -0.0158      0.0029     -0.0052      0.0003      0.0008
       147        -0.0175     -0.0009     -0.0098      0.0004      0.0012
       148        -0.0484      0.0224     -0.0101      0.0029      0.0087
       149         0.0140     -0.0197     -0.0140      0.0008      0.0023
       150        -0.0134     -0.0141     -0.0485      0.0027      0.0081
 Ground to excited state transition magnetic dipole moments (Au):
       state          X           Y           Z
         1         0.7810      0.9254      0.0558
         2         0.0485      0.0108      0.0332
         3        -0.4196      0.3231     -0.3640
         4        -0.2821      0.2078      0.5174
         5         0.0571     -0.0628     -0.0814
         6         0.1147      0.0652      0.0049
         7         0.0033     -0.0079     -0.0312
         8        -0.0601     -0.0615      0.0005
         9         0.0457     -0.0169     -0.1532
        10         0.2096      0.0517      0.0848
        11         0.2114      0.1209     -0.0685
        12         0.0161      0.0130      0.0027
        13        -0.0036      0.0045     -0.1446
        14         0.1021      0.0037     -0.0012
        15         0.0488      0.0160      0.0051
        16         0.0324     -0.0050     -0.3882
        17        -0.0378     -0.0009      0.4318
        18        -0.8231      0.5484     -0.1461
        19        -0.2090      0.1184      1.3223
        20        -0.1930      0.0994      0.7186
        21         0.3718     -0.5053      0.0876
        22         0.8128     -0.6756      0.2717
        23        -0.0795      0.0624      0.2302
        24        -0.0724      0.1578     -0.0850
        25         0.0130     -0.0535      0.0336
        26         0.4269     -0.3287      0.0472
        27         0.0514     -0.0631     -0.0478
        28        -0.0211     -0.2004      0.0112
        29        -0.0099      0.0304      0.0352
        30         0.0148     -0.1564      0.0150
        31        -0.2294      0.0843     -0.0663
        32        -0.0877      0.0894      0.0640
        33        -0.2336      0.4288     -0.1076
        34         0.0607     -0.1047      0.0154
        35        -0.3030      0.1406     -0.0066
        36        -0.0051      0.0999      0.0830
        37         0.0238     -0.0207     -0.4146
        38        -0.0287     -0.0225     -0.1495
        39        -0.0101     -0.0073     -0.0065
        40        -0.0242     -0.0338     -0.1298
        41         0.2147     -0.0959      0.2347
        42        -0.1633      0.0970      0.2062
        43        -0.0418      0.0537     -0.0774
        44         0.1990     -0.1523     -0.4788
        45        -0.0473     -0.0363      0.0165
        46        -0.0708     -0.0168      0.1919
        47        -0.0048     -0.0052      0.1272
        48        -0.0612      0.0563      0.0505
        49        -0.0668      0.0927     -0.0719
        50         0.0072      0.0641     -0.0100
        51        -0.0352     -0.0080     -0.1432
        52         0.0151     -0.1579     -0.0855
        53        -0.5385      0.7821     -0.0303
        54         0.2693     -0.3138     -0.3555
        55         0.2011     -0.1307     -0.1099
        56        -0.0484      0.2179     -0.9979
        57        -0.3659      0.0691     -0.3144
        58        -0.0116     -0.0171     -0.0463
        59         0.1081     -0.0196     -0.0650
        60         0.1578     -0.0562     -0.2938
        61         0.0856     -0.0220     -0.3313
        62         0.0529     -0.0114     -0.7682
        63        -0.0146      0.0009      0.3164
        64        -0.1928     -0.0575     -0.0089
        65        -0.0412      0.0516      0.4009
        66        -0.0645      0.2596     -0.2735
        67        -0.0603     -0.0326     -0.4795
        68         0.0237     -0.2892      0.1177
        69         0.0415      0.1148      0.1872
        70        -0.0444     -0.1909      0.1957
        71        -0.1746      0.3179      0.2530
        72         0.1133     -0.0797     -0.2548
        73        -0.0915      0.0680      0.6735
        74         0.1295      0.0345     -0.4547
        75        -0.5144      0.2974     -0.1760
        76         0.1659     -0.1324     -0.0335
        77        -0.0232      0.0226      0.0682
        78        -0.1385     -0.0305      0.0141
        79        -0.0656     -0.0510     -0.0906
        80        -0.0385      0.1729     -0.1224
        81        -0.3490      0.0651      0.2390
        82         0.1079     -0.0297     -0.0361
        83        -0.0401     -0.0018     -0.1032
        84        -0.0332      0.0200     -0.0075
        85        -0.0735     -0.0560     -0.3941
        86         0.2444     -0.1118     -0.6056
        87         0.0453     -0.0216      0.1410
        88        -0.6677      0.2709      0.1088
        89         0.3092     -0.1265     -0.0914
        90        -0.1204      0.0556     -1.1521
        91        -0.2299      0.0766      1.3418
        92        -0.0895      0.0416     -0.4351
        93        -0.7516      0.3364      0.0016
        94         0.0488      0.0358      0.3310
        95         0.0065     -0.0275      0.2477
        96         0.1247      0.0566     -0.1801
        97        -0.0105     -0.0055      0.2966
        98        -0.0554      0.0099      0.1147
        99         0.0768      0.0698     -0.0724
       100         0.0168     -0.0297      0.1147
       101        -0.0311     -0.0290      0.3753
       102         0.0046     -0.0509     -0.1118
       103        -0.0917      0.0615      0.4072
       104        -0.1130      0.0943      0.4292
       105         0.0001     -0.0467      0.0315
       106         0.0708     -0.0290     -0.1128
       107         0.0504     -0.0271     -0.2782
       108        -0.1733     -0.1470      0.0121
       109         0.2381     -0.2651      0.3784
       110        -0.1210      0.0436      0.3973
       111         0.0927     -0.0388     -0.0053
       112        -0.0757      0.0599      0.2404
       113         0.0268      0.0694      0.0652
       114         0.1241      0.0572     -0.0248
       115        -0.1591     -0.1169      0.0987
       116         0.1570      0.0694     -0.0614
       117        -0.1787     -0.0921      0.0395
       118        -0.2971     -0.1356      0.1075
       119         0.3074      0.0831      0.0081
       120         0.0912      0.0037     -0.0857
       121        -0.0952     -0.0607     -0.2260
       122         0.0564     -0.0223     -0.0539
       123         0.1304      0.3285      0.2253
       124        -0.0049      0.1253     -0.0187
       125        -0.0285      0.0011     -0.0682
       126        -0.1967     -0.0299      0.1596
       127         0.1041      0.0107     -0.4939
       128         0.0838      0.0984      0.1680
       129         0.3181     -0.1635      0.1617
       130        -0.0071      0.0243     -0.0758
       131        -0.0836      0.1597     -0.0000
       132         0.0446     -0.1569      0.0278
       133         0.0389     -0.0529     -0.0417
       134        -0.0957      0.3947     -0.0526
       135        -0.0211      0.0033      0.0554
       136        -0.0429      0.0061      0.2122
       137         0.0496      0.0029      0.0650
       138        -0.1481      0.0184     -0.2461
       139         0.1252     -0.0245      0.0854
       140         0.1923     -0.0053      0.0409
       141        -0.0727     -0.0017      0.0372
       142        -0.0916     -0.0366      0.0886
       143        -0.5603     -0.0373     -0.0138
       144         0.1154      0.0230      0.2239
       145         0.0069      0.0159     -0.1406
       146         0.0286      0.0258      0.0922
       147         0.0109     -0.0105      0.1695
       148         0.0016     -0.0116      0.1396
       149         0.1452     -0.0418     -0.0100
       150        -0.1469     -0.0436     -0.2435
 Ground to excited state transition velocity quadrupole moments (Au):
       state          XX          YY          ZZ          XY          XZ          YZ
         1         0.0010     -0.0014      0.0004     -0.0002      0.0015      0.0015
         2        -0.0003      0.0013     -0.0001      0.0004     -0.0003      0.0009
         3         0.0018     -0.0032     -0.0039      0.0079     -0.0078     -0.0103
         4        -0.0126      0.0232      0.0051      0.0017     -0.0043     -0.0074
         5        -0.0271      0.0916     -0.0030      0.0367     -0.0042      0.0011
         6         0.0012      0.0013     -0.0019     -0.0007     -0.0090      0.0073
         7        -0.0154      0.0464     -0.0019      0.0196     -0.0027      0.0001
         8        -0.0013     -0.0014      0.0014     -0.0005      0.0093     -0.0030
         9        -0.0343      0.0940     -0.0046      0.0441     -0.0090      0.0059
        10         0.0136     -0.0333     -0.0017     -0.0189     -0.0125      0.0160
        11        -0.0053      0.0373     -0.0030      0.0204     -0.0154     -0.0013
        12         0.0052     -0.0115     -0.0033     -0.0039     -0.0003      0.0016
        13        -0.0246      0.0749     -0.0044      0.0431     -0.0033     -0.0007
        14        -0.0031      0.0069      0.0004      0.0044     -0.0033      0.0108
        15         0.0013     -0.0004     -0.0014     -0.0011     -0.0038      0.0031
        16        -0.0032      0.0170     -0.0035      0.0230     -0.0027      0.0014
        17         0.0285     -0.0661      0.0070     -0.0569      0.0099     -0.0029
        18         0.0052     -0.0048      0.0000      0.0034     -0.0179     -0.0420
        19        -0.0552      0.0206      0.0052     -0.0206     -0.0109     -0.0084
        20         0.0044      0.0866      0.0009      0.0161      0.0025     -0.0101
        21        -0.0088     -0.0040      0.0075     -0.0044      0.0375      0.0057
        22        -0.0015     -0.0003     -0.0008     -0.0168      0.0018      0.0654
        23         0.0157      0.0421     -0.0029     -0.1067      0.0016     -0.0131
        24        -0.0027      0.0256     -0.0035      0.0215     -0.0165     -0.0015
        25        -0.0035      0.0258     -0.0015      0.0112      0.0061     -0.0030
        26        -0.0101      0.0490      0.0066      0.0185      0.0080     -0.0534
        27         0.0966     -0.3694      0.0117     -0.1723      0.0203     -0.0213
        28        -0.0055      0.0060      0.0049      0.0070      0.0164     -0.0340
        29         0.0772     -0.2777      0.0010     -0.1380      0.0097      0.0041
        30         0.0029     -0.0457      0.0085      0.0010      0.0110     -0.0844
        31        -0.0023      0.0475     -0.0077      0.0232     -0.0041     -0.0353
        32        -0.0348      0.5026     -0.0388      0.1221     -0.0127     -0.0329
        33         0.0026     -0.0073     -0.0113     -0.0064     -0.0353     -0.0220
        34        -0.0316      0.0634      0.0047      0.0373      0.0039     -0.0090
        35        -0.0054      0.0075      0.0052      0.0064      0.0093     -0.0027
        36         0.0558     -0.2224     -0.0044     -0.0324     -0.0072      0.0323
        37        -0.0257      0.0501     -0.0008      0.0192     -0.0029     -0.0096
        38        -0.0268      0.0938      0.0049      0.0258      0.0031     -0.0350
        39        -0.0021      0.0026     -0.0000      0.0036      0.0005      0.0008
        40        -0.0144      0.0769      0.0032      0.0032      0.0055     -0.0360
        41        -0.0366      0.2251      0.0045      0.0032     -0.0194      0.1222
        42         0.0083     -0.1239     -0.0015     -0.0767      0.0026     -0.0707
        43        -0.0347      0.0159      0.0002      0.0768     -0.0079     -0.0079
        44         0.0067      0.1052      0.0016      0.1263     -0.0033      0.0727
        45        -0.0053      0.0082     -0.0012     -0.0169      0.0090     -0.0024
        46         0.1446     -0.3726     -0.0029     -0.2450      0.0252     -0.0381
        47         0.0441     -0.1769     -0.0088     -0.1187      0.0078      0.0037
        48        -0.0105     -0.0339     -0.0007      0.0367     -0.0152      0.0149
        49        -0.0105      0.0173      0.0412      0.0701      0.0164     -0.0162
        50         0.0781      0.0142      0.0117      0.0198      0.0174     -0.0137
        51        -0.0057      0.1771      0.0193      0.0833     -0.0224      0.0043
        52        -0.0674      0.0906      0.0108      0.0283     -0.0335     -0.0226
        53         0.0934      0.1430     -0.0162      0.0784      0.1373      0.2047
        54         0.1329      0.4242      0.0092      0.2029     -0.0460     -0.0428
        55        -0.0424     -0.1269      0.0162     -0.0510     -0.0349     -0.0222
        56        -0.2054      0.4342     -0.0079      0.0567     -0.0338      0.0217
        57        -0.0772      0.1414      0.0200      0.0399      0.2044      0.0865
        58        -0.0042      0.0768     -0.0005      0.0330      0.0115     -0.0014
        59         0.0254      0.2381     -0.0342      0.1084     -0.0382     -0.0188
        60        -0.0492      0.5714     -0.0037      0.2576     -0.0441     -0.0150
        61        -0.0552      0.6372     -0.0081      0.2873     -0.0477     -0.0151
        62        -0.1556      1.4516     -0.0085      0.6483     -0.0207      0.0384
        63         0.0771     -0.5932     -0.0305     -0.2782      0.0188     -0.0065
        64         0.0068     -0.0158     -0.0056     -0.0100     -0.0167      0.0108
        65         0.1511     -0.4473     -0.0063     -0.0622      0.0416      0.0476
        66         0.1368      0.2687     -0.0156      0.1453     -0.1228      0.0733
        67         0.2256      0.2923      0.0068      0.1246      0.1045     -0.0458
        68         0.0708     -0.1524      0.0154     -0.0044      0.0321     -0.1569
        69        -0.0465     -0.0636      0.0216      0.0418     -0.1358     -0.0129
        70        -0.0199     -0.1885      0.0439     -0.0751      0.0614     -0.0016
        71         0.0618     -0.0553     -0.0627     -0.0688     -0.0022      0.0488
        72         0.0423     -0.1000     -0.0059     -0.0306     -0.0108     -0.0189
        73         0.1036     -1.3816      0.1325     -0.5212      0.0202      0.0049
        74         0.0696     -0.3847     -0.1083     -0.1698     -0.0199      0.0499
        75        -0.1216      0.0398      0.0692      0.0909      0.0622     -0.0577
        76         0.0216     -0.0396     -0.0739      0.0043      0.0559      0.0823
        77         0.1035     -0.1830     -0.0469     -0.2707     -0.0510     -0.0409
        78        -0.0119     -0.1354      0.0308     -0.1118      0.1381     -0.1350
        79        -0.0170      0.2866      0.0155      0.2229      0.0157      0.0400
        80         0.0193      0.3103      0.0333      0.2223     -0.0134     -0.0248
        81         0.0835     -0.3923      0.0114     -0.1010     -0.0391     -0.2693
        82        -0.0150     -0.2552      0.0088     -0.0149      0.0019      0.1412
        83        -0.0168      0.0831     -0.0050      0.0586     -0.0021     -0.0424
        84        -0.0022     -0.0027     -0.0034      0.0002     -0.0052     -0.0124
        85        -0.1229      0.5287     -0.0423      0.3228     -0.0144     -0.1190
        86        -0.0868      0.9196     -0.0354      0.4566      0.0373      0.1649
        87        -0.0061     -0.1039     -0.0089     -0.0859      0.0040      0.0279
        88        -0.0148     -0.0671     -0.0396     -0.1241     -0.1166     -0.3511
        89         0.0068      0.0586      0.0219      0.0880      0.0696      0.1954
        90         0.0223      0.7270      0.0106      0.7932     -0.0636     -0.1164
        91         0.0506     -1.2088      0.0315     -0.7625      0.0077     -0.0949
        92        -0.3725      2.7599     -0.0553      0.5461     -0.0691     -0.0972
        93         0.1204     -0.7873     -0.0463     -0.1395     -0.0744     -0.5267
        94        -0.0432     -0.1258      0.0228     -0.0561      0.0049      0.1179
        95        -0.0613     -0.3544      0.0103     -0.1073      0.0204      0.0312
        96         0.0291      0.1159     -0.0084      0.0198      0.0196      0.2195
        97         0.0922     -0.7394      0.0256     -0.4181      0.0315      0.0038
        98        -0.0160      0.3783     -0.0180     -0.0090      0.0076     -0.0117
        99         0.0230      0.0141      0.0109      0.0394      0.0017     -0.0506
       100         0.0057     -0.1196      0.0253      0.0001     -0.0222     -0.2486
       101        -0.1328      0.4183     -0.0379     -0.1147     -0.0030     -0.0241
       102         0.0676     -0.1871      0.0022     -0.0071      0.0007      0.0180
       103        -0.0328     -0.4921     -0.0013     -0.1013     -0.0323     -0.0568
       104        -0.0077     -0.0519     -0.0132     -0.1045     -0.0628     -0.0582
       105         0.0234     -0.3485      0.0072     -0.0602      0.0158     -0.0105
       106         0.0106     -0.2660     -0.0347     -0.1133      0.0059      0.0027
       107         0.0035      0.7643      0.0568      0.3504      0.0250      0.1085
       108        -0.0097     -0.0210      0.0150      0.0131      0.0802     -0.0128
       109        -0.0038     -0.2611      0.0385     -0.0930      0.1736      0.2259
       110         0.0154     -0.2866      0.0155     -0.2740     -0.0172     -0.0933
       111         0.0170      0.1400      0.0204     -0.0127      0.1214      0.1620
       112        -0.0331     -0.9153     -0.0121     -0.2075      0.0337      0.0797
       113        -0.0616      0.0967      0.0218      0.1076      0.0014      0.0995
       114         0.0265      0.0643     -0.0414      0.0655     -0.0043      0.1416
       115         0.0039     -0.3630      0.0650     -0.0602      0.0479     -0.2314
       116         0.0143      0.0451     -0.0469      0.1161     -0.1242     -0.0517
       117        -0.1158     -0.1934      0.0101     -0.1172      0.0649     -0.1132
       118         0.1058     -0.1852      0.0149     -0.0356      0.0905     -0.1611
       119         0.0124      0.1700     -0.0075      0.0385      0.0155      0.2255
       120        -0.0324      0.2102     -0.0331      0.0506     -0.0336      0.1548
       121         0.0039      0.5042     -0.0653      0.3410      0.0325     -0.1111
       122        -0.1546     -0.0360     -0.1195     -0.1820     -0.0767      0.1233
       123        -0.1139     -0.1101     -0.0745     -0.1758     -0.2491     -0.1692
       124        -0.1889      0.1270     -0.0157     -0.0363     -0.1476     -0.1790
       125        -0.1226      0.3134      0.0076      0.0983     -0.0223      0.0211
       126        -0.3432      0.7660      0.0513      0.0477     -0.0505     -0.0410
       127        -0.0133      0.0029      0.0408      0.1320     -0.0240     -0.0138
       128         0.3564     -0.2280      0.1386      0.1000     -0.0423      0.1229
       129        -0.1761      0.2982      0.0301     -0.0192      0.1921      0.2202
       130        -0.1424      0.3052     -0.0423     -0.0102     -0.0263      0.0022
       131        -0.0303     -0.2445      0.0294     -0.0972     -0.0934     -0.0915
       132        -0.1320     -0.4596      0.0300     -0.1816      0.0117     -0.0150
       133         0.0051     -0.3370      0.0101     -0.1876     -0.0063     -0.0382
       134        -0.0203      0.0294     -0.0106     -0.0104      0.2672      0.2872
       135        -0.0583     -0.0942      0.0025     -0.0601     -0.0127     -0.0126
       136        -0.1104     -0.2317      0.0133     -0.1734     -0.0249     -0.0263
       137         0.0690      0.3416     -0.0003     -0.0081      0.0319      0.0499
       138        -0.0158     -0.0001     -0.0151      0.1678      0.0243     -0.0084
       139        -0.0900     -0.3160     -0.0250     -0.2034     -0.0330     -0.0117
       140         0.0020      0.0096     -0.0384     -0.0047     -0.0336      0.0315
       141        -0.0380     -0.0335     -0.0000     -0.0606      0.0182     -0.0057
       142        -0.2412      0.0145      0.0238     -0.1114      0.1281      0.0376
       143        -0.0534      0.1742     -0.0055     -0.0163      0.0488     -0.1800
       144        -0.2036      0.1920      0.0052     -0.1161     -0.0948     -0.0175
       145         0.0113     -0.0598     -0.0428     -0.0857     -0.0039     -0.0364
       146         0.0080     -0.1117      0.0003     -0.0596      0.0051      0.0315
       147         0.0884     -0.2625     -0.0084     -0.1686      0.0096     -0.0032
       148        -0.0258     -0.1286     -0.0244     -0.1064      0.0108     -0.0112
       149        -0.0604      0.0222     -0.0015     -0.0679      0.0333      0.0821
       150        -0.0904      0.2625     -0.0014      0.2122     -0.0120     -0.1333
 <0|del|b> * <b|rxdel|0> + <0|del|b> * <b|delr+rdel|0>
 Rotatory Strengths (R) in cgs (10**-40 erg-esu-cm/Gauss)
       state          XX          YY          ZZ    R(velocity)    E-M Angle
         1        -5.8907      1.7004     -4.1475     -2.7793      120.66
         2        -0.0831     -0.2743     -0.0309     -0.1294       90.00
         3        -5.1427     -0.5426      0.5147     -1.7235      109.11
         4         5.0660      1.1076      3.6640      3.2792       64.75
         5       -15.5611     -0.3634    -19.7123    -11.8789      123.55
         6         0.2419     -0.0935      0.0185      0.0557       90.00
         7        -0.6550      0.1546     -1.4528     -0.6511      103.00
         8        -0.1131     -0.0684     -0.1417     -0.1077       90.00
         9        -2.5841     -1.2494     -7.9602     -3.9312       97.34
        10        -4.7237      2.9158     -3.2929     -1.7003       96.36
        11         8.3397      0.8615      4.4123      4.5378       62.41
        12         0.2178     -0.0039      0.2017      0.1385       90.00
        13         1.9697      1.2641      0.2336      1.1558       85.90
        14         0.1057     -0.2595     -0.1864     -0.1134       90.00
        15        -0.0009     -0.0040     -0.0273     -0.0107       90.00
        16         1.2008      1.5437     -0.9916      0.5843       88.90
        17         8.7012      5.7777     -3.6553      3.6079       88.08
        18        -0.5747     -0.9929     -3.4291     -1.6656      107.46
        19        16.7710     -5.0567     16.1655      9.2933       86.27
        20        -4.7021      6.6849     -8.2102     -2.0758       92.39
        21        -4.1536      0.3422     -1.7801     -1.8638      112.58
        22        -6.3527     -1.4482      6.9677     -0.2777       90.72
        23        -2.0735     -2.4159     -5.5030     -3.3308      109.39
        24         5.2970      0.5911      4.0640      3.3174       27.31
        25        -0.0118     -0.0620     -0.0024     -0.0254       90.00
        26        -6.0512     -0.5843     -8.7036     -5.1130      116.80
        27        33.5291      2.3750     18.8560     18.2534       50.92
        28        -1.8618     -0.0322     -1.6162     -1.1701      157.85
        29        -4.1665      0.1804     -7.9123     -3.9661      130.11
        30        -2.1030      0.7348     -2.5615     -1.3099      103.22
        31        -0.0873      0.0852      2.9871      0.9950       79.73
        32         6.5042      2.9337      6.0763      5.1714       33.61
        33         9.8217      0.5339      5.0018      5.1191       55.40
        34        -7.6627     -0.0848     -7.3746     -5.0407      146.27
        35         0.3689      0.3356      0.8635      0.5227       75.15
        36        -0.2704     -1.7825      0.3606     -0.5641      112.19
        37        -1.7061     -0.3411     -2.3177     -1.4549       93.52
        38        -3.5318     -3.9052     -1.2593     -2.8988      111.37
        39        -0.0010      0.0100      0.0260      0.0117       90.00
        40        -4.1683     -2.9707     -1.5909     -2.9099      117.39
        41        -7.4000     -6.7945      2.7170     -3.8258      114.11
        42         2.5867      2.4017     -2.5611      0.8091       82.44
        43         4.2199      1.8670      4.2254      3.4374       48.59
        44         5.3069      3.7465     -7.1401      0.6378       87.76
        45         0.2196      0.1141      0.1332      0.1556       90.00
        46        -1.2923     -4.6014     -3.1960     -3.0299      102.48
        47         0.5301     -0.6305     -0.2280     -0.1094       90.00
        48        -0.0759      0.5833      1.4081      0.6385       56.09
        49         1.2131      1.5367      2.6053      1.7850       32.35
        50        -5.4711     -0.7428     -9.6322     -5.2820      167.06
        51        -0.7398      0.4305      2.3600      0.6836       82.25
        52        -9.4472     -1.1627    -14.5061     -8.3720      155.80
        53       -84.6155     10.3608   -105.9093    -60.0547      133.70
        54       118.1778    -15.0589    154.0921     85.7370       58.52
        55        -1.7567      4.8780     -1.0515      0.6899       85.12
        56       -12.1408     31.5175    -27.6950     -2.7728       91.44
        57        -4.2854    -16.7645    -17.2933    -12.7811      109.64
        58         1.0415      0.0242      0.3684      0.4780       69.59
        59        -5.3215     -6.2809      0.7585     -3.6146       99.16
        60         1.6007     -3.8278     -4.4234     -2.2168       94.63
        61        -1.7144     11.1409     -1.2510      2.7252       85.46
        62        -0.9128     -4.8874      4.3328     -0.4891       90.17
        63         3.4232      2.7904     -3.2271      0.9955       88.59
        64         0.2381     -0.5329     -0.3519     -0.2156      103.00
        65        -3.5170     -5.7701      5.8345     -1.1509       93.03
        66         6.6273     -0.3603      6.6814      4.3161       61.74
        67         3.1081     -0.7768     -2.3324     -0.0004       90.00
        68        -4.5344      3.4929     -5.7706     -2.2707      104.36
        69        20.2779      2.2650     -1.5485      6.9981       46.44
        70        21.9173      1.0803     11.3408     11.4461       43.72
        71       -29.0415      1.8006    -28.4928    -18.5779      132.52
        72         0.9070      1.9304     -1.3831      0.4848       82.88
        73       -14.0485     13.9039    -18.5715     -6.2387       92.43
        74         2.8387      1.3736     -1.4671      0.9150       87.23
        75        32.8686    -26.3477     39.2592     15.2601       76.35
        76        20.7280     -2.6643      7.2693      8.4444       57.50
        77       -25.7169      7.4035      8.1480     -3.3885      102.92
        78         2.4441     -5.4614     -2.2129     -1.7434      124.35
        79        -3.0629     14.9095      6.6530      6.1665       13.26
        80       -24.3473      0.5569    -20.8643    -14.8849      129.70
        81         9.2458     14.6989     -0.6622      7.7608       64.58
        82        -1.0876      7.9484     -4.0730      0.9292       84.62
        83        -0.3859     -0.5727     -0.1203     -0.3597      100.00
        84        -0.0893      0.3511      0.1218      0.1279       56.28
        85        -6.6471    -16.0011     -8.8317    -10.4933      109.33
        86        16.3077     -1.5028     -0.9229      4.6273       84.97
        87         1.2043     -3.7272      0.3999     -0.7077       95.98
        88       -42.0341     19.2701    -10.2211    -10.9951      101.76
        89       -12.7153      7.3727     -2.0628     -2.4685       99.26
        90        34.7715    -31.3529     -2.8039      0.2049       89.95
        91       -20.5705     72.1192     10.1373     20.5620       86.44
        92        22.9036    -88.3564     -2.5775    -22.6768      104.14
        93         5.5231     24.4138     16.0136     15.3168       78.66
        94        -6.5621     -9.3125      2.0930     -4.5939      101.81
        95         3.4594      6.8317      0.5123      3.6011       42.68
        96         7.3015      8.4928     -2.8078      4.3288       67.11
        97         3.8672      1.8958     -2.4149      1.1161       87.25
        98        -0.2317     -0.8592     -0.7417     -0.6109      109.99
        99         0.2438      2.9264      1.3558      1.5086       50.51
       100         5.3278     -1.2171      6.0007      3.3704       50.40
       101        -4.2661      3.2532      3.1742      0.7204       89.34
       102        -1.5004      1.1865     -1.7838     -0.6992       95.65
       103         8.2118     13.0710      6.7078      9.3302       77.06
       104         0.7377    -17.2546     -7.1784     -7.8984      102.02
       105        -5.1247      0.4369     -3.5730     -2.7536      126.30
       106         0.0628      1.3494      0.9688      0.7937       66.79
       107        -0.6414      6.2354      0.9854      2.1931       59.82
       108        -3.7498     -5.4963     -5.7623     -5.0028      157.90
       109         8.6594    -24.5304      1.4172     -4.8179      104.90
       110        -7.7457     42.5453      3.4175     12.7390       79.54
       111        -4.6397     11.6825     -0.6444      2.1328       57.67
       112        -1.1368    -12.1853     16.2598      0.9792       87.16
       113        -5.4317     -6.8466      1.9576     -3.4402      136.79
       114        -0.7534      6.9677     -0.6970      1.8391       38.96
       115        -4.6446      3.5246     -2.4902     -1.2034      105.00
       116        -6.1398     -6.5576     -2.8457     -5.1810      147.72
       117        -5.8313     13.5069      2.1851      3.2869       68.34
       118         2.7297    -27.1050     -7.9171    -10.7641      138.57
       119        -5.1966      6.1370     -2.1460     -0.4018       91.41
       120         0.6955     -1.2297      2.9675      0.8111       81.67
       121         5.9089     -3.9668      1.7012      1.2145       82.81
       122        -5.1281      0.7652      2.6716     -0.5638      111.44
       123        11.3190    -10.5029      6.6741      2.4968       75.92
       124         3.5734      2.7693     -2.9823      1.1201       49.51
       125        -0.5719      1.3518      1.8924      0.8908       59.66
       126         2.8331      2.1222     -0.2024      1.5843       52.94
       127         0.7601      2.6645      0.4373      1.2873       79.40
       128         2.9622     -0.9932      1.8765      1.2818       73.52
       129        -5.6222      3.7354      1.2981     -0.1962       92.43
       130        -3.5587     -0.7106     -0.6145     -1.6279      107.52
       131         0.4093     -1.3873      0.2473     -0.2436      101.64
       132        -1.9318      0.9985     -1.9065     -0.9466      111.69
       133        -0.3188      0.1851     -2.1638     -0.7658      121.73
       134        -0.0659     -2.0515     -2.4044     -1.5072       99.64
       135         0.0849      0.4043      0.1358      0.2083       75.90
       136        -0.4586      1.5719      1.0497      0.7210       84.84
       137         1.0890      0.2202     -1.6401     -0.1103       92.43
       138        -1.5668    -14.0153     -4.4493     -6.6771      121.81
       139         1.4033    -10.3757     -7.3372     -5.4365      149.72
       140        -1.4586     -0.7626      1.2071     -0.3380       94.12
       141        -0.1729      1.9535      0.8171      0.8659       12.82
       142         2.2652      0.0732     -2.1633      0.0583       90.00
       143         1.9943     15.4546      7.3783      8.2757       72.51
       144        -0.6307     -1.6446      1.3795     -0.2986       97.13
       145        -1.0763     -0.3546     -0.0835     -0.5048       96.71
       146        -0.1692     -2.7256      0.2134     -0.8938      120.35
       147         0.0133     -5.4174     -0.3872     -1.9304      122.67
       148        -1.3148     -3.1545     -0.9985     -1.8226      103.23
       149         4.0350      3.7194      1.6482      3.1342       44.91
       150         3.0833     40.5548      1.5132     15.0504       16.83
 1/2[<0|r|b>*<b|rxdel|0> + (<0|rxdel|b>*<b|r|0>)*]
 Rotatory Strengths (R) in cgs (10**-40 erg-esu-cm/Gauss)
       state          XX          YY          ZZ     R(length)
         1        -0.2595     -8.6873      0.0843     -2.9542
         2         0.0286      0.1326     -0.4681     -0.1023
         3         5.0497     -4.2242     -5.6034     -1.5926
         4         0.3588      7.8757      2.2532      3.4959
         5        -2.7451    -34.1889      1.5024    -11.8105
         6        -0.2790      0.3469      0.0943      0.0540
         7        -0.0536     -2.1230      0.2212     -0.6518
         8        -0.1229     -0.2015     -0.0035     -0.1093
         9        -1.1673     -9.7297     -0.7363     -3.8778
        10         0.9597    -10.0382      3.6562     -1.8074
        11        -2.2042     12.8322      3.0365      4.5549
        12         0.0217      0.4065      0.0027      0.1436
        13         0.0611      1.5210      1.9110      1.1644
        14        -0.4132      0.0958     -0.0089     -0.1088
        15        -0.0363     -0.0218      0.0292     -0.0096
        16        -0.2031     -1.1690      3.1077      0.5785
        17        -0.5637      0.6472     10.6967      3.5934
        18        -3.7353     -2.8893      2.2416     -1.4610
        19        -2.1231     38.2319     -6.7148      9.7980
        20         3.7831    -19.8771     11.4338     -1.5534
        21         2.0295     -6.8517     -1.4031     -2.0751
        22        14.3793      3.8043    -21.0764     -0.9643
        23        -8.3299     -6.8090      2.5590     -4.1933
        24         0.2927      9.6568      0.6711      3.5402
        25        -0.0371      0.3043     -0.1218      0.0485
        26        -2.4575    -14.9896      3.1967     -4.7501
        27        -1.3463     58.4065     -2.2124     18.2826
        28        -0.0366     -3.5695      0.1083     -1.1659
        29        -0.2002    -11.8848      0.0419     -4.0144
        30        -0.0146     -5.8017      1.7605     -1.3519
        31         4.5936      2.2077     -3.8592      0.9807
        32         4.5308     10.8279      0.2288      5.1958
        33        -2.9816     13.7984      4.3937      5.0702
        34         0.1832    -15.7352      0.2274     -5.1082
        35         0.9301      0.8035     -0.1230      0.5369
        36        -0.0215      1.3836     -2.7332     -0.4570
        37        -0.4388     -3.5154     -0.5867     -1.5136
        38        -1.3975     -3.2760     -4.1891     -2.9542
        39         0.0456      0.0040     -0.0138      0.0119
        40        -1.0757     -4.4182     -3.4092     -2.9677
        41         2.4938      3.8902    -18.0137     -3.8766
        42        -6.8448     -1.3080     10.5125      0.7866
        43         2.7809      7.4974      0.2537      3.5107
        44       -14.8772     -5.2244     22.2600      0.7195
        45        -0.0199      0.3725      0.1157      0.1561
        46       -14.6278     -0.4661      5.6311     -3.1543
        47        -0.1454      0.4409     -0.6754     -0.1266
        48         1.8506      0.8691     -0.6880      0.6772
        49         2.3951      2.9704      0.1643      1.8432
        50         0.2083    -15.8330     -0.4489     -5.3579
        51         1.8108      0.7402     -0.5240      0.6757
        52        -0.8238    -22.3218     -2.0876     -8.4110
        53        16.8283   -203.0827      2.9844    -61.0900
        54       -15.2816    286.2662    -11.6772     86.4358
        55         9.8281    -10.0182      2.3748      0.7282
        56         2.0710    -69.9670     60.8910     -2.3350
        57        15.6735    -13.4752    -40.4930    -12.7649
        58         0.3666      1.3041     -0.2137      0.4857
        59       -23.2198      9.7565      2.4159     -3.6825
        60       -25.5409     10.5861      8.2777     -2.2257
        61       -16.2301      5.2062     19.1410      2.7057
        62       -23.1175      5.4311     16.5565     -0.3766
        63         1.4382     -0.3222      1.9448      1.0202
        64        -1.1116      0.3652      0.0878     -0.2195
        65        -1.4242      8.3053    -10.8091     -1.3094
        66         4.0549      8.8163      0.3846      4.4186
        67         3.0725      2.5295     -6.0040     -0.1340
        68         0.2704    -15.8294      8.8126     -2.2488
        69        -0.2438     15.5357      5.8833      7.0584
        70         0.6145     32.5902      1.0581     11.4210
        71         1.0822    -60.2845      2.9895    -18.7376
        72         0.4399     -3.0708      4.0699      0.4797
        73        16.3682    -42.1234      7.2930     -6.1540
        74        -2.3383     -3.9900      8.3862      0.6859
        75       -32.5159     91.0248    -11.0623     15.8155
        76        -4.6793     28.9938      0.7304      8.3483
        77         0.9620    -13.7375      2.4629     -3.4375
        78        -7.0383      1.1856      0.2877     -1.8550
        79         6.8882      4.2872      7.9003      6.3586
        80         6.7696    -48.5845     -3.3067    -15.0405
        81        -7.9326      1.0624     30.5802      7.9034
        82         6.5082     -6.8616      3.6118      1.0861
        83         0.8495     -0.0888     -1.9038     -0.3810
        84         0.5360     -0.1275     -0.0236      0.1283
        85         3.4109    -12.5197    -22.5944    -10.5677
        86       -44.4334     18.5698     37.1592      3.7652
        87        -3.1974      2.5448     -1.4775     -0.7100
        88        28.0917    -59.3537     -1.4712    -10.9110
        89         8.8523    -16.4923      0.3269     -2.4377
        90       -19.6054     34.2920    -16.4274     -0.5803
        91       112.2346    -41.5542     -7.6068     21.0245
        92       -46.4027     13.6526    -34.9708    -22.5736
        93         6.2339     39.4450      0.4191     15.3660
        94         2.4881      6.6270    -23.5630     -4.8160
        95        -0.2011      0.6650     10.5472      3.6703
        96        -2.2116     -5.3912     21.4137      4.6036
        97         0.6567      1.2369      1.7438      1.2125
        98        -1.1019     -0.4022     -0.4667     -0.6569
        99         2.2712     -1.0696      3.1385      1.4467
       100         1.0179     -2.0407     10.8415      3.2729
       101        15.3178      2.6321    -15.9851      0.6549
       102         0.7853     -1.2960     -1.6520     -0.7209
       103        19.1054     12.9696     -3.7543      9.4402
       104       -28.9458     -2.4757      7.4540     -7.9892
       105        -0.0242     -8.0781     -0.3440     -2.8154
       106         2.6728     -0.7875      0.3841      0.7565
       107        -1.8703      0.4243      7.6241      2.0594
       108       -10.3044     -4.4835     -0.3101     -5.0327
       109       -23.3533     12.0194     -3.2748     -4.8696
       110        55.1885     -9.4613     -7.1181     12.8697
       111         8.9307     -2.4363      0.2651      2.2532
       112        16.9414     -1.0771    -13.5974      0.7556
       113        -3.3173     -5.1537     -2.4405     -3.6372
       114         5.7436     -0.7175      0.6244      1.8835
       115         1.9646     -7.4424      1.7301     -1.2492
       116        -7.5719     -5.6160     -2.8665     -5.3515
       117        17.3986     -7.5560     -0.5670      3.0919
       118       -35.4394      2.1019      1.4247    -10.6376
       119         4.4873     -4.5519     -1.1424     -0.4023
       120        -6.0171     -0.2235      8.7495      0.8363
       121        -1.0562      7.5367     -2.1641      1.4388
       122        -0.9159      0.9344     -1.8385     -0.6067
       123         4.5731     14.5747    -12.0499      2.3660
       124         0.1569      3.0673      0.1813      1.1352
       125         1.8912     -0.0330      1.0239      0.9607
       126         0.4053     -0.4054      4.4629      1.4876
       127         0.1148     -0.4737      5.1578      1.5996
       128        -0.4688      6.3373     -1.6797      1.3963
       129         6.5448     -4.1387     -2.8591     -0.1510
       130        -1.1335     -2.9766     -0.6512     -1.5871
       131        -1.6278      1.0847     -0.0002     -0.1811
       132        -1.8977     -1.7921      0.3874     -1.1008
       133        -2.1161     -0.0511     -0.1501     -0.7724
       134         3.1093    -10.4825      2.6467     -1.5755
       135         0.8673      0.0288     -0.2849      0.2037
       136         4.5943     -0.1052     -2.3977      0.6972
       137         0.4643     -0.2753     -0.6391     -0.1501
       138       -13.2695      1.6786     -8.1518     -6.5809
       139       -14.8096      0.5682     -2.2300     -5.4905
       140         0.0030      0.3523     -1.2112     -0.2853
       141         1.8881      0.0075      0.6959      0.8639
       142        -1.2511      1.0165      0.3349      0.0334
       143        24.1295      3.2550     -1.5993      8.5951
       144         2.5202      0.1530     -4.2228     -0.5166
       145         0.1543     -1.3866     -0.0313     -0.4212
       146        -1.4063      0.2385     -1.3560     -0.8413
       147        -0.5910      0.0208     -5.2213     -1.9305
       148        -0.2409     -0.8682     -4.4576     -1.8556
       149         6.5112      2.5458      0.4011      3.1527
       150         6.6138      2.0219     37.6358     15.4238
  1/2[<0|del|b>*<b|r|0> + (<0|r|b>*<b|del|0>)*] (Au)
       state          X           Y           Z        Dip. S.   Osc.(frdel)
         1         0.0000     -0.0000      0.0000      0.0000      0.0000
         2         0.0000     -0.0000     -0.0000      0.0000      0.0000
         3        -0.0000     -0.0000     -0.0000      0.0001      0.0000
         4         0.0000     -0.0002     -0.0000      0.0002      0.0001
         5        -0.0003     -0.0351     -0.0000      0.0354      0.0236
         6        -0.0000     -0.0000     -0.0000      0.0001      0.0000
         7        -0.0000     -0.0098     -0.0000      0.0099      0.0066
         8        -0.0000     -0.0000     -0.0000      0.0000      0.0000
         9        -0.0001     -0.0504     -0.0000      0.0505      0.0336
        10        -0.0000     -0.0058     -0.0003      0.0061      0.0040
        11        -0.0000     -0.0018     -0.0003      0.0021      0.0014
        12         0.0000     -0.0002     -0.0000      0.0002      0.0001
        13        -0.0000     -0.0204     -0.0000      0.0205      0.0137
        14        -0.0000     -0.0001     -0.0000      0.0001      0.0001
        15        -0.0000     -0.0000     -0.0000      0.0000      0.0000
        16        -0.0000     -0.0110     -0.0000      0.0110      0.0073
        17        -0.0000     -0.1144     -0.0001      0.1145      0.0764
        18        -0.0000     -0.0000     -0.0000      0.0001      0.0000
        19        -0.0000     -0.0222     -0.0000      0.0222      0.0148
        20        -0.0001     -0.0086     -0.0000      0.0087      0.0058
        21        -0.0000     -0.0000     -0.0001      0.0001      0.0001
        22        -0.0001     -0.0000     -0.0010      0.0011      0.0007
        23        -0.0020     -0.0021     -0.0000      0.0041      0.0027
        24        -0.0000     -0.0008     -0.0000      0.0008      0.0005
        25        -0.0000     -0.0000     -0.0000      0.0000      0.0000
        26        -0.0000     -0.0005     -0.0007      0.0012      0.0008
        27        -0.0001     -0.2064     -0.0005      0.2070      0.1380
        28        -0.0000     -0.0001     -0.0000      0.0001      0.0001
        29        -0.0001     -0.0376     -0.0000      0.0377      0.0252
        30        -0.0000     -0.0003     -0.0030      0.0034      0.0022
        31        -0.0001     -0.0002     -0.0009      0.0012      0.0008
        32        -0.0007     -0.0039     -0.0000      0.0046      0.0030
        33        -0.0000     -0.0003     -0.0005      0.0008      0.0005
        34        -0.0000     -0.0060     -0.0001      0.0061      0.0040
        35        -0.0000     -0.0000     -0.0001      0.0001      0.0001
        36        -0.0000     -0.0000     -0.0003      0.0003      0.0002
        37        -0.0001     -0.0079     -0.0000      0.0080      0.0053
        38        -0.0006     -0.0059     -0.0002      0.0067      0.0045
        39        -0.0000     -0.0000     -0.0000      0.0000      0.0000
        40        -0.0005     -0.0048     -0.0002      0.0055      0.0037
        41        -0.0000     -0.0004     -0.0016      0.0021      0.0014
        42        -0.0005     -0.0001     -0.0007      0.0013      0.0008
        43        -0.0012     -0.0054     -0.0000      0.0067      0.0044
        44        -0.0015     -0.0003     -0.0006      0.0025      0.0016
        45        -0.0000     -0.0000     -0.0000      0.0000      0.0000
        46        -0.0122     -0.0002     -0.0003      0.0126      0.0084
        47        -0.0002     -0.0021     -0.0000      0.0024      0.0016
        48        -0.0003     -0.0001     -0.0001      0.0004      0.0003
        49        -0.0004     -0.0003     -0.0000      0.0007      0.0005
        50        -0.0003     -0.0182     -0.0006      0.0191      0.0127
        51        -0.0008     -0.0025     -0.0000      0.0033      0.0022
        52        -0.0009     -0.0061     -0.0002      0.0071      0.0048
        53        -0.0003     -0.0205     -0.0029      0.0237      0.0158
        54        -0.0009     -0.2550     -0.0003      0.2562      0.1708
        55        -0.0007     -0.0018     -0.0002      0.0027      0.0018
        56        -0.0005     -0.0318     -0.0011      0.0334      0.0223
        57        -0.0005     -0.0120     -0.0052      0.0177      0.0118
        58        -0.0003     -0.0018     -0.0000      0.0021      0.0014
        59        -0.0146     -0.0783     -0.0004      0.0934      0.0622
        60        -0.0083     -0.0112     -0.0002      0.0197      0.0131
        61        -0.0114     -0.0177     -0.0011      0.0302      0.0201
        62        -0.0614     -0.0722     -0.0001      0.1337      0.0891
        63        -0.0033     -0.0456     -0.0000      0.0489      0.0326
        64        -0.0000     -0.0000     -0.0000      0.0001      0.0000
        65        -0.0004     -0.0088     -0.0002      0.0095      0.0063
        66        -0.0014     -0.0004      0.0000      0.0018      0.0012
        67        -0.0009     -0.0021     -0.0001      0.0031      0.0020
        68        -0.0000     -0.0010     -0.0019      0.0029      0.0020
        69        -0.0000     -0.0064     -0.0004      0.0068      0.0045
        70        -0.0001     -0.0106     -0.0000      0.0107      0.0071
        71        -0.0000     -0.0129     -0.0000      0.0129      0.0086
        72        -0.0000     -0.0005     -0.0001      0.0006      0.0004
        73        -0.0119     -0.1406     -0.0000      0.1526      0.1018
        74        -0.0001     -0.0050     -0.0001      0.0052      0.0035
        75        -0.0015     -0.0340     -0.0014      0.0368      0.0245
        76        -0.0003     -0.0176     -0.0002      0.0181      0.0120
        77        -0.0006     -0.1365     -0.0005      0.1376      0.0917
        78        -0.0009     -0.0006     -0.0001      0.0016      0.0011
        79        -0.0039     -0.0026     -0.0029      0.0093      0.0062
        80        -0.0112     -0.0293     -0.0003      0.0407      0.0272
        81        -0.0002     -0.0001     -0.0061      0.0063      0.0042
        82        -0.0013     -0.0199     -0.0037      0.0249      0.0166
        83        -0.0002     -0.0009     -0.0001      0.0012      0.0008
        84        -0.0001     -0.0000     -0.0000      0.0001      0.0001
        85        -0.0007     -0.0192     -0.0012      0.0212      0.0141
        86        -0.0119     -0.0100     -0.0015      0.0233      0.0155
        87        -0.0019     -0.0053     -0.0000      0.0073      0.0048
        88        -0.0007     -0.0184     -0.0001      0.0192      0.0128
        89        -0.0003     -0.0066     -0.0000      0.0069      0.0046
        90        -0.0104     -0.1485     -0.0001      0.1590      0.1060
        91        -0.0927     -0.1141     -0.0000      0.2068      0.1379
        92        -0.1057     -0.0427     -0.0025      0.1510      0.1007
        93        -0.0000     -0.0052     -0.0263      0.0315      0.0210
        94        -0.0009     -0.0133     -0.0019      0.0162      0.0108
        95        -0.0004     -0.0002     -0.0007      0.0013      0.0009
        96        -0.0001     -0.0036     -0.0053      0.0090      0.0060
        97        -0.0017     -0.0201     -0.0000      0.0219      0.0146
        98        -0.0002     -0.0006     -0.0000      0.0008      0.0005
        99        -0.0004     -0.0001     -0.0008      0.0012      0.0008
       100        -0.0014     -0.0019     -0.0037      0.0070      0.0047
       101        -0.0979     -0.0034     -0.0007      0.1020      0.0680
       102        -0.0119     -0.0003     -0.0001      0.0123      0.0082
       103        -0.0180     -0.0180     -0.0000      0.0360      0.0240
       104        -0.0262     -0.0002     -0.0001      0.0265      0.0177
       105        -0.0133     -0.0120     -0.0000      0.0254      0.0169
       106        -0.0006     -0.0003     -0.0000      0.0008      0.0006
       107        -0.0005     -0.0001     -0.0003      0.0009      0.0006
       108        -0.0015     -0.0004     -0.0003      0.0021      0.0014
       109        -0.0040     -0.0008     -0.0000      0.0049      0.0032
       110        -0.0861     -0.0197     -0.0001      0.1060      0.0707
       111        -0.0037     -0.0016     -0.0008      0.0062      0.0041
       112        -0.0207     -0.0002     -0.0012      0.0221      0.0147
       113        -0.0062     -0.0021     -0.0006      0.0089      0.0059
       114        -0.0009     -0.0001     -0.0002      0.0012      0.0008
       115        -0.0001     -0.0016     -0.0001      0.0018      0.0012
       116        -0.0010     -0.0026     -0.0009      0.0045      0.0030
       117        -0.0042     -0.0028     -0.0001      0.0071      0.0047
       118        -0.0062     -0.0001     -0.0001      0.0064      0.0043
       119        -0.0001     -0.0013     -0.0086      0.0100      0.0066
       120        -0.0019     -0.0015     -0.0044      0.0077      0.0052
       121        -0.0001     -0.0061     -0.0000      0.0062      0.0041
       122        -0.0001     -0.0008     -0.0005      0.0014      0.0009
       123        -0.0005     -0.0008     -0.0011      0.0025      0.0016
       124        -0.0004     -0.0003     -0.0000      0.0007      0.0005
       125        -0.0018     -0.0004     -0.0001      0.0023      0.0015
       126        -0.0000     -0.0001     -0.0003      0.0004      0.0003
       127        -0.0000     -0.0008     -0.0000      0.0008      0.0005
       128        -0.0000     -0.0018     -0.0000      0.0018      0.0012
       129        -0.0002     -0.0003     -0.0001      0.0006      0.0004
       130        -0.0112     -0.0067     -0.0000      0.0179      0.0120
       131        -0.0002     -0.0000     -0.0000      0.0002      0.0001
       132        -0.0008     -0.0000     -0.0001      0.0009      0.0006
       133        -0.0013      0.0000     -0.0000      0.0014      0.0009
       134        -0.0005     -0.0003     -0.0011      0.0019      0.0013
       135        -0.0008     -0.0000     -0.0000      0.0008      0.0005
       136        -0.0052     -0.0001     -0.0001      0.0054      0.0036
       137        -0.0000     -0.0039     -0.0000      0.0040      0.0027
       138        -0.0036     -0.0036     -0.0005      0.0077      0.0052
       139        -0.0062     -0.0003     -0.0003      0.0067      0.0045
       140         0.0000     -0.0019     -0.0004      0.0023      0.0016
       141        -0.0003     -0.0000     -0.0002      0.0005      0.0003
       142        -0.0001     -0.0003     -0.0000      0.0004      0.0003
       143        -0.0008     -0.0033     -0.0058      0.0099      0.0066
       144        -0.0002     -0.0000     -0.0001      0.0004      0.0002
       145        -0.0002     -0.0035     -0.0000      0.0037      0.0025
       146        -0.0011     -0.0000     -0.0001      0.0012      0.0008
       147        -0.0013     -0.0000     -0.0004      0.0018      0.0012
       148        -0.0105     -0.0024     -0.0005      0.0133      0.0089
       149        -0.0009     -0.0017     -0.0008      0.0034      0.0023
       150        -0.0009     -0.0009     -0.0106      0.0124      0.0083

 Excitation energies and oscillator strengths:
 
 Excited state symmetry could not be determined.
 Excited State   1:  5.008-?Sym    0.3802 eV 3260.95 nm  f=0.0000  <S**2>=6.020
     92B -> 97B        0.13115
     93B -> 94B       -0.19689
     93B -> 97B        0.96797
     93B -> 98B       -0.18942
     93B -> 99B       -0.29248
     93B ->101B       -0.17573
     93B ->102B        0.11826
     93B ->120B       -0.10542
     93B ->121B        0.16043
     93B ->123B        0.10248
     93B <- 97B        0.43138
     93B <- 99B       -0.13324
 This state for optimization and/or second-order correction.
 Total Energy, E(TD-HF/TD-DFT) =  -3419.44789967    
 Copying the excited state density for this state as the 1-particle RhoCI density.
 
 Excited state symmetry could not be determined.
 Excited State   2:  5.011-?Sym    0.4947 eV 2506.49 nm  f=0.0000  <S**2>=6.026
     92B -> 96B        0.12708
     93B -> 94B        0.17457
     93B -> 96B        0.95053
     93B -> 98B       -0.10910
 
 Excited state symmetry could not be determined.
 Excited State   3:  5.009-?Sym    1.4453 eV  857.86 nm  f=0.0000  <S**2>=6.022
     92B -> 98B        0.11680
     93B -> 94B       -0.35423
     93B -> 96B        0.15117
     93B -> 97B        0.10975
     93B -> 98B        0.84505
     93B -> 99B        0.20733
     93B ->101B       -0.16545
 
 Excited state symmetry could not be determined.
 Excited State   4:  5.010-?Sym    1.5744 eV  787.51 nm  f=0.0001  <S**2>=6.026
     92B -> 99B        0.11523
     93B -> 97B        0.16477
     93B -> 98B       -0.29006
     93B -> 99B        0.90656
 
 Excited state symmetry could not be determined.
 Excited State   5:  5.545-?Sym    1.6076 eV  771.23 nm  f=0.0235  <S**2>=7.435
     86A -> 98A        0.13886
     92A -> 98A        0.36601
     95A -> 98A       -0.24301
     96A -> 98A        0.26432
     97A -> 98A        0.61342
     82B -> 94B       -0.13981
     87B -> 94B       -0.13505
     87B -> 95B       -0.12589
     88B -> 94B       -0.33642
     90B -> 94B       -0.13524
     92B -> 94B        0.33489
     93B -> 99B       -0.10628
 
 Excited state symmetry could not be determined.
 Excited State   6:  5.657-?Sym    1.6995 eV  729.52 nm  f=0.0000  <S**2>=7.750
     91A -> 98A       -0.11146
     92A -> 99A        0.56046
     93A -> 98A        0.13936
     95A -> 99A       -0.19787
     96A -> 99A        0.19424
     97A -> 99A        0.43600
     87B -> 94B        0.15239
     87B -> 95B       -0.20180
     88B -> 95B       -0.49877
     92B -> 95B        0.19468
 
 Excited state symmetry could not be determined.
 Excited State   7:  5.714-?Sym    1.8659 eV  664.47 nm  f=0.0066  <S**2>=7.914
     91A -> 99A       -0.43191
     92A -> 99A       -0.10209
     93A -> 99A        0.47416
     97A -> 98A        0.25338
     86B -> 95B        0.19040
     87B -> 95B        0.61243
     88B -> 95B       -0.23929
 
 Excited state symmetry could not be determined.
 Excited State   8:  5.633-?Sym    1.9633 eV  631.51 nm  f=0.0000  <S**2>=7.684
     91A -> 98A       -0.34600
     93A -> 98A        0.42058
     95A -> 99A        0.11507
     96A -> 99A       -0.14923
     97A -> 99A       -0.36474
     86B -> 94B        0.15248
     87B -> 94B        0.62011
     87B -> 97B        0.10479
     88B -> 94B       -0.24142
 
 Excited state symmetry could not be determined.
 Excited State   9:  5.524-?Sym    2.0784 eV  596.53 nm  f=0.0337  <S**2>=7.378
     91A -> 99A        0.14792
     92A -> 98A       -0.39634
     93A -> 99A       -0.17008
     97A -> 98A        0.53439
     97A -> 99A        0.17676
     84B -> 94B        0.11157
     85B -> 94B        0.10187
     87B -> 94B        0.23616
     88B -> 94B        0.53756
     88B -> 95B        0.17315
 
 Excited state symmetry could not be determined.
 Excited State  10:  5.433-?Sym    2.0887 eV  593.59 nm  f=0.0040  <S**2>=7.129
     88A -> 99A        0.10981
     91A -> 98A       -0.19488
     92A -> 99A       -0.25752
     93A -> 98A        0.22025
     95A -> 99A       -0.13035
     96A -> 98A       -0.19219
     96A -> 99A        0.21847
     97A -> 99A        0.60835
     84B -> 95B       -0.13410
     87B -> 95B        0.20239
     88B -> 94B       -0.24011
     88B -> 95B        0.42074
 
 Excited state symmetry could not be determined.
 Excited State  11:  5.218-?Sym    2.1501 eV  576.65 nm  f=0.0014  <S**2>=6.557
     96A -> 98A        0.90128
     97A -> 98A       -0.29408
     97A -> 99A        0.11695
     87B -> 94B        0.15607
 
 Excited state symmetry could not be determined.
 Excited State  12:  5.170-?Sym    2.3993 eV  516.75 nm  f=0.0001  <S**2>=6.432
     92A -> 98A        0.13621
     96A -> 99A        0.88348
     97A -> 99A       -0.38202
     87B -> 95B        0.14463
 
 Excited state symmetry could not be determined.
 Excited State  13:  5.097-?Sym    2.4794 eV  500.07 nm  f=0.0137  <S**2>=6.244
     91A -> 99A        0.27070
     92A -> 98A        0.60844
     93A -> 99A       -0.30758
     96A -> 99A       -0.20349
     97A -> 99A        0.10424
     87B -> 94B        0.15021
     87B -> 95B        0.34013
     88B -> 94B        0.26851
     88B -> 95B       -0.18224
     90B -> 94B        0.10100
     92B -> 94B       -0.30743
 
 Excited state symmetry could not be determined.
 Excited State  14:  5.137-?Sym    2.4930 eV  497.33 nm  f=0.0001  <S**2>=6.348
     88A -> 99A       -0.17418
     91A -> 98A       -0.30525
     92A -> 99A        0.53659
     93A -> 98A        0.36289
     96A -> 99A       -0.14742
     97A -> 99A       -0.10719
     84B -> 95B        0.13213
     86B -> 94B       -0.10239
     87B -> 94B       -0.29137
     87B -> 95B        0.15573
     88B -> 94B        0.14769
     88B -> 95B        0.30742
     90B -> 95B        0.11520
     92B -> 95B       -0.32653
     93B -> 95B        0.11011
 
 Excited state symmetry could not be determined.
 Excited State  15:  5.701-?Sym    2.5957 eV  477.65 nm  f=0.0000  <S**2>=7.875
     88A -> 99A       -0.66044
     92A -> 99A       -0.20815
     97A -> 99A        0.11393
     84B -> 95B        0.66060
     87B -> 94B        0.18246
 
 Excited state symmetry could not be determined.
 Excited State  16:  5.645-?Sym    2.7029 eV  458.71 nm  f=0.0074  <S**2>=7.717
     88A -> 98A       -0.48306
     91A -> 99A       -0.14513
     92A -> 98A        0.15435
     93A -> 99A        0.18416
     84B -> 94B        0.76007
     84B -> 97B        0.12965
     92B -> 94B       -0.15859
 
 Excited state symmetry could not be determined.
 Excited State  17:  5.330-?Sym    2.7755 eV  446.71 nm  f=0.0770  <S**2>=6.852
     86A -> 98A        0.13557
     87A -> 99A       -0.13447
     88A -> 98A       -0.45016
     91A -> 99A        0.18879
     93A -> 99A       -0.26687
     95A -> 98A       -0.22341
     96A -> 98A       -0.14503
     97A -> 98A       -0.28010
     82B -> 94B       -0.15159
     87B -> 95B        0.34259
     88B -> 95B       -0.13892
     90B -> 94B       -0.13685
     92B -> 94B        0.50027
     93B -> 94B       -0.17055
 
 Excited state symmetry could not be determined.
 Excited State  18:  5.137-?Sym    2.8743 eV  431.35 nm  f=0.0000  <S**2>=6.348
     88A -> 99A        0.30708
     91A -> 98A       -0.32470
     92A -> 99A       -0.26632
     93A -> 98A        0.33016
     84B -> 95B        0.42441
     87B -> 94B       -0.33816
     88B -> 94B        0.14561
     90B -> 95B       -0.12335
     92B -> 95B        0.43422
     93B -> 95B       -0.21227
 
 Excited state symmetry could not be determined.
 Excited State  19:  5.151-?Sym    2.9351 eV  422.42 nm  f=0.0150  <S**2>=6.384
     86A -> 98A       -0.12231
     88A -> 98A       -0.39468
     91A -> 99A        0.17363
     92A -> 98A       -0.26601
     93A -> 99A       -0.18909
     95A -> 98A        0.40510
     96A -> 98A        0.12381
     97A -> 98A        0.23446
     84B -> 94B       -0.22721
     87B -> 94B       -0.13578
     87B -> 95B        0.23447
     88B -> 94B       -0.31715
     88B -> 95B       -0.10291
     90B -> 94B        0.10086
     90B -> 96B        0.32607
     92B -> 94B       -0.15865
     92B -> 96B       -0.15858
 
 Excited state symmetry could not be determined.
 Excited State  20:  5.096-?Sym    2.9573 eV  419.25 nm  f=0.0059  <S**2>=6.242
     88A -> 98A        0.12146
     95A -> 98A       -0.22178
     97A -> 98A       -0.12614
     85B -> 96B       -0.10149
     88B -> 94B        0.11488
     90B -> 94B        0.18062
     90B -> 96B        0.82515
     91B -> 96B       -0.11432
     92B -> 96B       -0.25544
 
 Excited state symmetry could not be determined.
 Excited State  21:  5.297-?Sym    2.9761 eV  416.60 nm  f=0.0001  <S**2>=6.764
     88A -> 99A       -0.38456
     92A -> 99A        0.18367
     95A -> 99A       -0.15049
     97A -> 99A       -0.14206
     82B -> 95B       -0.17346
     84B -> 95B       -0.23261
     87B -> 95B        0.16906
     88B -> 95B        0.38222
     90B -> 95B       -0.13039
     92B -> 95B        0.56005
     93B -> 95B       -0.37108
 
 Excited state symmetry could not be determined.
 Excited State  22:  5.041-?Sym    2.9982 eV  413.54 nm  f=0.0009  <S**2>=6.104
     89B -> 94B        0.11830
     89B -> 96B        0.63249
     90B -> 96B        0.16355
     91B -> 94B        0.18710
     91B -> 96B        0.70752
 
 Excited state symmetry could not be determined.
 Excited State  23:  5.060-?Sym    3.0605 eV  405.11 nm  f=0.0035  <S**2>=6.151
     90B -> 94B        0.11009
     90B -> 96B        0.29479
     92B -> 94B        0.16502
     92B -> 96B        0.89867
     93B -> 94B        0.11543
     93B -> 96B       -0.12015
 
 Excited state symmetry could not be determined.
 Excited State  24:  5.389-?Sym    3.1060 eV  399.17 nm  f=0.0006  <S**2>=7.009
     95A -> 98A       -0.11157
     92B -> 94B        0.18475
     92B -> 96B       -0.14836
     93B -> 94B        0.84895
     93B -> 96B       -0.11551
     93B -> 97B        0.23011
     93B -> 98B        0.28323
     93B -> 99B        0.11854
     93B ->101B       -0.10835
 
 Excited state symmetry could not be determined.
 Excited State  25:  5.407-?Sym    3.1634 eV  391.93 nm  f=0.0000  <S**2>=7.059
     92B -> 95B        0.40984
     93B -> 95B        0.88816
 
 Excited state symmetry could not be determined.
 Excited State  26:  5.136-?Sym    3.2904 eV  376.80 nm  f=0.0011  <S**2>=6.345
     89B -> 94B        0.28349
     89B -> 96B        0.63314
     91B -> 94B       -0.49026
     91B -> 96B       -0.48048
     91B -> 97B        0.10850
 
 Excited state symmetry could not be determined.
 Excited State  27:  5.172-?Sym    3.3033 eV  375.33 nm  f=0.1390  <S**2>=6.438
     86A -> 98A       -0.13558
     87A -> 99A        0.18998
     88A -> 98A        0.14731
     92A -> 98A        0.14269
     95A -> 98A        0.49806
     82B -> 94B        0.14383
     83B -> 95B       -0.29224
     84B -> 94B        0.11347
     88B -> 94B        0.20787
     92B -> 94B        0.55995
     92B -> 96B       -0.20329
     92B -> 97B       -0.18450
 
 Excited state symmetry could not be determined.
 Excited State  28:  5.236-?Sym    3.3558 eV  369.47 nm  f=0.0001  <S**2>=6.605
     86A -> 99A       -0.13135
     88A -> 99A       -0.10458
     92A -> 99A        0.10663
     95A -> 99A        0.89347
     96A -> 99A        0.11035
     97A -> 99A        0.21350
     84B -> 95B       -0.11883
     92B -> 95B        0.19214
 
 Excited state symmetry could not be determined.
 Excited State  29:  5.591-?Sym    3.3849 eV  366.29 nm  f=0.0253  <S**2>=7.564
     86A -> 98A        0.20628
     87A -> 99A       -0.48768
     90A -> 98A       -0.21714
     92A -> 98A        0.17963
     95A -> 98A        0.53344
     82B -> 94B       -0.19764
     83B -> 95B        0.41848
     85B -> 94B        0.21225
     86B -> 95B       -0.13403
 
 Excited state symmetry could not be determined.
 Excited State  30:  5.396-?Sym    3.4086 eV  363.74 nm  f=0.0025  <S**2>=7.028
     94A -> 98A       -0.29089
     95A -> 99A       -0.11800
     89B -> 94B       -0.15387
     89B -> 96B        0.32907
     91B -> 94B        0.67688
     91B -> 96B       -0.45881
     91B -> 97B       -0.19364
 
 Excited state symmetry could not be determined.
 Excited State  31:  5.208-?Sym    3.5425 eV  349.99 nm  f=0.0008  <S**2>=6.532
     94A -> 98A        0.71799
     89B -> 94B        0.41623
     89B -> 97B       -0.24517
     91B -> 94B        0.36888
     91B -> 96B       -0.10233
     91B -> 97B       -0.15154
     91B -> 98B       -0.11311
 
 Excited state symmetry could not be determined.
 Excited State  32:  5.219-?Sym    3.5587 eV  348.40 nm  f=0.0030  <S**2>=6.559
     95A -> 98A       -0.16142
     89B -> 99B       -0.12147
     90B -> 94B        0.75915
     90B -> 96B       -0.24693
     90B -> 97B       -0.44157
     90B -> 98B       -0.10705
     91B -> 99B       -0.10944
     92B -> 94B        0.11612
 
 Excited state symmetry could not be determined.
 Excited State  33:  5.159-?Sym    3.6556 eV  339.16 nm  f=0.0005  <S**2>=6.403
     88A -> 99A        0.17633
     92A -> 99A        0.12620
     94A -> 98A       -0.51464
     84B -> 95B        0.17773
     88B -> 95B        0.12061
     89B -> 94B        0.62330
     89B -> 96B       -0.15845
     89B -> 97B       -0.27892
     89B -> 98B       -0.12548
     91B -> 95B        0.16948
     91B -> 97B       -0.18842
 
 Excited state symmetry could not be determined.
 Excited State  34:  5.474-?Sym    3.6680 eV  338.02 nm  f=0.0041  <S**2>=7.242
     88A -> 98A       -0.10466
     91A -> 99A        0.14694
     93A -> 99A        0.17997
     94A -> 98A        0.10073
     86B -> 95B       -0.19079
     89B -> 94B       -0.11658
     89B -> 95B       -0.24184
     91B -> 95B        0.85034
 
 Excited state symmetry could not be determined.
 Excited State  35:  5.034-?Sym    3.6766 eV  337.22 nm  f=0.0001  <S**2>=6.084
     88A -> 99A        0.45161
     91A -> 98A        0.16672
     92A -> 99A        0.33542
     93A -> 98A       -0.27077
     94A -> 98A        0.21568
     84B -> 95B        0.45454
     87B -> 94B        0.28907
     87B -> 95B        0.12194
     88B -> 95B        0.31572
     89B -> 94B       -0.24014
     89B -> 97B        0.11382
 
 Excited state symmetry could not be determined.
 Excited State  36:  5.294-?Sym    3.7114 eV  334.06 nm  f=0.0002  <S**2>=6.757
     88A -> 98A        0.10860
     91A -> 99A       -0.20638
     93A -> 99A       -0.26281
     94A -> 99A        0.12502
     95A -> 98A        0.10953
     96A ->100A        0.11566
     97A ->100A        0.22396
     83B -> 95B       -0.11511
     86B -> 95B        0.23144
     90B -> 97B       -0.18060
     91B -> 95B        0.30666
     92B -> 97B        0.68972
     93B -> 97B       -0.11270
 
 Excited state symmetry could not be determined.
 Excited State  37:  5.052-?Sym    3.7270 eV  332.67 nm  f=0.0053  <S**2>=6.131
     88A -> 98A        0.54725
     90A -> 98A       -0.10364
     91A -> 99A        0.28514
     92A -> 98A       -0.30068
     93A -> 99A       -0.14601
     94A -> 99A       -0.15511
     84B -> 94B        0.48250
     87B -> 94B       -0.10283
     87B -> 95B        0.30122
     88B -> 94B       -0.28363
     88B -> 95B       -0.11201
 
 Excited state symmetry could not be determined.
 Excited State  38:  5.441-?Sym    3.7933 eV  326.85 nm  f=0.0045  <S**2>=7.151
     86A -> 98A       -0.21195
     87A -> 99A       -0.28819
     90A -> 98A        0.20681
     91A -> 99A       -0.12915
     93A -> 99A       -0.17941
     94A -> 99A        0.56118
     82B -> 94B        0.20787
     83B -> 95B        0.30744
     85B -> 94B       -0.24521
     86B -> 95B        0.24055
     91B -> 95B        0.24702
     92B -> 97B       -0.29070
 
 Excited state symmetry could not be determined.
 Excited State  39:  5.735-?Sym    3.8070 eV  325.67 nm  f=0.0000  <S**2>=7.972
     85A -> 99A       -0.10291
     86A -> 99A        0.29033
     87A -> 98A       -0.34397
     90A -> 99A       -0.30800
     91A -> 98A        0.34445
     93A -> 98A        0.27460
     82B -> 95B       -0.28729
     83B -> 94B        0.33587
     85B -> 95B        0.34482
     86B -> 94B       -0.33922
 
 Excited state symmetry could not be determined.
 Excited State  40:  5.616-?Sym    3.8168 eV  324.83 nm  f=0.0037  <S**2>=7.634
     86A -> 98A        0.26772
     87A -> 99A        0.25758
     90A -> 98A       -0.34574
     91A -> 99A       -0.20337
     93A -> 99A       -0.23154
     94A -> 99A        0.28823
     82B -> 94B       -0.24770
     83B -> 95B       -0.24586
     85B -> 94B        0.34942
     86B -> 95B        0.31070
     88B -> 94B       -0.11033
     92B -> 94B       -0.10611
     92B -> 97B       -0.33659
 
 Excited state symmetry could not be determined.
 Excited State  41:  5.116-?Sym    3.8525 eV  321.83 nm  f=0.0014  <S**2>=6.294
     94A -> 99A        0.20955
     89B -> 94B        0.18230
     89B -> 97B        0.28340
     89B -> 98B       -0.28551
     90B -> 95B        0.17750
     90B -> 97B       -0.19334
     90B -> 98B        0.12233
     90B -> 99B        0.15352
     91B -> 94B        0.13296
     91B -> 97B        0.62615
     91B -> 98B       -0.38793
     91B -> 99B       -0.12209
 
 Excited state symmetry could not be determined.
 Excited State  42:  5.347-?Sym    3.8638 eV  320.89 nm  f=0.0009  <S**2>=6.899
     90B -> 94B       -0.16506
     90B -> 95B        0.81599
     90B -> 97B       -0.28135
     90B -> 98B        0.17248
     91B -> 97B       -0.16558
     92B -> 95B        0.24748
 
 Excited state symmetry could not be determined.
 Excited State  43:  5.546-?Sym    3.8801 eV  319.53 nm  f=0.0045  <S**2>=7.439
     87A -> 99A        0.14598
     91A -> 99A        0.31294
     93A -> 99A        0.23085
     94A -> 99A        0.69780
     83B -> 95B       -0.14689
     86B -> 95B       -0.36793
     91B -> 95B       -0.15179
     91B -> 97B       -0.14321
     92B -> 97B        0.23229
     92B -> 98B       -0.10877
 
 Excited state symmetry could not be determined.
 Excited State  44:  5.190-?Sym    3.9066 eV  317.37 nm  f=0.0017  <S**2>=6.485
     89B -> 99B       -0.12633
     90B -> 94B        0.30269
     90B -> 95B        0.38983
     90B -> 97B        0.67459
     90B -> 98B       -0.32789
     90B -> 99B       -0.12116
     91B -> 97B        0.12864
     91B -> 99B       -0.12732
     92B -> 95B        0.13194
     92B -> 97B        0.19367
 
 Excited state symmetry could not be determined.
 Excited State  45:  5.638-?Sym    3.9774 eV  311.72 nm  f=0.0000  <S**2>=7.697
     86A -> 99A       -0.17636
     87A -> 98A        0.28036
     90A -> 99A        0.12028
     91A -> 98A        0.50744
     93A -> 98A        0.41146
     95A -> 99A       -0.11083
     96A ->100A        0.12609
     82B -> 95B        0.16318
     83B -> 94B       -0.27203
     85B -> 95B       -0.13887
     86B -> 94B       -0.34013
     89B -> 97B       -0.13960
     90B -> 95B       -0.24230
 
 Excited state symmetry could not be determined.
 Excited State  46:  5.170-?Sym    3.9929 eV  310.51 nm  f=0.0087  <S**2>=6.433
     97A ->100A        0.38240
     97A ->101A        0.15047
     85B -> 94B       -0.10179
     86B -> 95B       -0.15097
     89B -> 95B       -0.20836
     89B -> 98B        0.10077
     89B -> 99B       -0.19074
     90B -> 98B       -0.24301
     92B -> 97B       -0.18699
     92B -> 98B        0.70176
     93B -> 98B       -0.11169
 
 Excited state symmetry could not be determined.
 Excited State  47:  5.392-?Sym    4.0330 eV  307.42 nm  f=0.0016  <S**2>=7.018
     86B -> 95B       -0.15866
     89B -> 95B        0.89783
     91B -> 95B        0.19650
     91B -> 97B        0.15697
     92B -> 98B        0.13451
 
 Excited state symmetry could not be determined.
 Excited State  48:  5.166-?Sym    4.0575 eV  305.57 nm  f=0.0003  <S**2>=6.422
     91A -> 98A        0.17488
     93A -> 98A        0.13542
     94A -> 98A        0.14987
     96A ->100A       -0.31523
     96A ->101A       -0.13245
     97A ->100A        0.11794
     89B -> 95B        0.19131
     89B -> 97B        0.26152
     89B -> 98B       -0.29040
     90B -> 98B       -0.16718
     90B -> 99B        0.45226
     91B -> 94B       -0.11904
     91B -> 97B       -0.28112
     92B -> 99B       -0.44567
 
 Excited state symmetry could not be determined.
 Excited State  49:  5.136-?Sym    4.0979 eV  302.56 nm  f=0.0005  <S**2>=6.344
     96A ->100A       -0.11926
     89B -> 98B       -0.14138
     89B -> 99B        0.18559
     90B -> 94B        0.29767
     90B -> 97B        0.18294
     90B -> 98B        0.55926
     90B -> 99B       -0.30876
     91B -> 98B       -0.17022
     91B -> 99B        0.34806
     92B -> 98B        0.33347
     92B -> 99B       -0.24435
 
 Excited state symmetry could not be determined.
 Excited State  50:  5.083-?Sym    4.1156 eV  301.26 nm  f=0.0129  <S**2>=6.209
     91A -> 98A        0.19923
     93A -> 98A        0.16990
     97A ->100A        0.33045
     86B -> 94B        0.32557
     89B -> 97B        0.28102
     89B -> 98B       -0.15001
     91B -> 94B       -0.10209
     91B -> 97B       -0.30555
     91B -> 98B       -0.18211
     92B -> 98B       -0.16828
     92B -> 99B        0.59663
 
 Excited state symmetry could not be determined.
 Excited State  51:  5.081-?Sym    4.1257 eV  300.52 nm  f=0.0023  <S**2>=6.203
     91A -> 98A       -0.22940
     93A -> 98A       -0.19572
     86B -> 94B       -0.42402
     89B -> 94B       -0.13583
     89B -> 97B       -0.18692
     89B -> 99B        0.15567
     90B -> 94B        0.15265
     90B -> 97B        0.10520
     90B -> 99B        0.53950
     91B -> 94B       -0.10989
     91B -> 97B       -0.12228
     91B -> 98B       -0.27817
     91B -> 99B        0.24418
     92B -> 99B        0.29629
 
 Excited state symmetry could not be determined.
 Excited State  52:  5.101-?Sym    4.1384 eV  299.59 nm  f=0.0048  <S**2>=6.256
     91A -> 98A        0.22965
     93A -> 98A        0.19923
     96A ->100A        0.11325
     97A ->100A       -0.29835
     86B -> 94B        0.59296
     87B -> 94B       -0.12145
     89B -> 94B       -0.13233
     89B -> 97B       -0.25451
     89B -> 98B        0.16826
     89B -> 99B        0.14601
     90B -> 99B        0.39793
     91B -> 98B       -0.11774
     91B -> 99B        0.14473
     92B -> 98B        0.13993
 
 Excited state symmetry could not be determined.
 Excited State  53:  5.134-?Sym    4.2001 eV  295.20 nm  f=0.0161  <S**2>=6.339
     96A ->100A       -0.45432
     96A ->101A        0.23072
     96A ->102A       -0.11543
     96A ->106A       -0.10332
     97A ->100A        0.48452
     97A ->101A       -0.33481
     97A ->102A        0.14507
     97A ->106A        0.11479
     89B -> 97B       -0.32525
     89B -> 99B        0.16485
     91B -> 97B        0.27373
     91B -> 98B        0.10607
     92B -> 98B       -0.16212
 
 Excited state symmetry could not be determined.
 Excited State  54:  5.130-?Sym    4.2209 eV  293.74 nm  f=0.1729  <S**2>=6.329
     91A -> 99A        0.13641
     96A ->100A        0.54980
     97A ->100A        0.41521
     97A ->101A        0.19147
     86B -> 95B        0.10568
     89B -> 99B        0.22508
     92B -> 97B       -0.18837
     92B -> 98B       -0.33498
     92B -> 99B       -0.36497
 
 Excited state symmetry could not be determined.
 Excited State  55:  5.161-?Sym    4.2397 eV  292.44 nm  f=0.0018  <S**2>=6.409
     97A ->101A        0.23916
     89B -> 94B        0.26110
     89B -> 97B        0.24857
     89B -> 99B        0.11645
     90B -> 99B        0.22992
     91B -> 94B        0.20133
     91B -> 97B        0.20657
     91B -> 98B        0.66471
     91B -> 99B        0.30359
     92B -> 99B        0.24209
 
 Excited state symmetry could not be determined.
 Excited State  56:  5.167-?Sym    4.2605 eV  291.01 nm  f=0.0227  <S**2>=6.424
     96A ->100A       -0.36549
     96A ->101A        0.24317
     97A ->101A        0.71278
     97A ->102A       -0.23150
     97A ->106A       -0.16109
     89B -> 97B       -0.21833
     91B -> 98B       -0.14745
     92B -> 98B       -0.14919
 
 Excited state symmetry could not be determined.
 Excited State  57:  5.146-?Sym    4.3232 eV  286.79 nm  f=0.0120  <S**2>=6.370
     96A ->100A        0.16706
     96A ->101A        0.73539
     96A ->102A       -0.25370
     96A ->106A       -0.13807
     97A ->100A       -0.11884
     97A ->101A       -0.11336
     89B -> 97B        0.34764
     89B -> 98B        0.14800
     89B ->101B       -0.10313
     91B -> 97B       -0.13238
     91B -> 99B        0.10590
     92B -> 99B       -0.16243
 
 Excited state symmetry could not be determined.
 Excited State  58:  5.698-?Sym    4.3573 eV  284.54 nm  f=0.0015  <S**2>=7.867
     86A -> 99A       -0.23184
     87A -> 98A       -0.51060
     90A -> 99A        0.53155
     82B -> 95B        0.14602
     83B -> 94B        0.42170
     85B -> 95B       -0.34166
     86B -> 94B       -0.13020
 
 Excited state symmetry could not be determined.
 Excited State  59:  5.214-?Sym    4.3868 eV  282.63 nm  f=0.0633  <S**2>=6.546
     86A -> 98A        0.13409
     90A -> 98A        0.56439
     91A -> 99A        0.22881
     93A -> 99A        0.19805
     95A -> 98A        0.12689
     96A ->100A       -0.15566
     96A ->101A       -0.23826
     97A ->100A       -0.10607
     97A ->101A       -0.13101
     82B -> 94B       -0.22020
     83B -> 95B       -0.10076
     85B -> 94B        0.12699
     86B -> 95B        0.32574
     89B -> 98B        0.18925
     90B -> 98B       -0.13893
     91B -> 98B       -0.13922
     91B -> 99B        0.31106
 
 Excited state symmetry could not be determined.
 Excited State  60:  5.119-?Sym    4.4019 eV  281.66 nm  f=0.0135  <S**2>=6.302
     86A -> 99A        0.18942
     87A -> 98A        0.17558
     90A -> 98A       -0.22953
     90A -> 99A       -0.32671
     96A ->101A       -0.13133
     97A ->100A        0.10003
     82B -> 94B        0.12260
     82B -> 95B        0.24072
     83B -> 94B        0.23710
     85B -> 95B       -0.36641
     89B -> 94B        0.16863
     89B -> 97B        0.17142
     89B -> 98B        0.48107
     91B -> 98B       -0.22349
     91B -> 99B        0.10706
     92B -> 98B       -0.10963
 
 Excited state symmetry could not be determined.
 Excited State  61:  5.122-?Sym    4.4139 eV  280.90 nm  f=0.0206  <S**2>=6.308
     86A -> 99A       -0.19419
     87A -> 98A       -0.10546
     90A -> 98A       -0.18244
     90A -> 99A        0.30517
     96A ->101A       -0.11532
     82B -> 95B       -0.26148
     83B -> 94B       -0.32263
     85B -> 95B        0.43898
     86B -> 94B       -0.11818
     89B -> 94B        0.16597
     89B -> 97B        0.16891
     89B -> 98B        0.41736
     91B -> 98B       -0.21246
     91B -> 99B        0.16676
     92B -> 98B       -0.11092
 
 Excited state symmetry could not be determined.
 Excited State  62:  5.068-?Sym    4.4663 eV  277.60 nm  f=0.0915  <S**2>=6.171
     90A -> 98A       -0.19337
     86B -> 95B       -0.11556
     89B -> 94B       -0.11129
     89B -> 97B       -0.10756
     89B -> 98B       -0.29313
     89B -> 99B       -0.44918
     90B -> 98B       -0.22439
     90B -> 99B       -0.13994
     91B -> 99B        0.64341
     92B -> 98B       -0.18554
 
 Excited state symmetry could not be determined.
 Excited State  63:  5.420-?Sym    4.5378 eV  273.22 nm  f=0.0326  <S**2>=7.095
     85A -> 98A        0.14424
     86A -> 98A       -0.38535
     87A -> 99A       -0.15404
     90A -> 98A       -0.15846
     91A -> 99A        0.21376
     93A -> 99A        0.17415
     82B -> 94B        0.29845
     85B -> 94B        0.59146
     86B -> 95B        0.30582
     89B -> 99B       -0.12420
     90B -> 94B       -0.14384
     92B -> 94B        0.14757
     92B -> 97B        0.10154
 
 Excited state symmetry could not be determined.
 Excited State  64:  5.089-?Sym    4.6957 eV  264.04 nm  f=0.0000  <S**2>=6.226
     86A -> 99A        0.20505
     87A -> 98A        0.61795
     90A -> 99A        0.46614
     95A -> 99A        0.12774
     83B -> 94B        0.47672
     85B -> 95B        0.25581
 
 Excited state symmetry could not be determined.
 Excited State  65:  5.187-?Sym    4.8004 eV  258.28 nm  f=0.0066  <S**2>=6.477
     96A ->102A        0.13580
     97A ->101A        0.36196
     97A ->102A        0.86687
     97A ->106A        0.15204
     97A ->108A        0.13498
 
 Excited state symmetry could not be determined.
 Excited State  66:  5.367-?Sym    4.8403 eV  256.15 nm  f=0.0012  <S**2>=6.951
     85A -> 99A        0.11455
     86A -> 99A       -0.31173
     90A -> 99A       -0.15234
     96A ->103A        0.30822
     96A ->109A        0.13243
     96A ->113A       -0.18764
     97A ->103A        0.37229
     97A ->109A        0.12374
     97A ->113A       -0.12371
     82B -> 95B        0.22205
     83B -> 94B        0.24567
     85B -> 95B        0.26976
     89B -> 98B       -0.14511
     89B -> 99B        0.26444
     90B -> 98B       -0.24142
     90B -> 99B       -0.10395
     93B ->101B        0.17306
 
 Excited state symmetry could not be determined.
 Excited State  67:  5.306-?Sym    4.8548 eV  255.38 nm  f=0.0021  <S**2>=6.787
     86A -> 99A        0.26126
     90A -> 99A        0.14044
     96A ->103A        0.24822
     96A ->109A        0.13661
     96A ->113A       -0.24608
     97A ->103A       -0.33736
     97A ->109A       -0.13394
     97A ->113A        0.14631
     82B -> 95B       -0.17929
     83B -> 94B       -0.18974
     85B -> 95B       -0.21424
     89B -> 99B        0.34337
     90B -> 98B       -0.32624
     90B -> 99B       -0.17179
     93B ->101B        0.13189
     93B ->117B        0.11521
 
 Excited state symmetry could not be determined.
 Excited State  68:  5.214-?Sym    4.8874 eV  253.68 nm  f=0.0021  <S**2>=6.546
     86A -> 99A       -0.16150
     96A ->101A        0.36470
     96A ->102A        0.77606
     96A ->106A        0.15359
     96A ->108A        0.14005
     97A ->102A       -0.13313
     97A ->103A       -0.23393
     85B -> 95B        0.10558
 
 Excited state symmetry could not be determined.
 Excited State  69:  5.374-?Sym    4.8903 eV  253.53 nm  f=0.0046  <S**2>=6.969
     85A -> 99A       -0.12796
     86A -> 99A        0.34465
     90A -> 99A        0.20121
     96A ->101A        0.13512
     96A ->102A        0.31205
     97A ->103A        0.55675
     97A ->109A        0.15069
     97A ->113A       -0.22458
     82B -> 95B       -0.18808
     83B -> 94B       -0.18827
     85B -> 95B       -0.22640
     93B ->101B        0.17173
 
 Excited state symmetry could not be determined.
 Excited State  70:  5.377-?Sym    4.9374 eV  251.11 nm  f=0.0071  <S**2>=6.979
     89A -> 98A        0.26929
     96A ->102A       -0.16271
     96A ->103A       -0.22345
     96A ->113A        0.10973
     97A ->103A       -0.18315
     93B -> 97B        0.15993
     93B -> 98B        0.13146
     93B ->100B       -0.38738
     93B ->101B        0.63293
     93B ->102B       -0.12444
     93B ->123B       -0.11274
 
 Excited state symmetry could not be determined.
 Excited State  71:  5.232-?Sym    4.9562 eV  250.16 nm  f=0.0088  <S**2>=6.593
     89A -> 98A        0.38070
     96A ->102A        0.14011
     96A ->103A        0.17856
     96A ->104A        0.13684
     96A ->106A       -0.15361
     97A ->101A        0.14318
     97A ->102A       -0.21169
     97A ->104A       -0.44940
     97A ->106A        0.50063
     97A ->107A        0.18026
     97A ->111A        0.14074
     97A ->114A       -0.10463
     97A ->115A        0.12661
     89B -> 99B       -0.13722
     93B ->100B       -0.10556
 
 Excited state symmetry could not be determined.
 Excited State  72:  5.355-?Sym    4.9691 eV  249.51 nm  f=0.0004  <S**2>=6.919
     89A -> 98A        0.83654
     96A ->103A        0.10423
     97A ->104A        0.21312
     97A ->106A       -0.21149
     93B ->100B        0.24712
     93B ->101B       -0.16836
 
 Excited state symmetry could not be determined.
 Excited State  73:  5.049-?Sym    4.9833 eV  248.80 nm  f=0.1015  <S**2>=6.122
     85A -> 98A       -0.14625
     86A -> 98A        0.40267
     87A -> 99A        0.40882
     89A -> 98A       -0.10415
     90A -> 98A       -0.10193
     91A -> 99A        0.16773
     93A -> 99A        0.13187
     82B -> 94B        0.45779
     83B -> 95B        0.42346
     86B -> 95B        0.22600
     92B ->101B       -0.11220
     93B ->100B        0.15694
 
 Excited state symmetry could not be determined.
 Excited State  74:  5.236-?Sym    4.9977 eV  248.08 nm  f=0.0034  <S**2>=6.604
     96A ->102A        0.15424
     96A ->103A        0.38148
     96A ->104A        0.20178
     96A ->106A       -0.23809
     96A ->107A       -0.11137
     96A ->109A        0.10929
     96A ->113A       -0.18263
     97A ->100A        0.11642
     97A ->104A        0.37159
     97A ->106A       -0.22169
     97A ->113A        0.14499
     97A ->115A        0.11337
     89B -> 99B       -0.26022
     93B ->100B       -0.30568
     93B ->102B        0.16779
 
 Excited state symmetry could not be determined.
 Excited State  75:  5.219-?Sym    5.0199 eV  246.98 nm  f=0.0250  <S**2>=6.558
     96A ->100A        0.12813
     96A ->101A       -0.13396
     96A ->102A        0.17611
     96A ->103A       -0.10529
     96A ->104A        0.52720
     96A ->106A       -0.50187
     96A ->107A       -0.18429
     96A ->109A       -0.14962
     96A ->110A       -0.14083
     96A ->111A       -0.13849
     96A ->113A        0.16386
     97A ->106A       -0.10501
     97A ->113A       -0.10982
     97A ->114A        0.10793
     97A ->115A       -0.10716
     89B -> 99B        0.12673
     93B ->100B        0.20555
     93B ->102B       -0.16670
 
 Excited state symmetry could not be determined.
 Excited State  76:  5.371-?Sym    5.0491 eV  245.56 nm  f=0.0122  <S**2>=6.962
     89A -> 98A       -0.10515
     95A ->100A        0.16652
     96A ->114A        0.12442
     96A ->116A       -0.11003
     97A ->104A        0.20748
     97A ->106A        0.13223
     97A ->113A        0.13844
     97A ->114A       -0.22507
     97A ->115A        0.18808
     82B -> 94B       -0.12219
     89B -> 99B       -0.11088
     92B ->101B       -0.19586
     93B -> 97B        0.14884
     93B ->100B        0.43708
     93B ->101B        0.30069
     93B ->102B       -0.40048
 
 Excited state symmetry could not be determined.
 Excited State  77:  5.272-?Sym    5.1037 eV  242.93 nm  f=0.0928  <S**2>=6.698
     95A ->101A        0.10234
     96A ->103A        0.32550
     96A ->104A       -0.14577
     96A ->105A        0.10137
     96A ->114A       -0.14345
     96A ->115A       -0.17670
     96A ->116A        0.24218
     97A ->103A       -0.14549
     97A ->104A       -0.24028
     97A ->105A       -0.10379
     97A ->106A       -0.13462
     97A ->113A       -0.11847
     97A ->114A        0.28147
     97A ->115A       -0.11421
     97A ->116A       -0.19908
     89B -> 98B        0.10834
     89B -> 99B       -0.23192
     90B -> 98B        0.18921
     90B -> 99B        0.11364
     93B ->100B        0.15554
     93B ->101B        0.18765
     93B ->102B       -0.18281
 
 Excited state symmetry could not be determined.
 Excited State  78:  5.147-?Sym    5.1078 eV  242.73 nm  f=0.0011  <S**2>=6.372
     85A -> 99A       -0.12109
     86A -> 99A        0.34042
     87A -> 98A       -0.19392
     90A -> 99A        0.13499
     96A ->103A        0.11104
     96A ->114A       -0.13972
     96A ->115A        0.14963
     97A ->104A       -0.23824
     97A ->105A        0.13693
     97A ->106A       -0.19682
     97A ->109A       -0.12773
     97A ->113A        0.14546
     97A ->115A       -0.11388
     97A ->116A        0.11737
     82B -> 95B        0.58631
     83B -> 94B       -0.15660
     85B -> 95B        0.27673
 
 Excited state symmetry could not be determined.
 Excited State  79:  5.209-?Sym    5.1180 eV  242.25 nm  f=0.0064  <S**2>=6.532
     86A -> 99A        0.21948
     87A -> 98A       -0.12877
     96A ->114A        0.10129
     96A ->115A       -0.22759
     97A ->104A        0.39346
     97A ->105A       -0.21884
     97A ->106A        0.34547
     97A ->109A        0.12769
     97A ->113A       -0.17473
     97A ->114A        0.21034
     97A ->116A       -0.19840
     82B -> 95B        0.40104
     83B -> 94B       -0.10647
     85B -> 95B        0.18592
 
 Excited state symmetry could not be determined.
 Excited State  80:  5.299-?Sym    5.1337 eV  241.51 nm  f=0.0278  <S**2>=6.771
     95A ->100A        0.17581
     96A ->103A        0.16380
     96A ->104A        0.10573
     96A ->105A        0.11443
     96A ->106A        0.13697
     96A ->112A       -0.12482
     96A ->113A        0.20094
     96A ->114A       -0.35095
     96A ->115A        0.25568
     96A ->116A        0.18374
     97A ->103A        0.12626
     97A ->104A        0.30665
     97A ->106A        0.36125
     97A ->107A        0.15218
     97A ->112A        0.14555
     97A ->115A       -0.29974
     91B -> 99B        0.11506
     91B ->117B        0.10551
     92B ->101B       -0.13635
 
 Excited state symmetry could not be determined.
 Excited State  81:  5.257-?Sym    5.1757 eV  239.55 nm  f=0.0044  <S**2>=6.660
     94A ->100A        0.11424
     95A ->100A        0.20481
     96A ->104A        0.55594
     96A ->106A        0.47095
     96A ->107A        0.16145
     96A ->108A        0.10494
     96A ->114A        0.10725
     97A ->105A        0.30210
     97A ->110A        0.13070
     97A ->113A       -0.11443
     97A ->114A        0.14039
     97A ->116A       -0.11351
     92B ->101B       -0.20036
     92B ->102B        0.12224
 
 Excited state symmetry could not be determined.
 Excited State  82:  5.212-?Sym    5.1773 eV  239.47 nm  f=0.0170  <S**2>=6.541
     96A ->104A       -0.15223
     96A ->105A       -0.14239
     96A ->106A       -0.12085
     96A ->115A       -0.12497
     97A ->104A        0.18126
     97A ->105A        0.80034
     97A ->106A        0.19397
     97A ->110A        0.16186
     97A ->111A       -0.14952
     92B ->101B        0.18331
     92B ->102B       -0.11710
 
 Excited state symmetry could not be determined.
 Excited State  83:  5.053-?Sym    5.1966 eV  238.59 nm  f=0.0008  <S**2>=6.134
     85B -> 96B        0.12364
     88B -> 94B        0.11618
     88B -> 96B        0.96462
 
 Excited state symmetry could not be determined.
 Excited State  84:  5.047-?Sym    5.2004 eV  238.41 nm  f=0.0001  <S**2>=6.118
     86B -> 96B        0.25154
     87B -> 94B        0.11690
     87B -> 96B        0.95603
 
 Excited state symmetry could not be determined.
 Excited State  85:  5.346-?Sym    5.2085 eV  238.04 nm  f=0.0142  <S**2>=6.896
     95A ->100A       -0.25814
     95A ->101A       -0.18585
     96A ->103A        0.19681
     96A ->104A        0.30525
     96A ->105A       -0.18333
     96A ->106A        0.29448
     97A ->104A        0.18122
     97A ->105A       -0.27208
     97A ->106A        0.13709
     85B -> 94B        0.11220
     88B -> 96B       -0.15661
     89B -> 99B       -0.10338
     90B ->101B       -0.10630
     92B ->101B        0.43765
     92B ->102B       -0.28089
 
 Excited state symmetry could not be determined.
 Excited State  86:  5.202-?Sym    5.2274 eV  237.18 nm  f=0.0165  <S**2>=6.515
     95A ->100A       -0.11743
     96A ->105A        0.87722
     96A ->106A        0.11095
     96A ->110A        0.20136
     96A ->111A       -0.17536
     97A ->105A        0.14375
 
 Excited state symmetry could not be determined.
 Excited State  87:  5.387-?Sym    5.2527 eV  236.04 nm  f=0.0049  <S**2>=7.004
     89A -> 99A        0.97917
 
 Excited state symmetry could not be determined.
 Excited State  88:  5.235-?Sym    5.2652 eV  235.48 nm  f=0.0129  <S**2>=6.602
     96A ->109A        0.11319
     96A ->112A       -0.14410
     96A ->114A       -0.10584
     96A ->115A        0.31472
     97A ->103A       -0.31292
     97A ->107A       -0.11346
     97A ->108A       -0.24932
     97A ->109A        0.31290
     97A ->113A       -0.35074
     97A ->114A       -0.10121
     97A ->116A        0.11653
     86B -> 96B        0.45781
     87B -> 96B       -0.13841
 
 Excited state symmetry could not be determined.
 Excited State  89:  5.105-?Sym    5.2683 eV  235.34 nm  f=0.0046  <S**2>=6.265
     96A ->115A       -0.17174
     97A ->103A        0.17841
     97A ->108A        0.13734
     97A ->109A       -0.17751
     97A ->113A        0.19335
     86B -> 96B        0.83987
     87B -> 96B       -0.20745
 
 Excited state symmetry could not be determined.
 Excited State  90:  5.244-?Sym    5.2823 eV  234.71 nm  f=0.1054  <S**2>=6.624
     90A -> 98A        0.19467
     91A -> 99A       -0.11857
     95A ->100A        0.25023
     95A ->115A       -0.11167
     96A ->113A       -0.13351
     96A ->114A        0.18151
     96A ->116A       -0.12517
     97A ->106A       -0.17189
     97A ->107A        0.41322
     97A ->109A        0.12679
     97A ->112A        0.14354
     97A ->113A       -0.11732
     97A ->115A       -0.38550
     97A ->116A        0.24795
     82B -> 94B        0.12724
     85B -> 94B        0.21025
     85B -> 96B        0.11592
     86B -> 95B       -0.16145
 
 Excited state symmetry could not be determined.
 Excited State  91:  5.205-?Sym    5.2991 eV  233.97 nm  f=0.1382  <S**2>=6.523
     90A -> 98A       -0.23859
     91A -> 99A        0.15540
     93A -> 99A        0.14147
     95A ->100A       -0.21741
     95A ->101A       -0.11002
     96A ->107A        0.18678
     96A ->108A        0.11078
     97A ->100A       -0.10636
     97A ->106A       -0.21949
     97A ->107A        0.59870
     97A ->108A        0.24718
     97A ->109A        0.16542
     82B -> 94B       -0.12062
     85B -> 94B       -0.29056
     85B -> 96B       -0.11117
     86B -> 95B        0.17494
 
 Excited state symmetry could not be determined.
 Excited State  92:  5.250-?Sym    5.3180 eV  233.14 nm  f=0.0998  <S**2>=6.640
     90A -> 98A        0.24519
     91A -> 99A       -0.15795
     93A -> 99A       -0.13301
     95A ->101A        0.20274
     95A ->115A        0.12973
     96A ->112A       -0.10135
     96A ->113A        0.13973
     96A ->114A       -0.16340
     96A ->115A        0.19269
     97A ->106A       -0.10911
     97A ->107A        0.28075
     97A ->112A       -0.16556
     97A ->114A        0.12181
     97A ->115A        0.37341
     97A ->116A       -0.24750
     82B -> 94B        0.15242
     85B -> 94B        0.28559
     85B -> 96B        0.10855
     86B -> 95B       -0.22201
 
 Excited state symmetry could not be determined.
 Excited State  93:  5.349-?Sym    5.3227 eV  232.94 nm  f=0.0210  <S**2>=6.903
     95A ->113A       -0.11214
     96A ->107A       -0.11592
     96A ->110A        0.11777
     96A ->112A       -0.18756
     96A ->114A        0.22192
     96A ->115A        0.43341
     96A ->116A       -0.34007
     97A ->103A        0.13025
     97A ->107A       -0.10239
     97A ->108A        0.10782
     97A ->109A       -0.11182
     97A ->112A        0.15460
     97A ->114A        0.30796
     97A ->115A       -0.17951
     97A ->116A       -0.20149
     90B ->115B        0.14994
     91B ->101B       -0.12099
     91B ->121B       -0.13074
     92B ->117B       -0.10744
 
 Excited state symmetry could not be determined.
 Excited State  94:  5.269-?Sym    5.3714 eV  230.82 nm  f=0.0110  <S**2>=6.690
     95A ->100A        0.28803
     95A ->101A       -0.17259
     95A ->102A        0.13111
     96A ->103A        0.14202
     96A ->113A        0.10427
     97A ->102A       -0.16028
     97A ->106A       -0.12743
     97A ->107A       -0.37493
     97A ->108A        0.59908
     97A ->109A        0.31593
     97A ->110A        0.10861
     97A ->111A        0.14992
     97A ->112A        0.14251
     92B ->100B        0.12224
 
 Excited state symmetry could not be determined.
 Excited State  95:  5.261-?Sym    5.4007 eV  229.57 nm  f=0.0009  <S**2>=6.668
     94A ->100A        0.10476
     94A ->113A       -0.10561
     96A ->103A        0.54261
     96A ->104A       -0.12746
     96A ->109A       -0.31124
     96A ->113A        0.38785
     96A ->114A        0.16736
     96A ->116A       -0.22836
     97A ->103A       -0.17397
     97A ->108A       -0.22313
     97A ->111A       -0.10898
     97A ->113A       -0.12984
     85B -> 96B       -0.10400
 
 Excited state symmetry could not be determined.
 Excited State  96:  5.247-?Sym    5.4232 eV  228.62 nm  f=0.0063  <S**2>=6.634
     94A ->100A        0.10229
     94A ->101A        0.18768
     95A ->100A       -0.14068
     95A ->101A        0.12002
     96A ->102A        0.16481
     96A ->107A        0.64929
     96A ->108A       -0.49609
     96A ->111A       -0.11671
     96A ->112A       -0.17030
     96A ->117A        0.10629
     97A ->107A       -0.10609
     85B -> 96B        0.11034
     89B ->101B        0.10575
     91B ->101B       -0.11488
 
 Excited state symmetry could not be determined.
 Excited State  97:  5.107-?Sym    5.4309 eV  228.30 nm  f=0.0145  <S**2>=6.271
     95A ->100A       -0.11374
     82B -> 96B        0.18868
     85B -> 96B        0.82872
     88B -> 96B       -0.11549
     92B ->100B        0.34565
     92B ->101B       -0.16552
 
 Excited state symmetry could not be determined.
 Excited State  98:  5.367-?Sym    5.4505 eV  227.47 nm  f=0.0006  <S**2>=6.952
     96A ->103A       -0.10691
     96A ->108A       -0.13322
     85B -> 96B       -0.34538
     92B ->100B        0.81156
     92B ->102B       -0.13124
     93B ->100B       -0.14951
     93B ->102B       -0.10990
 
 Excited state symmetry could not be determined.
 Excited State  99:  5.301-?Sym    5.4736 eV  226.51 nm  f=0.0008  <S**2>=6.776
     94A ->100A        0.25178
     96A ->107A       -0.28948
     96A ->108A       -0.12991
     96A ->109A        0.14571
     96A ->113A        0.14295
     97A ->105A        0.10611
     97A ->108A       -0.24136
     97A ->109A        0.59221
     97A ->111A        0.10506
     97A ->113A        0.39756
     89B ->101B        0.13171
     91B ->101B       -0.13272
 
 Excited state symmetry could not be determined.
 Excited State 100:  5.323-?Sym    5.5002 eV  225.42 nm  f=0.0047  <S**2>=6.833
     94A ->100A       -0.26217
     94A ->101A       -0.19433
     96A ->100A       -0.11186
     96A ->106A       -0.21920
     96A ->107A        0.46101
     96A ->108A        0.29542
     96A ->109A        0.17875
     96A ->112A        0.10726
     96A ->113A        0.11319
     97A ->107A       -0.18207
     97A ->108A       -0.24985
     97A ->109A        0.20118
     97A ->113A        0.25828
     97A ->114A        0.10675
     97A ->116A       -0.11215
     89B ->101B       -0.18462
     89B ->102B        0.13166
     91B ->101B        0.19154
     91B ->102B       -0.14071
 
 Excited state symmetry could not be determined.
 Excited State 101:  5.163-?Sym    5.5345 eV  224.02 nm  f=0.0684  <S**2>=6.414
     94A ->100A        0.15545
     95A ->100A        0.58665
     95A ->101A       -0.13844
     96A ->106A       -0.17358
     96A ->107A        0.12819
     96A ->109A        0.16758
     97A ->108A       -0.22453
     97A ->109A       -0.13964
     97A ->115A        0.10779
     85B -> 96B        0.13878
     88B -> 97B       -0.22748
     88B -> 98B       -0.12635
     92B ->100B       -0.11078
     92B ->101B        0.35887
     92B ->102B       -0.14166
 
 Excited state symmetry could not be determined.
 Excited State 102:  5.352-?Sym    5.5493 eV  223.42 nm  f=0.0082  <S**2>=6.912
     94A ->100A        0.41742
     95A ->100A       -0.21159
     95A ->101A        0.10430
     96A ->106A       -0.26586
     96A ->107A        0.11167
     96A ->108A        0.48681
     96A ->109A        0.24993
     96A ->112A        0.11498
     96A ->113A       -0.10630
     97A ->106A        0.13671
     97A ->109A       -0.10494
     97A ->112A       -0.10299
     88B -> 97B        0.11727
     89B ->101B        0.18025
     89B ->102B       -0.12464
     91B ->101B       -0.23842
     91B ->102B        0.12961
     92B ->101B       -0.12055
 
 Excited state symmetry could not be determined.
 Excited State 103:  5.283-?Sym    5.5716 eV  222.53 nm  f=0.0240  <S**2>=6.729
     95A ->101A        0.57800
     95A ->102A       -0.15535
     97A ->104A        0.18595
     97A ->107A       -0.10172
     97A ->110A        0.33873
     97A ->111A        0.30604
     88B -> 97B       -0.20232
     88B -> 98B       -0.10477
     92B ->101B        0.17043
     93B ->100B       -0.22143
     93B ->101B       -0.14994
     93B ->102B       -0.28158
 
 Excited state symmetry could not be determined.
 Excited State 104:  5.242-?Sym    5.5768 eV  222.32 nm  f=0.0182  <S**2>=6.620
     95A ->101A       -0.19242
     95A ->104A       -0.10485
     97A ->104A        0.17853
     97A ->108A       -0.26072
     97A ->109A       -0.15645
     97A ->110A        0.51087
     97A ->111A        0.46801
     97A ->117A        0.20594
     97A ->119A        0.11441
     88B -> 97B        0.10423
     92B ->101B       -0.10635
     93B ->100B        0.22898
     93B ->101B        0.16277
     93B ->102B        0.31060
 
 Excited state symmetry could not be determined.
 Excited State 105:  5.292-?Sym    5.5820 eV  222.11 nm  f=0.0170  <S**2>=6.753
     95A ->101A        0.42038
     96A ->108A        0.11727
     97A ->108A        0.15877
     97A ->110A       -0.11704
     97A ->111A       -0.10525
     88B -> 97B       -0.17630
     92B ->100B        0.23267
     93B ->100B        0.36495
     93B ->101B        0.27668
     93B ->102B        0.55936
 
 Excited state symmetry could not be determined.
 Excited State 106:  5.198-?Sym    5.5940 eV  221.64 nm  f=0.0006  <S**2>=6.506
     96A ->109A        0.11925
     97A ->105A       -0.20411
     97A ->110A        0.62517
     97A ->111A       -0.60721
     97A ->113A        0.19115
     97A ->116A        0.11456
     97A ->118A       -0.20756
 
 Excited state symmetry could not be determined.
 Excited State 107:  5.187-?Sym    5.6372 eV  219.94 nm  f=0.0007  <S**2>=6.477
     96A ->105A       -0.24879
     96A ->108A        0.23058
     96A ->109A       -0.49453
     96A ->110A        0.54629
     96A ->111A       -0.33060
     96A ->113A       -0.16173
     96A ->116A        0.19482
     97A ->109A        0.15182
     88B -> 97B       -0.19595
 
 Excited state symmetry could not be determined.
 Excited State 108:  5.224-?Sym    5.6415 eV  219.77 nm  f=0.0014  <S**2>=6.574
     96A ->111A        0.14857
     86B -> 97B        0.23138
     86B -> 98B        0.11206
     87B -> 94B       -0.15068
     87B -> 97B        0.69153
     87B -> 98B        0.33673
     87B -> 99B        0.10986
     87B ->101B        0.19453
     87B ->102B       -0.14057
     88B -> 97B       -0.29055
     88B -> 98B       -0.13297
 
 Excited state symmetry could not be determined.
 Excited State 109:  5.208-?Sym    5.6540 eV  219.29 nm  f=0.0033  <S**2>=6.530
     94A ->100A       -0.10478
     96A ->104A        0.27629
     96A ->108A       -0.11479
     96A ->110A        0.42537
     96A ->111A        0.59696
     96A ->117A        0.23006
     96A ->119A        0.17624
     97A ->111A       -0.12863
     97A ->112A        0.16935
     88B -> 97B        0.22460
     88B -> 98B        0.10676
     91B ->100B       -0.12834
 
 Excited state symmetry could not be determined.
 Excited State 110:  5.199-?Sym    5.6598 eV  219.06 nm  f=0.0708  <S**2>=6.509
     92A ->100A       -0.10242
     95A ->100A        0.24402
     95A ->101A        0.11025
     96A ->109A       -0.11908
     96A ->111A       -0.19566
     97A ->112A       -0.40682
     85B -> 94B       -0.10939
     87B -> 97B        0.28962
     87B -> 98B        0.13742
     88B -> 97B        0.45795
     88B -> 98B        0.22400
     88B ->101B        0.12726
     92B ->101B        0.30604
 
 Excited state symmetry could not be determined.
 Excited State 111:  5.405-?Sym    5.6664 eV  218.81 nm  f=0.0044  <S**2>=7.054
     94A ->101A       -0.14645
     96A ->108A       -0.16831
     96A ->111A        0.23666
     96A ->117A        0.12587
     97A ->112A       -0.34207
     97A ->115A       -0.10105
     91B ->100B        0.59461
     91B ->101B       -0.28392
     91B ->102B       -0.18114
     93B ->100B        0.13609
     93B ->103B       -0.11524
     93B ->107B        0.16740
     93B ->109B        0.11748
     93B ->111B       -0.11886
     93B ->112B        0.10178
 
 Excited state symmetry could not be determined.
 Excited State 112:  5.245-?Sym    5.6763 eV  218.42 nm  f=0.0149  <S**2>=6.628
     95A ->101A        0.23248
     96A ->108A        0.11391
     96A ->109A       -0.19471
     96A ->110A       -0.22332
     96A ->113A       -0.12121
     97A ->108A       -0.10644
     97A ->112A        0.63140
     97A ->115A        0.20770
     87B -> 97B        0.10288
     88B -> 97B        0.19408
     91B ->100B        0.31179
     91B ->101B       -0.12643
     91B ->102B       -0.10489
 
 Excited state symmetry could not be determined.
 Excited State 113:  5.215-?Sym    5.6882 eV  217.97 nm  f=0.0062  <S**2>=6.548
     96A ->105A       -0.11602
     96A ->108A       -0.18246
     96A ->109A        0.47614
     96A ->110A        0.45052
     96A ->111A       -0.29491
     96A ->113A        0.36370
     96A ->118A       -0.25401
     97A ->109A       -0.18397
     97A ->112A        0.17522
     97A ->113A       -0.10573
     91B ->100B        0.21432
 
 Excited state symmetry could not be determined.
 Excited State 114:  5.427-?Sym    5.7066 eV  217.26 nm  f=0.0008  <S**2>=7.114
     85A -> 98A        0.13024
     94A ->101A       -0.12088
     91B ->100B        0.33988
     91B ->101B       -0.18269
     92B ->103B       -0.10847
     93B ->100B       -0.18186
     93B ->101B        0.24345
     93B ->102B        0.26034
     93B ->103B        0.30374
     93B ->104B        0.21161
     93B ->106B        0.14111
     93B ->107B       -0.30200
     93B ->108B        0.15658
     93B ->109B       -0.21027
     93B ->111B        0.24314
     93B ->112B       -0.23012
     93B ->118B        0.10126
     93B ->119B        0.10852
     93B ->122B        0.10503
     93B ->130B       -0.14007
 
 Excited state symmetry could not be determined.
 Excited State 115:  5.259-?Sym    5.7335 eV  216.24 nm  f=0.0013  <S**2>=6.664
     85A -> 98A       -0.28276
     86A -> 98A       -0.10468
     94A ->100A        0.16479
     94A ->101A       -0.14921
     96A ->108A       -0.19040
     96A ->112A        0.56309
     96A ->115A        0.16491
     96A ->117A        0.10829
     91B ->100B       -0.11235
     92B ->103B        0.24947
     93B ->103B       -0.36343
     93B ->109B       -0.13639
     93B ->113B       -0.10055
 
 Excited state symmetry could not be determined.
 Excited State 116:  5.263-?Sym    5.7386 eV  216.05 nm  f=0.0031  <S**2>=6.676
     85A -> 98A        0.30367
     86A -> 98A        0.12285
     94A ->101A       -0.13391
     96A ->108A       -0.17641
     96A ->112A        0.52131
     96A ->115A        0.17743
     91B ->100B       -0.19083
     92B ->103B       -0.22656
     93B ->100B        0.10081
     93B ->103B        0.35765
     93B ->104B       -0.12002
     93B ->107B        0.12282
     93B ->109B        0.16551
     93B ->111B       -0.11510
     93B ->113B        0.10600
 
 Excited state symmetry could not be determined.
 Excited State 117:  5.254-?Sym    5.7755 eV  214.67 nm  f=0.0046  <S**2>=6.650
     85A -> 98A        0.59506
     86A -> 98A        0.23366
     90B ->100B        0.29856
     90B ->101B       -0.17618
     92B ->100B       -0.12165
     92B ->101B       -0.24154
     92B ->102B       -0.45202
     92B ->103B        0.26482
 
 Excited state symmetry could not be determined.
 Excited State 118:  5.337-?Sym    5.7840 eV  214.36 nm  f=0.0042  <S**2>=6.871
     85A -> 98A        0.33563
     86A -> 98A        0.13652
     94A ->101A        0.13129
     95A ->103A       -0.11528
     97A ->114A        0.12302
     86B -> 97B        0.27094
     86B -> 98B        0.10346
     87B -> 97B       -0.16327
     90B ->100B       -0.34212
     90B ->101B        0.18417
     92B ->101B        0.21311
     92B ->102B        0.44662
     92B ->103B        0.36480
 
 Excited state symmetry could not be determined.
 Excited State 119:  5.246-?Sym    5.7882 eV  214.20 nm  f=0.0066  <S**2>=6.631
     85A -> 98A        0.14448
     94A ->100A        0.50419
     94A ->101A       -0.46278
     94A ->102A        0.14284
     94A ->106A        0.11138
     96A ->112A       -0.31471
     86B -> 97B       -0.23747
     90B ->100B       -0.10848
     91B ->101B        0.29680
     92B ->102B        0.14734
     92B ->103B        0.14895
 
 Excited state symmetry could not be determined.
 Excited State 120:  5.277-?Sym    5.8014 eV  213.72 nm  f=0.0052  <S**2>=6.712
     85A -> 98A       -0.16547
     91A ->100A       -0.14129
     94A ->100A        0.15349
     94A ->101A       -0.27734
     96A ->112A       -0.11916
     86B -> 97B        0.69399
     86B -> 98B        0.25857
     86B ->101B        0.12786
     87B -> 97B       -0.19127
     88B -> 97B        0.10130
     92B ->103B       -0.14941
     93B ->103B        0.13099
 
 Excited state symmetry could not be determined.
 Excited State 121:  5.362-?Sym    5.8332 eV  212.55 nm  f=0.0045  <S**2>=6.938
     85A -> 98A       -0.33717
     86A -> 98A       -0.13927
     95A ->103A       -0.12845
     97A ->114A        0.14645
     90B -> 98B        0.10063
     90B ->100B       -0.10909
     90B ->101B        0.26443
     90B ->103B       -0.10594
     92B ->102B       -0.33347
     92B ->103B        0.40857
     93B ->103B        0.42257
     93B ->108B        0.13787
     93B ->113B        0.15130
     93B ->114B        0.11660
 
 Excited state symmetry could not be determined.
 Excited State 122:  5.184-?Sym    5.8516 eV  211.88 nm  f=0.0009  <S**2>=6.468
     94A ->100A       -0.10011
     94A ->101A       -0.18820
     97A ->113A        0.15341
     97A ->114A        0.49808
     97A ->115A        0.25619
     97A ->116A        0.55994
     97A ->118A        0.27537
     97A ->121A        0.15432
     91B ->101B       -0.18461
     91B ->102B        0.11620
     92B ->103B       -0.18340
 
 Excited state symmetry could not be determined.
 Excited State 123:  5.184-?Sym    5.8713 eV  211.17 nm  f=0.0017  <S**2>=6.469
     94A ->100A        0.22472
     94A ->101A        0.35231
     96A ->116A       -0.10455
     97A ->114A        0.14408
     97A ->116A        0.20572
     97A ->117A        0.23765
     91B ->100B        0.22991
     91B ->101B        0.45956
     91B ->102B       -0.27215
     92B ->103B       -0.18221
     93B ->104B       -0.36137
     93B ->107B       -0.10995
     93B ->109B       -0.13439
 
 Excited state symmetry could not be determined.
 Excited State 124:  5.330-?Sym    5.8750 eV  211.04 nm  f=0.0005  <S**2>=6.852
     94A ->101A        0.21180
     97A ->117A        0.19349
     90B ->100B        0.14293
     91B ->101B        0.22786
     91B ->102B       -0.10891
     92B ->102B        0.13702
     93B ->103B        0.10024
     93B ->104B        0.75175
     93B ->107B        0.21588
     93B ->109B        0.25037
 
 Excited state symmetry could not be determined.
 Excited State 125:  5.380-?Sym    5.8838 eV  210.72 nm  f=0.0016  <S**2>=6.987
     97A ->117A        0.18267
     93B ->105B        0.88875
     93B ->110B        0.28152
 
 Excited state symmetry could not be determined.
 Excited State 126:  5.222-?Sym    5.8886 eV  210.55 nm  f=0.0003  <S**2>=6.566
     94A ->101A       -0.12247
     96A ->113A        0.13158
     96A ->114A        0.18477
     96A ->116A        0.19601
     96A ->118A        0.11669
     97A ->110A       -0.12750
     97A ->111A       -0.18697
     97A ->117A        0.64281
     97A ->119A        0.16370
     97A ->120A        0.16766
     90B ->100B        0.18259
     91B ->101B       -0.20975
     91B ->102B        0.11667
     93B ->104B       -0.15843
     93B ->105B       -0.26690
 
 Excited state symmetry could not be determined.
 Excited State 127:  5.347-?Sym    5.8960 eV  210.29 nm  f=0.0006  <S**2>=6.896
     96A ->114A        0.18279
     96A ->116A        0.17269
     97A ->114A        0.10060
     97A ->117A       -0.31819
     97A ->119A       -0.10904
     90B ->100B        0.47742
     90B ->101B       -0.27843
     90B ->102B       -0.14703
     91B ->101B        0.12296
     92B ->101B        0.16936
     92B ->102B        0.33375
     92B ->104B       -0.19524
     93B ->103B        0.20984
     93B ->104B       -0.21562
     93B ->107B       -0.13147
 
 Excited state symmetry could not be determined.
 Excited State 128:  5.233-?Sym    5.9133 eV  209.67 nm  f=0.0012  <S**2>=6.595
     96A ->113A        0.17177
     96A ->114A        0.47257
     96A ->115A        0.22132
     96A ->116A        0.50886
     96A ->118A        0.27433
     96A ->121A        0.17359
     97A ->116A        0.10121
     97A ->117A       -0.15314
     90B ->100B       -0.25494
     90B ->102B        0.10991
     92B ->102B       -0.17029
     92B ->103B       -0.20150
     93B ->103B       -0.12418
 
 Excited state symmetry could not be determined.
 Excited State 129:  5.200-?Sym    5.9578 eV  208.10 nm  f=0.0004  <S**2>=6.510
     96A ->108A        0.11947
     96A ->110A       -0.14695
     96A ->111A       -0.26755
     96A ->117A        0.73299
     96A ->118A        0.10972
     96A ->119A        0.16439
     96A ->120A        0.28574
     96A ->123A        0.14315
     97A ->118A        0.21633
     91B ->101B        0.12104
 
 Excited state symmetry could not be determined.
 Excited State 130:  5.326-?Sym    5.9695 eV  207.70 nm  f=0.0119  <S**2>=6.842
     95A ->102A        0.25498
     95A ->107A       -0.10105
     97A ->115A        0.21049
     97A ->117A       -0.18448
     97A ->119A        0.39035
     97A ->122A       -0.10549
     85B -> 97B        0.21377
     88B -> 97B       -0.12526
     90B -> 97B        0.10291
     90B ->100B        0.24698
     90B ->101B        0.46211
     90B ->102B       -0.36921
     92B ->101B        0.15270
     93B ->103B       -0.15540
 
 Excited state symmetry could not be determined.
 Excited State 131:  5.221-?Sym    5.9758 eV  207.48 nm  f=0.0001  <S**2>=6.564
     95A ->102A        0.21787
     96A ->117A       -0.20866
     97A ->111A       -0.12361
     97A ->113A        0.21627
     97A ->114A       -0.15640
     97A ->115A       -0.10105
     97A ->116A       -0.23745
     97A ->118A        0.73103
     97A ->119A        0.16786
     97A ->120A        0.10075
     90B ->101B       -0.11866
 
 Excited state symmetry could not be determined.
 Excited State 132:  5.276-?Sym    5.9865 eV  207.11 nm  f=0.0006  <S**2>=6.709
     95A ->101A        0.12061
     95A ->102A        0.34645
     96A ->117A        0.11676
     96A ->119A        0.11806
     97A ->113A       -0.10863
     97A ->117A       -0.10867
     97A ->118A       -0.24282
     97A ->119A        0.59323
     97A ->120A        0.10308
     97A ->122A       -0.12021
     85B -> 97B       -0.13830
     89B ->100B       -0.12334
     90B ->100B       -0.15006
     90B ->101B       -0.26708
     90B ->102B        0.21242
     92B ->103B        0.12189
     93B ->103B        0.14679
     93B ->115B        0.11426
 
 Excited state symmetry could not be determined.
 Excited State 133:  5.105-?Sym    5.9993 eV  206.66 nm  f=0.0009  <S**2>=6.265
     85A -> 98A       -0.11999
     86A -> 98A        0.19390
     87A -> 99A       -0.22499
     92A ->100A        0.11439
     82B -> 94B        0.22346
     83B -> 95B       -0.23664
     87B -> 97B       -0.28350
     87B -> 98B        0.38769
     87B ->103B        0.17106
     88B -> 97B       -0.35955
     88B -> 98B        0.37824
     90B ->101B       -0.13852
     92B ->106B        0.18858
 
 Excited state symmetry could not be determined.
 Excited State 134:  5.363-?Sym    6.0128 eV  206.20 nm  f=0.0013  <S**2>=6.940
     94A ->100A        0.14711
     97A ->118A       -0.20233
     89B ->100B        0.67919
     89B ->101B       -0.41151
     89B ->104B        0.11248
     91B ->100B       -0.17544
     91B ->101B       -0.12835
     91B ->102B       -0.28752
     91B ->104B       -0.18032
 
 Excited state symmetry could not be determined.
 Excited State 135:  5.078-?Sym    6.0249 eV  205.79 nm  f=0.0005  <S**2>=6.196
     95A ->102A       -0.18742
     97A ->119A        0.10134
     84B -> 94B        0.11044
     84B -> 96B        0.91962
     88B -> 98B       -0.12004
 
 Excited state symmetry could not be determined.
 Excited State 136:  5.210-?Sym    6.0258 eV  205.76 nm  f=0.0035  <S**2>=6.535
     87A -> 99A       -0.10538
     92A ->100A        0.15893
     95A ->101A       -0.10679
     95A ->102A       -0.32982
     95A ->106A       -0.11623
     97A ->119A        0.18301
     84B -> 96B       -0.34849
     85B -> 97B       -0.19036
     86B -> 98B        0.13189
     87B -> 97B       -0.17119
     87B -> 98B        0.35395
     87B ->103B        0.13505
     88B -> 97B        0.25052
     88B -> 98B       -0.34778
     92B ->106B       -0.18615
 
 Excited state symmetry could not be determined.
 Excited State 137:  5.262-?Sym    6.0300 eV  205.61 nm  f=0.0027  <S**2>=6.673
     95A ->101A        0.20365
     95A ->102A        0.62044
     95A ->106A        0.10997
     96A ->119A        0.11000
     97A ->117A        0.17528
     97A ->119A       -0.34440
     97A ->120A       -0.12592
     97A ->122A        0.10168
     87B -> 97B       -0.10130
     87B -> 98B        0.20228
     88B -> 97B        0.21246
     88B -> 98B       -0.33999
 
 Excited state symmetry could not be determined.
 Excited State 138:  5.210-?Sym    6.0421 eV  205.20 nm  f=0.0052  <S**2>=6.536
     84A -> 98A        0.21118
     90A ->100A       -0.11398
     96A ->118A        0.19666
     82B -> 97B        0.13055
     85B -> 97B        0.54880
     85B -> 98B        0.10555
     86B -> 98B        0.12687
     87B -> 97B       -0.20092
     87B -> 98B        0.26699
     88B -> 98B       -0.27827
     89B ->100B        0.10388
     90B ->101B       -0.21085
     90B ->102B        0.13130
     92B ->106B        0.12045
 
 Excited state symmetry could not be determined.
 Excited State 139:  5.205-?Sym    6.0446 eV  205.12 nm  f=0.0045  <S**2>=6.523
     84A -> 98A        0.14557
     86A -> 98A        0.15182
     87A -> 99A       -0.14968
     92A ->100A        0.20530
     92A ->101A        0.10390
     96A ->110A        0.16192
     96A ->113A        0.22408
     96A ->114A       -0.13346
     96A ->115A       -0.10586
     96A ->116A       -0.25228
     96A ->118A        0.55571
     82B -> 94B        0.11099
     83B -> 95B       -0.12343
     87B -> 97B        0.17880
     87B -> 98B       -0.28786
     89B ->100B       -0.10401
 
 Excited state symmetry could not be determined.
 Excited State 140:  5.201-?Sym    6.0474 eV  205.02 nm  f=0.0016  <S**2>=6.514
     84A -> 98A       -0.20038
     85A -> 98A        0.12197
     86A -> 98A       -0.19990
     87A -> 99A        0.19723
     91A ->103A       -0.10734
     92A ->100A       -0.28787
     92A ->101A       -0.14582
     93A ->103A        0.11872
     96A ->113A        0.13350
     96A ->116A       -0.15063
     96A ->118A        0.37848
     82B -> 94B       -0.15419
     83B -> 95B        0.15287
     85B -> 97B       -0.28099
     87B -> 97B       -0.17080
     87B -> 98B        0.32241
     88B -> 98B        0.21116
     89B ->101B       -0.10544
     90B ->101B        0.13213
 
 Excited state symmetry could not be determined.
 Excited State 141:  5.043-?Sym    6.0614 eV  204.55 nm  f=0.0003  <S**2>=6.108
     85A -> 99A        0.90521
     86A -> 99A        0.33925
 
 Excited state symmetry could not be determined.
 Excited State 142:  5.230-?Sym    6.0655 eV  204.41 nm  f=0.0003  <S**2>=6.588
     85A -> 99A       -0.11931
     95A ->106A       -0.21023
     96A ->110A       -0.10070
     96A ->115A        0.19295
     96A ->117A       -0.16383
     96A ->119A        0.68712
     96A ->120A        0.14836
     96A ->122A       -0.16931
     97A ->119A       -0.17588
     97A ->120A        0.34779
     97A ->122A       -0.10042
     89B ->101B        0.10798
     92B ->104B       -0.10652
 
 Excited state symmetry could not be determined.
 Excited State 143:  5.309-?Sym    6.0703 eV  204.25 nm  f=0.0068  <S**2>=6.797
     85A -> 99A       -0.15803
     94A ->100A       -0.22439
     94A ->101A       -0.16954
     96A ->118A        0.13769
     96A ->119A       -0.33848
     97A ->120A        0.21376
     85B -> 97B       -0.12438
     88B -> 98B        0.10815
     89B ->100B        0.25246
     89B ->101B        0.48169
     89B ->102B       -0.33499
     91B ->102B       -0.25287
 
 Excited state symmetry could not be determined.
 Excited State 144:  5.277-?Sym    6.0757 eV  204.07 nm  f=0.0003  <S**2>=6.712
     94A ->101A        0.10305
     95A ->102A        0.23553
     95A ->106A       -0.18220
     96A ->115A       -0.10196
     96A ->117A        0.19193
     96A ->118A       -0.21626
     96A ->119A       -0.34302
     97A ->119A       -0.21039
     97A ->120A        0.51571
     97A ->122A       -0.17390
     85B -> 97B        0.16912
     89B ->100B       -0.10595
     89B ->101B       -0.22853
     89B ->102B        0.15150
     91B ->102B        0.10551
     92B ->104B       -0.12606
     92B ->106B       -0.16247
     93B ->106B        0.10944
 
 Excited state symmetry could not be determined.
 Excited State 145:  5.311-?Sym    6.0840 eV  203.79 nm  f=0.0024  <S**2>=6.801
     97A ->119A       -0.11977
     97A ->120A        0.33324
     97A ->122A       -0.10822
     85B -> 97B       -0.32913
     88B -> 97B        0.11357
     88B -> 98B       -0.28906
     90B ->100B        0.10265
     90B ->106B       -0.10725
     92B ->104B        0.27109
     92B ->106B        0.46526
     92B ->107B       -0.15280
     93B ->106B       -0.39883
 
 Excited state symmetry could not be determined.
 Excited State 146:  5.112-?Sym    6.1100 eV  202.92 nm  f=0.0008  <S**2>=6.284
     84A -> 98A        0.35236
     91A ->100A       -0.16011
     85B -> 97B       -0.14726
     86B -> 97B       -0.39816
     86B -> 98B        0.68925
     86B -> 99B        0.10088
     87B -> 97B        0.10579
     87B -> 98B       -0.24079
 
 Excited state symmetry could not be determined.
 Excited State 147:  5.297-?Sym    6.1193 eV  202.61 nm  f=0.0012  <S**2>=6.765
     84A -> 98A        0.44977
     85B -> 97B       -0.17993
     86B -> 98B       -0.16043
     90B ->100B        0.10762
     92B ->104B        0.38152
     93B ->102B        0.11096
     93B ->106B        0.45458
     93B ->107B        0.40149
 
 Excited state symmetry could not be determined.
 Excited State 148:  5.221-?Sym    6.1220 eV  202.52 nm  f=0.0091  <S**2>=6.566
     84A -> 98A        0.60738
     92A ->100A       -0.10657
     96A ->120A        0.11695
     97A ->120A       -0.11548
     85B -> 97B       -0.17355
     86B -> 97B        0.15045
     86B -> 98B       -0.25560
     87B -> 98B        0.12501
     90B ->100B       -0.11141
     92B ->104B       -0.43742
     93B ->106B       -0.21421
     93B ->107B       -0.23211
 
 Excited state symmetry could not be determined.
 Excited State 149:  5.234-?Sym    6.1315 eV  202.21 nm  f=0.0022  <S**2>=6.599
     94A ->106A       -0.15710
     95A ->106A       -0.15159
     96A ->111A        0.14111
     96A ->117A       -0.19263
     96A ->118A       -0.12491
     96A ->119A       -0.24228
     96A ->120A        0.72944
     96A ->122A       -0.26107
     96A ->123A        0.17088
     92B ->104B        0.16138
     93B ->107B        0.10032
 
 Excited state symmetry could not be determined.
 Excited State 150:  5.327-?Sym    6.1372 eV  202.02 nm  f=0.0084  <S**2>=6.845
     84A -> 98A       -0.15679
     95A ->103A        0.54302
     95A ->109A        0.19127
     95A ->113A       -0.14413
     97A ->114A       -0.11819
     97A ->116A        0.14079
     97A ->118A        0.14125
     88B ->103B       -0.10719
     89B ->101B       -0.14145
     89B ->102B        0.10266
     92B ->103B        0.19873
     92B ->104B       -0.14748
     92B ->108B       -0.23531
     93B ->103B       -0.18745
     93B ->108B        0.25435
     93B ->113B        0.17276
     93B ->114B        0.14494
     93B ->115B        0.10102
 SavETr:  write IOETrn=   770 NScale= 10 NData=  16 NLR=1 NState=  150 LETran=    2710.

 **********************************************************************

            Population analysis using the SCF Density.

 **********************************************************************

 Alpha  occ. eigenvalues -- -277.55012-256.06873 -32.86104 -30.03801 -28.53451
 Alpha  occ. eigenvalues --  -28.51461 -28.51297 -25.92154 -25.89960 -25.89925
 Alpha  occ. eigenvalues --  -10.23934 -10.22592 -10.22548 -10.22416 -10.22406
 Alpha  occ. eigenvalues --  -10.22369 -10.22360 -10.22357 -10.22318 -10.22215
 Alpha  occ. eigenvalues --  -10.19962 -10.18782 -10.18666 -10.18615 -10.18550
 Alpha  occ. eigenvalues --  -10.17777 -10.17729 -10.17706 -10.17662 -10.17616
 Alpha  occ. eigenvalues --   -3.76591  -3.54267  -2.47900  -2.43527  -2.43347
 Alpha  occ. eigenvalues --   -2.35473  -2.30457  -2.30395  -0.94286  -0.92767
 Alpha  occ. eigenvalues --   -0.89442  -0.88263  -0.78408  -0.75868  -0.75603
 Alpha  occ. eigenvalues --   -0.75533  -0.72267  -0.71162  -0.71126  -0.70659
 Alpha  occ. eigenvalues --   -0.60136  -0.59392  -0.58302  -0.58157  -0.57771
 Alpha  occ. eigenvalues --   -0.56548  -0.55069  -0.54656  -0.54618  -0.54521
 Alpha  occ. eigenvalues --   -0.53105  -0.49593  -0.46675  -0.45142  -0.44796
 Alpha  occ. eigenvalues --   -0.44111  -0.43535  -0.43422  -0.43114  -0.42002
 Alpha  occ. eigenvalues --   -0.41996  -0.41572  -0.41423  -0.41078  -0.40464
 Alpha  occ. eigenvalues --   -0.40440  -0.39544  -0.39209  -0.38205  -0.38184
 Alpha  occ. eigenvalues --   -0.37915  -0.36411  -0.36295  -0.35144  -0.33847
 Alpha  occ. eigenvalues --   -0.33515  -0.33425  -0.32515  -0.30836  -0.30400
 Alpha  occ. eigenvalues --   -0.29623  -0.29509  -0.29466  -0.25649  -0.24538
 Alpha  occ. eigenvalues --   -0.20368  -0.20128
 Alpha virt. eigenvalues --   -0.10247  -0.09639  -0.01806  -0.01708  -0.00643
 Alpha virt. eigenvalues --    0.00651   0.00859   0.01129   0.01257   0.01553
 Alpha virt. eigenvalues --    0.01850   0.01886   0.02368   0.02391   0.02854
 Alpha virt. eigenvalues --    0.03063   0.03364   0.03456   0.03589   0.03871
 Alpha virt. eigenvalues --    0.03993   0.04095   0.04584   0.04942   0.05233
 Alpha virt. eigenvalues --    0.05838   0.06468   0.06627   0.06811   0.06873
 Alpha virt. eigenvalues --    0.07140   0.07578   0.07924   0.08557   0.08816
 Alpha virt. eigenvalues --    0.09122   0.09219   0.09594   0.09982   0.10169
 Alpha virt. eigenvalues --    0.10675   0.11318   0.11699   0.11811   0.11959
 Alpha virt. eigenvalues --    0.12313   0.12384   0.12842   0.13120   0.13980
 Alpha virt. eigenvalues --    0.14133   0.14164   0.14804   0.14935   0.14949
 Alpha virt. eigenvalues --    0.15336   0.15515   0.15720   0.16117   0.16180
 Alpha virt. eigenvalues --    0.16259   0.16964   0.17053   0.17242   0.17448
 Alpha virt. eigenvalues --    0.17560   0.17874   0.18233   0.18490   0.18957
 Alpha virt. eigenvalues --    0.19035   0.19402   0.19634   0.19733   0.20020
 Alpha virt. eigenvalues --    0.20108   0.20344   0.20626   0.20814   0.20961
 Alpha virt. eigenvalues --    0.21173   0.21322   0.21513   0.21814   0.21887
 Alpha virt. eigenvalues --    0.22082   0.22417   0.22683   0.22842   0.23145
 Alpha virt. eigenvalues --    0.23207   0.23481   0.23682   0.23824   0.24114
 Alpha virt. eigenvalues --    0.24571   0.24630   0.25185   0.25294   0.25700
 Alpha virt. eigenvalues --    0.25895   0.25998   0.26214   0.26397   0.27011
 Alpha virt. eigenvalues --    0.27040   0.27212   0.27525   0.28153   0.28426
 Alpha virt. eigenvalues --    0.28660   0.29012   0.29218   0.29322   0.30523
 Alpha virt. eigenvalues --    0.30542   0.31396   0.31540   0.32042   0.32484
 Alpha virt. eigenvalues --    0.32866   0.34276   0.34591   0.34991   0.35401
 Alpha virt. eigenvalues --    0.36050   0.36367   0.36816   0.37342   0.38084
 Alpha virt. eigenvalues --    0.38540   0.38717   0.39436   0.39537   0.39904
 Alpha virt. eigenvalues --    0.40375   0.41099   0.41656   0.41825   0.42848
 Alpha virt. eigenvalues --    0.43664   0.44285   0.45119   0.45333   0.45659
 Alpha virt. eigenvalues --    0.46139   0.46692   0.47331   0.49323   0.49396
 Alpha virt. eigenvalues --    0.49748   0.51197   0.52084   0.52411   0.53727
 Alpha virt. eigenvalues --    0.55190   0.55738   0.56444   0.56717   0.57482
 Alpha virt. eigenvalues --    0.58182   0.59347   0.60387   0.60817   0.61461
 Alpha virt. eigenvalues --    0.62187   0.62443   0.62689   0.63201   0.63553
 Alpha virt. eigenvalues --    0.63837   0.63915   0.64445   0.64880   0.65352
 Alpha virt. eigenvalues --    0.65467   0.66020   0.66762   0.66923   0.67213
 Alpha virt. eigenvalues --    0.67648   0.67726   0.68769   0.69096   0.69374
 Alpha virt. eigenvalues --    0.69791   0.69884   0.70396   0.70751   0.71084
 Alpha virt. eigenvalues --    0.71728   0.71841   0.72318   0.72395   0.72494
 Alpha virt. eigenvalues --    0.72928   0.73160   0.73674   0.74066   0.74912
 Alpha virt. eigenvalues --    0.75079   0.75360   0.75544   0.75675   0.76124
 Alpha virt. eigenvalues --    0.76586   0.76855   0.77216   0.78479   0.79370
 Alpha virt. eigenvalues --    0.80080   0.80867   0.81023   0.81550   0.82068
 Alpha virt. eigenvalues --    0.82317   0.82726   0.83183   0.83995   0.84909
 Alpha virt. eigenvalues --    0.85546   0.86840   0.87183   0.88684   0.89951
 Alpha virt. eigenvalues --    0.90272   0.90908   0.93106   0.94513   0.95085
 Alpha virt. eigenvalues --    0.95331   0.97827   0.98679   0.99304   1.00678
 Alpha virt. eigenvalues --    1.02752   1.03203   1.03724   1.05111   1.05607
 Alpha virt. eigenvalues --    1.06195   1.06329   1.07005   1.08245   1.08390
 Alpha virt. eigenvalues --    1.08878   1.09100   1.10259   1.10810   1.10985
 Alpha virt. eigenvalues --    1.11543   1.12375   1.13324   1.16027   1.17470
 Alpha virt. eigenvalues --    1.18274   1.19627   1.20216   1.21457   1.25187
 Alpha virt. eigenvalues --    1.26037   1.26637   1.27202   1.27523   1.28279
 Alpha virt. eigenvalues --    1.29615   1.35854   1.37656   1.38086   1.38784
 Alpha virt. eigenvalues --    1.41844   1.42473   1.43545   1.45372   1.46801
 Alpha virt. eigenvalues --    1.49865   1.50129   1.52310   1.54457   1.55759
 Alpha virt. eigenvalues --    1.56512   1.57454   1.59731   1.60157   1.60521
 Alpha virt. eigenvalues --    1.61226   1.62140   1.62585   1.63769   1.64735
 Alpha virt. eigenvalues --    1.64966   1.67976   1.68429   1.68923   1.69304
 Alpha virt. eigenvalues --    1.69528   1.70268   1.71036   1.71395   1.71639
 Alpha virt. eigenvalues --    1.71893   1.72054   1.73087   1.73552   1.73956
 Alpha virt. eigenvalues --    1.75714   1.77446   1.78420   1.80897   1.81700
 Alpha virt. eigenvalues --    1.82212   1.82653   1.83108   1.85407   1.85578
 Alpha virt. eigenvalues --    1.86784   1.89726   1.91490   1.92095   1.94383
 Alpha virt. eigenvalues --    1.95141   1.96003   1.96590   1.97946   1.98191
 Alpha virt. eigenvalues --    1.98581   1.99336   2.00495   2.01126   2.01589
 Alpha virt. eigenvalues --    2.02767   2.03858   2.06006   2.07221   2.07650
 Alpha virt. eigenvalues --    2.08348   2.08646   2.09545   2.09849   2.11037
 Alpha virt. eigenvalues --    2.12065   2.12237   2.15026   2.15390   2.16578
 Alpha virt. eigenvalues --    2.17850   2.19172   2.19446   2.20768   2.21372
 Alpha virt. eigenvalues --    2.22343   2.22502   2.24410   2.24903   2.25814
 Alpha virt. eigenvalues --    2.25898   2.28157   2.28536   2.31312   2.31625
 Alpha virt. eigenvalues --    2.33031   2.34022   2.35897   2.37815   2.38077
 Alpha virt. eigenvalues --    2.40624   2.40958   2.46264   2.49171   2.54767
 Alpha virt. eigenvalues --    2.58210   2.59330   2.60008   2.60284   2.60966
 Alpha virt. eigenvalues --    2.61338   2.62238   2.62374   2.76471   2.77141
 Alpha virt. eigenvalues --    2.78112   2.78991   2.80026   2.80568   2.80775
 Alpha virt. eigenvalues --    2.82341   2.82820   2.82952   2.84150   2.85178
 Alpha virt. eigenvalues --    2.85955   2.88420   2.88674   2.93434   2.94537
 Alpha virt. eigenvalues --    2.97666   3.00140   3.00440   3.02143   3.02962
 Alpha virt. eigenvalues --    3.03902   3.04948   3.06640   3.07464   3.07729
 Alpha virt. eigenvalues --    3.08491   3.08912   3.10134   3.12754   3.13819
 Alpha virt. eigenvalues --    3.14504   3.14993   3.15654   3.16781   3.17426
 Alpha virt. eigenvalues --    3.19104   3.19551   3.21864   3.23082   3.23908
 Alpha virt. eigenvalues --    3.23960   3.24584   3.25675   3.26737   3.27654
 Alpha virt. eigenvalues --    3.27731   3.27882   3.28266   3.29865   3.30446
 Alpha virt. eigenvalues --    3.33512   3.37558   3.38466   3.40955   3.42181
 Alpha virt. eigenvalues --    3.46065   3.47881   3.51502   3.58732   3.59491
 Alpha virt. eigenvalues --    3.62334   3.65953   3.67027   3.67739   3.69687
 Alpha virt. eigenvalues --    3.76047   3.78511   3.80385   3.84969   3.88334
 Alpha virt. eigenvalues --    3.88798   3.91203   3.91332   3.92205   3.93302
 Alpha virt. eigenvalues --    3.94052   3.96503   4.33964   4.50076   4.50652
 Alpha virt. eigenvalues --    4.55565   4.57927   4.58467   5.78715   5.82872
 Alpha virt. eigenvalues --    5.92508   5.95832   5.98029   6.38870   6.39289
 Alpha virt. eigenvalues --    6.57001   6.69979   6.70663   8.06949   8.11376
 Alpha virt. eigenvalues --    8.36638   8.40907   8.52363   8.95271  23.46147
 Alpha virt. eigenvalues --   23.49249  23.53396  23.68936  23.88359  23.90722
 Alpha virt. eigenvalues --   23.91381  23.91950  23.93713  23.94266  23.95378
 Alpha virt. eigenvalues --   23.96561  23.97767  23.99235  24.00222  24.00275
 Alpha virt. eigenvalues --   24.01246  24.02262  24.03467  24.04264  26.30850
 Alpha virt. eigenvalues --   28.36237  33.95795  33.99128  34.04262  34.07643
 Alpha virt. eigenvalues --   34.30886  34.54727 147.27378 153.95488 777.10722
 Alpha virt. eigenvalues --  804.69648
  Beta  occ. eigenvalues -- -277.55011-256.06889 -32.85930 -29.96534 -28.53274
  Beta  occ. eigenvalues --  -28.51390 -28.51119 -25.85329 -25.84472 -25.84424
  Beta  occ. eigenvalues --  -10.23958 -10.22605 -10.22561 -10.22421 -10.22412
  Beta  occ. eigenvalues --  -10.22361 -10.22358 -10.22347 -10.22315 -10.22202
  Beta  occ. eigenvalues --  -10.19852 -10.18729 -10.18603 -10.18567 -10.18507
  Beta  occ. eigenvalues --  -10.17729 -10.17658 -10.17629 -10.17555 -10.17500
  Beta  occ. eigenvalues --   -3.76202  -3.36902  -2.47387  -2.43321  -2.42838
  Beta  occ. eigenvalues --   -2.14173  -2.13650  -2.13555  -0.94290  -0.92763
  Beta  occ. eigenvalues --   -0.89233  -0.87973  -0.78343  -0.75856  -0.75579
  Beta  occ. eigenvalues --   -0.75543  -0.72029  -0.70848  -0.70813  -0.70544
  Beta  occ. eigenvalues --   -0.60039  -0.59387  -0.58292  -0.58153  -0.57760
  Beta  occ. eigenvalues --   -0.56541  -0.54976  -0.54474  -0.54430  -0.54285
  Beta  occ. eigenvalues --   -0.52885  -0.49479  -0.46637  -0.45115  -0.44702
  Beta  occ. eigenvalues --   -0.44105  -0.43410  -0.43209  -0.42493  -0.41991
  Beta  occ. eigenvalues --   -0.41976  -0.40999  -0.40893  -0.40737  -0.40029
  Beta  occ. eigenvalues --   -0.39988  -0.39299  -0.38669  -0.38037  -0.37932
  Beta  occ. eigenvalues --   -0.37809  -0.33438  -0.33305  -0.32380  -0.30699
  Beta  occ. eigenvalues --   -0.29597  -0.29326  -0.29312  -0.26227  -0.25452
  Beta  occ. eigenvalues --   -0.24751  -0.23784  -0.22857
  Beta virt. eigenvalues --   -0.09946  -0.09445  -0.08310  -0.05786  -0.04895
  Beta virt. eigenvalues --   -0.04435  -0.01488  -0.00825  -0.00442   0.00739
  Beta virt. eigenvalues --    0.00949   0.01150   0.01516   0.01746   0.01923
  Beta virt. eigenvalues --    0.01979   0.02402   0.02730   0.03056   0.03388
  Beta virt. eigenvalues --    0.03611   0.03823   0.04038   0.04163   0.04521
  Beta virt. eigenvalues --    0.04904   0.05013   0.05202   0.05332   0.06311
  Beta virt. eigenvalues --    0.06548   0.06723   0.06809   0.06912   0.07254
  Beta virt. eigenvalues --    0.07923   0.08021   0.08865   0.08929   0.09163
  Beta virt. eigenvalues --    0.09363   0.09725   0.10017   0.10269   0.10725
  Beta virt. eigenvalues --    0.11488   0.11781   0.11910   0.12307   0.12343
  Beta virt. eigenvalues --    0.12479   0.13090   0.13195   0.14036   0.14180
  Beta virt. eigenvalues --    0.14216   0.14871   0.15006   0.15178   0.15415
  Beta virt. eigenvalues --    0.15588   0.15760   0.16159   0.16284   0.16407
  Beta virt. eigenvalues --    0.17056   0.17189   0.17266   0.17470   0.17719
  Beta virt. eigenvalues --    0.17928   0.18247   0.18506   0.18973   0.19157
  Beta virt. eigenvalues --    0.19453   0.19664   0.19844   0.20048   0.20237
  Beta virt. eigenvalues --    0.20404   0.20791   0.20839   0.21035   0.21195
  Beta virt. eigenvalues --    0.21380   0.21573   0.21856   0.21926   0.22238
  Beta virt. eigenvalues --    0.22544   0.22818   0.23126   0.23181   0.23243
  Beta virt. eigenvalues --    0.23498   0.23737   0.23892   0.24170   0.24599
  Beta virt. eigenvalues --    0.24694   0.25260   0.25394   0.25895   0.25936
  Beta virt. eigenvalues --    0.26067   0.26300   0.26522   0.27057   0.27181
  Beta virt. eigenvalues --    0.27320   0.27621   0.28390   0.28559   0.28716
  Beta virt. eigenvalues --    0.29105   0.29287   0.29393   0.30557   0.30702
  Beta virt. eigenvalues --    0.31519   0.31736   0.32165   0.32644   0.33084
  Beta virt. eigenvalues --    0.34363   0.34853   0.35188   0.35950   0.36307
  Beta virt. eigenvalues --    0.36833   0.36970   0.37600   0.38146   0.38644
  Beta virt. eigenvalues --    0.39007   0.39617   0.39879   0.40342   0.41087
  Beta virt. eigenvalues --    0.41661   0.41761   0.42058   0.42909   0.43858
  Beta virt. eigenvalues --    0.44375   0.45377   0.45786   0.45902   0.46244
  Beta virt. eigenvalues --    0.47172   0.47924   0.49562   0.49955   0.50421
  Beta virt. eigenvalues --    0.51361   0.52348   0.52783   0.54048   0.55364
  Beta virt. eigenvalues --    0.56307   0.56540   0.56809   0.57644   0.58434
  Beta virt. eigenvalues --    0.59515   0.60456   0.60964   0.61701   0.62225
  Beta virt. eigenvalues --    0.62490   0.62763   0.63256   0.63756   0.63894
  Beta virt. eigenvalues --    0.63972   0.64535   0.64964   0.65443   0.65603
  Beta virt. eigenvalues --    0.66152   0.66866   0.67007   0.67360   0.67682
  Beta virt. eigenvalues --    0.67891   0.68826   0.69218   0.69447   0.69938
  Beta virt. eigenvalues --    0.70051   0.70551   0.70914   0.71165   0.71794
  Beta virt. eigenvalues --    0.71883   0.72432   0.72507   0.72581   0.72968
  Beta virt. eigenvalues --    0.73292   0.73773   0.74218   0.75026   0.75210
  Beta virt. eigenvalues --    0.75493   0.75663   0.75778   0.76234   0.76648
  Beta virt. eigenvalues --    0.76977   0.77247   0.78623   0.79443   0.80163
  Beta virt. eigenvalues --    0.81136   0.81234   0.81648   0.82176   0.82509
  Beta virt. eigenvalues --    0.83067   0.83390   0.84092   0.85028   0.85828
  Beta virt. eigenvalues --    0.87030   0.87337   0.89010   0.90150   0.90345
  Beta virt. eigenvalues --    0.90985   0.93268   0.94574   0.95246   0.95658
  Beta virt. eigenvalues --    0.98128   0.99273   0.99420   1.01015   1.03147
  Beta virt. eigenvalues --    1.03482   1.03906   1.05198   1.05777   1.06435
  Beta virt. eigenvalues --    1.06556   1.07335   1.08265   1.08407   1.09034
  Beta virt. eigenvalues --    1.09271   1.10486   1.11069   1.11122   1.11673
  Beta virt. eigenvalues --    1.12733   1.13916   1.16530   1.17552   1.18927
  Beta virt. eigenvalues --    1.19916   1.20760   1.21797   1.26037   1.26245
  Beta virt. eigenvalues --    1.26760   1.27606   1.28038   1.29059   1.30111
  Beta virt. eigenvalues --    1.36959   1.37751   1.38364   1.39581   1.42078
  Beta virt. eigenvalues --    1.42676   1.43983   1.45694   1.47847   1.50469
  Beta virt. eigenvalues --    1.52450   1.55224   1.55541   1.56054   1.56783
  Beta virt. eigenvalues --    1.59795   1.60306   1.60760   1.61246   1.62198
  Beta virt. eigenvalues --    1.62956   1.63321   1.64132   1.65369   1.66229
  Beta virt. eigenvalues --    1.68214   1.68690   1.69244   1.69445   1.69885
  Beta virt. eigenvalues --    1.70467   1.71244   1.71625   1.72035   1.72296
  Beta virt. eigenvalues --    1.73556   1.74051   1.74715   1.75650   1.76480
  Beta virt. eigenvalues --    1.77688   1.78526   1.81533   1.82164   1.82632
  Beta virt. eigenvalues --    1.83188   1.83779   1.85698   1.86471   1.87256
  Beta virt. eigenvalues --    1.89774   1.91857   1.94366   1.94834   1.96057
  Beta virt. eigenvalues --    1.96551   1.97578   1.98163   1.98463   1.98786
  Beta virt. eigenvalues --    2.00465   2.01142   2.01618   2.03210   2.03290
  Beta virt. eigenvalues --    2.04453   2.06930   2.07429   2.07902   2.08545
  Beta virt. eigenvalues --    2.09282   2.09663   2.10042   2.11342   2.12202
  Beta virt. eigenvalues --    2.12262   2.15031   2.15482   2.16955   2.18049
  Beta virt. eigenvalues --    2.19323   2.19631   2.20964   2.21529   2.22357
  Beta virt. eigenvalues --    2.22538   2.24485   2.25128   2.26044   2.26092
  Beta virt. eigenvalues --    2.28178   2.28676   2.31407   2.32486   2.33596
  Beta virt. eigenvalues --    2.34061   2.37845   2.37953   2.38120   2.41114
  Beta virt. eigenvalues --    2.41396   2.46310   2.49490   2.55320   2.58213
  Beta virt. eigenvalues --    2.59462   2.60253   2.60354   2.61180   2.61632
  Beta virt. eigenvalues --    2.62397   2.62502   2.76618   2.77826   2.78540
  Beta virt. eigenvalues --    2.81063   2.82323   2.83004   2.83476   2.84938
  Beta virt. eigenvalues --    2.86338   2.86966   2.88308   2.88655   2.88992
  Beta virt. eigenvalues --    2.89815   2.92583   2.97350   2.98969   2.99854
  Beta virt. eigenvalues --    3.00813   3.01239   3.02504   3.03670   3.06552
  Beta virt. eigenvalues --    3.07333   3.07675   3.08084   3.08728   3.08975
  Beta virt. eigenvalues --    3.09945   3.12753   3.13830   3.14624   3.14755
  Beta virt. eigenvalues --    3.15422   3.15950   3.17193   3.18110   3.19758
  Beta virt. eigenvalues --    3.20122   3.22193   3.23497   3.23922   3.24195
  Beta virt. eigenvalues --    3.24614   3.25960   3.26800   3.27716   3.27924
  Beta virt. eigenvalues --    3.28101   3.28548   3.30004   3.30615   3.33650
  Beta virt. eigenvalues --    3.37802   3.38499   3.41495   3.42276   3.46705
  Beta virt. eigenvalues --    3.48091   3.51616   3.58968   3.59562   3.62605
  Beta virt. eigenvalues --    3.66149   3.67933   3.69867   3.72935   3.76296
  Beta virt. eigenvalues --    3.78740   3.80464   3.85028   3.88378   3.88918
  Beta virt. eigenvalues --    3.91278   3.91363   3.92354   3.93547   3.94352
  Beta virt. eigenvalues --    3.96655   4.34119   4.50079   4.50652   4.55763
  Beta virt. eigenvalues --    4.58047   4.58615   5.89347   5.92911   6.04606
  Beta virt. eigenvalues --    6.08123   6.10093   6.39036   6.39466   6.57126
  Beta virt. eigenvalues --    6.70180   6.71258   8.17367   8.21735   8.36785
  Beta virt. eigenvalues --    8.41291   8.64858   8.95636  23.46175  23.49343
  Beta virt. eigenvalues --   23.53406  23.68969  23.88438  23.90718  23.91469
  Beta virt. eigenvalues --   23.91955  23.93707  23.94275  23.95381  23.96564
  Beta virt. eigenvalues --   23.97774  23.99301  24.00247  24.00339  24.01319
  Beta virt. eigenvalues --   24.02367  24.03540  24.04335  26.40998  28.36476
  Beta virt. eigenvalues --   34.03119  34.04775  34.06630  34.08089  34.40401
  Beta virt. eigenvalues --   34.55052 147.31130 153.95582 777.11455 804.69667
     Alpha Molecular Orbital Coefficients:
                           1         2         3         4         5
                           O         O         O         O         O
     Eigenvalues --  -277.55012-256.06873 -32.86104 -30.03801 -28.53451
   1 1   Fe 1S         -0.00000   0.47235  -0.00000  -0.15921  -0.00000
   2        2S          0.00000   0.40648   0.00000  -0.23848  -0.00000
   3        3S         -0.00000   0.21522  -0.00000  -0.10461  -0.00000
   4        4S          0.00000   0.01585   0.00000   0.48741   0.00000
   5        5S         -0.00000  -0.00274  -0.00000   0.62347  -0.00000
   6        6S          0.00000   0.00083   0.00001   0.05834   0.00000
   7        7S         -0.00000  -0.00043  -0.00001  -0.01375  -0.00001
   8        8S         -0.00003   0.00015  -0.00080   0.00400   0.00012
   9        9S          0.00000   0.00070   0.00007   0.01668   0.00033
  10       10S         -0.00000   0.00000  -0.00014   0.00006  -0.00001
  11       11PX        -0.00000   0.00000  -0.00000   0.00003   0.00000
  12       11PY         0.00000   0.00000   0.00000   0.00006   0.00000
  13       11PZ         0.00000   0.00000   0.00000   0.00000   0.00000
  14       12PX         0.00000  -0.00000   0.00000   0.00002  -0.00000
  15       12PY        -0.00000  -0.00000  -0.00001   0.00003  -0.00000
  16       12PZ        -0.00000  -0.00000  -0.00000   0.00000  -0.00000
  17       13PX        -0.00000   0.00000  -0.00000  -0.00001   0.00000
  18       13PY         0.00000   0.00000   0.00002   0.00001   0.00001
  19       13PZ         0.00000   0.00000   0.00000   0.00000   0.00000
  20       14PX         0.00000   0.00000   0.00000   0.00000  -0.00000
  21       14PY        -0.00000  -0.00000  -0.00003  -0.00002  -0.00002
  22       14PZ        -0.00000  -0.00000  -0.00001  -0.00000  -0.00000
  23       15PX         0.00000   0.00000   0.00000   0.00001   0.00001
  24       15PY         0.00000   0.00000   0.00004   0.00002   0.00003
  25       15PZ         0.00000   0.00000   0.00001   0.00001   0.00000
  26       16PX        -0.00000  -0.00000  -0.00010  -0.00003  -0.00003
  27       16PY        -0.00000   0.00000  -0.00002   0.00013   0.00006
  28       16PZ        -0.00000  -0.00000  -0.00001  -0.00003   0.00000
  29       17PX        -0.00004  -0.00008  -0.00136  -0.00192  -0.00104
  30       17PY        -0.00007   0.00001  -0.00222  -0.00001  -0.00056
  31       17PZ        -0.00001  -0.00003  -0.00026  -0.00081  -0.00009
  32       18D 0       -0.00000  -0.00000  -0.00000  -0.00036  -0.00000
  33       18D+1        0.00000   0.00000  -0.00000   0.00005   0.00000
  34       18D-1        0.00000   0.00000   0.00000   0.00006   0.00000
  35       18D+2       -0.00000  -0.00000  -0.00000  -0.00011  -0.00000
  36       18D-2       -0.00000   0.00000  -0.00000   0.00059   0.00000
  37       19D 0        0.00000   0.00000   0.00000   0.00013   0.00000
  38       19D+1       -0.00000   0.00000  -0.00000  -0.00001  -0.00000
  39       19D-1       -0.00000   0.00000  -0.00000  -0.00001  -0.00000
  40       19D+2        0.00000  -0.00000   0.00001   0.00002   0.00001
  41       19D-2        0.00000  -0.00000   0.00001  -0.00020  -0.00000
  42       20D 0        0.00000   0.00000   0.00000   0.00004  -0.00002
  43       20D+1        0.00000  -0.00000   0.00000  -0.00001   0.00000
  44       20D-1        0.00000  -0.00000   0.00001  -0.00001   0.00000
  45       20D+2       -0.00000   0.00000  -0.00004   0.00001  -0.00004
  46       20D-2       -0.00000  -0.00001  -0.00003  -0.00011   0.00001
  47       21D 0       -0.00001  -0.00009  -0.00026  -0.00231   0.00000
  48       21D+1       -0.00000  -0.00001  -0.00002  -0.00017   0.00001
  49       21D-1       -0.00000  -0.00001  -0.00003  -0.00024   0.00001
  50       21D+2       -0.00001   0.00001  -0.00028   0.00016   0.00008
  51       21D-2        0.00001   0.00015   0.00019   0.00382   0.00001
  52       22F 0       -0.00000   0.00000  -0.00000   0.00000  -0.00000
  53       22F+1       -0.00000   0.00000  -0.00000   0.00000  -0.00000
  54       22F-1       -0.00000  -0.00000  -0.00001  -0.00001  -0.00000
  55       22F+2       -0.00000  -0.00000  -0.00000  -0.00000  -0.00000
  56       22F-2        0.00000  -0.00000   0.00000  -0.00000   0.00000
  57       22F+3       -0.00000  -0.00000  -0.00001  -0.00000  -0.00000
  58       22F-3       -0.00000  -0.00000  -0.00001  -0.00001  -0.00000
  59 2   C  1S          0.00000   0.00000   0.00000   0.00000   0.00000
  60        2S         -0.00000  -0.00000  -0.00000  -0.00000  -0.00000
  61        2PX        -0.00000   0.00000  -0.00000   0.00003   0.00000
  62        2PY         0.00000   0.00000   0.00000   0.00006  -0.00000
  63        2PZ         0.00000  -0.00000   0.00000  -0.00004  -0.00000
  64        3S         -0.00000   0.00001   0.00000   0.00019   0.00001
  65        3PX         0.00000  -0.00000   0.00000  -0.00008  -0.00000
  66        3PY        -0.00000  -0.00001  -0.00000  -0.00019   0.00000
  67        3PZ        -0.00000   0.00000  -0.00001   0.00009   0.00000
  68        4S          0.00000  -0.00006   0.00003  -0.00151  -0.00007
  69        4PX        -0.00000  -0.00002  -0.00002  -0.00042   0.00001
  70        4PY        -0.00000  -0.00002  -0.00008  -0.00053  -0.00002
  71        4PZ         0.00000   0.00002   0.00000   0.00039   0.00001
  72        5S         -0.00003   0.00002  -0.00108   0.00053  -0.00013
  73        5PX         0.00000  -0.00001   0.00008  -0.00035  -0.00015
  74        5PY         0.00000  -0.00001   0.00003  -0.00030  -0.00001
  75        5PZ         0.00001  -0.00001   0.00036  -0.00024   0.00007
  76        6D 0        0.00000   0.00000   0.00000   0.00006   0.00000
  77        6D+1        0.00000   0.00000   0.00000   0.00007  -0.00000
  78        6D-1        0.00000   0.00000   0.00001   0.00012   0.00000
  79        6D+2        0.00000   0.00000   0.00000   0.00005   0.00000
  80        6D-2       -0.00000  -0.00000  -0.00001  -0.00011   0.00000
  81 3   C  1S          0.00000   0.00000   0.00000   0.00000   0.00000
  82        2S         -0.00000  -0.00000  -0.00000  -0.00000  -0.00000
  83        2PX        -0.00000   0.00000  -0.00000   0.00001   0.00000
  84        2PY         0.00000   0.00000   0.00000   0.00007  -0.00000
  85        2PZ        -0.00000   0.00000  -0.00000   0.00000   0.00000
  86        3S          0.00000   0.00001   0.00005   0.00017  -0.00000
  87        3PX         0.00000  -0.00000   0.00001  -0.00001  -0.00000
  88        3PY        -0.00000  -0.00001  -0.00001  -0.00016   0.00000
  89        3PZ         0.00000  -0.00000   0.00000  -0.00001  -0.00000
  90        4S         -0.00001  -0.00004  -0.00041  -0.00094   0.00004
  91        4PX         0.00000   0.00000   0.00001   0.00000  -0.00000
  92        4PY        -0.00001  -0.00003  -0.00020  -0.00065   0.00002
  93        4PZ         0.00000   0.00000   0.00001   0.00010  -0.00000
  94        5S          0.00000  -0.00006   0.00005  -0.00179   0.00004
  95        5PX        -0.00001  -0.00000  -0.00019  -0.00000   0.00004
  96        5PY        -0.00001  -0.00001  -0.00027  -0.00022   0.00000
  97        5PZ        -0.00000  -0.00000  -0.00008  -0.00005   0.00004
  98        6D 0        0.00000   0.00000   0.00000   0.00004  -0.00000
  99        6D+1        0.00000   0.00000   0.00000   0.00002   0.00000
 100        6D-1       -0.00000  -0.00000  -0.00000  -0.00001  -0.00000
 101        6D+2        0.00000   0.00001   0.00001   0.00015   0.00000
 102        6D-2        0.00000  -0.00000   0.00000  -0.00005  -0.00000
 103 4   C  1S          0.00000   0.00000   0.00000   0.00000   0.00000
 104        2S         -0.00000  -0.00000  -0.00000  -0.00000  -0.00000
 105        2PX        -0.00000   0.00000  -0.00000   0.00002   0.00000
 106        2PY         0.00000   0.00000   0.00000   0.00005  -0.00000
 107        2PZ        -0.00000   0.00000  -0.00000   0.00003   0.00000
 108        3S          0.00000   0.00001   0.00000   0.00013   0.00001
 109        3PX         0.00000  -0.00000   0.00000  -0.00004  -0.00000
 110        3PY        -0.00000  -0.00000  -0.00000  -0.00011   0.00000
 111        3PZ         0.00000  -0.00000   0.00001  -0.00007  -0.00000
 112        4S          0.00000  -0.00002   0.00006  -0.00043  -0.00007
 113        4PX        -0.00000  -0.00001  -0.00001  -0.00018   0.00001
 114        4PY        -0.00000  -0.00001  -0.00007  -0.00032  -0.00002
 115        4PZ         0.00000  -0.00001   0.00001  -0.00026  -0.00001
 116        5S         -0.00002  -0.00004  -0.00079  -0.00083  -0.00005
 117        5PX        -0.00000  -0.00001  -0.00004  -0.00031  -0.00007
 118        5PY         0.00000  -0.00002   0.00012  -0.00048  -0.00005
 119        5PZ        -0.00001   0.00000  -0.00037   0.00008  -0.00003
 120        6D 0        0.00000   0.00000   0.00000   0.00004   0.00000
 121        6D+1       -0.00000  -0.00000  -0.00000  -0.00008  -0.00000
 122        6D-1       -0.00000  -0.00000  -0.00001  -0.00010   0.00000
 123        6D+2        0.00000   0.00000   0.00000   0.00006   0.00000
 124        6D-2       -0.00000  -0.00000  -0.00000  -0.00005   0.00000
 125 5   C  1S         -0.00000   0.00000  -0.00000   0.00000   0.00000
 126        2S          0.00000  -0.00000   0.00000  -0.00000  -0.00000
 127        2PX         0.00000   0.00000   0.00000   0.00006   0.00000
 128        2PY         0.00000   0.00000   0.00000   0.00002   0.00000
 129        2PZ         0.00000   0.00000   0.00000   0.00004  -0.00000
 130        3S         -0.00000   0.00001  -0.00001   0.00020   0.00002
 131        3PX        -0.00000  -0.00001  -0.00002  -0.00014  -0.00000
 132        3PY         0.00000  -0.00000  -0.00000  -0.00006  -0.00000
 133        3PZ        -0.00000  -0.00000  -0.00002  -0.00011   0.00001
 134        4S         -0.00000  -0.00006  -0.00009  -0.00153  -0.00005
 135        4PX         0.00000  -0.00003   0.00002  -0.00078  -0.00002
 136        4PY        -0.00000  -0.00001  -0.00000  -0.00023  -0.00004
 137        4PZ         0.00000  -0.00001   0.00004  -0.00033  -0.00003
 138        5S         -0.00002  -0.00005  -0.00047  -0.00107  -0.00076
 139        5PX        -0.00001  -0.00002  -0.00018  -0.00044  -0.00006
 140        5PY        -0.00001  -0.00000  -0.00022  -0.00010  -0.00004
 141        5PZ         0.00001  -0.00000   0.00022  -0.00002  -0.00007
 142        6D 0        0.00000   0.00000   0.00000   0.00003  -0.00000
 143        6D+1       -0.00000  -0.00000  -0.00000  -0.00010   0.00000
 144        6D-1       -0.00000  -0.00000  -0.00000  -0.00006  -0.00000
 145        6D+2       -0.00000  -0.00000  -0.00000  -0.00010   0.00000
 146        6D-2        0.00000  -0.00000   0.00000  -0.00010  -0.00000
 147 6   C  1S         -0.00000   0.00000  -0.00000   0.00000   0.00000
 148        2S          0.00000  -0.00000   0.00000  -0.00001  -0.00000
 149        2PX         0.00000   0.00000   0.00000   0.00007   0.00000
 150        2PY        -0.00000   0.00000  -0.00000   0.00002   0.00000
 151        2PZ        -0.00000  -0.00000  -0.00000  -0.00002   0.00000
 152        3S         -0.00000   0.00001  -0.00000   0.00021   0.00002
 153        3PX        -0.00000  -0.00001  -0.00002  -0.00020   0.00000
 154        3PY         0.00000  -0.00000   0.00000  -0.00006  -0.00000
 155        3PZ         0.00000   0.00000   0.00001   0.00004  -0.00001
 156        4S         -0.00000  -0.00007  -0.00013  -0.00175  -0.00005
 157        4PX         0.00000  -0.00003   0.00003  -0.00077  -0.00003
 158        4PY        -0.00000  -0.00002  -0.00002  -0.00062  -0.00004
 159        4PZ        -0.00000   0.00000  -0.00003   0.00008   0.00003
 160        5S         -0.00001  -0.00018  -0.00044  -0.00436  -0.00010
 161        5PX        -0.00000  -0.00004  -0.00005  -0.00089  -0.00006
 162        5PY        -0.00001   0.00000  -0.00041   0.00004   0.00005
 163        5PZ        -0.00000   0.00001  -0.00001   0.00029  -0.00020
 164        6D 0        0.00000   0.00000   0.00000   0.00009   0.00000
 165        6D+1        0.00000   0.00000   0.00000   0.00006   0.00000
 166        6D-1        0.00000   0.00000   0.00000   0.00003  -0.00000
 167        6D+2       -0.00000  -0.00001  -0.00000  -0.00012   0.00000
 168        6D-2        0.00000  -0.00001   0.00000  -0.00013  -0.00000
 169 7   H  1S         -0.00000  -0.00000  -0.00000  -0.00002  -0.00000
 170        2S          0.00000  -0.00000   0.00000  -0.00005   0.00000
 171        3S         -0.00000  -0.00000  -0.00009  -0.00001  -0.00001
 172 8   H  1S          0.00000  -0.00000   0.00001  -0.00004   0.00000
 173        2S         -0.00000   0.00000  -0.00004   0.00006  -0.00000
 174        3S          0.00001  -0.00001   0.00018  -0.00027  -0.00004
 175 9   H  1S          0.00000  -0.00000   0.00001  -0.00006   0.00000
 176        2S         -0.00000   0.00001  -0.00003   0.00019   0.00000
 177        3S          0.00001  -0.00000   0.00020  -0.00005  -0.00008
 178 10  H  1S         -0.00000  -0.00000  -0.00000  -0.00004  -0.00000
 179        2S          0.00000   0.00000   0.00001   0.00005   0.00000
 180        3S         -0.00000  -0.00000  -0.00009  -0.00004  -0.00001
 181 11  H  1S         -0.00000  -0.00000  -0.00000  -0.00002   0.00000
 182        2S          0.00000  -0.00000   0.00002  -0.00005  -0.00001
 183        3S         -0.00000  -0.00000  -0.00005  -0.00001  -0.00000
 184 12  C  1S         -0.00000   0.00000  -0.00000   0.00000  -0.00000
 185        2S          0.00000  -0.00000   0.00000  -0.00001   0.00001
 186        2PX        -0.00000  -0.00000  -0.00001  -0.00001  -0.00001
 187        2PY         0.00000  -0.00000   0.00001  -0.00004   0.00001
 188        2PZ         0.00000  -0.00000   0.00001  -0.00002   0.00000
 189        3S         -0.00000   0.00001  -0.00000   0.00021  -0.00005
 190        3PX         0.00000  -0.00000   0.00002  -0.00002   0.00003
 191        3PY        -0.00000   0.00000  -0.00004   0.00010  -0.00004
 192        3PZ        -0.00000  -0.00000  -0.00003   0.00000  -0.00001
 193        4S          0.00003  -0.00003   0.00091  -0.00072   0.00061
 194        4PX         0.00000  -0.00001   0.00013  -0.00023  -0.00009
 195        4PY        -0.00000   0.00002  -0.00008   0.00059   0.00003
 196        4PZ        -0.00003   0.00003  -0.00087   0.00071  -0.00032
 197        5S         -0.00017  -0.00045  -0.00511  -0.01027   0.00009
 198        5PX        -0.00000   0.00003  -0.00004   0.00071  -0.00002
 199        5PY         0.00005   0.00003   0.00142   0.00067  -0.00009
 200        5PZ         0.00002   0.00009   0.00072   0.00198  -0.00009
 201        6D 0        0.00000   0.00000   0.00003   0.00005   0.00002
 202        6D+1       -0.00000  -0.00000  -0.00000  -0.00005  -0.00000
 203        6D-1        0.00000  -0.00000   0.00002  -0.00010   0.00001
 204        6D+2        0.00000   0.00000   0.00002   0.00007   0.00000
 205        6D-2        0.00000  -0.00000   0.00001  -0.00003   0.00000
 206 13  C  1S         -0.00000   0.00000  -0.00000   0.00000  -0.00000
 207        2S          0.00000  -0.00000   0.00001  -0.00001   0.00000
 208        2PX        -0.00000  -0.00000  -0.00000  -0.00006  -0.00000
 209        2PY        -0.00000  -0.00000  -0.00000  -0.00004   0.00000
 210        2PZ         0.00000  -0.00000   0.00000  -0.00004   0.00000
 211        3S         -0.00000   0.00001  -0.00007   0.00024  -0.00004
 212        3PX         0.00000   0.00000   0.00003   0.00012   0.00001
 213        3PY         0.00000   0.00001   0.00001   0.00015  -0.00001
 214        3PZ         0.00000   0.00000   0.00001   0.00010  -0.00000
 215        4S         -0.00001  -0.00004  -0.00041  -0.00107   0.00003
 216        4PX        -0.00000   0.00003  -0.00006   0.00071  -0.00004
 217        4PY        -0.00000   0.00001  -0.00002   0.00017   0.00005
 218        4PZ        -0.00000   0.00002  -0.00012   0.00043  -0.00001
 219        5S          0.00003   0.00000   0.00101  -0.00005   0.00072
 220        5PX         0.00000   0.00000   0.00013   0.00002  -0.00021
 221        5PY        -0.00001   0.00000  -0.00028   0.00005  -0.00003
 222        5PZ         0.00001   0.00000   0.00015   0.00000  -0.00005
 223        6D 0        0.00000   0.00000   0.00001   0.00002   0.00000
 224        6D+1        0.00000  -0.00000   0.00001  -0.00009   0.00000
 225        6D-1       -0.00000  -0.00000  -0.00001  -0.00007  -0.00000
 226        6D+2       -0.00000  -0.00000  -0.00000  -0.00010  -0.00000
 227        6D-2       -0.00000  -0.00000  -0.00002  -0.00012  -0.00001
 228 14  C  1S         -0.00000   0.00000  -0.00000   0.00000  -0.00000
 229        2S          0.00000  -0.00000   0.00001  -0.00001   0.00000
 230        2PX        -0.00000  -0.00000  -0.00001  -0.00007  -0.00000
 231        2PY        -0.00000  -0.00000  -0.00000  -0.00004  -0.00000
 232        2PZ        -0.00000   0.00000  -0.00000   0.00002  -0.00000
 233        3S         -0.00000   0.00001  -0.00008   0.00024  -0.00004
 234        3PX         0.00000   0.00001   0.00004   0.00018   0.00001
 235        3PY         0.00000   0.00001   0.00001   0.00015  -0.00000
 236        3PZ        -0.00000  -0.00000  -0.00000  -0.00005   0.00001
 237        4S         -0.00002  -0.00005  -0.00046  -0.00120   0.00010
 238        4PX        -0.00000   0.00003  -0.00008   0.00065  -0.00008
 239        4PY        -0.00000   0.00002  -0.00005   0.00059   0.00007
 240        4PZ         0.00000  -0.00001   0.00006  -0.00023   0.00003
 241        5S          0.00000  -0.00017   0.00025  -0.00434  -0.00051
 242        5PX         0.00000   0.00003  -0.00002   0.00077  -0.00002
 243        5PY        -0.00000  -0.00001  -0.00011  -0.00028  -0.00021
 244        5PZ        -0.00003   0.00001  -0.00090   0.00033   0.00010
 245        6D 0        0.00000   0.00000   0.00001   0.00008   0.00000
 246        6D+1       -0.00000   0.00000  -0.00001   0.00007  -0.00000
 247        6D-1        0.00000   0.00000   0.00001   0.00003   0.00000
 248        6D+2        0.00000  -0.00000   0.00000  -0.00012   0.00000
 249        6D-2       -0.00000  -0.00001  -0.00002  -0.00015  -0.00001
 250 15  C  1S         -0.00000   0.00000  -0.00000   0.00001  -0.00000
 251        2S          0.00000  -0.00000   0.00000  -0.00002   0.00001
 252        2PX        -0.00000  -0.00000  -0.00000  -0.00002  -0.00001
 253        2PY         0.00000  -0.00000   0.00001  -0.00006   0.00001
 254        2PZ        -0.00000   0.00000  -0.00001   0.00003  -0.00001
 255        3S         -0.00000   0.00001  -0.00001   0.00029  -0.00004
 256        3PX         0.00000  -0.00000   0.00001  -0.00000   0.00002
 257        3PY        -0.00000   0.00001  -0.00001   0.00018  -0.00004
 258        3PZ         0.00000  -0.00000   0.00004  -0.00005   0.00002
 259        4S          0.00004  -0.00008   0.00114  -0.00196   0.00052
 260        4PX        -0.00000   0.00000  -0.00002   0.00009  -0.00010
 261        4PY         0.00000   0.00003   0.00011   0.00074   0.00006
 262        4PZ         0.00003  -0.00004   0.00096  -0.00094   0.00027
 263        5S         -0.00011  -0.00056  -0.00338  -0.01316   0.00031
 264        5PX        -0.00002   0.00011  -0.00072   0.00273   0.00035
 265        5PY         0.00008  -0.00002   0.00231  -0.00066  -0.00044
 266        5PZ        -0.00002  -0.00010  -0.00049  -0.00228   0.00015
 267        6D 0        0.00000   0.00000   0.00003   0.00006   0.00002
 268        6D+1       -0.00000   0.00000  -0.00000   0.00005  -0.00000
 269        6D-1       -0.00000   0.00001  -0.00001   0.00013   0.00000
 270        6D+2        0.00000   0.00000   0.00002   0.00007   0.00000
 271        6D-2        0.00000  -0.00000   0.00001  -0.00009   0.00001
 272 16  C  1S         -0.00000   0.00000  -0.00000   0.00001  -0.00000
 273        2S          0.00000  -0.00000   0.00001  -0.00002   0.00001
 274        2PX        -0.00000   0.00000  -0.00001   0.00003  -0.00000
 275        2PY         0.00000  -0.00000   0.00004  -0.00002   0.00000
 276        2PZ        -0.00000  -0.00000  -0.00000  -0.00000  -0.00000
 277        3S         -0.00000   0.00001  -0.00004   0.00034  -0.00007
 278        3PX         0.00000  -0.00001   0.00010  -0.00014   0.00003
 279        3PY        -0.00001  -0.00000  -0.00023  -0.00000  -0.00002
 280        3PZ         0.00000   0.00000   0.00001   0.00002   0.00000
 281        4S          0.00003  -0.00014   0.00085  -0.00337   0.00109
 282        4PX        -0.00008   0.00009  -0.00228   0.00227  -0.00103
 283        4PY         0.00011  -0.00002   0.00318  -0.00034   0.00122
 284        4PZ        -0.00000  -0.00000  -0.00014  -0.00003  -0.00017
 285        5S          0.00056   0.00028   0.01721   0.00653  -0.00600
 286        5PX         0.00006   0.00028   0.00183   0.00661   0.00144
 287        5PY        -0.00037  -0.00037  -0.01131  -0.00898  -0.00000
 288        5PZ         0.00005  -0.00001   0.00165  -0.00041  -0.00024
 289        6D 0        0.00000  -0.00000   0.00000  -0.00001  -0.00000
 290        6D+1        0.00000   0.00000   0.00000   0.00002  -0.00000
 291        6D-1       -0.00000  -0.00000  -0.00000  -0.00001  -0.00000
 292        6D+2        0.00000   0.00000   0.00000   0.00011  -0.00002
 293        6D-2        0.00000  -0.00000   0.00001  -0.00003  -0.00001
 294 17  C  1S          0.00000   0.00000   0.00000   0.00000  -0.00000
 295        2S         -0.00000  -0.00000   0.00000  -0.00000   0.00001
 296        2PX        -0.00000   0.00000  -0.00004   0.00000  -0.00001
 297        2PY         0.00000  -0.00000   0.00010  -0.00005   0.00004
 298        2PZ        -0.00000   0.00000  -0.00001   0.00000  -0.00000
 299        3S          0.00001   0.00000   0.00026   0.00009   0.00014
 300        3PX         0.00001  -0.00000   0.00016  -0.00007   0.00006
 301        3PY        -0.00001   0.00001  -0.00036   0.00031  -0.00026
 302        3PZ         0.00000  -0.00000   0.00003  -0.00002   0.00001
 303        4S         -0.00016   0.00001  -0.00487   0.00016  -0.00263
 304        4PX        -0.00007   0.00009  -0.00202   0.00219  -0.00131
 305        4PY         0.00001  -0.00017   0.00028  -0.00397   0.00012
 306        4PZ        -0.00001   0.00002  -0.00032   0.00049  -0.00009
 307        5S          0.00073   0.00004   0.02239   0.00058  -0.00712
 308        5PX        -0.00042   0.00020  -0.01257   0.00480   0.00157
 309        5PY         0.00050  -0.00006   0.01520  -0.00167  -0.00544
 310        5PZ        -0.00006   0.00005  -0.00193   0.00135   0.00086
 311        6D 0        0.00000  -0.00000   0.00007  -0.00001   0.00007
 312        6D+1        0.00000   0.00000   0.00001   0.00000  -0.00000
 313        6D-1        0.00000   0.00000   0.00001   0.00000   0.00001
 314        6D+2        0.00001   0.00000   0.00018   0.00003   0.00007
 315        6D-2       -0.00000   0.00000   0.00000   0.00001  -0.00000
 316 18  C  1S         -0.00000  -0.00000  -0.00000  -0.00000  -0.00000
 317        2S          0.00000   0.00000   0.00002   0.00000   0.00002
 318        2PX         0.00000  -0.00000   0.00001  -0.00000   0.00001
 319        2PY         0.00000  -0.00000   0.00007  -0.00000   0.00003
 320        2PZ         0.00000  -0.00000   0.00007  -0.00001   0.00001
 321        3S          0.00000   0.00000   0.00013   0.00000  -0.00001
 322        3PX        -0.00000   0.00000  -0.00004   0.00003  -0.00006
 323        3PY        -0.00001  -0.00000  -0.00030  -0.00001  -0.00022
 324        3PZ        -0.00001   0.00000  -0.00027   0.00008  -0.00013
 325        4S         -0.00010   0.00006  -0.00320   0.00153  -0.00145
 326        4PX         0.00001  -0.00000   0.00015  -0.00002  -0.00006
 327        4PY        -0.00004  -0.00000  -0.00112  -0.00001  -0.00051
 328        4PZ        -0.00004   0.00004  -0.00109   0.00090  -0.00033
 329        5S         -0.00085   0.00020  -0.02575   0.00484  -0.00238
 330        5PX        -0.00001   0.00007  -0.00022   0.00183   0.00017
 331        5PY        -0.00009  -0.00007  -0.00281  -0.00173  -0.00121
 332        5PZ        -0.00015   0.00006  -0.00458   0.00146  -0.00021
 333        6D 0       -0.00000   0.00000  -0.00001   0.00004   0.00000
 334        6D+1       -0.00000  -0.00000  -0.00005  -0.00000   0.00000
 335        6D-1       -0.00001   0.00000  -0.00020   0.00001  -0.00006
 336        6D+2        0.00000   0.00000   0.00009   0.00003   0.00003
 337        6D-2       -0.00000   0.00000  -0.00008   0.00002  -0.00007
 338 19  H  1S         -0.00000  -0.00000  -0.00001  -0.00004  -0.00000
 339        2S          0.00000   0.00000   0.00003   0.00007   0.00002
 340        3S          0.00000   0.00001   0.00012   0.00036   0.00004
 341 20  H  1S         -0.00000  -0.00000  -0.00001  -0.00002  -0.00000
 342        2S          0.00000  -0.00000   0.00004  -0.00005   0.00002
 343        3S          0.00000   0.00000   0.00008   0.00005  -0.00000
 344 21  H  1S         -0.00000  -0.00000  -0.00001  -0.00001   0.00001
 345        2S          0.00000  -0.00001   0.00011  -0.00015  -0.00004
 346        3S          0.00002   0.00002   0.00060   0.00051   0.00031
 347 22  Co 1S          0.48784  -0.00000  -0.16605  -0.00000  -0.00002
 348        2S          0.40278   0.00000  -0.24469   0.00000  -0.00003
 349        3S          0.20317  -0.00000  -0.09108  -0.00000  -0.00001
 350        4S          0.01371   0.00000   0.50094   0.00000   0.00007
 351        5S         -0.00215  -0.00000   0.61030  -0.00001   0.00007
 352        6S          0.00063   0.00000   0.05525   0.00002   0.00002
 353        7S         -0.00035  -0.00000  -0.01380  -0.00004  -0.00002
 354        8S          0.00016   0.00002   0.00515   0.00041   0.00026
 355        9S          0.00111  -0.00012   0.03356  -0.00289   0.00172
 356       10S          0.00000   0.00000   0.00008   0.00007   0.00003
 357       11PX         0.00000   0.00000  -0.00003   0.00000   0.49460
 358       11PY        -0.00000  -0.00000  -0.00009  -0.00000   0.55962
 359       11PZ         0.00000   0.00000  -0.00000   0.00000   0.02625
 360       12PX        -0.00000  -0.00000  -0.00002  -0.00000   0.19607
 361       12PY         0.00000   0.00000  -0.00005   0.00000   0.22184
 362       12PZ        -0.00000  -0.00000  -0.00000  -0.00000   0.01041
 363       13PX         0.00000   0.00000   0.00001   0.00001   0.03878
 364       13PY        -0.00000  -0.00000   0.00000  -0.00001   0.04393
 365       13PZ         0.00000   0.00000   0.00000   0.00000   0.00206
 366       14PX        -0.00000  -0.00000  -0.00003  -0.00001  -0.00432
 367       14PY        -0.00000   0.00000  -0.00002   0.00002  -0.00497
 368       14PZ        -0.00000  -0.00000  -0.00000  -0.00000  -0.00023
 369       15PX         0.00000   0.00000   0.00005   0.00002   0.00260
 370       15PY         0.00000  -0.00000   0.00005  -0.00002   0.00306
 371       15PZ         0.00000   0.00000   0.00000   0.00000   0.00013
 372       16PX        -0.00001   0.00000  -0.00037   0.00010  -0.00382
 373       16PY        -0.00001  -0.00003  -0.00038  -0.00068  -0.00473
 374       16PZ        -0.00000   0.00000  -0.00001   0.00002  -0.00018
 375       17PX         0.00001   0.00014   0.00036   0.00342  -0.01227
 376       17PY        -0.00026   0.00016  -0.00749   0.00387  -0.01715
 377       17PZ         0.00001  -0.00000   0.00027  -0.00003  -0.00054
 378       18D 0       -0.00000  -0.00000  -0.00026  -0.00000   0.00001
 379       18D+1        0.00000   0.00000   0.00002   0.00000  -0.00000
 380       18D-1        0.00000  -0.00000   0.00003  -0.00000  -0.00000
 381       18D+2       -0.00000  -0.00000  -0.00006  -0.00000   0.00001
 382       18D-2        0.00000  -0.00000   0.00052  -0.00000  -0.00001
 383       19D 0        0.00000   0.00000   0.00015   0.00001  -0.00000
 384       19D+1       -0.00000  -0.00000  -0.00001  -0.00000  -0.00000
 385       19D-1       -0.00000   0.00000  -0.00002   0.00000  -0.00000
 386       19D+2        0.00000   0.00000   0.00003   0.00002  -0.00001
 387       19D-2       -0.00001   0.00000  -0.00031   0.00000  -0.00000
 388       20D 0       -0.00000  -0.00000  -0.00003  -0.00005  -0.00001
 389       20D+1        0.00000   0.00000   0.00000   0.00000   0.00000
 390       20D-1        0.00000  -0.00000   0.00001  -0.00001   0.00000
 391       20D+2        0.00000  -0.00000   0.00003  -0.00008   0.00002
 392       20D-2        0.00000  -0.00000   0.00011  -0.00001   0.00003
 393       21D 0       -0.00009  -0.00001  -0.00286  -0.00019   0.00002
 394       21D+1        0.00001  -0.00000   0.00016  -0.00002  -0.00005
 395       21D-1        0.00001  -0.00000   0.00027  -0.00002  -0.00006
 396       21D+2       -0.00003  -0.00003  -0.00106  -0.00083  -0.00037
 397       21D-2        0.00016  -0.00001   0.00486  -0.00019  -0.00027
 398       22F 0       -0.00000  -0.00000  -0.00000  -0.00000  -0.00000
 399       22F+1        0.00000   0.00000   0.00000   0.00000  -0.00003
 400       22F-1       -0.00000   0.00000  -0.00000   0.00001  -0.00004
 401       22F+2       -0.00000  -0.00000  -0.00000  -0.00000  -0.00000
 402       22F-2       -0.00000   0.00000  -0.00000   0.00000   0.00001
 403       22F+3       -0.00000   0.00000  -0.00000   0.00000  -0.00005
 404       22F-3       -0.00000   0.00000  -0.00000   0.00001   0.00004
 405 23  C  1S         -0.00000   0.00000  -0.00001   0.00000   0.00001
 406        2S          0.00000  -0.00000   0.00002  -0.00000  -0.00002
 407        2PX        -0.00000   0.00000  -0.00005   0.00000   0.00002
 408        2PY        -0.00000  -0.00000  -0.00003  -0.00000   0.00002
 409        2PZ        -0.00000   0.00000  -0.00008   0.00000   0.00002
 410        3S          0.00000   0.00000   0.00005  -0.00000   0.00004
 411        3PX         0.00001  -0.00000   0.00020  -0.00000  -0.00016
 412        3PY         0.00000   0.00000   0.00012   0.00001  -0.00016
 413        3PZ         0.00001  -0.00000   0.00032  -0.00001  -0.00017
 414        4S         -0.00008   0.00000  -0.00248   0.00005   0.00143
 415        4PX         0.00001  -0.00000   0.00042  -0.00007  -0.00032
 416        4PY         0.00002  -0.00000   0.00055  -0.00006  -0.00027
 417        4PZ         0.00002  -0.00000   0.00072  -0.00004  -0.00016
 418        5S         -0.00023  -0.00016  -0.00703  -0.00379   0.00332
 419        5PX         0.00001   0.00000   0.00023   0.00007  -0.00059
 420        5PY         0.00003   0.00002   0.00104   0.00042  -0.00042
 421        5PZ         0.00005   0.00003   0.00137   0.00065  -0.00051
 422        6D 0       -0.00000   0.00000  -0.00004   0.00000   0.00001
 423        6D+1       -0.00000   0.00000  -0.00014   0.00000   0.00005
 424        6D-1       -0.00000   0.00000  -0.00012   0.00001   0.00003
 425        6D+2       -0.00000   0.00000  -0.00002   0.00000  -0.00000
 426        6D-2       -0.00000   0.00000  -0.00009   0.00000   0.00007
 427 24  C  1S         -0.00000   0.00000  -0.00001   0.00000   0.00001
 428        2S          0.00000  -0.00000   0.00003  -0.00000  -0.00002
 429        2PX         0.00000  -0.00000   0.00001  -0.00000   0.00001
 430        2PY        -0.00000  -0.00000  -0.00009  -0.00000   0.00003
 431        2PZ        -0.00000  -0.00000  -0.00004  -0.00000   0.00001
 432        3S          0.00000   0.00000  -0.00001   0.00004   0.00003
 433        3PX        -0.00000   0.00000  -0.00001   0.00001  -0.00003
 434        3PY         0.00001   0.00000   0.00037   0.00001  -0.00026
 435        3PZ         0.00001  -0.00000   0.00016  -0.00001  -0.00009
 436        4S         -0.00006  -0.00002  -0.00198  -0.00039   0.00120
 437        4PX        -0.00000   0.00000  -0.00003   0.00001  -0.00013
 438        4PY         0.00002   0.00001   0.00070   0.00014  -0.00033
 439        4PZ         0.00001   0.00000   0.00030   0.00007  -0.00008
 440        5S          0.00008   0.00002   0.00218   0.00060   0.00495
 441        5PX         0.00001   0.00000   0.00022   0.00005  -0.00017
 442        5PY        -0.00001   0.00000  -0.00038   0.00002  -0.00116
 443        5PZ        -0.00001  -0.00001  -0.00030  -0.00015  -0.00043
 444        6D 0        0.00000   0.00000   0.00006   0.00000  -0.00005
 445        6D+1       -0.00000  -0.00000  -0.00001  -0.00000  -0.00001
 446        6D-1       -0.00000  -0.00000  -0.00012  -0.00001   0.00005
 447        6D+2        0.00001   0.00000   0.00015   0.00000  -0.00006
 448        6D-2       -0.00000  -0.00000  -0.00002  -0.00000   0.00002
 449 25  C  1S         -0.00000   0.00000  -0.00001   0.00000   0.00001
 450        2S          0.00000  -0.00000   0.00003  -0.00000  -0.00002
 451        2PX        -0.00000  -0.00000  -0.00000  -0.00000   0.00001
 452        2PY        -0.00000  -0.00000  -0.00009  -0.00000   0.00003
 453        2PZ         0.00000   0.00000   0.00005   0.00000  -0.00001
 454        3S         -0.00000   0.00000  -0.00002   0.00003   0.00003
 455        3PX         0.00000   0.00000   0.00004   0.00000  -0.00005
 456        3PY         0.00001   0.00000   0.00034   0.00001  -0.00025
 457        3PZ        -0.00001   0.00000  -0.00020   0.00001   0.00011
 458        4S         -0.00006  -0.00001  -0.00181  -0.00032   0.00121
 459        4PX         0.00000   0.00000   0.00007   0.00003  -0.00015
 460        4PY         0.00002   0.00000   0.00060   0.00011  -0.00033
 461        4PZ        -0.00001  -0.00000  -0.00032  -0.00006   0.00008
 462        5S          0.00005  -0.00010   0.00153  -0.00260   0.00433
 463        5PX         0.00001   0.00000   0.00023   0.00001  -0.00030
 464        5PY        -0.00001   0.00002  -0.00029   0.00041  -0.00102
 465        5PZ         0.00001  -0.00001   0.00015  -0.00034   0.00042
 466        6D 0        0.00000  -0.00000   0.00004  -0.00000  -0.00003
 467        6D+1        0.00000   0.00000   0.00002   0.00001   0.00001
 468        6D-1        0.00000   0.00000   0.00014   0.00001  -0.00005
 469        6D+2        0.00000  -0.00000   0.00014  -0.00000  -0.00005
 470        6D-2       -0.00000  -0.00000  -0.00005  -0.00000   0.00004
 471 26  C  1S         -0.00000   0.00000  -0.00001   0.00000   0.00001
 472        2S          0.00000  -0.00000   0.00002  -0.00000  -0.00002
 473        2PX        -0.00000   0.00000  -0.00007   0.00000   0.00002
 474        2PY        -0.00000  -0.00000  -0.00002  -0.00000   0.00002
 475        2PZ         0.00000  -0.00000   0.00007  -0.00000  -0.00002
 476        3S          0.00000  -0.00000   0.00007  -0.00000   0.00004
 477        3PX         0.00001  -0.00000   0.00027  -0.00000  -0.00020
 478        3PY         0.00000   0.00000   0.00008   0.00001  -0.00014
 479        3PZ        -0.00001   0.00000  -0.00027   0.00001   0.00015
 480        4S         -0.00008   0.00000  -0.00260   0.00009   0.00139
 481        4PX         0.00002  -0.00000   0.00062  -0.00009  -0.00034
 482        4PY         0.00002  -0.00000   0.00048  -0.00008  -0.00025
 483        4PZ        -0.00002   0.00000  -0.00069   0.00003   0.00010
 484        5S         -0.00023  -0.00008  -0.00681  -0.00171   0.00375
 485        5PX         0.00002   0.00000   0.00066   0.00008  -0.00071
 486        5PY         0.00002   0.00001   0.00073   0.00030  -0.00038
 487        5PZ        -0.00004  -0.00001  -0.00124  -0.00028   0.00047
 488        6D 0        0.00000   0.00000  -0.00000   0.00000  -0.00001
 489        6D+1        0.00000  -0.00000   0.00015  -0.00001  -0.00006
 490        6D-1        0.00000  -0.00000   0.00009  -0.00000  -0.00001
 491        6D+2       -0.00000   0.00000  -0.00006   0.00000   0.00001
 492        6D-2       -0.00000   0.00000  -0.00010   0.00000   0.00007
 493 27  C  1S         -0.00000   0.00000  -0.00001   0.00000   0.00001
 494        2S          0.00000  -0.00000   0.00002  -0.00000  -0.00002
 495        2PX        -0.00000  -0.00000  -0.00010  -0.00000   0.00003
 496        2PY         0.00000  -0.00000   0.00001  -0.00000   0.00001
 497        2PZ        -0.00000   0.00000  -0.00001   0.00000   0.00000
 498        3S          0.00000   0.00000   0.00002   0.00000   0.00004
 499        3PX         0.00001   0.00000   0.00039   0.00000  -0.00028
 500        3PY        -0.00000   0.00000  -0.00001   0.00001  -0.00006
 501        3PZ         0.00000  -0.00000   0.00004  -0.00000  -0.00003
 502        4S         -0.00005   0.00000  -0.00166   0.00002   0.00148
 503        4PX         0.00001  -0.00001   0.00042  -0.00017  -0.00037
 504        4PY         0.00001  -0.00000   0.00034  -0.00004  -0.00025
 505        4PZ         0.00000   0.00000   0.00003   0.00000  -0.00003
 506        5S          0.00020   0.00014   0.00610   0.00328   0.00467
 507        5PX        -0.00003  -0.00003  -0.00078  -0.00070  -0.00115
 508        5PY         0.00000   0.00001   0.00006   0.00022  -0.00017
 509        5PZ        -0.00000   0.00000  -0.00003   0.00012  -0.00006
 510        6D 0        0.00000  -0.00000   0.00011  -0.00000  -0.00007
 511        6D+1       -0.00000   0.00000  -0.00004   0.00000   0.00002
 512        6D-1       -0.00000   0.00000  -0.00001   0.00000  -0.00000
 513        6D+2       -0.00001   0.00000  -0.00016   0.00001   0.00005
 514        6D-2       -0.00000   0.00000  -0.00006   0.00001   0.00003
 515 28  H  1S         -0.00000  -0.00000  -0.00005  -0.00001   0.00001
 516        2S          0.00000   0.00000   0.00014   0.00004  -0.00010
 517        3S         -0.00002  -0.00000  -0.00053  -0.00012  -0.00004
 518 29  H  1S         -0.00000   0.00000  -0.00004   0.00001   0.00001
 519        2S          0.00000  -0.00000   0.00009  -0.00004  -0.00010
 520        3S         -0.00001   0.00000  -0.00044   0.00005   0.00006
 521 30  H  1S         -0.00000   0.00000  -0.00004   0.00000   0.00001
 522        2S          0.00000  -0.00000   0.00004  -0.00001  -0.00008
 523        3S         -0.00001  -0.00000  -0.00029  -0.00004   0.00010
 524 31  H  1S         -0.00000   0.00000  -0.00004   0.00000   0.00002
 525        2S          0.00000  -0.00000   0.00004  -0.00002  -0.00009
 526        3S         -0.00001   0.00000  -0.00025   0.00005   0.00012
 527 32  H  1S         -0.00000   0.00000  -0.00004   0.00001   0.00001
 528        2S          0.00000  -0.00000   0.00009  -0.00004  -0.00010
 529        3S         -0.00002   0.00000  -0.00049   0.00000   0.00004
 530 33  C  1S         -0.00000  -0.00000  -0.00000  -0.00000  -0.00000
 531        2S          0.00000   0.00000   0.00002   0.00000   0.00002
 532        2PX         0.00000  -0.00000   0.00002  -0.00000   0.00001
 533        2PY         0.00000   0.00000   0.00007  -0.00000   0.00003
 534        2PZ        -0.00000   0.00000  -0.00007   0.00001  -0.00002
 535        3S          0.00000   0.00000   0.00011   0.00001  -0.00000
 536        3PX        -0.00000   0.00000  -0.00009   0.00004  -0.00009
 537        3PY        -0.00001  -0.00000  -0.00028  -0.00002  -0.00021
 538        3PZ         0.00001  -0.00000   0.00028  -0.00007   0.00014
 539        4S         -0.00009   0.00006  -0.00288   0.00136  -0.00152
 540        4PX        -0.00000   0.00000  -0.00002   0.00004  -0.00013
 541        4PY        -0.00003   0.00000  -0.00104   0.00007  -0.00049
 542        4PZ         0.00003  -0.00004   0.00105  -0.00088   0.00036
 543        5S         -0.00089   0.00028  -0.02692   0.00709  -0.00305
 544        5PX        -0.00002   0.00004  -0.00069   0.00096  -0.00032
 545        5PY        -0.00010  -0.00002  -0.00292  -0.00039  -0.00075
 546        5PZ         0.00016  -0.00006   0.00493  -0.00147   0.00040
 547        6D 0       -0.00000   0.00000  -0.00001   0.00004  -0.00000
 548        6D+1        0.00000  -0.00000   0.00007  -0.00000   0.00001
 549        6D-1        0.00001   0.00000   0.00019   0.00000   0.00005
 550        6D+2        0.00000   0.00000   0.00007   0.00003   0.00003
 551        6D-2       -0.00000   0.00000  -0.00011   0.00002  -0.00008
 552 34  C  1S         -0.00000  -0.00000  -0.00001  -0.00000  -0.00001
 553        2S          0.00000   0.00000   0.00003   0.00001   0.00002
 554        2PX         0.00000  -0.00000   0.00009  -0.00000   0.00002
 555        2PY         0.00000  -0.00000   0.00002  -0.00000   0.00001
 556        2PZ        -0.00000   0.00000  -0.00004   0.00000  -0.00001
 557        3S          0.00000  -0.00001   0.00003  -0.00016  -0.00004
 558        3PX        -0.00001  -0.00000  -0.00036  -0.00001  -0.00022
 559        3PY        -0.00000   0.00000  -0.00010   0.00001  -0.00008
 560        3PZ         0.00001   0.00000   0.00016   0.00001   0.00008
 561        4S         -0.00005   0.00001  -0.00167   0.00027  -0.00093
 562        4PX        -0.00003   0.00001  -0.00077   0.00029  -0.00023
 563        4PY        -0.00000  -0.00000  -0.00006  -0.00001  -0.00027
 564        4PZ         0.00002  -0.00001   0.00053  -0.00017   0.00009
 565        5S          0.00007   0.00008   0.00214   0.00187  -0.00279
 566        5PX        -0.00001   0.00002  -0.00018   0.00039  -0.00066
 567        5PY        -0.00001  -0.00000  -0.00029  -0.00000  -0.00030
 568        5PZ         0.00002   0.00000   0.00076   0.00001   0.00014
 569        6D 0        0.00000  -0.00000   0.00007  -0.00000   0.00004
 570        6D+1        0.00000  -0.00000   0.00011  -0.00001   0.00004
 571        6D-1        0.00000   0.00000   0.00003   0.00000  -0.00001
 572        6D+2       -0.00001   0.00000  -0.00015   0.00000  -0.00003
 573        6D-2       -0.00000  -0.00000  -0.00009  -0.00002  -0.00004
 574 35  C  1S         -0.00000  -0.00000  -0.00001  -0.00000  -0.00001
 575        2S          0.00000   0.00000   0.00003   0.00001   0.00002
 576        2PX         0.00000  -0.00000   0.00008  -0.00000   0.00002
 577        2PY         0.00000  -0.00000   0.00002  -0.00000   0.00001
 578        2PZ         0.00000  -0.00000   0.00005  -0.00000   0.00001
 579        3S          0.00000  -0.00001   0.00001  -0.00016  -0.00004
 580        3PX        -0.00001  -0.00000  -0.00032  -0.00001  -0.00021
 581        3PY        -0.00000   0.00000  -0.00011   0.00001  -0.00008
 582        3PZ        -0.00001  -0.00000  -0.00021  -0.00001  -0.00011
 583        4S         -0.00004   0.00001  -0.00139   0.00027  -0.00092
 584        4PX        -0.00002   0.00001  -0.00056   0.00026  -0.00021
 585        4PY        -0.00000  -0.00000  -0.00014  -0.00001  -0.00026
 586        4PZ        -0.00002   0.00001  -0.00054   0.00012  -0.00011
 587        5S         -0.00001   0.00024  -0.00027   0.00597  -0.00224
 588        5PX        -0.00001   0.00005  -0.00041   0.00127  -0.00043
 589        5PY        -0.00001  -0.00002  -0.00018  -0.00046  -0.00044
 590        5PZ        -0.00003  -0.00001  -0.00091  -0.00015  -0.00042
 591        6D 0        0.00000   0.00000   0.00003   0.00000   0.00003
 592        6D+1       -0.00000   0.00000  -0.00015   0.00001  -0.00006
 593        6D-1       -0.00000  -0.00000  -0.00005  -0.00001   0.00001
 594        6D+2       -0.00000   0.00000  -0.00012   0.00000  -0.00002
 595        6D-2       -0.00000  -0.00000  -0.00009  -0.00002  -0.00005
 596 36  H  1S         -0.00000  -0.00000  -0.00002  -0.00001  -0.00001
 597        2S         -0.00000   0.00000  -0.00012   0.00008   0.00006
 598        3S          0.00000   0.00002   0.00010   0.00045  -0.00010
 599 37  H  1S         -0.00000  -0.00000  -0.00002  -0.00001  -0.00001
 600        2S         -0.00000   0.00000  -0.00009   0.00005   0.00009
 601        3S         -0.00000   0.00000  -0.00014   0.00002  -0.00014
 602 38  H  1S         -0.00000  -0.00000  -0.00002  -0.00001  -0.00001
 603        2S         -0.00000   0.00000  -0.00009   0.00004   0.00009
 604        3S         -0.00000  -0.00000  -0.00005  -0.00005  -0.00016
 605 39  H  1S         -0.00000  -0.00000  -0.00002  -0.00001  -0.00001
 606        2S         -0.00000   0.00000  -0.00013   0.00011   0.00006
 607        3S          0.00000   0.00002   0.00014   0.00036  -0.00008
 608 40  H  1S         -0.00000   0.00000  -0.00001   0.00000   0.00001
 609        2S          0.00000  -0.00001   0.00013  -0.00024  -0.00005
 610        3S          0.00002   0.00001   0.00059   0.00022   0.00031
                           6         7         8         9        10
                           O         O         O         O         O
     Eigenvalues --   -28.51461 -28.51297 -25.92154 -25.89960 -25.89925
   1 1   Fe 1S         -0.00000   0.00000   0.00001  -0.00000  -0.00000
   2        2S         -0.00000   0.00000   0.00002  -0.00000  -0.00000
   3        3S          0.00000  -0.00000   0.00001  -0.00000  -0.00000
   4        4S         -0.00000   0.00000  -0.00003   0.00000   0.00000
   5        5S          0.00000  -0.00000  -0.00006   0.00001   0.00000
   6        6S         -0.00000   0.00001  -0.00002  -0.00001  -0.00000
   7        7S          0.00000  -0.00000   0.00001   0.00001   0.00000
   8        8S          0.00001  -0.00016  -0.00050   0.00062   0.00008
   9        9S          0.00007  -0.00098   0.00032  -0.00113   0.00033
  10       10S         -0.00000   0.00000  -0.00003   0.00007   0.00000
  11       11PX         0.00000  -0.00000   0.44824   0.54122   0.12991
  12       11PY         0.00000  -0.00000   0.55390  -0.41876  -0.16865
  13       11PZ        -0.00000  -0.00000   0.05156  -0.20654   0.68236
  14       12PX        -0.00000   0.00000   0.20327   0.24523   0.05887
  15       12PY        -0.00000   0.00000   0.25120  -0.18975  -0.07641
  16       12PZ         0.00000   0.00000   0.02340  -0.09359   0.30919
  17       13PX         0.00000  -0.00001   0.04538   0.05423   0.01300
  18       13PY         0.00000  -0.00000   0.05603  -0.04192  -0.01691
  19       13PZ        -0.00001  -0.00000   0.00519  -0.02068   0.06832
  20       14PX        -0.00000   0.00001  -0.00449  -0.00491  -0.00116
  21       14PY        -0.00000   0.00001  -0.00552   0.00377   0.00154
  22       14PZ         0.00001   0.00000  -0.00048   0.00185  -0.00612
  23       15PX         0.00000  -0.00002   0.00248   0.00227   0.00051
  24       15PY         0.00000  -0.00001   0.00305  -0.00173  -0.00073
  25       15PZ        -0.00001   0.00000   0.00023  -0.00084   0.00276
  26       16PX        -0.00000   0.00004  -0.00228  -0.00103  -0.00017
  27       16PY         0.00000  -0.00006  -0.00289   0.00084   0.00040
  28       16PZ         0.00002  -0.00000  -0.00013   0.00034  -0.00111
  29       17PX         0.00001   0.00070  -0.00101   0.00044   0.00031
  30       17PY         0.00007  -0.00057  -0.00186  -0.00093   0.00006
  31       17PZ        -0.00019   0.00004  -0.00008  -0.00002   0.00125
  32       18D 0        0.00000  -0.00000  -0.00000  -0.00000   0.00000
  33       18D+1        0.00000  -0.00000   0.00000  -0.00000   0.00000
  34       18D-1       -0.00000  -0.00000   0.00000  -0.00000   0.00001
  35       18D+2       -0.00000   0.00000  -0.00000   0.00000   0.00000
  36       18D-2        0.00000  -0.00000   0.00001   0.00001   0.00000
  37       19D 0       -0.00000  -0.00000  -0.00000   0.00000   0.00000
  38       19D+1       -0.00000   0.00000   0.00000  -0.00000   0.00000
  39       19D-1        0.00000   0.00000   0.00000  -0.00000  -0.00000
  40       19D+2        0.00000  -0.00000   0.00001  -0.00001  -0.00000
  41       19D-2       -0.00000   0.00001   0.00001  -0.00002  -0.00001
  42       20D 0        0.00000   0.00000   0.00002  -0.00001  -0.00001
  43       20D+1        0.00000  -0.00000  -0.00001   0.00000  -0.00001
  44       20D-1       -0.00001  -0.00000  -0.00001   0.00000   0.00001
  45       20D+2       -0.00000   0.00001  -0.00003   0.00002   0.00001
  46       20D-2        0.00000  -0.00003  -0.00004   0.00007   0.00002
  47       21D 0       -0.00000  -0.00003  -0.00007   0.00012   0.00003
  48       21D+1       -0.00001   0.00001   0.00007  -0.00001   0.00004
  49       21D-1        0.00003   0.00000   0.00007  -0.00000  -0.00005
  50       21D+2        0.00002  -0.00003   0.00042  -0.00022  -0.00010
  51       21D-2       -0.00000   0.00006   0.00036  -0.00049  -0.00012
  52       22F 0        0.00000   0.00000  -0.00000  -0.00001  -0.00002
  53       22F+1        0.00000  -0.00000  -0.00001  -0.00001  -0.00002
  54       22F-1       -0.00000  -0.00000  -0.00001   0.00001   0.00002
  55       22F+2        0.00000   0.00000  -0.00000   0.00001   0.00000
  56       22F-2       -0.00000   0.00000   0.00001  -0.00003   0.00004
  57       22F+3       -0.00000   0.00000  -0.00002   0.00002   0.00001
  58       22F-3        0.00000   0.00000   0.00001   0.00003   0.00000
  59 2   C  1S         -0.00000  -0.00000  -0.00000  -0.00000   0.00000
  60        2S          0.00000   0.00000   0.00001   0.00000  -0.00000
  61        2PX         0.00000  -0.00000   0.00001  -0.00001   0.00000
  62        2PY         0.00000   0.00000   0.00003   0.00001  -0.00000
  63        2PZ         0.00000   0.00000  -0.00002   0.00000  -0.00000
  64        3S         -0.00001  -0.00000   0.00003   0.00000   0.00005
  65        3PX        -0.00000   0.00000  -0.00005   0.00007   0.00000
  66        3PY        -0.00000  -0.00001  -0.00014  -0.00006   0.00003
  67        3PZ        -0.00000  -0.00000   0.00009  -0.00001  -0.00001
  68        4S          0.00004  -0.00001  -0.00067  -0.00015   0.00005
  69        4PX        -0.00000   0.00002  -0.00018  -0.00004   0.00011
  70        4PY         0.00002  -0.00000  -0.00019   0.00006  -0.00001
  71        4PZ        -0.00001   0.00000   0.00004   0.00015   0.00048
  72        5S          0.00041   0.00203   0.00126  -0.00037   0.00010
  73        5PX         0.00016  -0.00000  -0.00025  -0.00006  -0.00012
  74        5PY         0.00001   0.00011   0.00029   0.00012  -0.00029
  75        5PZ        -0.00014  -0.00035  -0.00012   0.00001  -0.00003
  76        6D 0        0.00000  -0.00000   0.00002   0.00001  -0.00001
  77        6D+1        0.00000  -0.00000   0.00001  -0.00002   0.00001
  78        6D-1       -0.00000   0.00000   0.00005   0.00001   0.00001
  79        6D+2        0.00000  -0.00000   0.00003   0.00001  -0.00000
  80        6D-2       -0.00000   0.00000  -0.00007   0.00001   0.00005
  81 3   C  1S         -0.00000   0.00000  -0.00000   0.00000   0.00000
  82        2S          0.00000  -0.00000   0.00001  -0.00000  -0.00000
  83        2PX         0.00000  -0.00000   0.00001  -0.00000   0.00000
  84        2PY         0.00000  -0.00000   0.00004  -0.00001  -0.00001
  85        2PZ         0.00000  -0.00000   0.00000   0.00000  -0.00001
  86        3S         -0.00000   0.00001   0.00006   0.00003  -0.00001
  87        3PX        -0.00000   0.00000  -0.00002   0.00001  -0.00001
  88        3PY        -0.00000   0.00000  -0.00014   0.00004   0.00003
  89        3PZ        -0.00000   0.00000  -0.00003  -0.00001   0.00006
  90        4S          0.00001  -0.00007  -0.00018   0.00018   0.00046
  91        4PX        -0.00000  -0.00000  -0.00006   0.00015  -0.00010
  92        4PY         0.00000  -0.00004  -0.00014  -0.00015   0.00011
  93        4PZ        -0.00000   0.00000  -0.00001   0.00008  -0.00013
  94        5S          0.00004  -0.00226  -0.00111   0.00091  -0.00049
  95        5PX         0.00002   0.00015  -0.00001  -0.00020   0.00002
  96        5PY         0.00000  -0.00040  -0.00032   0.00001  -0.00013
  97        5PZ        -0.00014   0.00000   0.00008  -0.00007  -0.00027
  98        6D 0        0.00000  -0.00000   0.00004  -0.00003  -0.00001
  99        6D+1        0.00000   0.00000   0.00000   0.00001  -0.00001
 100        6D-1       -0.00000  -0.00000  -0.00001  -0.00001   0.00002
 101        6D+2        0.00000   0.00000   0.00007  -0.00000  -0.00001
 102        6D-2        0.00000   0.00000  -0.00004   0.00003   0.00000
 103 4   C  1S          0.00000  -0.00000  -0.00000   0.00000  -0.00000
 104        2S         -0.00000   0.00000   0.00000  -0.00000   0.00000
 105        2PX        -0.00000   0.00000   0.00001  -0.00001  -0.00001
 106        2PY        -0.00000   0.00000   0.00003   0.00000   0.00001
 107        2PZ         0.00000   0.00000   0.00003  -0.00001   0.00000
 108        3S          0.00001  -0.00000   0.00011  -0.00000  -0.00000
 109        3PX         0.00000  -0.00000  -0.00003   0.00003   0.00003
 110        3PY         0.00000  -0.00001  -0.00011  -0.00000  -0.00005
 111        3PZ        -0.00000  -0.00000  -0.00008   0.00004  -0.00001
 112        4S         -0.00004  -0.00000  -0.00064   0.00042  -0.00056
 113        4PX         0.00000   0.00002  -0.00015   0.00002  -0.00007
 114        4PY        -0.00002  -0.00001  -0.00023   0.00009   0.00001
 115        4PZ        -0.00001   0.00002  -0.00022  -0.00010  -0.00007
 116        5S         -0.00025   0.00109   0.00142  -0.00200   0.00071
 117        5PX        -0.00017   0.00000  -0.00020  -0.00015   0.00002
 118        5PY        -0.00000   0.00002   0.00022  -0.00016   0.00038
 119        5PZ        -0.00016   0.00022   0.00005  -0.00042   0.00004
 120        6D 0        0.00000   0.00000   0.00002   0.00000   0.00002
 121        6D+1        0.00000   0.00000  -0.00003   0.00001   0.00002
 122        6D-1       -0.00000  -0.00000  -0.00006   0.00000  -0.00001
 123        6D+2        0.00000   0.00000   0.00004   0.00000   0.00001
 124        6D-2        0.00000   0.00000  -0.00004   0.00003  -0.00002
 125 5   C  1S         -0.00000  -0.00000  -0.00000  -0.00000  -0.00000
 126        2S          0.00000   0.00000   0.00001   0.00000   0.00000
 127        2PX        -0.00000   0.00000   0.00003  -0.00001   0.00000
 128        2PY         0.00000  -0.00000   0.00002   0.00001  -0.00000
 129        2PZ        -0.00000  -0.00000   0.00003   0.00001  -0.00001
 130        3S         -0.00000  -0.00001   0.00004  -0.00000  -0.00005
 131        3PX         0.00000  -0.00000  -0.00012   0.00002  -0.00003
 132        3PY        -0.00000  -0.00000  -0.00008  -0.00003   0.00001
 133        3PZ         0.00000  -0.00000  -0.00012  -0.00007   0.00001
 134        4S          0.00006   0.00003  -0.00074  -0.00032   0.00017
 135        4PX        -0.00001   0.00002  -0.00022  -0.00006   0.00034
 136        4PY        -0.00001   0.00001  -0.00025   0.00009  -0.00038
 137        4PZ         0.00002  -0.00000   0.00000   0.00004   0.00033
 138        5S          0.00168   0.00054  -0.00162   0.00336  -0.00308
 139        5PX        -0.00004   0.00009  -0.00041   0.00023   0.00003
 140        5PY         0.00040   0.00013   0.00025   0.00014  -0.00023
 141        5PZ         0.00051   0.00011   0.00008   0.00075  -0.00065
 142        6D 0        0.00000  -0.00000   0.00002  -0.00001   0.00003
 143        6D+1       -0.00000  -0.00000  -0.00005  -0.00001   0.00001
 144        6D-1        0.00000   0.00000  -0.00001   0.00000   0.00001
 145        6D+2        0.00000  -0.00000  -0.00003   0.00001   0.00001
 146        6D-2       -0.00000   0.00000  -0.00008  -0.00002  -0.00003
 147 6   C  1S          0.00000  -0.00000  -0.00000  -0.00000   0.00000
 148        2S         -0.00000   0.00000   0.00002   0.00000  -0.00000
 149        2PX         0.00000   0.00000   0.00003  -0.00001  -0.00001
 150        2PY        -0.00000  -0.00000   0.00001   0.00000   0.00001
 151        2PZ         0.00000   0.00000  -0.00001  -0.00000  -0.00002
 152        3S          0.00000  -0.00001  -0.00003  -0.00006   0.00001
 153        3PX        -0.00000  -0.00000  -0.00016  -0.00001   0.00005
 154        3PY         0.00000   0.00000  -0.00005  -0.00001  -0.00004
 155        3PZ         0.00000  -0.00000   0.00005   0.00002   0.00008
 156        4S         -0.00007   0.00004  -0.00056   0.00029   0.00008
 157        4PX         0.00000   0.00003  -0.00006   0.00042  -0.00010
 158        4PY         0.00001   0.00000  -0.00037  -0.00038   0.00017
 159        4PZ         0.00002   0.00001  -0.00017  -0.00036   0.00000
 160        5S         -0.00184  -0.00086  -0.00217  -0.00253   0.00272
 161        5PX        -0.00007  -0.00011  -0.00041  -0.00002   0.00007
 162        5PY        -0.00030   0.00025   0.00013  -0.00018   0.00022
 163        5PZ         0.00052   0.00001  -0.00007   0.00059  -0.00079
 164        6D 0       -0.00000  -0.00000   0.00006   0.00002  -0.00003
 165        6D+1        0.00000   0.00000   0.00002  -0.00000   0.00002
 166        6D-1        0.00000  -0.00000  -0.00001  -0.00002   0.00000
 167        6D+2       -0.00000  -0.00000  -0.00002   0.00003   0.00000
 168        6D-2        0.00000   0.00000  -0.00007  -0.00004  -0.00000
 169 7   H  1S         -0.00000  -0.00000  -0.00003   0.00002  -0.00002
 170        2S          0.00000   0.00000   0.00006  -0.00012   0.00008
 171        3S         -0.00000  -0.00003  -0.00007   0.00007   0.00004
 172 8   H  1S         -0.00000  -0.00000  -0.00003  -0.00000  -0.00002
 173        2S          0.00001   0.00001   0.00011   0.00004   0.00016
 174        3S         -0.00012  -0.00006   0.00017   0.00005   0.00047
 175 9   H  1S          0.00000  -0.00000  -0.00003  -0.00002   0.00001
 176        2S         -0.00001   0.00001   0.00014   0.00016  -0.00006
 177        3S          0.00012  -0.00002   0.00029   0.00058  -0.00019
 178 10  H  1S          0.00000  -0.00000  -0.00003   0.00001   0.00003
 179        2S         -0.00000   0.00001   0.00010  -0.00004  -0.00020
 180        3S         -0.00000  -0.00006  -0.00000   0.00006  -0.00020
 181 11  H  1S         -0.00000   0.00000  -0.00002   0.00002   0.00001
 182        2S          0.00000  -0.00000   0.00002  -0.00011  -0.00002
 183        3S         -0.00000   0.00005   0.00004  -0.00008   0.00006
 184 12  C  1S         -0.00000   0.00000  -0.00000   0.00000   0.00000
 185        2S          0.00000  -0.00000   0.00000   0.00000  -0.00000
 186        2PX         0.00000   0.00001   0.00000  -0.00000  -0.00001
 187        2PY        -0.00000  -0.00001   0.00004   0.00000   0.00001
 188        2PZ        -0.00000  -0.00000   0.00002  -0.00001   0.00000
 189        3S         -0.00001   0.00004  -0.00013  -0.00001  -0.00001
 190        3PX        -0.00001  -0.00003   0.00003   0.00002   0.00004
 191        3PY         0.00001   0.00006  -0.00011  -0.00002  -0.00005
 192        3PZ         0.00000   0.00001  -0.00004   0.00004  -0.00001
 193        4S          0.00029  -0.00027   0.00071  -0.00069   0.00067
 194        4PX         0.00015   0.00014   0.00013  -0.00028  -0.00012
 195        4PY        -0.00014  -0.00016  -0.00037   0.00021  -0.00000
 196        4PZ        -0.00017   0.00004  -0.00056   0.00031  -0.00018
 197        5S          0.00453  -0.00214  -0.00721   0.00947   0.00049
 198        5PX        -0.00046   0.00084  -0.00030  -0.00055   0.00127
 199        5PY         0.00021  -0.00061   0.00089  -0.00067  -0.00110
 200        5PZ        -0.00073   0.00065   0.00112  -0.00185  -0.00012
 201        6D 0       -0.00000  -0.00002  -0.00003  -0.00001  -0.00001
 202        6D+1       -0.00000   0.00000   0.00001   0.00000  -0.00001
 203        6D-1        0.00000  -0.00000   0.00006   0.00000   0.00001
 204        6D+2        0.00000   0.00000  -0.00005   0.00000  -0.00001
 205        6D-2       -0.00001  -0.00000   0.00004  -0.00003   0.00001
 206 13  C  1S          0.00000   0.00000   0.00000   0.00000   0.00000
 207        2S         -0.00000  -0.00000  -0.00001  -0.00000  -0.00000
 208        2PX        -0.00000  -0.00000   0.00002   0.00000   0.00000
 209        2PY         0.00000   0.00000   0.00001   0.00001  -0.00000
 210        2PZ        -0.00000  -0.00000   0.00003   0.00001  -0.00001
 211        3S          0.00002   0.00003  -0.00003  -0.00002   0.00005
 212        3PX         0.00000   0.00001  -0.00006  -0.00002  -0.00002
 213        3PY        -0.00000  -0.00001  -0.00007  -0.00004   0.00001
 214        3PZ         0.00001   0.00000  -0.00012  -0.00007   0.00001
 215        4S         -0.00038  -0.00021  -0.00005   0.00116  -0.00022
 216        4PX         0.00013   0.00009  -0.00003  -0.00027   0.00031
 217        4PY        -0.00014  -0.00005  -0.00026   0.00012  -0.00039
 218        4PZ         0.00006   0.00000   0.00004  -0.00009   0.00038
 219        5S         -0.00048  -0.00171   0.00161  -0.00248  -0.00342
 220        5PX         0.00011   0.00038  -0.00017   0.00034   0.00084
 221        5PY         0.00001  -0.00017   0.00016   0.00001  -0.00062
 222        5PZ         0.00009  -0.00022   0.00037   0.00023  -0.00034
 223        6D 0       -0.00000  -0.00000  -0.00001   0.00001  -0.00003
 224        6D+1        0.00000  -0.00001   0.00005   0.00002  -0.00000
 225        6D-1       -0.00000   0.00000   0.00001   0.00001  -0.00001
 226        6D+2        0.00000  -0.00000   0.00002  -0.00001  -0.00001
 227        6D-2        0.00000   0.00000   0.00007   0.00003   0.00003
 228 14  C  1S         -0.00000   0.00000   0.00000   0.00000  -0.00000
 229        2S          0.00000  -0.00000  -0.00001  -0.00001   0.00000
 230        2PX         0.00000  -0.00000   0.00002  -0.00001  -0.00000
 231        2PY        -0.00000   0.00000   0.00001   0.00000   0.00001
 232        2PZ        -0.00000   0.00000  -0.00001   0.00000  -0.00002
 233        3S         -0.00002   0.00003   0.00003   0.00007  -0.00003
 234        3PX        -0.00001   0.00001  -0.00010  -0.00002   0.00003
 235        3PY         0.00000  -0.00001  -0.00004  -0.00002  -0.00004
 236        3PZ         0.00001   0.00000   0.00006   0.00001   0.00008
 237        4S          0.00036  -0.00028  -0.00017   0.00012   0.00026
 238        4PX        -0.00013   0.00012   0.00014   0.00028  -0.00016
 239        4PY         0.00015  -0.00009  -0.00040  -0.00051   0.00016
 240        4PZ         0.00003  -0.00006  -0.00012  -0.00047   0.00006
 241        5S          0.00019   0.00121   0.00156   0.00492   0.00349
 242        5PX        -0.00009  -0.00023  -0.00005  -0.00078  -0.00077
 243        5PY        -0.00004   0.00036   0.00007   0.00061   0.00070
 244        5PZ         0.00011  -0.00013  -0.00040  -0.00021  -0.00067
 245        6D 0        0.00000   0.00000  -0.00005  -0.00003   0.00003
 246        6D+1        0.00000   0.00000  -0.00003  -0.00001  -0.00002
 247        6D-1        0.00000  -0.00000   0.00002   0.00001  -0.00000
 248        6D+2       -0.00000  -0.00000   0.00001  -0.00002   0.00000
 249        6D-2       -0.00000   0.00001   0.00007   0.00006   0.00000
 250 15  C  1S          0.00000   0.00000   0.00000   0.00000  -0.00000
 251        2S         -0.00000  -0.00000  -0.00000   0.00000   0.00000
 252        2PX        -0.00000   0.00000   0.00000  -0.00001   0.00000
 253        2PY         0.00000  -0.00001   0.00004   0.00002  -0.00000
 254        2PZ        -0.00000   0.00001  -0.00002   0.00000   0.00000
 255        3S          0.00001   0.00001  -0.00008  -0.00005  -0.00005
 256        3PX         0.00001  -0.00002   0.00002   0.00005  -0.00002
 257        3PY        -0.00001   0.00006  -0.00015  -0.00008   0.00002
 258        3PZ         0.00001  -0.00002   0.00006   0.00000  -0.00001
 259        4S         -0.00024   0.00004   0.00078   0.00053   0.00005
 260        4PX        -0.00012   0.00005   0.00003  -0.00032   0.00009
 261        4PY         0.00010  -0.00009  -0.00035   0.00020   0.00008
 262        4PZ        -0.00019   0.00008   0.00038  -0.00002   0.00041
 263        5S         -0.00411  -0.00176  -0.00685   0.00914   0.00052
 264        5PX         0.00065  -0.00021  -0.00031  -0.00233  -0.00157
 265        5PY        -0.00038   0.00055   0.00077   0.00142   0.00120
 266        5PZ        -0.00054  -0.00046  -0.00123   0.00181  -0.00015
 267        6D 0        0.00000  -0.00002  -0.00002  -0.00001   0.00001
 268        6D+1       -0.00000  -0.00000   0.00000   0.00001  -0.00001
 269        6D-1        0.00000  -0.00000  -0.00006  -0.00002  -0.00000
 270        6D+2       -0.00000   0.00000  -0.00004  -0.00001   0.00000
 271        6D-2        0.00001  -0.00001   0.00007  -0.00002  -0.00005
 272 16  C  1S         -0.00000   0.00000  -0.00000   0.00000   0.00000
 273        2S          0.00000  -0.00001   0.00001  -0.00000  -0.00000
 274        2PX         0.00000  -0.00000  -0.00002   0.00002   0.00000
 275        2PY        -0.00000   0.00001   0.00003  -0.00001  -0.00001
 276        2PZ        -0.00000  -0.00000   0.00000   0.00001  -0.00001
 277        3S         -0.00000   0.00012  -0.00022   0.00003   0.00003
 278        3PX        -0.00000   0.00002   0.00012  -0.00010  -0.00003
 279        3PY         0.00000  -0.00005  -0.00008   0.00006   0.00003
 280        3PZ         0.00000   0.00000  -0.00001  -0.00002   0.00004
 281        4S          0.00003  -0.00228   0.00159  -0.00090  -0.00055
 282        4PX        -0.00002   0.00083  -0.00163   0.00144   0.00003
 283        4PY         0.00001  -0.00092   0.00064  -0.00113   0.00010
 284        4PZ        -0.00007   0.00027  -0.00022   0.00049  -0.00012
 285        5S         -0.00002   0.00579   0.01336  -0.01226  -0.00172
 286        5PX         0.00004  -0.00066   0.00245  -0.00353   0.00007
 287        5PY        -0.00005  -0.00230  -0.00665   0.00760   0.00075
 288        5PZ        -0.00315   0.00142   0.00057   0.00083   0.00324
 289        6D 0       -0.00000   0.00001  -0.00002   0.00003   0.00001
 290        6D+1       -0.00000   0.00000  -0.00001  -0.00000   0.00001
 291        6D-1        0.00000   0.00000   0.00001   0.00000  -0.00002
 292        6D+2       -0.00000   0.00003  -0.00006  -0.00000   0.00001
 293        6D-2       -0.00000   0.00003   0.00001   0.00000   0.00001
 294 17  C  1S          0.00000   0.00000   0.00000  -0.00000  -0.00000
 295        2S         -0.00000   0.00000  -0.00001   0.00001   0.00000
 296        2PX         0.00000   0.00001  -0.00001   0.00000  -0.00000
 297        2PY         0.00000   0.00001   0.00001   0.00000   0.00000
 298        2PZ        -0.00001   0.00000  -0.00000   0.00000  -0.00000
 299        3S          0.00000  -0.00005   0.00008  -0.00013  -0.00004
 300        3PX        -0.00000  -0.00008   0.00005  -0.00001   0.00000
 301        3PY        -0.00000   0.00005  -0.00010   0.00000  -0.00001
 302        3PZ         0.00004  -0.00001   0.00001  -0.00000   0.00000
 303        4S         -0.00003   0.00128  -0.00150   0.00221   0.00040
 304        4PX        -0.00003   0.00179  -0.00128   0.00080  -0.00001
 305        4PY         0.00003  -0.00105   0.00166  -0.00085  -0.00002
 306        4PZ         0.00004   0.00006  -0.00013  -0.00008   0.00002
 307        5S          0.00015   0.00663   0.01285  -0.00848  -0.00142
 308        5PX        -0.00006  -0.00081  -0.00153  -0.00320  -0.00039
 309        5PY         0.00019   0.00279   0.00558  -0.00077  -0.00035
 310        5PZ         0.00033  -0.00126  -0.00047  -0.00091  -0.00263
 311        6D 0       -0.00000  -0.00005   0.00001  -0.00001  -0.00000
 312        6D+1       -0.00001   0.00001  -0.00000  -0.00000   0.00000
 313        6D-1        0.00004  -0.00000   0.00000  -0.00000  -0.00000
 314        6D+2       -0.00000   0.00002   0.00001  -0.00002  -0.00001
 315        6D-2       -0.00000   0.00000   0.00000  -0.00002  -0.00000
 316 18  C  1S         -0.00000   0.00000   0.00000  -0.00000   0.00000
 317        2S          0.00000  -0.00000  -0.00000   0.00000  -0.00000
 318        2PX        -0.00001  -0.00000  -0.00000   0.00001   0.00000
 319        2PY        -0.00001   0.00001   0.00001  -0.00001  -0.00001
 320        2PZ        -0.00001  -0.00000   0.00001  -0.00000   0.00000
 321        3S         -0.00004   0.00002   0.00002   0.00001   0.00002
 322        3PX         0.00002   0.00005   0.00001  -0.00003  -0.00001
 323        3PY        -0.00001  -0.00003  -0.00005   0.00006   0.00004
 324        3PZ         0.00001   0.00003  -0.00003   0.00001  -0.00000
 325        4S         -0.00019   0.00031  -0.00060  -0.00017  -0.00021
 326        4PX        -0.00028  -0.00028  -0.00006   0.00002   0.00016
 327        4PY        -0.00005   0.00027   0.00008  -0.00011  -0.00016
 328        4PZ         0.00032   0.00017  -0.00028  -0.00012  -0.00014
 329        5S         -0.00369  -0.00433  -0.00434   0.00095   0.00037
 330        5PX         0.00021  -0.00093  -0.00013  -0.00078  -0.00124
 331        5PY         0.00006   0.00025  -0.00009   0.00117   0.00043
 332        5PZ        -0.00080  -0.00101  -0.00089  -0.00002   0.00015
 333        6D 0        0.00001   0.00001  -0.00003   0.00001   0.00001
 334        6D+1        0.00003   0.00001   0.00001  -0.00001  -0.00000
 335        6D-1        0.00002  -0.00001  -0.00001   0.00000  -0.00000
 336        6D+2       -0.00000   0.00002  -0.00001   0.00000  -0.00000
 337        6D-2       -0.00003   0.00004  -0.00001   0.00001   0.00001
 338 19  H  1S         -0.00000   0.00000   0.00003   0.00002  -0.00001
 339        2S          0.00001  -0.00001  -0.00015  -0.00022   0.00006
 340        3S          0.00007  -0.00006  -0.00013  -0.00055   0.00004
 341 20  H  1S          0.00000   0.00000   0.00002   0.00001   0.00003
 342        2S         -0.00001  -0.00000  -0.00010  -0.00006  -0.00020
 343        3S         -0.00006   0.00002  -0.00003   0.00001  -0.00022
 344 21  H  1S          0.00001  -0.00001   0.00002  -0.00000  -0.00003
 345        2S         -0.00007   0.00004  -0.00004  -0.00003   0.00017
 346        3S          0.00003   0.00002   0.00001  -0.00025   0.00027
 347 22  Co 1S         -0.00000   0.00001  -0.00000   0.00000   0.00000
 348        2S         -0.00000   0.00001   0.00000  -0.00000  -0.00000
 349        3S         -0.00000   0.00000  -0.00000   0.00000   0.00000
 350        4S          0.00000  -0.00003   0.00000  -0.00000  -0.00000
 351        5S          0.00000  -0.00003  -0.00001   0.00001   0.00000
 352        6S         -0.00000  -0.00000   0.00001  -0.00001  -0.00000
 353        7S          0.00000  -0.00000  -0.00001   0.00002  -0.00000
 354        8S         -0.00000  -0.00041  -0.00039   0.00009  -0.00002
 355        9S         -0.00019   0.00108  -0.00131   0.00297   0.00112
 356       10S         -0.00000  -0.00004  -0.00010  -0.00004  -0.00003
 357       11PX        -0.06878   0.55616   0.00000  -0.00000  -0.00000
 358       11PY         0.02589  -0.49475   0.00000  -0.00000  -0.00000
 359       11PZ         0.74390   0.06864   0.00000   0.00000  -0.00000
 360       12PX        -0.02725   0.22034  -0.00000   0.00000   0.00000
 361       12PY         0.01026  -0.19600  -0.00001   0.00000   0.00000
 362       12PZ         0.29474   0.02719  -0.00000  -0.00000   0.00000
 363       13PX        -0.00535   0.04326   0.00000  -0.00001  -0.00000
 364       13PY         0.00201  -0.03853   0.00002  -0.00000  -0.00000
 365       13PZ         0.05786   0.00534   0.00000   0.00000  -0.00001
 366       14PX         0.00053  -0.00426  -0.00000   0.00002   0.00000
 367       14PY        -0.00020   0.00386  -0.00003   0.00001   0.00000
 368       14PZ        -0.00570  -0.00053  -0.00000  -0.00000   0.00001
 369       15PX        -0.00024   0.00190   0.00001  -0.00002  -0.00000
 370       15PY         0.00009  -0.00182   0.00005  -0.00002  -0.00001
 371       15PZ         0.00255   0.00024   0.00000   0.00000  -0.00002
 372       16PX         0.00012  -0.00087  -0.00006   0.00001  -0.00001
 373       16PY        -0.00003   0.00125   0.00013  -0.00003  -0.00001
 374       16PZ        -0.00129  -0.00013  -0.00001  -0.00001   0.00003
 375       17PX         0.00002  -0.00099   0.00052   0.00029   0.00023
 376       17PY         0.00037  -0.00289   0.00190  -0.00088  -0.00070
 377       17PZ         0.00125  -0.00008   0.00020  -0.00000  -0.00088
 378       18D 0       -0.00000  -0.00000   0.00000   0.00000   0.00000
 379       18D+1       -0.00001  -0.00000   0.00000   0.00000  -0.00000
 380       18D-1       -0.00001  -0.00000   0.00000  -0.00000   0.00000
 381       18D+2        0.00000  -0.00002   0.00000   0.00000   0.00000
 382       18D-2        0.00000  -0.00001   0.00000   0.00000   0.00000
 383       19D 0       -0.00000  -0.00000  -0.00000  -0.00000  -0.00000
 384       19D+1        0.00000   0.00000  -0.00000  -0.00000  -0.00000
 385       19D-1        0.00001   0.00000  -0.00000   0.00000  -0.00000
 386       19D+2       -0.00000   0.00001  -0.00001  -0.00000  -0.00000
 387       19D-2       -0.00000   0.00002  -0.00000  -0.00001  -0.00000
 388       20D 0        0.00000   0.00001   0.00002   0.00000   0.00000
 389       20D+1       -0.00000  -0.00000   0.00000  -0.00000   0.00000
 390       20D-1       -0.00002  -0.00001   0.00000  -0.00000   0.00001
 391       20D+2        0.00000  -0.00004   0.00005  -0.00001  -0.00000
 392       20D-2        0.00000  -0.00005  -0.00000   0.00002   0.00000
 393       21D 0        0.00001  -0.00009  -0.00004   0.00003  -0.00000
 394       21D+1        0.00013   0.00007   0.00000  -0.00002  -0.00008
 395       21D-1        0.00021   0.00009  -0.00001   0.00007  -0.00010
 396       21D+2       -0.00006   0.00054  -0.00018   0.00010   0.00005
 397       21D-2       -0.00002   0.00047   0.00002   0.00003   0.00007
 398       22F 0        0.00002   0.00000  -0.00000  -0.00000   0.00000
 399       22F+1       -0.00000   0.00001  -0.00000   0.00000   0.00000
 400       22F-1       -0.00000   0.00000  -0.00000  -0.00000  -0.00000
 401       22F+2        0.00001  -0.00000   0.00000   0.00000   0.00000
 402       22F-2       -0.00002  -0.00000   0.00000  -0.00000  -0.00000
 403       22F+3       -0.00000  -0.00001  -0.00000   0.00000   0.00000
 404       22F-3        0.00000  -0.00001  -0.00000  -0.00000  -0.00000
 405 23  C  1S          0.00000  -0.00000   0.00000   0.00000  -0.00000
 406        2S         -0.00000   0.00000  -0.00000   0.00000   0.00000
 407        2PX        -0.00001  -0.00001   0.00000   0.00000  -0.00000
 408        2PY        -0.00001   0.00000   0.00000   0.00000  -0.00000
 409        2PZ        -0.00001  -0.00001   0.00000  -0.00000  -0.00000
 410        3S          0.00004   0.00001   0.00000   0.00001  -0.00000
 411        3PX        -0.00001   0.00007   0.00000  -0.00000   0.00000
 412        3PY         0.00001  -0.00003  -0.00001  -0.00000   0.00000
 413        3PZ         0.00000   0.00001  -0.00000   0.00000   0.00000
 414        4S          0.00016  -0.00024   0.00006  -0.00005   0.00002
 415        4PX         0.00001  -0.00004   0.00000   0.00003  -0.00001
 416        4PY        -0.00012   0.00008  -0.00001   0.00005  -0.00001
 417        4PZ         0.00034   0.00021  -0.00004   0.00003   0.00001
 418        5S         -0.00045  -0.00108   0.00126  -0.00306  -0.00100
 419        5PX         0.00025  -0.00030   0.00006  -0.00003   0.00059
 420        5PY         0.00003   0.00037  -0.00018   0.00016  -0.00033
 421        5PZ         0.00013   0.00033  -0.00023   0.00063   0.00010
 422        6D 0       -0.00001  -0.00000  -0.00000  -0.00000  -0.00000
 423        6D+1       -0.00002  -0.00003  -0.00000  -0.00000  -0.00000
 424        6D-1       -0.00003   0.00000   0.00000  -0.00000  -0.00000
 425        6D+2       -0.00001  -0.00002  -0.00000   0.00000   0.00000
 426        6D-2        0.00002   0.00000   0.00000  -0.00000   0.00000
 427 24  C  1S          0.00000  -0.00000   0.00000  -0.00000  -0.00000
 428        2S         -0.00000   0.00001  -0.00000   0.00000   0.00000
 429        2PX        -0.00001   0.00000  -0.00000   0.00000  -0.00000
 430        2PY        -0.00001   0.00001   0.00000  -0.00000   0.00000
 431        2PZ        -0.00001  -0.00000   0.00000  -0.00000   0.00000
 432        3S          0.00002  -0.00006   0.00001   0.00000  -0.00001
 433        3PX         0.00002   0.00001   0.00000  -0.00000   0.00000
 434        3PY        -0.00001   0.00001   0.00000  -0.00000  -0.00000
 435        3PZ         0.00005   0.00004  -0.00000   0.00001  -0.00000
 436        4S          0.00012  -0.00009  -0.00014  -0.00004   0.00008
 437        4PX        -0.00017   0.00017   0.00001   0.00000  -0.00004
 438        4PY         0.00009  -0.00011   0.00005  -0.00001  -0.00002
 439        4PZ        -0.00002  -0.00015   0.00001   0.00000   0.00000
 440        5S          0.00147   0.00077  -0.00116   0.00162   0.00230
 441        5PX         0.00004  -0.00009  -0.00004   0.00015   0.00013
 442        5PY        -0.00003  -0.00031   0.00026  -0.00021  -0.00055
 443        5PZ        -0.00036  -0.00021   0.00019  -0.00019   0.00024
 444        6D 0       -0.00002   0.00000   0.00000  -0.00000  -0.00000
 445        6D+1       -0.00001   0.00001   0.00000   0.00000  -0.00000
 446        6D-1       -0.00002  -0.00001  -0.00000   0.00000  -0.00000
 447        6D+2        0.00001  -0.00002  -0.00000   0.00000   0.00000
 448        6D-2        0.00000  -0.00002  -0.00000   0.00000   0.00000
 449 25  C  1S         -0.00000  -0.00000   0.00000  -0.00000  -0.00000
 450        2S          0.00000   0.00001  -0.00000   0.00000   0.00000
 451        2PX         0.00001  -0.00000  -0.00000  -0.00000   0.00000
 452        2PY         0.00001   0.00001   0.00000   0.00000   0.00000
 453        2PZ        -0.00001   0.00000  -0.00000  -0.00000   0.00000
 454        3S         -0.00002  -0.00006   0.00001  -0.00001  -0.00000
 455        3PX        -0.00003   0.00002   0.00000   0.00000  -0.00000
 456        3PY         0.00002   0.00000   0.00000  -0.00000   0.00000
 457        3PZ         0.00004  -0.00004   0.00000  -0.00000  -0.00000
 458        4S         -0.00018  -0.00004  -0.00015   0.00015  -0.00003
 459        4PX         0.00019   0.00011   0.00000   0.00001   0.00002
 460        4PY        -0.00007  -0.00009   0.00005  -0.00006  -0.00001
 461        4PZ         0.00005   0.00022  -0.00002   0.00004   0.00002
 462        5S         -0.00174   0.00126   0.00028   0.00050  -0.00085
 463        5PX         0.00004  -0.00012   0.00007   0.00011  -0.00004
 464        5PY         0.00004  -0.00033   0.00003  -0.00018   0.00033
 465        5PZ        -0.00037   0.00028  -0.00007  -0.00016   0.00012
 466        6D 0        0.00002  -0.00000  -0.00000   0.00000  -0.00000
 467        6D+1       -0.00002  -0.00001  -0.00000  -0.00000  -0.00000
 468        6D-1       -0.00002   0.00000   0.00000  -0.00000  -0.00000
 469        6D+2       -0.00000  -0.00002  -0.00000   0.00000   0.00000
 470        6D-2       -0.00000  -0.00003  -0.00000  -0.00000  -0.00000
 471 26  C  1S         -0.00000  -0.00000   0.00000   0.00000   0.00000
 472        2S          0.00000   0.00000  -0.00000  -0.00000  -0.00000
 473        2PX         0.00001  -0.00002   0.00000  -0.00000   0.00000
 474        2PY         0.00001   0.00000   0.00000   0.00000   0.00000
 475        2PZ        -0.00001   0.00000  -0.00000   0.00000   0.00000
 476        3S         -0.00004   0.00001  -0.00000   0.00002   0.00001
 477        3PX         0.00001   0.00006  -0.00000   0.00000   0.00000
 478        3PY        -0.00001  -0.00003  -0.00000  -0.00001  -0.00001
 479        3PZ         0.00001   0.00001   0.00000  -0.00000  -0.00000
 480        4S         -0.00017  -0.00019   0.00010  -0.00019  -0.00014
 481        4PX        -0.00010   0.00001  -0.00002   0.00004   0.00005
 482        4PY         0.00016   0.00004  -0.00002   0.00006   0.00007
 483        4PZ         0.00028  -0.00024   0.00005  -0.00007  -0.00003
 484        5S          0.00046  -0.00146   0.00074  -0.00194  -0.00131
 485        5PX        -0.00029  -0.00015   0.00013   0.00034  -0.00033
 486        5PY         0.00001   0.00031  -0.00025  -0.00007   0.00019
 487        5PZ         0.00005  -0.00046   0.00020  -0.00027  -0.00046
 488        6D 0        0.00001   0.00001   0.00000  -0.00000  -0.00000
 489        6D+1       -0.00002   0.00002   0.00000   0.00000   0.00000
 490        6D-1       -0.00003  -0.00000  -0.00000   0.00000   0.00000
 491        6D+2        0.00001  -0.00003  -0.00000  -0.00000  -0.00000
 492        6D-2       -0.00002   0.00001   0.00000   0.00000  -0.00000
 493 27  C  1S         -0.00000   0.00000   0.00000  -0.00000  -0.00000
 494        2S          0.00000  -0.00000  -0.00000   0.00000   0.00000
 495        2PX         0.00000  -0.00003   0.00000  -0.00000  -0.00000
 496        2PY        -0.00000  -0.00000   0.00000  -0.00000  -0.00000
 497        2PZ        -0.00001  -0.00000  -0.00000  -0.00000   0.00000
 498        3S         -0.00000   0.00003   0.00001  -0.00001  -0.00000
 499        3PX        -0.00001   0.00003  -0.00001   0.00000   0.00000
 500        3PY         0.00000  -0.00001  -0.00001   0.00002   0.00001
 501        3PZ         0.00006   0.00000   0.00000  -0.00000  -0.00001
 502        4S          0.00005   0.00008  -0.00005   0.00009   0.00002
 503        4PX         0.00000   0.00019   0.00004  -0.00001   0.00000
 504        4PY        -0.00001  -0.00014  -0.00004  -0.00003  -0.00002
 505        4PZ        -0.00009   0.00004   0.00001  -0.00003   0.00003
 506        5S         -0.00004   0.00364  -0.00240   0.00221   0.00093
 507        5PX         0.00005  -0.00042   0.00046  -0.00040  -0.00009
 508        5PY        -0.00000  -0.00006  -0.00004   0.00048   0.00019
 509        5PZ        -0.00026  -0.00007   0.00008   0.00024  -0.00077
 510        6D 0       -0.00001  -0.00001  -0.00000   0.00000   0.00000
 511        6D+1       -0.00003  -0.00000   0.00000   0.00000  -0.00000
 512        6D-1       -0.00000  -0.00000   0.00000  -0.00000   0.00000
 513        6D+2        0.00000  -0.00005  -0.00000   0.00000   0.00000
 514        6D-2       -0.00000   0.00002   0.00000  -0.00000  -0.00000
 515 28  H  1S          0.00000   0.00000   0.00000   0.00000   0.00000
 516        2S         -0.00001  -0.00010  -0.00001  -0.00003  -0.00001
 517        3S          0.00000  -0.00039   0.00005   0.00003  -0.00001
 518 29  H  1S          0.00001   0.00000  -0.00000  -0.00000   0.00000
 519        2S         -0.00015  -0.00003   0.00002   0.00000  -0.00001
 520        3S         -0.00029  -0.00009  -0.00007   0.00003   0.00006
 521 30  H  1S          0.00001  -0.00001  -0.00000  -0.00000   0.00000
 522        2S         -0.00007   0.00013   0.00001   0.00001  -0.00000
 523        3S         -0.00015   0.00013  -0.00005  -0.00001  -0.00009
 524 31  H  1S         -0.00001  -0.00001  -0.00000  -0.00000  -0.00000
 525        2S          0.00009   0.00012   0.00002  -0.00000   0.00001
 526        3S          0.00016   0.00012  -0.00009   0.00001   0.00006
 527 32  H  1S         -0.00001   0.00000  -0.00000  -0.00000  -0.00000
 528        2S          0.00014  -0.00005   0.00001   0.00001   0.00002
 529        3S          0.00027  -0.00011  -0.00004   0.00002  -0.00008
 530 33  C  1S          0.00000   0.00000   0.00000  -0.00000  -0.00000
 531        2S         -0.00000  -0.00000  -0.00000   0.00000   0.00000
 532        2PX         0.00001  -0.00001  -0.00000   0.00000   0.00000
 533        2PY         0.00001   0.00001   0.00001  -0.00001  -0.00000
 534        2PZ        -0.00001   0.00000  -0.00001   0.00001   0.00000
 535        3S          0.00004   0.00000   0.00003  -0.00000  -0.00001
 536        3PX        -0.00002   0.00006   0.00000  -0.00002  -0.00001
 537        3PY         0.00001  -0.00004  -0.00005   0.00005   0.00001
 538        3PZ         0.00000  -0.00003   0.00003  -0.00002  -0.00000
 539        4S          0.00014   0.00060  -0.00073   0.00024  -0.00004
 540        4PX         0.00022  -0.00019  -0.00009   0.00002  -0.00005
 541        4PY         0.00008   0.00025   0.00007  -0.00004  -0.00004
 542        4PZ         0.00037  -0.00031   0.00034  -0.00002   0.00004
 543        5S          0.00363  -0.00432  -0.00421   0.00167   0.00027
 544        5PX         0.00001  -0.00010  -0.00037   0.00009   0.00143
 545        5PY        -0.00010  -0.00057  -0.00015   0.00009  -0.00074
 546        5PZ        -0.00079   0.00092   0.00089  -0.00035   0.00029
 547        6D 0       -0.00001   0.00001  -0.00003   0.00001   0.00000
 548        6D+1        0.00003  -0.00001   0.00000   0.00000   0.00000
 549        6D-1        0.00002   0.00002   0.00000  -0.00000  -0.00000
 550        6D+2       -0.00000   0.00002  -0.00001  -0.00000   0.00000
 551        6D-2        0.00003   0.00003  -0.00001   0.00000  -0.00000
 552 34  C  1S          0.00000  -0.00000   0.00000   0.00000   0.00000
 553        2S          0.00000   0.00000  -0.00000  -0.00000  -0.00000
 554        2PX         0.00001  -0.00002   0.00000  -0.00000   0.00000
 555        2PY         0.00001  -0.00000  -0.00000   0.00001   0.00000
 556        2PZ        -0.00001   0.00000  -0.00000  -0.00000  -0.00000
 557        3S          0.00000  -0.00003   0.00005   0.00001   0.00001
 558        3PX         0.00002   0.00001   0.00000   0.00001  -0.00000
 559        3PY        -0.00002  -0.00001  -0.00000  -0.00002  -0.00001
 560        3PZ         0.00004   0.00003  -0.00000   0.00001   0.00000
 561        4S          0.00046  -0.00091   0.00003  -0.00011  -0.00014
 562        4PX         0.00000  -0.00008  -0.00005  -0.00006  -0.00006
 563        4PY         0.00016  -0.00019   0.00009   0.00003   0.00003
 564        4PZ        -0.00003  -0.00022   0.00003   0.00001   0.00001
 565        5S         -0.00509   0.00078  -0.00027  -0.00214   0.00472
 566        5PX        -0.00079   0.00008  -0.00015  -0.00029   0.00059
 567        5PY         0.00030  -0.00011   0.00009   0.00032  -0.00060
 568        5PZ         0.00053   0.00008   0.00004   0.00027  -0.00007
 569        6D 0       -0.00002   0.00000  -0.00000  -0.00000   0.00000
 570        6D+1        0.00002   0.00000   0.00001  -0.00001  -0.00000
 571        6D-1        0.00002  -0.00001  -0.00000   0.00001   0.00000
 572        6D+2       -0.00001   0.00004  -0.00000   0.00000  -0.00000
 573        6D-2       -0.00000  -0.00003   0.00001  -0.00000   0.00000
 574 35  C  1S         -0.00000  -0.00000   0.00000  -0.00000  -0.00000
 575        2S         -0.00000   0.00000  -0.00001   0.00000   0.00000
 576        2PX        -0.00001  -0.00002   0.00000  -0.00000  -0.00000
 577        2PY        -0.00001  -0.00000  -0.00000   0.00000   0.00000
 578        2PZ        -0.00001  -0.00001   0.00000  -0.00000  -0.00000
 579        3S         -0.00001  -0.00003   0.00006  -0.00002  -0.00001
 580        3PX        -0.00002   0.00001   0.00000   0.00001   0.00001
 581        3PY         0.00003  -0.00002  -0.00000  -0.00002  -0.00001
 582        3PZ         0.00004  -0.00003   0.00000   0.00000  -0.00000
 583        4S         -0.00041  -0.00085  -0.00015   0.00027   0.00029
 584        4PX         0.00002  -0.00010  -0.00010   0.00008   0.00009
 585        4PY        -0.00015  -0.00021   0.00014  -0.00007  -0.00006
 586        4PZ        -0.00002   0.00026  -0.00010   0.00012   0.00002
 587        5S          0.00527  -0.00240  -0.00000  -0.00277  -0.00506
 588        5PX         0.00071  -0.00051  -0.00007  -0.00072  -0.00066
 589        5PY        -0.00028   0.00027   0.00004   0.00040   0.00076
 590        5PZ         0.00068   0.00000  -0.00009   0.00024  -0.00036
 591        6D 0        0.00003   0.00000  -0.00000   0.00001   0.00000
 592        6D+1        0.00002   0.00001  -0.00001   0.00001   0.00000
 593        6D-1        0.00002   0.00001   0.00000  -0.00001  -0.00000
 594        6D+2        0.00001   0.00004  -0.00000   0.00000   0.00000
 595        6D-2        0.00000  -0.00003   0.00001  -0.00000  -0.00000
 596 36  H  1S         -0.00001   0.00000  -0.00000   0.00000   0.00001
 597        2S          0.00016   0.00001   0.00003  -0.00004  -0.00006
 598        3S          0.00037   0.00004  -0.00016   0.00001  -0.00006
 599 37  H  1S          0.00001  -0.00001   0.00001   0.00000  -0.00000
 600        2S         -0.00012   0.00016  -0.00003  -0.00002   0.00001
 601        3S          0.00001   0.00019   0.00000   0.00009  -0.00008
 602 38  H  1S         -0.00001  -0.00001   0.00001   0.00000   0.00000
 603        2S          0.00011   0.00016  -0.00003  -0.00001  -0.00002
 604        3S         -0.00001   0.00027  -0.00004   0.00018   0.00011
 605 39  H  1S          0.00001   0.00000  -0.00000   0.00000  -0.00000
 606        2S         -0.00016  -0.00000   0.00001  -0.00003   0.00001
 607        3S         -0.00038   0.00003  -0.00018  -0.00007  -0.00006
 608 40  H  1S         -0.00001  -0.00001   0.00002  -0.00001   0.00001
 609        2S          0.00007   0.00007   0.00003   0.00002  -0.00006
 610        3S         -0.00004  -0.00002   0.00015  -0.00023   0.00001
                          11        12        13        14        15
                           O         O         O         O         O
     Eigenvalues --   -10.23934 -10.22592 -10.22548 -10.22416 -10.22406
   1 1   Fe 1S         -0.00000   0.00000   0.00000  -0.00000  -0.00000
   2        2S          0.00000  -0.00000  -0.00000   0.00000   0.00000
   3        3S         -0.00000   0.00001   0.00000  -0.00000  -0.00000
   4        4S          0.00000  -0.00003  -0.00000   0.00000   0.00000
   5        5S         -0.00001   0.00007   0.00000  -0.00001  -0.00000
   6        6S          0.00004  -0.00019  -0.00000   0.00003   0.00001
   7        7S         -0.00008   0.00034   0.00001  -0.00005  -0.00002
   8        8S         -0.00043  -0.00016  -0.00008  -0.00124  -0.00036
   9        9S          0.00095  -0.01552   0.00096   0.00323   0.00068
  10       10S          0.00023  -0.00027  -0.00006   0.00046   0.00027
  11       11PX        -0.00000   0.00000  -0.00000   0.00000   0.00000
  12       11PY         0.00000   0.00000   0.00000   0.00000  -0.00000
  13       11PZ         0.00000   0.00000   0.00000  -0.00000   0.00000
  14       12PX         0.00001  -0.00001   0.00000  -0.00000  -0.00000
  15       12PY        -0.00003  -0.00001  -0.00000  -0.00000   0.00000
  16       12PZ        -0.00000  -0.00000  -0.00000   0.00000  -0.00000
  17       13PX        -0.00002   0.00005  -0.00001   0.00000   0.00000
  18       13PY         0.00009   0.00005   0.00001   0.00001  -0.00000
  19       13PZ         0.00000   0.00000   0.00000  -0.00000   0.00001
  20       14PX         0.00004  -0.00010   0.00001  -0.00001  -0.00001
  21       14PY        -0.00018  -0.00012  -0.00002  -0.00002   0.00001
  22       14PZ        -0.00000  -0.00001  -0.00001   0.00001  -0.00002
  23       15PX        -0.00005   0.00017  -0.00002   0.00002   0.00002
  24       15PY         0.00022   0.00024   0.00004   0.00002  -0.00002
  25       15PZ         0.00000   0.00001   0.00002  -0.00001   0.00003
  26       16PX        -0.00000  -0.00062   0.00008  -0.00020  -0.00014
  27       16PY         0.00057  -0.00128  -0.00007   0.00015   0.00016
  28       16PZ         0.00010   0.00003  -0.00013  -0.00002  -0.00011
  29       17PX        -0.00294  -0.00402   0.00086  -0.00090  -0.00043
  30       17PY        -0.00370  -0.01058  -0.00078   0.00421   0.00231
  31       17PZ         0.00069   0.00007  -0.00080   0.00068  -0.00310
  32       18D 0       -0.00000   0.00001   0.00000   0.00000   0.00000
  33       18D+1        0.00000   0.00000   0.00000   0.00000  -0.00000
  34       18D-1        0.00000   0.00000  -0.00001  -0.00000   0.00000
  35       18D+2       -0.00001   0.00000  -0.00000  -0.00000  -0.00000
  36       18D-2       -0.00000   0.00000  -0.00000  -0.00000  -0.00000
  37       19D 0        0.00002  -0.00002  -0.00000  -0.00001  -0.00000
  38       19D+1       -0.00000  -0.00000  -0.00001  -0.00000   0.00001
  39       19D-1       -0.00001  -0.00001   0.00003   0.00001  -0.00001
  40       19D+2        0.00007  -0.00001   0.00000   0.00001   0.00001
  41       19D-2        0.00002  -0.00002   0.00000   0.00001   0.00000
  42       20D 0       -0.00005   0.00006   0.00001   0.00003   0.00001
  43       20D+1        0.00001   0.00001   0.00002   0.00001  -0.00002
  44       20D-1        0.00002   0.00003  -0.00008  -0.00002   0.00003
  45       20D+2       -0.00024  -0.00001  -0.00002  -0.00004  -0.00001
  46       20D-2       -0.00007   0.00005  -0.00001  -0.00003  -0.00001
  47       21D 0       -0.00065   0.00037   0.00004  -0.00044  -0.00011
  48       21D+1       -0.00001  -0.00004   0.00017  -0.00019   0.00014
  49       21D-1        0.00004  -0.00007   0.00029  -0.00003  -0.00012
  50       21D+2       -0.00100   0.00085   0.00014  -0.00036  -0.00022
  51       21D-2        0.00037  -0.00058   0.00007   0.00050   0.00011
  52       22F 0       -0.00001  -0.00000  -0.00000  -0.00000   0.00000
  53       22F+1       -0.00001   0.00000   0.00000   0.00000   0.00000
  54       22F-1       -0.00003   0.00001   0.00000  -0.00001  -0.00000
  55       22F+2       -0.00000  -0.00000   0.00001  -0.00000  -0.00000
  56       22F-2        0.00000   0.00000  -0.00000  -0.00000   0.00000
  57       22F+3       -0.00002  -0.00000  -0.00000  -0.00001  -0.00000
  58       22F-3       -0.00004   0.00001   0.00000  -0.00001  -0.00001
  59 2   C  1S          0.00000  -0.00000  -0.00000   0.00000   0.00000
  60        2S         -0.00000  -0.00000   0.00000  -0.00000   0.00000
  61        2PX        -0.00000   0.00000   0.00001   0.00001   0.00000
  62        2PY         0.00001   0.00001  -0.00000  -0.00000   0.00000
  63        2PZ         0.00000  -0.00000  -0.00000  -0.00000   0.00000
  64        3S          0.00002   0.00001  -0.00005   0.00002   0.00001
  65        3PX         0.00003  -0.00001  -0.00002  -0.00003   0.00000
  66        3PY        -0.00005  -0.00002   0.00000   0.00001  -0.00002
  67        3PZ        -0.00002   0.00001   0.00001   0.00001  -0.00000
  68        4S          0.00010  -0.00001   0.00022  -0.00008  -0.00006
  69        4PX         0.00005  -0.00003   0.00011  -0.00004   0.00002
  70        4PY        -0.00019   0.00008   0.00008  -0.00010   0.00002
  71        4PZ        -0.00021   0.00003  -0.00006  -0.00006   0.00000
  72        5S         -0.00421   0.00169  -0.00324  -0.00322   0.00951
  73        5PX         0.00024  -0.00025   0.00027   0.00094   0.00001
  74        5PY        -0.00142   0.00005  -0.00054  -0.00067   0.00080
  75        5PZ         0.00018  -0.00022   0.00044  -0.00007  -0.00124
  76        6D 0        0.00001   0.00000   0.00000   0.00000  -0.00001
  77        6D+1       -0.00001   0.00000  -0.00000   0.00000  -0.00000
  78        6D-1        0.00002   0.00001   0.00000   0.00001   0.00000
  79        6D+2        0.00001   0.00001   0.00000   0.00000  -0.00000
  80        6D-2       -0.00001  -0.00001   0.00000  -0.00001  -0.00000
  81 3   C  1S          0.00001  -0.00000  -0.00000   0.00000   0.00000
  82        2S         -0.00000   0.00000   0.00000  -0.00000  -0.00000
  83        2PX        -0.00001  -0.00000  -0.00000   0.00000   0.00000
  84        2PY         0.00001   0.00000  -0.00000   0.00001   0.00000
  85        2PZ        -0.00000   0.00000   0.00001   0.00000  -0.00001
  86        3S          0.00023  -0.00002  -0.00001   0.00004   0.00002
  87        3PX         0.00003   0.00001   0.00001  -0.00002  -0.00001
  88        3PY        -0.00001  -0.00000   0.00000  -0.00005  -0.00002
  89        3PZ         0.00000  -0.00000  -0.00004  -0.00002   0.00003
  90        4S         -0.00170   0.00038   0.00007  -0.00043  -0.00020
  91        4PX         0.00019   0.00001  -0.00000   0.00005   0.00002
  92        4PY        -0.00081   0.00014   0.00001  -0.00006  -0.00002
  93        4PZ         0.00004   0.00001   0.00003   0.00006  -0.00011
  94        5S         -0.00132  -0.00523  -0.00275  -0.00133   0.00191
  95        5PX         0.00006   0.00015   0.00007   0.00016  -0.00009
  96        5PY        -0.00003  -0.00125  -0.00046   0.00025   0.00042
  97        5PZ        -0.00025  -0.00008   0.00043   0.00033  -0.00104
  98        6D 0       -0.00001  -0.00000  -0.00000   0.00000   0.00000
  99        6D+1        0.00000   0.00000  -0.00000  -0.00000   0.00000
 100        6D-1       -0.00000  -0.00000   0.00000   0.00000  -0.00001
 101        6D+2        0.00004   0.00000   0.00000   0.00001   0.00000
 102        6D-2        0.00002  -0.00000  -0.00000  -0.00000   0.00000
 103 4   C  1S          0.00000  -0.00000   0.00000   0.00000   0.00000
 104        2S         -0.00000  -0.00000  -0.00000  -0.00000  -0.00000
 105        2PX        -0.00000   0.00000  -0.00000   0.00000   0.00000
 106        2PY         0.00001   0.00000   0.00000   0.00000  -0.00000
 107        2PZ        -0.00000   0.00000   0.00000   0.00000   0.00000
 108        3S          0.00004   0.00000   0.00006   0.00002  -0.00001
 109        3PX         0.00003  -0.00001   0.00002  -0.00001  -0.00001
 110        3PY        -0.00005  -0.00001   0.00000  -0.00001   0.00002
 111        3PZ         0.00003  -0.00001   0.00000  -0.00000  -0.00001
 112        4S          0.00007   0.00010  -0.00036  -0.00015   0.00012
 113        4PX         0.00002   0.00001  -0.00008   0.00002  -0.00006
 114        4PY        -0.00018   0.00009  -0.00017  -0.00005   0.00001
 115        4PZ         0.00025  -0.00009  -0.00007   0.00000   0.00006
 116        5S         -0.00431   0.00412   0.00487   0.00637  -0.01131
 117        5PX         0.00019  -0.00063  -0.00012   0.00006   0.00082
 118        5PY        -0.00098   0.00070   0.00031   0.00048  -0.00096
 119        5PZ        -0.00036   0.00017   0.00087   0.00113  -0.00112
 120        6D 0        0.00002   0.00000  -0.00000  -0.00000   0.00000
 121        6D+1        0.00001  -0.00000  -0.00000  -0.00000  -0.00000
 122        6D-1       -0.00002  -0.00000  -0.00001  -0.00001  -0.00000
 123        6D+2        0.00002   0.00001   0.00000  -0.00000   0.00000
 124        6D-2       -0.00000  -0.00000   0.00000  -0.00000  -0.00001
 125 5   C  1S         -0.00000   0.00000  -0.00000   0.00000   0.00000
 126        2S          0.00000  -0.00000  -0.00000   0.00000  -0.00000
 127        2PX         0.00001   0.00001   0.00000  -0.00000   0.00000
 128        2PY         0.00000   0.00001   0.00001  -0.00000  -0.00000
 129        2PZ         0.00000   0.00001  -0.00000  -0.00000   0.00001
 130        3S         -0.00006   0.00004   0.00000   0.00001   0.00006
 131        3PX        -0.00005  -0.00005  -0.00000   0.00002  -0.00002
 132        3PY        -0.00002  -0.00003  -0.00003   0.00001   0.00001
 133        3PZ        -0.00002  -0.00005   0.00001   0.00001  -0.00003
 134        4S         -0.00011  -0.00035  -0.00004   0.00004  -0.00044
 135        4PX         0.00019   0.00006   0.00003  -0.00008  -0.00003
 136        4PY         0.00007   0.00000  -0.00002  -0.00005   0.00000
 137        4PZ         0.00001   0.00017  -0.00013   0.00004  -0.00004
 138        5S          0.00482  -0.00407  -0.00772  -0.00144   0.00461
 139        5PX         0.00077  -0.00083  -0.00063  -0.00078   0.00147
 140        5PY        -0.00013   0.00053   0.00042   0.00146  -0.00346
 141        5PZ         0.00036   0.00056  -0.00146  -0.00009  -0.00046
 142        6D 0       -0.00000   0.00001  -0.00000   0.00001  -0.00000
 143        6D+1       -0.00000  -0.00001  -0.00000  -0.00001   0.00000
 144        6D-1        0.00000  -0.00001  -0.00000   0.00000  -0.00000
 145        6D+2        0.00000  -0.00000   0.00000  -0.00000   0.00000
 146        6D-2       -0.00000  -0.00001  -0.00001   0.00000   0.00000
 147 6   C  1S         -0.00000   0.00000  -0.00000   0.00001  -0.00000
 148        2S          0.00000  -0.00000   0.00000  -0.00000   0.00000
 149        2PX         0.00001   0.00001   0.00000  -0.00000  -0.00001
 150        2PY        -0.00000   0.00001  -0.00000  -0.00000  -0.00000
 151        2PZ        -0.00000  -0.00001  -0.00000  -0.00000   0.00000
 152        3S         -0.00006   0.00003  -0.00000   0.00007  -0.00002
 153        3PX        -0.00005  -0.00006  -0.00001   0.00000   0.00003
 154        3PY        -0.00000  -0.00004   0.00001   0.00002   0.00000
 155        3PZ         0.00002   0.00004   0.00002   0.00002  -0.00002
 156        4S         -0.00020  -0.00040  -0.00001  -0.00053   0.00023
 157        4PX         0.00021   0.00008  -0.00001  -0.00021  -0.00009
 158        4PY         0.00001  -0.00004  -0.00001  -0.00005  -0.00001
 159        4PZ         0.00002  -0.00018  -0.00010   0.00006  -0.00005
 160        5S          0.00154  -0.00140   0.00875   0.00136  -0.00368
 161        5PX         0.00066   0.00006   0.00106   0.00056  -0.00130
 162        5PY        -0.00021   0.00009  -0.00043  -0.00145   0.00289
 163        5PZ         0.00076  -0.00033  -0.00107   0.00133  -0.00047
 164        6D 0       -0.00001   0.00002   0.00000   0.00000   0.00001
 165        6D+1        0.00001  -0.00000   0.00000   0.00000   0.00000
 166        6D-1       -0.00000   0.00000   0.00000   0.00000  -0.00000
 167        6D+2        0.00000  -0.00000   0.00000  -0.00000  -0.00000
 168        6D-2        0.00000  -0.00002   0.00001   0.00000   0.00000
 169 7   H  1S         -0.00000  -0.00000  -0.00001  -0.00001   0.00001
 170        2S          0.00002  -0.00002   0.00009   0.00005  -0.00006
 171        3S          0.00009  -0.00013  -0.00027  -0.00027   0.00042
 172 8   H  1S          0.00000   0.00001  -0.00000  -0.00001   0.00001
 173        2S         -0.00004  -0.00003  -0.00001   0.00005  -0.00007
 174        3S         -0.00023   0.00063   0.00005  -0.00043   0.00053
 175 9   H  1S         -0.00000   0.00000  -0.00000   0.00000  -0.00001
 176        2S          0.00000  -0.00001   0.00002   0.00000   0.00007
 177        3S         -0.00012   0.00058  -0.00018  -0.00004  -0.00058
 178 10  H  1S          0.00000  -0.00000   0.00001  -0.00000  -0.00001
 179        2S          0.00001   0.00000  -0.00006   0.00000   0.00006
 180        3S          0.00007  -0.00003   0.00020   0.00011  -0.00034
 181 11  H  1S         -0.00000   0.00000   0.00000   0.00000  -0.00000
 182        2S          0.00002  -0.00005  -0.00002  -0.00000   0.00002
 183        3S         -0.00016   0.00013   0.00009   0.00008  -0.00001
 184 12  C  1S         -0.00004  -0.00004  -0.00000  -0.00002   0.00000
 185        2S          0.00002  -0.00000   0.00000  -0.00000   0.00000
 186        2PX        -0.00007  -0.00005   0.00001  -0.00001   0.00000
 187        2PY         0.00009   0.00002  -0.00001   0.00003   0.00002
 188        2PZ         0.00001  -0.00002   0.00000   0.00001  -0.00000
 189        3S         -0.00020  -0.00019  -0.00010  -0.00014   0.00002
 190        3PX         0.00033   0.00023  -0.00002   0.00005  -0.00001
 191        3PY        -0.00042  -0.00008   0.00004  -0.00016  -0.00009
 192        3PZ         0.00004   0.00015  -0.00002  -0.00002   0.00001
 193        4S          0.00457   0.00161   0.00223   0.00104  -0.00028
 194        4PX         0.00027   0.00070   0.00065  -0.00093   0.00006
 195        4PY        -0.00071  -0.00081  -0.00049   0.00154   0.00021
 196        4PZ        -0.00280  -0.00166  -0.00114  -0.00075  -0.00023
 197        5S          0.01090   0.01233   0.00073  -0.00607  -0.01018
 198        5PX         0.00369  -0.00826  -0.00301  -0.00184   0.00194
 199        5PY        -0.00319   0.00669   0.00253   0.00505  -0.00136
 200        5PZ        -0.00109  -0.00433  -0.00074   0.00047   0.00108
 201        6D 0        0.00007  -0.00001  -0.00001   0.00007   0.00003
 202        6D+1       -0.00022  -0.00010  -0.00000   0.00001  -0.00000
 203        6D-1        0.00029   0.00006   0.00001  -0.00001  -0.00001
 204        6D+2        0.00005  -0.00003  -0.00001   0.00000  -0.00000
 205        6D-2        0.00005   0.00002  -0.00005   0.00001   0.00001
 206 13  C  1S         -0.00005  -0.00002   0.00001  -0.00002  -0.00000
 207        2S          0.00002   0.00000   0.00000  -0.00000   0.00000
 208        2PX        -0.00002  -0.00001   0.00000  -0.00001  -0.00000
 209        2PY         0.00001   0.00001  -0.00000   0.00000  -0.00000
 210        2PZ         0.00001   0.00001  -0.00001  -0.00000  -0.00000
 211        3S         -0.00050  -0.00019   0.00015  -0.00016  -0.00002
 212        3PX         0.00022   0.00007   0.00001   0.00004   0.00001
 213        3PY        -0.00013  -0.00007  -0.00000  -0.00001   0.00001
 214        3PZ         0.00004  -0.00002   0.00007   0.00002   0.00003
 215        4S         -0.00077  -0.00097  -0.00280   0.00094  -0.00019
 216        4PX        -0.00046  -0.00012   0.00106  -0.00063  -0.00009
 217        4PY         0.00033  -0.00026  -0.00101   0.00054   0.00003
 218        4PZ        -0.00081  -0.00019   0.00094   0.00009   0.00013
 219        5S         -0.00791   0.01719   0.00021   0.01206   0.00047
 220        5PX         0.00139  -0.00242  -0.00082  -0.00209  -0.00036
 221        5PY        -0.00139   0.00172   0.00089   0.00167  -0.00107
 222        5PZ        -0.00184   0.00177   0.00207  -0.00019  -0.00036
 223        6D 0        0.00008   0.00002  -0.00002   0.00002  -0.00001
 224        6D+1        0.00006   0.00002   0.00000  -0.00001  -0.00000
 225        6D-1       -0.00006  -0.00002  -0.00000   0.00000   0.00000
 226        6D+2       -0.00001   0.00003   0.00000   0.00001   0.00001
 227        6D-2       -0.00002   0.00001   0.00003  -0.00004  -0.00001
 228 14  C  1S         -0.00005  -0.00002  -0.00001  -0.00001  -0.00001
 229        2S          0.00002   0.00000  -0.00000   0.00000  -0.00000
 230        2PX        -0.00003  -0.00000   0.00000  -0.00001  -0.00000
 231        2PY         0.00001   0.00001  -0.00000  -0.00000   0.00000
 232        2PZ        -0.00001  -0.00001  -0.00001   0.00000  -0.00000
 233        3S         -0.00053  -0.00020  -0.00015  -0.00010  -0.00011
 234        3PX         0.00024   0.00007  -0.00002   0.00004   0.00003
 235        3PY        -0.00013  -0.00007   0.00001   0.00002  -0.00002
 236        3PZ         0.00002   0.00003   0.00005  -0.00004   0.00001
 237        4S         -0.00102  -0.00056   0.00260   0.00038   0.00092
 238        4PX        -0.00052  -0.00032  -0.00108  -0.00046  -0.00046
 239        4PY         0.00017   0.00003   0.00117   0.00035   0.00034
 240        4PZ         0.00056   0.00040   0.00077  -0.00017  -0.00008
 241        5S          0.00142   0.00786  -0.00510   0.00488   0.00990
 242        5PX        -0.00103  -0.00082   0.00149  -0.00135  -0.00177
 243        5PY         0.00056   0.00015  -0.00073  -0.00004   0.00189
 244        5PZ        -0.00030  -0.00223   0.00295  -0.00020  -0.00089
 245        6D 0        0.00006   0.00001   0.00002   0.00000   0.00002
 246        6D+1       -0.00008  -0.00002   0.00000   0.00001   0.00001
 247        6D-1        0.00006   0.00002   0.00000  -0.00000  -0.00000
 248        6D+2       -0.00001   0.00003  -0.00001   0.00001   0.00000
 249        6D-2       -0.00003   0.00001  -0.00004  -0.00004  -0.00002
 250 15  C  1S         -0.00004  -0.00004   0.00000  -0.00001  -0.00002
 251        2S          0.00002  -0.00000  -0.00000  -0.00000  -0.00000
 252        2PX        -0.00006  -0.00006  -0.00001  -0.00001  -0.00001
 253        2PY         0.00007   0.00003   0.00001   0.00004   0.00001
 254        2PZ        -0.00003   0.00001   0.00000  -0.00001  -0.00001
 255        3S         -0.00027  -0.00019   0.00013  -0.00002  -0.00013
 256        3PX         0.00032   0.00027   0.00002   0.00003   0.00002
 257        3PY        -0.00035  -0.00011  -0.00003  -0.00018  -0.00006
 258        3PZ         0.00006  -0.00011  -0.00002   0.00003   0.00003
 259        4S          0.00562   0.00085  -0.00239  -0.00011   0.00097
 260        4PX        -0.00021   0.00043  -0.00028  -0.00041  -0.00071
 261        4PY        -0.00017  -0.00070   0.00009   0.00120   0.00111
 262        4PZ         0.00336   0.00155  -0.00132   0.00020   0.00017
 263        5S          0.01782   0.01886  -0.00900  -0.01717   0.01108
 264        5PX        -0.00199  -0.00736   0.00532   0.00141  -0.00372
 265        5PY         0.00213   0.00521  -0.00478   0.00193   0.00583
 266        5PZ         0.00293   0.00355  -0.00194  -0.00221   0.00160
 267        6D 0        0.00017   0.00002   0.00000   0.00006   0.00003
 268        6D+1        0.00019   0.00008   0.00001  -0.00001  -0.00002
 269        6D-1       -0.00024  -0.00007   0.00001   0.00003   0.00002
 270        6D+2        0.00006  -0.00003   0.00000  -0.00000  -0.00000
 271        6D-2        0.00008   0.00005   0.00006   0.00002  -0.00001
 272 16  C  1S          0.00262  -0.00015  -0.00000  -0.00002  -0.00001
 273        2S          0.00224  -0.00004  -0.00000  -0.00001  -0.00000
 274        2PX        -0.00050  -0.00013  -0.00001  -0.00001  -0.00000
 275        2PY         0.00055   0.00008   0.00000   0.00001  -0.00000
 276        2PZ        -0.00006  -0.00002  -0.00002  -0.00001   0.00001
 277        3S          0.00038  -0.00061  -0.00003  -0.00014  -0.00002
 278        3PX         0.00194   0.00075   0.00003   0.00007   0.00002
 279        3PY        -0.00223  -0.00046  -0.00001  -0.00012  -0.00002
 280        3PZ         0.00025   0.00009   0.00010   0.00003  -0.00004
 281        4S          0.00086   0.00763   0.00055   0.00212   0.00041
 282        4PX        -0.00825  -0.00741  -0.00025  -0.00196  -0.00070
 283        4PY         0.01266   0.00375  -0.00005   0.00326   0.00122
 284        4PZ        -0.00057  -0.00115  -0.00110  -0.00091   0.00065
 285        5S         -0.00136   0.00596   0.00649   0.02280   0.00131
 286        5PX        -0.00877  -0.01083   0.00233  -0.00433  -0.00593
 287        5PY         0.00260   0.00239  -0.00294  -0.00608   0.00309
 288        5PZ         0.00487  -0.00248  -0.00358  -0.00798   0.01475
 289        6D 0        0.00081   0.00024  -0.00001  -0.00002  -0.00001
 290        6D+1       -0.00015  -0.00003  -0.00009  -0.00001   0.00001
 291        6D-1        0.00013   0.00005   0.00008   0.00001  -0.00003
 292        6D+2       -0.00019   0.00011   0.00000  -0.00005  -0.00002
 293        6D-2        0.00103   0.00016  -0.00001   0.00002   0.00002
 294 17  C  1S          0.56286  -0.00075  -0.00007  -0.00001  -0.00002
 295        2S          0.46302  -0.00046  -0.00005  -0.00001  -0.00002
 296        2PX         0.00015  -0.00011   0.00001  -0.00005  -0.00003
 297        2PY         0.00022   0.00009  -0.00000  -0.00000  -0.00000
 298        2PZ         0.00001  -0.00001  -0.00019  -0.00002   0.00003
 299        3S          0.02168  -0.00159  -0.00003   0.00009   0.00007
 300        3PX        -0.00021   0.00094  -0.00006   0.00029   0.00014
 301        3PY         0.00100  -0.00095  -0.00001   0.00005   0.00003
 302        3PZ        -0.00005   0.00009   0.00087   0.00008  -0.00017
 303        4S         -0.04110   0.00474  -0.00000   0.00134   0.00040
 304        4PX        -0.00518  -0.00778  -0.00022  -0.00336  -0.00108
 305        4PY        -0.00791   0.01565   0.00063   0.00133   0.00003
 306        4PZ        -0.00066  -0.00081  -0.00104   0.00013  -0.00063
 307        5S          0.00866   0.02662   0.00423   0.02485   0.00505
 308        5PX        -0.00781  -0.02142   0.00244  -0.00717  -0.00494
 309        5PY         0.01465   0.02034  -0.00136   0.02454   0.00999
 310        5PZ        -0.00464   0.00082  -0.00292  -0.00094  -0.00002
 311        6D 0        0.00018  -0.00051  -0.00010   0.00001   0.00001
 312        6D+1        0.00005   0.00008  -0.00043   0.00001  -0.00003
 313        6D-1       -0.00011  -0.00006   0.00037   0.00003  -0.00010
 314        6D+2        0.00031  -0.00015   0.00002   0.00004   0.00002
 315        6D-2       -0.00147  -0.00030  -0.00005  -0.00007  -0.00002
 316 18  C  1S          0.00748   0.03860   0.05355  -0.00052   0.00319
 317        2S          0.00619   0.03191   0.04407  -0.00042   0.00260
 318        2PX         0.00019  -0.00036  -0.00028   0.00001  -0.00004
 319        2PY        -0.00017   0.00025   0.00032   0.00004  -0.00006
 320        2PZ         0.00046   0.00003   0.00011  -0.00000   0.00000
 321        3S          0.00132   0.00131   0.00310  -0.00000   0.00033
 322        3PX        -0.00046   0.00139   0.00078  -0.00001   0.00027
 323        3PY         0.00049  -0.00069  -0.00080  -0.00014   0.00042
 324        3PZ        -0.00113  -0.00014   0.00010   0.00002   0.00008
 325        4S         -0.00241  -0.00368  -0.00414   0.00003   0.00457
 326        4PX         0.00124  -0.00160  -0.00354  -0.00018   0.00073
 327        4PY        -0.00296   0.00133  -0.00109  -0.00125   0.00052
 328        4PZ         0.00087  -0.00187  -0.00079  -0.00053   0.00002
 329        5S         -0.01550  -0.05414  -0.00827   0.02842   0.01285
 330        5PX        -0.00538  -0.00715   0.00246   0.00155  -0.00300
 331        5PY         0.00288  -0.00108  -0.00262   0.00907  -0.00135
 332        5PZ        -0.00460  -0.01003  -0.00104   0.00272   0.00268
 333        6D 0       -0.00089   0.00072   0.00029   0.00008  -0.00002
 334        6D+1       -0.00064   0.00036   0.00044   0.00001  -0.00003
 335        6D-1        0.00056  -0.00033  -0.00059  -0.00005  -0.00001
 336        6D+2        0.00014  -0.00021  -0.00003   0.00008  -0.00003
 337        6D-2        0.00003   0.00084   0.00056  -0.00013   0.00002
 338 19  H  1S         -0.00006  -0.00002  -0.00002  -0.00002  -0.00001
 339        2S          0.00021   0.00016   0.00021   0.00006   0.00005
 340        3S          0.00042   0.00008   0.00082  -0.00017  -0.00024
 341 20  H  1S         -0.00006  -0.00002   0.00002  -0.00002  -0.00001
 342        2S          0.00022   0.00011  -0.00022   0.00005   0.00003
 343        3S          0.00071  -0.00019  -0.00041  -0.00026  -0.00028
 344 21  H  1S         -0.00007  -0.00003   0.00005   0.00002   0.00001
 345        2S          0.00024   0.00028  -0.00033  -0.00018  -0.00018
 346        3S          0.00094  -0.00065   0.00043   0.00079   0.00078
 347 22  Co 1S         -0.00000  -0.00000  -0.00000  -0.00000  -0.00000
 348        2S         -0.00000  -0.00001  -0.00000  -0.00001  -0.00000
 349        3S          0.00000   0.00002   0.00000   0.00002   0.00001
 350        4S         -0.00000  -0.00006  -0.00000  -0.00007  -0.00002
 351        5S          0.00000   0.00014   0.00001   0.00016   0.00006
 352        6S          0.00004  -0.00030  -0.00001  -0.00033  -0.00012
 353        7S         -0.00031   0.00012   0.00002   0.00009   0.00002
 354        8S          0.00301   0.00324   0.00019   0.00501   0.00179
 355        9S         -0.01108   0.01494  -0.00117  -0.00257   0.00097
 356       10S          0.00001   0.00099   0.00001   0.00075   0.00028
 357       11PX        -0.00000  -0.00001  -0.00000   0.00001   0.00000
 358       11PY        -0.00000  -0.00001  -0.00000   0.00002   0.00001
 359       11PZ        -0.00000  -0.00000   0.00000   0.00000   0.00000
 360       12PX         0.00003   0.00006   0.00000  -0.00008  -0.00003
 361       12PY         0.00002   0.00008   0.00000  -0.00012  -0.00004
 362       12PZ         0.00000   0.00000  -0.00001  -0.00000  -0.00001
 363       13PX        -0.00010  -0.00021  -0.00001   0.00027   0.00010
 364       13PY        -0.00006  -0.00028  -0.00001   0.00038   0.00015
 365       13PZ        -0.00001  -0.00001   0.00003   0.00001   0.00002
 366       14PX         0.00022   0.00049   0.00002  -0.00063  -0.00023
 367       14PY         0.00011   0.00064   0.00002  -0.00088  -0.00033
 368       14PZ         0.00001   0.00003  -0.00006  -0.00002  -0.00003
 369       15PX        -0.00038  -0.00076  -0.00003   0.00105   0.00038
 370       15PY         0.00003  -0.00112  -0.00003   0.00147   0.00056
 371       15PZ        -0.00003  -0.00004   0.00018  -0.00001   0.00017
 372       16PX         0.00239  -0.00468   0.00036  -0.00036   0.00060
 373       16PY        -0.00533   0.00453   0.00004  -0.00113  -0.00082
 374       16PZ         0.00036  -0.00043  -0.00485   0.00237  -0.00644
 375       17PX        -0.02770  -0.08796  -0.00188   0.10501   0.04160
 376       17PY        -0.03345  -0.08568  -0.00169   0.12000   0.04155
 377       17PZ        -0.00195  -0.00437  -0.01042   0.01411  -0.02171
 378       18D 0       -0.00002   0.00000   0.00000   0.00000   0.00000
 379       18D+1        0.00000  -0.00000  -0.00000  -0.00000   0.00001
 380       18D-1       -0.00000  -0.00000  -0.00002  -0.00000   0.00001
 381       18D+2       -0.00001  -0.00001   0.00000   0.00000  -0.00000
 382       18D-2       -0.00000  -0.00000   0.00000   0.00001   0.00000
 383       19D 0        0.00007  -0.00001   0.00001   0.00002  -0.00000
 384       19D+1       -0.00001   0.00001   0.00006   0.00003  -0.00008
 385       19D-1        0.00000   0.00000   0.00008   0.00003  -0.00010
 386       19D+2       -0.00000   0.00009  -0.00001  -0.00000   0.00001
 387       19D-2       -0.00001  -0.00001  -0.00001  -0.00007  -0.00002
 388       20D 0       -0.00035  -0.00018  -0.00001  -0.00033  -0.00011
 389       20D+1        0.00005  -0.00000  -0.00007  -0.00003   0.00017
 390       20D-1        0.00000   0.00002  -0.00020  -0.00004   0.00023
 391       20D+2        0.00004  -0.00021   0.00002  -0.00003  -0.00003
 392       20D-2        0.00026   0.00044   0.00003   0.00074   0.00026
 393       21D 0       -0.00090   0.00094   0.00090   0.00222  -0.00047
 394       21D+1       -0.00103   0.00098   0.00811   0.00321  -0.01067
 395       21D-1       -0.00082   0.00065   0.00692   0.00386  -0.01114
 396       21D+2       -0.01376   0.01424  -0.00067  -0.00202   0.00068
 397       21D-2       -0.00398   0.00115  -0.00041  -0.00232  -0.00015
 398       22F 0       -0.00001   0.00000   0.00006  -0.00003   0.00007
 399       22F+1       -0.00002   0.00001  -0.00001   0.00001  -0.00001
 400       22F-1        0.00007  -0.00004  -0.00001   0.00001  -0.00001
 401       22F+2       -0.00000  -0.00000  -0.00002  -0.00001   0.00000
 402       22F-2       -0.00000  -0.00001  -0.00007   0.00004  -0.00011
 403       22F+3        0.00003  -0.00006   0.00000  -0.00001   0.00000
 404       22F-3        0.00012  -0.00010   0.00000   0.00001   0.00002
 405 23  C  1S         -0.00001  -0.00041  -0.00049   0.46874  -0.24464
 406        2S         -0.00000  -0.00032  -0.00039   0.38584  -0.20121
 407        2PX         0.00000   0.00001  -0.00005  -0.00021   0.00020
 408        2PY         0.00004  -0.00003  -0.00004  -0.00012   0.00009
 409        2PZ         0.00003  -0.00001   0.00001   0.00011  -0.00006
 410        3S         -0.00015  -0.00006  -0.00008   0.01728  -0.01008
 411        3PX        -0.00004  -0.00009   0.00031  -0.00033  -0.00029
 412        3PY        -0.00021   0.00013   0.00019  -0.00025  -0.00006
 413        3PZ        -0.00014   0.00005   0.00002  -0.00217   0.00157
 414        4S          0.00404   0.00064  -0.00390  -0.02406   0.01818
 415        4PX        -0.00100   0.00064   0.00057   0.00309  -0.00380
 416        4PY        -0.00050   0.00055   0.00090   0.00293  -0.00346
 417        4PZ        -0.00074  -0.00016   0.00058   0.00679  -0.00678
 418        5S          0.01910   0.03113   0.01774  -0.04623  -0.01626
 419        5PX        -0.00191  -0.00313  -0.00187   0.00519   0.00080
 420        5PY        -0.00089  -0.00459  -0.00243   0.00644   0.00110
 421        5PZ        -0.00329  -0.00531  -0.00264   0.00722   0.00189
 422        6D 0        0.00002   0.00003   0.00001   0.00044   0.00015
 423        6D+1        0.00003  -0.00001   0.00001  -0.00033   0.00054
 424        6D-1        0.00004  -0.00006  -0.00001  -0.00004  -0.00009
 425        6D+2       -0.00005   0.00009   0.00004   0.00005  -0.00009
 426        6D-2        0.00002  -0.00008  -0.00007  -0.00056   0.00068
 427 24  C  1S          0.00001  -0.00005  -0.00038   0.18469  -0.03220
 428        2S          0.00000  -0.00003  -0.00030   0.15214  -0.02643
 429        2PX        -0.00004   0.00004   0.00000   0.00022  -0.00017
 430        2PY        -0.00004   0.00004  -0.00002  -0.00027   0.00024
 431        2PZ        -0.00001   0.00002   0.00002   0.00015  -0.00035
 432        3S          0.00017  -0.00004  -0.00016   0.00722  -0.00198
 433        3PX         0.00017  -0.00022   0.00001  -0.00055   0.00033
 434        3PY         0.00019  -0.00030   0.00017   0.00002  -0.00058
 435        3PZ         0.00001  -0.00010  -0.00010  -0.00084   0.00150
 436        4S         -0.00411   0.00645  -0.00084  -0.00814   0.00356
 437        4PX         0.00067  -0.00020   0.00042   0.00229  -0.00147
 438        4PY         0.00170  -0.00115  -0.00012   0.00159  -0.00157
 439        4PZ         0.00037  -0.00024  -0.00023   0.00119  -0.00266
 440        5S          0.00201   0.01797  -0.00744  -0.03079   0.00301
 441        5PX        -0.00146   0.00009  -0.00028   0.00099   0.00148
 442        5PY        -0.00143  -0.00449   0.00083   0.00741  -0.00146
 443        5PZ        -0.00040  -0.00096   0.00094   0.00120   0.00151
 444        6D 0        0.00003   0.00001   0.00002   0.00034  -0.00103
 445        6D+1       -0.00004   0.00000   0.00002  -0.00058   0.00036
 446        6D-1       -0.00008   0.00004   0.00004   0.00043  -0.00017
 447        6D+2       -0.00002   0.00004   0.00002   0.00004  -0.00003
 448        6D-2       -0.00011  -0.00001   0.00001   0.00046  -0.00060
 449 25  C  1S          0.00001  -0.00011   0.00039   0.12161   0.16818
 450        2S          0.00000  -0.00008   0.00031   0.10023   0.13844
 451        2PX        -0.00005   0.00004  -0.00000   0.00004   0.00031
 452        2PY        -0.00003   0.00004   0.00003  -0.00004  -0.00039
 453        2PZ         0.00000  -0.00002   0.00002   0.00010  -0.00024
 454        3S          0.00011  -0.00008   0.00018   0.00425   0.00709
 455        3PX         0.00018  -0.00023  -0.00002  -0.00016  -0.00086
 456        3PY         0.00017  -0.00027  -0.00021  -0.00038   0.00054
 457        3PZ         0.00003   0.00010  -0.00007  -0.00025   0.00147
 458        4S         -0.00326   0.00656   0.00108  -0.00374  -0.00943
 459        4PX         0.00073  -0.00030  -0.00040   0.00063   0.00314
 460        4PY         0.00132  -0.00114   0.00014   0.00015   0.00244
 461        4PZ        -0.00031   0.00043  -0.00023   0.00086  -0.00260
 462        5S          0.00912   0.01999   0.00455  -0.02817  -0.02319
 463        5PX        -0.00144  -0.00057  -0.00019   0.00203  -0.00046
 464        5PY        -0.00201  -0.00423  -0.00009   0.00552   0.00595
 465        5PZ         0.00133   0.00235   0.00096  -0.00275  -0.00069
 466        6D 0        0.00003   0.00003  -0.00001  -0.00018   0.00116
 467        6D+1        0.00004  -0.00000   0.00002   0.00034   0.00008
 468        6D-1        0.00006  -0.00004   0.00003  -0.00029   0.00005
 469        6D+2       -0.00005   0.00005  -0.00002  -0.00004   0.00000
 470        6D-2       -0.00013   0.00000  -0.00000   0.00006   0.00076
 471 26  C  1S          0.00000  -0.00045   0.00029   0.20581   0.47635
 472        2S          0.00000  -0.00036   0.00024   0.16951   0.39199
 473        2PX         0.00001   0.00001   0.00005  -0.00002  -0.00028
 474        2PY         0.00004  -0.00003   0.00003  -0.00004  -0.00013
 475        2PZ        -0.00002   0.00001   0.00001  -0.00005  -0.00016
 476        3S         -0.00010  -0.00007  -0.00000   0.00694   0.01841
 477        3PX        -0.00009  -0.00004  -0.00030  -0.00059  -0.00050
 478        3PY        -0.00023   0.00014  -0.00016  -0.00015   0.00005
 479        3PZ         0.00013  -0.00008  -0.00001   0.00057   0.00247
 480        4S          0.00384   0.00023   0.00458  -0.00725  -0.02864
 481        4PX        -0.00109   0.00069  -0.00087   0.00027   0.00683
 482        4PY        -0.00043   0.00063  -0.00092  -0.00002   0.00364
 483        4PZ         0.00054   0.00018   0.00058  -0.00096  -0.00829
 484        5S          0.01484   0.03125  -0.00803  -0.04206  -0.01848
 485        5PX        -0.00208  -0.00521   0.00156   0.00546   0.00353
 486        5PY        -0.00063  -0.00380   0.00152   0.00495   0.00306
 487        5PZ         0.00223   0.00449  -0.00076  -0.00553  -0.00299
 488        6D 0        0.00001   0.00003  -0.00001   0.00033   0.00049
 489        6D+1       -0.00005   0.00003  -0.00001  -0.00025   0.00062
 490        6D-1       -0.00004   0.00006   0.00001   0.00016  -0.00020
 491        6D+2       -0.00003   0.00008  -0.00002   0.00002  -0.00005
 492        6D-2        0.00003  -0.00010   0.00006  -0.00006  -0.00069
 493 27  C  1S          0.00004  -0.00037  -0.00003   0.07624   0.02761
 494        2S          0.00002  -0.00028  -0.00002   0.06291   0.02278
 495        2PX         0.00005  -0.00004  -0.00000  -0.00028   0.00000
 496        2PY         0.00004  -0.00004   0.00000   0.00023   0.00004
 497        2PZ         0.00000  -0.00000   0.00002   0.00021  -0.00069
 498        3S          0.00000  -0.00012   0.00001   0.00316   0.00110
 499        3PX        -0.00032   0.00023   0.00002   0.00046  -0.00017
 500        3PY        -0.00027   0.00020  -0.00000  -0.00083  -0.00016
 501        3PZ        -0.00003   0.00002  -0.00006  -0.00076   0.00234
 502        4S          0.00560  -0.00270  -0.00035   0.00019   0.00025
 503        4PX        -0.00166   0.00138   0.00021  -0.00205  -0.00037
 504        4PY        -0.00056   0.00129   0.00004   0.00280   0.00069
 505        4PZ        -0.00022   0.00011  -0.00014   0.00090  -0.00361
 506        5S          0.00254   0.01631  -0.00356  -0.01110  -0.00296
 507        5PX        -0.00125  -0.00491   0.00062   0.00348   0.00083
 508        5PY        -0.00171  -0.00328  -0.00048   0.00197   0.00096
 509        5PZ        -0.00031  -0.00103  -0.00120  -0.00045   0.00219
 510        6D 0       -0.00004   0.00010   0.00002  -0.00051  -0.00067
 511        6D+1        0.00002  -0.00002   0.00012   0.00062  -0.00136
 512        6D-1       -0.00000  -0.00001   0.00006  -0.00048   0.00119
 513        6D+2        0.00003  -0.00001  -0.00002  -0.00010   0.00009
 514        6D-2        0.00002  -0.00014  -0.00000   0.00033  -0.00015
 515 28  H  1S         -0.00000  -0.00002  -0.00000  -0.00024  -0.00008
 516        2S         -0.00010   0.00023   0.00003   0.00033   0.00009
 517        3S          0.00060   0.00163   0.00004  -0.00037  -0.00020
 518 29  H  1S         -0.00001  -0.00004  -0.00000  -0.00006  -0.00009
 519        2S         -0.00003   0.00023   0.00015  -0.00012  -0.00035
 520        3S          0.00027   0.00115  -0.00037  -0.00104   0.00140
 521 30  H  1S         -0.00001  -0.00002  -0.00002  -0.00020  -0.00004
 522        2S          0.00020  -0.00010   0.00015   0.00032  -0.00030
 523        3S          0.00072   0.00089   0.00063  -0.00010  -0.00023
 524 31  H  1S         -0.00001  -0.00001   0.00001  -0.00017  -0.00009
 525        2S          0.00017  -0.00011  -0.00011   0.00002   0.00042
 526        3S          0.00057   0.00091  -0.00053  -0.00004   0.00010
 527 32  H  1S         -0.00002  -0.00004   0.00001  -0.00011   0.00002
 528        2S          0.00003   0.00023  -0.00020  -0.00030   0.00023
 529        3S          0.00026   0.00113   0.00025   0.00002  -0.00167
 530 33  C  1S          0.00740   0.03812  -0.04818   0.00095  -0.00211
 531        2S          0.00613   0.03151  -0.03965   0.00077  -0.00172
 532        2PX         0.00026  -0.00036   0.00024  -0.00002   0.00003
 533        2PY        -0.00020   0.00025  -0.00030  -0.00001   0.00007
 534        2PZ        -0.00040  -0.00012   0.00018  -0.00000   0.00001
 535        3S          0.00126   0.00137  -0.00293   0.00020  -0.00022
 536        3PX        -0.00065   0.00136  -0.00072   0.00015  -0.00021
 537        3PY         0.00056  -0.00068   0.00077   0.00017  -0.00040
 538        3PZ         0.00099   0.00046  -0.00008  -0.00004   0.00002
 539        4S         -0.00121  -0.00433   0.00373   0.00257  -0.00346
 540        4PX         0.00145  -0.00210   0.00350   0.00018  -0.00069
 541        4PY        -0.00298   0.00154   0.00121  -0.00051  -0.00125
 542        4PZ        -0.00089   0.00166  -0.00008   0.00066   0.00028
 543        5S         -0.02097  -0.06096   0.00492   0.03544   0.00732
 544        5PX        -0.00134  -0.01107  -0.00156  -0.00019   0.00204
 545        5PY        -0.00162   0.00109   0.00079   0.00611   0.00777
 546        5PZ         0.00440   0.00943  -0.00109  -0.00518   0.00062
 547        6D 0       -0.00059   0.00052  -0.00005   0.00005   0.00006
 548        6D+1        0.00087  -0.00065   0.00051   0.00002  -0.00003
 549        6D-1       -0.00063   0.00056  -0.00068   0.00004   0.00002
 550        6D+2        0.00006  -0.00015  -0.00003   0.00003   0.00008
 551        6D-2        0.00017   0.00076  -0.00039  -0.00009  -0.00011
 552 34  C  1S         -0.00022   0.40411  -0.38699   0.00008   0.00088
 553        2S         -0.00008   0.33260  -0.31839   0.00008   0.00074
 554        2PX        -0.00005   0.00007  -0.00006  -0.00003   0.00004
 555        2PY        -0.00003   0.00027  -0.00025   0.00001   0.00003
 556        2PZ         0.00007  -0.00032  -0.00056  -0.00002   0.00002
 557        3S         -0.00097   0.01589  -0.01404  -0.00008  -0.00005
 558        3PX        -0.00002   0.00170  -0.00135   0.00022  -0.00024
 559        3PY         0.00033  -0.00115   0.00104   0.00001  -0.00016
 560        3PZ        -0.00019   0.00019   0.00262   0.00012  -0.00009
 561        4S          0.00661  -0.02179   0.02400   0.00579  -0.00240
 562        4PX         0.00317  -0.00826   0.00779   0.00088  -0.00084
 563        4PY         0.00090  -0.00060  -0.00202   0.00004  -0.00055
 564        4PZ         0.00023   0.00162  -0.00628  -0.00037  -0.00007
 565        5S         -0.00490  -0.04227   0.00485   0.00822   0.04083
 566        5PX        -0.00093  -0.00856   0.00184   0.00418   0.00706
 567        5PY        -0.00102  -0.00115   0.00070   0.00432   0.00054
 568        5PZ        -0.00009   0.00069  -0.00028  -0.00154  -0.00582
 569        6D 0       -0.00003  -0.00045  -0.00167   0.00002   0.00008
 570        6D+1       -0.00028   0.00048   0.00014   0.00000  -0.00006
 571        6D-1        0.00020  -0.00021  -0.00008   0.00002  -0.00006
 572        6D+2        0.00006  -0.00014   0.00009  -0.00001  -0.00005
 573        6D-2        0.00002  -0.00075   0.00046  -0.00005  -0.00006
 574 35  C  1S         -0.00023   0.38802   0.40243   0.00073  -0.00066
 575        2S         -0.00008   0.31937   0.33110   0.00062  -0.00054
 576        2PX        -0.00004   0.00001   0.00017   0.00000  -0.00005
 577        2PY        -0.00004   0.00028   0.00022   0.00003  -0.00002
 578        2PZ        -0.00008   0.00033  -0.00055   0.00000   0.00002
 579        3S         -0.00101   0.01531   0.01465  -0.00013  -0.00006
 580        3PX        -0.00004   0.00164   0.00091   0.00002   0.00034
 581        3PY         0.00036  -0.00111  -0.00087  -0.00010   0.00012
 582        3PZ         0.00016   0.00008   0.00290  -0.00001  -0.00009
 583        4S          0.00742  -0.02103  -0.02472   0.00325   0.00585
 584        4PX         0.00352  -0.00767  -0.00680   0.00018   0.00127
 585        4PY         0.00056  -0.00069   0.00145  -0.00015   0.00052
 586        4PZ         0.00066  -0.00283  -0.00784   0.00041   0.00030
 587        5S         -0.02247  -0.04011  -0.00211   0.04142  -0.02418
 588        5PX        -0.00463  -0.00772  -0.00127   0.00792  -0.00181
 589        5PY         0.00083  -0.00167  -0.00136   0.00326   0.00223
 590        5PZ         0.00061  -0.00268  -0.00079   0.00679  -0.00354
 591        6D 0        0.00008  -0.00064   0.00162   0.00008  -0.00005
 592        6D+1        0.00027  -0.00026  -0.00037   0.00002  -0.00003
 593        6D-1       -0.00019   0.00000   0.00003   0.00002  -0.00007
 594        6D+2        0.00003  -0.00008  -0.00007  -0.00005   0.00005
 595        6D-2        0.00007  -0.00077  -0.00049  -0.00008   0.00001
 596 36  H  1S         -0.00010  -0.00013  -0.00010  -0.00003  -0.00001
 597        2S          0.00007  -0.00038   0.00076   0.00010  -0.00009
 598        3S         -0.00026  -0.00033  -0.00070   0.00160   0.00036
 599 37  H  1S         -0.00003  -0.00004  -0.00018  -0.00001  -0.00002
 600        2S         -0.00059  -0.00001   0.00049  -0.00009   0.00024
 601        3S          0.00022  -0.00030   0.00071   0.00215   0.00009
 602 38  H  1S         -0.00003  -0.00005   0.00017  -0.00002   0.00002
 603        2S         -0.00054  -0.00003  -0.00047   0.00007  -0.00032
 604        3S          0.00074  -0.00036  -0.00089   0.00148   0.00137
 605 39  H  1S         -0.00010  -0.00013   0.00010  -0.00003  -0.00001
 606        2S          0.00008  -0.00037  -0.00077   0.00000   0.00015
 607        3S         -0.00023  -0.00028   0.00069   0.00132   0.00080
 608 40  H  1S         -0.00006  -0.00003  -0.00004   0.00001   0.00000
 609        2S          0.00020   0.00027   0.00032  -0.00025   0.00002
 610        3S          0.00107  -0.00047  -0.00013   0.00130  -0.00009
                          16        17        18        19        20
                           O         O         O         O         O
     Eigenvalues --   -10.22369 -10.22360 -10.22357 -10.22318 -10.22215
   1 1   Fe 1S          0.00000  -0.00000   0.00000  -0.00000  -0.00000
   2        2S          0.00000   0.00000   0.00000   0.00000   0.00000
   3        3S         -0.00000  -0.00000  -0.00000  -0.00000  -0.00000
   4        4S          0.00000   0.00000   0.00000   0.00000   0.00000
   5        5S         -0.00000  -0.00001  -0.00000  -0.00000  -0.00000
   6        6S          0.00000   0.00003   0.00001   0.00000   0.00001
   7        7S         -0.00000  -0.00005  -0.00001  -0.00001  -0.00003
   8        8S         -0.00093   0.00070  -0.00079   0.00003   0.00039
   9        9S          0.00575  -0.00425   0.00376   0.00014   0.00055
  10       10S          0.00004   0.00039   0.00005   0.00005   0.00001
  11       11PX         0.00000  -0.00000   0.00000   0.00000  -0.00000
  12       11PY         0.00000   0.00000   0.00000  -0.00000   0.00000
  13       11PZ         0.00000  -0.00000  -0.00000  -0.00000   0.00000
  14       12PX        -0.00000   0.00000  -0.00000  -0.00000   0.00000
  15       12PY        -0.00001  -0.00000  -0.00001   0.00000  -0.00000
  16       12PZ        -0.00000   0.00000   0.00000   0.00000  -0.00000
  17       13PX         0.00001  -0.00000   0.00001   0.00000  -0.00000
  18       13PY         0.00003   0.00001   0.00004  -0.00000   0.00001
  19       13PZ         0.00001  -0.00000  -0.00000  -0.00001   0.00000
  20       14PX        -0.00003   0.00000  -0.00003  -0.00001   0.00000
  21       14PY        -0.00005  -0.00002  -0.00007   0.00001  -0.00003
  22       14PZ        -0.00002   0.00001   0.00001   0.00002  -0.00000
  23       15PX         0.00006  -0.00000   0.00005   0.00002   0.00000
  24       15PY         0.00008   0.00002   0.00011  -0.00002   0.00004
  25       15PZ         0.00003  -0.00002  -0.00002  -0.00002   0.00001
  26       16PX        -0.00022   0.00007  -0.00021  -0.00009  -0.00017
  27       16PY         0.00008   0.00044   0.00008   0.00010  -0.00017
  28       16PZ        -0.00010   0.00006   0.00018   0.00007  -0.00005
  29       17PX        -0.00486  -0.00560  -0.00548  -0.00082   0.00494
  30       17PY         0.00162  -0.00526  -0.00127   0.00121   0.00103
  31       17PZ        -0.00005   0.00094  -0.00054  -0.00040   0.00059
  32       18D 0       -0.00000  -0.00000  -0.00000   0.00000  -0.00000
  33       18D+1        0.00000   0.00000   0.00000  -0.00000  -0.00000
  34       18D-1       -0.00000  -0.00000   0.00000   0.00000  -0.00000
  35       18D+2       -0.00001  -0.00001  -0.00001  -0.00000  -0.00000
  36       18D-2       -0.00001  -0.00000  -0.00000   0.00000  -0.00000
  37       19D 0        0.00001   0.00001   0.00001  -0.00000   0.00001
  38       19D+1       -0.00000  -0.00000  -0.00000   0.00000   0.00000
  39       19D-1        0.00000   0.00000  -0.00001  -0.00000   0.00000
  40       19D+2        0.00003   0.00003   0.00004   0.00000   0.00001
  41       19D-2        0.00002   0.00000   0.00002  -0.00000   0.00000
  42       20D 0       -0.00001  -0.00002  -0.00001   0.00000  -0.00003
  43       20D+1       -0.00000   0.00000   0.00001  -0.00001  -0.00000
  44       20D-1        0.00000  -0.00001   0.00001   0.00001  -0.00000
  45       20D+2       -0.00011  -0.00009  -0.00014  -0.00001  -0.00003
  46       20D-2       -0.00008  -0.00001  -0.00006   0.00001  -0.00001
  47       21D 0       -0.00034   0.00003  -0.00042  -0.00002   0.00013
  48       21D+1        0.00019  -0.00002  -0.00007   0.00010  -0.00009
  49       21D-1        0.00001   0.00008   0.00004  -0.00002  -0.00009
  50       21D+2        0.00040  -0.00012   0.00043  -0.00008   0.00017
  51       21D-2        0.00028  -0.00004   0.00027  -0.00005   0.00012
  52       22F 0        0.00000  -0.00000  -0.00001  -0.00000  -0.00000
  53       22F+1       -0.00000  -0.00000  -0.00000   0.00000   0.00000
  54       22F-1       -0.00001  -0.00000  -0.00001  -0.00000  -0.00000
  55       22F+2       -0.00000  -0.00000   0.00000   0.00000  -0.00000
  56       22F-2        0.00001   0.00000  -0.00000   0.00000  -0.00000
  57       22F+3        0.00000  -0.00001   0.00000  -0.00000  -0.00000
  58       22F-3       -0.00001  -0.00001  -0.00001  -0.00000  -0.00001
  59 2   C  1S         -0.00000   0.00000   0.00000   0.00000  -0.00000
  60        2S          0.00000  -0.00000  -0.00000  -0.00000  -0.00000
  61        2PX        -0.00000  -0.00000   0.00000  -0.00000   0.00000
  62        2PY        -0.00000  -0.00000  -0.00000   0.00000  -0.00000
  63        2PZ        -0.00000  -0.00000  -0.00000   0.00000  -0.00000
  64        3S         -0.00002   0.00001   0.00002   0.00000   0.00001
  65        3PX         0.00001   0.00000  -0.00000   0.00001  -0.00001
  66        3PY        -0.00000   0.00001   0.00001  -0.00002   0.00001
  67        3PZ         0.00000   0.00001   0.00001  -0.00001   0.00000
  68        4S          0.00014   0.00002   0.00001  -0.00007  -0.00012
  69        4PX        -0.00006   0.00000  -0.00000  -0.00002  -0.00006
  70        4PY        -0.00002  -0.00009  -0.00015   0.00006   0.00002
  71        4PZ        -0.00017  -0.00018  -0.00024   0.00010   0.00017
  72        5S         -0.00227  -0.01221  -0.01043   0.00289   0.00810
  73        5PX        -0.00019   0.00039  -0.00017  -0.00009   0.00069
  74        5PY        -0.00030  -0.00218  -0.00150   0.00075   0.00088
  75        5PZ         0.00039   0.00121   0.00160  -0.00040  -0.00147
  76        6D 0       -0.00000   0.00000   0.00000  -0.00000  -0.00000
  77        6D+1       -0.00000  -0.00001  -0.00000   0.00001   0.00001
  78        6D-1        0.00001   0.00001   0.00001  -0.00000  -0.00000
  79        6D+2        0.00001   0.00001   0.00001  -0.00001  -0.00000
  80        6D-2       -0.00001  -0.00000  -0.00001  -0.00000   0.00000
  81 3   C  1S          0.00000   0.00000   0.00000  -0.00000  -0.00001
  82        2S         -0.00000  -0.00000  -0.00000   0.00000   0.00000
  83        2PX         0.00000  -0.00000   0.00000   0.00000   0.00000
  84        2PY         0.00001   0.00000   0.00001   0.00000  -0.00000
  85        2PZ        -0.00000   0.00000   0.00000  -0.00000  -0.00000
  86        3S          0.00003   0.00005   0.00004   0.00000  -0.00006
  87        3PX        -0.00000   0.00001  -0.00000  -0.00001   0.00000
  88        3PY        -0.00002  -0.00001  -0.00001  -0.00000   0.00001
  89        3PZ         0.00000  -0.00001  -0.00001   0.00002   0.00001
  90        4S         -0.00050  -0.00047  -0.00056  -0.00001   0.00061
  91        4PX         0.00024   0.00013   0.00023   0.00000  -0.00016
  92        4PY        -0.00015  -0.00013  -0.00019   0.00001   0.00021
  93        4PZ         0.00002   0.00002   0.00002  -0.00002  -0.00000
  94        5S          0.00618   0.00360   0.00895   0.00201  -0.00877
  95        5PX        -0.00002  -0.00059  -0.00046   0.00000   0.00024
  96        5PY         0.00131   0.00091   0.00167   0.00035  -0.00174
  97        5PZ        -0.00031  -0.00013  -0.00043  -0.00016   0.00003
  98        6D 0       -0.00000  -0.00000  -0.00000   0.00000   0.00000
  99        6D+1        0.00000   0.00000   0.00000  -0.00000   0.00000
 100        6D-1       -0.00000   0.00000   0.00000  -0.00000   0.00000
 101        6D+2        0.00000  -0.00000   0.00001  -0.00000   0.00000
 102        6D-2        0.00001   0.00001   0.00001   0.00000  -0.00001
 103 4   C  1S          0.00000   0.00000   0.00000  -0.00000  -0.00000
 104        2S         -0.00000  -0.00000  -0.00000   0.00000  -0.00000
 105        2PX        -0.00000  -0.00000  -0.00000   0.00000   0.00000
 106        2PY        -0.00000   0.00000   0.00000  -0.00000   0.00000
 107        2PZ         0.00000   0.00000   0.00000   0.00000   0.00000
 108        3S          0.00002   0.00003  -0.00000  -0.00002  -0.00001
 109        3PX         0.00000   0.00002   0.00002  -0.00001  -0.00001
 110        3PY         0.00002  -0.00000  -0.00000   0.00001   0.00000
 111        3PZ        -0.00001  -0.00000   0.00000  -0.00000  -0.00001
 112        4S          0.00010  -0.00011   0.00012   0.00020  -0.00002
 113        4PX        -0.00008  -0.00006  -0.00010  -0.00002   0.00007
 114        4PY        -0.00009  -0.00006   0.00000   0.00004   0.00002
 115        4PZ         0.00025   0.00012   0.00014   0.00008  -0.00014
 116        5S         -0.00595  -0.00638  -0.00588  -0.00253   0.00587
 117        5PX        -0.00028   0.00023  -0.00051  -0.00011   0.00048
 118        5PY        -0.00073  -0.00112  -0.00025  -0.00027   0.00071
 119        5PZ        -0.00115  -0.00055  -0.00125  -0.00061   0.00109
 120        6D 0        0.00000   0.00000   0.00000   0.00000  -0.00000
 121        6D+1        0.00000   0.00000   0.00000   0.00000  -0.00001
 122        6D-1       -0.00001  -0.00000  -0.00001   0.00000   0.00000
 123        6D+2        0.00001   0.00000   0.00001   0.00000  -0.00000
 124        6D-2       -0.00000  -0.00000  -0.00001  -0.00000   0.00001
 125 5   C  1S          0.00001   0.00000   0.00001   0.00000  -0.00000
 126        2S         -0.00000   0.00000  -0.00000  -0.00000  -0.00000
 127        2PX         0.00001   0.00001   0.00001  -0.00000  -0.00001
 128        2PY         0.00001   0.00001   0.00000   0.00000   0.00000
 129        2PZ        -0.00000   0.00000   0.00000   0.00000  -0.00000
 130        3S          0.00009   0.00001   0.00007   0.00001  -0.00004
 131        3PX        -0.00003  -0.00003  -0.00006   0.00001   0.00003
 132        3PY        -0.00003  -0.00003  -0.00001  -0.00000  -0.00001
 133        3PZ         0.00000  -0.00001  -0.00002  -0.00001   0.00001
 134        4S         -0.00082  -0.00031  -0.00059  -0.00014   0.00051
 135        4PX        -0.00024   0.00011  -0.00004  -0.00016  -0.00007
 136        4PY        -0.00002   0.00005  -0.00009   0.00011   0.00005
 137        4PZ        -0.00025   0.00002   0.00008  -0.00002   0.00005
 138        5S          0.00453   0.00254  -0.00317   0.00514   0.00222
 139        5PX         0.00043   0.00058  -0.00050   0.00018  -0.00007
 140        5PY         0.00019  -0.00008  -0.00053   0.00042   0.00009
 141        5PZ         0.00087  -0.00047  -0.00017   0.00119   0.00046
 142        6D 0        0.00001   0.00000   0.00001   0.00001   0.00000
 143        6D+1       -0.00001   0.00000  -0.00000   0.00000  -0.00000
 144        6D-1       -0.00000   0.00000  -0.00001   0.00000  -0.00000
 145        6D+2       -0.00000   0.00000   0.00000  -0.00000  -0.00000
 146        6D-2       -0.00001   0.00000  -0.00001   0.00000  -0.00000
 147 6   C  1S          0.00001   0.00000   0.00001   0.00000  -0.00000
 148        2S         -0.00000  -0.00000  -0.00000   0.00000  -0.00000
 149        2PX         0.00001   0.00001   0.00001   0.00000  -0.00001
 150        2PY         0.00000   0.00001   0.00001  -0.00000  -0.00000
 151        2PZ        -0.00000  -0.00000   0.00000   0.00000   0.00000
 152        3S          0.00007   0.00002   0.00009  -0.00000  -0.00000
 153        3PX        -0.00006  -0.00003  -0.00004  -0.00000   0.00004
 154        3PY        -0.00001  -0.00003  -0.00003   0.00001   0.00001
 155        3PZ         0.00001   0.00002  -0.00001  -0.00000   0.00000
 156        4S         -0.00062  -0.00032  -0.00091   0.00006   0.00019
 157        4PX        -0.00004   0.00008  -0.00023   0.00011  -0.00015
 158        4PY        -0.00015   0.00012  -0.00008  -0.00010  -0.00002
 159        4PZ        -0.00011  -0.00004   0.00020  -0.00003   0.00007
 160        5S         -0.00556   0.00802   0.00586  -0.00745  -0.00559
 161        5PX        -0.00075   0.00173   0.00110  -0.00083  -0.00086
 162        5PY        -0.00062  -0.00078  -0.00031  -0.00036  -0.00020
 163        5PZ         0.00063   0.00078  -0.00005   0.00088   0.00095
 164        6D 0        0.00001   0.00000   0.00001  -0.00000  -0.00001
 165        6D+1       -0.00000  -0.00000   0.00001   0.00000   0.00000
 166        6D-1        0.00000  -0.00000  -0.00000   0.00000   0.00001
 167        6D+2        0.00000   0.00001   0.00000  -0.00000  -0.00001
 168        6D-2       -0.00001   0.00000  -0.00001  -0.00000  -0.00000
 169 7   H  1S         -0.00001   0.00000  -0.00000   0.00000   0.00000
 170        2S          0.00008  -0.00000   0.00001  -0.00001  -0.00003
 171        3S          0.00005   0.00026   0.00012   0.00011  -0.00015
 172 8   H  1S          0.00000  -0.00000   0.00002   0.00000  -0.00000
 173        2S         -0.00001   0.00002  -0.00009  -0.00003  -0.00001
 174        3S         -0.00035  -0.00018   0.00039  -0.00018   0.00001
 175 9   H  1S          0.00002  -0.00000  -0.00000  -0.00000   0.00000
 176        2S         -0.00008   0.00001   0.00002   0.00001  -0.00002
[truncated: 18,847,226 more chars]
