# Supplementary material for: High-Spin State of a Ferrocene Electron Donor Revealed by Optical and X-ray Transient Absorption Spectroscopy
Source: J Am Chem Soc. 2024 Jul 25;146(31):21651–63. doi: 10.1021/jacs.4c05646 (PMC11311227; doi:10.1021/jacs.4c05646)
Supplement: Supplementary file 1 — ja4c05646_si_001.zip [file ja4c05646_si_001.zip › DFT_LogFiles/FeCp2CoCp2_C1_plus1_Q1_B3PW91_6311plusGd_MeCN_freq_PubSafe.log]

 Entering Gaussian System, Link 0=g16
 Input=FeCp2CoCp2_C1_plus1_Q1_B3PW91_6311plusGd_MeCN_freq.gjf
 Output=FeCp2CoCp2_C1_plus1_Q1_B3PW91_6311plusGd_MeCN_freq.log
 Initial command:
 Entering Link 1 = /share/apps/gaussian/g16/l1.exe PID=     44097.
  
 Copyright (c) 1988-2019, Gaussian, Inc.  All Rights Reserved.
  
 This is part of the Gaussian(R) 16 program.  It is based on
 the Gaussian(R) 09 system (copyright 2009, Gaussian, Inc.),
 the Gaussian(R) 03 system (copyright 2003, Gaussian, Inc.),
 the Gaussian(R) 98 system (copyright 1998, Gaussian, Inc.),
 the Gaussian(R) 94 system (copyright 1995, Gaussian, Inc.),
 the Gaussian 92(TM) system (copyright 1992, Gaussian, Inc.),
 the Gaussian 90(TM) system (copyright 1990, Gaussian, Inc.),
 the Gaussian 88(TM) system (copyright 1988, Gaussian, Inc.),
 the Gaussian 86(TM) system (copyright 1986, Carnegie Mellon
 University), and the Gaussian 82(TM) system (copyright 1983,
 Carnegie Mellon University). Gaussian is a federally registered
 trademark of Gaussian, Inc.
  
 This software contains proprietary and confidential information,
 including trade secrets, belonging to Gaussian, Inc.
  
 This software is provided under written license and may be
 used, copied, transmitted, or stored only in accord with that
 written license.
  
 The following legend is applicable only to US Government
 contracts under FAR:
  
                    RESTRICTED RIGHTS LEGEND
  
 Use, reproduction and disclosure by the US Government is
 subject to restrictions as set forth in subparagraphs (a)
 and (c) of the Commercial Computer Software - Restricted
 Rights clause in FAR 52.227-19.
  
 Gaussian, Inc.
 340 Quinnipiac St., Bldg. 40, Wallingford CT 06492
  
  
 ---------------------------------------------------------------
 Warning -- This program may not be used in any manner that
 competes with the business of Gaussian, Inc. or will provide
 assistance to any competitor of Gaussian, Inc.  The licensee
 of this program is prohibited from giving any competitor of
 Gaussian, Inc. access to this program.  By using this program,
 the user acknowledges that Gaussian, Inc. is engaged in the
 business of creating and licensing software in the field of
 computational chemistry and represents and warrants to the
 licensee that it is not a competitor of Gaussian, Inc. and that
 it will not use this program in any manner prohibited above.
 ---------------------------------------------------------------
  

 Cite this work as:
 Gaussian 16, Revision C.01,
 M. J. Frisch, G. W. Trucks, H. B. Schlegel, G. E. Scuseria, 
 M. A. Robb, J. R. Cheeseman, G. Scalmani, V. Barone, 
 G. A. Petersson, H. Nakatsuji, X. Li, M. Caricato, A. V. Marenich, 
 J. Bloino, B. G. Janesko, R. Gomperts, B. Mennucci, H. P. Hratchian, 
 J. V. Ortiz, A. F. Izmaylov, J. L. Sonnenberg, D. Williams-Young, 
 F. Ding, F. Lipparini, F. Egidi, J. Goings, B. Peng, A. Petrone, 
 T. Henderson, D. Ranasinghe, V. G. Zakrzewski, J. Gao, N. Rega, 
 G. Zheng, W. Liang, M. Hada, M. Ehara, K. Toyota, R. Fukuda, 
 J. Hasegawa, M. Ishida, T. Nakajima, Y. Honda, O. Kitao, H. Nakai, 
 T. Vreven, K. Throssell, J. A. Montgomery, Jr., J. E. Peralta, 
 F. Ogliaro, M. J. Bearpark, J. J. Heyd, E. N. Brothers, K. N. Kudin, 
 V. N. Staroverov, T. A. Keith, R. Kobayashi, J. Normand, 
 K. Raghavachari, A. P. Rendell, J. C. Burant, S. S. Iyengar, 
 J. Tomasi, M. Cossi, J. M. Millam, M. Klene, C. Adamo, R. Cammi, 
 J. W. Ochterski, R. L. Martin, K. Morokuma, O. Farkas, 
 J. B. Foresman, and D. J. Fox, Gaussian, Inc., Wallingford CT, 2019.
 
 ******************************************
 Gaussian 16:  ES64L-G16RevC.01  3-Jul-2019
                29-Jun-2021 
 ******************************************
 %nprocshared=8
 Will use up to    8 processors via shared memory.
 %mem=10GB
 %chk=FeCp2CoCp2_C1_plus1_Q1_B3PW91_6311plusGd_MeCN_freq.chk
 ----------------------------------------------------------------------
 # freq b3pw91/6-311+G(d) geom=checkpoint SCRF(solvent=acetonitrile) no
 symm guess=read
 ----------------------------------------------------------------------
 1/10=4,29=2,30=1,38=1/1,3;
 2/12=2,15=1,40=1/2;
 3/5=4,6=6,7=11,11=2,14=-4,25=1,30=1,70=2201,71=2,72=2,74=-6,116=-2,140=1/1,2,3;
 4/5=1/1;
 5/5=2,38=6,53=2,98=1/2;
 8/6=4,10=90,11=11/1;
 11/6=1,8=1,9=11,15=111,16=1,31=1/1,2,10;
 10/6=1,31=1/2;
 6/7=2,8=2,9=2,10=2,28=1/1;
 7/8=1,10=1,25=1,30=1/1,2,3,16;
 1/10=4,30=1/3;
 99//99;
 -------------------------
 FeCp2CoCp2 cation quintet
 -------------------------
 Structure from the checkpoint file:  "FeCp2CoCp2_C1_plus1_Q1_B3PW91_6311plusGd_MeCN_freq.chk"
 Charge =  1 Multiplicity = 5
 No Z-Matrix found in chk file; cartesian coordinates used.
  Fe                                                0.198850842817     -2.789297729795      0.096112991038
  C                                                -0.895693704287     -4.498315923349      1.176361963317
  C                                                -0.233480793406     -5.154132946496      0.106226207259
  C                                                -0.748589157529     -4.646124150597     -1.110632349263
  C                                                -1.729870586278     -3.668869446908     -0.802345207767
  C                                                -1.828832806400     -3.578123073526      0.617001147355
  H                                                -0.423398487684     -4.926886597185     -2.104591359152
  H                                                -2.311809923189     -3.101622107571     -1.517615548553
  H                                                -2.512829799526     -2.947123434723      1.170097847800
  H                                                -0.728091459134     -4.671703231330      2.231787551961
  H                                                 0.552851710612     -5.892122252348      0.204268862721
  C                                                 1.183212986634     -0.862513289532      1.287084943747
  C                                                 2.134515321975     -1.850698005364      0.971351176405
  C                                                 2.210441284906     -1.956450953135     -0.453666530525
  C                                                 1.291666012550     -1.032747402905     -1.005119768407
  C                                                 0.654623679800     -0.341671823273      0.070851518425
  C                                                -0.378399750573      0.662768060453     -0.054895817584
  C                                                -0.871083379810      1.240704604923     -1.273298190151
  H                                                 2.876189183147     -2.601990235854     -1.011632902382
  H                                                 2.717946592220     -2.421117910887      1.682436629413
  H                                                 1.117677361997     -0.870725387221     -2.060824519340
  Co                                               -0.190854180658      2.753030546947     -0.086344975161
  C                                                 1.017879301616      3.794339001584      1.184535051350
  C                                                 0.073755896523      4.671954402715      0.574704711986
  C                                                 0.258562278438      4.603898665324     -0.834530419994
  C                                                 1.317976641464      3.685323421294     -1.095275166982
  C                                                 1.791611466766      3.190682511882      0.152745344186
  H                                                 2.557857850517      2.440735734001      0.289717021580
  H                                                 1.099854527154      3.588772467459      2.242515311946
  H                                                -0.684984483110      5.244281821829      1.089403030886
  H                                                -0.334598749063      5.115837753808     -1.578997570471
  H                                                 1.668078824261      3.382584642415     -2.072072385157
  C                                                -1.101302774014      1.297005228302      1.011225025130
  C                                                -2.059099143499      2.188289531797      0.454064571169
  C                                                -1.916169756826      2.153577880214     -0.962657273256
  H                                                -0.496795190618      1.033233676837     -2.265729058287
  H                                                -2.737460596551      2.818682854766      1.011523582701
  H                                                -2.465479622569      2.753765903124     -1.674185075358
  H                                                -0.936782414599      1.136684933086      2.067228982330
  H                                                 0.887938995928     -0.570641740762      2.286672645086
 Recover connectivity data from disk.

 GradGradGradGradGradGradGradGradGradGradGradGradGradGradGradGradGradGrad
 Berny optimization.
 Initialization pass.
 Trust Radius=3.00D-01 FncErr=1.00D-07 GrdErr=1.00D-07 EigMax=2.50D+02 EigMin=1.00D-04
 Number of steps in this run=      2 maximum allowed number of steps=      2.
 GradGradGradGradGradGradGradGradGradGradGradGradGradGradGradGradGradGrad

                          Input orientation:                          
 ---------------------------------------------------------------------
 Center     Atomic      Atomic             Coordinates (Angstroms)
 Number     Number       Type             X           Y           Z
 ---------------------------------------------------------------------
      1         26           0        0.198851   -2.789298    0.096113
      2          6           0       -0.895694   -4.498316    1.176362
      3          6           0       -0.233481   -5.154133    0.106226
      4          6           0       -0.748589   -4.646124   -1.110632
      5          6           0       -1.729871   -3.668869   -0.802345
      6          6           0       -1.828833   -3.578123    0.617001
      7          1           0       -0.423398   -4.926887   -2.104591
      8          1           0       -2.311810   -3.101622   -1.517616
      9          1           0       -2.512830   -2.947123    1.170098
     10          1           0       -0.728091   -4.671703    2.231788
     11          1           0        0.552852   -5.892122    0.204269
     12          6           0        1.183213   -0.862513    1.287085
     13          6           0        2.134515   -1.850698    0.971351
     14          6           0        2.210441   -1.956451   -0.453667
     15          6           0        1.291666   -1.032747   -1.005120
     16          6           0        0.654624   -0.341672    0.070852
     17          6           0       -0.378400    0.662768   -0.054896
     18          6           0       -0.871083    1.240705   -1.273298
     19          1           0        2.876189   -2.601990   -1.011633
     20          1           0        2.717947   -2.421118    1.682437
     21          1           0        1.117677   -0.870725   -2.060825
     22         27           0       -0.190854    2.753031   -0.086345
     23          6           0        1.017879    3.794339    1.184535
     24          6           0        0.073756    4.671954    0.574705
     25          6           0        0.258562    4.603899   -0.834530
     26          6           0        1.317977    3.685323   -1.095275
     27          6           0        1.791611    3.190683    0.152745
     28          1           0        2.557858    2.440736    0.289717
     29          1           0        1.099855    3.588772    2.242515
     30          1           0       -0.684984    5.244282    1.089403
     31          1           0       -0.334599    5.115838   -1.578998
     32          1           0        1.668079    3.382585   -2.072072
     33          6           0       -1.101303    1.297005    1.011225
     34          6           0       -2.059099    2.188290    0.454065
     35          6           0       -1.916170    2.153578   -0.962657
     36          1           0       -0.496795    1.033234   -2.265729
     37          1           0       -2.737461    2.818683    1.011524
     38          1           0       -2.465480    2.753766   -1.674185
     39          1           0       -0.936782    1.136685    2.067229
     40          1           0        0.887939   -0.570642    2.286673
 ---------------------------------------------------------------------
                    Distance matrix (angstroms):
                    1          2          3          4          5
     1  Fe   0.000000
     2  C    2.299067   0.000000
     3  C    2.404050   1.419089   0.000000
     4  C    2.408668   2.296482   1.415682   0.000000
     5  C    2.302355   2.301981   2.295799   1.418796   0.000000
     6  C    2.237202   1.424917   2.299967   2.300493   1.425683
     7  H    3.130428   3.342363   2.230566   1.082835   2.232783
     8  H    3.000847   3.348679   3.342023   2.234901   1.082605
     9  H    2.920884   2.240841   3.346363   3.346771   2.241534
    10  H    2.993957   1.082625   2.235037   3.342581   3.348910
    11  H    3.124825   2.232923   1.082848   2.230521   3.341698
    12  C    2.469794   4.189651   4.671129   4.878178   4.552736
    13  C    2.322457   4.029153   4.155542   4.523423   4.624416
    14  C    2.245526   4.331991   4.063423   4.052383   4.310454
    15  C    2.343593   4.642582   4.532878   4.150936   4.014965
    16  C    2.489827   4.572016   4.893850   4.679019   4.185514
    17  C    3.503253   5.331076   5.820936   5.425491   4.598721
    18  C    4.388732   6.240016   6.572942   5.890350   5.006319
    19  H    2.903502   4.755047   4.175295   4.162608   4.732633
    20  H    2.999637   4.198721   4.320270   4.976822   5.245389
    21  H    3.029446   5.262362   4.986915   4.317343   4.185918
    22  Co   5.559007   7.394136   7.909623   7.490509   6.642441
    23  C    6.723075   8.510579   9.099659   8.923543   8.197396
    24  C    7.477632   9.240978   9.842045   9.504904   8.643997
    25  C    7.451779   9.392886   9.815616   9.308787   8.508442
    26  C    6.677767   8.776823   9.054646   8.583936   7.966137
    27  C    6.188720   8.209147   8.587148   8.334523   7.769587
    28  H    5.740701   7.801512   8.093656   7.944630   7.543507
    29  H    6.789597   8.397612   9.098347   9.081512   8.363724
    30  H    8.142861   9.745264  10.454546  10.132341   9.171410
    31  H    8.098255  10.016925  10.407810   9.781956   8.928665
    32  H    6.704610   8.901340   9.013127   8.439480   7.929771
    33  C    4.384712   5.801318   6.571858   6.320401   5.323913
    34  C    5.477485   6.825388   7.573971   7.132666   5.999439
    35  C    5.479628   7.061478   7.574734   6.900803   5.827632
    36  H    4.546863   6.527262   6.631667   5.801099   5.076588
    37  H    6.396042   7.547036   8.405669   8.011398   6.811292
    38  H    6.399857   7.948744   8.407529   7.617327   6.523149
    39  H    4.537433   5.705135   6.626806   6.601144   5.653034
    40  H    3.193091   4.454297   5.198107   5.552429   5.098429
                    6          7          8          9         10
     6  C    0.000000
     7  H    3.346860   0.000000
     8  H    2.239846   2.691139   0.000000
     9  H    1.082556   4.359905   2.699645   0.000000
    10  H    2.239438   4.354554   4.362493   2.699380   0.000000
    11  H    3.346246   2.686183   4.354086   4.359386   2.690924
    12  C    4.110471   5.532070   5.009505   4.244999   4.365258
    13  C    4.337936   5.046512   5.246863   4.779065   4.212041
    14  C    4.482397   4.299553   4.784784   5.091889   4.818634
    15  C    4.341397   4.394838   4.186637   4.782321   5.272475
    16  C    4.115878   5.188341   4.352043   4.246114   5.032963
    17  C    4.532147   5.953782   4.477528   4.368949   5.814447
    18  C    5.264182   6.239443   4.581614   5.118928   6.874783
    19  H    5.073708   4.181744   5.236505   5.824139   5.272033
    20  H    4.811135   5.521640   6.000156   5.282063   4.152361
    21  H    4.814839   4.339271   4.127149   5.284966   6.023356
    22  Co   6.577323   7.944087   6.389362   6.281877   7.796732
    23  C    7.923324   9.431618   8.120513   7.610087   8.707412
    24  C    8.466724   9.978153   8.396262   8.068164   9.523278
    25  C    8.567943   9.639190   8.151593   8.289577   9.818991
    26  C    8.098886   8.844279   7.708200   7.987261   9.224730
    27  C    7.690246   8.711875   7.695536   7.565440   8.514014
    28  H    7.454987   8.300751   7.595910   7.450904   8.071920
    29  H    7.910999   9.681637   8.398775   7.544501   8.460317
    30  H    8.908781  10.664084   8.893662   8.393250   9.981666
    31  H    9.090660  10.056861   8.452206   8.792813  10.510608
    32  H    8.240811   8.568702   7.628360   8.249659   9.441207
    33  C    4.944855   6.993189   5.216156   4.475520   6.103650
    34  C    5.773308   7.736147   5.651066   5.204906   7.210505
    35  C    5.946036   7.325664   5.299211   5.560737   7.628923
    36  H    5.599024   5.962750   4.577225   5.631389   7.268250
    37  H    6.473050   8.663654   6.451956   5.772359   7.850636
    38  H    6.763702   7.959131   5.859496   6.371211   8.568123
    39  H    5.012816   7.377977   5.718834   4.468362   5.814465
    40  H    4.383332   6.322948   5.578249   4.296467   4.408319
                   11         12         13         14         15
    11  H    0.000000
    12  C    5.183321   0.000000
    13  C    4.407174   1.407541   0.000000
    14  C    4.320878   2.298285   1.430952   0.000000
    15  C    5.061817   2.301075   2.299103   1.414736   0.000000
    16  C    5.552986   1.424748   2.297420   2.302868   1.428679
    17  C    6.625782   2.562427   3.699383   3.704244   2.562580
    18  C    7.422130   3.898618   4.860951   4.515462   3.149284
    19  H    4.207289   3.343060   2.246496   1.082251   2.230085
    20  H    4.349769   2.222827   1.082319   2.244196   3.344370
    21  H    5.537518   3.348561   3.344906   2.226183   1.082144
    22  Co   8.681948   4.104452   5.265015   5.299091   4.168228
    23  C    9.747036   4.660915   5.758365   6.097335   5.307571
    24  C   10.581421   5.689351   6.851938   7.039796   6.043407
    25  C   10.551406   5.936151   6.960045   6.855150   5.733078
    26  C    9.695447   5.135817   5.965334   5.747849   4.719005
    27  C    9.167035   4.252678   5.118908   5.199629   4.407716
    28  H    8.571107   3.714276   4.365804   4.473094   3.917260
    29  H    9.712931   4.553432   5.681040   6.265166   5.651758
    30  H   11.239893   6.389224   7.635591   7.912971   6.906176
    31  H   11.186724   6.801387   7.818787   7.600057   6.385857
    32  H    9.614866   5.435061   6.071840   5.605238   4.557985
    33  C    7.420981   3.155730   4.514437   4.868114   3.901243
    34  C    8.495748   4.529228   5.845289   6.019288   4.871542
    35  C    8.496533   4.874866   6.015203   5.846394   4.521580
    36  H    7.427193   4.363344   5.071444   4.421642   3.009320
    37  H    9.346440   5.385055   6.748398   7.030677   5.927413
    38  H    9.348278   5.929549   7.025660   6.748336   5.376009
    39  H    7.422517   3.016587   4.422474   5.082069   4.371698
    40  H    5.724233   1.082382   2.218686   3.343492   3.348497
                   16         17         18         19         20
    16  C    0.000000
    17  C    1.446323   0.000000
    18  C    2.576516   1.435706   0.000000
    19  H    3.349054   4.708114   5.373716   0.000000
    20  H    3.343442   4.702769   5.918315   2.704767   0.000000
    21  H    2.244629   2.934893   3.005579   2.681500   4.356212
    22  Co   3.211966   2.098895   2.039289   6.240125   6.193668
    23  C    4.298701   3.645891   4.016239   7.013522   6.462975
    24  C    5.072250   4.083432   4.010151   7.954896   7.650522
    25  C    5.043337   4.067685   3.574869   7.668649   7.857134
    26  C    4.244594   3.618829   3.286311   6.478066   6.853045
    27  C    3.711735   3.338026   3.595269   6.007258   5.889852
    28  H    3.378164   3.449860   3.954836   5.217656   5.059933
    29  H    4.512510   4.003103   4.664650   7.215981   6.249055
    30  H    5.833942   4.732196   4.652485   8.869064   8.407733
    31  H    5.786620   4.706871   3.924019   8.378301   8.761318
    32  H    4.414669   3.956574   3.416582   6.196709   6.991532
    33  C    2.579310   1.435778   2.296784   5.925754   5.372302
    34  C    3.729859   2.326157   2.300670   7.032220   6.750978
    35  C    3.728725   2.326216   1.421985   6.751632   7.028471
    36  H    2.945461   2.244782   1.080766   5.115138   6.152652
    37  H    4.730639   3.369034   3.345712   8.061633   7.593886
    38  H    4.728840   3.369016   2.234315   7.593189   8.056937
    39  H    2.950192   2.244950   3.342792   6.164076   5.114985
    40  H    2.239805   2.933915   4.364462   4.354117   2.671758
                   21         22         23         24         25
    21  H    0.000000
    22  Co   4.329253   0.000000
    23  C    5.683761   2.039729   0.000000
    24  C    6.225519   2.046772   1.425998   0.000000
    25  C    5.675684   2.046331   2.304034   1.422930   0.000000
    26  C    4.661543   2.040510   2.302059   2.304422   1.426228
    27  C    4.674303   2.044229   1.423957   2.307216   2.306975
    28  H    4.308705   2.791840   2.237068   3.351167   3.351114
    29  H    6.197271   2.790696   1.080879   2.237801   3.347606
    30  H    7.111036   2.798728   2.238555   1.080815   2.236491
    31  H    6.179013   2.798487   3.348532   2.236564   1.080811
    32  H    4.288789   2.791968   3.346310   3.348099   2.238271
    33  C    4.365824   2.038035   3.279885   3.600221   4.023878
    34  C    5.076825   2.025170   3.546939   3.276006   3.587088
    35  C    4.422286   2.025828   3.988882   3.558863   3.278711
    36  H    2.504709   2.793030   4.671431   4.651224   3.920273
    37  H    6.157365   2.773956   3.883866   3.395345   3.946019
    38  H    5.111305   2.774015   4.624809   3.896751   3.398296
    39  H    5.029048   2.794076   3.415110   3.968242   4.676604
    40  H    4.363893   4.223956   4.503848   5.574813   6.075680
                   26         27         28         29         30
    26  C    0.000000
    27  C    1.423571   0.000000
    28  H    2.237076   1.080886   0.000000
    29  H    3.346303   2.236994   2.693916   0.000000
    30  H    3.348884   3.350839   4.360664   2.693702   0.000000
    31  H    2.238608   3.350511   4.360570   4.358158   2.694370
    32  H    1.080905   2.236493   2.693851   4.356726   4.358641
    33  C    3.999290   3.562577   3.901045   3.407839   3.969940
    34  C    4.005771   3.990433   4.626773   3.890874   3.410416
    35  C    3.580996   4.008410   4.654871   4.629181   3.908864
    36  H    3.420079   3.967418   4.224011   5.422577   5.387509
    37  H    4.651477   4.624757   5.357634   4.102849   3.178404
    38  H    3.939223   4.653106   5.402668   5.361845   4.124349
    39  H    4.645528   3.915136   4.131901   3.192389   4.229882
    40  H    5.453049   4.417899   3.980560   4.165043   6.141733
                   31         32         33         34         35
    31  H    0.000000
    32  H    2.694069   0.000000
    33  C    4.677667   4.639595   0.000000
    34  C    3.959518   4.658279   1.422037   0.000000
    35  C    3.414122   3.948176   2.300856   1.424337   0.000000
    36  H    4.143135   3.200568   3.342669   3.342488   2.228854
    37  H    4.214435   5.406970   2.234394   1.080893   2.239257
    38  H    3.182624   4.200004   3.345827   2.239276   1.080851
    39  H    5.430585   5.381745   1.080701   2.228849   3.342676
    40  H    6.983842   5.935931   3.011969   4.433417   5.083556
                   36         37         38         39         40
    36  H    0.000000
    37  H    4.353021   0.000000
    38  H    2.680648   2.700226   0.000000
    39  H    4.356468   2.680685   4.353165   0.000000
    40  H    5.021381   5.124163   6.163238   2.508531   0.000000
 Symmetry turned off by external request.
 Stoichiometry    C20H18CoFe(1+,5)
 Framework group  C1[X(C20H18CoFe)]
 Deg. of freedom   114
 Full point group                 C1      NOp   1
 Rotational constants (GHZ):           0.6927896           0.1362465           0.1268998
 Standard basis: 6-311+G(d) (5D, 7F)
   610 basis functions,   998 primitive gaussians,   644 cartesian basis functions
    97 alpha electrons       93 beta electrons
       nuclear repulsion energy      2619.9846217784 Hartrees.
 NAtoms=   40 NActive=   40 NUniq=   40 SFac= 1.00D+00 NAtFMM=   60 NAOKFM=F Big=F
 Integral buffers will be    131072 words long.
 Raffenetti 2 integral format.
 Two-electron integral symmetry is turned off.
 Force inversion solution in PCM.
 ------------------------------------------------------------------------------
 Polarizable Continuum Model (PCM)
 =================================
 Model                : PCM.
 Atomic radii         : UFF (Universal Force Field).
 Polarization charges : Total charges.
 Charge compensation  : None.
 Solution method      : Matrix inversion.
 Cavity type          : Scaled VdW (van der Waals Surface) (Alpha=1.100).
 Cavity algorithm     : GePol (No added spheres)
                        Default sphere list used, NSphG=   40.
                        Lebedev-Laikov grids with approx.  5.0 points / Ang**2.
                        Smoothing algorithm: York/Karplus (Gamma=1.0000).
                        Polarization charges: spherical gaussians, with
                                              point-specific exponents (IZeta= 3).
                        Self-potential: point-specific (ISelfS= 7).
                        Self-field    : sphere-specific E.n sum rule (ISelfD= 2).
 1st derivatives      : Analytical E(r).r(x)/FMM algorithm (CHGder, D1EAlg=3).
                        Cavity 1st derivative terms included.
 2nd derivatives      : Analytical E(r).r(xy)/FMM algorithm (CHGder, D2EAlg=3).
                        Cavity 2nd derivative terms included.
 Solvent              : Acetonitrile, Eps=  35.688000 Eps(inf)=   1.806874
 ------------------------------------------------------------------------------
 One-electron integrals computed using PRISM.
 NBasis=   610 RedAO= T EigKep=  1.71D-06  NBF=   610
 NBsUse=   608 1.00D-06 EigRej=  3.99D-07 NBFU=   608
 Initial guess from the checkpoint file:  "FeCp2CoCp2_C1_plus1_Q1_B3PW91_6311plusGd_MeCN_freq.chk"
 B after Tr=     0.000000    0.000000    0.000000
         Rot=    1.000000    0.000000    0.000000    0.000000 Ang=   0.00 deg.
 Initial guess <Sx>= 0.0000 <Sy>= 0.0000 <Sz>= 2.0000 <S**2>= 6.0220 S= 2.0044
 Requested convergence on RMS density matrix=1.00D-08 within 128 cycles.
 Requested convergence on MAX density matrix=1.00D-06.
 Requested convergence on             energy=1.00D-06.
 No special actions if energy rises.
 Inv3:  Mode=1 IEnd=    27889203.
 Iteration    1 A*A^-1 deviation from unit magnitude is 7.22D-15 for   3048.
 Iteration    1 A*A^-1 deviation from orthogonality  is 2.98D-15 for   3002    563.
 Iteration    1 A^-1*A deviation from unit magnitude is 7.33D-15 for   3048.
 Iteration    1 A^-1*A deviation from orthogonality  is 3.27D-15 for   3041   1762.
 Error on total polarization charges =  0.01654
 SCF Done:  E(UB3PW91) =  -3419.09425043     A.U. after    1 cycles
            NFock=  1  Conv=0.52D-08     -V/T= 2.0017
 <Sx>= 0.0000 <Sy>= 0.0000 <Sz>= 2.0000 <S**2>= 6.0220 S= 2.0044
 <L.S>= 0.000000000000E+00
 Annihilation of the first spin contaminant:
 S**2 before annihilation     6.0220,   after     6.0001
 DoSCS=F DFT=T ScalE2(SS,OS)=  1.000000  1.000000
 Range of M.O.s used for correlation:     1   608
 NBasis=   610 NAE=    97 NBE=    93 NFC=     0 NFV=     0
 NROrb=    608 NOA=    97 NOB=    93 NVA=   511 NVB=   515

 **** Warning!!: The largest alpha MO coefficient is  0.12771513D+03


 **** Warning!!: The largest beta MO coefficient is  0.13875060D+03

 Symmetrizing basis deriv contribution to polar:
 IMax=3 JMax=2 DiffMx= 0.00D+00
 Calling FoFCou, ICntrl=  3107 FMM=F I1Cent=   0 AccDes= 0.00D+00.
 NEqPCM:  Using equilibrium solvation (IEInf=0, Eps=  35.6880, EpsInf=   1.8069)
 G2PCM: DoFxE=T DoFxN=T DoGrad=T DoDP/DQ/DG/TGxP=FFFF NFrqRd=   0 IEInf=0 SqF1=F DoCFld=F IF1Alg=4.
 End of G2Drv F.D. properties file   721 does not exist.
 End of G2Drv F.D. properties file   722 does not exist.
 End of G2Drv F.D. properties file   788 does not exist.
          IDoAtm=1111111111111111111111111111111111111111
 NEqPCM:  Using equilibrium solvation (IEInf=0, Eps=  35.6880, EpsInf=   1.8069)
          Differentiating once with respect to electric field.
                with respect to dipole field.
          Differentiating once with respect to nuclear coordinates.
 CalDSu exits because no D1Ps are significant.
          There are   123 degrees of freedom in the 1st order CPHF.  IDoFFX=6 NUNeed=     3.
    120 vectors produced by pass  0 Test12= 9.75D-14 1.00D-09 XBig12= 1.21D+03 1.72D+01.
    120 vectors produced by pass  1 Test12= 9.75D-14 1.00D-09 XBig12= 4.86D+02 6.82D+00.
    120 vectors produced by pass  2 Test12= 9.75D-14 1.00D-09 XBig12= 1.69D+01 5.92D-01.
    120 vectors produced by pass  3 Test12= 9.75D-14 1.00D-09 XBig12= 2.48D-01 7.90D-02.
    120 vectors produced by pass  4 Test12= 9.75D-14 1.00D-09 XBig12= 2.02D-03 5.38D-03.
    120 vectors produced by pass  5 Test12= 9.75D-14 1.00D-09 XBig12= 1.24D-05 3.80D-04.
    120 vectors produced by pass  6 Test12= 9.75D-14 1.00D-09 XBig12= 6.26D-08 1.77D-05.
     54 vectors produced by pass  7 Test12= 9.75D-14 1.00D-09 XBig12= 2.94D-10 1.26D-06.
      3 vectors produced by pass  8 Test12= 9.75D-14 1.00D-09 XBig12= 1.56D-12 1.16D-07.
      2 vectors produced by pass  9 Test12= 9.75D-14 1.00D-09 XBig12= 8.92D-15 7.24D-09.
 InvSVY:  IOpt=1 It=  1 EMax= 1.78D-14
 Solved reduced A of dimension   899 with   123 vectors.
 Isotropic polarizability for W=    0.000000      394.97 Bohr**3.
 End of Minotr F.D. properties file   721 does not exist.
 End of Minotr F.D. properties file   722 does not exist.
 End of Minotr F.D. properties file   788 does not exist.

 **********************************************************************

            Population analysis using the SCF Density.

 **********************************************************************

 Alpha  occ. eigenvalues -- -277.53187-256.04821 -32.86701 -30.04175 -28.53711
 Alpha  occ. eigenvalues --  -28.51782 -28.51640 -25.92211 -25.90019 -25.89997
 Alpha  occ. eigenvalues --  -10.23122 -10.21742 -10.21698 -10.21584 -10.21573
 Alpha  occ. eigenvalues --  -10.21542 -10.21532 -10.21531 -10.21490 -10.21391
 Alpha  occ. eigenvalues --  -10.19169 -10.17936 -10.17815 -10.17763 -10.17692
 Alpha  occ. eigenvalues --  -10.16960 -10.16908 -10.16886 -10.16843 -10.16797
 Alpha  occ. eigenvalues --   -3.77440  -3.54950  -2.48552  -2.44223  -2.44068
 Alpha  occ. eigenvalues --   -2.36019  -2.30995  -2.30966  -0.95285  -0.93588
 Alpha  occ. eigenvalues --   -0.90338  -0.89163  -0.79061  -0.76471  -0.76213
 Alpha  occ. eigenvalues --   -0.76145  -0.72800  -0.71734  -0.71704  -0.71233
 Alpha  occ. eigenvalues --   -0.60572  -0.59805  -0.58691  -0.58475  -0.58207
 Alpha  occ. eigenvalues --   -0.56889  -0.55373  -0.55031  -0.54944  -0.54865
 Alpha  occ. eigenvalues --   -0.53522  -0.49928  -0.47401  -0.45492  -0.45126
 Alpha  occ. eigenvalues --   -0.44241  -0.44126  -0.43623  -0.43370  -0.42202
 Alpha  occ. eigenvalues --   -0.42176  -0.41910  -0.41782  -0.41427  -0.40731
 Alpha  occ. eigenvalues --   -0.40591  -0.39864  -0.39646  -0.38410  -0.38394
 Alpha  occ. eigenvalues --   -0.38113  -0.36738  -0.36628  -0.35548  -0.34381
 Alpha  occ. eigenvalues --   -0.34016  -0.33953  -0.32678  -0.31116  -0.31003
 Alpha  occ. eigenvalues --   -0.30206  -0.29991  -0.29969  -0.26238  -0.25133
 Alpha  occ. eigenvalues --   -0.20454  -0.20240
 Alpha virt. eigenvalues --   -0.10062  -0.09479  -0.01779  -0.00945   0.00066
 Alpha virt. eigenvalues --    0.00703   0.01455   0.01785   0.01989   0.02089
 Alpha virt. eigenvalues --    0.02141   0.02673   0.03092   0.03260   0.03355
 Alpha virt. eigenvalues --    0.03399   0.03552   0.03867   0.04414   0.04746
 Alpha virt. eigenvalues --    0.04864   0.04989   0.05525   0.05869   0.06106
 Alpha virt. eigenvalues --    0.06705   0.07277   0.07331   0.07602   0.07665
 Alpha virt. eigenvalues --    0.07951   0.08150   0.08808   0.08853   0.09720
 Alpha virt. eigenvalues --    0.10051   0.10079   0.10581   0.10967   0.11090
 Alpha virt. eigenvalues --    0.11583   0.12091   0.12368   0.12625   0.12729
 Alpha virt. eigenvalues --    0.13307   0.13364   0.13530   0.14016   0.14846
 Alpha virt. eigenvalues --    0.14937   0.15059   0.15613   0.15658   0.15810
 Alpha virt. eigenvalues --    0.16028   0.16193   0.16511   0.16903   0.16937
 Alpha virt. eigenvalues --    0.17027   0.17610   0.17676   0.17768   0.18148
 Alpha virt. eigenvalues --    0.18237   0.18450   0.18975   0.18993   0.19663
 Alpha virt. eigenvalues --    0.19796   0.19979   0.20315   0.20547   0.20576
 Alpha virt. eigenvalues --    0.20718   0.21051   0.21186   0.21408   0.21561
 Alpha virt. eigenvalues --    0.21970   0.22085   0.22242   0.22351   0.22670
 Alpha virt. eigenvalues --    0.22786   0.23151   0.23399   0.23632   0.23637
 Alpha virt. eigenvalues --    0.23765   0.24111   0.24311   0.24392   0.24820
 Alpha virt. eigenvalues --    0.24874   0.25287   0.25486   0.25869   0.26316
 Alpha virt. eigenvalues --    0.26423   0.26558   0.26659   0.26917   0.27524
 Alpha virt. eigenvalues --    0.27759   0.27968   0.28298   0.28798   0.28987
 Alpha virt. eigenvalues --    0.29409   0.29629   0.29937   0.30009   0.30963
 Alpha virt. eigenvalues --    0.31251   0.32014   0.32281   0.32645   0.33211
 Alpha virt. eigenvalues --    0.33607   0.34989   0.35387   0.35765   0.36042
 Alpha virt. eigenvalues --    0.36905   0.37151   0.37250   0.37855   0.38585
 Alpha virt. eigenvalues --    0.38846   0.39210   0.39746   0.39930   0.40538
 Alpha virt. eigenvalues --    0.40938   0.41232   0.42466   0.42722   0.43415
 Alpha virt. eigenvalues --    0.44055   0.44363   0.45322   0.45480   0.45949
 Alpha virt. eigenvalues --    0.46322   0.47076   0.47662   0.49425   0.49940
 Alpha virt. eigenvalues --    0.50152   0.51691   0.52734   0.52990   0.54270
 Alpha virt. eigenvalues --    0.55907   0.56293   0.56767   0.57243   0.58092
 Alpha virt. eigenvalues --    0.58746   0.59963   0.60949   0.61068   0.61883
 Alpha virt. eigenvalues --    0.62601   0.62947   0.63260   0.63769   0.64218
 Alpha virt. eigenvalues --    0.64397   0.64525   0.64849   0.65397   0.65683
 Alpha virt. eigenvalues --    0.66008   0.66676   0.67078   0.67543   0.67727
 Alpha virt. eigenvalues --    0.68239   0.68294   0.69284   0.69426   0.69916
 Alpha virt. eigenvalues --    0.70213   0.70489   0.70669   0.71183   0.71602
 Alpha virt. eigenvalues --    0.72251   0.72386   0.72801   0.72984   0.73177
 Alpha virt. eigenvalues --    0.73609   0.73882   0.74323   0.74501   0.75482
 Alpha virt. eigenvalues --    0.75577   0.76017   0.76207   0.76431   0.76781
 Alpha virt. eigenvalues --    0.76971   0.77239   0.78019   0.78799   0.79706
 Alpha virt. eigenvalues --    0.80717   0.81439   0.81503   0.82141   0.82500
 Alpha virt. eigenvalues --    0.83015   0.83087   0.83400   0.84538   0.85886
 Alpha virt. eigenvalues --    0.86079   0.87429   0.88036   0.89450   0.89820
 Alpha virt. eigenvalues --    0.90580   0.91373   0.93718   0.94944   0.95847
 Alpha virt. eigenvalues --    0.96275   0.98083   0.99018   0.99307   1.00967
 Alpha virt. eigenvalues --    1.03176   1.03570   1.04029   1.04941   1.05551
 Alpha virt. eigenvalues --    1.05756   1.06035   1.06951   1.07927   1.08473
 Alpha virt. eigenvalues --    1.08631   1.08873   1.09819   1.10981   1.11129
 Alpha virt. eigenvalues --    1.11688   1.12376   1.12921   1.16101   1.16968
 Alpha virt. eigenvalues --    1.17984   1.20197   1.20526   1.21508   1.25137
 Alpha virt. eigenvalues --    1.26032   1.27064   1.27373   1.27907   1.28471
 Alpha virt. eigenvalues --    1.29353   1.35604   1.37483   1.38065   1.38213
 Alpha virt. eigenvalues --    1.42127   1.42970   1.43593   1.45389   1.47113
 Alpha virt. eigenvalues --    1.49581   1.50754   1.52602   1.54813   1.55758
 Alpha virt. eigenvalues --    1.56974   1.57377   1.59668   1.59984   1.60644
 Alpha virt. eigenvalues --    1.61345   1.62536   1.62908   1.63547   1.64390
 Alpha virt. eigenvalues --    1.64820   1.67856   1.68129   1.68899   1.69238
 Alpha virt. eigenvalues --    1.69422   1.70105   1.70759   1.71204   1.71625
 Alpha virt. eigenvalues --    1.71799   1.71922   1.73049   1.73648   1.73894
 Alpha virt. eigenvalues --    1.75384   1.77235   1.78113   1.80758   1.81716
 Alpha virt. eigenvalues --    1.81823   1.82300   1.83343   1.85737   1.86135
 Alpha virt. eigenvalues --    1.86999   1.89345   1.91116   1.92748   1.94992
 Alpha virt. eigenvalues --    1.95395   1.96531   1.97131   1.98650   1.98817
 Alpha virt. eigenvalues --    1.99588   1.99824   2.01034   2.01743   2.02046
 Alpha virt. eigenvalues --    2.03143   2.04315   2.06387   2.07517   2.08020
 Alpha virt. eigenvalues --    2.08556   2.09010   2.09686   2.10299   2.11390
 Alpha virt. eigenvalues --    2.11670   2.12709   2.15311   2.15883   2.15957
 Alpha virt. eigenvalues --    2.18280   2.19463   2.19664   2.20962   2.21507
 Alpha virt. eigenvalues --    2.22291   2.22628   2.25304   2.25630   2.25955
 Alpha virt. eigenvalues --    2.26217   2.28465   2.28731   2.31601   2.32666
 Alpha virt. eigenvalues --    2.33641   2.34286   2.36931   2.37654   2.38061
 Alpha virt. eigenvalues --    2.40851   2.41357   2.47629   2.50530   2.56181
 Alpha virt. eigenvalues --    2.59334   2.60552   2.61115   2.61517   2.62151
 Alpha virt. eigenvalues --    2.62467   2.63237   2.64659   2.76802   2.77504
 Alpha virt. eigenvalues --    2.78753   2.78936   2.79871   2.80538   2.80774
 Alpha virt. eigenvalues --    2.82353   2.83392   2.84321   2.84689   2.85251
 Alpha virt. eigenvalues --    2.86041   2.88665   2.89866   2.95620   2.96466
 Alpha virt. eigenvalues --    2.98379   3.01017   3.01402   3.03404   3.04218
 Alpha virt. eigenvalues --    3.05732   3.06720   3.08444   3.08770   3.09307
 Alpha virt. eigenvalues --    3.10590   3.11346   3.12127   3.14031   3.14946
 Alpha virt. eigenvalues --    3.15535   3.16012   3.16974   3.17657   3.18432
 Alpha virt. eigenvalues --    3.20095   3.20804   3.22615   3.24016   3.24494
 Alpha virt. eigenvalues --    3.24557   3.25406   3.26682   3.28360   3.28552
 Alpha virt. eigenvalues --    3.28737   3.29007   3.29396   3.30838   3.31455
 Alpha virt. eigenvalues --    3.34578   3.39795   3.42077   3.43220   3.43449
 Alpha virt. eigenvalues --    3.47927   3.50923   3.54028   3.62596   3.63341
 Alpha virt. eigenvalues --    3.63418   3.66953   3.68695   3.71085   3.71168
 Alpha virt. eigenvalues --    3.77943   3.80358   3.82379   3.87821   3.88773
 Alpha virt. eigenvalues --    3.89755   3.92302   3.92444   3.93179   3.93909
 Alpha virt. eigenvalues --    3.94941   3.97275   4.37324   4.50386   4.50874
 Alpha virt. eigenvalues --    4.55853   4.58498   4.60037   5.78993   5.83515
 Alpha virt. eigenvalues --    5.93330   5.96304   5.99535   6.39566   6.40238
 Alpha virt. eigenvalues --    6.58572   6.73376   6.74018   8.07497   8.12007
 Alpha virt. eigenvalues --    8.38089   8.42388   8.54351   8.95434  23.49010
 Alpha virt. eigenvalues --   23.52590  23.57310  23.72206  23.92272  23.93160
 Alpha virt. eigenvalues --   23.94647  23.95100  23.97071  23.97566  23.98622
 Alpha virt. eigenvalues --   23.99679  24.00892  24.02607  24.03561  24.03767
 Alpha virt. eigenvalues --   24.04622  24.05732  24.06896  24.07686  26.34685
 Alpha virt. eigenvalues --   28.40919  33.97150  34.00543  34.06121  34.09503
 Alpha virt. eigenvalues --   34.33636  34.56258 147.30968 153.99616 777.16534
 Alpha virt. eigenvalues --  804.76117
  Beta  occ. eigenvalues -- -277.53187-256.04854 -32.86546 -29.96758 -28.53557
  Beta  occ. eigenvalues --  -28.51718 -28.51481 -25.85276 -25.84458 -25.84411
  Beta  occ. eigenvalues --  -10.23146 -10.21755 -10.21710 -10.21589 -10.21578
  Beta  occ. eigenvalues --  -10.21532 -10.21530 -10.21519 -10.21487 -10.21378
  Beta  occ. eigenvalues --  -10.19050 -10.17882 -10.17754 -10.17712 -10.17652
  Beta  occ. eigenvalues --  -10.16915 -10.16838 -10.16807 -10.16735 -10.16678
  Beta  occ. eigenvalues --   -3.77102  -3.37412  -2.48110  -2.44043  -2.43621
  Beta  occ. eigenvalues --   -2.14393  -2.13973  -2.13872  -0.95285  -0.93581
  Beta  occ. eigenvalues --   -0.90101  -0.88856  -0.78985  -0.76455  -0.76187
  Beta  occ. eigenvalues --   -0.76154  -0.72545  -0.71405  -0.71375  -0.71104
  Beta  occ. eigenvalues --   -0.60464  -0.59796  -0.58678  -0.58469  -0.58194
  Beta  occ. eigenvalues --   -0.56881  -0.55273  -0.54802  -0.54767  -0.54609
  Beta  occ. eigenvalues --   -0.53269  -0.49798  -0.47345  -0.45464  -0.44989
  Beta  occ. eigenvalues --   -0.44230  -0.43609  -0.43403  -0.43032  -0.42169
  Beta  occ. eigenvalues --   -0.42154  -0.41311  -0.41049  -0.40989  -0.40187
  Beta  occ. eigenvalues --   -0.40133  -0.39484  -0.39192  -0.38222  -0.38128
  Beta  occ. eigenvalues --   -0.37997  -0.34008  -0.33850  -0.32563  -0.31321
  Beta  occ. eigenvalues --   -0.30205  -0.29821  -0.29810  -0.26705  -0.25966
  Beta  occ. eigenvalues --   -0.25266  -0.24305  -0.22905
  Beta virt. eigenvalues --   -0.09855  -0.09314  -0.08056  -0.05661  -0.04461
  Beta virt. eigenvalues --   -0.03984  -0.00697  -0.00529   0.00205   0.00792
  Beta virt. eigenvalues --    0.01653   0.01910   0.02059   0.02190   0.02708
  Beta virt. eigenvalues --    0.02913   0.03379   0.03639   0.03684   0.04000
  Beta virt. eigenvalues --    0.04063   0.04501   0.04909   0.04970   0.05440
  Beta virt. eigenvalues --    0.05488   0.05811   0.05961   0.06278   0.07158
  Beta virt. eigenvalues --    0.07384   0.07420   0.07618   0.07748   0.08058
  Beta virt. eigenvalues --    0.08772   0.08895   0.09342   0.09852   0.10152
  Beta virt. eigenvalues --    0.10264   0.10660   0.11035   0.11254   0.11675
  Beta virt. eigenvalues --    0.12344   0.12640   0.12741   0.13167   0.13366
  Beta virt. eigenvalues --    0.13452   0.13924   0.14126   0.14943   0.15038
  Beta virt. eigenvalues --    0.15103   0.15684   0.15901   0.15980   0.16133
  Beta virt. eigenvalues --    0.16278   0.16552   0.16974   0.17082   0.17229
  Beta virt. eigenvalues --    0.17704   0.17742   0.17933   0.18274   0.18445
  Beta virt. eigenvalues --    0.18509   0.19023   0.19039   0.19799   0.19881
  Beta virt. eigenvalues --    0.20043   0.20401   0.20611   0.20682   0.20906
  Beta virt. eigenvalues --    0.21122   0.21422   0.21465   0.21733   0.22069
  Beta virt. eigenvalues --    0.22178   0.22349   0.22440   0.22802   0.23021
  Beta virt. eigenvalues --    0.23292   0.23555   0.23705   0.23809   0.24012
  Beta virt. eigenvalues --    0.24138   0.24458   0.24509   0.24897   0.24956
  Beta virt. eigenvalues --    0.25358   0.25592   0.25992   0.26372   0.26520
  Beta virt. eigenvalues --    0.26752   0.26793   0.27190   0.27708   0.27901
  Beta virt. eigenvalues --    0.28101   0.28448   0.29080   0.29132   0.29530
  Beta virt. eigenvalues --    0.29777   0.30021   0.30102   0.31141   0.31322
  Beta virt. eigenvalues --    0.32206   0.32485   0.32772   0.33454   0.33866
  Beta virt. eigenvalues --    0.35095   0.35771   0.35982   0.36665   0.37096
  Beta virt. eigenvalues --    0.37270   0.37883   0.38392   0.38712   0.39005
  Beta virt. eigenvalues --    0.39530   0.39917   0.40355   0.41053   0.41273
  Beta virt. eigenvalues --    0.42562   0.42640   0.42950   0.43497   0.44278
  Beta virt. eigenvalues --    0.44468   0.45563   0.45887   0.46269   0.46638
  Beta virt. eigenvalues --    0.47553   0.48349   0.50036   0.50272   0.50973
  Beta virt. eigenvalues --    0.51935   0.52984   0.53439   0.54635   0.56095
  Beta virt. eigenvalues --    0.56854   0.57010   0.57368   0.58312   0.59013
  Beta virt. eigenvalues --    0.60143   0.61066   0.61203   0.62180   0.62673
  Beta virt. eigenvalues --    0.63030   0.63356   0.63854   0.64428   0.64470
  Beta virt. eigenvalues --    0.64588   0.64974   0.65519   0.65836   0.66130
  Beta virt. eigenvalues --    0.66838   0.67176   0.67675   0.67882   0.68299
  Beta virt. eigenvalues --    0.68501   0.69378   0.69708   0.70053   0.70403
  Beta virt. eigenvalues --    0.70597   0.70873   0.71352   0.71711   0.72335
  Beta virt. eigenvalues --    0.72435   0.72925   0.73138   0.73316   0.73663
  Beta virt. eigenvalues --    0.74058   0.74437   0.74698   0.75625   0.75732
  Beta virt. eigenvalues --    0.76139   0.76316   0.76597   0.76901   0.77110
  Beta virt. eigenvalues --    0.77370   0.78066   0.78974   0.79799   0.80822
  Beta virt. eigenvalues --    0.81614   0.81906   0.82320   0.82672   0.83229
  Beta virt. eigenvalues --    0.83431   0.83702   0.84703   0.86005   0.86410
  Beta virt. eigenvalues --    0.87687   0.88115   0.89751   0.90032   0.90795
  Beta virt. eigenvalues --    0.91471   0.93942   0.95104   0.95976   0.96666
  Beta virt. eigenvalues --    0.98284   0.99297   0.99781   1.01443   1.03671
  Beta virt. eigenvalues --    1.03720   1.04400   1.05103   1.05770   1.06044
  Beta virt. eigenvalues --    1.06307   1.07380   1.07982   1.08654   1.08795
  Beta virt. eigenvalues --    1.08935   1.10150   1.11145   1.11490   1.11790
  Beta virt. eigenvalues --    1.12757   1.13746   1.16540   1.17179   1.18781
  Beta virt. eigenvalues --    1.20610   1.21036   1.21896   1.26027   1.26438
  Beta virt. eigenvalues --    1.27196   1.28122   1.28375   1.29431   1.30002
  Beta virt. eigenvalues --    1.36969   1.37604   1.38402   1.39224   1.42495
  Beta virt. eigenvalues --    1.43214   1.44058   1.45710   1.48271   1.50236
  Beta virt. eigenvalues --    1.53168   1.55530   1.55918   1.55965   1.57349
  Beta virt. eigenvalues --    1.59728   1.60405   1.60641   1.61303   1.62391
  Beta virt. eigenvalues --    1.63191   1.63843   1.64522   1.65467   1.65838
  Beta virt. eigenvalues --    1.68023   1.68355   1.69221   1.69450   1.69733
  Beta virt. eigenvalues --    1.70312   1.70888   1.71501   1.71736   1.72324
  Beta virt. eigenvalues --    1.73558   1.74206   1.75026   1.75798   1.76588
  Beta virt. eigenvalues --    1.77585   1.78247   1.81369   1.82091   1.82514
  Beta virt. eigenvalues --    1.82704   1.84415   1.86037   1.87122   1.87539
  Beta virt. eigenvalues --    1.89431   1.91469   1.95133   1.95351   1.96640
  Beta virt. eigenvalues --    1.97142   1.98733   1.98861   1.99156   1.99805
  Beta virt. eigenvalues --    2.01199   2.01897   2.02202   2.03762   2.04111
  Beta virt. eigenvalues --    2.04936   2.07272   2.08014   2.08082   2.08965
  Beta virt. eigenvalues --    2.09732   2.09767   2.10532   2.11429   2.12029
  Beta virt. eigenvalues --    2.12868   2.15321   2.16067   2.16261   2.18490
  Beta virt. eigenvalues --    2.19677   2.19895   2.21149   2.21688   2.22299
  Beta virt. eigenvalues --    2.22698   2.25542   2.25763   2.26157   2.26407
  Beta virt. eigenvalues --    2.28520   2.28856   2.31664   2.33714   2.34009
  Beta virt. eigenvalues --    2.34355   2.37657   2.38141   2.39075   2.41188
  Beta virt. eigenvalues --    2.42603   2.47697   2.50910   2.56809   2.59338
  Beta virt. eigenvalues --    2.60760   2.61426   2.61614   2.62373   2.62812
  Beta virt. eigenvalues --    2.63298   2.64891   2.77420   2.78204   2.79105
  Beta virt. eigenvalues --    2.81045   2.82742   2.84136   2.85047   2.85521
  Beta virt. eigenvalues --    2.86497   2.87258   2.88849   2.89438   2.90177
  Beta virt. eigenvalues --    2.91263   2.93087   2.98546   3.00662   3.00879
  Beta virt. eigenvalues --    3.02668   3.02995   3.03870   3.04912   3.07963
  Beta virt. eigenvalues --    3.08764   3.09448   3.10299   3.10911   3.11401
  Beta virt. eigenvalues --    3.12304   3.14169   3.14981   3.15763   3.16376
  Beta virt. eigenvalues --    3.16643   3.17502   3.17983   3.19170   3.21030
  Beta virt. eigenvalues --    3.21283   3.22941   3.24409   3.24513   3.24993
  Beta virt. eigenvalues --    3.25438   3.27089   3.28522   3.28782   3.28964
  Beta virt. eigenvalues --    3.29286   3.29467   3.31054   3.31672   3.34784
  Beta virt. eigenvalues --    3.40099   3.42145   3.43397   3.43966   3.48671
  Beta virt. eigenvalues --    3.51104   3.54142   3.62793   3.63410   3.63761
  Beta virt. eigenvalues --    3.67124   3.69033   3.71345   3.76796   3.78581
  Beta virt. eigenvalues --    3.80735   3.82501   3.87878   3.88824   3.89912
  Beta virt. eigenvalues --    3.92339   3.92505   3.93374   3.94174   3.95280
  Beta virt. eigenvalues --    3.97445   4.37476   4.50393   4.50876   4.56053
  Beta virt. eigenvalues --    4.58594   4.60229   5.90304   5.94079   6.06145
  Beta virt. eigenvalues --    6.09215   6.12137   6.39716   6.40408   6.58684
  Beta virt. eigenvalues --    6.73552   6.74546   8.18507   8.22946   8.38222
  Beta virt. eigenvalues --    8.42756   8.67483   8.95785  23.49042  23.52694
  Beta virt. eigenvalues --   23.57323  23.72241  23.92358  23.93159  23.94663
  Beta virt. eigenvalues --   23.95186  23.97067  23.97577  23.98626  23.99682
  Beta virt. eigenvalues --   24.00900  24.02679  24.03577  24.03838  24.04713
  Beta virt. eigenvalues --   24.05843  24.06979  24.07767  26.45291  28.41133
  Beta virt. eigenvalues --   34.04746  34.06566  34.08252  34.09926  34.43386
  Beta virt. eigenvalues --   34.56584 147.34786 153.99699 777.17263 804.76133
          Condensed to atoms (all electrons):
               1          2          3          4          5          6
     1  Fe  29.223372  -0.515639  -0.313196  -0.555666  -0.205423  -0.161755
     2  C   -0.515639   7.928044   0.419430  -0.639432  -0.169510  -0.557162
     3  C   -0.313196   0.419430   7.258516   0.522458  -0.665545  -0.535752
     4  C   -0.555666  -0.639432   0.522458   7.614476  -0.371495  -0.145811
     5  C   -0.205423  -0.169510  -0.665545  -0.371495   7.677440  -0.112394
     6  C   -0.161755  -0.557162  -0.535752  -0.145811  -0.112394   7.632119
     7  H    0.008764   0.008478  -0.009086   0.354493  -0.014949   0.009235
     8  H   -0.013853   0.012441   0.003835   0.001679   0.401802  -0.041382
     9  H   -0.019459  -0.020202   0.005833   0.010022  -0.027151   0.420498
    10  H    0.005609   0.378863  -0.015519   0.013082   0.013269  -0.032566
    11  H    0.002624  -0.030624   0.373093  -0.013568   0.013763   0.012353
    12  C   -1.745766  -0.094785  -0.629723  -0.785782   0.373154   0.407889
    13  C   -0.231614   0.140355   0.425053   0.065136  -0.596550  -0.281658
    14  C   -0.119137  -0.012979  -0.002472   0.013771   0.000762  -0.358876
    15  C   -1.478490  -0.751585  -0.550367  -0.135550   0.270500   0.395976
    16  C    0.492776   0.356266   0.190286   0.522201  -0.292426  -0.343292
    17  C    0.282591   0.031208  -0.055380   0.014352   0.087057  -0.028120
    18  C    0.100319  -0.057814   0.026853   0.051700  -0.042912   0.020447
    19  H    0.000731  -0.002104   0.001707   0.001306  -0.002473   0.001102
    20  H    0.010677   0.000673  -0.005134  -0.001584   0.002753   0.000745
    21  H    0.016082   0.003709   0.000861  -0.002240   0.002025  -0.004738
    22  Co  -0.347253   0.012943  -0.022870   0.013865  -0.012496   0.004283
    23  C   -0.012012  -0.002244  -0.000252  -0.001430   0.001816   0.000771
    24  C   -0.024822   0.000322  -0.000247   0.000034   0.002022  -0.002726
    25  C   -0.014701  -0.000137  -0.000155   0.000517  -0.002693   0.002351
    26  C   -0.035712  -0.001293  -0.000457  -0.002280   0.000783   0.001306
    27  C    0.017052   0.000876  -0.000469   0.000803  -0.000123   0.000643
    28  H    0.001440   0.000002   0.000003   0.000016  -0.000006   0.000025
    29  H    0.000440  -0.000000   0.000002  -0.000000  -0.000001  -0.000002
    30  H    0.000013  -0.000000  -0.000000   0.000000  -0.000001   0.000001
    31  H    0.000021   0.000000  -0.000000  -0.000000  -0.000000  -0.000000
    32  H    0.000549  -0.000000   0.000002  -0.000001  -0.000002   0.000003
    33  C   -0.044060   0.019236  -0.021109  -0.082263   0.074712   0.061729
    34  C    0.018636  -0.004655   0.001269   0.014102  -0.022841   0.006298
    35  C   -0.045444   0.025865   0.007145   0.006703  -0.018960  -0.041706
    36  H    0.009139   0.000387   0.000373  -0.000362   0.000468  -0.001861
    37  H    0.000120  -0.000029  -0.000005  -0.000008   0.000020   0.000089
    38  H    0.000204  -0.000018  -0.000007  -0.000037   0.000127   0.000007
    39  H    0.010715  -0.000182   0.000374   0.000473  -0.002071   0.000349
    40  H    0.029523  -0.004422   0.002466   0.003983  -0.002910   0.000399
               7          8          9         10         11         12
     1  Fe   0.008764  -0.013853  -0.019459   0.005609   0.002624  -1.745766
     2  C    0.008478   0.012441  -0.020202   0.378863  -0.030624  -0.094785
     3  C   -0.009086   0.003835   0.005833  -0.015519   0.373093  -0.629723
     4  C    0.354493   0.001679   0.010022   0.013082  -0.013568  -0.785782
     5  C   -0.014949   0.401802  -0.027151   0.013269   0.013763   0.373154
     6  C    0.009235  -0.041382   0.420498  -0.032566   0.012353   0.407889
     7  H    0.407179  -0.002643  -0.000078  -0.000133  -0.002747   0.004337
     8  H   -0.002643   0.399053  -0.001980  -0.000074  -0.000112  -0.001597
     9  H   -0.000078  -0.001980   0.393530  -0.002110  -0.000088   0.005781
    10  H   -0.000133  -0.000074  -0.002110   0.400896  -0.002510   0.001259
    11  H   -0.002747  -0.000112  -0.000088  -0.002510   0.405168   0.003456
    12  C    0.004337  -0.001597   0.005781   0.001259   0.003456  17.617089
    13  C   -0.000575  -0.000229  -0.004058  -0.003602  -0.005384  -3.344020
    14  C   -0.000475  -0.001590  -0.000461   0.000010  -0.001071   0.614521
    15  C    0.001497   0.004179   0.000248   0.003559   0.003552   0.029029
    16  C   -0.009386  -0.006299  -0.008040  -0.007818  -0.004248  -5.335803
    17  C    0.000847   0.002778   0.002104   0.000877   0.000696  -1.443106
    18  C   -0.000554   0.001762  -0.000892   0.000068  -0.000097  -2.368307
    19  H    0.000002   0.000002   0.000003   0.000002  -0.000008  -0.056133
    20  H    0.000002   0.000002   0.000004   0.000010   0.000035   0.017874
    21  H    0.000011  -0.000025  -0.000003   0.000001  -0.000003   0.011029
    22  Co   0.000045   0.001653   0.001604   0.000066   0.000031   0.415009
    23  C    0.000001   0.000005  -0.000029   0.000002   0.000001  -0.014572
    24  C    0.000000   0.000009   0.000010   0.000001  -0.000000   0.217573
    25  C   -0.000000   0.000006   0.000007   0.000000   0.000000  -0.192558
    26  C    0.000001  -0.000030   0.000008  -0.000000   0.000000   0.186663
    27  C   -0.000001   0.000011   0.000008  -0.000002  -0.000000  -0.032963
    28  H   -0.000000   0.000000   0.000000   0.000000   0.000000   0.008862
    29  H    0.000000   0.000000   0.000000   0.000000  -0.000000  -0.003770
    30  H   -0.000000   0.000000   0.000000   0.000000   0.000000   0.001247
    31  H    0.000000   0.000000   0.000000   0.000000   0.000000  -0.000324
    32  H    0.000000   0.000000   0.000000   0.000000   0.000000   0.002998
    33  C    0.000131  -0.001233   0.002243  -0.000215  -0.000006   2.720385
    34  C   -0.000012   0.000590  -0.000081   0.000020   0.000003  -1.110415
    35  C   -0.000062   0.000074   0.000180  -0.000034  -0.000012   0.719190
    36  H    0.000002   0.000001   0.000003   0.000000  -0.000000   0.025256
    37  H    0.000000  -0.000000  -0.000001   0.000000   0.000000   0.008841
    38  H    0.000000  -0.000001  -0.000000   0.000000   0.000000  -0.004551
    39  H   -0.000000   0.000003  -0.000008   0.000002  -0.000000  -0.060938
    40  H   -0.000000   0.000004  -0.000035   0.000043  -0.000002   0.269055
              13         14         15         16         17         18
     1  Fe  -0.231614  -0.119137  -1.478490   0.492776   0.282591   0.100319
     2  C    0.140355  -0.012979  -0.751585   0.356266   0.031208  -0.057814
     3  C    0.425053  -0.002472  -0.550367   0.190286  -0.055380   0.026853
     4  C    0.065136   0.013771  -0.135550   0.522201   0.014352   0.051700
     5  C   -0.596550   0.000762   0.270500  -0.292426   0.087057  -0.042912
     6  C   -0.281658  -0.358876   0.395976  -0.343292  -0.028120   0.020447
     7  H   -0.000575  -0.000475   0.001497  -0.009386   0.000847  -0.000554
     8  H   -0.000229  -0.001590   0.004179  -0.006299   0.002778   0.001762
     9  H   -0.004058  -0.000461   0.000248  -0.008040   0.002104  -0.000892
    10  H   -0.003602   0.000010   0.003559  -0.007818   0.000877   0.000068
    11  H   -0.005384  -0.001071   0.003552  -0.004248   0.000696  -0.000097
    12  C   -3.344020   0.614521   0.029029  -5.335803  -1.443106  -2.368307
    13  C   10.184874   0.080528  -0.343184   0.225489   0.175500   0.741103
    14  C    0.080528   8.669002  -1.967240  -0.569446   0.223508  -0.648928
    15  C   -0.343184  -1.967240  15.534627  -4.101032  -0.911834   2.100334
    16  C    0.225489  -0.569446  -4.101032  15.496625   0.473733  -0.350107
    17  C    0.175500   0.223508  -0.911834   0.473733  13.664535  -2.156294
    18  C    0.741103  -0.648928   2.100334  -0.350107  -2.156294  14.879213
    19  H    0.027813   0.359552  -0.019984   0.044235  -0.000716   0.006853
    20  H    0.311804   0.011513  -0.040641   0.038225   0.001396  -0.003539
    21  H   -0.028355   0.043117   0.323100  -0.045455   0.028933  -0.024103
    22  Co   0.047211  -0.198267   0.284089  -0.735509  -1.296231  -2.512109
    23  C   -0.055760   0.030684   0.153339   0.455574   0.222197  -0.168576
    24  C   -0.050055   0.033769  -0.098290  -0.353825  -0.646892  -1.397861
    25  C    0.040947  -0.055118   0.154565  -0.292261  -0.365031   0.431985
    26  C    0.011396  -0.001305  -0.051673   0.386422   0.071664   0.373882
    27  C   -0.019728  -0.026287  -0.015686  -0.194038  -0.052652   0.414060
    28  H   -0.000396  -0.003396  -0.003009  -0.010849  -0.024302   0.004698
    29  H    0.000393   0.000370   0.002864   0.012539  -0.021394   0.008549
    30  H    0.000019  -0.000002  -0.000423   0.000839  -0.012893  -0.005487
    31  H    0.000018  -0.000018   0.001061   0.001265  -0.014836   0.009474
    32  H    0.000440   0.000327  -0.003300   0.011292  -0.021190   0.001984
    33  C   -0.880017   0.690251  -1.928531  -0.558085  -2.565427   0.118742
    34  C   -0.134235  -0.032812   0.675943   0.065502  -0.004854  -0.411978
    35  C    0.069685  -0.152334  -1.077506  -0.177348  -0.524292  -2.803138
    36  H    0.003722   0.002694  -0.047474   0.049099  -0.081580   0.346048
    37  H   -0.000048   0.000094  -0.003995  -0.000053   0.040196  -0.050532
    38  H   -0.000071   0.000081   0.009276   0.001348   0.044521   0.014996
    39  H    0.006231   0.001616   0.022402   0.054250  -0.069752   0.038863
    40  H    0.088279  -0.048888   0.005939  -0.043329   0.051615   0.022496
              19         20         21         22         23         24
     1  Fe   0.000731   0.010677   0.016082  -0.347253  -0.012012  -0.024822
     2  C   -0.002104   0.000673   0.003709   0.012943  -0.002244   0.000322
     3  C    0.001707  -0.005134   0.000861  -0.022870  -0.000252  -0.000247
     4  C    0.001306  -0.001584  -0.002240   0.013865  -0.001430   0.000034
     5  C   -0.002473   0.002753   0.002025  -0.012496   0.001816   0.002022
     6  C    0.001102   0.000745  -0.004738   0.004283   0.000771  -0.002726
     7  H    0.000002   0.000002   0.000011   0.000045   0.000001   0.000000
     8  H    0.000002   0.000002  -0.000025   0.001653   0.000005   0.000009
     9  H    0.000003   0.000004  -0.000003   0.001604  -0.000029   0.000010
    10  H    0.000002   0.000010   0.000001   0.000066   0.000002   0.000001
    11  H   -0.000008   0.000035  -0.000003   0.000031   0.000001  -0.000000
    12  C   -0.056133   0.017874   0.011029   0.415009  -0.014572   0.217573
    13  C    0.027813   0.311804  -0.028355   0.047211  -0.055760  -0.050055
    14  C    0.359552   0.011513   0.043117  -0.198267   0.030684   0.033769
    15  C   -0.019984  -0.040641   0.323100   0.284089   0.153339  -0.098290
    16  C    0.044235   0.038225  -0.045455  -0.735509   0.455574  -0.353825
    17  C   -0.000716   0.001396   0.028933  -1.296231   0.222197  -0.646892
    18  C    0.006853  -0.003539  -0.024103  -2.512109  -0.168576  -1.397861
    19  H    0.394001  -0.002672  -0.002444   0.000806  -0.000108  -0.000021
    20  H   -0.002672   0.402121  -0.000036  -0.000021   0.000138   0.000013
    21  H   -0.002444  -0.000036   0.403886   0.006172  -0.000487   0.001099
    22  Co   0.000806  -0.000021   0.006172  35.122327  -0.946639  -0.464724
    23  C   -0.000108   0.000138  -0.000487  -0.946639   9.377742  -1.776288
    24  C   -0.000021   0.000013   0.001099  -0.464724  -1.776288  10.312929
    25  C    0.000037  -0.000029  -0.001668  -0.530251  -0.322529  -1.112706
    26  C   -0.000022  -0.000014  -0.002595  -0.892869   0.654996  -0.318343
    27  C    0.000320   0.000154  -0.000198  -0.165145  -1.545032   0.410231
    28  H   -0.000009  -0.000013   0.000000  -0.027991  -0.022018   0.011195
    29  H   -0.000000  -0.000001  -0.000001  -0.026850   0.450330  -0.030201
    30  H   -0.000000  -0.000000  -0.000000  -0.018573  -0.028740   0.424875
    31  H    0.000000  -0.000000   0.000000  -0.020185   0.008265  -0.020351
    32  H   -0.000000  -0.000000  -0.000017  -0.028714   0.022043  -0.002268
    33  C   -0.003735   0.007837   0.017251  -2.699759   0.329228   0.284250
    34  C    0.000005  -0.000135   0.004373  -0.413133   0.742454  -0.021761
    35  C   -0.000047  -0.000071   0.007947   0.021510  -1.003576   1.028928
    36  H   -0.000001  -0.000001   0.002469   0.004258  -0.000106   0.007323
    37  H    0.000000   0.000000  -0.000000  -0.010451  -0.006505  -0.007084
    38  H    0.000000   0.000000   0.000000  -0.012149   0.002962  -0.006697
    39  H    0.000001  -0.000011  -0.000009  -0.008690  -0.002158  -0.012498
    40  H   -0.000010  -0.003031  -0.000040   0.009949  -0.003835  -0.001424
              25         26         27         28         29         30
     1  Fe  -0.014701  -0.035712   0.017052   0.001440   0.000440   0.000013
     2  C   -0.000137  -0.001293   0.000876   0.000002  -0.000000  -0.000000
     3  C   -0.000155  -0.000457  -0.000469   0.000003   0.000002  -0.000000
     4  C    0.000517  -0.002280   0.000803   0.000016  -0.000000   0.000000
     5  C   -0.002693   0.000783  -0.000123  -0.000006  -0.000001  -0.000001
     6  C    0.002351   0.001306   0.000643   0.000025  -0.000002   0.000001
     7  H   -0.000000   0.000001  -0.000001  -0.000000   0.000000  -0.000000
     8  H    0.000006  -0.000030   0.000011   0.000000   0.000000   0.000000
     9  H    0.000007   0.000008   0.000008   0.000000   0.000000   0.000000
    10  H    0.000000  -0.000000  -0.000002   0.000000   0.000000   0.000000
    11  H    0.000000   0.000000  -0.000000   0.000000  -0.000000   0.000000
    12  C   -0.192558   0.186663  -0.032963   0.008862  -0.003770   0.001247
    13  C    0.040947   0.011396  -0.019728  -0.000396   0.000393   0.000019
    14  C   -0.055118  -0.001305  -0.026287  -0.003396   0.000370  -0.000002
    15  C    0.154565  -0.051673  -0.015686  -0.003009   0.002864  -0.000423
    16  C   -0.292261   0.386422  -0.194038  -0.010849   0.012539   0.000839
    17  C   -0.365031   0.071664  -0.052652  -0.024302  -0.021394  -0.012893
    18  C    0.431985   0.373882   0.414060   0.004698   0.008549  -0.005487
    19  H    0.000037  -0.000022   0.000320  -0.000009  -0.000000  -0.000000
    20  H   -0.000029  -0.000014   0.000154  -0.000013  -0.000001  -0.000000
    21  H   -0.001668  -0.002595  -0.000198   0.000000  -0.000001  -0.000000
    22  Co  -0.530251  -0.892869  -0.165145  -0.027991  -0.026850  -0.018573
    23  C   -0.322529   0.654996  -1.545032  -0.022018   0.450330  -0.028740
    24  C   -1.112706  -0.318343   0.410231   0.011195  -0.030201   0.424875
    25  C    9.971608  -1.639389   0.485334   0.003551   0.002312  -0.023911
    26  C   -1.639389   9.299603  -1.540798  -0.015434   0.019404   0.010807
    27  C    0.485334  -1.540798   8.509628   0.427935  -0.049606   0.009255
    28  H    0.003551  -0.015434   0.427935   0.353332  -0.000477   0.000006
    29  H    0.002312   0.019404  -0.049606  -0.000477   0.359436  -0.000624
    30  H   -0.023911   0.010807   0.009255   0.000006  -0.000624   0.359836
    31  H    0.425153  -0.028794   0.010677   0.000005   0.000005  -0.000881
    32  H   -0.031006   0.454342  -0.050431  -0.000373   0.000018   0.000005
    33  C   -1.381951   0.011121   0.443712   0.008471  -0.000891   0.012380
    34  C    0.952141  -1.075457  -0.317568  -0.001128   0.001834  -0.027211
    35  C   -0.072476   0.678929  -0.404042   0.004787  -0.008804   0.011985
    36  H   -0.014229  -0.001731  -0.009434   0.000009   0.000007   0.000000
    37  H   -0.006196   0.002749  -0.000390   0.000001  -0.000008   0.000590
    38  H   -0.007572  -0.006205  -0.000030  -0.000005   0.000004  -0.000098
    39  H    0.006289  -0.000474  -0.010324   0.000006   0.000580   0.000002
    40  H    0.001248  -0.001675   0.001152   0.000057  -0.000016  -0.000000
              31         32         33         34         35         36
     1  Fe   0.000021   0.000549  -0.044060   0.018636  -0.045444   0.009139
     2  C    0.000000  -0.000000   0.019236  -0.004655   0.025865   0.000387
     3  C   -0.000000   0.000002  -0.021109   0.001269   0.007145   0.000373
     4  C   -0.000000  -0.000001  -0.082263   0.014102   0.006703  -0.000362
     5  C   -0.000000  -0.000002   0.074712  -0.022841  -0.018960   0.000468
     6  C   -0.000000   0.000003   0.061729   0.006298  -0.041706  -0.001861
     7  H    0.000000   0.000000   0.000131  -0.000012  -0.000062   0.000002
     8  H    0.000000   0.000000  -0.001233   0.000590   0.000074   0.000001
     9  H    0.000000   0.000000   0.002243  -0.000081   0.000180   0.000003
    10  H    0.000000   0.000000  -0.000215   0.000020  -0.000034   0.000000
    11  H    0.000000   0.000000  -0.000006   0.000003  -0.000012  -0.000000
    12  C   -0.000324   0.002998   2.720385  -1.110415   0.719190   0.025256
    13  C    0.000018   0.000440  -0.880017  -0.134235   0.069685   0.003722
    14  C   -0.000018   0.000327   0.690251  -0.032812  -0.152334   0.002694
    15  C    0.001061  -0.003300  -1.928531   0.675943  -1.077506  -0.047474
    16  C    0.001265   0.011292  -0.558085   0.065502  -0.177348   0.049099
    17  C   -0.014836  -0.021190  -2.565427  -0.004854  -0.524292  -0.081580
    18  C    0.009474   0.001984   0.118742  -0.411978  -2.803138   0.346048
    19  H    0.000000  -0.000000  -0.003735   0.000005  -0.000047  -0.000001
    20  H   -0.000000  -0.000000   0.007837  -0.000135  -0.000071  -0.000001
    21  H    0.000000  -0.000017   0.017251   0.004373   0.007947   0.002469
    22  Co  -0.020185  -0.028714  -2.699759  -0.413133   0.021510   0.004258
    23  C    0.008265   0.022043   0.329228   0.742454  -1.003576  -0.000106
    24  C   -0.020351  -0.002268   0.284250  -0.021761   1.028928   0.007323
    25  C    0.425153  -0.031006  -1.381951   0.952141  -0.072476  -0.014229
    26  C   -0.028794   0.454342   0.011121  -1.075457   0.678929  -0.001731
    27  C    0.010677  -0.050431   0.443712  -0.317568  -0.404042  -0.009434
    28  H    0.000005  -0.000373   0.008471  -0.001128   0.004787   0.000009
    29  H    0.000005   0.000018  -0.000891   0.001834  -0.008804   0.000007
    30  H   -0.000881   0.000005   0.012380  -0.027211   0.011985   0.000000
    31  H    0.359745  -0.000569  -0.004927   0.010076  -0.022581   0.000016
    32  H   -0.000569   0.358975   0.007771  -0.007680   0.000972   0.000530
    33  C   -0.004927   0.007771  15.112585  -2.767678  -0.576579   0.029055
    34  C    0.010076  -0.007680  -2.767678  11.010570  -0.756409  -0.045738
    35  C   -0.022581   0.000972  -0.576579  -0.756409  11.439057   0.073437
    36  H    0.000016   0.000530   0.029055  -0.045738   0.073437   0.371090
    37  H   -0.000076   0.000003   0.003367   0.330138   0.045164   0.000078
    38  H    0.000556  -0.000007  -0.050409   0.052281   0.309254  -0.001636
    39  H    0.000001   0.000007   0.345945   0.079428  -0.050510   0.000010
    40  H   -0.000000  -0.000001  -0.044899   0.006840   0.004924  -0.000016
              37         38         39         40
     1  Fe   0.000120   0.000204   0.010715   0.029523
     2  C   -0.000029  -0.000018  -0.000182  -0.004422
     3  C   -0.000005  -0.000007   0.000374   0.002466
     4  C   -0.000008  -0.000037   0.000473   0.003983
     5  C    0.000020   0.000127  -0.002071  -0.002910
     6  C    0.000089   0.000007   0.000349   0.000399
     7  H    0.000000   0.000000  -0.000000  -0.000000
     8  H   -0.000000  -0.000001   0.000003   0.000004
     9  H   -0.000001  -0.000000  -0.000008  -0.000035
    10  H    0.000000   0.000000   0.000002   0.000043
    11  H    0.000000   0.000000  -0.000000  -0.000002
    12  C    0.008841  -0.004551  -0.060938   0.269055
    13  C   -0.000048  -0.000071   0.006231   0.088279
    14  C    0.000094   0.000081   0.001616  -0.048888
    15  C   -0.003995   0.009276   0.022402   0.005939
    16  C   -0.000053   0.001348   0.054250  -0.043329
    17  C    0.040196   0.044521  -0.069752   0.051615
    18  C   -0.050532   0.014996   0.038863   0.022496
    19  H    0.000000   0.000000   0.000001  -0.000010
    20  H    0.000000   0.000000  -0.000011  -0.003031
    21  H   -0.000000   0.000000  -0.000009  -0.000040
    22  Co  -0.010451  -0.012149  -0.008690   0.009949
    23  C   -0.006505   0.002962  -0.002158  -0.003835
    24  C   -0.007084  -0.006697  -0.012498  -0.001424
    25  C   -0.006196  -0.007572   0.006289   0.001248
    26  C    0.002749  -0.006205  -0.000474  -0.001675
    27  C   -0.000390  -0.000030  -0.010324   0.001152
    28  H    0.000001  -0.000005   0.000006   0.000057
    29  H   -0.000008   0.000004   0.000580  -0.000016
    30  H    0.000590  -0.000098   0.000002  -0.000000
    31  H   -0.000076   0.000556   0.000001  -0.000000
    32  H    0.000003  -0.000007   0.000007  -0.000001
    33  C    0.003367  -0.050409   0.345945  -0.044899
    34  C    0.330138   0.052281   0.079428   0.006840
    35  C    0.045164   0.309254  -0.050510   0.004924
    36  H    0.000078  -0.001636   0.000010  -0.000016
    37  H    0.367463  -0.001990  -0.001674  -0.000004
    38  H   -0.001990   0.369152   0.000070  -0.000000
    39  H   -0.001674   0.000070   0.370446   0.002436
    40  H   -0.000004  -0.000000   0.002436   0.411938
          Atomic-Atomic Spin Densities.
               1          2          3          4          5          6
     1  Fe   3.589992  -0.032568  -0.047183  -0.054285   0.008818   0.030557
     2  C   -0.032568   0.042228  -0.007565   0.052611  -0.066912   0.049206
     3  C   -0.047183  -0.007565   0.109958  -0.062549   0.014651  -0.007603
     4  C   -0.054285   0.052611  -0.062549   0.222438  -0.028632  -0.044107
     5  C    0.008818  -0.066912   0.014651  -0.028632   0.217296  -0.061001
     6  C    0.030557   0.049206  -0.007603  -0.044107  -0.061001   0.114908
     7  H    0.001040  -0.000912   0.001023  -0.005462   0.000731   0.001653
     8  H    0.000558   0.002701   0.001359   0.003837  -0.010616   0.000867
     9  H    0.000923   0.000727   0.001664   0.001186   0.001696  -0.007253
    10  H    0.000455  -0.004389   0.002129  -0.000163   0.002284  -0.001808
    11  H   -0.000098   0.000134  -0.001973   0.000144  -0.000037   0.000894
    12  C    0.122718  -0.023188   0.062732   0.059738   0.037754  -0.111618
    13  C    0.007500  -0.133437  -0.030799   0.002160   0.104680   0.035396
    14  C    0.005414   0.002637  -0.077901  -0.114603   0.052239   0.108077
    15  C    0.127553   0.129086   0.074513   0.000121  -0.163447  -0.015824
    16  C   -0.195664   0.011299  -0.006492   0.020582  -0.044221  -0.023166
    17  C   -0.078997   0.008681   0.022092   0.013237  -0.018387  -0.027870
    18  C    0.024210   0.006085   0.007680   0.009615  -0.018857  -0.012674
    19  H    0.003531  -0.000379   0.001710   0.001876  -0.000610  -0.001068
    20  H    0.002857   0.001853   0.001079  -0.000067  -0.001023  -0.000573
    21  H    0.001465  -0.001333  -0.000502   0.000388   0.002904  -0.000386
    22  Co   0.029453   0.001769   0.002199  -0.000389  -0.000085   0.000675
    23  C   -0.001497   0.000180   0.000153   0.000239  -0.000394  -0.000669
    24  C    0.005016  -0.000284   0.000014   0.000059   0.000567  -0.000109
    25  C   -0.000044   0.000084  -0.000040  -0.000311  -0.000224   0.000630
    26  C    0.000475   0.000082   0.000170   0.000274  -0.000165  -0.000665
    27  C    0.003158   0.000116   0.000011  -0.000101   0.000069   0.000337
    28  H    0.000229   0.000000  -0.000001  -0.000004  -0.000003   0.000006
    29  H    0.000022  -0.000001  -0.000000  -0.000000   0.000001   0.000000
    30  H   -0.000002   0.000000   0.000000  -0.000000  -0.000000   0.000000
    31  H    0.000003  -0.000000   0.000000   0.000000   0.000000  -0.000000
    32  H   -0.000023  -0.000000  -0.000000  -0.000002   0.000001   0.000002
    33  C   -0.005560   0.000122   0.000758  -0.002925   0.007419  -0.006268
    34  C   -0.008035   0.000144  -0.000892  -0.000305  -0.001986   0.004744
    35  C    0.011656  -0.003379  -0.000283  -0.001794   0.007755   0.003649
    36  H   -0.000451  -0.000058  -0.000022  -0.000010   0.000232  -0.000020
    37  H    0.000044  -0.000003  -0.000001  -0.000004   0.000007   0.000007
    38  H    0.000042  -0.000001  -0.000000   0.000000  -0.000003  -0.000004
    39  H   -0.000605   0.000059  -0.000029  -0.000038  -0.000074   0.000170
    40  H   -0.001343   0.000112  -0.000526  -0.000862  -0.000144   0.002081
               7          8          9         10         11         12
     1  Fe   0.001040   0.000558   0.000923   0.000455  -0.000098   0.122718
     2  C   -0.000912   0.002701   0.000727  -0.004389   0.000134  -0.023188
     3  C    0.001023   0.001359   0.001664   0.002129  -0.001973   0.062732
     4  C   -0.005462   0.003837   0.001186  -0.000163   0.000144   0.059738
     5  C    0.000731  -0.010616   0.001696   0.002284  -0.000037   0.037754
     6  C    0.001653   0.000867  -0.007253  -0.001808   0.000894  -0.111618
     7  H   -0.004309   0.000108  -0.000006   0.000008   0.000083  -0.000402
     8  H    0.000108  -0.001082   0.000189  -0.000014   0.000003  -0.000888
     9  H   -0.000006   0.000189   0.000348   0.000199  -0.000006   0.001115
    10  H    0.000008  -0.000014   0.000199  -0.001539   0.000108   0.000203
    11  H    0.000083   0.000003  -0.000006   0.000108  -0.004286  -0.000391
    12  C   -0.000402  -0.000888   0.001115   0.000203  -0.000391  -0.073803
    13  C   -0.000083  -0.000815  -0.000757   0.001232   0.000543  -0.015968
    14  C    0.000810  -0.000597  -0.000645  -0.000121   0.000662   0.170186
    15  C    0.000662   0.000993  -0.000563  -0.001133  -0.000613  -0.333669
    16  C   -0.000165   0.001290   0.000915   0.000527   0.000011   0.290426
    17  C   -0.000085   0.000269   0.000043  -0.000241  -0.000207   0.077393
    18  C   -0.000001  -0.000017  -0.000127  -0.000034  -0.000005  -0.081907
    19  H   -0.000014   0.000002   0.000001   0.000002  -0.000012  -0.002646
    20  H    0.000000   0.000001   0.000003  -0.000016  -0.000007  -0.001689
    21  H   -0.000003  -0.000027   0.000003   0.000001   0.000001   0.002805
    22  Co   0.000003  -0.000157  -0.000208  -0.000015  -0.000004  -0.065335
    23  C   -0.000000   0.000002   0.000004   0.000000  -0.000000   0.002001
    24  C   -0.000000  -0.000005  -0.000001   0.000000   0.000000  -0.011772
    25  C    0.000000   0.000000  -0.000005  -0.000000   0.000000   0.001925
    26  C   -0.000000  -0.000000   0.000002  -0.000000  -0.000000  -0.006008
    27  C   -0.000000  -0.000003  -0.000006  -0.000001  -0.000000  -0.005521
    28  H    0.000000   0.000000  -0.000000   0.000000   0.000000  -0.000026
    29  H   -0.000000  -0.000000  -0.000000   0.000000   0.000000  -0.000042
    30  H    0.000000   0.000000  -0.000000  -0.000000  -0.000000  -0.000007
    31  H   -0.000000  -0.000000   0.000000   0.000000  -0.000000  -0.000017
    32  H    0.000000  -0.000000  -0.000000  -0.000000   0.000000   0.000024
    33  C    0.000002  -0.000218   0.000163  -0.000011  -0.000004   0.010235
    34  C   -0.000001   0.000034  -0.000096   0.000001  -0.000000   0.011054
    35  C    0.000003  -0.000221  -0.000144   0.000002   0.000001  -0.020924
    36  H   -0.000000  -0.000004   0.000000   0.000000   0.000000   0.000068
    37  H    0.000000  -0.000000  -0.000000   0.000000   0.000000  -0.000002
    38  H    0.000000  -0.000000   0.000000   0.000000   0.000000   0.000055
    39  H    0.000000   0.000000  -0.000004  -0.000000   0.000000   0.000090
    40  H    0.000000   0.000001  -0.000017  -0.000000   0.000000   0.005222
              13         14         15         16         17         18
     1  Fe   0.007500   0.005414   0.127553  -0.195664  -0.078997   0.024210
     2  C   -0.133437   0.002637   0.129086   0.011299   0.008681   0.006085
     3  C   -0.030799  -0.077901   0.074513  -0.006492   0.022092   0.007680
     4  C    0.002160  -0.114603   0.000121   0.020582   0.013237   0.009615
     5  C    0.104680   0.052239  -0.163447  -0.044221  -0.018387  -0.018857
     6  C    0.035396   0.108077  -0.015824  -0.023166  -0.027870  -0.012674
     7  H   -0.000083   0.000810   0.000662  -0.000165  -0.000085  -0.000001
     8  H   -0.000815  -0.000597   0.000993   0.001290   0.000269  -0.000017
     9  H   -0.000757  -0.000645  -0.000563   0.000915   0.000043  -0.000127
    10  H    0.001232  -0.000121  -0.001133   0.000527  -0.000241  -0.000034
    11  H    0.000543   0.000662  -0.000613   0.000011  -0.000207  -0.000005
    12  C   -0.015968   0.170186  -0.333669   0.290426   0.077393  -0.081907
    13  C    0.068622  -0.044813   0.068107  -0.013371   0.003335   0.013524
    14  C   -0.044813  -0.052224   0.165264  -0.204126  -0.020732  -0.010710
    15  C    0.068107   0.165264  -0.293861   0.326507   0.058965  -0.049531
    16  C   -0.013371  -0.204126   0.326507  -0.284982  -0.036090   0.038059
    17  C    0.003335  -0.020732   0.058965  -0.036090  -0.401085  -0.001613
    18  C    0.013524  -0.010710  -0.049531   0.038059  -0.001613   0.103477
    19  H   -0.000341  -0.002276  -0.004265   0.004349   0.000141   0.000031
    20  H   -0.004002   0.000129  -0.000141   0.001024  -0.000080  -0.000090
    21  H    0.000820   0.001242  -0.000923  -0.005672  -0.000494  -0.001130
    22  Co  -0.013468   0.002817  -0.031796   0.081719   0.141413  -0.011185
    23  C    0.006901   0.000977  -0.008560  -0.024906  -0.031725   0.003310
    24  C   -0.000345   0.001987  -0.005188   0.026188   0.111077  -0.032876
    25  C    0.001854  -0.000642   0.001512   0.005221   0.010904  -0.002089
    26  C    0.001564   0.003763  -0.006861  -0.012798   0.004866  -0.003592
    27  C   -0.005268  -0.002234   0.001635   0.018700   0.021851   0.008101
    28  H    0.000161   0.000141   0.000215   0.000847   0.000257  -0.000447
    29  H    0.000049   0.000009  -0.000043   0.000193   0.000898  -0.000188
    30  H   -0.000001  -0.000001   0.000004  -0.000069  -0.000227   0.000307
    31  H   -0.000002   0.000001  -0.000018  -0.000019   0.000498   0.000015
    32  H    0.000016   0.000045   0.000069   0.000024   0.000362  -0.000305
    33  C   -0.036806   0.013401  -0.006149  -0.002222   0.003681   0.013605
    34  C    0.004804  -0.006683   0.004362  -0.002639  -0.009965   0.016533
    35  C   -0.006730  -0.000778   0.009085   0.052868   0.136816  -0.010743
    36  H   -0.000189  -0.000222   0.000231   0.000845   0.002274   0.000596
    37  H    0.000012   0.000018  -0.000015   0.000220   0.001376  -0.000797
    38  H    0.000026   0.000023  -0.000074  -0.000079   0.000039  -0.001753
    39  H   -0.000084  -0.000247   0.000268   0.000505   0.001339   0.000596
    40  H    0.002069  -0.000109   0.004188  -0.010703  -0.001464   0.000230
              19         20         21         22         23         24
     1  Fe   0.003531   0.002857   0.001465   0.029453  -0.001497   0.005016
     2  C   -0.000379   0.001853  -0.001333   0.001769   0.000180  -0.000284
     3  C    0.001710   0.001079  -0.000502   0.002199   0.000153   0.000014
     4  C    0.001876  -0.000067   0.000388  -0.000389   0.000239   0.000059
     5  C   -0.000610  -0.001023   0.002904  -0.000085  -0.000394   0.000567
     6  C   -0.001068  -0.000573  -0.000386   0.000675  -0.000669  -0.000109
     7  H   -0.000014   0.000000  -0.000003   0.000003  -0.000000  -0.000000
     8  H    0.000002   0.000001  -0.000027  -0.000157   0.000002  -0.000005
     9  H    0.000001   0.000003   0.000003  -0.000208   0.000004  -0.000001
    10  H    0.000002  -0.000016   0.000001  -0.000015   0.000000   0.000000
    11  H   -0.000012  -0.000007   0.000001  -0.000004  -0.000000   0.000000
    12  C   -0.002646  -0.001689   0.002805  -0.065335   0.002001  -0.011772
    13  C   -0.000341  -0.004002   0.000820  -0.013468   0.006901  -0.000345
    14  C   -0.002276   0.000129   0.001242   0.002817   0.000977   0.001987
    15  C   -0.004265  -0.000141  -0.000923  -0.031796  -0.008560  -0.005188
    16  C    0.004349   0.001024  -0.005672   0.081719  -0.024906   0.026188
    17  C    0.000141  -0.000080  -0.000494   0.141413  -0.031725   0.111077
    18  C    0.000031  -0.000090  -0.001130  -0.011185   0.003310  -0.032876
    19  H    0.001697   0.000082   0.000157  -0.000210   0.000010  -0.000003
    20  H    0.000082   0.000261  -0.000013  -0.000048  -0.000023  -0.000012
    21  H    0.000157  -0.000013  -0.000413  -0.000057   0.000048   0.000109
    22  Co  -0.000210  -0.000048  -0.000057  -0.042821   0.023182  -0.023047
    23  C    0.000010  -0.000023   0.000048   0.023182  -0.036386   0.017900
    24  C   -0.000003  -0.000012   0.000109  -0.023047   0.017900  -0.010598
    25  C   -0.000011   0.000001  -0.000077  -0.018537   0.000123  -0.005980
    26  C   -0.000005  -0.000003  -0.000033   0.020753  -0.007230  -0.003796
    27  C   -0.000025   0.000000   0.000067  -0.012500   0.017437  -0.021204
    28  H   -0.000000   0.000000   0.000002  -0.000581   0.000068  -0.000026
    29  H   -0.000000  -0.000000   0.000000  -0.000429   0.000049   0.000290
    30  H   -0.000000   0.000000  -0.000000   0.000453   0.000241  -0.001070
    31  H    0.000000  -0.000000   0.000000   0.000723   0.000044  -0.000383
    32  H   -0.000000  -0.000000  -0.000000  -0.000355  -0.000105   0.000077
    33  C   -0.000095   0.000034  -0.000599   0.003323   0.007919  -0.031690
    34  C    0.000009  -0.000003   0.000123   0.005393  -0.000719   0.010132
    35  C   -0.000016  -0.000007   0.000012  -0.033007   0.026711  -0.022605
    36  H    0.000000   0.000000   0.000024  -0.001513   0.000141  -0.000052
    37  H   -0.000000  -0.000000   0.000000  -0.000556  -0.000085   0.000069
    38  H   -0.000000  -0.000000   0.000001  -0.000555  -0.000204   0.000436
    39  H    0.000000   0.000001  -0.000001  -0.000870   0.000209  -0.000171
    40  H   -0.000003   0.000084  -0.000004   0.000828   0.000002   0.000038
              25         26         27         28         29         30
     1  Fe  -0.000044   0.000475   0.003158   0.000229   0.000022  -0.000002
     2  C    0.000084   0.000082   0.000116   0.000000  -0.000001   0.000000
     3  C   -0.000040   0.000170   0.000011  -0.000001  -0.000000   0.000000
     4  C   -0.000311   0.000274  -0.000101  -0.000004  -0.000000  -0.000000
     5  C   -0.000224  -0.000165   0.000069  -0.000003   0.000001  -0.000000
     6  C    0.000630  -0.000665   0.000337   0.000006   0.000000   0.000000
     7  H    0.000000  -0.000000  -0.000000   0.000000  -0.000000   0.000000
     8  H    0.000000  -0.000000  -0.000003   0.000000  -0.000000   0.000000
     9  H   -0.000005   0.000002  -0.000006  -0.000000  -0.000000  -0.000000
    10  H   -0.000000  -0.000000  -0.000001   0.000000   0.000000  -0.000000
    11  H    0.000000  -0.000000  -0.000000   0.000000   0.000000  -0.000000
    12  C    0.001925  -0.006008  -0.005521  -0.000026  -0.000042  -0.000007
    13  C    0.001854   0.001564  -0.005268   0.000161   0.000049  -0.000001
    14  C   -0.000642   0.003763  -0.002234   0.000141   0.000009  -0.000001
    15  C    0.001512  -0.006861   0.001635   0.000215  -0.000043   0.000004
    16  C    0.005221  -0.012798   0.018700   0.000847   0.000193  -0.000069
    17  C    0.010904   0.004866   0.021851   0.000257   0.000898  -0.000227
    18  C   -0.002089  -0.003592   0.008101  -0.000447  -0.000188   0.000307
    19  H   -0.000011  -0.000005  -0.000025  -0.000000  -0.000000  -0.000000
    20  H    0.000001  -0.000003   0.000000   0.000000  -0.000000   0.000000
    21  H   -0.000077  -0.000033   0.000067   0.000002   0.000000  -0.000000
    22  Co  -0.018537   0.020753  -0.012500  -0.000581  -0.000429   0.000453
    23  C    0.000123  -0.007230   0.017437   0.000068   0.000049   0.000241
    24  C   -0.005980  -0.003796  -0.021204  -0.000026   0.000290  -0.001070
    25  C    0.021940   0.004915  -0.007768   0.000445  -0.000040   0.000250
    26  C    0.004915  -0.029553   0.013732  -0.000278  -0.000010  -0.000144
    27  C   -0.007768   0.013732   0.003543  -0.000509  -0.000387   0.000185
    28  H    0.000445  -0.000278  -0.000509  -0.000293   0.000018   0.000000
    29  H   -0.000040  -0.000010  -0.000387   0.000018   0.000206  -0.000015
    30  H    0.000250  -0.000144   0.000185   0.000000  -0.000015  -0.000088
    31  H   -0.000770   0.000128  -0.000069  -0.000001  -0.000001  -0.000004
    32  H    0.000647  -0.000270  -0.000204   0.000025  -0.000000  -0.000000
    33  C   -0.016604   0.001657   0.005355  -0.000670  -0.000328   0.000016
    34  C   -0.002367   0.009048  -0.007739   0.000145  -0.000030   0.000011
    35  C    0.007959   0.005526  -0.021342  -0.000044   0.000025  -0.000061
    36  H   -0.000311   0.000295  -0.000355   0.000001  -0.000000  -0.000000
    37  H    0.000159  -0.000064  -0.000039   0.000000   0.000001  -0.000006
    38  H    0.000189  -0.000221   0.000090   0.000000   0.000000  -0.000001
    39  H    0.000007   0.000109  -0.000207   0.000003  -0.000004   0.000000
    40  H    0.000089   0.000051   0.000055   0.000010   0.000002   0.000000
              31         32         33         34         35         36
     1  Fe   0.000003  -0.000023  -0.005560  -0.008035   0.011656  -0.000451
     2  C   -0.000000  -0.000000   0.000122   0.000144  -0.003379  -0.000058
     3  C    0.000000  -0.000000   0.000758  -0.000892  -0.000283  -0.000022
     4  C    0.000000  -0.000002  -0.002925  -0.000305  -0.001794  -0.000010
     5  C    0.000000   0.000001   0.007419  -0.001986   0.007755   0.000232
     6  C   -0.000000   0.000002  -0.006268   0.004744   0.003649  -0.000020
     7  H   -0.000000   0.000000   0.000002  -0.000001   0.000003  -0.000000
     8  H   -0.000000  -0.000000  -0.000218   0.000034  -0.000221  -0.000004
     9  H    0.000000  -0.000000   0.000163  -0.000096  -0.000144   0.000000
    10  H    0.000000  -0.000000  -0.000011   0.000001   0.000002   0.000000
    11  H   -0.000000   0.000000  -0.000004  -0.000000   0.000001   0.000000
    12  C   -0.000017   0.000024   0.010235   0.011054  -0.020924   0.000068
    13  C   -0.000002   0.000016  -0.036806   0.004804  -0.006730  -0.000189
    14  C    0.000001   0.000045   0.013401  -0.006683  -0.000778  -0.000222
    15  C   -0.000018   0.000069  -0.006149   0.004362   0.009085   0.000231
    16  C   -0.000019   0.000024  -0.002222  -0.002639   0.052868   0.000845
    17  C    0.000498   0.000362   0.003681  -0.009965   0.136816   0.002274
    18  C    0.000015  -0.000305   0.013605   0.016533  -0.010743   0.000596
    19  H    0.000000  -0.000000  -0.000095   0.000009  -0.000016   0.000000
    20  H   -0.000000  -0.000000   0.000034  -0.000003  -0.000007   0.000000
    21  H    0.000000  -0.000000  -0.000599   0.000123   0.000012   0.000024
    22  Co   0.000723  -0.000355   0.003323   0.005393  -0.033007  -0.001513
    23  C    0.000044  -0.000105   0.007919  -0.000719   0.026711   0.000141
    24  C   -0.000383   0.000077  -0.031690   0.010132  -0.022605  -0.000052
    25  C   -0.000770   0.000647  -0.016604  -0.002367   0.007959  -0.000311
    26  C    0.000128  -0.000270   0.001657   0.009048   0.005526   0.000295
    27  C   -0.000069  -0.000204   0.005355  -0.007739  -0.021342  -0.000355
    28  H   -0.000001   0.000025  -0.000670   0.000145  -0.000044   0.000001
    29  H   -0.000001  -0.000000  -0.000328  -0.000030   0.000025  -0.000000
    30  H   -0.000004  -0.000000   0.000016   0.000011  -0.000061  -0.000000
    31  H   -0.000135  -0.000013   0.000115  -0.000063  -0.000257  -0.000001
    32  H   -0.000013   0.000216  -0.000143   0.000040   0.000141  -0.000005
    33  C    0.000115  -0.000143   0.109797  -0.003273  -0.047779   0.000260
    34  C   -0.000063   0.000040  -0.003273  -0.047470   0.015959  -0.000445
    35  C   -0.000257   0.000141  -0.047779   0.015959  -0.116927  -0.001224
    36  H   -0.000001  -0.000005   0.000260  -0.000445  -0.001224  -0.000458
    37  H   -0.000001   0.000000  -0.000926   0.000335   0.000279   0.000001
    38  H   -0.000001   0.000001  -0.000353   0.000207   0.002229   0.000016
    39  H   -0.000000  -0.000000  -0.000047  -0.000626  -0.000302  -0.000004
    40  H   -0.000000   0.000000  -0.000393  -0.000348   0.000160  -0.000002
              37         38         39         40
     1  Fe   0.000044   0.000042  -0.000605  -0.001343
     2  C   -0.000003  -0.000001   0.000059   0.000112
     3  C   -0.000001  -0.000000  -0.000029  -0.000526
     4  C   -0.000004   0.000000  -0.000038  -0.000862
     5  C    0.000007  -0.000003  -0.000074  -0.000144
     6  C    0.000007  -0.000004   0.000170   0.002081
     7  H    0.000000   0.000000   0.000000   0.000000
     8  H   -0.000000  -0.000000   0.000000   0.000001
     9  H   -0.000000   0.000000  -0.000004  -0.000017
    10  H    0.000000   0.000000  -0.000000  -0.000000
    11  H    0.000000   0.000000   0.000000   0.000000
    12  C   -0.000002   0.000055   0.000090   0.005222
    13  C    0.000012   0.000026  -0.000084   0.002069
    14  C    0.000018   0.000023  -0.000247  -0.000109
    15  C   -0.000015  -0.000074   0.000268   0.004188
    16  C    0.000220  -0.000079   0.000505  -0.010703
    17  C    0.001376   0.000039   0.001339  -0.001464
    18  C   -0.000797  -0.001753   0.000596   0.000230
    19  H   -0.000000  -0.000000   0.000000  -0.000003
    20  H   -0.000000  -0.000000   0.000001   0.000084
    21  H    0.000000   0.000001  -0.000001  -0.000004
    22  Co  -0.000556  -0.000555  -0.000870   0.000828
    23  C   -0.000085  -0.000204   0.000209   0.000002
    24  C    0.000069   0.000436  -0.000171   0.000038
    25  C    0.000159   0.000189   0.000007   0.000089
    26  C   -0.000064  -0.000221   0.000109   0.000051
    27  C   -0.000039   0.000090  -0.000207   0.000055
    28  H    0.000000   0.000000   0.000003   0.000010
    29  H    0.000001   0.000000  -0.000004   0.000002
    30  H   -0.000006  -0.000001   0.000000   0.000000
    31  H   -0.000001  -0.000001  -0.000000  -0.000000
    32  H    0.000000   0.000001  -0.000000   0.000000
    33  C   -0.000926  -0.000353  -0.000047  -0.000393
    34  C    0.000335   0.000207  -0.000626  -0.000348
    35  C    0.000279   0.002229  -0.000302   0.000160
    36  H    0.000001   0.000016  -0.000004  -0.000002
    37  H    0.000541   0.000002  -0.000004   0.000001
    38  H    0.000002   0.000442   0.000001   0.000000
    39  H   -0.000004   0.000001  -0.000411  -0.000025
    40  H    0.000001   0.000000  -0.000025  -0.003916
 Mulliken charges and spin densities:
               1          2
     1  Fe   1.652609   3.551335
     2  C   -0.474281   0.035507
     3  C   -0.411815   0.059534
     4  C   -0.487663   0.071891
     5  C   -0.359542   0.042284
     6  C   -0.328819   0.031176
     7  H    0.245677  -0.005318
     8  H    0.241162  -0.002452
     9  H    0.242587  -0.000656
    10  H    0.246946  -0.002335
    11  H    0.245705  -0.005058
    12  C   -0.435383   0.099923
    13  C   -0.666461   0.016095
    14  C   -0.575068  -0.009823
    15  C   -0.446286   0.050669
    16  C    0.560681   0.014935
    17  C    0.876467  -0.007455
    18  C   -0.711200   0.005302
    19  H    0.252013   0.001618
    20  H    0.250960  -0.000388
    21  H    0.240353  -0.001495
    22  Co   2.445057   0.056978
    23  C   -0.539650  -0.004653
    24  C   -0.385500   0.002744
    25  C   -0.411489   0.003037
    26  C   -0.547525  -0.004286
    27  C   -0.296902   0.008960
    28  H    0.285007  -0.000309
    29  H    0.283558   0.000247
    30  H    0.286984  -0.000231
    31  H    0.287204  -0.000226
    32  H    0.283296   0.000260
    33  C   -0.688627   0.014798
    34  C   -0.816721  -0.010608
    35  C   -0.719807  -0.007730
    36  H    0.278697  -0.000361
    37  H    0.290137   0.000569
    38  H    0.286646   0.000553
    39  H    0.278799  -0.000396
    40  H    0.242190  -0.004634
 Sum of Mulliken charges =   1.00000   4.00000
 Mulliken charges and spin densities with hydrogens summed into heavy atoms:
               1          2
     1  Fe   1.652609   3.551335
     2  C   -0.227334   0.033172
     3  C   -0.166110   0.054476
     4  C   -0.241986   0.066572
     5  C   -0.118380   0.039832
     6  C   -0.086231   0.030520
    12  C   -0.193193   0.095289
    13  C   -0.415501   0.015707
    14  C   -0.323055  -0.008205
    15  C   -0.205933   0.049173
    16  C    0.560681   0.014935
    17  C    0.876467  -0.007455
    18  C   -0.432503   0.004941
    22  Co   2.445057   0.056978
    23  C   -0.256091  -0.004405
    24  C   -0.098516   0.002513
    25  C   -0.124284   0.002810
    26  C   -0.264229  -0.004026
    27  C   -0.011895   0.008651
    33  C   -0.409828   0.014402
    34  C   -0.526584  -0.010039
    35  C   -0.433161  -0.007177
 APT charges:
               1
     1  Fe   1.328966
     2  C   -0.220238
     3  C   -0.214956
     4  C   -0.200541
     5  C   -0.183779
     6  C   -0.179059
     7  H    0.073486
     8  H    0.076297
     9  H    0.078767
    10  H    0.074251
    11  H    0.071680
    12  C   -0.003179
    13  C   -0.382568
    14  C   -0.341101
    15  C    0.019419
    16  C   -0.575702
    17  C    1.009600
    18  C   -0.088121
    19  H    0.079731
    20  H    0.074912
    21  H    0.088283
    22  Co  -0.726367
    23  C    0.106503
    24  C   -0.051012
    25  C   -0.043487
    26  C    0.113101
    27  C    0.040661
    28  H    0.088233
    29  H    0.086676
    30  H    0.082749
    31  H    0.082730
    32  H    0.087538
    33  C   -0.096554
    34  C    0.110610
    35  C    0.106974
    36  H    0.083797
    37  H    0.086802
    38  H    0.084867
    39  H    0.081869
    40  H    0.088165
 Sum of APT charges =   1.00000
 APT charges with hydrogens summed into heavy atoms:
               1
     1  Fe   1.328966
     2  C   -0.145987
     3  C   -0.143275
     4  C   -0.127055
     5  C   -0.107482
     6  C   -0.100292
    12  C    0.084986
    13  C   -0.307657
    14  C   -0.261371
    15  C    0.107702
    16  C   -0.575702
    17  C    1.009600
    18  C   -0.004324
    22  Co  -0.726367
    23  C    0.193179
    24  C    0.031737
    25  C    0.039243
    26  C    0.200639
    27  C    0.128894
    33  C   -0.014686
    34  C    0.197412
    35  C    0.191841
 Electronic spatial extent (au):  <R**2>=           8234.1404
 Charge=              1.0000 electrons
 Dipole moment (field-independent basis, Debye):
    X=             -0.2614    Y=              9.6925    Z=             -0.2095  Tot=              9.6983
 Quadrupole moment (field-independent basis, Debye-Ang):
   XX=           -133.8361   YY=           -101.0228   ZZ=           -121.0337
   XY=            -18.6663   XZ=             -0.3957   YZ=             -1.9607
 Traceless Quadrupole moment (field-independent basis, Debye-Ang):
   XX=            -15.2052   YY=             17.6081   ZZ=             -2.4029
   XY=            -18.6663   XZ=             -0.3957   YZ=             -1.9607
 Octapole moment (field-independent basis, Debye-Ang**2):
  XXX=             -8.1066  YYY=            220.1766  ZZZ=             -2.8137  XYY=             27.3349
  XXY=             41.8096  XXZ=             -1.1259  XZZ=             -1.4170  YZZ=             30.3611
  YYZ=             -3.5262  XYZ=             -0.4656
 Hexadecapole moment (field-independent basis, Debye-Ang**3):
 XXXX=          -1484.7698 YYYY=          -7998.6684 ZZZZ=           -704.2680 XXXY=           -302.4920
 XXXZ=            -40.4038 YYYX=           -698.3359 YYYZ=             31.7768 ZZZX=            -34.0726
 ZZZY=             53.7162 XXYY=          -1634.7890 XXZZ=           -351.2291 YYZZ=          -1342.7841
 XXYZ=             14.2169 YYXZ=            -15.4340 ZZXY=            -76.5388
 N-N= 2.619984621778D+03 E-N=-1.331118386658D+04  KE= 3.413123705300D+03
  Exact polarizability:     343.495       9.045     533.723       6.789      -1.528     307.690
 Approx polarizability:     411.850       9.991     548.907       7.600       1.070     378.671
                          Isotropic Fermi Contact Couplings
        Atom                 a.u.       MegaHertz       Gauss      10(-4) cm-1
     1  Fe(57)            -0.43299     -15.70016      -5.60221      -5.23701
     2  C(13)              0.00502       1.41046       0.50329       0.47048
     3  C(13)              0.00591       1.66013       0.59238       0.55376
     4  C(13)              0.00624       1.75458       0.62608       0.58526
     5  C(13)              0.00489       1.37422       0.49035       0.45839
     6  C(13)              0.00279       0.78448       0.27992       0.26167
     7  H(1)              -0.00111      -1.24099      -0.44282      -0.41395
     8  H(1)              -0.00031      -0.35047      -0.12506      -0.11691
     9  H(1)               0.00015       0.16281       0.05809       0.05431
    10  H(1)              -0.00032      -0.35588      -0.12699      -0.11871
    11  H(1)              -0.00102      -1.14212      -0.40754      -0.38097
    12  C(13)              0.00649       1.82326       0.65059       0.60818
    13  C(13)              0.00462       1.29959       0.46372       0.43350
    14  C(13)              0.00259       0.72905       0.26014       0.24319
    15  C(13)              0.00537       1.51051       0.53899       0.50385
    16  C(13)              0.00760       2.13641       0.76233       0.71263
    17  C(13)             -0.00164      -0.46047      -0.16431      -0.15359
    18  C(13)              0.00082       0.23069       0.08232       0.07695
    19  H(1)               0.00053       0.59134       0.21100       0.19725
    20  H(1)               0.00010       0.10836       0.03867       0.03615
    21  H(1)              -0.00022      -0.24703      -0.08815      -0.08240
    22  Co(59)            -0.00556      -1.47071      -0.52479      -0.49058
    23  C(13)             -0.00025      -0.06932      -0.02473      -0.02312
    24  C(13)              0.00048       0.13562       0.04839       0.04524
    25  C(13)              0.00048       0.13510       0.04821       0.04507
    26  C(13)             -0.00023      -0.06478      -0.02311      -0.02161
    27  C(13)              0.00151       0.42485       0.15160       0.14171
    28  H(1)              -0.00012      -0.13336      -0.04759      -0.04448
    29  H(1)               0.00006       0.06191       0.02209       0.02065
    30  H(1)              -0.00004      -0.04874      -0.01739      -0.01626
    31  H(1)              -0.00004      -0.04716      -0.01683      -0.01573
    32  H(1)               0.00006       0.06299       0.02248       0.02101
    33  C(13)              0.00095       0.26647       0.09508       0.08889
    34  C(13)              0.00024       0.06666       0.02379       0.02223
    35  C(13)              0.00019       0.05258       0.01876       0.01754
    36  H(1)              -0.00009      -0.09983      -0.03562      -0.03330
    37  H(1)               0.00013       0.14671       0.05235       0.04894
    38  H(1)               0.00012       0.13760       0.04910       0.04590
    39  H(1)              -0.00010      -0.11414      -0.04073      -0.03807
    40  H(1)              -0.00100      -1.11779      -0.39886      -0.37286
 --------------------------------------------------------
       Center         ----  Spin Dipole Couplings  ----
                      3XX-RR        3YY-RR        3ZZ-RR
 --------------------------------------------------------
     1   Atom        0.181242      0.874560     -1.055802
     2   Atom       -0.005347      0.042172     -0.036826
     3   Atom       -0.032998      0.111133     -0.078135
     4   Atom       -0.006280      0.058294     -0.052014
     5   Atom        0.065859     -0.021275     -0.044584
     6   Atom        0.076419     -0.031414     -0.045006
     7   Atom       -0.017785      0.004171      0.013614
     8   Atom        0.021200     -0.017879     -0.003321
     9   Atom        0.033224     -0.019866     -0.013358
    10   Atom       -0.016405      0.001555      0.014850
    11   Atom       -0.013286      0.036142     -0.022856
    12   Atom       -0.006278      0.055047     -0.048769
    13   Atom        0.054375     -0.022427     -0.031948
    14   Atom        0.063779     -0.032473     -0.031306
    15   Atom       -0.012365      0.041944     -0.029579
    16   Atom       -0.021865      0.097939     -0.076074
    17   Atom       -0.016137      0.024511     -0.008373
    18   Atom       -0.006248      0.014215     -0.007967
    19   Atom        0.033207     -0.020617     -0.012589
    20   Atom        0.022035     -0.017748     -0.004287
    21   Atom       -0.015785      0.002497      0.013288
    22   Atom       -0.025411      0.185920     -0.160508
    23   Atom       -0.003150      0.002420      0.000729
    24   Atom       -0.001959      0.003859     -0.001900
    25   Atom       -0.000800      0.003135     -0.002334
    26   Atom       -0.002793      0.002272      0.000521
    27   Atom        0.001877      0.006004     -0.007881
    28   Atom       -0.000552      0.004801     -0.004249
    29   Atom       -0.001913      0.003047     -0.001134
    30   Atom       -0.001279      0.002519     -0.001241
    31   Atom       -0.001422      0.002360     -0.000939
    32   Atom       -0.001613      0.002805     -0.001191
    33   Atom       -0.005879      0.015697     -0.009818
    34   Atom       -0.000813     -0.000234      0.001047
    35   Atom       -0.001241     -0.000181      0.001422
    36   Atom       -0.006026      0.006374     -0.000348
    37   Atom       -0.000139      0.002354     -0.002214
    38   Atom       -0.000424      0.002263     -0.001839
    39   Atom       -0.005083      0.007161     -0.002078
    40   Atom       -0.016556      0.005211      0.011346
 --------------------------------------------------------
                        XY            XZ            YZ
 --------------------------------------------------------
     1   Atom        1.618870      0.118366      0.139083
     2   Atom        0.077403     -0.037220     -0.050896
     3   Atom        0.080560     -0.000854     -0.002492
     4   Atom        0.099586      0.034619      0.055313
     5   Atom        0.071066      0.045457      0.025172
     6   Atom        0.056137     -0.029468     -0.014651
     7   Atom        0.008591      0.003593      0.027696
     8   Atom        0.003731      0.028917      0.000423
     9   Atom        0.001922     -0.022909      0.000565
    10   Atom        0.012688     -0.011729     -0.026858
    11   Atom       -0.009705      0.001381     -0.002706
    12   Atom        0.090263      0.029504      0.047050
    13   Atom        0.051186      0.042001      0.024141
    14   Atom        0.037862     -0.029662     -0.014781
    15   Atom        0.064542     -0.033488     -0.047300
    16   Atom        0.082507     -0.001413     -0.003630
    17   Atom       -0.017982      0.000059     -0.002596
    18   Atom       -0.000086      0.002563     -0.005288
    19   Atom        0.002883     -0.022913     -0.001145
    20   Atom        0.004669      0.027473      0.002458
    21   Atom        0.011853     -0.011650     -0.025795
    22   Atom       -0.017040      0.010699     -0.009407
    23   Atom       -0.002332      0.000578      0.001610
    24   Atom        0.001433      0.002206      0.003713
    25   Atom        0.002146     -0.002190     -0.003595
    26   Atom       -0.001855     -0.001355     -0.002241
    27   Atom        0.009053      0.000982      0.000684
    28   Atom        0.003409      0.000417      0.000097
    29   Atom        0.000660      0.000553      0.002181
    30   Atom       -0.000603     -0.000218      0.000968
    31   Atom       -0.000286      0.000189     -0.001346
    32   Atom        0.001261     -0.000774     -0.002230
    33   Atom       -0.001246     -0.001699      0.004385
    34   Atom       -0.011053     -0.000446      0.001033
    35   Atom       -0.010443      0.000571     -0.003037
    36   Atom       -0.002322      0.001835     -0.007244
    37   Atom       -0.002565     -0.000393      0.000413
    38   Atom       -0.002356      0.000914     -0.001151
    39   Atom       -0.003996     -0.002583      0.006298
    40   Atom        0.008871      0.004602      0.025770
 --------------------------------------------------------


 ---------------------------------------------------------------------------------
              Anisotropic Spin Dipole Couplings in Principal Axis System
 ---------------------------------------------------------------------------------

       Atom             a.u.   MegaHertz   Gauss  10(-4) cm-1        Axes

              Baa    -1.1280   -19.529    -6.968    -6.514  0.7781 -0.6238 -0.0738
     1 Fe(57) Bbb    -1.0657   -18.451    -6.584    -6.154  0.0223 -0.0900  0.9957
              Bcc     2.1937    37.980    13.552    12.669  0.6278  0.7763  0.0561
 
              Baa    -0.0626    -8.405    -2.999    -2.804  0.7204 -0.6498 -0.2426
     2 C(13)  Bbb    -0.0615    -8.246    -2.942    -2.751  0.4188  0.1287  0.8989
              Bcc     0.1241    16.651     5.942     5.554  0.5529  0.7491 -0.3648
 
              Baa    -0.0782   -10.490    -3.743    -3.499 -0.0190  0.0212  0.9996
     3 C(13)  Bbb    -0.0690    -9.261    -3.305    -3.089  0.9127 -0.4078  0.0260
              Bcc     0.1472    19.751     7.048     6.588  0.4082  0.9128 -0.0116
 
              Baa    -0.0810   -10.866    -3.877    -3.624  0.6338 -0.6309  0.4474
     4 C(13)  Bbb    -0.0706    -9.467    -3.378    -3.158 -0.5385  0.0553  0.8408
              Bcc     0.1515    20.333     7.255     6.782  0.5552  0.7739  0.3047
 
              Baa    -0.0612    -8.213    -2.931    -2.739 -0.5527  0.6797  0.4823
     5 C(13)  Bbb    -0.0607    -8.141    -2.905    -2.716  0.0222 -0.5665  0.8238
              Bcc     0.1219    16.354     5.835     5.455  0.8331  0.4660  0.2980
 
              Baa    -0.0562    -7.541    -2.691    -2.515 -0.2776  0.8698  0.4078
     6 C(13)  Bbb    -0.0512    -6.874    -2.453    -2.293  0.3405 -0.3079  0.8884
              Bcc     0.1074    14.415     5.144     4.808  0.8983  0.3855 -0.2107
 
              Baa    -0.0233   -12.439    -4.439    -4.149  0.6922 -0.6081  0.3887
     7 H(1)   Bbb    -0.0149    -7.954    -2.838    -2.653  0.7065  0.4612 -0.5368
              Bcc     0.0382    20.393     7.277     6.802  0.1472  0.6462  0.7488
 
              Baa    -0.0231   -12.300    -4.389    -4.103 -0.5366  0.3233  0.7794
     8 H(1)   Bbb    -0.0175    -9.331    -3.329    -3.112  0.1332  0.9446 -0.3001
              Bcc     0.0405    21.630     7.718     7.215  0.8333  0.0572  0.5499
 
              Baa    -0.0232   -12.383    -4.419    -4.131  0.3621 -0.3539  0.8623
     9 H(1)   Bbb    -0.0194   -10.368    -3.700    -3.458  0.1123  0.9349  0.3366
              Bcc     0.0426    22.751     8.118     7.589  0.9253  0.0250 -0.3783
 
              Baa    -0.0233   -12.436    -4.437    -4.148  0.7905 -0.5881 -0.1710
    10 H(1)   Bbb    -0.0176    -9.415    -3.360    -3.141  0.5418  0.5413  0.6430
              Bcc     0.0410    21.851     7.797     7.289 -0.2856 -0.6009  0.7466
 
              Baa    -0.0231   -12.318    -4.395    -4.109 -0.1135  0.0268  0.9932
    11 H(1)   Bbb    -0.0150    -8.021    -2.862    -2.675  0.9759  0.1907  0.1063
              Bcc     0.0381    20.338     7.257     6.784 -0.1865  0.9813 -0.0478
 
              Baa    -0.0725    -9.723    -3.470    -3.243  0.6704 -0.6232  0.4027
    12 C(13)  Bbb    -0.0639    -8.569    -3.058    -2.858 -0.4935  0.0307  0.8692
              Bcc     0.1363    18.293     6.527     6.102  0.5540  0.7815  0.2870
 
              Baa    -0.0518    -6.950    -2.480    -2.318  0.0035 -0.6386  0.7695
    13 C(13)  Bbb    -0.0462    -6.197    -2.211    -2.067 -0.5499  0.6415  0.5349
              Bcc     0.0980    13.147     4.691     4.385  0.8352  0.4250  0.3490
 
              Baa    -0.0479    -6.425    -2.293    -2.143 -0.1687  0.8661  0.4706
    14 C(13)  Bbb    -0.0382    -5.129    -1.830    -1.711  0.3858 -0.3813  0.8401
              Bcc     0.0861    11.554     4.123     3.854  0.9070  0.3233 -0.2699
 
              Baa    -0.0563    -7.550    -2.694    -2.518  0.8140 -0.2936  0.5011
    15 C(13)  Bbb    -0.0528    -7.080    -2.526    -2.362 -0.2708  0.5714  0.7747
              Bcc     0.1090    14.630     5.220     4.880  0.5138  0.7663 -0.3857
 
              Baa    -0.0762   -10.219    -3.647    -3.409 -0.0202  0.0304  0.9993
    16 C(13)  Bbb    -0.0639    -8.576    -3.060    -2.861  0.8908 -0.4534  0.0318
              Bcc     0.1401    18.795     6.707     6.269  0.4540  0.8908 -0.0179
 
              Baa    -0.0230    -3.087    -1.101    -1.030  0.9325  0.3562  0.0594
    17 C(13)  Bbb    -0.0085    -1.137    -0.406    -0.379 -0.0773  0.0363  0.9963
              Bcc     0.0315     4.224     1.507     1.409 -0.3527  0.9337 -0.0614
 
              Baa    -0.0106    -1.421    -0.507    -0.474 -0.4977  0.1792  0.8486
    18 C(13)  Bbb    -0.0048    -0.650    -0.232    -0.217  0.8668  0.1369  0.4794
              Bcc     0.0154     2.071     0.739     0.691 -0.0303  0.9742 -0.2235
 
              Baa    -0.0221   -11.784    -4.205    -3.931  0.3841 -0.0346  0.9226
    19 H(1)   Bbb    -0.0208   -11.080    -3.954    -3.696 -0.0318  0.9982  0.0507
              Bcc     0.0429    22.865     8.159     7.627  0.9227  0.0488 -0.3823
 
              Baa    -0.0216   -11.544    -4.119    -3.851 -0.5378  0.1180  0.8348
    20 H(1)   Bbb    -0.0182    -9.700    -3.461    -3.236 -0.0134  0.9888 -0.1484
              Bcc     0.0398    21.245     7.581     7.086  0.8430  0.0910  0.5302
 
              Baa    -0.0217   -11.586    -4.134    -3.865  0.8417 -0.5287 -0.1095
    21 H(1)   Bbb    -0.0175    -9.335    -3.331    -3.114  0.4567  0.5892  0.6665
              Bcc     0.0392    20.921     7.465     6.979 -0.2879 -0.6110  0.7374
 
              Baa    -0.1615   -20.399    -7.279    -6.804 -0.0754  0.0233  0.9969
    22 Co(59) Bbb    -0.0260    -3.289    -1.174    -1.097  0.9938  0.0831  0.0733
              Bcc     0.1876    23.688     8.453     7.902 -0.0812  0.9963 -0.0294
 
              Baa    -0.0042    -0.570    -0.203    -0.190  0.9018  0.3695 -0.2242
    23 C(13)  Bbb     0.0004     0.053     0.019     0.018  0.3461 -0.3068  0.8866
              Bcc     0.0039     0.517     0.184     0.172 -0.2588  0.8771  0.4046
 
              Baa    -0.0046    -0.614    -0.219    -0.205 -0.5331 -0.2633  0.8041
    24 C(13)  Bbb    -0.0017    -0.232    -0.083    -0.077  0.8023 -0.4591  0.3815
              Bcc     0.0063     0.847     0.302     0.282  0.2687  0.8485  0.4560
 
              Baa    -0.0045    -0.601    -0.215    -0.201  0.3383  0.3221  0.8842
    25 C(13)  Bbb    -0.0017    -0.223    -0.079    -0.074  0.8567 -0.4942 -0.1478
              Bcc     0.0061     0.824     0.294     0.275  0.3893  0.8075 -0.4431
 
              Baa    -0.0043    -0.576    -0.206    -0.192  0.8323  0.3746  0.4086
    26 C(13)  Bbb     0.0004     0.052     0.019     0.017 -0.5383  0.3703  0.7570
              Bcc     0.0039     0.524     0.187     0.175 -0.1323  0.8500 -0.5098
 
              Baa    -0.0080    -1.072    -0.382    -0.357 -0.1335  0.0380  0.9903
    27 C(13)  Bbb    -0.0053    -0.711    -0.254    -0.237  0.7704 -0.6246  0.1278
              Bcc     0.0133     1.783     0.636     0.595  0.6235  0.7800  0.0541
 
              Baa    -0.0043    -2.299    -0.820    -0.767 -0.1516  0.0462  0.9874
    28 H(1)   Bbb    -0.0022    -1.151    -0.411    -0.384  0.8861 -0.4363  0.1564
              Bcc     0.0065     3.450     1.231     1.151  0.4380  0.8986  0.0252
 
              Baa    -0.0023    -1.224    -0.437    -0.408 -0.6730 -0.2068  0.7102
    29 H(1)   Bbb    -0.0018    -0.959    -0.342    -0.320  0.7270 -0.3617  0.5836
              Bcc     0.0041     2.183     0.779     0.728  0.1362  0.9091  0.3938
 
              Baa    -0.0015    -0.806    -0.288    -0.269  0.4518 -0.1440  0.8804
    30 H(1)   Bbb    -0.0013    -0.716    -0.255    -0.239  0.8790  0.2404 -0.4117
              Bcc     0.0029     1.522     0.543     0.508 -0.1524  0.9599  0.2352
 
              Baa    -0.0015    -0.809    -0.289    -0.270  0.7654 -0.1600 -0.6233
    31 H(1)   Bbb    -0.0014    -0.720    -0.257    -0.240  0.6388  0.3054  0.7061
              Bcc     0.0029     1.529     0.546     0.510 -0.0773  0.9387 -0.3360
 
              Baa    -0.0023    -1.226    -0.438    -0.409  0.4972  0.2413  0.8334
    32 H(1)   Bbb    -0.0019    -1.000    -0.357    -0.334  0.8320 -0.4049 -0.3791
              Bcc     0.0042     2.226     0.794     0.743  0.2460  0.8819 -0.4021
 
              Baa    -0.0110    -1.474    -0.526    -0.492  0.2812 -0.1429  0.9490
    33 C(13)  Bbb    -0.0055    -0.745    -0.266    -0.248  0.9573  0.1112 -0.2669
              Bcc     0.0165     2.218     0.792     0.740 -0.0674  0.9835  0.1680
 
              Baa    -0.0116    -1.556    -0.555    -0.519  0.7149  0.6985 -0.0319
    34 C(13)  Bbb     0.0009     0.127     0.045     0.042  0.0988 -0.0558  0.9935
              Bcc     0.0106     1.429     0.510     0.477 -0.6922  0.7134  0.1089
 
              Baa    -0.0114    -1.529    -0.546    -0.510  0.7070  0.6946  0.1331
    35 C(13)  Bbb     0.0009     0.120     0.043     0.040 -0.2880  0.1109  0.9512
              Bcc     0.0105     1.409     0.503     0.470 -0.6459  0.7108 -0.2785
 
              Baa    -0.0066    -3.508    -1.252    -1.170  0.9702  0.0403 -0.2390
    36 H(1)   Bbb    -0.0049    -2.625    -0.937    -0.875  0.1768  0.5569  0.8115
              Bcc     0.0115     6.132     2.188     2.046 -0.1658  0.8296 -0.5332
 
              Baa    -0.0023    -1.221    -0.436    -0.407  0.2199  0.0348  0.9749
    37 H(1)   Bbb    -0.0017    -0.918    -0.328    -0.306  0.8190  0.5363 -0.2039
              Bcc     0.0040     2.139     0.763     0.714 -0.5299  0.8433  0.0895
 
              Baa    -0.0023    -1.221    -0.436    -0.407 -0.4433 -0.0028  0.8964
    38 H(1)   Bbb    -0.0017    -0.911    -0.325    -0.304  0.7473  0.5511  0.3713
              Bcc     0.0040     2.132     0.761     0.711 -0.4950  0.8345 -0.2422
 
              Baa    -0.0066    -3.517    -1.255    -1.173  0.9055  0.0715  0.4184
    39 H(1)   Bbb    -0.0051    -2.719    -0.970    -0.907 -0.3260 -0.5140  0.7934
              Bcc     0.0117     6.236     2.225     2.080 -0.2718  0.8548  0.4421
 
              Baa    -0.0215   -11.461    -4.090    -3.823  0.7234 -0.5887  0.3608
    40 H(1)   Bbb    -0.0144    -7.692    -2.745    -2.566  0.6677  0.4633 -0.5827
              Bcc     0.0359    19.153     6.834     6.389  0.1759  0.6624  0.7282
 

 ---------------------------------------------------------------------------------

 D2PCM: PCM CHGder 2nd derivatives, FixD1E=F FixD2E=F DoIter=F DoCFld=F I1PDM=0
 Calling FoFJK, ICntrl=    100127 FMM=F ISym2X=0 I1Cent= 0 IOpClX= 1 NMat=1 NMatS=1 NMatT=0.
 Full mass-weighted force constant matrix:
 Low frequencies ---    0.0032    0.0044    0.0045    4.5019    8.9534   10.2628
 Low frequencies ---   20.7720   27.6408   32.4836
 Diagonal vibrational polarizability:
       59.9969533     131.6387042      69.7117717
 Harmonic frequencies (cm**-1), IR intensities (KM/Mole), Raman scattering
 activities (A**4/AMU), depolarization ratios for plane and unpolarized
 incident light, reduced masses (AMU), force constants (mDyne/A),
 and normal coordinates:
                      1                      2                      3
                      A                      A                      A
 Frequencies --     19.8750                22.6640                31.7751
 Red. masses --      3.8163                 5.4418                 4.1771
 Frc consts  --      0.0009                 0.0016                 0.0025
 IR Inten    --      0.0796                 0.3553                 0.6319
  Atom  AN      X      Y      Z        X      Y      Z        X      Y      Z
     1  26    -0.01  -0.01   0.02    -0.02  -0.02  -0.01    -0.03   0.02  -0.09
     2   6    -0.01  -0.00   0.05     0.06  -0.06   0.11    -0.06   0.15   0.06
     3   6     0.02  -0.01   0.07     0.06  -0.05   0.11     0.05   0.02   0.21
     4   6     0.04  -0.03   0.05     0.03  -0.06   0.11     0.13  -0.17   0.10
     5   6     0.02  -0.03   0.02     0.01  -0.08   0.13     0.07  -0.16  -0.12
     6   6    -0.00  -0.02   0.02     0.03  -0.08   0.13    -0.04   0.04  -0.14
     7   1     0.05  -0.04   0.06     0.01  -0.07   0.11     0.22  -0.30   0.17
     8   1     0.03  -0.05   0.01    -0.03  -0.11   0.13     0.12  -0.28  -0.25
     9   1    -0.02  -0.02   0.00     0.03  -0.09   0.14    -0.11   0.10  -0.29
    10   1    -0.02   0.01   0.05     0.10  -0.04   0.11    -0.14   0.31   0.10
    11   1     0.02  -0.01   0.09     0.08  -0.03   0.10     0.07   0.06   0.38
    12   6    -0.03   0.01  -0.02    -0.02  -0.01  -0.13    -0.01   0.00   0.00
    13   6    -0.03   0.00   0.00    -0.04  -0.02  -0.15    -0.01   0.01  -0.01
    14   6    -0.01  -0.01   0.00    -0.07  -0.01  -0.16    -0.02   0.02  -0.01
    15   6     0.00  -0.01  -0.02    -0.05   0.01  -0.13    -0.03   0.01   0.00
    16   6    -0.01   0.01  -0.03    -0.02   0.02  -0.12    -0.03  -0.00   0.01
    17   6    -0.00   0.01  -0.06    -0.01   0.03  -0.10    -0.03   0.00   0.03
    18   6     0.04   0.03  -0.07     0.03   0.09  -0.09    -0.05   0.01   0.04
    19   1    -0.01  -0.02   0.02    -0.09  -0.02  -0.17    -0.01   0.03  -0.02
    20   1    -0.04   0.01   0.02    -0.02  -0.03  -0.17    -0.01   0.00  -0.02
    21   1     0.02  -0.02  -0.02    -0.08   0.01  -0.12    -0.03   0.02   0.00
    22  27     0.00   0.01  -0.02     0.01   0.03   0.01     0.00   0.00   0.02
    23   6     0.11  -0.15   0.01    -0.11   0.04   0.12     0.03  -0.00  -0.01
    24   6     0.05  -0.08   0.21    -0.04   0.04   0.01     0.04   0.01  -0.01
    25   6    -0.07   0.11   0.19     0.11   0.01   0.03     0.02  -0.02  -0.01
    26   6    -0.09   0.15  -0.03     0.12  -0.00   0.15     0.00  -0.04  -0.01
    27   6     0.02  -0.01  -0.14    -0.01   0.01   0.21     0.01  -0.03  -0.01
    28   1     0.04  -0.03  -0.31    -0.04   0.00   0.30    -0.00  -0.04  -0.01
    29   1     0.21  -0.29  -0.02    -0.23   0.05   0.13     0.04   0.01  -0.01
    30   1     0.10  -0.15   0.36    -0.09   0.06  -0.08     0.06   0.03  -0.01
    31   1    -0.14   0.20   0.31     0.19   0.01  -0.04     0.02  -0.02  -0.01
    32   1    -0.18   0.28  -0.10     0.22  -0.02   0.19    -0.01  -0.06  -0.01
    33   6    -0.04  -0.01  -0.07    -0.04  -0.01  -0.09     0.01   0.02   0.05
    34   6    -0.02   0.01  -0.10    -0.01   0.02  -0.08     0.01   0.03   0.07
    35   6     0.03   0.03  -0.09     0.03   0.09  -0.08    -0.03   0.02   0.07
    36   1     0.08   0.05  -0.06     0.06   0.14  -0.08    -0.08  -0.00   0.03
    37   1    -0.04  -0.00  -0.11    -0.03  -0.00  -0.07     0.03   0.04   0.08
    38   1     0.06   0.04  -0.10     0.06   0.12  -0.06    -0.04   0.03   0.08
    39   1    -0.08  -0.02  -0.07    -0.08  -0.07  -0.09     0.03   0.02   0.04
    40   1    -0.05   0.03  -0.03     0.01   0.00  -0.12    -0.01  -0.01   0.01
                      4                      5                      6
                      A                      A                      A
 Frequencies --     46.9590                52.5115                61.1070
 Red. masses --      6.2324                 5.2047                 5.9592
 Frc consts  --      0.0081                 0.0085                 0.0131
 IR Inten    --      0.7099                 1.0134                 3.9099
  Atom  AN      X      Y      Z        X      Y      Z        X      Y      Z
     1  26     0.03   0.08  -0.06    -0.03   0.07  -0.03     0.09  -0.02   0.12
     2   6     0.01   0.25   0.06     0.21  -0.00  -0.03    -0.16  -0.01  -0.01
     3   6    -0.10   0.12   0.06     0.17   0.07  -0.10    -0.07  -0.00   0.04
     4   6    -0.18   0.02   0.06    -0.02   0.01  -0.05     0.13   0.11   0.00
     5   6    -0.11   0.09   0.04    -0.08  -0.09   0.06     0.16   0.17  -0.07
     6   6    -0.00   0.23   0.04     0.06  -0.10   0.06    -0.01   0.09  -0.07
     7   1    -0.27  -0.09   0.06    -0.09   0.05  -0.08     0.23   0.14   0.03
     8   1    -0.13   0.05   0.03    -0.20  -0.14   0.12     0.28   0.25  -0.10
     9   1     0.07   0.31   0.03     0.05  -0.17   0.13    -0.03   0.11  -0.12
    10   1     0.07   0.33   0.06     0.33   0.00  -0.05    -0.29  -0.08  -0.00
    11   1    -0.13   0.09   0.07     0.25   0.14  -0.18    -0.14  -0.06   0.10
    12   6     0.13   0.06  -0.02    -0.06   0.08   0.05    -0.02   0.04  -0.07
    13   6     0.14   0.07  -0.02    -0.01   0.12   0.07     0.02   0.08  -0.10
    14   6     0.10   0.01  -0.01    -0.00   0.09   0.08    -0.01   0.09  -0.10
    15   6     0.04  -0.05  -0.02    -0.05   0.02   0.05    -0.05   0.07  -0.08
    16   6     0.06  -0.03  -0.03    -0.09   0.02   0.04    -0.06   0.03  -0.06
    17   6     0.02  -0.06  -0.04    -0.10   0.01   0.01    -0.09   0.00  -0.03
    18   6     0.05  -0.06  -0.05    -0.07   0.00  -0.00    -0.11   0.03  -0.02
    19   1     0.09  -0.01  -0.00     0.03   0.10   0.10    -0.00   0.12  -0.12
    20   1     0.17   0.10  -0.01    -0.00   0.15   0.09     0.07   0.12  -0.11
    21   1     0.02  -0.09  -0.02    -0.04   0.01   0.05    -0.10   0.04  -0.07
    22  27    -0.02  -0.07   0.00    -0.01  -0.02  -0.01    -0.04  -0.03  -0.00
    23   6    -0.07  -0.09   0.07     0.07  -0.13  -0.00     0.03  -0.12   0.01
    24   6    -0.06  -0.09   0.06     0.14  -0.05   0.00     0.10  -0.05   0.01
    25   6    -0.01  -0.05   0.06     0.13  -0.05   0.00     0.10  -0.06   0.01
    26   6     0.01  -0.04   0.08     0.06  -0.14  -0.00     0.03  -0.14   0.01
    27   6    -0.03  -0.06   0.08     0.02  -0.18  -0.01    -0.01  -0.18   0.01
    28   1    -0.03  -0.06   0.09    -0.05  -0.25  -0.01    -0.07  -0.24   0.01
    29   1    -0.11  -0.12   0.07     0.05  -0.14  -0.00     0.01  -0.13   0.01
    30   1    -0.08  -0.10   0.04     0.18   0.01   0.01     0.14   0.01   0.01
    31   1     0.02  -0.04   0.05     0.17  -0.00   0.01     0.14  -0.01   0.01
    32   1     0.05  -0.02   0.08     0.03  -0.16  -0.00     0.01  -0.16   0.01
    33   6    -0.03  -0.10  -0.05    -0.10   0.04  -0.00    -0.07  -0.01  -0.01
    34   6    -0.03  -0.12  -0.07    -0.05   0.07  -0.03    -0.05   0.03   0.02
    35   6     0.02  -0.09  -0.07    -0.04   0.05  -0.02    -0.08   0.05   0.02
    36   1     0.09  -0.03  -0.04    -0.07  -0.02   0.01    -0.13   0.04  -0.03
    37   1    -0.06  -0.14  -0.08    -0.03   0.11  -0.04    -0.03   0.03   0.05
    38   1     0.03  -0.09  -0.07    -0.00   0.06  -0.04    -0.08   0.07   0.04
    39   1    -0.06  -0.12  -0.05    -0.11   0.05   0.00    -0.05  -0.03  -0.02
    40   1     0.15   0.09  -0.03    -0.08   0.08   0.04    -0.00   0.03  -0.07
                      7                      8                      9
                      A                      A                      A
 Frequencies --     94.3706               105.8191               154.9308
 Red. masses --      7.6419                 5.1149                 3.9550
 Frc consts  --      0.0401                 0.0337                 0.0559
 IR Inten    --      7.3721                 3.0504                 1.0364
  Atom  AN      X      Y      Z        X      Y      Z        X      Y      Z
     1  26     0.16  -0.15  -0.14    -0.04   0.09  -0.08     0.00  -0.00   0.01
     2   6     0.01  -0.00   0.05    -0.04  -0.07   0.07     0.01   0.01  -0.00
     3   6    -0.17  -0.14   0.03     0.01   0.03   0.06    -0.00   0.00  -0.00
     4   6    -0.18  -0.11   0.05     0.11   0.15   0.07    -0.02  -0.01  -0.00
     5   6    -0.01   0.05   0.08     0.07   0.12   0.10    -0.02  -0.01   0.00
     6   6     0.10   0.11   0.08     0.00  -0.01   0.11    -0.00  -0.00   0.00
     7   1    -0.30  -0.21   0.03     0.15   0.22   0.07    -0.03  -0.02  -0.00
     8   1     0.01   0.10   0.10     0.08   0.16   0.12    -0.03  -0.02   0.00
     9   1     0.24   0.23   0.11    -0.01  -0.04   0.13    -0.00  -0.00   0.00
    10   1     0.06   0.01   0.04    -0.06  -0.12   0.07     0.02   0.01  -0.00
    11   1    -0.27  -0.25  -0.00     0.02   0.03   0.04     0.00   0.00  -0.01
    12   6    -0.15  -0.03   0.06    -0.13  -0.17   0.01    -0.09   0.07  -0.06
    13   6    -0.08   0.03   0.08    -0.12  -0.17  -0.01    -0.08   0.04   0.10
    14   6     0.04   0.12   0.08     0.06   0.04  -0.02     0.06  -0.04   0.11
    15   6     0.03   0.10   0.06     0.19   0.18  -0.00     0.12  -0.06  -0.03
    16   6    -0.07   0.02   0.05     0.06   0.03   0.01     0.03   0.01  -0.13
    17   6    -0.06   0.03   0.03     0.04  -0.00   0.01     0.02   0.00  -0.13
    18   6    -0.03   0.04   0.01     0.01  -0.03   0.01    -0.15   0.03  -0.05
    19   1     0.14   0.20   0.09     0.09   0.08  -0.03     0.10  -0.08   0.21
    20   1    -0.10   0.02   0.09    -0.22  -0.29  -0.02    -0.15   0.08   0.19
    21   1     0.11   0.16   0.06     0.30   0.31   0.00     0.22  -0.11  -0.06
    22  27    -0.02   0.04   0.00    -0.01  -0.03   0.00     0.00   0.00  -0.06
    23   6     0.02   0.01  -0.01     0.01  -0.03  -0.02    -0.07  -0.07   0.03
    24   6     0.04   0.04  -0.00     0.01  -0.03  -0.01    -0.03  -0.03   0.02
    25   6     0.03   0.03  -0.01    -0.00  -0.04  -0.01     0.05   0.05   0.03
    26   6     0.00  -0.00  -0.01    -0.02  -0.05  -0.02     0.06   0.06   0.04
    27   6    -0.01  -0.01  -0.01    -0.01  -0.05  -0.02    -0.01  -0.01   0.03
    28   1    -0.03  -0.04  -0.01    -0.02  -0.06  -0.03    -0.02  -0.02   0.03
    29   1     0.02   0.01  -0.01     0.02  -0.03  -0.02    -0.13  -0.14   0.02
    30   1     0.06   0.06  -0.00     0.02  -0.01  -0.01    -0.06  -0.06   0.02
    31   1     0.04   0.04  -0.00    -0.01  -0.03  -0.01     0.09   0.10   0.03
    32   1    -0.01  -0.02  -0.01    -0.03  -0.06  -0.02     0.11   0.12   0.04
    33   6    -0.06   0.07   0.01     0.01  -0.03   0.01     0.16  -0.03  -0.02
    34   6    -0.03   0.09  -0.02    -0.01  -0.06   0.01     0.08  -0.03   0.15
    35   6    -0.02   0.06  -0.01    -0.01  -0.06   0.01    -0.11   0.02   0.13
    36   1    -0.03   0.01   0.02     0.02  -0.02   0.01    -0.29   0.05  -0.11
    37   1    -0.03   0.11  -0.03    -0.02  -0.07   0.00     0.15  -0.05   0.27
    38   1     0.01   0.07  -0.03    -0.03  -0.07   0.01    -0.22   0.03   0.23
    39   1    -0.08   0.08   0.01     0.02  -0.02   0.01     0.32  -0.05  -0.04
    40   1    -0.24  -0.11   0.05    -0.26  -0.31   0.01    -0.19   0.12  -0.10
                     10                     11                     12
                      A                      A                      A
 Frequencies --    161.4206               169.6303               192.4300
 Red. masses --      4.3385                 5.2495                 5.5675
 Frc consts  --      0.0666                 0.0890                 0.1215
 IR Inten    --      1.3478                 2.2286                25.0735
  Atom  AN      X      Y      Z        X      Y      Z        X      Y      Z
     1  26     0.00  -0.00   0.01     0.03  -0.02  -0.00     0.05  -0.13  -0.01
     2   6     0.01   0.02  -0.00    -0.01   0.06   0.02    -0.03   0.14   0.02
     3   6     0.01   0.02  -0.00     0.07   0.13   0.01     0.15   0.29   0.02
     4   6    -0.01  -0.00  -0.00     0.04   0.11   0.01     0.05   0.19   0.01
     5   6    -0.02  -0.01  -0.00    -0.05   0.02   0.02    -0.16  -0.03   0.01
     6   6    -0.01  -0.00  -0.00    -0.07  -0.00   0.01    -0.19  -0.05   0.00
     7   1    -0.02  -0.01  -0.00     0.08   0.15   0.01     0.13   0.27   0.01
     8   1    -0.03  -0.02  -0.00    -0.07   0.00   0.02    -0.23  -0.10   0.01
     9   1    -0.01  -0.00  -0.00    -0.10  -0.04   0.01    -0.27  -0.13  -0.01
    10   1     0.02   0.03  -0.00    -0.00   0.07   0.02    -0.00   0.17   0.02
    11   1     0.02   0.03  -0.00     0.12   0.19   0.01     0.29   0.45   0.02
    12   6    -0.08   0.05  -0.06    -0.13  -0.08  -0.01     0.00  -0.06   0.00
    13   6    -0.05   0.05   0.05    -0.01   0.05  -0.02    -0.00  -0.07  -0.00
    14   6     0.05  -0.02   0.06     0.03   0.10  -0.02     0.01  -0.04  -0.01
    15   6     0.07  -0.05  -0.05    -0.07   0.01  -0.02     0.02  -0.03   0.00
    16   6    -0.00  -0.01  -0.12    -0.16  -0.10  -0.01     0.02  -0.03   0.01
    17   6    -0.00  -0.01  -0.12    -0.13  -0.07  -0.00     0.04   0.00   0.01
    18   6     0.05   0.15  -0.07    -0.08  -0.04  -0.00     0.04   0.00   0.01
    19   1     0.08  -0.04   0.14     0.10   0.18  -0.03     0.01  -0.04  -0.01
    20   1    -0.09   0.09   0.12     0.03   0.08  -0.03    -0.02  -0.08  -0.01
    21   1     0.14  -0.10  -0.06    -0.06   0.02  -0.01     0.03  -0.01   0.00
    22  27     0.00  -0.01   0.11     0.10  -0.09  -0.01    -0.05   0.06  -0.00
    23   6     0.11   0.13  -0.04    -0.02   0.03   0.01    -0.00   0.00  -0.00
    24   6     0.05   0.05  -0.04    -0.14  -0.11  -0.00     0.07   0.08   0.00
    25   6    -0.08  -0.09  -0.05    -0.11  -0.07  -0.00     0.06   0.07   0.00
    26   6    -0.09  -0.11  -0.05     0.03   0.09   0.01    -0.01  -0.01  -0.00
    27   6     0.02   0.02  -0.04     0.09   0.15   0.01    -0.05  -0.06  -0.01
    28   1     0.04   0.05  -0.03     0.22   0.29   0.02    -0.11  -0.12  -0.01
    29   1     0.22   0.25  -0.02     0.00   0.04   0.01    -0.02  -0.01  -0.00
    30   1     0.09   0.11  -0.03    -0.24  -0.23  -0.01     0.12   0.14   0.01
    31   1    -0.16  -0.18  -0.05    -0.18  -0.17  -0.01     0.11   0.13   0.01
    32   1    -0.19  -0.22  -0.05     0.10   0.15   0.02    -0.04  -0.03  -0.00
    33   6    -0.06  -0.16  -0.07    -0.04   0.00   0.01     0.03   0.00   0.00
    34   6    -0.03  -0.08   0.01     0.07   0.12   0.01    -0.02  -0.05  -0.01
    35   6     0.04   0.11   0.01     0.04   0.10   0.01    -0.02  -0.05  -0.01
    36   1     0.11   0.30  -0.08    -0.12  -0.10  -0.01     0.05   0.01   0.01
    37   1    -0.06  -0.17   0.07     0.17   0.22   0.02    -0.07  -0.10  -0.01
    38   1     0.08   0.22   0.07     0.12   0.17   0.02    -0.05  -0.10  -0.02
    39   1    -0.12  -0.32  -0.09    -0.04  -0.01   0.00     0.03   0.02   0.00
    40   1    -0.15   0.09  -0.09    -0.19  -0.14  -0.01     0.00  -0.08   0.01
                     13                     14                     15
                      A                      A                      A
 Frequencies --    206.9770               228.7353               271.0195
 Red. masses --      4.9156                 5.1459                 6.1905
 Frc consts  --      0.1241                 0.1586                 0.2679
 IR Inten    --      4.0921                 1.0495                14.6927
  Atom  AN      X      Y      Z        X      Y      Z        X      Y      Z
     1  26     0.01   0.02   0.13    -0.02  -0.01  -0.05     0.02  -0.06   0.01
     2   6     0.05   0.08  -0.04    -0.20  -0.19   0.03     0.00   0.04  -0.01
     3   6    -0.01  -0.01  -0.03    -0.07  -0.06   0.04     0.02   0.04  -0.01
     4   6    -0.14  -0.17  -0.04    -0.00   0.01   0.03    -0.03  -0.01  -0.01
     5   6    -0.13  -0.16  -0.07    -0.09  -0.08   0.04    -0.07  -0.06  -0.02
     6   6    -0.03  -0.01  -0.08    -0.20  -0.20   0.03    -0.05  -0.02  -0.02
     7   1    -0.22  -0.27  -0.04     0.08   0.09   0.04    -0.04  -0.02  -0.01
     8   1    -0.19  -0.25  -0.09    -0.09  -0.07   0.04    -0.11  -0.10  -0.02
     9   1    -0.03   0.01  -0.10    -0.27  -0.28   0.03    -0.07  -0.04  -0.03
    10   1     0.10   0.17  -0.04    -0.28  -0.26   0.03     0.03   0.07  -0.01
    11   1     0.01   0.02  -0.01    -0.06  -0.04   0.04     0.06   0.09  -0.00
    12   6    -0.09  -0.17  -0.03     0.10   0.10   0.00     0.09   0.20   0.00
    13   6     0.01  -0.06  -0.09     0.19   0.20   0.00    -0.15  -0.04  -0.00
    14   6     0.13   0.15  -0.09     0.17   0.18   0.01    -0.16  -0.03  -0.01
    15   6     0.15   0.18  -0.04     0.09   0.08   0.00     0.06   0.21   0.01
    16   6     0.01  -0.01  -0.01     0.03   0.03   0.00     0.20   0.29   0.01
    17   6     0.01  -0.00   0.01     0.01  -0.00  -0.00     0.10   0.17   0.02
    18   6     0.01  -0.00   0.00     0.01  -0.00  -0.00     0.03   0.07  -0.00
    19   1     0.19   0.24  -0.13     0.23   0.23   0.02    -0.24  -0.11  -0.02
    20   1    -0.02  -0.12  -0.12     0.27   0.28   0.00    -0.24  -0.14  -0.01
    21   1     0.22   0.31  -0.03     0.08   0.07   0.00     0.08   0.25   0.01
    22  27    -0.01   0.01  -0.01     0.00  -0.00   0.00     0.03  -0.06   0.00
    23   6     0.00  -0.00  -0.00     0.00  -0.00   0.00    -0.04  -0.08  -0.00
    24   6     0.01   0.01  -0.00     0.00  -0.00   0.00    -0.11  -0.15  -0.01
    25   6     0.02   0.02  -0.00     0.00  -0.00   0.00    -0.11  -0.15  -0.01
    26   6     0.00   0.00  -0.00     0.00   0.00   0.00    -0.03  -0.07  -0.00
    27   6    -0.01  -0.01  -0.00     0.00   0.00   0.00     0.01  -0.03   0.00
    28   1    -0.02  -0.02  -0.01     0.01   0.00   0.00     0.05   0.01   0.00
    29   1    -0.00  -0.01  -0.00     0.00   0.00   0.00    -0.03  -0.09  -0.00
    30   1     0.02   0.02   0.00    -0.00  -0.01   0.00    -0.17  -0.23  -0.01
    31   1     0.03   0.03   0.00    -0.00  -0.00   0.00    -0.16  -0.23  -0.02
    32   1     0.00   0.00  -0.00     0.00   0.00   0.00    -0.02  -0.07  -0.00
    33   6     0.01   0.00   0.00     0.01  -0.01   0.00     0.02   0.09   0.02
    34   6    -0.00  -0.01  -0.00     0.01  -0.01   0.00     0.01   0.06  -0.00
    35   6    -0.00  -0.01  -0.00     0.01  -0.01   0.00     0.01   0.05  -0.00
    36   1     0.01  -0.01   0.01     0.01   0.00   0.00     0.04   0.09  -0.00
    37   1    -0.01  -0.01  -0.01     0.00  -0.01   0.00     0.02   0.09  -0.02
    38   1    -0.01  -0.03  -0.01     0.00  -0.01   0.00     0.02   0.07   0.00
    39   1     0.01   0.02   0.00     0.01  -0.01  -0.00     0.04   0.12   0.02
    40   1    -0.20  -0.33  -0.01     0.12   0.12   0.00     0.14   0.25   0.00
                     16                     17                     18
                      A                      A                      A
 Frequencies --    320.8477               340.4378               359.3877
 Red. masses --      4.9858                 9.9412                 3.8537
 Frc consts  --      0.3024                 0.6788                 0.2933
 IR Inten    --      5.3844               125.8816                 0.4971
  Atom  AN      X      Y      Z        X      Y      Z        X      Y      Z
     1  26     0.00   0.02  -0.00     0.26   0.21  -0.02     0.01   0.01  -0.00
     2   6    -0.01  -0.01   0.00    -0.15  -0.12  -0.00    -0.00  -0.00  -0.00
     3   6    -0.00  -0.01   0.00    -0.06  -0.03   0.01    -0.00  -0.00   0.00
     4   6     0.01   0.00   0.00    -0.06  -0.03   0.01    -0.00  -0.00   0.00
     5   6     0.01   0.00   0.01    -0.15  -0.14   0.02    -0.01  -0.01  -0.00
     6   6    -0.00  -0.01   0.00    -0.18  -0.18  -0.00    -0.01  -0.01  -0.00
     7   1     0.01   0.01   0.00    -0.06  -0.03   0.01    -0.00  -0.00   0.00
     8   1     0.01   0.01   0.01    -0.23  -0.22   0.02    -0.01  -0.01  -0.00
     9   1    -0.01  -0.01   0.01    -0.29  -0.29  -0.01    -0.01  -0.01  -0.00
    10   1    -0.02  -0.02   0.00    -0.23  -0.18   0.00    -0.01  -0.01  -0.00
    11   1    -0.01  -0.01   0.00    -0.05  -0.02   0.02    -0.00   0.00   0.00
    12   6     0.03  -0.10   0.00    -0.01  -0.03  -0.01     0.03  -0.04   0.09
    13   6     0.09  -0.05   0.00    -0.11  -0.14   0.02     0.03  -0.03  -0.00
    14   6     0.09  -0.06   0.01    -0.12  -0.18   0.01    -0.04   0.02  -0.01
    15   6     0.04  -0.10   0.01    -0.08  -0.11  -0.00    -0.06   0.04   0.07
    16   6    -0.01  -0.10   0.00    -0.00  -0.01  -0.01    -0.01  -0.00   0.10
    17   6     0.02   0.00  -0.00    -0.03   0.00   0.01     0.00   0.00  -0.00
    18   6     0.07   0.11   0.01    -0.06  -0.03   0.00     0.09   0.19   0.02
    19   1     0.10  -0.05   0.01    -0.21  -0.28   0.01    -0.06   0.04  -0.06
    20   1     0.10  -0.04   0.01    -0.19  -0.20   0.03     0.06  -0.06  -0.05
    21   1     0.04  -0.12   0.01    -0.12  -0.17  -0.00    -0.12   0.08   0.09
    22  27    -0.02   0.04  -0.00    -0.00  -0.00   0.00     0.00   0.00  -0.03
    23   6    -0.14  -0.11  -0.00     0.03   0.03   0.01    -0.09  -0.11  -0.07
    24   6    -0.09  -0.05  -0.00     0.02   0.02   0.01    -0.05  -0.06  -0.07
    25   6    -0.09  -0.05  -0.01     0.01   0.01   0.01     0.07   0.06  -0.06
    26   6    -0.14  -0.11  -0.02     0.01   0.01   0.01     0.10   0.11  -0.05
    27   6    -0.17  -0.16  -0.01     0.02   0.02   0.01     0.01  -0.01  -0.07
    28   1    -0.25  -0.25  -0.02     0.03   0.04   0.01     0.01  -0.01  -0.09
    29   1    -0.19  -0.16  -0.01     0.04   0.04   0.01    -0.16  -0.21  -0.08
    30   1    -0.09  -0.05  -0.01     0.02   0.02   0.01    -0.10  -0.11  -0.09
    31   1    -0.10  -0.05  -0.01     0.01   0.01   0.01     0.13   0.11  -0.07
    32   1    -0.19  -0.16  -0.02     0.02   0.01   0.01     0.18   0.20  -0.06
    33   6     0.07   0.10  -0.00    -0.05   0.01  -0.00    -0.10  -0.18   0.01
    34   6     0.14   0.21   0.01    -0.03   0.03  -0.01    -0.06  -0.12   0.10
    35   6     0.14   0.21   0.00    -0.04   0.00  -0.01     0.03   0.12   0.10
    36   1     0.09   0.13   0.01    -0.08  -0.05   0.00     0.15   0.34   0.01
    37   1     0.22   0.28   0.04    -0.02   0.05  -0.02    -0.09  -0.22   0.17
    38   1     0.23   0.29   0.00    -0.03  -0.00  -0.02     0.04   0.22   0.17
    39   1     0.09   0.12  -0.00    -0.07   0.02   0.00    -0.15  -0.34  -0.01
    40   1     0.03  -0.13   0.01    -0.00  -0.01  -0.01     0.09  -0.08   0.12
                     19                     20                     21
                      A                      A                      A
 Frequencies --    379.3608               414.3270               422.0624
 Red. masses --      5.6793                 5.3129                 5.2628
 Frc consts  --      0.4816                 0.5374                 0.5524
 IR Inten    --      5.9951                 7.4617                10.8966
  Atom  AN      X      Y      Z        X      Y      Z        X      Y      Z
     1  26     0.03   0.03  -0.00    -0.00   0.00  -0.00    -0.00  -0.00   0.00
     2   6    -0.01  -0.01   0.00    -0.00  -0.00   0.00     0.00   0.00   0.00
     3   6    -0.01  -0.00   0.00     0.00  -0.00   0.00     0.00  -0.00  -0.00
     4   6    -0.01  -0.01   0.00     0.00   0.00   0.00    -0.00  -0.00   0.00
     5   6    -0.01  -0.01   0.00     0.01   0.01   0.00     0.00   0.00   0.00
     6   6    -0.01  -0.01   0.00     0.00   0.00   0.00     0.00   0.00   0.00
     7   1    -0.01  -0.01   0.00     0.01   0.01   0.00    -0.00  -0.00  -0.00
     8   1    -0.01  -0.01   0.00     0.01   0.01   0.00     0.00   0.01   0.00
     9   1    -0.01  -0.01   0.00     0.01   0.00   0.00     0.00   0.00   0.00
    10   1    -0.02  -0.02   0.00    -0.00  -0.01   0.00     0.00   0.00   0.00
    11   1    -0.01  -0.01   0.00    -0.00  -0.00   0.00    -0.00  -0.00  -0.00
    12   6    -0.21   0.03   0.00    -0.02  -0.09   0.01    -0.06   0.06  -0.14
    13   6    -0.10   0.16  -0.01     0.07  -0.01   0.00    -0.05   0.04   0.00
    14   6    -0.10   0.15  -0.02     0.06  -0.01   0.01     0.05  -0.04   0.02
    15   6    -0.21   0.01  -0.04    -0.02  -0.08   0.01     0.08  -0.07  -0.12
    16   6    -0.14  -0.03  -0.01    -0.04  -0.06   0.01     0.01  -0.01  -0.15
    17   6     0.13   0.06   0.01     0.05   0.09  -0.01    -0.01   0.00   0.11
    18   6     0.22   0.03  -0.00     0.03   0.11  -0.00     0.04  -0.07   0.11
    19   1    -0.05   0.19   0.00     0.07   0.01  -0.00     0.09  -0.08   0.11
    20   1    -0.04   0.20  -0.02     0.09   0.01   0.00    -0.10   0.09   0.08
    21   1    -0.27   0.00  -0.03    -0.03  -0.10   0.01     0.17  -0.16  -0.15
    22  27     0.05   0.01   0.01    -0.07   0.11  -0.02    -0.02   0.02   0.13
    23   6    -0.06  -0.04   0.00     0.13  -0.04   0.02    -0.10  -0.15  -0.09
    24   6    -0.03  -0.01  -0.00    -0.06  -0.23   0.03    -0.08  -0.10  -0.11
    25   6    -0.03  -0.01  -0.00    -0.07  -0.24  -0.01     0.10   0.06  -0.09
    26   6    -0.07  -0.05  -0.01     0.12  -0.06   0.03     0.13   0.13  -0.08
    27   6    -0.07  -0.08  -0.00     0.21   0.08   0.03     0.02  -0.00  -0.11
    28   1    -0.12  -0.12  -0.01     0.28   0.16   0.04     0.03  -0.00  -0.15
    29   1    -0.10  -0.07  -0.00     0.18  -0.05   0.01    -0.15  -0.23  -0.11
    30   1    -0.03  -0.01  -0.00    -0.13  -0.34   0.04    -0.13  -0.14  -0.14
    31   1    -0.04  -0.02  -0.00    -0.13  -0.36  -0.03     0.15   0.09  -0.12
    32   1    -0.11  -0.09  -0.01     0.15  -0.08   0.05     0.18   0.20  -0.08
    33   6     0.23   0.03   0.04     0.05   0.11  -0.02    -0.05   0.09   0.10
    34   6     0.08  -0.17   0.01    -0.10  -0.04  -0.01    -0.04   0.05  -0.04
    35   6     0.08  -0.17   0.01    -0.11  -0.03  -0.00     0.05  -0.06  -0.03
    36   1     0.28   0.04   0.02     0.04   0.17  -0.01     0.15  -0.13   0.16
    37   1    -0.02  -0.25  -0.02    -0.19  -0.14  -0.01    -0.11   0.07  -0.14
    38   1    -0.03  -0.25   0.03    -0.21  -0.13  -0.01     0.11  -0.10  -0.12
    39   1     0.29   0.05   0.03     0.08   0.16  -0.01    -0.15   0.16   0.12
    40   1    -0.27   0.03  -0.02    -0.03  -0.13   0.01    -0.14   0.14  -0.19
                     22                     23                     24
                      A                      A                      A
 Frequencies --    478.5180               486.9684               505.0038
 Red. masses --      7.0145                 6.4574                 6.1499
 Frc consts  --      0.9463                 0.9022                 0.9241
 IR Inten    --    118.1075                33.4762                15.8494
  Atom  AN      X      Y      Z        X      Y      Z        X      Y      Z
     1  26     0.01   0.00   0.00     0.00   0.00  -0.00    -0.00  -0.00   0.00
     2   6    -0.00  -0.00  -0.00    -0.00  -0.00  -0.00     0.00   0.00  -0.00
     3   6    -0.00  -0.00  -0.00    -0.00   0.00  -0.00    -0.00  -0.00  -0.00
     4   6    -0.00  -0.00  -0.00     0.00   0.00  -0.00     0.00   0.00  -0.00
     5   6    -0.01  -0.01  -0.00    -0.00  -0.00  -0.00    -0.00  -0.00  -0.00
     6   6    -0.00  -0.00  -0.00     0.00  -0.00  -0.00     0.00   0.00  -0.00
     7   1    -0.01  -0.01  -0.00     0.00  -0.00  -0.00     0.00   0.00  -0.00
     8   1    -0.02  -0.02  -0.00    -0.01  -0.01  -0.00    -0.00  -0.00  -0.00
     9   1    -0.01  -0.01  -0.00    -0.00  -0.00  -0.00    -0.00   0.00  -0.00
    10   1     0.00   0.00  -0.00    -0.00  -0.00  -0.00     0.00   0.00  -0.00
    11   1    -0.00  -0.00  -0.00     0.00   0.00   0.00     0.00   0.00  -0.00
    12   6     0.01   0.12   0.01     0.05  -0.05   0.14     0.03   0.01  -0.00
    13   6    -0.11   0.04   0.00     0.04  -0.03  -0.00     0.00  -0.02  -0.00
    14   6    -0.10   0.04  -0.02    -0.06   0.03  -0.02     0.00  -0.02   0.00
    15   6     0.01   0.11  -0.03    -0.07   0.08   0.12     0.03   0.02   0.01
    16   6     0.02   0.02  -0.01    -0.01   0.01   0.13    -0.00   0.00   0.00
    17   6    -0.10  -0.24   0.02     0.01  -0.03  -0.23    -0.05  -0.02  -0.01
    18   6     0.05  -0.22   0.03    -0.16  -0.08  -0.22    -0.15  -0.11   0.00
    19   1    -0.10   0.01   0.01    -0.10   0.08  -0.11    -0.00  -0.01  -0.00
    20   1    -0.12   0.01  -0.01     0.10  -0.08  -0.09    -0.00  -0.02   0.00
    21   1     0.01   0.14  -0.03    -0.17   0.18   0.15     0.04   0.03   0.01
    22  27    -0.11   0.12  -0.04    -0.03   0.01   0.16     0.19   0.17   0.02
    23   6     0.06  -0.02   0.01    -0.04  -0.07  -0.05    -0.07  -0.06   0.01
    24   6    -0.01  -0.08   0.02    -0.04  -0.04  -0.06    -0.07  -0.04  -0.00
    25   6    -0.02  -0.10   0.00     0.05   0.03  -0.05    -0.07  -0.04  -0.01
    26   6     0.05  -0.04   0.02     0.06   0.06  -0.04    -0.07  -0.07  -0.02
    27   6     0.09   0.04   0.02     0.02   0.00  -0.06    -0.07  -0.09  -0.00
    28   1     0.08   0.02   0.02     0.02   0.00  -0.10    -0.19  -0.22  -0.01
    29   1     0.07  -0.05   0.00    -0.02  -0.06  -0.05    -0.19  -0.18  -0.00
    30   1     0.00  -0.08   0.04    -0.04  -0.03  -0.08    -0.18  -0.17  -0.02
    31   1    -0.01  -0.10  -0.01     0.06   0.01  -0.07    -0.17  -0.16  -0.01
    32   1     0.06  -0.07   0.03     0.04   0.05  -0.05    -0.19  -0.19  -0.03
    33   6     0.01  -0.24   0.03     0.20   0.02  -0.19    -0.14  -0.11  -0.03
    34   6     0.25   0.02   0.06     0.13   0.04  -0.06    -0.07  -0.06  -0.02
    35   6     0.27   0.03   0.01    -0.06  -0.04  -0.09    -0.07  -0.06   0.01
    36   1     0.07  -0.32   0.06    -0.28  -0.01  -0.29    -0.31  -0.26  -0.03
    37   1     0.30   0.06   0.08     0.17   0.02   0.00    -0.17  -0.18  -0.02
    38   1     0.34   0.07  -0.00    -0.09   0.00  -0.04    -0.17  -0.17  -0.01
    39   1     0.01  -0.33   0.02     0.33  -0.08  -0.23    -0.30  -0.27  -0.03
    40   1     0.01   0.18  -0.01     0.13  -0.14   0.19     0.05   0.03   0.00
                     25                     26                     27
                      A                      A                      A
 Frequencies --    591.7573               599.4161               605.9308
 Red. masses --      3.6983                 3.6413                 3.6644
 Frc consts  --      0.7630                 0.7708                 0.7927
 IR Inten    --      0.4671                 4.1027                 0.0067
  Atom  AN      X      Y      Z        X      Y      Z        X      Y      Z
     1  26     0.00  -0.00  -0.00    -0.00   0.00  -0.00    -0.00   0.00   0.00
     2   6    -0.00  -0.00   0.00    -0.00  -0.00   0.00    -0.00  -0.00  -0.00
     3   6    -0.00  -0.00   0.00     0.01   0.01   0.00     0.00   0.00   0.00
     4   6     0.00   0.00   0.00    -0.01  -0.01  -0.00    -0.00  -0.00  -0.00
     5   6    -0.00  -0.00   0.00     0.01   0.00  -0.00     0.00   0.00  -0.00
     6   6     0.00   0.00   0.00    -0.00  -0.00   0.00     0.00   0.00   0.00
     7   1     0.00   0.00   0.00    -0.01  -0.01  -0.00    -0.00  -0.00  -0.00
     8   1    -0.00  -0.00   0.00     0.01   0.01   0.00     0.00   0.00   0.00
     9   1     0.00   0.00   0.00    -0.00  -0.00   0.00     0.00   0.00   0.00
    10   1    -0.00  -0.00   0.00    -0.01  -0.01   0.00    -0.00  -0.00  -0.00
    11   1    -0.00  -0.00   0.00     0.01   0.01   0.00     0.00   0.00   0.00
    12   6    -0.00  -0.00   0.00    -0.01  -0.02  -0.00     0.00   0.00  -0.00
    13   6     0.01   0.00  -0.00     0.01   0.01   0.00    -0.01  -0.01   0.00
    14   6    -0.01  -0.00  -0.00     0.01   0.00   0.00     0.01   0.01   0.00
    15   6    -0.00   0.00   0.00    -0.01  -0.02   0.00    -0.00  -0.01  -0.00
    16   6     0.00   0.00   0.00     0.01   0.02  -0.00     0.00  -0.00  -0.00
    17   6     0.00   0.00  -0.02     0.03   0.03   0.00     0.00   0.00   0.00
    18   6    -0.08  -0.11  -0.00    -0.01  -0.01  -0.01     0.08   0.08   0.00
    19   1    -0.01  -0.00  -0.01     0.00  -0.00  -0.00     0.01   0.01   0.00
    20   1     0.01   0.00  -0.00     0.01   0.01   0.00    -0.01  -0.00   0.00
    21   1     0.01   0.01   0.00    -0.01  -0.03  -0.00    -0.02  -0.02  -0.00
    22  27    -0.00  -0.00  -0.00    -0.00   0.00  -0.00    -0.00  -0.00  -0.00
    23   6     0.07   0.06   0.00    -0.17  -0.21  -0.01     0.08   0.08   0.00
    24   6    -0.12  -0.13  -0.02     0.09   0.11  -0.01    -0.15  -0.16  -0.01
    25   6     0.13   0.15   0.01     0.02   0.04   0.02     0.16   0.17   0.02
    26   6    -0.10  -0.10  -0.01    -0.13  -0.17  -0.01    -0.11  -0.13  -0.01
    27   6     0.02   0.02   0.02     0.20   0.23   0.01     0.02   0.03   0.01
    28   1     0.03   0.04   0.04     0.37   0.40   0.02     0.04   0.05   0.04
    29   1     0.13   0.10   0.01    -0.30  -0.38  -0.04     0.16   0.13   0.01
    30   1    -0.20  -0.23  -0.03     0.15   0.20  -0.02    -0.25  -0.28  -0.03
    31   1     0.22   0.26   0.01     0.03   0.09   0.04     0.28   0.31   0.02
    32   1    -0.18  -0.17  -0.01    -0.23  -0.31   0.00    -0.21  -0.21  -0.02
    33   6     0.08   0.11   0.01    -0.02  -0.01   0.01    -0.08  -0.08  -0.01
    34   6    -0.15  -0.18  -0.00     0.01   0.00   0.01     0.12   0.15   0.01
    35   6     0.15   0.18   0.02     0.01   0.00  -0.01    -0.12  -0.15  -0.00
    36   1    -0.15  -0.20  -0.01    -0.03  -0.02  -0.01     0.12   0.16   0.00
    37   1    -0.26  -0.30   0.00     0.01   0.01   0.01     0.21   0.25   0.01
    38   1     0.26   0.31   0.04     0.01   0.00  -0.01    -0.21  -0.25  -0.02
    39   1     0.15   0.20   0.01    -0.03  -0.02   0.01    -0.13  -0.17  -0.01
    40   1    -0.01  -0.02   0.01    -0.02  -0.03  -0.00     0.02   0.02  -0.00
                     28                     29                     30
                      A                      A                      A
 Frequencies --    617.3292               620.1574               626.6902
 Red. masses --      4.1383                 4.0042                 4.3917
 Frc consts  --      0.9292                 0.9073                 1.0162
 IR Inten    --      4.5199                 2.1871                20.7216
  Atom  AN      X      Y      Z        X      Y      Z        X      Y      Z
     1  26     0.01  -0.00   0.00     0.00  -0.00  -0.01    -0.00  -0.00   0.00
     2   6     0.11   0.10  -0.00     0.01   0.02   0.00    -0.02  -0.03  -0.01
     3   6    -0.17  -0.17  -0.00     0.04   0.04  -0.00    -0.07  -0.07   0.00
     4   6     0.17   0.17  -0.00    -0.07  -0.08   0.00     0.13   0.14  -0.01
     5   6    -0.12  -0.12   0.00     0.08   0.09  -0.00    -0.15  -0.16  -0.00
     6   6     0.00   0.01  -0.01    -0.06  -0.07   0.00     0.11   0.13  -0.00
     7   1     0.28   0.29   0.00    -0.13  -0.14   0.00     0.22   0.24  -0.01
     8   1    -0.19  -0.19  -0.00     0.12   0.13   0.00    -0.25  -0.27  -0.01
     9   1     0.02   0.03  -0.00    -0.09  -0.10  -0.00     0.18   0.19   0.00
    10   1     0.17   0.17  -0.00     0.02   0.03   0.00    -0.01  -0.03  -0.01
    11   1    -0.29  -0.30  -0.00     0.07   0.08  -0.00    -0.12  -0.12   0.01
    12   6     0.01   0.00   0.01    -0.16  -0.15   0.00    -0.10  -0.09  -0.01
    13   6     0.06   0.07   0.00     0.20   0.21  -0.00     0.05   0.04  -0.01
    14   6    -0.12  -0.12  -0.00    -0.18  -0.19   0.01     0.05   0.04   0.01
    15   6     0.12   0.12  -0.00     0.06   0.08   0.00    -0.11  -0.10   0.00
    16   6    -0.09  -0.09  -0.00     0.06   0.06  -0.01     0.13   0.12  -0.00
    17   6    -0.09  -0.09  -0.01     0.06   0.06   0.01     0.17   0.17   0.01
    18   6     0.05   0.06   0.01    -0.02  -0.03   0.00    -0.08  -0.10  -0.01
    19   1    -0.17  -0.17   0.00    -0.29  -0.30   0.01     0.06   0.05   0.01
    20   1     0.12   0.13   0.00     0.32   0.34   0.01     0.05   0.05   0.00
    21   1     0.23   0.23  -0.00     0.10   0.10   0.00    -0.20  -0.21  -0.00
    22  27     0.01   0.00   0.00    -0.01   0.00  -0.00    -0.02  -0.00  -0.00
    23   6    -0.02  -0.02   0.00     0.01   0.01   0.00     0.02   0.02  -0.00
    24   6     0.00   0.01   0.00    -0.01  -0.01   0.00    -0.01  -0.01  -0.00
    25   6     0.00   0.01   0.00    -0.00  -0.00   0.00    -0.00  -0.00   0.00
    26   6    -0.02  -0.02  -0.00     0.01   0.01   0.00     0.02   0.02   0.01
    27   6     0.01   0.02   0.00    -0.01  -0.01   0.00    -0.01  -0.02  -0.00
    28   1     0.03   0.04   0.00    -0.02  -0.02   0.00    -0.03  -0.03  -0.00
    29   1    -0.03  -0.03  -0.00     0.02   0.02   0.00     0.04   0.03   0.00
    30   1    -0.00   0.00  -0.00    -0.01  -0.01   0.00     0.01   0.00   0.00
    31   1     0.00   0.01   0.00     0.00   0.00  -0.00     0.01   0.00  -0.00
    32   1    -0.03  -0.03  -0.00     0.02   0.02   0.00     0.03   0.03   0.01
    33   6     0.04   0.05   0.00    -0.04  -0.04   0.01    -0.08  -0.09   0.00
    34   6    -0.02  -0.01  -0.01     0.02   0.02   0.01     0.05   0.03   0.01
    35   6    -0.03  -0.02   0.00     0.02   0.00  -0.00     0.05   0.03  -0.00
    36   1     0.09   0.11   0.02    -0.05  -0.08   0.00    -0.16  -0.19  -0.02
    37   1    -0.04  -0.02  -0.02     0.04   0.04   0.01     0.08   0.06   0.02
    38   1    -0.06  -0.04   0.01     0.03  -0.00  -0.01     0.08   0.05  -0.01
    39   1     0.09   0.11   0.00    -0.07  -0.07   0.01    -0.17  -0.18   0.00
    40   1     0.04   0.03   0.01    -0.31  -0.30   0.00    -0.24  -0.22  -0.01
                     31                     32                     33
                      A                      A                      A
 Frequencies --    628.3307               697.9712               747.5494
 Red. masses --      4.1223                 3.9094                 1.2384
 Frc consts  --      0.9589                 1.1221                 0.4077
 IR Inten    --      4.0698                67.2735                 1.6421
  Atom  AN      X      Y      Z        X      Y      Z        X      Y      Z
     1  26     0.00  -0.00   0.00     0.00   0.00   0.00    -0.00  -0.00   0.00
     2   6     0.21   0.22   0.01    -0.00  -0.00  -0.00     0.02   0.02   0.00
     3   6    -0.14  -0.13  -0.01     0.01   0.01   0.00     0.01   0.01  -0.00
     4   6     0.03   0.02   0.00    -0.01  -0.01   0.00    -0.02  -0.01   0.00
     5   6     0.09   0.12   0.00     0.00   0.01   0.00    -0.02  -0.02   0.00
     6   6    -0.20  -0.21  -0.01    -0.00  -0.00  -0.00     0.00   0.01   0.00
     7   1     0.06   0.03   0.01    -0.01  -0.01   0.00     0.11   0.12   0.01
     8   1     0.15   0.18   0.01     0.04   0.04  -0.00     0.14   0.14  -0.00
     9   1    -0.31  -0.33  -0.01     0.01   0.01   0.00    -0.03  -0.04   0.00
    10   1     0.32   0.35   0.01    -0.03  -0.03  -0.00    -0.15  -0.15   0.00
    11   1    -0.24  -0.25  -0.03     0.01   0.00  -0.00    -0.04  -0.05  -0.00
    12   6    -0.01  -0.00  -0.00     0.05   0.05  -0.01     0.07   0.06  -0.00
    13   6    -0.04  -0.04  -0.00    -0.03  -0.02  -0.00     0.03   0.04  -0.00
    14   6     0.08   0.08   0.00    -0.03  -0.03  -0.00    -0.03  -0.03   0.00
    15   6    -0.08  -0.07   0.00     0.07   0.07  -0.00    -0.06  -0.05  -0.00
    16   6     0.05   0.05   0.00    -0.24  -0.23   0.00    -0.01  -0.01  -0.00
    17   6     0.07   0.07   0.00     0.23   0.25   0.02     0.00   0.00   0.00
    18   6    -0.03  -0.04  -0.01    -0.05  -0.06  -0.02     0.00   0.00  -0.00
    19   1     0.12   0.12  -0.00     0.01   0.01   0.00     0.17   0.19  -0.01
    20   1    -0.08  -0.08  -0.00     0.03   0.04   0.00    -0.28  -0.28   0.00
    21   1    -0.14  -0.14   0.00     0.35   0.34  -0.01     0.41   0.38  -0.01
    22  27    -0.01  -0.00  -0.00    -0.02  -0.01  -0.00    -0.00   0.00   0.00
    23   6     0.01   0.00  -0.00     0.01   0.00  -0.01    -0.00   0.00  -0.00
    24   6    -0.00  -0.00  -0.00    -0.00  -0.00  -0.00    -0.00  -0.00   0.00
    25   6    -0.00  -0.00   0.00    -0.00  -0.00   0.00     0.00   0.00   0.00
    26   6     0.01   0.01   0.00     0.01   0.01   0.01     0.00  -0.00  -0.00
    27   6    -0.00  -0.00  -0.00     0.00  -0.01   0.00     0.00  -0.00  -0.00
    28   1    -0.01  -0.01  -0.00     0.02   0.01   0.00    -0.00  -0.00   0.00
    29   1     0.01   0.01  -0.00     0.04   0.03  -0.00     0.00  -0.00  -0.00
    30   1     0.00   0.00   0.00     0.03   0.03   0.01    -0.00   0.00  -0.00
    31   1     0.00   0.00  -0.00     0.03   0.03  -0.00     0.00   0.00   0.00
    32   1     0.01   0.01   0.00     0.03   0.03   0.01    -0.00  -0.00  -0.00
    33   6    -0.03  -0.03  -0.00    -0.05  -0.05   0.01    -0.00  -0.01  -0.00
    34   6     0.02   0.01   0.01     0.04   0.01   0.01     0.00   0.00  -0.00
    35   6     0.02   0.01  -0.00     0.04   0.01  -0.00    -0.00  -0.00  -0.00
    36   1    -0.06  -0.07  -0.01    -0.20  -0.21  -0.04    -0.00  -0.00  -0.00
    37   1     0.03   0.02   0.01     0.04   0.02   0.02     0.01   0.00   0.00
    38   1     0.03   0.02  -0.00     0.05   0.02  -0.01    -0.00  -0.00   0.00
    39   1    -0.06  -0.07  -0.00    -0.20  -0.22   0.01     0.00   0.00  -0.00
    40   1    -0.03  -0.02  -0.00     0.39   0.39  -0.01    -0.41  -0.40  -0.01
                     34                     35                     36
                      A                      A                      A
 Frequencies --    765.7115               768.1017               773.8174
 Red. masses --      1.2409                 1.2223                 1.1387
 Frc consts  --      0.4287                 0.4249                 0.4017
 IR Inten    --      3.2265                96.9725               304.6367
  Atom  AN      X      Y      Z        X      Y      Z        X      Y      Z
     1  26    -0.00   0.00  -0.00     0.00   0.00  -0.00     0.00   0.01   0.00
     2   6     0.06   0.05   0.01    -0.01  -0.01   0.00    -0.04  -0.04  -0.00
     3   6     0.02   0.02   0.00    -0.07  -0.07   0.00    -0.00  -0.01  -0.00
     4   6    -0.05  -0.05   0.00    -0.05  -0.05  -0.00    -0.00  -0.01  -0.00
     5   6    -0.05  -0.06   0.00     0.02   0.02  -0.00    -0.03  -0.03  -0.00
     6   6     0.01   0.01  -0.00     0.04   0.05   0.00    -0.05  -0.06  -0.00
     7   1     0.33   0.34   0.01     0.39   0.39   0.02     0.12   0.12  -0.00
     8   1     0.41   0.42  -0.00    -0.07  -0.06   0.01     0.32   0.32  -0.01
     9   1    -0.02  -0.03   0.01    -0.25  -0.26  -0.01     0.46   0.49   0.01
    10   1    -0.36  -0.36   0.00     0.13   0.14   0.01     0.35   0.34   0.00
    11   1    -0.11  -0.12  -0.00     0.47   0.50  -0.01     0.13   0.13   0.00
    12   6    -0.02  -0.02   0.00    -0.00  -0.00  -0.00    -0.00  -0.00  -0.00
    13   6    -0.01  -0.01  -0.00    -0.01  -0.01   0.00    -0.00  -0.00  -0.00
    14   6     0.02   0.02  -0.00    -0.01  -0.01  -0.00    -0.01  -0.01  -0.00
    15   6     0.03   0.02  -0.00    -0.00  -0.00   0.00    -0.01  -0.01   0.00
    16   6     0.00   0.00   0.00     0.00   0.00  -0.00     0.01   0.01   0.00
    17   6    -0.00  -0.00  -0.00    -0.00  -0.00  -0.00    -0.00  -0.00  -0.00
    18   6    -0.00  -0.00  -0.00     0.00   0.00  -0.00     0.00   0.00   0.00
    19   1    -0.13  -0.14   0.01     0.07   0.08  -0.00     0.07   0.07  -0.00
    20   1     0.03   0.04  -0.00     0.06   0.06  -0.00     0.04   0.04  -0.00
    21   1    -0.17  -0.16   0.00     0.03   0.03   0.00     0.05   0.05  -0.00
    22  27     0.00   0.00  -0.00    -0.00  -0.00  -0.00     0.00   0.00   0.00
    23   6     0.00  -0.00   0.00    -0.00  -0.00   0.00    -0.00   0.00   0.00
    24   6     0.00   0.00  -0.00     0.00  -0.00   0.00     0.00   0.00   0.00
    25   6    -0.00   0.00  -0.00     0.00  -0.00   0.00     0.00   0.00  -0.00
    26   6    -0.00   0.00   0.00    -0.00  -0.00  -0.00    -0.00  -0.00  -0.00
    27   6     0.00  -0.00   0.00    -0.00   0.00  -0.00    -0.00   0.00  -0.00
    28   1     0.00  -0.00  -0.00    -0.00   0.00   0.00    -0.00  -0.00  -0.00
    29   1    -0.00   0.00   0.00    -0.00  -0.00   0.00    -0.00  -0.00   0.00
    30   1    -0.00  -0.00   0.00     0.00   0.00  -0.00    -0.00  -0.00  -0.00
    31   1    -0.00  -0.00  -0.00     0.00   0.00   0.00    -0.00  -0.00   0.00
    32   1    -0.00  -0.00   0.00     0.00  -0.00  -0.00    -0.00  -0.00  -0.00
    33   6     0.00   0.00   0.00     0.00   0.00   0.00     0.00   0.00  -0.00
    34   6    -0.00  -0.00   0.00     0.00  -0.00  -0.00    -0.00  -0.00  -0.00
    35   6     0.00   0.00   0.00     0.00  -0.00  -0.00    -0.00   0.00   0.00
    36   1     0.00   0.00   0.00     0.00  -0.00   0.00     0.00   0.00   0.00
    37   1    -0.00  -0.00  -0.00    -0.00  -0.00  -0.00    -0.00  -0.00  -0.00
    38   1     0.00   0.00   0.00    -0.00  -0.00   0.00    -0.00  -0.00   0.00
    39   1     0.00  -0.00   0.00    -0.00  -0.00   0.00     0.00   0.00  -0.00
    40   1     0.12   0.12   0.00     0.02   0.02  -0.00     0.01   0.01  -0.00
                     37                     38                     39
                      A                      A                      A
 Frequencies --    779.6750               835.1763               839.2220
 Red. masses --      1.1887                 5.6164                 5.5719
 Frc consts  --      0.4257                 2.3082                 2.3121
 IR Inten    --    109.7009                 0.0123                 3.2616
  Atom  AN      X      Y      Z        X      Y      Z        X      Y      Z
     1  26     0.00   0.00   0.00     0.00   0.00  -0.00     0.00   0.00   0.00
     2   6     0.01   0.01  -0.00     0.00  -0.00   0.01     0.01  -0.01   0.02
     3   6     0.01   0.01   0.00    -0.01   0.01   0.00    -0.00   0.00   0.01
     4   6     0.00   0.00   0.00    -0.00   0.00  -0.00    -0.01   0.01   0.01
     5   6    -0.01  -0.01   0.00    -0.00   0.00  -0.01    -0.01   0.01  -0.02
     6   6     0.00   0.00  -0.00     0.01  -0.01  -0.01     0.02  -0.02  -0.02
     7   1    -0.03  -0.03   0.00     0.01  -0.01   0.01     0.02  -0.01   0.02
     8   1     0.02   0.02  -0.00    -0.02   0.00   0.00    -0.04   0.00  -0.01
     9   1    -0.03  -0.04   0.00     0.02   0.00  -0.01     0.04  -0.00  -0.01
    10   1    -0.11  -0.11  -0.00    -0.01  -0.01   0.01    -0.03  -0.01   0.02
    11   1    -0.10  -0.11   0.00    -0.00   0.01  -0.01     0.01   0.01  -0.03
    12   6    -0.02  -0.03  -0.01     0.02  -0.02  -0.02    -0.02   0.01   0.12
    13   6    -0.04  -0.05  -0.00     0.02  -0.02   0.04    -0.04   0.05   0.01
    14   6    -0.05  -0.05   0.00    -0.03   0.03   0.03    -0.05   0.06  -0.01
    15   6    -0.03  -0.03   0.01    -0.02   0.02  -0.03    -0.01  -0.01  -0.13
    16   6     0.04   0.04  -0.00     0.00  -0.01  -0.02     0.11  -0.11   0.01
    17   6    -0.01  -0.02  -0.00    -0.01   0.00   0.12     0.14  -0.10   0.01
    18   6     0.00   0.00   0.00    -0.12   0.07   0.08    -0.01  -0.02   0.17
    19   1     0.45   0.47   0.00    -0.06   0.02   0.01    -0.03  -0.05   0.15
    20   1     0.43   0.41  -0.02     0.04  -0.03   0.02     0.05  -0.05  -0.14
    21   1     0.23   0.21   0.00     0.03  -0.01  -0.04    -0.01   0.14  -0.11
    22  27     0.00   0.00  -0.00    -0.00  -0.00   0.00     0.00  -0.00   0.00
    23   6    -0.00  -0.00   0.00    -0.09   0.10  -0.11    -0.03  -0.01   0.25
    24   6     0.00   0.00   0.00    -0.16   0.11   0.17     0.12  -0.10   0.04
    25   6     0.00  -0.00  -0.00     0.14  -0.12   0.21     0.10  -0.08  -0.05
    26   6    -0.00  -0.00  -0.00     0.12  -0.11  -0.13     0.00  -0.01  -0.22
    27   6    -0.00   0.00  -0.00    -0.01   0.02  -0.13    -0.21   0.18  -0.02
    28   1    -0.00   0.00  -0.00    -0.06   0.03   0.21    -0.17   0.22  -0.07
    29   1    -0.00  -0.00   0.00     0.12  -0.11  -0.17     0.16  -0.05   0.23
    30   1    -0.00  -0.00  -0.00    -0.18   0.21   0.04    -0.00  -0.02  -0.25
    31   1    -0.00  -0.00   0.00     0.16  -0.18   0.16    -0.11   0.06   0.20
    32   1    -0.00  -0.00  -0.00    -0.02   0.07  -0.24     0.23  -0.09  -0.12
    33   6     0.00   0.00  -0.00     0.11  -0.06   0.09     0.01  -0.02  -0.17
    34   6    -0.00   0.00  -0.00     0.14  -0.12  -0.14    -0.06   0.07  -0.04
    35   6    -0.00   0.00  -0.00    -0.11   0.12  -0.17    -0.06   0.06   0.03
    36   1     0.00   0.00   0.00     0.12   0.04   0.18    -0.09   0.06   0.13
    37   1    -0.01  -0.01  -0.00     0.17  -0.20  -0.04    -0.01  -0.04   0.16
    38   1    -0.01  -0.00  -0.00    -0.16   0.18  -0.09     0.02  -0.07  -0.15
    39   1     0.00   0.00  -0.00    -0.17  -0.05   0.14    -0.04   0.07  -0.15
    40   1     0.18   0.17  -0.01    -0.01   0.03  -0.04    -0.06   0.13   0.07
                     40                     41                     42
                      A                      A                      A
 Frequencies --    848.2970               852.2283               853.2995
 Red. masses --      3.4288                 3.6213                 2.5729
 Frc consts  --      1.4537                 1.5496                 1.1038
 IR Inten    --      3.4495                 1.4388                31.5820
  Atom  AN      X      Y      Z        X      Y      Z        X      Y      Z
     1  26     0.00   0.00   0.00    -0.00  -0.00   0.00    -0.00   0.00  -0.00
     2   6     0.07  -0.05   0.20     0.05  -0.05  -0.10     0.02  -0.01   0.08
     3   6    -0.09   0.09   0.06     0.16  -0.16   0.08    -0.05   0.05   0.01
     4   6    -0.06   0.06  -0.01    -0.08   0.08   0.26    -0.01   0.01  -0.03
     5   6    -0.04   0.06  -0.15    -0.15   0.15  -0.11    -0.00   0.00  -0.05
     6   6     0.14  -0.15  -0.10     0.02  -0.02  -0.13     0.05  -0.05  -0.02
     7   1     0.20  -0.12   0.12    -0.09   0.08   0.26     0.06  -0.08   0.02
     8   1    -0.27   0.07   0.04    -0.05   0.01  -0.30    -0.06   0.05   0.04
     9   1     0.24   0.01  -0.16     0.20  -0.12   0.21     0.07   0.02  -0.08
    10   1    -0.10  -0.06   0.23    -0.25   0.19  -0.02    -0.02  -0.05   0.09
    11   1    -0.05   0.10  -0.22     0.20  -0.15  -0.17    -0.03   0.06  -0.07
    12   6     0.00  -0.07  -0.02     0.04   0.04   0.02     0.08   0.03  -0.10
    13   6     0.06  -0.04   0.08    -0.02  -0.02   0.01     0.03  -0.08   0.03
    14   6    -0.04   0.10   0.06    -0.03  -0.01  -0.00    -0.02  -0.03   0.04
    15   6    -0.08  -0.01  -0.07     0.04   0.04  -0.02     0.03   0.07   0.07
    16   6     0.04   0.00  -0.04    -0.00  -0.04  -0.00    -0.09   0.03  -0.03
    17   6     0.00  -0.03   0.00     0.03   0.00   0.00    -0.05   0.08  -0.00
    18   6    -0.00   0.01   0.02    -0.00   0.00   0.02     0.00  -0.01  -0.08
    19   1    -0.30  -0.13   0.03     0.13   0.14   0.02     0.12   0.24  -0.10
    20   1     0.06  -0.12   0.01     0.12   0.09  -0.02     0.14   0.13   0.11
    21   1     0.34   0.25  -0.10    -0.26  -0.23  -0.02    -0.29  -0.38   0.05
    22  27     0.00  -0.00  -0.00    -0.00  -0.00   0.00    -0.00  -0.00  -0.00
    23   6     0.02  -0.01  -0.04     0.00  -0.00  -0.03     0.01   0.00   0.11
    24   6    -0.00   0.00  -0.03    -0.01   0.01  -0.01     0.06  -0.04   0.01
    25   6    -0.04   0.04  -0.02    -0.01   0.01   0.00     0.04  -0.02  -0.03
    26   6    -0.02   0.02   0.07    -0.00   0.00   0.03     0.02   0.01  -0.08
    27   6     0.04  -0.05   0.02     0.03  -0.02   0.00    -0.07   0.10  -0.00
    28   1     0.08  -0.02  -0.02     0.03  -0.02   0.01    -0.24  -0.08  -0.05
    29   1    -0.05   0.05  -0.02    -0.02   0.01  -0.03    -0.02  -0.12   0.09
    30   1     0.03  -0.03   0.05     0.01   0.01   0.03    -0.05  -0.08  -0.12
    31   1     0.00   0.02  -0.07     0.02  -0.00  -0.03    -0.12  -0.03   0.08
    32   1    -0.03   0.02   0.06    -0.03   0.01   0.02     0.00  -0.17  -0.04
    33   6     0.01   0.00  -0.01    -0.00  -0.00  -0.02    -0.01  -0.01   0.09
    34   6     0.00   0.00  -0.01    -0.01   0.00  -0.00     0.03  -0.05   0.01
    35   6    -0.01   0.01  -0.01    -0.01   0.01  -0.00     0.02  -0.04  -0.01
    36   1    -0.00   0.02   0.01    -0.02   0.01   0.01     0.09  -0.03  -0.05
    37   1    -0.01  -0.02   0.01     0.01   0.00   0.02     0.10   0.11  -0.08
    38   1    -0.02  -0.01  -0.02     0.01  -0.00  -0.02     0.06   0.12   0.09
    39   1    -0.02   0.01  -0.01    -0.00   0.02  -0.01     0.08  -0.01   0.07
    40   1     0.16   0.23  -0.06    -0.25  -0.21   0.01    -0.29  -0.34  -0.10
                     43                     44                     45
                      A                      A                      A
 Frequencies --    853.8535               856.5728               857.6908
 Red. masses --      2.0719                 1.2969                 4.4896
 Frc consts  --      0.8900                 0.5607                 1.9459
 IR Inten    --     23.6546                19.4451                 0.9937
  Atom  AN      X      Y      Z        X      Y      Z        X      Y      Z
     1  26     0.00  -0.00   0.00    -0.00  -0.00  -0.00     0.00  -0.00  -0.00
     2   6     0.01  -0.01  -0.06     0.00   0.00  -0.01    -0.03   0.04  -0.12
     3   6     0.06  -0.06   0.01     0.01  -0.01   0.00     0.05  -0.05  -0.03
     4   6    -0.01   0.01   0.08    -0.00   0.00   0.01     0.03  -0.03   0.01
     5   6    -0.03   0.04  -0.01    -0.00   0.00   0.00     0.03  -0.03   0.08
     6   6    -0.01   0.02  -0.02    -0.00   0.00  -0.00    -0.08   0.08   0.05
     7   1    -0.04   0.06   0.06    -0.01   0.01   0.00    -0.09   0.09  -0.07
     8   1     0.00  -0.03  -0.09     0.00  -0.00  -0.01     0.10  -0.09  -0.03
     9   1     0.02  -0.04   0.09     0.00   0.00   0.01    -0.08   0.05   0.10
    10   1    -0.04   0.08  -0.04    -0.01   0.00  -0.01     0.01  -0.02  -0.13
    11   1     0.05  -0.07  -0.02     0.01  -0.01   0.00     0.05  -0.03   0.13
    12   6    -0.06  -0.06  -0.06     0.01  -0.01  -0.04     0.06  -0.07  -0.05
    13   6     0.05   0.01  -0.02     0.02  -0.02   0.01     0.09  -0.09   0.14
    14   6     0.07   0.01   0.01    -0.00   0.00   0.02    -0.11   0.12   0.11
    15   6    -0.06  -0.06   0.07    -0.01   0.01   0.02    -0.06   0.06  -0.10
    16   6    -0.02   0.08   0.00    -0.02   0.03  -0.01     0.01  -0.02  -0.07
    17   6    -0.08   0.03  -0.01    -0.04   0.01   0.00     0.01  -0.00   0.07
    18   6     0.01  -0.01  -0.07     0.01   0.02  -0.01    -0.09   0.03   0.06
    19   1    -0.24  -0.23  -0.08    -0.02   0.03  -0.04    -0.16   0.14   0.03
    20   1    -0.19  -0.13   0.07    -0.00  -0.01   0.04     0.15  -0.15   0.05
    21   1     0.42   0.35   0.06     0.01  -0.04   0.01     0.07  -0.06  -0.14
    22  27    -0.00   0.00  -0.00     0.01   0.01   0.00    -0.00  -0.00  -0.00
    23   6     0.00   0.01   0.07    -0.02  -0.04   0.03     0.06  -0.04   0.06
    24   6     0.04  -0.02   0.01     0.00  -0.05  -0.01     0.10  -0.06  -0.10
    25   6     0.04  -0.02  -0.01    -0.03  -0.03  -0.02    -0.07   0.09  -0.12
    26   6     0.02   0.00  -0.07    -0.04  -0.03  -0.01    -0.06   0.07   0.09
    27   6    -0.05   0.06  -0.01    -0.06  -0.02   0.00     0.03  -0.00   0.07
    28   1    -0.16  -0.04  -0.02     0.27   0.32  -0.00    -0.06  -0.14  -0.16
    29   1    -0.01  -0.10   0.05     0.25   0.28   0.07    -0.19  -0.01   0.09
    30   1    -0.07  -0.07  -0.08     0.23   0.25  -0.00     0.00  -0.26  -0.02
    31   1    -0.09  -0.05   0.07     0.21   0.29   0.02    -0.15   0.04  -0.10
    32   1     0.00  -0.10  -0.04     0.28   0.26   0.02    -0.08  -0.16   0.16
    33   6    -0.00   0.00   0.06     0.03   0.02   0.03     0.06  -0.04   0.05
    34   6     0.02  -0.03   0.01     0.04   0.01  -0.01     0.09  -0.08  -0.09
    35   6     0.02  -0.03  -0.00     0.02   0.02  -0.01    -0.10   0.07  -0.11
    36   1     0.09   0.00  -0.04    -0.10  -0.15  -0.02     0.18   0.13   0.15
    37   1     0.03   0.06  -0.07    -0.18  -0.21  -0.04     0.19  -0.06   0.00
    38   1     0.04   0.07   0.08    -0.21  -0.18   0.00    -0.04   0.19  -0.06
    39   1     0.06  -0.02   0.05    -0.16  -0.19   0.03    -0.13  -0.01   0.09
    40   1     0.41   0.31  -0.04    -0.00  -0.02  -0.04    -0.05   0.09  -0.13
                     46                     47                     48
                      A                      A                      A
 Frequencies --    864.0151               874.5215               876.7393
 Red. masses --      4.6244                 1.2373                 1.3029
 Frc consts  --      2.0340                 0.5575                 0.5901
 IR Inten    --      0.8908               128.0986                 1.1418
  Atom  AN      X      Y      Z        X      Y      Z        X      Y      Z
     1  26     0.00   0.00  -0.00     0.00  -0.00   0.00    -0.00   0.00   0.00
     2   6    -0.01   0.03  -0.07    -0.00   0.00  -0.00     0.00   0.00   0.00
     3   6     0.03  -0.04  -0.02    -0.00  -0.00  -0.00    -0.00  -0.00  -0.00
     4   6     0.02  -0.03   0.01     0.00  -0.00  -0.00    -0.00  -0.00   0.00
     5   6     0.02  -0.01   0.05     0.00  -0.00   0.00     0.00   0.00  -0.00
     6   6    -0.06   0.04   0.03    -0.00   0.00   0.00    -0.00  -0.00  -0.00
     7   1    -0.04   0.08  -0.04    -0.00   0.00  -0.00     0.00   0.00   0.00
     8   1     0.02  -0.10  -0.02    -0.00  -0.00   0.00    -0.01  -0.01   0.00
     9   1     0.00   0.08   0.06    -0.00   0.00  -0.00     0.01   0.01  -0.00
    10   1    -0.04  -0.06  -0.08     0.00  -0.00  -0.00    -0.01  -0.01   0.00
    11   1     0.05   0.00   0.09     0.00   0.00   0.00     0.01   0.01  -0.00
    12   6     0.08  -0.08  -0.08    -0.00   0.00   0.01     0.00  -0.01  -0.00
    13   6     0.11  -0.12   0.17    -0.00   0.00  -0.00     0.01   0.00   0.01
    14   6    -0.13   0.14   0.13     0.00   0.00  -0.00    -0.01  -0.00   0.01
    15   6    -0.07   0.07  -0.10    -0.00  -0.00  -0.01     0.00   0.01  -0.01
    16   6     0.00  -0.01  -0.09     0.00  -0.01   0.00     0.00  -0.00  -0.00
    17   6     0.01  -0.00  -0.08     0.01   0.00   0.00     0.00  -0.00  -0.01
    18   6     0.10  -0.04  -0.06    -0.02  -0.02  -0.01    -0.04  -0.07  -0.01
    19   1    -0.24   0.14   0.00    -0.01  -0.02   0.01     0.05   0.06   0.00
    20   1     0.24  -0.12   0.07     0.02   0.01  -0.01    -0.04  -0.06   0.00
    21   1     0.10  -0.08  -0.15     0.02   0.03  -0.00    -0.03  -0.03  -0.01
    22  27     0.00   0.00   0.00     0.01   0.02   0.00     0.00   0.00  -0.00
    23   6    -0.04   0.03  -0.06    -0.01  -0.01  -0.00     0.02   0.03  -0.00
    24   6    -0.08   0.06   0.07    -0.04  -0.05  -0.00     0.01   0.02   0.01
    25   6     0.06  -0.06   0.09    -0.04  -0.04  -0.00    -0.02  -0.03   0.01
    26   6     0.06  -0.04  -0.06    -0.01  -0.00   0.00    -0.02  -0.04  -0.01
    27   6    -0.00   0.00  -0.05     0.00   0.01   0.00     0.00   0.00  -0.00
    28   1    -0.01   0.03   0.13    -0.03  -0.02  -0.01    -0.01  -0.00   0.02
    29   1     0.10  -0.04  -0.09     0.10   0.11   0.01    -0.17  -0.20  -0.03
    30   1    -0.04   0.16   0.02     0.30   0.36   0.04    -0.10  -0.11  -0.00
    31   1     0.06  -0.12   0.06     0.26   0.31  -0.00     0.14   0.16   0.01
    32   1    -0.03   0.05  -0.12     0.06   0.06   0.01     0.20   0.22  -0.01
    33   6    -0.09   0.03  -0.08    -0.03  -0.03   0.01     0.04   0.07  -0.01
    34   6    -0.12   0.09   0.11    -0.04  -0.05  -0.00    -0.00   0.05   0.03
    35   6     0.10  -0.08   0.13    -0.04  -0.04  -0.01    -0.02  -0.06   0.03
    36   1    -0.22  -0.14  -0.16     0.14   0.16   0.02     0.35   0.42   0.03
    37   1    -0.13   0.17   0.02     0.34   0.35   0.01    -0.20  -0.14  -0.00
    38   1     0.11  -0.18   0.05     0.29   0.32   0.04     0.29   0.24   0.04
    39   1     0.25   0.14  -0.12     0.20   0.23   0.01    -0.31  -0.37  -0.02
    40   1    -0.10   0.05  -0.17     0.01   0.02   0.01     0.01   0.02  -0.01
                     49                     50                     51
                      A                      A                      A
 Frequencies --    878.9534               882.8989               887.4666
 Red. masses --      1.2294                 1.2471                 1.2308
 Frc consts  --      0.5596                 0.5728                 0.5711
 IR Inten    --      0.8144                30.5944                 0.6483
  Atom  AN      X      Y      Z        X      Y      Z        X      Y      Z
     1  26    -0.00   0.00   0.00    -0.00   0.00  -0.00     0.00  -0.00  -0.00
     2   6     0.03   0.06  -0.01     0.00   0.00   0.00    -0.00   0.00  -0.01
     3   6    -0.01  -0.02  -0.02    -0.00  -0.00  -0.00     0.00  -0.00  -0.00
     4   6    -0.01  -0.04  -0.00     0.00   0.00  -0.00     0.00  -0.00  -0.00
     5   6     0.05   0.05   0.02     0.00   0.00  -0.00     0.00  -0.00   0.01
     6   6    -0.06  -0.05   0.01    -0.00  -0.00  -0.00    -0.01   0.01   0.01
     7   1     0.18   0.19  -0.01    -0.00  -0.00  -0.00    -0.00   0.02  -0.01
     8   1    -0.38  -0.39   0.03    -0.00  -0.00   0.00     0.01  -0.01  -0.00
     9   1     0.40   0.45   0.02     0.00   0.00  -0.00    -0.02  -0.01   0.01
    10   1    -0.35  -0.33  -0.02    -0.00  -0.00   0.00     0.02   0.01  -0.01
    11   1     0.11   0.11   0.01     0.00   0.00  -0.00    -0.01  -0.02   0.02
    12   6    -0.01   0.01   0.01     0.00   0.00  -0.01     0.03   0.05   0.00
    13   6    -0.01   0.01  -0.01    -0.00  -0.00  -0.00    -0.07  -0.06  -0.01
    14   6     0.01  -0.01  -0.01     0.00  -0.00   0.00     0.05   0.05  -0.01
    15   6     0.01  -0.01   0.01     0.00   0.00   0.00    -0.02  -0.03   0.01
    16   6    -0.00   0.00   0.01    -0.01  -0.00  -0.00    -0.01  -0.00   0.01
    17   6    -0.00   0.00   0.00     0.01   0.01   0.00    -0.00   0.00   0.00
    18   6    -0.00   0.00  -0.00    -0.01  -0.02  -0.01    -0.00  -0.00  -0.01
    19   1     0.02  -0.01  -0.00     0.00   0.01  -0.01    -0.38  -0.41  -0.00
    20   1    -0.01   0.02  -0.00     0.01   0.01   0.01     0.45   0.44  -0.04
    21   1    -0.01   0.01   0.01    -0.00  -0.00   0.00     0.22   0.19   0.00
    22  27    -0.00  -0.00  -0.00     0.00   0.01   0.00    -0.00  -0.00   0.00
    23   6     0.00  -0.00   0.00    -0.02  -0.02  -0.00     0.01   0.01   0.00
    24   6     0.00  -0.00  -0.00     0.04   0.04   0.00     0.01   0.01  -0.00
    25   6    -0.00   0.00  -0.00     0.04   0.04   0.00    -0.01  -0.01  -0.00
    26   6    -0.00   0.00   0.00    -0.02  -0.03  -0.00    -0.01  -0.01  -0.00
    27   6    -0.00   0.00   0.00    -0.06  -0.07  -0.00    -0.00   0.00   0.00
    28   1    -0.00  -0.00  -0.00     0.45   0.46   0.04    -0.01  -0.01  -0.00
    29   1     0.00   0.00   0.00     0.13   0.14   0.02    -0.06  -0.07  -0.01
    30   1     0.00  -0.00  -0.00    -0.25  -0.31  -0.03    -0.04  -0.05  -0.01
    31   1    -0.00   0.00  -0.00    -0.22  -0.27  -0.00     0.04   0.05   0.00
    32   1    -0.00  -0.01   0.00     0.19   0.20   0.00     0.07   0.07   0.00
    33   6     0.00  -0.00   0.00    -0.02  -0.03   0.01     0.00   0.00   0.00
    34   6     0.00  -0.00  -0.00    -0.01  -0.03   0.00     0.01   0.00  -0.00
    35   6    -0.00   0.00  -0.00    -0.01  -0.02  -0.01    -0.00  -0.00  -0.00
    36   1    -0.00  -0.01   0.00     0.12   0.11   0.01     0.02   0.02  -0.00
    37   1     0.00  -0.00  -0.00     0.16   0.16   0.01    -0.02  -0.03  -0.00
    38   1    -0.01  -0.00   0.00     0.13   0.14   0.01     0.00   0.01   0.01
    39   1    -0.00  -0.00   0.01     0.17   0.17   0.01    -0.02  -0.02   0.00
    40   1     0.00  -0.02   0.02     0.00  -0.00  -0.00    -0.28  -0.27   0.01
                     52                     53                     54
                      A                      A                      A
 Frequencies --    889.5420               893.3977               920.0175
 Red. masses --      1.2326                 1.2456                 1.2682
 Frc consts  --      0.5747                 0.5858                 0.6324
 IR Inten    --      1.0705                 1.0114                12.7381
  Atom  AN      X      Y      Z        X      Y      Z        X      Y      Z
     1  26    -0.00   0.00  -0.00     0.00  -0.00  -0.00     0.00   0.00  -0.00
     2   6     0.04   0.04   0.00    -0.00   0.00  -0.00     0.00  -0.00   0.00
     3   6    -0.06  -0.07  -0.00     0.00  -0.00  -0.00    -0.00   0.00   0.00
     4   6     0.06   0.06   0.00     0.00  -0.00  -0.00    -0.00  -0.00  -0.00
     5   6    -0.03  -0.03   0.01     0.00  -0.00   0.00     0.00   0.00  -0.00
     6   6    -0.01  -0.00  -0.00    -0.00   0.00   0.00     0.00  -0.00  -0.00
     7   1    -0.41  -0.40  -0.02     0.00   0.00  -0.00     0.00   0.00   0.00
     8   1     0.22   0.22   0.00     0.00  -0.00  -0.00    -0.00  -0.00   0.00
     9   1     0.03   0.04  -0.01    -0.00  -0.00   0.00     0.00   0.00  -0.00
    10   1    -0.28  -0.28  -0.00     0.00   0.00  -0.00    -0.00  -0.00   0.00
    11   1     0.43   0.46  -0.01    -0.00  -0.00   0.00    -0.00  -0.00  -0.00
    12   6    -0.00  -0.00   0.00     0.00   0.01   0.00    -0.00   0.00  -0.02
    13   6    -0.00   0.00  -0.00    -0.01  -0.01  -0.00     0.00  -0.00   0.00
    14   6     0.01   0.00  -0.00     0.01   0.01  -0.00     0.00  -0.00   0.00
    15   6    -0.00  -0.01   0.00    -0.00  -0.00  -0.00    -0.00   0.01   0.02
    16   6     0.00   0.00   0.00    -0.00  -0.00   0.00    -0.01  -0.00  -0.00
    17   6    -0.00  -0.00   0.00     0.00  -0.00  -0.00     0.01   0.02   0.00
    18   6     0.00   0.00  -0.00    -0.02  -0.03  -0.00    -0.06  -0.06  -0.00
    19   1    -0.01  -0.02   0.00    -0.05  -0.05   0.00    -0.00   0.01  -0.03
    20   1     0.00   0.01  -0.00     0.06   0.05  -0.01    -0.01   0.01   0.03
    21   1     0.02   0.02   0.00     0.03   0.02  -0.00    -0.00   0.01   0.02
    22  27     0.00  -0.00  -0.00     0.00   0.00  -0.01     0.01  -0.00   0.00
    23   6    -0.00  -0.00  -0.00    -0.05  -0.06  -0.00    -0.00   0.00   0.00
    24   6    -0.00  -0.00  -0.00    -0.03  -0.03   0.00    -0.01  -0.01  -0.00
    25   6    -0.00   0.00  -0.00     0.04   0.04   0.01    -0.01  -0.00   0.00
    26   6     0.00   0.00   0.00     0.05   0.05   0.01     0.00   0.01  -0.00
    27   6     0.00   0.00   0.00    -0.01  -0.01   0.00     0.00   0.00   0.00
    28   1    -0.00  -0.00  -0.00     0.04   0.04   0.02    -0.02  -0.02   0.00
    29   1     0.00   0.00   0.00     0.35   0.39   0.05    -0.01   0.00   0.00
    30   1     0.00   0.00   0.00     0.18   0.22   0.03     0.06   0.08   0.00
    31   1     0.00   0.00  -0.00    -0.24  -0.28   0.01     0.03   0.04   0.01
    32   1    -0.00  -0.00   0.00    -0.33  -0.36  -0.00    -0.03  -0.02  -0.00
    33   6     0.00   0.00   0.00     0.02   0.04   0.00    -0.06  -0.06  -0.01
    34   6     0.00  -0.00  -0.00     0.00   0.02   0.01     0.04   0.04   0.01
    35   6     0.00   0.00  -0.00    -0.01  -0.03   0.01     0.04   0.04  -0.01
    36   1     0.00  -0.00  -0.00     0.18   0.20   0.02     0.40   0.44   0.07
    37   1    -0.00  -0.00  -0.00    -0.10  -0.09   0.01    -0.27  -0.29   0.02
    38   1    -0.00  -0.00   0.00     0.13   0.12   0.03    -0.24  -0.27  -0.05
    39   1    -0.00  -0.00   0.00    -0.21  -0.23  -0.00     0.37   0.41  -0.00
    40   1     0.01   0.01   0.00    -0.05  -0.04  -0.00     0.01   0.01  -0.02
                     55                     56                     57
                      A                      A                      A
 Frequencies --    941.3935               950.5667               952.2806
 Red. masses --      2.8043                 1.2594                 1.2665
 Frc consts  --      1.4643                 0.6705                 0.6767
 IR Inten    --      4.0821                 0.1159                 0.5147
  Atom  AN      X      Y      Z        X      Y      Z        X      Y      Z
     1  26     0.00  -0.00   0.00     0.00  -0.00  -0.00     0.00   0.00  -0.00
     2   6    -0.00  -0.00  -0.00    -0.00  -0.00  -0.00     0.00   0.00  -0.00
     3   6     0.00  -0.00  -0.00     0.00   0.00  -0.00    -0.00  -0.00   0.00
     4   6    -0.00  -0.00  -0.00    -0.00  -0.00  -0.00     0.00   0.00   0.00
     5   6     0.00  -0.00   0.00     0.00  -0.00   0.00    -0.00  -0.00  -0.00
     6   6    -0.00   0.00  -0.00    -0.00   0.00   0.00     0.00  -0.00   0.00
     7   1    -0.01   0.00  -0.00    -0.00   0.00  -0.00     0.00  -0.00   0.00
     8   1     0.00  -0.00   0.00     0.00  -0.00   0.00     0.00  -0.00  -0.00
     9   1    -0.01  -0.00  -0.01    -0.00  -0.00  -0.00     0.00   0.00   0.00
    10   1     0.01   0.01  -0.00     0.00   0.00  -0.00    -0.00  -0.00  -0.00
    11   1     0.00  -0.00   0.00    -0.00  -0.00   0.00     0.00   0.00  -0.00
    12   6     0.01  -0.01   0.19     0.00   0.00   0.00    -0.00   0.00  -0.01
    13   6    -0.03   0.03  -0.01     0.00  -0.00   0.00     0.00  -0.00   0.00
    14   6    -0.04   0.03   0.01    -0.00   0.00   0.00     0.00  -0.00  -0.00
    15   6     0.03  -0.03  -0.19    -0.00  -0.00  -0.00    -0.00   0.00   0.01
    16   6     0.05  -0.04   0.00     0.00  -0.00  -0.00    -0.01   0.00  -0.00
    17   6    -0.04   0.03  -0.00     0.00   0.00  -0.01     0.00  -0.00   0.00
    18   6    -0.02   0.02  -0.19    -0.01  -0.03  -0.01    -0.00  -0.00   0.02
    19   1     0.15  -0.09   0.37    -0.00  -0.00   0.00    -0.01   0.01  -0.03
    20   1     0.15  -0.18  -0.33     0.01  -0.00  -0.01    -0.01   0.01   0.03
    21   1     0.07  -0.08  -0.21     0.00   0.00  -0.00    -0.00   0.01   0.01
    22  27    -0.00   0.00  -0.00     0.00   0.00   0.00     0.00   0.00   0.00
    23   6    -0.00  -0.01   0.01    -0.03  -0.01  -0.00    -0.06  -0.07  -0.02
    24   6     0.01  -0.00  -0.00     0.04   0.05   0.01     0.02   0.04  -0.01
    25   6     0.00   0.00   0.00    -0.04  -0.06   0.00    -0.01   0.01   0.01
    26   6    -0.00  -0.01  -0.01     0.04   0.04   0.00    -0.03  -0.05   0.01
    27   6    -0.01   0.02  -0.00    -0.01  -0.01  -0.02     0.07   0.06   0.00
    28   1    -0.09  -0.06  -0.01     0.08   0.08  -0.01    -0.39  -0.42  -0.03
    29   1     0.09   0.06   0.02     0.11   0.14   0.02     0.41   0.45   0.05
    30   1    -0.04  -0.03  -0.04    -0.26  -0.31  -0.02    -0.21  -0.24  -0.03
    31   1    -0.04  -0.01   0.03     0.32   0.36   0.01    -0.02  -0.01   0.01
    32   1     0.09   0.04   0.00    -0.25  -0.28  -0.01     0.27   0.29   0.02
    33   6    -0.06   0.02   0.18     0.01   0.03   0.00     0.00  -0.00  -0.02
    34   6     0.05  -0.02   0.01    -0.04  -0.04   0.00    -0.00   0.00   0.00
    35   6     0.04  -0.02   0.00     0.04   0.04   0.01    -0.00   0.00  -0.00
    36   1    -0.04   0.11  -0.22     0.15   0.16   0.01     0.01   0.00   0.02
    37   1    -0.16   0.03  -0.29     0.27   0.29   0.01     0.01  -0.01   0.03
    38   1    -0.20   0.05   0.25    -0.27  -0.29  -0.02     0.02  -0.01  -0.03
    39   1    -0.07   0.13   0.21    -0.14  -0.14  -0.00     0.03   0.02  -0.02
    40   1     0.07  -0.04   0.22    -0.01  -0.01   0.00    -0.00   0.00  -0.01
                     58                     59                     60
                      A                      A                      A
 Frequencies --    953.2200              1020.6802              1022.8278
 Red. masses --      1.2436                 1.4418                 1.4382
 Frc consts  --      0.6657                 0.8850                 0.8865
 IR Inten    --      0.0304                40.5480                46.1175
  Atom  AN      X      Y      Z        X      Y      Z        X      Y      Z
     1  26    -0.00  -0.00   0.00     0.00  -0.00   0.00    -0.00  -0.00   0.00
     2   6    -0.00  -0.00   0.00     0.01   0.00  -0.09    -0.05   0.05  -0.04
     3   6    -0.00   0.00   0.00    -0.06   0.06   0.03     0.04  -0.04   0.04
     4   6     0.00   0.00  -0.00     0.05  -0.05  -0.02     0.01  -0.01  -0.09
     5   6    -0.00  -0.00  -0.00    -0.06   0.05  -0.07    -0.03   0.02   0.06
     6   6     0.00   0.00  -0.00     0.01  -0.01   0.07     0.08  -0.07  -0.04
     7   1     0.00  -0.00   0.00     0.33  -0.35   0.16    -0.11   0.09  -0.17
     8   1     0.00   0.00   0.00    -0.06   0.06  -0.08    -0.27   0.30   0.48
     9   1    -0.00  -0.00  -0.00     0.22  -0.22   0.58     0.12  -0.13   0.06
    10   1    -0.00   0.00   0.00     0.16  -0.17  -0.15    -0.39   0.41   0.06
    11   1     0.00   0.00  -0.00    -0.07   0.10   0.38     0.02  -0.03   0.40
    12   6    -0.00  -0.00  -0.00    -0.00   0.00   0.00    -0.00   0.00   0.00
    13   6    -0.00   0.00  -0.00     0.00  -0.00   0.01     0.00  -0.00  -0.00
    14   6     0.00  -0.00   0.00     0.00  -0.00  -0.01    -0.00   0.00  -0.00
    15   6     0.00   0.00  -0.00    -0.00  -0.00   0.00     0.00  -0.00   0.00
    16   6     0.00  -0.00   0.00     0.01  -0.01   0.00    -0.00   0.00  -0.00
    17   6    -0.00   0.00   0.01     0.01  -0.01   0.00     0.00  -0.00  -0.00
    18   6     0.02   0.04   0.00    -0.00   0.00  -0.01     0.00  -0.00  -0.00
    19   1     0.00  -0.00   0.00    -0.01   0.01  -0.05    -0.00   0.00  -0.01
    20   1    -0.00   0.00   0.00    -0.01   0.00   0.03     0.00  -0.00  -0.00
    21   1    -0.00  -0.00  -0.00    -0.03   0.04   0.01     0.00  -0.00   0.00
    22  27    -0.00  -0.00  -0.00    -0.00   0.00  -0.00     0.00  -0.00  -0.00
    23   6    -0.02  -0.01   0.00     0.00  -0.00  -0.00     0.00  -0.00   0.00
    24   6     0.03   0.03   0.01    -0.00   0.00   0.00    -0.00   0.00  -0.00
    25   6    -0.04  -0.04  -0.00    -0.00   0.00  -0.00     0.00  -0.00   0.00
    26   6     0.04   0.03   0.00     0.00  -0.00   0.00     0.00   0.00  -0.00
    27   6    -0.01  -0.01  -0.01    -0.00   0.00  -0.00    -0.00  -0.00  -0.00
    28   1     0.08   0.08  -0.01    -0.00   0.00  -0.00     0.00  -0.00  -0.00
    29   1     0.09   0.12   0.02     0.00  -0.00  -0.00     0.00  -0.00   0.00
    30   1    -0.20  -0.25  -0.01    -0.00  -0.00   0.00    -0.00   0.00  -0.00
    31   1     0.26   0.31   0.01    -0.00  -0.00  -0.00     0.00  -0.00   0.00
    32   1    -0.22  -0.25  -0.00     0.00  -0.00   0.00    -0.00   0.00  -0.00
    33   6    -0.02  -0.04   0.00    -0.00   0.00   0.01    -0.00   0.00  -0.00
    34   6     0.05   0.05  -0.00     0.00  -0.00  -0.01     0.00  -0.00   0.00
    35   6    -0.05  -0.05  -0.01     0.00  -0.00   0.01    -0.00   0.00   0.00
    36   1    -0.18  -0.18  -0.03    -0.03   0.03  -0.02     0.00  -0.00   0.00
    37   1    -0.33  -0.34  -0.03    -0.01   0.01  -0.03     0.00  -0.00   0.00
    38   1     0.32   0.34   0.03    -0.01   0.01   0.03    -0.00   0.00   0.00
    39   1     0.18   0.18   0.01    -0.04   0.03   0.02    -0.00   0.00   0.00
    40   1     0.01   0.01  -0.00    -0.04   0.04  -0.02    -0.01   0.00  -0.00
                     61                     62                     63
                      A                      A                      A
 Frequencies --   1024.6858              1030.7892              1033.2294
 Red. masses --      1.4869                 1.4683                 1.4587
 Frc consts  --      0.9199                 0.9192                 0.9175
 IR Inten    --     30.1821                14.9727                20.2347
  Atom  AN      X      Y      Z        X      Y      Z        X      Y      Z
     1  26     0.00  -0.00   0.00     0.00  -0.00   0.00     0.00  -0.00   0.00
     2   6     0.00   0.00  -0.01    -0.00   0.00  -0.00    -0.00   0.00  -0.00
     3   6    -0.01   0.01   0.00    -0.00   0.00   0.00    -0.00   0.00   0.00
     4   6     0.01  -0.01  -0.00     0.00  -0.00  -0.00     0.00  -0.00  -0.00
     5   6    -0.01   0.01  -0.01    -0.00   0.00  -0.00    -0.00   0.00  -0.00
     6   6     0.00  -0.00   0.01     0.00  -0.00   0.00     0.00  -0.00   0.00
     7   1     0.05  -0.05   0.02     0.00  -0.00  -0.00     0.00  -0.00   0.00
     8   1    -0.01   0.01  -0.01    -0.00   0.00   0.00    -0.00   0.00  -0.00
     9   1     0.03  -0.03   0.08     0.00  -0.00   0.00     0.00  -0.00   0.00
    10   1     0.02  -0.02  -0.02    -0.00   0.00  -0.00     0.00  -0.00  -0.00
    11   1    -0.01   0.01   0.05    -0.00   0.00   0.00     0.00   0.00   0.00
    12   6     0.02  -0.02   0.02     0.00  -0.00   0.00     0.00  -0.00  -0.00
    13   6    -0.02   0.01  -0.08    -0.00   0.00  -0.00    -0.00   0.00  -0.01
    14   6    -0.03   0.03   0.08    -0.00   0.00   0.00    -0.00   0.00   0.01
    15   6     0.02  -0.02  -0.02    -0.00   0.00  -0.00     0.00  -0.00   0.00
    16   6    -0.06   0.06  -0.01    -0.00   0.00  -0.00    -0.01   0.01  -0.00
    17   6    -0.05   0.06  -0.01    -0.00   0.00  -0.00    -0.00   0.00  -0.00
    18   6     0.02  -0.02   0.04    -0.00   0.00   0.00    -0.00  -0.00   0.01
    19   1     0.07  -0.06   0.31     0.00  -0.00   0.01     0.01  -0.01   0.03
    20   1     0.09  -0.12  -0.29    -0.00   0.00  -0.00     0.01  -0.01  -0.03
    21   1     0.26  -0.30  -0.10    -0.00   0.00   0.00     0.02  -0.02  -0.01
    22  27     0.00  -0.00   0.00    -0.00  -0.00   0.01     0.00  -0.00   0.00
    23   6    -0.00   0.00   0.00    -0.03   0.02  -0.11     0.04  -0.04  -0.04
    24   6     0.00  -0.00  -0.01     0.05  -0.06   0.02    -0.05   0.05   0.07
    25   6     0.00  -0.00   0.01    -0.06   0.06  -0.02    -0.02   0.03  -0.08
    26   6    -0.00   0.00  -0.00     0.06  -0.03  -0.08     0.02  -0.03   0.06
    27   6     0.01  -0.01   0.00    -0.02   0.01   0.06    -0.09   0.06  -0.02
    28   1     0.01  -0.00   0.00    -0.08   0.04   0.58    -0.09   0.07  -0.07
    29   1    -0.03   0.03   0.01    -0.13   0.11  -0.09     0.44  -0.38  -0.14
    30   1    -0.00   0.01  -0.03     0.21  -0.23   0.43     0.04  -0.04   0.32
    31   1    -0.00   0.01   0.02    -0.28   0.25   0.28     0.16  -0.12  -0.34
    32   1    -0.04   0.03  -0.02     0.21  -0.18   0.00     0.36  -0.34   0.28
    33   6     0.02  -0.02  -0.04     0.00  -0.00   0.00     0.00  -0.00  -0.01
    34   6    -0.03   0.01   0.05    -0.00   0.00  -0.00    -0.00   0.00   0.00
    35   6    -0.02   0.01  -0.05     0.00  -0.00  -0.00    -0.00   0.00  -0.00
    36   1     0.25  -0.24   0.18    -0.02   0.00  -0.00     0.02  -0.01   0.01
    37   1     0.04  -0.06   0.22    -0.00   0.02  -0.02    -0.00  -0.01   0.02
    38   1     0.08  -0.06  -0.19     0.01  -0.02  -0.02     0.00  -0.01  -0.02
    39   1     0.28  -0.24  -0.11     0.03  -0.01  -0.00     0.02  -0.01  -0.01
    40   1     0.25  -0.26   0.16     0.01  -0.01   0.00     0.02  -0.02   0.01
                     64                     65                     66
                      A                      A                      A
 Frequencies --   1052.7299              1064.2264              1064.8024
 Red. masses --      1.3046                 1.2274                 1.3202
 Frc consts  --      0.8518                 0.8191                 0.8819
 IR Inten    --      1.6508                 1.2514                48.4742
  Atom  AN      X      Y      Z        X      Y      Z        X      Y      Z
     1  26    -0.00  -0.00   0.00    -0.00   0.00   0.00    -0.00  -0.00   0.00
     2   6     0.00  -0.00  -0.00    -0.04   0.04   0.04     0.02  -0.02  -0.01
     3   6    -0.00   0.00   0.00    -0.02   0.01  -0.03     0.00  -0.00   0.02
     4   6    -0.00   0.00  -0.00    -0.01   0.02  -0.03    -0.01   0.00   0.00
     5   6     0.00   0.00  -0.00     0.05  -0.04  -0.04    -0.01   0.01   0.00
     6   6     0.00  -0.00   0.00     0.03  -0.03   0.06    -0.00   0.00  -0.02
     7   1    -0.01   0.01  -0.01    -0.17   0.16  -0.13    -0.03   0.03  -0.01
     8   1     0.00  -0.00  -0.01     0.25  -0.26  -0.37    -0.05   0.04   0.05
     9   1     0.01  -0.01   0.01     0.20  -0.20   0.47    -0.04   0.05  -0.12
    10   1     0.01  -0.00  -0.00    -0.34   0.34   0.14     0.13  -0.13  -0.05
    11   1    -0.00   0.00   0.03     0.00   0.01  -0.20    -0.01   0.01   0.18
    12   6     0.04  -0.04  -0.04     0.01  -0.01  -0.02     0.02  -0.02  -0.07
    13   6    -0.02   0.01   0.01    -0.00   0.00  -0.01    -0.00  -0.00  -0.03
    14   6     0.03  -0.02   0.03     0.01  -0.01   0.01     0.03  -0.03   0.06
    15   6    -0.04   0.04  -0.04    -0.01   0.01  -0.00    -0.05   0.05  -0.01
    16   6    -0.00   0.00  -0.00    -0.00  -0.00   0.00    -0.00  -0.00   0.01
    17   6    -0.00   0.00  -0.00     0.00  -0.00   0.00    -0.00  -0.01   0.01
    18   6    -0.05   0.04   0.04     0.01  -0.01  -0.01     0.03  -0.03  -0.03
    19   1     0.14  -0.16   0.32     0.05  -0.05   0.12     0.23  -0.23   0.53
    20   1    -0.11   0.14   0.19    -0.00   0.00  -0.01     0.01  -0.01  -0.06
    21   1    -0.25   0.27   0.03    -0.07   0.07   0.02    -0.29   0.31   0.07
    22  27     0.00  -0.00  -0.00    -0.00   0.00   0.00    -0.00   0.00   0.00
    23   6    -0.00   0.00   0.01     0.00  -0.00  -0.00     0.00  -0.01  -0.01
    24   6    -0.00  -0.00   0.00     0.00   0.00  -0.00     0.00   0.00  -0.00
    25   6     0.00   0.00   0.00    -0.00  -0.00  -0.00    -0.00  -0.00  -0.00
    26   6    -0.00  -0.00   0.01    -0.00   0.00  -0.00    -0.00   0.01  -0.01
    27   6     0.00  -0.00  -0.01    -0.00  -0.00   0.00    -0.00   0.00   0.01
    28   1     0.01  -0.00  -0.09    -0.00   0.00   0.03    -0.01   0.00   0.11
    29   1    -0.04   0.04   0.02     0.01  -0.01  -0.00     0.05  -0.04  -0.02
    30   1     0.01   0.00   0.01    -0.00   0.00  -0.01    -0.01  -0.00  -0.02
    31   1     0.00  -0.01  -0.00     0.00   0.00  -0.00     0.01  -0.00  -0.01
    32   1     0.02  -0.02   0.02    -0.01   0.01  -0.01    -0.05   0.05  -0.03
    33   6     0.04  -0.04   0.05    -0.01   0.01  -0.01    -0.03   0.04  -0.05
    34   6    -0.04   0.02  -0.02     0.01  -0.01   0.00     0.04  -0.02   0.01
    35   6     0.04  -0.02  -0.01    -0.00   0.00   0.00    -0.02   0.00   0.01
    36   1    -0.25   0.25  -0.07     0.02  -0.02  -0.00     0.08  -0.08  -0.00
    37   1    -0.14   0.16  -0.29     0.04  -0.04   0.07     0.14  -0.14   0.27
    38   1     0.20  -0.18  -0.26    -0.03   0.03   0.05    -0.11   0.09   0.15
    39   1     0.26  -0.26  -0.01    -0.07   0.06   0.00    -0.24   0.22   0.01
    40   1     0.18  -0.21   0.05     0.01  -0.01  -0.02     0.00  -0.02  -0.08
                     67                     68                     69
                      A                      A                      A
 Frequencies --   1065.4150              1067.8412              1070.9780
 Red. masses --      1.2156                 1.3338                 1.2138
 Frc consts  --      0.8129                 0.8961                 0.8203
 IR Inten    --      3.8877                44.5528                 1.0668
  Atom  AN      X      Y      Z        X      Y      Z        X      Y      Z
     1  26    -0.00  -0.00   0.00    -0.00  -0.00   0.00     0.00   0.00   0.00
     2   6     0.04  -0.02   0.01    -0.01   0.01  -0.00    -0.00   0.00  -0.00
     3   6    -0.01   0.00   0.07     0.00  -0.00  -0.02     0.00  -0.00  -0.00
     4   6    -0.05   0.05  -0.03     0.02  -0.01   0.01     0.00  -0.00   0.00
     5   6     0.02  -0.00  -0.04    -0.01   0.00   0.01    -0.00   0.00   0.00
     6   6     0.01  -0.02  -0.02    -0.00   0.01   0.01    -0.00   0.00   0.00
     7   1    -0.38   0.39  -0.23     0.12  -0.13   0.08     0.00  -0.00   0.00
     8   1     0.12  -0.14  -0.23    -0.04   0.05   0.08    -0.00   0.00   0.00
     9   1     0.03  -0.00  -0.02    -0.01  -0.00   0.01     0.00  -0.00   0.00
    10   1     0.20  -0.22  -0.05    -0.05   0.07   0.01    -0.00   0.00   0.00
    11   1    -0.03   0.04   0.59     0.01  -0.01  -0.17     0.00  -0.00  -0.00
    12   6     0.01  -0.01   0.02     0.05  -0.05   0.02     0.01  -0.01  -0.02
    13   6    -0.01   0.01   0.02    -0.03   0.03   0.07    -0.01   0.01  -0.02
    14   6    -0.00   0.00  -0.03     0.01  -0.01  -0.05    -0.01   0.01   0.02
    15   6     0.01  -0.01  -0.02    -0.01   0.01  -0.09    -0.00   0.00   0.01
    16   6    -0.00   0.00   0.00    -0.00   0.01   0.01    -0.00   0.00   0.00
    17   6    -0.00   0.00   0.00    -0.01   0.01   0.01     0.02  -0.00   0.00
    18   6     0.00  -0.00  -0.01     0.03  -0.03  -0.03     0.01  -0.02   0.02
    19   1    -0.05   0.06  -0.14    -0.03   0.02  -0.13    -0.00   0.00   0.04
    20   1    -0.09   0.09   0.15    -0.29   0.34   0.53    -0.04   0.05   0.03
    21   1     0.06  -0.07  -0.04     0.01   0.01  -0.10     0.04  -0.04  -0.01
    22  27     0.00  -0.00   0.00     0.00  -0.00   0.00    -0.00   0.00   0.00
    23   6     0.00  -0.00   0.00     0.01  -0.01  -0.00    -0.03   0.01   0.01
    24   6    -0.00   0.00  -0.00    -0.00   0.00  -0.01     0.02  -0.02   0.04
    25   6    -0.00   0.00   0.00    -0.01   0.00   0.00     0.03  -0.02  -0.04
    26   6     0.00  -0.00  -0.00     0.00   0.00  -0.00    -0.03   0.01  -0.02
    27   6    -0.00  -0.00   0.00    -0.00  -0.00   0.01     0.00   0.02   0.01
    28   1    -0.00   0.00   0.00    -0.01   0.00   0.07    -0.03  -0.00   0.06
    29   1     0.01  -0.01  -0.00     0.07  -0.07  -0.02    -0.15   0.15   0.04
    30   1    -0.01   0.01  -0.01    -0.03   0.03  -0.08     0.14  -0.16   0.38
    31   1    -0.01   0.01   0.01    -0.03   0.03   0.04     0.25  -0.22  -0.34
    32   1     0.01  -0.01   0.00    -0.00  -0.00  -0.00    -0.20   0.21  -0.14
    33   6    -0.00  -0.00   0.00    -0.02   0.02  -0.02     0.01  -0.02  -0.03
    34   6    -0.00   0.00   0.01     0.00   0.00   0.02     0.01   0.01  -0.05
    35   6    -0.01   0.00  -0.01    -0.03   0.02  -0.02    -0.01   0.01   0.05
    36   1     0.05  -0.04   0.02     0.17  -0.17   0.05     0.11  -0.09   0.07
    37   1    -0.00   0.00   0.01     0.06  -0.07   0.18    -0.12   0.13  -0.34
    38   1    -0.02   0.02   0.01    -0.11   0.09   0.10    -0.21   0.17   0.35
    39   1     0.03  -0.02  -0.01    -0.02   0.02  -0.02     0.09  -0.06  -0.05
    40   1     0.08  -0.08   0.07     0.30  -0.31   0.18     0.09  -0.10   0.03
                     70                     71                     72
                      A                      A                      A
 Frequencies --   1075.2701              1080.2409              1086.0393
 Red. masses --      1.1788                 1.4261                 1.3714
 Frc consts  --      0.8030                 0.9805                 0.9530
 IR Inten    --      1.5955                10.1306                55.8483
  Atom  AN      X      Y      Z        X      Y      Z        X      Y      Z
     1  26    -0.00  -0.00  -0.00    -0.00  -0.00   0.00    -0.00  -0.00   0.00
     2   6     0.00   0.00   0.00    -0.00   0.00   0.00    -0.00   0.00   0.00
     3   6    -0.00   0.00   0.00    -0.00   0.00  -0.00     0.00   0.00  -0.00
     4   6    -0.00   0.00  -0.00    -0.00  -0.00  -0.00    -0.00   0.00  -0.00
     5   6     0.00  -0.00  -0.00     0.00  -0.00   0.00     0.00  -0.00  -0.00
     6   6     0.00  -0.00   0.00     0.00  -0.00   0.00     0.00  -0.00   0.00
     7   1    -0.00   0.00  -0.00    -0.00   0.00  -0.00    -0.00   0.01  -0.00
     8   1     0.00  -0.00  -0.00     0.00  -0.00  -0.00     0.00  -0.00  -0.01
     9   1     0.00  -0.00   0.00     0.00  -0.00   0.01     0.00  -0.00   0.01
    10   1    -0.00  -0.00   0.00    -0.01   0.01   0.00    -0.01   0.00   0.00
    11   1    -0.00   0.00   0.00    -0.00  -0.00  -0.01    -0.00  -0.00  -0.00
    12   6    -0.01   0.01   0.01    -0.02   0.02   0.04    -0.03   0.03   0.03
    13   6     0.00  -0.00   0.00     0.02  -0.02   0.05     0.04  -0.04   0.05
    14   6    -0.00   0.00  -0.00     0.03  -0.03  -0.04     0.04  -0.04  -0.04
    15   6     0.00  -0.00   0.01    -0.01   0.01  -0.04    -0.02   0.02  -0.03
    16   6     0.00  -0.00  -0.00     0.01  -0.00   0.00     0.02  -0.02   0.00
    17   6    -0.00   0.00  -0.01    -0.03   0.02  -0.00    -0.02   0.03  -0.00
    18   6    -0.01   0.01   0.01     0.01   0.01  -0.05     0.03  -0.03  -0.01
    19   1    -0.01   0.02  -0.04     0.02  -0.02  -0.08     0.08  -0.07   0.02
    20   1     0.02  -0.02  -0.03     0.03  -0.02   0.06     0.09  -0.09  -0.02
    21   1     0.01  -0.01   0.00    -0.10   0.12  -0.01    -0.23   0.25   0.03
    22  27     0.00   0.00  -0.00     0.00   0.00   0.00     0.00   0.00   0.00
    23   6     0.04  -0.05  -0.01    -0.02   0.01   0.01     0.01  -0.00  -0.01
    24   6     0.01   0.01  -0.03     0.02  -0.02   0.04    -0.01   0.01  -0.01
    25   6    -0.01  -0.01  -0.02     0.03  -0.02  -0.03    -0.01   0.01   0.01
    26   6    -0.03   0.04  -0.02    -0.02   0.01  -0.02     0.00  -0.00   0.01
    27   6    -0.01   0.00   0.07    -0.01   0.02  -0.00     0.00  -0.00  -0.00
    28   1    -0.08   0.03   0.62    -0.03   0.00  -0.00     0.01  -0.00  -0.01
    29   1     0.39  -0.33  -0.09    -0.17   0.16   0.06     0.05  -0.05  -0.02
    30   1    -0.07   0.06  -0.20     0.14  -0.15   0.37    -0.04   0.05  -0.11
    31   1     0.08  -0.04  -0.12     0.22  -0.19  -0.30    -0.07   0.06   0.09
    32   1    -0.32   0.28  -0.19    -0.15   0.15  -0.11     0.05  -0.05   0.04
    33   6     0.01  -0.01   0.02    -0.00   0.01   0.05     0.03  -0.03   0.02
    34   6    -0.00   0.00  -0.00    -0.02   0.01   0.08    -0.05   0.04   0.02
    35   6     0.00  -0.00  -0.01    -0.01   0.00  -0.08    -0.05   0.04  -0.04
    36   1    -0.06   0.06  -0.01     0.00  -0.02  -0.05     0.35  -0.34   0.17
    37   1    -0.03   0.03  -0.06     0.11  -0.14   0.42    -0.14   0.12  -0.16
    38   1     0.06  -0.05  -0.10     0.19  -0.16  -0.38    -0.19   0.14   0.14
    39   1     0.05  -0.06   0.01    -0.00  -0.01   0.05     0.36  -0.33  -0.08
    40   1    -0.02   0.02  -0.00    -0.13   0.14  -0.02    -0.25   0.26  -0.10
                     73                     74                     75
                      A                      A                      A
 Frequencies --   1141.4284              1146.2166              1148.7915
 Red. masses --      5.7517                 5.9456                 5.9877
 Frc consts  --      4.4151                 4.6024                 4.6558
 IR Inten    --      1.1472                12.0948                 8.5830
  Atom  AN      X      Y      Z        X      Y      Z        X      Y      Z
     1  26     0.00   0.00  -0.00     0.00   0.00  -0.00    -0.00  -0.00   0.00
     2   6     0.04  -0.05   0.28    -0.00   0.00  -0.01     0.00  -0.00   0.01
     3   6     0.21  -0.21   0.03    -0.00   0.00  -0.00     0.01  -0.00   0.00
     4   6     0.08  -0.08  -0.27    -0.00   0.00   0.01     0.00  -0.00  -0.01
     5   6    -0.16   0.15  -0.19     0.00  -0.00   0.00    -0.00   0.00  -0.00
     6   6    -0.18   0.17   0.15     0.00  -0.00  -0.00    -0.00   0.00   0.00
     7   1     0.05  -0.09  -0.32    -0.00   0.00   0.01     0.00  -0.00  -0.01
     8   1    -0.23   0.19  -0.16     0.01  -0.00   0.00    -0.01   0.00  -0.00
     9   1    -0.23   0.18   0.16     0.00  -0.00  -0.00    -0.01   0.00   0.00
    10   1    -0.02  -0.03   0.34     0.00   0.00  -0.01     0.00  -0.00   0.01
    11   1     0.22  -0.25   0.07    -0.00   0.01  -0.00     0.00  -0.01   0.01
    12   6     0.00  -0.00  -0.00     0.03  -0.04  -0.11    -0.04   0.04   0.13
    13   6    -0.00   0.00  -0.00    -0.07   0.07  -0.08     0.08  -0.08   0.10
    14   6    -0.00   0.00   0.00    -0.08   0.08   0.07     0.09  -0.09  -0.08
    15   6     0.00  -0.00   0.00     0.02  -0.02   0.12    -0.03   0.02  -0.14
    16   6     0.01  -0.01   0.00     0.10  -0.10   0.01    -0.12   0.13  -0.01
    17   6     0.00  -0.00   0.00     0.11  -0.11   0.01    -0.13   0.13  -0.01
    18   6     0.00  -0.00  -0.01     0.05  -0.04  -0.12    -0.06   0.04   0.15
    19   1    -0.01   0.01  -0.01    -0.11   0.10   0.03     0.15  -0.13  -0.02
    20   1    -0.01   0.01   0.00    -0.12   0.11  -0.03     0.16  -0.14   0.02
    21   1    -0.00   0.00   0.01    -0.00  -0.02   0.14    -0.00   0.02  -0.16
    22  27     0.00   0.00   0.00    -0.00  -0.00  -0.00    -0.01  -0.01  -0.00
    23   6     0.00  -0.00   0.00     0.03  -0.03   0.23     0.02  -0.03   0.19
    24   6    -0.00   0.00   0.00    -0.15   0.13   0.11    -0.12   0.11   0.09
    25   6    -0.00   0.00  -0.00    -0.11   0.12  -0.16    -0.10   0.10  -0.13
    26   6     0.00  -0.00  -0.00     0.09  -0.05  -0.21     0.07  -0.04  -0.17
    27   6     0.00  -0.00   0.00     0.17  -0.14   0.03     0.14  -0.12   0.02
    28   1     0.00  -0.00   0.00     0.21  -0.15   0.04     0.19  -0.11   0.03
    29   1     0.00  -0.00   0.00     0.04  -0.01   0.26     0.03   0.00   0.22
    30   1    -0.00   0.00  -0.00    -0.15   0.16   0.14    -0.12   0.14   0.12
    31   1    -0.00   0.00  -0.00    -0.10   0.15  -0.19    -0.08   0.13  -0.16
    32   1     0.00  -0.00  -0.00     0.10  -0.03  -0.24     0.08  -0.02  -0.21
    33   6     0.00  -0.00   0.01     0.02  -0.03   0.13    -0.02   0.03  -0.16
    34   6    -0.00   0.00   0.00    -0.10   0.08   0.07     0.12  -0.09  -0.09
    35   6    -0.00   0.00  -0.00    -0.08   0.07  -0.09     0.10  -0.09   0.11
    36   1     0.00  -0.00  -0.01     0.05  -0.08  -0.13    -0.06   0.10   0.16
    37   1    -0.01   0.00   0.00    -0.12   0.08   0.08     0.15  -0.08  -0.11
    38   1    -0.01   0.00  -0.01    -0.11   0.08  -0.10     0.13  -0.08   0.13
    39   1     0.00  -0.00   0.01     0.02  -0.06   0.15    -0.02   0.08  -0.18
    40   1     0.00  -0.00  -0.01     0.04  -0.07  -0.11    -0.06   0.09   0.13
                     76                     77                     78
                      A                      A                      A
 Frequencies --   1216.0867              1261.8090              1279.4367
 Red. masses --      1.7348                 1.3806                 1.2806
 Frc consts  --      1.5116                 1.2951                 1.2351
 IR Inten    --      0.3747                 0.1279                 0.0107
  Atom  AN      X      Y      Z        X      Y      Z        X      Y      Z
     1  26    -0.00  -0.00   0.00    -0.00  -0.00   0.00    -0.00  -0.00  -0.00
     2   6     0.00  -0.00   0.00     0.00  -0.00   0.00     0.05  -0.05  -0.02
     3   6    -0.00  -0.00   0.00    -0.00  -0.00  -0.00     0.00  -0.00  -0.07
     4   6    -0.00   0.00   0.00    -0.00   0.00  -0.00    -0.04   0.04  -0.03
     5   6     0.00   0.00  -0.00     0.00   0.00  -0.00    -0.04   0.03   0.05
     6   6     0.00  -0.00  -0.00    -0.00  -0.00   0.00     0.03  -0.03   0.06
     7   1    -0.00   0.00   0.00     0.00  -0.00   0.00     0.29  -0.29   0.17
     8   1    -0.00  -0.00   0.00    -0.00  -0.00  -0.00     0.21  -0.20  -0.33
     9   1     0.00  -0.00   0.00     0.00   0.00  -0.00    -0.16   0.16  -0.38
    10   1     0.00  -0.00   0.00    -0.00   0.00   0.00    -0.31   0.30   0.10
    11   1     0.00   0.00   0.00     0.00   0.00   0.00    -0.03   0.03   0.44
    12   6     0.00  -0.01  -0.05     0.03  -0.03   0.00     0.00  -0.00   0.00
    13   6     0.01  -0.01  -0.03     0.02  -0.02  -0.04    -0.00   0.00   0.00
    14   6    -0.01   0.00  -0.03    -0.01   0.01  -0.04    -0.00   0.00  -0.00
    15   6     0.00   0.00  -0.05    -0.03   0.04  -0.00    -0.00  -0.00   0.00
    16   6    -0.01   0.01   0.15    -0.01   0.01   0.09    -0.00  -0.00  -0.00
    17   6    -0.01   0.00   0.16     0.01  -0.01  -0.09    -0.00   0.00   0.00
    18   6     0.01  -0.01  -0.06    -0.03   0.03  -0.00     0.00  -0.00   0.00
    19   1     0.08  -0.07   0.16     0.13  -0.12   0.27     0.00  -0.00   0.00
    20   1    -0.11   0.10   0.15    -0.16   0.16   0.25    -0.00  -0.00  -0.00
    21   1     0.27  -0.29  -0.15     0.26  -0.27  -0.10     0.00  -0.00   0.00
    22  27    -0.00   0.00   0.00     0.00   0.00  -0.00     0.00  -0.00  -0.00
    23   6    -0.00   0.00   0.00     0.00  -0.00  -0.00    -0.00  -0.00   0.00
    24   6     0.00  -0.00  -0.00    -0.00   0.00   0.00     0.00   0.00  -0.00
    25   6    -0.00   0.00  -0.00     0.00  -0.00   0.00     0.00  -0.00  -0.00
    26   6    -0.00  -0.00   0.00    -0.00   0.00  -0.00     0.00  -0.00   0.00
    27   6     0.00  -0.00  -0.00    -0.00   0.00   0.00    -0.00  -0.00   0.00
    28   1    -0.00   0.00   0.02     0.00  -0.00  -0.00    -0.00   0.00  -0.00
    29   1     0.01  -0.01  -0.00    -0.00   0.00  -0.00     0.00  -0.00   0.00
    30   1     0.00  -0.00  -0.01    -0.00   0.00   0.00     0.00  -0.00   0.00
    31   1     0.00   0.00  -0.01    -0.00   0.00   0.00     0.00  -0.00  -0.00
    32   1    -0.01   0.01  -0.00     0.00  -0.00   0.00    -0.00   0.00  -0.00
    33   6     0.00   0.01  -0.05     0.03  -0.03   0.01    -0.00   0.00   0.00
    34   6    -0.01   0.01  -0.03     0.01  -0.01   0.04     0.00   0.00  -0.00
    35   6     0.02  -0.00  -0.02    -0.02   0.01   0.04     0.00  -0.00  -0.00
    36   1    -0.28   0.29  -0.24     0.23  -0.23   0.15    -0.00   0.00  -0.00
    37   1     0.08  -0.07   0.17    -0.12   0.12  -0.26     0.00  -0.00   0.00
    38   1    -0.12   0.08   0.15     0.16  -0.13  -0.22    -0.00   0.00   0.00
    39   1     0.31  -0.28  -0.15    -0.26   0.24   0.10     0.00  -0.00  -0.00
    40   1    -0.25   0.26  -0.21    -0.24   0.25  -0.16     0.00  -0.00   0.00
                     79                     80                     81
                      A                      A                      A
 Frequencies --   1286.5397              1331.7164              1353.6221
 Red. masses --      1.2778                 3.4340                 2.6957
 Frc consts  --      1.2461                 3.5882                 2.9102
 IR Inten    --      0.0010                 5.5726                 0.3965
  Atom  AN      X      Y      Z        X      Y      Z        X      Y      Z
     1  26    -0.00  -0.00  -0.00     0.00   0.00  -0.00     0.00  -0.00   0.00
     2   6     0.00  -0.00  -0.00     0.00  -0.00  -0.00     0.00  -0.00   0.00
     3   6    -0.00   0.00  -0.00    -0.00   0.00   0.00    -0.00   0.00   0.00
     4   6    -0.00   0.00  -0.00     0.00  -0.00  -0.00    -0.00   0.00  -0.00
     5   6    -0.00   0.00   0.00     0.00   0.00   0.00     0.00   0.00   0.00
     6   6     0.00  -0.00   0.00    -0.00   0.00  -0.00    -0.00   0.00  -0.00
     7   1    -0.00  -0.00  -0.00     0.00  -0.00  -0.00     0.00  -0.00   0.00
     8   1    -0.00  -0.00  -0.00     0.00  -0.00  -0.00    -0.00  -0.00   0.00
     9   1     0.00   0.00  -0.00     0.00  -0.00   0.00     0.00  -0.00   0.00
    10   1    -0.00   0.00   0.00    -0.00   0.00   0.00    -0.00   0.00   0.00
    11   1    -0.00   0.00   0.00    -0.00   0.00  -0.00     0.00   0.00   0.00
    12   6    -0.00   0.00   0.00     0.10  -0.10  -0.01    -0.05   0.05  -0.11
    13   6     0.00  -0.00  -0.00    -0.08   0.08  -0.03    -0.01   0.02   0.04
    14   6    -0.00  -0.00  -0.00    -0.09   0.09   0.00    -0.00  -0.01   0.07
    15   6    -0.00   0.00  -0.00     0.09  -0.10   0.04     0.07  -0.07  -0.10
    16   6    -0.00   0.00   0.00     0.13  -0.12   0.01    -0.00   0.00   0.14
    17   6     0.00  -0.00  -0.00    -0.10   0.09  -0.02    -0.02   0.01   0.17
    18   6     0.00  -0.00   0.00    -0.12   0.12   0.03    -0.07   0.07  -0.13
    19   1     0.00  -0.00   0.00    -0.11   0.10   0.00    -0.13   0.14  -0.27
    20   1    -0.00   0.00   0.00    -0.15   0.15   0.05     0.12  -0.14  -0.20
    21   1     0.00  -0.00  -0.00    -0.23   0.24   0.17    -0.23   0.23  -0.01
    22  27    -0.00   0.00  -0.00    -0.00  -0.00  -0.00    -0.00  -0.00   0.00
    23   6     0.05  -0.05  -0.01     0.02  -0.01   0.01    -0.02   0.02   0.02
    24   6     0.02  -0.02   0.06    -0.01   0.00  -0.03     0.01  -0.02  -0.00
    25   6    -0.04   0.03   0.05    -0.01   0.01   0.02    -0.01   0.02  -0.00
    26   6    -0.05   0.04  -0.03     0.02  -0.01  -0.01     0.01  -0.02   0.02
    27   6     0.01  -0.00  -0.07    -0.02   0.01  -0.00     0.00  -0.00  -0.03
    28   1    -0.06   0.02   0.44    -0.01   0.01  -0.00    -0.01   0.00   0.05
    29   1    -0.33   0.28   0.08    -0.02   0.02   0.02     0.03  -0.03   0.00
    30   1    -0.14   0.16  -0.39     0.02  -0.02   0.04     0.01  -0.00  -0.03
    31   1     0.24  -0.19  -0.32     0.03  -0.02  -0.03     0.00   0.00  -0.03
    32   1     0.29  -0.27   0.19    -0.01   0.01  -0.03    -0.04   0.03  -0.01
    33   6    -0.00  -0.00   0.00    -0.12   0.13  -0.05     0.09  -0.06  -0.12
    34   6     0.00   0.00  -0.00     0.09  -0.09   0.04    -0.01  -0.01   0.07
    35   6    -0.00   0.00   0.00     0.10  -0.09  -0.02     0.00   0.01   0.06
    36   1    -0.00   0.00  -0.00     0.24  -0.24   0.26     0.26  -0.23   0.04
    37   1    -0.00  -0.00   0.00     0.09  -0.08  -0.01    -0.13   0.16  -0.28
    38   1    -0.00   0.00   0.00     0.07  -0.06   0.05     0.19  -0.18  -0.24
    39   1     0.00   0.00   0.00     0.30  -0.27  -0.19    -0.24   0.21  -0.04
    40   1    -0.00   0.00   0.00    -0.23   0.23  -0.22     0.19  -0.19   0.02
                     82                     83                     84
                      A                      A                      A
 Frequencies --   1381.7009              1385.8788              1386.4311
 Red. masses --      5.0215                 5.4566                 5.0592
 Frc consts  --      5.6482                 6.1748                 5.7297
 IR Inten    --     17.4608                47.3903                 1.4470
  Atom  AN      X      Y      Z        X      Y      Z        X      Y      Z
     1  26     0.00   0.00   0.00     0.00  -0.00   0.00     0.00  -0.00  -0.00
     2   6    -0.19   0.20  -0.04    -0.06   0.05   0.02     0.15  -0.12  -0.16
     3   6     0.09  -0.10  -0.07     0.02  -0.02  -0.06    -0.00  -0.00   0.31
     4   6    -0.09   0.10   0.09     0.01  -0.01   0.04    -0.19   0.19  -0.15
     5   6     0.07  -0.08  -0.27    -0.02   0.01  -0.03     0.18  -0.15  -0.08
     6   6     0.13  -0.13   0.31     0.04  -0.04   0.04    -0.12   0.08   0.08
     7   1     0.00   0.00   0.16    -0.04   0.04   0.01     0.25  -0.25   0.11
     8   1    -0.21   0.23   0.19    -0.02   0.03  -0.02    -0.11   0.07   0.34
     9   1    -0.20   0.20  -0.46    -0.02   0.01  -0.09    -0.08   0.14   0.10
    10   1     0.20  -0.22  -0.19     0.08  -0.08  -0.02    -0.29   0.25  -0.04
    11   1     0.09  -0.10   0.07     0.01  -0.01   0.07     0.05  -0.05  -0.38
    12   6     0.03  -0.03  -0.01    -0.13   0.13  -0.09    -0.01   0.01  -0.04
    13   6    -0.03   0.03   0.07     0.10  -0.10  -0.13     0.01   0.00   0.03
    14   6    -0.01   0.02  -0.08    -0.02  -0.00   0.19    -0.02   0.02  -0.03
    15   6     0.02  -0.02   0.03     0.06  -0.04  -0.17     0.04  -0.04  -0.02
    16   6    -0.02   0.02  -0.02     0.03  -0.03   0.25    -0.01   0.02   0.06
    17   6     0.01  -0.00   0.02     0.00   0.00  -0.19     0.01  -0.00  -0.04
    18   6    -0.00   0.00  -0.01     0.07  -0.06   0.10     0.02  -0.02   0.02
    19   1     0.06  -0.07   0.11    -0.20   0.24  -0.28     0.01  -0.00   0.04
    20   1     0.06  -0.07  -0.08    -0.10   0.09   0.18     0.04  -0.05  -0.03
    21   1     0.02  -0.01   0.04    -0.20   0.18  -0.11    -0.04   0.04   0.01
    22  27     0.00  -0.00   0.00    -0.00   0.00   0.00     0.00  -0.00   0.00
    23   6    -0.00   0.00   0.01     0.07  -0.07  -0.07     0.02  -0.02  -0.02
    24   6     0.00  -0.00  -0.01    -0.06   0.06   0.01    -0.01   0.02  -0.00
    25   6    -0.01   0.01   0.01     0.07  -0.07  -0.00     0.01  -0.02   0.00
    26   6     0.01  -0.01   0.01    -0.07   0.08  -0.09    -0.01   0.02  -0.02
    27   6    -0.00   0.00  -0.01    -0.01   0.00   0.15    -0.01   0.00   0.04
    28   1    -0.01   0.01   0.01     0.03  -0.02  -0.19     0.01  -0.00  -0.05
    29   1     0.00  -0.01   0.01    -0.11   0.12  -0.03    -0.03   0.03  -0.00
    30   1     0.01  -0.01   0.00    -0.05   0.02   0.09    -0.01   0.00   0.03
    31   1     0.01  -0.01  -0.02    -0.00   0.02   0.13     0.00  -0.00   0.03
    32   1    -0.01   0.01  -0.01     0.13  -0.13   0.04     0.03  -0.03   0.01
    33   6     0.01  -0.01  -0.01    -0.10   0.09   0.08    -0.02   0.01   0.02
    34   6    -0.01   0.01   0.00     0.09  -0.06   0.01     0.02  -0.01  -0.00
    35   6     0.00  -0.00  -0.00    -0.07   0.05  -0.02    -0.02   0.02  -0.00
    36   1     0.01  -0.00  -0.00    -0.12   0.10   0.00    -0.04   0.03  -0.01
    37   1    -0.01   0.01  -0.00     0.03  -0.05  -0.11     0.00  -0.01  -0.03
    38   1    -0.00   0.00   0.01     0.01   0.03  -0.11     0.00   0.01  -0.03
    39   1    -0.02   0.02   0.00     0.15  -0.14   0.01     0.03  -0.02   0.01
    40   1     0.00  -0.01  -0.03     0.11  -0.11   0.05     0.04  -0.05  -0.01
                     85                     86                     87
                      A                      A                      A
 Frequencies --   1388.1990              1396.0616              1405.2757
 Red. masses --      4.7467                 4.8749                 5.7488
 Frc consts  --      5.3895                 5.5979                 6.6888
 IR Inten    --    139.9590                17.6788                 0.0900
  Atom  AN      X      Y      Z        X      Y      Z        X      Y      Z
     1  26     0.00  -0.00   0.00     0.00  -0.00  -0.00    -0.00   0.00   0.00
     2   6    -0.00   0.01  -0.04    -0.00   0.00  -0.00     0.00  -0.00  -0.00
     3   6     0.01  -0.02   0.05     0.00  -0.00  -0.00    -0.00   0.00   0.00
     4   6    -0.05   0.05  -0.01    -0.00   0.00   0.00    -0.00   0.00  -0.00
     5   6     0.04  -0.04  -0.06     0.00  -0.00  -0.00     0.00  -0.00   0.00
     6   6    -0.00  -0.00   0.07     0.00  -0.00   0.01    -0.00   0.00  -0.00
     7   1     0.05  -0.05   0.05     0.00  -0.00   0.00     0.00  -0.00   0.00
     8   1    -0.05   0.05   0.09    -0.00   0.00   0.00    -0.00   0.00   0.00
     9   1    -0.05   0.06  -0.05    -0.00   0.00  -0.01     0.00  -0.00   0.00
    10   1    -0.02   0.02  -0.04     0.00  -0.00  -0.00    -0.00   0.00   0.00
    11   1     0.02  -0.02  -0.06     0.00  -0.00  -0.00    -0.00  -0.00  -0.00
    12   6    -0.03   0.04   0.14     0.04  -0.04   0.01     0.06  -0.06   0.06
    13   6     0.05  -0.07  -0.27    -0.02   0.02   0.01    -0.06   0.05   0.00
    14   6     0.10  -0.10   0.28    -0.03   0.03  -0.02     0.05  -0.04   0.00
    15   6    -0.14   0.15  -0.03     0.04  -0.04   0.01    -0.07   0.06   0.06
    16   6     0.09  -0.10  -0.12     0.02  -0.02  -0.00     0.01  -0.01  -0.14
    17   6    -0.03   0.01   0.08    -0.05   0.06  -0.00    -0.02   0.01   0.19
    18   6    -0.06   0.06  -0.04     0.01  -0.02  -0.04    -0.06   0.06  -0.10
    19   1    -0.20   0.19  -0.40    -0.02   0.02   0.02     0.01  -0.03  -0.07
    20   1    -0.28   0.30   0.28    -0.03   0.03   0.01     0.01   0.00  -0.10
    21   1     0.07  -0.09  -0.11    -0.07   0.08   0.05     0.10  -0.10   0.01
    22  27    -0.00   0.00  -0.00    -0.00  -0.00  -0.00    -0.00  -0.00   0.00
    23   6    -0.05   0.04   0.03    -0.17   0.13  -0.08     0.17  -0.16  -0.13
    24   6     0.03  -0.04   0.02     0.07  -0.08   0.28    -0.12   0.13  -0.01
    25   6    -0.02   0.03  -0.02     0.14  -0.09  -0.25     0.12  -0.13   0.01
    26   6     0.02  -0.03   0.05    -0.17   0.13   0.03    -0.14   0.15  -0.18
    27   6     0.02  -0.01  -0.07     0.13  -0.09   0.01    -0.04   0.01   0.31
    28   1    -0.00  -0.00   0.10     0.11  -0.14   0.04     0.05  -0.02  -0.37
    29   1     0.07  -0.07  -0.00     0.21  -0.13  -0.17    -0.23   0.24  -0.03
    30   1     0.01   0.01  -0.07    -0.16   0.16  -0.31    -0.09   0.01   0.19
    31   1    -0.02   0.01  -0.04    -0.24   0.18   0.23     0.03   0.02   0.22
    32   1    -0.05   0.06  -0.00     0.14  -0.09   0.23     0.23  -0.24   0.06
    33   6     0.02  -0.01  -0.04     0.01  -0.02   0.04     0.07  -0.06  -0.08
    34   6    -0.02   0.01   0.01    -0.00   0.01  -0.12    -0.03   0.02   0.02
    35   6     0.06  -0.05  -0.00    -0.02   0.02   0.11     0.03  -0.02   0.02
    36   1     0.09  -0.09   0.05     0.08  -0.06  -0.01     0.12  -0.08  -0.02
    37   1     0.01  -0.00   0.07     0.11  -0.12   0.16    -0.04   0.07  -0.05
    38   1    -0.00  -0.02   0.08     0.15  -0.13  -0.12     0.06  -0.08  -0.04
    39   1    -0.01   0.00  -0.03     0.06  -0.05   0.03    -0.10   0.07  -0.05
    40   1    -0.14   0.16   0.09    -0.07   0.07  -0.06    -0.08   0.08  -0.02
                     88                     89                     90
                      A                      A                      A
 Frequencies --   1428.5740              1441.6655              1459.4514
 Red. masses --      4.2575                 3.2268                 2.6668
 Frc consts  --      5.1192                 3.9514                 3.3467
 IR Inten    --     22.7737                 5.8801                 9.6475
  Atom  AN      X      Y      Z        X      Y      Z        X      Y      Z
     1  26    -0.00   0.00   0.00     0.00  -0.00  -0.00     0.00  -0.00  -0.00
     2   6     0.00  -0.00   0.00    -0.00   0.00  -0.00     0.02  -0.01  -0.06
     3   6    -0.00   0.00  -0.00    -0.00   0.00   0.01    -0.03   0.04   0.07
     4   6     0.00  -0.00   0.00     0.00  -0.00  -0.00     0.06  -0.06  -0.01
     5   6    -0.00   0.00   0.00    -0.00   0.00   0.00    -0.05   0.04  -0.01
     6   6    -0.00   0.00  -0.00     0.00  -0.00   0.00     0.03  -0.03   0.07
     7   1    -0.00   0.00  -0.00    -0.01   0.01  -0.01    -0.13   0.13  -0.13
     8   1     0.00  -0.00  -0.00     0.00  -0.00  -0.01     0.01   0.00  -0.11
     9   1     0.00  -0.00   0.00    -0.01   0.00  -0.02    -0.09   0.09  -0.21
    10   1    -0.00   0.00   0.00    -0.00  -0.00  -0.01    -0.08   0.07  -0.05
    11   1    -0.00   0.00   0.00     0.00  -0.00  -0.02    -0.02   0.02  -0.22
    12   6    -0.03   0.03  -0.03    -0.07   0.08  -0.01    -0.04   0.04   0.04
    13   6     0.01  -0.01   0.04     0.09  -0.09  -0.03     0.07  -0.06  -0.04
    14   6     0.02  -0.02  -0.03    -0.08   0.07  -0.03    -0.06   0.05  -0.03
    15   6    -0.04   0.04   0.01     0.07  -0.07  -0.00     0.04  -0.04   0.03
    16   6    -0.01   0.01   0.00    -0.01   0.01   0.04     0.00  -0.00  -0.06
    17   6     0.07  -0.08   0.01     0.00   0.00  -0.04    -0.01   0.01   0.05
    18   6    -0.06   0.06   0.08    -0.11   0.10   0.03     0.02  -0.02  -0.02
    19   1     0.06  -0.06   0.05     0.03  -0.01   0.22     0.04  -0.03   0.19
    20   1     0.08  -0.09  -0.07    -0.07   0.07   0.24    -0.08   0.08   0.20
    21   1     0.12  -0.13  -0.04    -0.11   0.12   0.06    -0.05   0.06   0.08
    22  27     0.00  -0.00   0.00     0.00  -0.00  -0.00    -0.00  -0.00   0.00
    23   6    -0.06   0.05  -0.02     0.02  -0.02  -0.00    -0.03   0.03  -0.10
    24   6     0.03  -0.03   0.11    -0.02   0.02  -0.01     0.07  -0.07   0.09
    25   6     0.05  -0.04  -0.09     0.02  -0.02  -0.01    -0.09   0.08   0.03
    26   6    -0.06   0.05   0.01    -0.02   0.02  -0.01     0.07  -0.05  -0.07
    27   6     0.04  -0.03   0.00    -0.00   0.00   0.01    -0.03   0.01   0.15
    28   1     0.02  -0.05   0.01    -0.00   0.00   0.02     0.05  -0.01  -0.44
    29   1     0.06  -0.03  -0.05    -0.03   0.03   0.01     0.06  -0.03  -0.14
    30   1    -0.06   0.05  -0.10    -0.00  -0.01   0.05    -0.08   0.10  -0.36
    31   1    -0.08   0.06   0.08    -0.01   0.02   0.05     0.13  -0.10  -0.29
    32   1     0.04  -0.02   0.07     0.02  -0.02   0.02    -0.07   0.07  -0.18
    33   6    -0.05   0.07  -0.09     0.11  -0.11   0.04    -0.00   0.01  -0.03
    34   6     0.04  -0.07   0.31    -0.15   0.13  -0.07     0.02  -0.02   0.03
    35   6     0.09  -0.07  -0.29     0.17  -0.13  -0.07    -0.03   0.02   0.01
    36   1    -0.16   0.10   0.05     0.10  -0.11   0.18    -0.02   0.03  -0.05
    37   1    -0.25   0.26  -0.37     0.07  -0.06   0.45    -0.03   0.03  -0.10
    38   1    -0.30   0.27   0.26    -0.20   0.12   0.46     0.03  -0.02  -0.08
    39   1    -0.13   0.08  -0.10    -0.18   0.16   0.15    -0.00   0.00  -0.04
    40   1     0.11  -0.12   0.06     0.08  -0.08   0.09     0.03  -0.03   0.09
                     91                     92                     93
                      A                      A                      A
 Frequencies --   1460.2458              1461.2986              1462.9456
 Red. masses --      2.5839                 2.6910                 2.8370
 Frc consts  --      3.2463                 3.3856                 3.5774
 IR Inten    --      2.6609                 0.7504                 7.9754
  Atom  AN      X      Y      Z        X      Y      Z        X      Y      Z
     1  26     0.00  -0.00   0.00     0.00  -0.00  -0.00    -0.00  -0.00   0.00
     2   6     0.06  -0.05  -0.10     0.11  -0.11   0.00    -0.04   0.04  -0.07
     3   6    -0.07   0.07   0.08    -0.07   0.07  -0.13    -0.00   0.00   0.14
     4   6     0.11  -0.11   0.03     0.06  -0.05   0.14     0.03  -0.04  -0.08
     5   6    -0.07   0.06  -0.05     0.04  -0.05  -0.14    -0.07   0.07   0.06
     6   6     0.03  -0.03   0.12    -0.07   0.06   0.06     0.06  -0.06   0.04
     7   1    -0.27   0.27  -0.22    -0.25   0.24  -0.02    -0.00   0.01  -0.13
     8   1    -0.05   0.06  -0.10    -0.24   0.24   0.30     0.12  -0.12  -0.26
     9   1    -0.16   0.16  -0.32    -0.08   0.09   0.05    -0.05   0.04  -0.23
    10   1    -0.20   0.19  -0.04    -0.31   0.31   0.15     0.08  -0.08  -0.12
    11   1    -0.07   0.06  -0.27    -0.11   0.11   0.29     0.03  -0.03  -0.36
    12   6    -0.02   0.02   0.01     0.03  -0.03  -0.04     0.04  -0.04  -0.06
    13   6     0.03  -0.02  -0.01    -0.05   0.05   0.04    -0.08   0.08   0.06
    14   6    -0.02   0.02  -0.02     0.05  -0.04   0.02     0.08  -0.07   0.03
    15   6     0.01  -0.01   0.02    -0.04   0.04  -0.03    -0.06   0.06  -0.04
    16   6     0.00  -0.01  -0.03     0.00  -0.01   0.06     0.01  -0.01   0.09
    17   6    -0.00  -0.00   0.03     0.01  -0.01  -0.05     0.02  -0.02  -0.07
    18   6     0.01  -0.01  -0.01    -0.03   0.03   0.02    -0.04   0.04   0.02
    19   1     0.02  -0.02   0.08    -0.03   0.02  -0.15    -0.03   0.02  -0.23
    20   1    -0.03   0.02   0.08     0.07  -0.08  -0.18     0.12  -0.12  -0.28
    21   1    -0.01   0.01   0.03     0.06  -0.07  -0.07     0.11  -0.12  -0.11
    22  27     0.00   0.00  -0.00    -0.00   0.00  -0.00    -0.00   0.00  -0.00
    23   6     0.03  -0.03   0.07    -0.02   0.02  -0.03    -0.07   0.06   0.01
    24   6    -0.06   0.06  -0.06     0.03  -0.03   0.02     0.03  -0.03  -0.05
    25   6     0.07  -0.06  -0.03    -0.03   0.03   0.02    -0.03   0.02   0.08
    26   6    -0.05   0.04   0.05     0.02  -0.01  -0.03    -0.03   0.03  -0.07
    27   6     0.02  -0.01  -0.11    -0.00  -0.00   0.05     0.04  -0.04   0.04
    28   1    -0.04   0.01   0.33     0.02  -0.01  -0.14     0.07  -0.06  -0.10
    29   1    -0.05   0.03   0.11     0.05  -0.03  -0.05     0.20  -0.18  -0.06
    30   1     0.06  -0.07   0.27    -0.01   0.02  -0.10     0.08  -0.06   0.02
    31   1    -0.10   0.08   0.22     0.06  -0.05  -0.11     0.15  -0.12  -0.14
    32   1     0.05  -0.05   0.13    -0.00   0.00  -0.05     0.16  -0.14   0.04
    33   6    -0.01   0.01  -0.02     0.00  -0.01   0.03    -0.00  -0.00   0.05
    34   6     0.02  -0.02   0.01    -0.02   0.02  -0.03    -0.03   0.03  -0.05
    35   6    -0.02   0.02   0.01     0.03  -0.03  -0.01     0.05  -0.04  -0.01
    36   1    -0.01   0.01  -0.03     0.04  -0.04   0.06     0.07  -0.07   0.10
    37   1    -0.01   0.01  -0.07     0.04  -0.04   0.12     0.06  -0.06   0.18
    38   1     0.03  -0.02  -0.07    -0.03   0.02   0.09    -0.04   0.02   0.12
    39   1     0.02  -0.02  -0.03     0.01  -0.01   0.04     0.03  -0.03   0.05
    40   1     0.02  -0.02   0.04    -0.00   0.00  -0.07     0.00  -0.00  -0.10
                     94                     95                     96
                      A                      A                      A
 Frequencies --   1463.3942              1470.7578              1567.7844
 Red. masses --      2.6471                 2.7894                 5.5197
 Frc consts  --      3.3399                 3.5550                 7.9935
 IR Inten    --      9.0120                 2.4338               684.7012
  Atom  AN      X      Y      Z        X      Y      Z        X      Y      Z
     1  26     0.00   0.00  -0.00    -0.00   0.00  -0.00     0.00   0.00   0.00
     2   6     0.01  -0.01   0.03    -0.01   0.01   0.01     0.00  -0.00  -0.00
     3   6     0.01  -0.01  -0.06     0.01  -0.01  -0.01    -0.00  -0.00   0.00
     4   6    -0.02   0.02   0.03    -0.01   0.01  -0.00     0.00  -0.00   0.00
     5   6     0.03  -0.03  -0.02     0.01  -0.01   0.00    -0.00   0.00   0.00
     6   6    -0.03   0.02  -0.02    -0.00   0.00  -0.01    -0.00   0.00  -0.00
     7   1     0.02  -0.02   0.06     0.02  -0.02   0.02    -0.00   0.00  -0.00
     8   1    -0.04   0.04   0.11     0.01  -0.01   0.01    -0.00   0.00  -0.00
     9   1     0.03  -0.03   0.11     0.01  -0.01   0.03    -0.00  -0.00  -0.00
    10   1    -0.02   0.02   0.05     0.02  -0.02   0.00    -0.00   0.00   0.00
    11   1    -0.01   0.01   0.16     0.01  -0.01   0.02    -0.00   0.00  -0.00
    12   6    -0.04   0.05   0.02    -0.12   0.12  -0.07     0.07  -0.07   0.09
    13   6     0.05  -0.05  -0.02     0.05  -0.04   0.07     0.01  -0.02  -0.07
    14   6    -0.04   0.04  -0.03     0.01  -0.01  -0.08     0.01  -0.01   0.07
    15   6     0.02  -0.02   0.03    -0.09   0.09   0.06     0.08  -0.08  -0.06
    16   6     0.01  -0.01  -0.05     0.09  -0.10   0.00    -0.27   0.28  -0.04
    17   6     0.01  -0.01   0.04     0.08  -0.09   0.02     0.29  -0.27   0.04
    18   6     0.01  -0.00  -0.02    -0.09   0.09  -0.07    -0.10   0.10  -0.08
    19   1     0.04  -0.04   0.16     0.13  -0.13   0.18    -0.06   0.07  -0.08
    20   1    -0.04   0.04   0.15     0.11  -0.12  -0.02    -0.07   0.09   0.07
    21   1    -0.01   0.01   0.05     0.26  -0.27  -0.05    -0.24   0.26   0.03
    22  27    -0.00   0.00   0.00    -0.00   0.00  -0.00     0.00   0.00   0.00
    23   6    -0.12   0.10   0.07     0.02  -0.02  -0.01    -0.00   0.00  -0.00
    24   6     0.03  -0.02  -0.14    -0.01   0.00   0.03     0.00  -0.01   0.01
    25   6    -0.00  -0.01   0.14     0.00  -0.00  -0.03     0.01  -0.01  -0.01
    26   6    -0.10   0.09  -0.10     0.02  -0.02   0.02    -0.00   0.00   0.00
    27   6     0.09  -0.08   0.01    -0.02   0.01  -0.00    -0.00  -0.00   0.00
    28   1     0.11  -0.10   0.03    -0.02   0.02   0.00    -0.00  -0.00  -0.00
    29   1     0.36  -0.32  -0.04    -0.07   0.06   0.01    -0.00   0.00  -0.00
    30   1     0.19  -0.17   0.22    -0.04   0.03  -0.04    -0.01   0.00  -0.01
    31   1     0.23  -0.18  -0.13    -0.05   0.04   0.03    -0.01   0.00   0.01
    32   1     0.33  -0.31   0.17    -0.06   0.06  -0.03    -0.00   0.00   0.00
    33   6    -0.02   0.02  -0.02    -0.10   0.10   0.04    -0.11   0.10   0.05
    34   6     0.02  -0.02   0.02     0.03  -0.02  -0.07     0.01  -0.01  -0.03
    35   6    -0.02   0.02   0.01     0.01  -0.01   0.08     0.01  -0.01   0.03
    36   1     0.01  -0.01  -0.03     0.25  -0.25   0.12     0.25  -0.26   0.12
    37   1    -0.01   0.02  -0.08     0.11  -0.11   0.10     0.06  -0.05   0.06
    38   1     0.04  -0.03  -0.08     0.15  -0.13  -0.10     0.07  -0.06  -0.04
    39   1     0.03  -0.03  -0.04     0.27  -0.25  -0.07     0.26  -0.26  -0.05
    40   1     0.05  -0.05   0.09     0.29  -0.30   0.18    -0.24   0.25  -0.08
                     97                     98                     99
                      A                      A                      A
 Frequencies --   3215.8047              3217.2804              3223.6143
 Red. masses --      1.0883                 1.0886                 1.0888
 Frc consts  --      6.6310                 6.6392                 6.6661
 IR Inten    --      0.1035                 0.0954                 0.1535
  Atom  AN      X      Y      Z        X      Y      Z        X      Y      Z
     1  26    -0.00   0.00  -0.00     0.00  -0.00  -0.00    -0.00  -0.00  -0.00
     2   6     0.01  -0.01   0.03    -0.01   0.01  -0.04     0.00  -0.00   0.00
     3   6    -0.04   0.04  -0.00     0.01  -0.01   0.00    -0.00   0.00  -0.00
     4   6     0.02  -0.01  -0.05     0.01  -0.00  -0.02    -0.00   0.00   0.00
     5   6     0.01  -0.01   0.02     0.02  -0.02   0.03    -0.00   0.00  -0.00
     6   6     0.00  -0.00  -0.00    -0.03   0.03   0.03     0.00  -0.00  -0.00
     7   1    -0.18   0.16   0.56    -0.07   0.06   0.21     0.00  -0.00  -0.01
     8   1    -0.18   0.17  -0.22    -0.28   0.27  -0.34     0.01  -0.01   0.01
     9   1    -0.01   0.01   0.01     0.39  -0.36  -0.31    -0.01   0.01   0.01
    10   1    -0.05   0.06  -0.34     0.08  -0.08   0.49    -0.00   0.00  -0.02
    11   1     0.45  -0.43   0.06    -0.15   0.14  -0.02     0.01  -0.01   0.00
    12   6     0.00  -0.00  -0.00    -0.00   0.00   0.00    -0.01   0.01   0.03
    13   6     0.00  -0.00   0.00    -0.00   0.00  -0.00    -0.03   0.03  -0.04
    14   6    -0.00   0.00   0.00     0.00  -0.00  -0.00     0.03  -0.03  -0.02
    15   6    -0.00   0.00  -0.00     0.00  -0.00   0.00     0.00  -0.00   0.03
    16   6     0.00  -0.00   0.00     0.00  -0.00  -0.00    -0.00   0.00  -0.00
    17   6    -0.00   0.00  -0.00    -0.00  -0.00   0.00    -0.00   0.00   0.00
    18   6     0.00  -0.00  -0.00     0.00  -0.00  -0.00     0.00  -0.00  -0.00
    19   1     0.00  -0.00  -0.00    -0.01   0.01   0.01    -0.35   0.34   0.29
    20   1    -0.00   0.00  -0.00     0.01  -0.01   0.01     0.34  -0.33   0.41
    21   1     0.00  -0.00   0.00    -0.00   0.00  -0.01    -0.05   0.05  -0.31
    22  27     0.00  -0.00   0.00    -0.00  -0.00   0.00     0.00  -0.00   0.00
    23   6    -0.00   0.00  -0.00    -0.00   0.00  -0.00    -0.00   0.00  -0.00
    24   6    -0.00  -0.00   0.00    -0.00  -0.00   0.00    -0.00   0.00   0.00
    25   6     0.00  -0.00  -0.00    -0.00  -0.00   0.00     0.00  -0.00  -0.00
    26   6    -0.00   0.00   0.00    -0.00   0.00   0.00     0.00  -0.00  -0.00
    27   6     0.00  -0.00   0.00    -0.00   0.00   0.00    -0.00   0.00   0.00
    28   1    -0.00   0.00  -0.00    -0.00   0.00  -0.00     0.00  -0.00   0.00
    29   1     0.00  -0.00   0.00     0.00  -0.00   0.00     0.00  -0.00   0.00
    30   1     0.00  -0.00  -0.00    -0.00   0.00   0.00     0.00  -0.00  -0.00
    31   1    -0.00   0.00  -0.00    -0.00   0.00   0.00    -0.00   0.00  -0.00
    32   1     0.00  -0.00  -0.00     0.00  -0.00  -0.00    -0.00   0.00   0.00
    33   6     0.00  -0.00   0.00    -0.00   0.00  -0.00    -0.00   0.00  -0.00
    34   6     0.00  -0.00  -0.00    -0.00   0.00   0.00    -0.00   0.00   0.00
    35   6     0.00  -0.00   0.00     0.00  -0.00   0.00     0.00  -0.00   0.00
    36   1    -0.00   0.00   0.00    -0.00   0.00   0.00    -0.01   0.00   0.02
    37   1    -0.00   0.00   0.00     0.00  -0.00  -0.00     0.00  -0.00  -0.00
    38   1    -0.00   0.00  -0.00    -0.00   0.00  -0.00    -0.00   0.00  -0.00
    39   1    -0.00  -0.00  -0.00     0.00  -0.00   0.00     0.00  -0.00   0.02
    40   1    -0.00   0.00   0.00     0.00  -0.00  -0.01     0.11  -0.11  -0.39
                    100                    101                    102
                      A                      A                      A
 Frequencies --   3230.5746              3232.0666              3232.4858
 Red. masses --      1.0919                 1.0968                 1.0967
 Frc consts  --      6.7142                 6.7503                 6.7514
 IR Inten    --      1.3460                15.3357                14.3935
  Atom  AN      X      Y      Z        X      Y      Z        X      Y      Z
     1  26     0.00  -0.00   0.00    -0.00   0.00   0.00     0.00  -0.00   0.00
     2   6    -0.00   0.00  -0.00    -0.00   0.00  -0.01    -0.01   0.01  -0.06
     3   6     0.00  -0.00   0.00     0.04  -0.03   0.01    -0.02   0.02   0.00
     4   6     0.00  -0.00  -0.00     0.01  -0.01  -0.04     0.01  -0.01  -0.03
     5   6     0.00  -0.00   0.00     0.01  -0.01   0.01    -0.03   0.03  -0.03
     6   6     0.00  -0.00  -0.00     0.04  -0.03  -0.03     0.00  -0.00   0.00
     7   1    -0.00   0.00   0.00    -0.15   0.13   0.46    -0.11   0.10   0.34
     8   1    -0.00   0.00  -0.01    -0.11   0.10  -0.14     0.33  -0.32   0.40
     9   1    -0.00   0.00   0.00    -0.40   0.37   0.32    -0.03   0.03   0.02
    10   1     0.00  -0.00   0.00     0.02  -0.02   0.11     0.10  -0.10   0.61
    11   1    -0.01   0.01  -0.00    -0.39   0.37  -0.05     0.22  -0.21   0.02
    12   6    -0.01   0.01   0.05     0.00  -0.00  -0.00    -0.00   0.00   0.00
    13   6    -0.01   0.01  -0.02     0.00  -0.00   0.00    -0.00   0.00  -0.00
    14   6    -0.02   0.02   0.02     0.00  -0.00  -0.00    -0.00   0.00   0.00
    15   6    -0.01   0.01  -0.05     0.00  -0.00   0.00     0.00  -0.00  -0.00
    16   6    -0.00   0.00  -0.00    -0.00  -0.00  -0.00    -0.00   0.00  -0.00
    17   6    -0.00   0.00  -0.00    -0.00   0.00  -0.00    -0.00   0.00   0.00
    18   6    -0.00   0.00   0.00     0.00  -0.00  -0.00    -0.00   0.00   0.00
    19   1     0.29  -0.28  -0.25    -0.00   0.00   0.00     0.00  -0.00  -0.00
    20   1     0.18  -0.17   0.22    -0.00   0.00  -0.00     0.00  -0.00   0.00
    21   1     0.09  -0.08   0.55    -0.00   0.00  -0.01     0.00  -0.00   0.00
    22  27     0.00  -0.00  -0.00     0.00   0.00  -0.00     0.00  -0.00  -0.00
    23   6    -0.00   0.00  -0.00     0.00   0.00  -0.00     0.00  -0.00  -0.00
    24   6    -0.00  -0.00   0.00     0.00  -0.00  -0.00    -0.00   0.00   0.00
    25   6     0.00  -0.00  -0.00     0.00  -0.00  -0.00     0.00  -0.00   0.00
    26   6    -0.00   0.00   0.00     0.00   0.00   0.00     0.00  -0.00  -0.00
    27   6    -0.00  -0.00   0.00     0.00  -0.00   0.00    -0.00   0.00   0.00
    28   1     0.00   0.00   0.00    -0.00   0.00  -0.00     0.00  -0.00   0.00
    29   1     0.00  -0.00   0.00     0.00  -0.00   0.00     0.00  -0.00   0.00
    30   1     0.00  -0.00  -0.00    -0.00   0.00   0.00     0.00  -0.00  -0.00
    31   1    -0.00   0.00  -0.00     0.00  -0.00   0.00    -0.00   0.00  -0.00
    32   1     0.00  -0.00  -0.00     0.00  -0.00  -0.00    -0.00   0.00   0.00
    33   6    -0.00   0.00  -0.00     0.00  -0.00   0.00    -0.00   0.00  -0.00
    34   6    -0.00   0.00   0.00     0.00  -0.00  -0.00    -0.00   0.00   0.00
    35   6    -0.00   0.00  -0.00     0.00  -0.00   0.00    -0.00   0.00  -0.00
    36   1     0.02  -0.01  -0.05    -0.00   0.00   0.00     0.00  -0.00  -0.00
    37   1     0.00  -0.00  -0.00    -0.00   0.00   0.00     0.00  -0.00  -0.00
    38   1     0.01  -0.01   0.01    -0.00   0.00  -0.00     0.00  -0.00   0.00
    39   1     0.00  -0.00   0.03    -0.00   0.00  -0.00     0.00  -0.00   0.00
    40   1     0.16  -0.16  -0.53    -0.00   0.00   0.00     0.00  -0.00  -0.01
                    103                    104                    105
                      A                      A                      A
 Frequencies --   3239.3075              3245.3814              3247.7044
 Red. masses --      1.0969                 1.1059                 1.1027
 Frc consts  --      6.7813                 6.8628                 6.8529
 IR Inten    --      6.1006                 3.3852                 3.2270
  Atom  AN      X      Y      Z        X      Y      Z        X      Y      Z
     1  26    -0.00  -0.00   0.00    -0.00  -0.00   0.00    -0.00  -0.00  -0.00
     2   6     0.00  -0.00   0.00    -0.01   0.01  -0.04     0.00  -0.00   0.00
     3   6    -0.00   0.00   0.00    -0.03   0.03  -0.00     0.00  -0.00   0.00
     4   6     0.00  -0.00  -0.00    -0.01   0.01   0.04     0.00  -0.00  -0.00
     5   6    -0.00   0.00  -0.00     0.02  -0.02   0.03    -0.00   0.00  -0.00
     6   6    -0.00   0.00   0.00     0.03  -0.03  -0.02    -0.00   0.00   0.00
     7   1    -0.00   0.00   0.00     0.13  -0.11  -0.39    -0.00   0.00   0.01
     8   1     0.00  -0.00   0.00    -0.25   0.24  -0.30     0.01  -0.01   0.01
     9   1     0.00  -0.00  -0.00    -0.29   0.27   0.24     0.01  -0.01  -0.01
    10   1    -0.00   0.00  -0.00     0.07  -0.07   0.44    -0.00   0.00  -0.01
    11   1     0.00  -0.00   0.00     0.30  -0.29   0.04    -0.01   0.01  -0.00
    12   6     0.02  -0.02  -0.05    -0.00   0.00   0.00    -0.01   0.01   0.03
    13   6    -0.02   0.02  -0.02     0.00  -0.00   0.00     0.03  -0.03   0.03
    14   6     0.02  -0.02  -0.01     0.00  -0.00  -0.00     0.03  -0.03  -0.03
    15   6    -0.01   0.01  -0.05    -0.00   0.00  -0.00    -0.01   0.01  -0.04
    16   6    -0.00   0.00   0.00    -0.00   0.00   0.00    -0.00   0.00  -0.00
    17   6     0.00   0.00  -0.00     0.00  -0.00  -0.00    -0.00   0.00  -0.00
    18   6    -0.00   0.00   0.01    -0.00   0.00   0.00    -0.01   0.00   0.02
    19   1    -0.20   0.19   0.16    -0.01   0.01   0.01    -0.35   0.33   0.29
    20   1     0.23  -0.22   0.27    -0.01   0.01  -0.01    -0.30   0.29  -0.36
    21   1     0.10  -0.09   0.60     0.00  -0.00   0.01     0.06  -0.06   0.38
    22  27     0.00  -0.00  -0.00    -0.00   0.00  -0.00     0.00  -0.00   0.00
    23   6     0.00  -0.00   0.00     0.00  -0.00   0.00    -0.00   0.00  -0.00
    24   6    -0.00   0.00   0.00     0.00  -0.00  -0.00    -0.00   0.00   0.00
    25   6     0.00  -0.00   0.00     0.00  -0.00   0.00     0.00  -0.00   0.00
    26   6    -0.00   0.00   0.00     0.00  -0.00  -0.00     0.00  -0.00  -0.00
    27   6     0.00  -0.00   0.00    -0.00   0.00  -0.00    -0.00   0.00   0.00
    28   1    -0.00   0.00  -0.00     0.00  -0.00   0.00     0.01  -0.01   0.00
    29   1    -0.00   0.00  -0.00    -0.00   0.00  -0.00     0.00  -0.00   0.02
    30   1     0.00  -0.00  -0.00    -0.00   0.00   0.00     0.04  -0.03  -0.03
    31   1    -0.00   0.00  -0.00    -0.00   0.00  -0.00    -0.04   0.03  -0.05
    32   1     0.00  -0.00  -0.00    -0.00   0.00   0.00    -0.02   0.01   0.05
    33   6     0.00  -0.00   0.00    -0.00   0.00  -0.00     0.00  -0.00   0.00
    34   6     0.00  -0.00  -0.00     0.00  -0.00   0.00     0.01  -0.01  -0.00
    35   6    -0.00   0.00  -0.00    -0.00   0.00  -0.00    -0.01   0.01  -0.01
    36   1     0.03  -0.01  -0.07     0.00  -0.00  -0.00     0.06  -0.04  -0.17
    37   1    -0.02   0.01   0.01    -0.00   0.00   0.00    -0.06   0.06   0.05
    38   1     0.02  -0.02   0.02     0.00  -0.00   0.00     0.09  -0.09   0.11
    39   1    -0.01   0.01  -0.04     0.00  -0.00   0.00    -0.00   0.00  -0.01
    40   1    -0.16   0.16   0.53     0.00  -0.00  -0.01     0.10  -0.10  -0.34
                    106                    107                    108
                      A                      A                      A
 Frequencies --   3248.0208              3248.3075              3249.3289
 Red. masses --      1.0918                 1.0923                 1.0919
 Frc consts  --      6.7863                 6.7905                 6.7923
 IR Inten    --      0.5591                 0.1393                 0.0504
  Atom  AN      X      Y      Z        X      Y      Z        X      Y      Z
     1  26     0.00   0.00  -0.00     0.00   0.00  -0.00    -0.00  -0.00   0.00
     2   6     0.00  -0.00   0.00    -0.00   0.00  -0.00     0.00  -0.00   0.00
     3   6     0.00  -0.00   0.00    -0.00   0.00  -0.00     0.00  -0.00   0.00
     4   6     0.00  -0.00  -0.00    -0.00   0.00   0.00     0.00  -0.00  -0.00
     5   6    -0.00   0.00  -0.00     0.00  -0.00   0.00    -0.00   0.00  -0.00
     6   6    -0.00   0.00   0.00     0.00  -0.00  -0.00    -0.00   0.00   0.00
     7   1    -0.00   0.00   0.00     0.00  -0.00  -0.00    -0.00   0.00   0.00
     8   1     0.00  -0.00   0.00    -0.00   0.00  -0.00     0.00  -0.00   0.00
     9   1     0.00  -0.00  -0.00    -0.00   0.00   0.00     0.00  -0.00  -0.00
    10   1    -0.00   0.00  -0.00     0.00  -0.00   0.00    -0.00   0.00  -0.00
    11   1    -0.00   0.00  -0.00     0.00  -0.00   0.00    -0.00   0.00  -0.00
    12   6     0.00  -0.00  -0.00     0.00  -0.00  -0.00    -0.00   0.00   0.00
    13   6    -0.00   0.00  -0.00    -0.01   0.01  -0.01     0.00  -0.00   0.00
    14   6    -0.00   0.00   0.00    -0.01   0.01   0.01     0.00  -0.00  -0.00
    15   6     0.00  -0.00   0.00     0.00  -0.00   0.01    -0.00   0.00  -0.01
    16   6     0.00  -0.00  -0.00     0.00  -0.00  -0.00    -0.00   0.00   0.00
    17   6    -0.00   0.00  -0.00     0.00  -0.00  -0.00    -0.00  -0.00   0.00
    18   6    -0.00   0.00   0.00    -0.01   0.00   0.02     0.01  -0.00  -0.02
    19   1     0.02  -0.02  -0.02     0.09  -0.09  -0.08    -0.03   0.03   0.02
    20   1     0.02  -0.02   0.02     0.06  -0.06   0.08    -0.01   0.01  -0.02
    21   1    -0.01   0.01  -0.03    -0.02   0.02  -0.14     0.01  -0.01   0.07
    22  27     0.00  -0.00   0.00    -0.00   0.00   0.00     0.00   0.00   0.00
    23   6     0.00  -0.01   0.04    -0.00   0.00  -0.03    -0.00   0.00  -0.03
    24   6     0.01  -0.00  -0.01    -0.02   0.02   0.02    -0.03   0.02   0.02
    25   6     0.01  -0.01   0.02     0.02  -0.01   0.02     0.02  -0.02   0.03
    26   6     0.02  -0.01  -0.04     0.00  -0.00  -0.01     0.01  -0.01  -0.02
    27   6    -0.04   0.04  -0.01     0.01  -0.01   0.00     0.00  -0.00   0.00
    28   1     0.46  -0.45   0.08    -0.07   0.07  -0.01    -0.02   0.02  -0.01
    29   1    -0.04   0.08  -0.43     0.02  -0.06   0.30     0.02  -0.06   0.31
    30   1    -0.07   0.05   0.05     0.27  -0.20  -0.18     0.32  -0.25  -0.22
    31   1    -0.13   0.12  -0.17    -0.19   0.16  -0.23    -0.25   0.21  -0.31
    32   1    -0.18   0.15   0.49    -0.05   0.04   0.15    -0.09   0.08   0.25
    33   6    -0.00   0.00  -0.00     0.00  -0.00   0.02    -0.00   0.00  -0.02
    34   6     0.00  -0.00  -0.00     0.03  -0.02  -0.02    -0.02   0.02   0.02
    35   6    -0.00   0.00  -0.00    -0.02   0.02  -0.02     0.02  -0.02   0.02
    36   1     0.02  -0.01  -0.05     0.08  -0.05  -0.22    -0.08   0.04   0.21
    37   1    -0.02   0.02   0.01    -0.29   0.27   0.24     0.24  -0.22  -0.20
    38   1     0.03  -0.04   0.04     0.22  -0.24   0.29    -0.19   0.21  -0.25
    39   1     0.00  -0.00   0.00    -0.04   0.04  -0.27     0.03  -0.03   0.21
    40   1    -0.01   0.01   0.02    -0.01   0.02   0.05    -0.00   0.00   0.00
                    109                    110                    111
                      A                      A                      A
 Frequencies --   3254.4622              3260.5505              3260.6917
 Red. masses --      1.0942                 1.0976                 1.0979
 Frc consts  --      6.8283                 6.8749                 6.8776
 IR Inten    --      1.4096                 0.0297                 0.0834
  Atom  AN      X      Y      Z        X      Y      Z        X      Y      Z
     1  26    -0.00  -0.00   0.00     0.00   0.00  -0.00    -0.00  -0.00  -0.00
     2   6     0.00  -0.00   0.00     0.00  -0.00   0.00     0.00  -0.00   0.00
     3   6     0.00  -0.00  -0.00    -0.00   0.00  -0.00     0.00  -0.00  -0.00
     4   6     0.00  -0.00  -0.00    -0.00   0.00   0.00     0.00  -0.00  -0.00
     5   6    -0.00   0.00  -0.00     0.00  -0.00   0.00     0.00   0.00  -0.00
     6   6    -0.00   0.00   0.00    -0.00   0.00   0.00    -0.00   0.00  -0.00
     7   1    -0.00   0.00   0.00     0.00  -0.00  -0.00    -0.00   0.00   0.00
     8   1     0.00  -0.00   0.00    -0.00   0.00  -0.00     0.00  -0.00   0.00
     9   1     0.00  -0.00  -0.00     0.00  -0.00  -0.00     0.00  -0.00  -0.00
    10   1    -0.00   0.00  -0.00    -0.00   0.00  -0.00    -0.00   0.00  -0.00
    11   1    -0.00   0.00  -0.00     0.00  -0.00  -0.00    -0.00   0.00  -0.00
    12   6    -0.00   0.00   0.01    -0.00   0.00   0.00     0.00  -0.00  -0.00
    13   6     0.00  -0.00   0.00     0.00  -0.00  -0.00    -0.00   0.00  -0.00
    14   6     0.00  -0.00  -0.00    -0.00   0.00   0.00    -0.00   0.00   0.00
    15   6    -0.00   0.00  -0.01     0.00  -0.00   0.00     0.00  -0.00   0.00
    16   6    -0.00   0.00   0.00     0.00  -0.00   0.00     0.00  -0.00   0.00
    17   6     0.00  -0.00   0.00     0.00  -0.00  -0.00    -0.00   0.00  -0.00
    18   6     0.02  -0.01  -0.05    -0.01   0.01   0.02    -0.00   0.00   0.00
    19   1    -0.04   0.03   0.03     0.00  -0.00  -0.00     0.00  -0.00  -0.00
    20   1    -0.03   0.03  -0.03    -0.00   0.00  -0.00     0.00  -0.00   0.00
    21   1     0.02  -0.02   0.10    -0.00   0.00  -0.02    -0.00   0.00  -0.00
    22  27    -0.00   0.00   0.00     0.00  -0.00   0.00     0.00  -0.00  -0.00
    23   6     0.00  -0.00   0.00    -0.00   0.01  -0.05     0.00  -0.00  -0.01
    24   6    -0.00  -0.00   0.00     0.01  -0.01  -0.01    -0.04   0.03   0.03
    25   6    -0.00   0.00  -0.00    -0.02   0.02  -0.03    -0.02   0.01  -0.03
    26   6     0.00  -0.00  -0.00     0.01  -0.01  -0.04    -0.01   0.01   0.03
    27   6    -0.00   0.00  -0.00    -0.01   0.01   0.00    -0.04   0.04  -0.01
    28   1     0.04  -0.04   0.01     0.10  -0.09   0.01     0.43  -0.42   0.08
    29   1    -0.00   0.00  -0.01     0.04  -0.10   0.54     0.00  -0.01   0.08
    30   1     0.00  -0.00  -0.00    -0.15   0.11   0.10     0.41  -0.31  -0.28
    31   1     0.01  -0.01   0.01     0.24  -0.21   0.30     0.20  -0.17   0.26
    32   1    -0.01   0.01   0.02    -0.15   0.13   0.40     0.12  -0.10  -0.35
    33   6     0.01  -0.01   0.05     0.00  -0.00   0.03    -0.00   0.00  -0.00
    34   6     0.02  -0.02  -0.02    -0.01   0.01   0.01    -0.00   0.00   0.00
    35   6     0.02  -0.02   0.02     0.01  -0.01   0.01     0.00  -0.00   0.00
    36   1    -0.21   0.11   0.55     0.10  -0.06  -0.27     0.01  -0.01  -0.03
    37   1    -0.27   0.25   0.23     0.10  -0.09  -0.08     0.00  -0.00  -0.00
    38   1    -0.19   0.20  -0.24    -0.09   0.10  -0.12    -0.00   0.00  -0.00
    39   1    -0.08   0.08  -0.53    -0.05   0.04  -0.29     0.00  -0.00   0.02
    40   1     0.02  -0.02  -0.06     0.00  -0.00  -0.01    -0.00   0.00   0.00
                    112                    113                    114
                      A                      A                      A
 Frequencies --   3261.3114              3268.4018              3271.1668
 Red. masses --      1.0972                 1.1050                 1.1074
 Frc consts  --      6.8759                 6.9550                 6.9819
 IR Inten    --      0.1820                 0.2420                 0.9266
  Atom  AN      X      Y      Z        X      Y      Z        X      Y      Z
     1  26    -0.00  -0.00   0.00     0.00   0.00   0.00     0.00   0.00   0.00
     2   6    -0.00   0.00  -0.00    -0.00   0.00  -0.00    -0.00   0.00  -0.00
     3   6    -0.00   0.00   0.00    -0.00   0.00  -0.00    -0.00   0.00  -0.00
     4   6     0.00  -0.00  -0.00    -0.00   0.00   0.00    -0.00   0.00   0.00
     5   6    -0.00   0.00  -0.00     0.00  -0.00   0.00     0.00  -0.00   0.00
     6   6     0.00  -0.00  -0.00     0.00  -0.00  -0.00     0.00  -0.00  -0.00
     7   1    -0.00   0.00   0.00     0.00  -0.00  -0.00     0.00  -0.00  -0.00
     8   1     0.00  -0.00   0.00    -0.00   0.00  -0.00    -0.00   0.00  -0.00
     9   1    -0.00   0.00   0.00    -0.00   0.00   0.00    -0.00   0.00   0.00
    10   1     0.00  -0.00   0.00     0.00  -0.00   0.00     0.00  -0.00   0.00
    11   1     0.00  -0.00   0.00     0.00  -0.00   0.00     0.00  -0.00   0.00
    12   6     0.00  -0.00  -0.00     0.00  -0.00  -0.00     0.00  -0.00  -0.00
    13   6    -0.00   0.00  -0.00    -0.00   0.00  -0.00    -0.00   0.00  -0.00
    14   6     0.00  -0.00  -0.00    -0.00   0.00   0.00    -0.00   0.00   0.00
    15   6    -0.00   0.00  -0.00     0.00  -0.00   0.00     0.00  -0.00   0.00
    16   6     0.00   0.00  -0.00     0.00  -0.00  -0.00     0.00  -0.00   0.00
    17   6    -0.00   0.00   0.00    -0.00   0.00  -0.00    -0.00   0.00   0.00
    18   6     0.02  -0.01  -0.04    -0.01   0.01   0.03    -0.00   0.00   0.00
    19   1    -0.01   0.01   0.00     0.01  -0.01  -0.00     0.00  -0.00  -0.00
    20   1     0.00  -0.00   0.00     0.00  -0.00   0.01     0.00  -0.00   0.00
    21   1     0.01  -0.01   0.04    -0.01   0.01  -0.03    -0.00   0.00  -0.00
    22  27    -0.00  -0.00   0.00    -0.00  -0.00  -0.00     0.00   0.00   0.00
    23   6    -0.00   0.01  -0.03     0.00  -0.00   0.00    -0.00   0.01  -0.04
    24   6     0.01  -0.01  -0.00    -0.00   0.00   0.00     0.03  -0.02  -0.02
    25   6    -0.01   0.01  -0.01    -0.00   0.00  -0.00     0.02  -0.02   0.03
    26   6     0.01  -0.01  -0.02     0.00  -0.00  -0.00    -0.01   0.01   0.04
    27   6    -0.01   0.00   0.00     0.00  -0.00   0.00    -0.03   0.03  -0.00
    28   1     0.05  -0.05   0.01    -0.02   0.02  -0.00     0.29  -0.29   0.05
    29   1     0.02  -0.06   0.30    -0.00   0.00  -0.02     0.03  -0.08   0.43
    30   1    -0.08   0.06   0.05     0.01  -0.01  -0.01    -0.33   0.25   0.23
    31   1     0.14  -0.12   0.17     0.00  -0.00   0.01    -0.26   0.22  -0.32
    32   1    -0.08   0.07   0.22    -0.01   0.01   0.02     0.14  -0.12  -0.39
    33   6    -0.01   0.01  -0.05    -0.01   0.01  -0.04    -0.00   0.00  -0.00
    34   6     0.02  -0.02  -0.01     0.03  -0.03  -0.03     0.00  -0.00  -0.00
    35   6    -0.02   0.02  -0.02     0.03  -0.03   0.04     0.00  -0.00   0.00
    36   1    -0.17   0.10   0.46     0.13  -0.07  -0.35     0.00  -0.00  -0.01
    37   1    -0.17   0.16   0.14    -0.36   0.34   0.30    -0.01   0.01   0.01
    38   1     0.18  -0.20   0.23    -0.29   0.32  -0.38    -0.01   0.01  -0.02
    39   1     0.09  -0.08   0.55     0.07  -0.06   0.41     0.00  -0.00   0.02
    40   1    -0.01   0.01   0.02    -0.01   0.01   0.02    -0.00   0.00   0.00

 -------------------
 - Thermochemistry -
 -------------------
 Temperature   298.150 Kelvin.  Pressure   1.00000 Atm.
 Atom     1 has atomic number 26 and mass  55.93494
 Atom     2 has atomic number  6 and mass  12.00000
 Atom     3 has atomic number  6 and mass  12.00000
 Atom     4 has atomic number  6 and mass  12.00000
 Atom     5 has atomic number  6 and mass  12.00000
 Atom     6 has atomic number  6 and mass  12.00000
 Atom     7 has atomic number  1 and mass   1.00783
 Atom     8 has atomic number  1 and mass   1.00783
 Atom     9 has atomic number  1 and mass   1.00783
 Atom    10 has atomic number  1 and mass   1.00783
 Atom    11 has atomic number  1 and mass   1.00783
 Atom    12 has atomic number  6 and mass  12.00000
 Atom    13 has atomic number  6 and mass  12.00000
 Atom    14 has atomic number  6 and mass  12.00000
 Atom    15 has atomic number  6 and mass  12.00000
 Atom    16 has atomic number  6 and mass  12.00000
 Atom    17 has atomic number  6 and mass  12.00000
 Atom    18 has atomic number  6 and mass  12.00000
 Atom    19 has atomic number  1 and mass   1.00783
 Atom    20 has atomic number  1 and mass   1.00783
 Atom    21 has atomic number  1 and mass   1.00783
 Atom    22 has atomic number 27 and mass  58.93320
 Atom    23 has atomic number  6 and mass  12.00000
 Atom    24 has atomic number  6 and mass  12.00000
 Atom    25 has atomic number  6 and mass  12.00000
 Atom    26 has atomic number  6 and mass  12.00000
 Atom    27 has atomic number  6 and mass  12.00000
 Atom    28 has atomic number  1 and mass   1.00783
 Atom    29 has atomic number  1 and mass   1.00783
 Atom    30 has atomic number  1 and mass   1.00783
 Atom    31 has atomic number  1 and mass   1.00783
 Atom    32 has atomic number  1 and mass   1.00783
 Atom    33 has atomic number  6 and mass  12.00000
 Atom    34 has atomic number  6 and mass  12.00000
 Atom    35 has atomic number  6 and mass  12.00000
 Atom    36 has atomic number  1 and mass   1.00783
 Atom    37 has atomic number  1 and mass   1.00783
 Atom    38 has atomic number  1 and mass   1.00783
 Atom    39 has atomic number  1 and mass   1.00783
 Atom    40 has atomic number  1 and mass   1.00783
 Molecular mass:   373.00899 amu.
 Principal axes and moments of inertia in atomic units:
                           1         2         3
     Eigenvalues --  2605.03508********************
           X            0.03925   0.99250  -0.11573
           Y            0.99905  -0.03677   0.02343
           Z           -0.01899   0.11654   0.99300
 This molecule is an asymmetric top.
 Rotational symmetry number  1.
 Warning -- assumption of classical behavior for rotation
           may cause significant error
 Rotational temperatures (Kelvin)      0.03325     0.00654     0.00609
 Rotational constants (GHZ):           0.69279     0.13625     0.12690
 Zero-point vibrational energy     830223.1 (Joules/Mol)
                                  198.42807 (Kcal/Mol)
 Warning -- explicit consideration of  29 degrees of freedom as
           vibrations may cause significant error
 Vibrational temperatures:     28.60    32.61    45.72    67.56    75.55
          (Kelvin)             87.92   135.78   152.25   222.91   232.25
                              244.06   276.86   297.79   329.10   389.94
                              461.63   489.81   517.08   545.82   596.12
                              607.25   688.48   700.64   726.59   851.41
                              862.43   871.80   888.20   892.27   901.67
                              904.03  1004.22  1075.56  1101.69  1105.13
                             1113.35  1121.78  1201.63  1207.45  1220.51
                             1226.17  1227.71  1228.50  1232.42  1234.03
                             1243.13  1258.24  1261.43  1264.62  1270.29
                             1276.87  1279.85  1285.40  1323.70  1354.46
                             1367.65  1370.12  1371.47  1468.53  1471.62
                             1474.29  1483.08  1486.59  1514.64  1531.18
                             1532.01  1532.89  1536.39  1540.90  1547.07
                             1554.23  1562.57  1642.26  1649.15  1652.85
                             1749.68  1815.46  1840.82  1851.04  1916.04
                             1947.56  1987.96  1993.97  1994.77  1997.31
                             2008.62  2021.88  2055.40  2074.24  2099.83
                             2100.97  2102.48  2104.85  2105.50  2116.09
                             2255.69  4626.83  4628.95  4638.06  4648.08
                             4650.22  4650.83  4660.64  4669.38  4672.72
                             4673.18  4673.59  4675.06  4682.45  4691.20
                             4691.41  4692.30  4702.50  4706.48
 
 Zero-point correction=                           0.316215 (Hartree/Particle)
 Thermal correction to Energy=                    0.335854
 Thermal correction to Enthalpy=                  0.336798
 Thermal correction to Gibbs Free Energy=         0.263500
 Sum of electronic and zero-point Energies=          -3418.778035
 Sum of electronic and thermal Energies=             -3418.758397
 Sum of electronic and thermal Enthalpies=           -3418.757453
 Sum of electronic and thermal Free Energies=        -3418.830751
 
                     E (Thermal)             CV                S
                      KCal/Mol        Cal/Mol-Kelvin    Cal/Mol-Kelvin
 Total                  210.751             77.588            154.268
 Electronic               0.000              0.000              3.198
 Translational            0.889              2.981             43.642
 Rotational               0.889              2.981             34.550
 Vibrational            208.974             71.627             72.878
 Vibration     1          0.593              1.986              6.647
 Vibration     2          0.593              1.985              6.386
 Vibration     3          0.594              1.983              5.715
 Vibration     4          0.595              1.979              4.942
 Vibration     5          0.596              1.977              4.720
 Vibration     6          0.597              1.973              4.421
 Vibration     7          0.603              1.953              3.567
 Vibration     8          0.605              1.945              3.344
 Vibration     9          0.620              1.897              2.611
 Vibration    10          0.622              1.890              2.533
 Vibration    11          0.625              1.880              2.440
 Vibration    12          0.634              1.850              2.204
 Vibration    13          0.641              1.830              2.070
 Vibration    14          0.651              1.797              1.889
 Vibration    15          0.675              1.727              1.590
 Vibration    16          0.706              1.634              1.306
 Vibration    17          0.720              1.595              1.210
 Vibration    18          0.734              1.556              1.125
 Vibration    19          0.749              1.514              1.042
 Vibration    20          0.778              1.439              0.911
 Vibration    21          0.784              1.422              0.885
 Vibration    22          0.835              1.298              0.714
 Vibration    23          0.843              1.279              0.692
 Vibration    24          0.860              1.239              0.646
 Vibration    25          0.949              1.049              0.464
 Vibration    26          0.957              1.033              0.451
 Vibration    27          0.965              1.019              0.440
 Vibration    28          0.977              0.995              0.421
 Vibration    29          0.980              0.989              0.416
                       Q            Log10(Q)             Ln(Q)
 Total Bot       0.628884-121       -121.201429       -279.076604
 Total V=0       0.176753D+25         24.247367         55.831626
 Vib (Bot)       0.560136-137       -137.251706       -316.033733
 Vib (Bot)    1  0.104224D+02          1.017968          2.343958
 Vib (Bot)    2  0.913880D+01          0.960889          2.212529
 Vib (Bot)    3  0.651521D+01          0.813929          1.874140
 Vib (Bot)    4  0.440346D+01          0.643794          1.482390
 Vib (Bot)    5  0.393573D+01          0.595025          1.370096
 Vib (Bot)    6  0.337892D+01          0.528778          1.217557
 Vib (Bot)    7  0.217700D+01          0.337858          0.777948
 Vib (Bot)    8  0.193717D+01          0.287169          0.661230
 Vib (Bot)    9  0.130688D+01          0.116235          0.267641
 Vib (Bot)   10  0.125186D+01          0.097557          0.224634
 Vib (Bot)   11  0.118817D+01          0.074880          0.172417
 Vib (Bot)   12  0.103914D+01          0.016675          0.038396
 Vib (Bot)   13  0.960759D+00         -0.017385         -0.040031
 Vib (Bot)   14  0.861550D+00         -0.064720         -0.149022
 Vib (Bot)   15  0.712719D+00         -0.147082         -0.338668
 Vib (Bot)   16  0.585595D+00         -0.232402         -0.535127
 Vib (Bot)   17  0.545278D+00         -0.263382         -0.606459
 Vib (Bot)   18  0.510215D+00         -0.292247         -0.672923
 Vib (Bot)   19  0.476818D+00         -0.321647         -0.740620
 Vib (Bot)   20  0.425624D+00         -0.370974         -0.854199
 Vib (Bot)   21  0.415370D+00         -0.381565         -0.878586
 Vib (Bot)   22  0.349953D+00         -0.455990         -1.049957
 Vib (Bot)   23  0.341385D+00         -0.466755         -1.074744
 Vib (Bot)   24  0.324001D+00         -0.489454         -1.127010
 Vib (Bot)   25  0.254469D+00         -0.594365         -1.368576
 Vib (Bot)   26  0.249258D+00         -0.603351         -1.389267
 Vib (Bot)   27  0.244926D+00         -0.610966         -1.406801
 Vib (Bot)   28  0.237560D+00         -0.624228         -1.437337
 Vib (Bot)   29  0.235773D+00         -0.627506         -1.444887
 Vib (V=0)       0.157431D+09          8.197090         18.874498
 Vib (V=0)    1  0.109344D+02          1.038795          2.391913
 Vib (V=0)    2  0.965247D+01          0.984638          2.267214
 Vib (V=0)    3  0.703437D+01          0.847225          1.950808
 Vib (V=0)    4  0.493175D+01          0.693001          1.595694
 Vib (V=0)    5  0.446736D+01          0.650051          1.496798
 Vib (V=0)    6  0.391572D+01          0.592811          1.364998
 Vib (V=0)    7  0.273368D+01          0.436748          1.005649
 Vib (V=0)    8  0.250066D+01          0.398055          0.916555
 Vib (V=0)    9  0.189926D+01          0.278585          0.641465
 Vib (V=0)   10  0.184802D+01          0.266707          0.614116
 Vib (V=0)   11  0.178909D+01          0.252632          0.581707
 Vib (V=0)   12  0.165318D+01          0.218319          0.502699
 Vib (V=0)   13  0.158308D+01          0.199502          0.459371
 Vib (V=0)   14  0.149613D+01          0.174968          0.402879
 Vib (V=0)   15  0.137061D+01          0.136915          0.315258
 Vib (V=0)   16  0.127001D+01          0.103809          0.239028
 Vib (V=0)   17  0.123982D+01          0.093357          0.214963
 Vib (V=0)   18  0.121437D+01          0.084350          0.194223
 Vib (V=0)   19  0.119091D+01          0.075879          0.174717
 Vib (V=0)   20  0.115662D+01          0.063192          0.145506
 Vib (V=0)   21  0.115002D+01          0.060707          0.139783
 Vib (V=0)   22  0.111030D+01          0.045441          0.104631
 Vib (V=0)   23  0.110543D+01          0.043531          0.100233
 Vib (V=0)   24  0.109580D+01          0.039731          0.091484
 Vib (V=0)   25  0.106103D+01          0.025728          0.059240
 Vib (V=0)   26  0.105869D+01          0.024767          0.057028
 Vib (V=0)   27  0.105677D+01          0.023979          0.055213
 Vib (V=0)   28  0.105357D+01          0.022661          0.052180
 Vib (V=0)   29  0.105280D+01          0.022346          0.051454
 Electronic      0.500000D+01          0.698970          1.609438
 Translational   0.283161D+09          8.452033         19.461525
 Rotational      0.793002D+07          6.899274         15.886166
 -------------------------------------------------------------------
 Center     Atomic                   Forces (Hartrees/Bohr)
 Number     Number              X              Y              Z
 -------------------------------------------------------------------
      1       26           0.000288737   -0.000435355   -0.000220997
      2        6           0.000006933    0.000103964    0.000164464
      3        6          -0.000273214    0.000004404   -0.000159104
      4        6          -0.000038597   -0.000013370    0.000044655
      5        6           0.000013440   -0.000077058   -0.000077018
      6        6          -0.000051794    0.000208436    0.000216088
      7        1          -0.000005526   -0.000000758    0.000010384
      8        1           0.000001033    0.000018453    0.000008655
      9        1          -0.000007470    0.000008384    0.000005073
     10        1          -0.000022150   -0.000010619    0.000013646
     11        1          -0.000010057   -0.000003744    0.000012992
     12        6          -0.000011692   -0.000019507    0.000012859
     13        6           0.000101829   -0.000036186   -0.000095374
     14        6          -0.000021074    0.000202499    0.000226965
     15        6           0.000007768    0.000021554    0.000114382
     16        6          -0.000249677   -0.000015354   -0.000131685
     17        6           0.000021063   -0.000022499   -0.000036805
     18        6           0.000019911    0.000005877   -0.000004323
     19        1          -0.000018381   -0.000016787   -0.000005948
     20        1          -0.000018039   -0.000027604   -0.000005774
     21        1          -0.000001606    0.000004329   -0.000001207
     22       27          -0.000086626    0.000114626   -0.000009574
     23        6           0.000033190    0.000009165   -0.000013788
     24        6           0.000047255    0.000009302   -0.000028451
     25        6           0.000042991   -0.000020849   -0.000026567
     26        6           0.000035716   -0.000034567   -0.000010591
     27        6           0.000032985   -0.000013937   -0.000000596
     28        1           0.000009701   -0.000000835   -0.000020322
     29        1           0.000018283   -0.000005037   -0.000007463
     30        1           0.000015020   -0.000000176    0.000009702
     31        1           0.000002805    0.000010735    0.000003839
     32        1          -0.000000818    0.000009523   -0.000013694
     33        6           0.000051730    0.000004316    0.000000312
     34        6           0.000033425   -0.000009253    0.000025758
     35        6           0.000011749    0.000002596    0.000009408
     36        1           0.000000000    0.000006416   -0.000007046
     37        1           0.000008731    0.000008813   -0.000001172
     38        1           0.000007193    0.000009056    0.000001736
     39        1           0.000005314    0.000003130   -0.000001109
     40        1          -0.000000083   -0.000002084   -0.000002304
 -------------------------------------------------------------------
 Cartesian Forces:  Max     0.000435355 RMS     0.000082735

 GradGradGradGradGradGradGradGradGradGradGradGradGradGradGradGradGradGrad
 Berny optimization.
 Search for a local minimum.
 Step number   1 out of a maximum of    2
 All quantities printed in internal units (Hartrees-Bohrs-Radians)
 Second derivative matrix not updated -- analytic derivatives used.
 ITU=  0
     Eigenvalues ---    0.00006   0.00012   0.00016   0.00048   0.00057
     Eigenvalues ---    0.00093   0.00203   0.00275   0.00354   0.00406
     Eigenvalues ---    0.00545   0.00813   0.01176   0.01403   0.01535
     Eigenvalues ---    0.01841   0.02282   0.02418   0.02488   0.02551
     Eigenvalues ---    0.02562   0.02592   0.02629   0.02770   0.02853
     Eigenvalues ---    0.02961   0.03453   0.03937   0.04268   0.04305
     Eigenvalues ---    0.04350   0.04410   0.04413   0.04471   0.05078
     Eigenvalues ---    0.05366   0.05458   0.05467   0.05613   0.05787
     Eigenvalues ---    0.05873   0.06152   0.06512   0.07444   0.07981
     Eigenvalues ---    0.08118   0.08391   0.09415   0.11174   0.11394
     Eigenvalues ---    0.12949   0.13300   0.15268   0.15511   0.15648
     Eigenvalues ---    0.15756   0.15884   0.15920   0.17666   0.17863
     Eigenvalues ---    0.18961   0.19291   0.20282   0.20527   0.20700
     Eigenvalues ---    0.20739   0.21012   0.21158   0.21488   0.21660
     Eigenvalues ---    0.22159   0.22190   0.22373   0.23610   0.24008
     Eigenvalues ---    0.24662   0.25007   0.27814   0.39642   0.40022
     Eigenvalues ---    0.40650   0.41094   0.42588   0.42947   0.46353
     Eigenvalues ---    0.46925   0.58091   0.66102   0.67309   0.69010
     Eigenvalues ---    0.69485   0.70068   0.70862   0.71516   0.84487
     Eigenvalues ---    1.02454   1.03368   1.03899   1.04186   1.07821
     Eigenvalues ---    1.08368   1.08564   1.09752   1.12630   1.13648
     Eigenvalues ---    1.13757   1.14830   1.15615   1.16249   1.16364
     Eigenvalues ---    1.16777   1.18047   1.18369   1.18759
 Quadratic step=3.133D-01 exceeds max=3.000D-01 adjusted using Lamda=-5.931D-06.
 Angle between NR and scaled steps=   1.59 degrees.
 Angle between quadratic step and forces=  80.16 degrees.
 Linear search not attempted -- first point.
 B after Tr=     0.001647   -0.001576   -0.000203
         Rot=    1.000000   -0.000039    0.000100   -0.000150 Ang=  -0.02 deg.
 Variable       Old X    -DE/DX   Delta X   Delta X   Delta X     New X
                                 (Linear)    (Quad)   (Total)
    X1        0.37577   0.00029   0.00000   0.03862   0.04182   0.41759
    Y1       -5.27101  -0.00044   0.00000  -0.01193  -0.01339  -5.28440
    Z1        0.18163  -0.00022   0.00000  -0.01068  -0.01121   0.17041
    X2       -1.69262   0.00001   0.00000  -0.02818  -0.02444  -1.71706
    Y2       -8.50059   0.00010   0.00000   0.03933   0.03707  -8.46352
    Z2        2.22300   0.00016   0.00000  -0.01688  -0.01808   2.20492
    X3       -0.44121  -0.00027   0.00000  -0.04840  -0.04387  -0.48508
    Y3       -9.73990   0.00000   0.00000   0.00503   0.00329  -9.73661
    Z3        0.20074  -0.00016   0.00000  -0.00948  -0.01054   0.19020
    X4       -1.41463  -0.00004   0.00000  -0.02957  -0.02487  -1.43950
    Y4       -8.77990  -0.00001   0.00000   0.00702   0.00517  -8.77473
    Z4       -2.09879   0.00004   0.00000  -0.01597  -0.01715  -2.11594
    X5       -3.26898   0.00001   0.00000   0.00417   0.00819  -3.26079
    Y5       -6.93316  -0.00008   0.00000   0.04378   0.04135  -6.89181
    Z5       -1.51621  -0.00008   0.00000  -0.02885  -0.03024  -1.54645
    X6       -3.45599  -0.00005   0.00000   0.00346   0.00689  -3.44911
    Y6       -6.76167   0.00021   0.00000   0.06332   0.06062  -6.70106
    Z6        1.16596   0.00022   0.00000  -0.03031  -0.03173   1.13423
    X7       -0.80011  -0.00001   0.00000  -0.03525  -0.03001  -0.83012
    Y7       -9.31047  -0.00000   0.00000  -0.01393  -0.01544  -9.32591
    Z7       -3.97710   0.00001   0.00000  -0.01193  -0.01303  -3.99013
    X8       -4.36869   0.00000   0.00000   0.02715   0.03112  -4.33757
    Y8       -5.86122   0.00002   0.00000   0.05812   0.05547  -5.80575
    Z8       -2.86788   0.00001   0.00000  -0.03620  -0.03773  -2.90560
    X9       -4.74856  -0.00001   0.00000   0.02275   0.02561  -4.72295
    Y9       -5.56926   0.00001   0.00000   0.09250   0.08934  -5.47992
    Z9        2.21116   0.00001   0.00000  -0.03972  -0.04129   2.16987
   X10       -1.37589  -0.00002   0.00000  -0.04053  -0.03709  -1.41299
   Y10       -8.82824  -0.00001   0.00000   0.04097   0.03864  -8.78960
   Z10        4.21747   0.00001   0.00000  -0.01467  -0.01584   4.20163
   X11        1.04474  -0.00001   0.00000  -0.07443  -0.06951   0.97523
   Y11      -11.13450  -0.00000   0.00000  -0.02147  -0.02278 -11.15728
   Z11        0.38601   0.00001   0.00000   0.00061  -0.00027   0.38574
   X12        2.23595  -0.00001   0.00000   0.01087   0.01251   2.24846
   Y12       -1.62991  -0.00002   0.00000  -0.00015  -0.00125  -1.63116
   Z12        2.43224   0.00001   0.00000   0.02609   0.02621   2.45845
   X13        4.03365   0.00010   0.00000   0.02574   0.02806   4.06171
   Y13       -3.49731  -0.00004   0.00000   0.01315   0.01265  -3.48467
   Z13        1.83559  -0.00010   0.00000   0.03334   0.03367   1.86926
   X14        4.17713  -0.00002   0.00000   0.03745   0.04036   4.21749
   Y14       -3.69716   0.00020   0.00000   0.01347   0.01323  -3.68393
   Z14       -0.85731   0.00023   0.00000   0.03457   0.03492  -0.82238
   X15        2.44090   0.00001   0.00000   0.02629   0.02890   2.46979
   Y15       -1.95161   0.00002   0.00000  -0.00138  -0.00207  -1.95368
   Z15       -1.89940   0.00011   0.00000   0.02681   0.02695  -1.87245
   X16        1.23706  -0.00025   0.00000   0.00956   0.01137   1.24843
   Y16       -0.64567  -0.00002   0.00000  -0.00892  -0.01013  -0.65580
   Z16        0.13389  -0.00013   0.00000   0.02231   0.02231   0.15620
   X17       -0.71507   0.00002   0.00000   0.00387   0.00516  -0.70991
   Y17        1.25245  -0.00002   0.00000  -0.01584  -0.01762   1.23483
   Z17       -0.10374  -0.00004   0.00000   0.01667   0.01642  -0.08732
   X18       -1.64611   0.00002   0.00000  -0.00356  -0.00213  -1.64824
   Y18        2.34459   0.00001   0.00000  -0.02723  -0.02911   2.31548
   Z18       -2.40618  -0.00000   0.00000   0.01426   0.01391  -2.39228
   X19        5.43521  -0.00002   0.00000   0.05135   0.05483   5.49004
   Y19       -4.91705  -0.00002   0.00000   0.02353   0.02375  -4.89330
   Z19       -1.91171  -0.00001   0.00000   0.03941   0.03992  -1.87179
   X20        5.13617  -0.00002   0.00000   0.02480   0.02717   5.16335
   Y20       -4.57525  -0.00003   0.00000   0.01756   0.01728  -4.55797
   Z20        3.17934  -0.00001   0.00000   0.03767   0.03814   3.21749
   X21        2.11210  -0.00000   0.00000   0.03592   0.03883   2.15094
   Y21       -1.64543   0.00000   0.00000  -0.00027  -0.00090  -1.64633
   Z21       -3.89439  -0.00000   0.00000   0.02539   0.02549  -3.86890
   X22       -0.36066  -0.00009   0.00000  -0.00647  -0.00634  -0.36701
   Y22        5.20247   0.00011   0.00000  -0.01375  -0.01542   5.18705
   Z22       -0.16317  -0.00001   0.00000  -0.00111  -0.00098  -0.16415
   X23        1.92351   0.00003   0.00000   0.01684   0.01590   1.93941
   Y23        7.17026   0.00001   0.00000  -0.01611  -0.01728   7.15298
   Z23        2.23845  -0.00001   0.00000  -0.02082  -0.02008   2.21837
   X24        0.13938   0.00005   0.00000  -0.00175  -0.00297   0.13641
   Y24        8.82871   0.00001   0.00000  -0.01703  -0.01865   8.81007
   Z24        1.08603  -0.00003   0.00000   0.00646   0.00697   1.09301
   X25        0.48861   0.00004   0.00000  -0.03280  -0.03345   0.45516
   Y25        8.70011  -0.00002   0.00000  -0.00584  -0.00716   8.69295
   Z25       -1.57703  -0.00003   0.00000   0.00186   0.00243  -1.57461
   X26        2.49061   0.00004   0.00000  -0.03404  -0.03406   2.45655
   Y26        6.96425  -0.00003   0.00000   0.00140   0.00072   6.96498
   Z26       -2.06977  -0.00001   0.00000  -0.02829  -0.02746  -2.09723
   X27        3.38565   0.00003   0.00000  -0.00320  -0.00341   3.38224
   Y27        6.02952  -0.00001   0.00000  -0.00474  -0.00532   6.02419
   Z27        0.28865  -0.00000   0.00000  -0.04229  -0.04135   0.24730
   X28        4.83365   0.00001   0.00000   0.00399   0.00416   4.83781
   Y28        4.61232  -0.00000   0.00000  -0.00152  -0.00168   4.61064
   Z28        0.54749  -0.00002   0.00000  -0.06495  -0.06383   0.48366
   X29        2.07842   0.00002   0.00000   0.04177   0.04054   2.11897
   Y29        6.78180  -0.00001   0.00000  -0.02312  -0.02439   6.75740
   Z29        4.23774  -0.00001   0.00000  -0.02412  -0.02337   4.21437
   X30       -1.29443   0.00002   0.00000   0.00690   0.00517  -1.28926
   Y30        9.91026  -0.00000   0.00000  -0.02465  -0.02677   9.88348
   Z30        2.05867   0.00001   0.00000   0.02772   0.02803   2.08671
   X31       -0.63230   0.00000   0.00000  -0.05214  -0.05280  -0.68510
   Y31        9.66753   0.00001   0.00000  -0.00346  -0.00501   9.66253
   Z31       -2.98387   0.00000   0.00000   0.01890   0.01931  -2.96456
   X32        3.15221  -0.00000   0.00000  -0.05442  -0.05390   3.09831
   Y32        6.39216   0.00001   0.00000   0.01043   0.01009   6.40225
   Z32       -3.91565  -0.00001   0.00000  -0.03839  -0.03747  -3.95312
   X33       -2.08116   0.00005   0.00000   0.00605   0.00658  -2.07459
   Y33        2.45098   0.00000   0.00000  -0.01011  -0.01246   2.43852
   Z33        1.91094   0.00000   0.00000   0.01472   0.01430   1.92523
   X34       -3.89113   0.00003   0.00000  -0.00083  -0.00059  -3.89172
   Y34        4.13527  -0.00001   0.00000  -0.01931  -0.02212   4.11315
   Z34        0.85806   0.00003   0.00000   0.01194   0.01128   0.86934
   X35       -3.62104   0.00001   0.00000  -0.00679  -0.00599  -3.62703
   Y35        4.06967   0.00000   0.00000  -0.02982  -0.03234   4.03733
   Z35       -1.81916   0.00001   0.00000   0.01158   0.01097  -1.80819
   X36       -0.93881   0.00000   0.00000  -0.00685  -0.00493  -0.94374
   Y36        1.95253   0.00001   0.00000  -0.03324  -0.03477   1.91776
   Z36       -4.28161  -0.00001   0.00000   0.01424   0.01399  -4.26761
   X37       -5.17305   0.00001   0.00000  -0.00155  -0.00188  -5.17493
   Y37        5.32654   0.00001   0.00000  -0.01823  -0.02151   5.30503
   Z37        1.91150  -0.00000   0.00000   0.00983   0.00901   1.92051
   X38       -4.65908   0.00001   0.00000  -0.01283  -0.01210  -4.67118
   Y38        5.20386   0.00001   0.00000  -0.03817  -0.04090   5.16296
   Z38       -3.16375   0.00000   0.00000   0.00920   0.00846  -3.15529
   X39       -1.77026   0.00001   0.00000   0.01175   0.01197  -1.75829
   Y39        2.14802   0.00000   0.00000  -0.00049  -0.00290   2.14512
   Z39        3.90650  -0.00000   0.00000   0.01528   0.01489   3.92139
   X40        1.67796  -0.00000   0.00000  -0.00190  -0.00079   1.67717
   Y40       -1.07836  -0.00000   0.00000  -0.00586  -0.00727  -1.08563
   Z40        4.32119  -0.00000   0.00000   0.02400   0.02405   4.34523
         Item               Value     Threshold  Converged?
 Maximum Force            0.000435     0.000450     YES
 RMS     Force            0.000083     0.000300     YES
 Maximum Displacement     0.089339     0.001800     NO 
 RMS     Displacement     0.027331     0.001200     NO 
 Predicted change in Energy=-2.197314D-05
 GradGradGradGradGradGradGradGradGradGradGradGradGradGradGradGradGradGrad


 ----------------------------------------------------------------------

 Electric dipole moment (input orientation):
 (Debye = 10**-18 statcoulomb cm , SI units = C m)
                  (au)            (Debye)         (10**-30 SI)
   Tot        0.381560D+01      0.969830D+01      0.323500D+02
   x         -0.102828D+00     -0.261364D+00     -0.871815D+00
   y          0.381333D+01      0.969251D+01      0.323307D+02
   z         -0.824040D-01     -0.209450D+00     -0.698650D+00

 Dipole polarizability, Alpha (input orientation).
 (esu units = cm**3 , SI units = C**2 m**2 J**-1)
 Alpha(0;0):
               (au)            (10**-24 esu)      (10**-40 SI)
   iso        0.394969D+03      0.585284D+02      0.651216D+02
   aniso      0.211354D+03      0.313194D+02      0.348475D+02
   xx         0.343495D+03      0.509007D+02      0.566346D+02
   yx         0.904543D+01      0.134039D+01      0.149139D+01
   yy         0.533723D+03      0.790895D+02      0.879990D+02
   zx         0.678910D+01      0.100604D+01      0.111937D+01
   zy        -0.152802D+01     -0.226429D+00     -0.251936D+00
   zz         0.307690D+03      0.455950D+02      0.507312D+02

 ----------------------------------------------------------------------

 Dipole orientation:
    26          0.23528987         -0.06125154         -5.28191394
     6         -1.86545362         -2.09099636         -8.49790858
     6         -0.70359602         -0.00964578         -9.72653442
     6         -1.71183150          2.24169586         -8.69121466
     6         -3.49827112          1.56990623         -6.80818048
     6         -3.60814006         -1.11939392         -6.68968297
     1         -1.16299103          4.14686671         -9.19745820
     1         -4.60407910          2.86813786         -5.67805001
     1         -4.83875532         -2.22442031         -5.48571661
     1         -1.50423632         -4.06872024         -8.87697677
     1          0.74785677         -0.12482059        -11.16434704
     6          2.25496812         -2.33524561         -1.74172718
     6          3.98384970         -1.65052107         -3.64357311
     6          4.04914927          1.04888304         -3.78900739
     6          2.33417173          2.00616008         -1.97520571
     6          1.22197565         -0.08629160         -0.68151062
     6         -0.68285951          0.05787283          1.27321417
     6         -1.64519082          2.31054088          2.43952037
     1          5.24429999          2.16272995         -5.01930520
     1          5.09209677         -2.94064648         -4.77960047
     1          1.96028938          3.98452686         -1.61726536
    27         -0.22157875          0.04464891          5.21261388
     6          2.17979206         -2.33369202          7.06580396
     6          0.41157857         -1.26566637          8.79623698
     6          0.68524435          1.40810915          8.71580853
     6          2.62469792          1.99186225          6.93767696
     6          3.55690033         -0.32101609          5.92844413
     1          4.97178454         -0.51028586          4.46748281
     1          2.37777400         -4.31942683          6.63021858
     1         -0.96518403         -2.29974958          9.89476861
     1         -0.44611786          2.76307771          9.74324696
     1          3.22031016          3.86678332          6.38795987
     6         -1.96064673         -2.01820185          2.46433894
     6         -3.75128582         -1.05089844          4.21913382
     6         -3.55534406          1.63352398          4.20411719
     1         -0.99974790          4.21249140          2.06913235
     1         -4.97106875         -2.16384643          5.42149006
     1         -4.59763288          2.92508668          5.39464494
     1         -1.60453982         -3.99769332          2.11008244
     1          1.76348457         -4.24992833         -1.21625628

 Electric dipole moment (dipole orientation):
 (Debye = 10**-18 statcoulomb cm , SI units = C m)
                  (au)            (Debye)         (10**-30 SI)
   Tot        0.381560D+01      0.969830D+01      0.323500D+02
   x          0.000000D+00      0.000000D+00      0.000000D+00
   y          0.000000D+00      0.000000D+00      0.000000D+00
   z          0.381560D+01      0.969830D+01      0.323500D+02

 Dipole polarizability, Alpha (dipole orientation).
 (esu units = cm**3 , SI units = C**2 m**2 J**-1)
 Alpha(0;0):
               (au)            (10**-24 esu)      (10**-40 SI)
   iso        0.394969D+03      0.585284D+02      0.651216D+02
   aniso      0.211354D+03      0.313194D+02      0.348475D+02
   xx         0.344474D+03      0.510458D+02      0.567961D+02
   yx        -0.605859D+01     -0.897790D+00     -0.998926D+00
   yy         0.307368D+03      0.455472D+02      0.506781D+02
   zx         0.140892D+02      0.208781D+01      0.232300D+01
   zy        -0.277924D+01     -0.411840D+00     -0.458234D+00
   zz         0.533066D+03      0.789922D+02      0.878907D+02

 ----------------------------------------------------------------------
 Unable to Open any file for archive entry.
 1\1\GINC-COMPUTE-1-10\Freq\UB3PW91\6-311+G(d)\C20H18Co1Fe1(1+,5)\JHBUR
 KE2\29-Jun-2021\0\\# freq b3pw91/6-311+G(d) geom=checkpoint SCRF(solve
 nt=acetonitrile) nosymm guess=read\\FeCp2CoCp2 cation quintet\\1,5\Fe,
 0.1988508428,-2.7892977298,0.096112991\C,-0.8956937043,-4.4983159233,1
 .1763619633\C,-0.2334807934,-5.1541329465,0.1062262073\C,-0.7485891575
 ,-4.6461241506,-1.1106323493\C,-1.7298705863,-3.6688694469,-0.80234520
 78\C,-1.8288328064,-3.5781230735,0.6170011474\H,-0.4233984877,-4.92688
 65972,-2.1045913592\H,-2.3118099232,-3.1016221076,-1.5176155486\H,-2.5
 128297995,-2.9471234347,1.1700978478\H,-0.7280914591,-4.6717032313,2.2
 31787552\H,0.5528517106,-5.8921222523,0.2042688627\C,1.1832129866,-0.8
 625132895,1.2870849437\C,2.134515322,-1.8506980054,0.9713511764\C,2.21
 04412849,-1.9564509531,-0.4536665305\C,1.2916660125,-1.0327474029,-1.0
 051197684\C,0.6546236798,-0.3416718233,0.0708515184\C,-0.3783997506,0.
 6627680605,-0.0548958176\C,-0.8710833798,1.2407046049,-1.2732981902\H,
 2.8761891831,-2.6019902359,-1.0116329024\H,2.7179465922,-2.4211179109,
 1.6824366294\H,1.117677362,-0.8707253872,-2.0608245193\Co,-0.190854180
 7,2.7530305469,-0.0863449752\C,1.0178793016,3.7943390016,1.1845350513\
 C,0.0737558965,4.6719544027,0.574704712\C,0.2585622784,4.6038986653,-0
 .83453042\C,1.3179766415,3.6853234213,-1.095275167\C,1.7916114668,3.19
 06825119,0.1527453442\H,2.5578578505,2.440735734,0.2897170216\H,1.0998
 545272,3.5887724675,2.2425153119\H,-0.6849844831,5.2442818218,1.089403
 0309\H,-0.3345987491,5.1158377538,-1.5789975705\H,1.6680788243,3.38258
 46424,-2.0720723852\C,-1.101302774,1.2970052283,1.0112250251\C,-2.0590
 991435,2.1882895318,0.4540645712\C,-1.9161697568,2.1535778802,-0.96265
 72733\H,-0.4967951906,1.0332336768,-2.2657290583\H,-2.7374605966,2.818
 6828548,1.0115235827\H,-2.4654796226,2.7537659031,-1.6741850754\H,-0.9
 367824146,1.1366849331,2.0672289823\H,0.8879389959,-0.5706417408,2.286
 6726451\\Version=ES64L-G16RevC.01\HF=-3419.0942504\S2=6.021959\S2-1=0.
 \S2A=6.000144\RMSD=5.249e-09\RMSF=8.274e-05\ZeroPoint=0.3162153\Therma
 l=0.3358536\ETot=-3418.7583969\HTot=-3418.7574527\GTot=-3418.8307505\D
 ipole=-0.1116691,3.8062633,-0.0847787\DipoleDeriv=1.168978,1.1122385,0
 .0765215,0.7957492,2.1885961,0.0968676,0.0826726,0.118145,0.6293251,-0
 .1559709,-0.1824517,-0.1149522,-0.290155,-0.2833066,-0.0287472,-0.0405
 146,0.0317151,-0.2214363,-0.3386127,-0.1634945,-0.0288962,-0.1752632,-
 0.4309037,0.0131648,-0.0383942,0.0288954,0.1246498,-0.1864419,-0.23095
 29,0.1120972,-0.3064976,-0.2615805,-0.0427041,0.0628087,-0.0551426,-0.
 1536013,-0.2055081,-0.2817104,-0.0793319,-0.1222766,-0.3111181,0.14903
 1,-0.1379462,0.1158203,-0.0347118,-0.2198779,-0.2439681,0.0473465,-0.0
 531769,-0.3215788,-0.1556806,0.1085248,-0.1602076,0.0042789,0.1498236,
 0.0825734,0.0625794,0.0689557,0.1430737,-0.0479946,0.0469443,-0.077448
 1,-0.0724394,0.089736,0.1038508,-0.0812824,0.1155087,0.123391,0.063734
 3,-0.083389,0.0540193,0.0157644,0.0604587,0.123202,0.0739582,0.126495,
 0.1215753,-0.0490662,0.0717866,-0.0464518,0.0542673,0.1639325,0.062293
 2,-0.0188477,0.0605906,0.1462207,0.0449005,-0.0173528,0.0591851,-0.087
 4006,0.0609033,0.1817105,-0.0147451,0.1510676,0.0466741,0.0109604,-0.0
 129739,0.0146265,0.1074629,-0.0670762,-0.7455434,0.1404738,-0.3647905,
 0.20752,-0.0881357,0.1312326,-0.514993,-0.149981,-0.2704749,0.2720845,
 -0.0536056,-0.0033787,-0.9096365,0.1335834,0.0135255,-0.4967804,0.0324
 063,-0.2474996,0.2075573,0.0037531,0.0559235,-0.7739051,-0.0866182,-0.
 0652157,0.6015955,-0.0018993,-0.0087926,-0.750181,-0.105624,-0.3439573
 ,0.3043413,-0.0387459,-0.0752361,0.3561795,-0.2372928,-0.5522544,1.207
 4135,-0.0874748,0.0966067,-1.3146926,0.0684742,-0.0734029,0.1370259,0.
 1398404,0.4039794,-1.20764,0.0509018,-0.631932,2.4597097,-0.1258155,0.
 0398059,-0.2011104,0.1651105,0.0612772,-0.0123545,0.0650265,-0.0735784
 ,-0.421983,0.0430344,-0.124079,-0.0115305,0.096342,0.0667815,0.1567053
 ,0.0639782,0.1078239,0.1095459,-0.0462835,0.064152,-0.0512885,0.062864
 8,0.0901689,0.1351223,-0.0777743,0.1011911,0.1070539,0.0560952,-0.0805
 603,0.0579972,0.0275121,0.1616556,0.0319303,-0.0343933,0.0519166,0.154
 3101,0.0557109,-0.0194486,0.0240856,-0.0511165,-0.619928,1.3299806,-0.
 0006021,0.7327982,-0.6020343,0.0702422,0.012436,0.1446463,-0.9571393,0
 .0468175,-0.1542185,0.063471,-0.0992989,0.1476882,0.0551942,-0.1048674
 ,-0.0098129,0.1250036,0.0484125,-0.0057602,0.0180937,-0.1509131,-0.299
 5397,0.0128935,-0.0824152,0.1119496,0.0980902,0.0326103,0.0412562,-0.0
 346784,-0.1410278,-0.2827461,-0.0263172,0.0843722,-0.0966933,0.1196741
 ,0.0468925,-0.2023058,-0.0691002,-0.0779696,0.159053,-0.0767301,0.0925
 427,-0.0396672,0.1333568,0.0189264,-0.4715125,0.0023113,-0.0067269,-0.
 01837,0.0034537,-0.018096,-0.0291718,0.1214264,0.0830381,0.0269041,-0.
 0057761,0.0926351,0.0629183,0.013901,-0.0077439,0.0066937,0.1187423,0.
 1263564,-0.0002008,0.0020977,0.0114663,0.1257108,0.0380679,-0.0210861,
 -0.0066989,0.007961,0.0764853,0.0604321,0.0461345,0.0381651,0.0750135,
 -0.0234981,0.0342352,-0.0418002,0.0967488,0.0992721,0.0425276,-0.04938
 61,0.0273845,0.0821903,0.0320849,-0.0361794,0.0567331,0.0667278,0.1153
 456,-0.0006764,0.0240918,0.0252762,0.1195001,-0.041187,0.0453075,-0.00
 5387,0.0277689,0.0512134,-0.0349394,-0.0685244,-0.0512669,-0.4520754,-
 0.0351728,0.1195151,0.0357694,0.1111989,0.0513499,-0.3269507,-0.056404
 5,0.0246272,0.1322978,-0.0364375,0.0313411,-0.1026066,0.1481821,0.0457
 445,-0.3356274,0.0512789,0.014142,0.1308779,0.0427968,-0.05453,0.03040
 15,0.1442999,0.1090427,0.0169815,0.0590484,0.0055049,0.104851,-0.03278
 29,0.0262383,-0.0362339,0.0374988,0.0785807,0.0565642,0.0302329,0.0697
 51,0.0879976,-0.0412336,0.0460812,-0.0267402,0.0938264,0.0912349,0.047
 8549,-0.0354187,0.0579915,0.0890873,0.0532236,-0.0471373,0.0363733,0.0
 742778,0.1224041,0.0054722,-0.0424208,-0.0011975,0.1067457,0.0275001,-
 0.0074695,0.0352694,0.0164567,0.1510156,0.0458331,0.0658422,0.0618361,
 0.1475266,-0.0617638,0.0345156,-0.0473616,-0.0340466\Polar=343.4946547
 ,9.0454312,533.7226331,6.7890979,-1.5280171,307.6900692\Quadrupole=-11
 .304712,13.0911891,-1.7864771,-13.8779722,-0.2941802,-1.4577049\PG=C01
  [X(C20H18Co1Fe1)]\NImag=0\\0.10664422,0.06679687,0.09294715,-0.004665
 37,0.00020828,0.02825607,-0.00281293,-0.01153821,-0.00042307,0.3291262
 5,-0.01302648,-0.01232107,0.00742578,-0.20773204,0.32563784,0.00546222
 ,0.01208376,-0.01020382,0.02518366,-0.05337289,0.79074059,-0.00486461,
 -0.00071740,-0.00235696,-0.11941620,0.06246135,0.07568172,0.46385494,-
 0.00508953,-0.01375637,-0.00067969,0.07136966,-0.12235804,-0.07562169,
 -0.34200719,0.45602462,-0.00162121,-0.00147299,0.00407887,0.07246065,-
 0.05129355,-0.21398556,0.02021784,-0.02006390,0.53591413,-0.00236454,-
 0.00569793,0.00452262,0.01004264,-0.00004155,-0.00327407,-0.10050814,0
 .05560051,-0.06078542,0.34468674,-0.00829327,-0.00971650,-0.00560493,0
 .00078600,0.02077075,0.00837901,0.04929567,-0.10766304,0.04853548,-0.2
 3024368,0.34278824,0.00033147,-0.00746626,-0.00361856,0.01333690,-0.02
 025118,-0.06669195,-0.06825919,0.07199712,-0.25282437,-0.07114322,0.06
 750546,0.76364038,-0.01614461,-0.00930429,-0.00940781,0.00547468,0.010
 72815,-0.01260084,-0.02190391,0.03127169,-0.02748131,-0.17707370,0.127
 30671,0.03311222,0.42104662,-0.00761156,-0.00730462,0.00160781,0.01552
 800,-0.00424182,0.01372733,0.03868970,-0.01740733,0.03792369,0.1096253
 0,-0.16586447,-0.04046359,-0.28375974,0.38387980,-0.01406544,-0.001084
 20,-0.00376894,-0.03597620,0.02613055,-0.04659191,-0.00800917,0.012072
 36,0.00298078,0.01883946,-0.02704246,-0.11209224,0.10408347,-0.0891382
 7,0.63921956,-0.02953828,-0.01275420,0.00945386,-0.16258054,0.11607351
 ,-0.05062153,-0.02546050,0.03369410,0.01435787,-0.00045128,0.01299909,
 0.01799035,-0.08547157,0.02762754,0.02510608,0.45880933,-0.00411434,-0
 .01111306,-0.00429881,0.09613054,-0.14854126,0.05656345,0.04092276,-0.
 02402210,-0.02821822,0.02323246,-0.01034021,-0.01501030,0.02289820,-0.
 06518875,-0.00861676,-0.30070262,0.39731790,0.01195259,-0.00084826,-0.
 00037761,-0.03681061,0.05366123,-0.12867068,0.00018801,-0.00353337,0.0
 0548416,0.03913819,-0.03289014,-0.03314068,0.00211106,-0.01539845,-0.2
 8888884,-0.09894452,0.07616317,0.59081348,0.00072548,0.00062619,-0.000
 72302,0.00006593,0.00279517,-0.00277700,0.00523624,-0.00626470,-0.0105
 4690,-0.06795269,0.03921755,0.08191525,-0.00102161,-0.00083154,0.01838
 078,-0.00118498,0.00438282,0.00072425,0.06373903,0.00142729,0.00062308
 ,-0.00073049,0.00249338,0.00079706,0.00227059,-0.00721958,0.00572917,0
 .01010169,0.03788981,-0.06084533,-0.06830697,0.00069265,-0.00125833,-0
 .01772642,0.00473736,-0.00177727,-0.00023526,-0.03796650,0.05667342,0.
 00062395,0.00085599,-0.00017819,-0.00198856,0.00186624,-0.00342458,0.0
 0976673,-0.00891790,-0.01136168,0.07987499,-0.07018771,-0.30349473,-0.
 00145887,0.00161261,0.00181237,0.00006188,0.00010126,0.00028562,-0.087
 45564,0.07569756,0.31612072,-0.00030320,0.00228467,-0.00129743,0.00105
 772,0.00149154,0.00140474,-0.00162719,0.00395304,0.00094791,-0.0050490
 2,0.00303754,-0.01323774,-0.12602655,0.09887480,-0.10423187,0.00445969
 ,-0.00584460,0.00411779,-0.00081771,-0.00152889,0.00039093,0.12777063,
 -0.00081551,0.00092378,-0.00157716,0.00119737,0.00136088,-0.00142701,0
 .00400644,-0.00084747,-0.00145703,0.00463231,-0.00556902,0.01519731,0.
 09927733,-0.11971807,0.10147419,-0.00442424,0.00213492,-0.00336497,-0.
 00165635,-0.00089477,-0.00051360,-0.10260774,0.12188298,0.00032382,0.0
 0045398,-0.00050050,0.00077985,-0.00099248,-0.00562818,0.00204424,-0.0
 0180713,-0.00050161,0.00567102,-0.00472923,0.01038732,-0.10530780,0.10
 060204,-0.18471407,-0.01608370,0.01526871,-0.00748772,-0.00071990,0.00
 065494,0.00003249,0.11360784,-0.10969411,0.18701533,-0.00151242,0.0026
 8532,0.00154784,-0.00578791,0.00307021,0.01015364,-0.00107548,0.003295
 34,-0.00129576,0.00100925,0.00142794,-0.00082492,0.00294611,-0.0042726
 0,-0.00262024,-0.15892734,0.12473461,0.09559014,0.00093499,0.00054776,
 -0.00003851,-0.00114443,-0.00108400,0.00059778,0.16373035,-0.00179415,
 0.00124277,0.00151002,0.00570826,-0.00681251,-0.01244828,0.00352186,-0
 .00046881,0.00230733,0.00091273,0.00188608,0.00053719,-0.00249972,0.00
 005679,0.00148682,0.12512512,-0.13728880,-0.08667649,0.00079260,0.0010
 0323,-0.00004627,-0.00115872,-0.00111313,-0.00042166,-0.13002089,0.141
 82595,-0.00034587,-0.00039282,-0.00052405,-0.00882467,0.00728897,0.012
 00444,-0.00240383,0.00235315,-0.00165630,0.00016669,0.00033436,-0.0060
 8099,0.01812644,-0.01640726,-0.00358478,0.09581333,-0.08648834,-0.1330
 3163,0.00097238,-0.00115186,0.00009889,-0.00075126,0.00048817,0.000741
 12,-0.10346939,0.09428432,0.13088193,0.00056818,0.00033353,0.00186849,
 -0.04724350,0.02419106,-0.04397553,0.00420672,-0.00637451,0.01203955,-
 0.00052340,0.00282853,0.00291582,-0.00157187,0.00428041,-0.00110376,0.
 00124147,-0.00246562,-0.01901190,0.00137973,0.00040510,0.00058303,0.00
 107802,0.00059138,-0.00101702,-0.00079659,-0.00159766,0.00080107,0.042
 55168,0.00114341,-0.00011532,0.00205972,0.02324524,-0.04782855,0.04618
 762,-0.00643776,0.00558485,-0.01408228,0.00325663,-0.00021309,-0.00229
 531,0.00405515,-0.00159815,0.00140562,-0.00254366,0.00014142,0.0163701
 1,0.00026792,0.00119618,-0.00068885,0.00053197,0.00119274,0.00098734,-
 0.00131563,-0.00084808,-0.00071677,-0.02083479,0.04357414,-0.00068414,
 -0.00087070,-0.00043979,-0.04300910,0.04695821,-0.33550839,-0.00632144
 ,0.00640356,-0.01006435,0.00207548,-0.00168453,-0.00227979,-0.00068365
 ,0.00077098,-0.00003534,0.00164508,-0.00182827,-0.00223796,-0.00042695
 ,0.00044643,-0.00056474,0.00011592,0.00000637,-0.00015269,-0.00037016,
 0.00037335,0.00010211,0.04738700,-0.05031316,0.35065000,0.00077817,-0.
 00019122,0.00006231,-0.00514778,0.00354835,-0.00512992,-0.19616920,0.1
 6175321,-0.01943080,-0.00364841,0.00203031,0.00315873,0.00131106,0.001
 73358,-0.00090274,0.00077327,0.00222583,0.00136031,-0.00107750,-0.0013
 7326,-0.00035546,0.00070246,0.00098363,0.00003211,0.00063754,0.0010899
 9,-0.00015940,-0.00097973,-0.00139871,0.00026388,0.20270084,0.00201065
 ,0.00076286,0.00011642,0.00390233,-0.00465783,0.00375226,0.15889680,-0
 .17679777,0.01790825,0.00212866,-0.00296339,-0.00197158,0.00188650,0.0
 0127939,0.00166650,0.00226048,0.00085839,-0.00216478,-0.00137372,-0.00
 124973,0.00029064,0.00096322,0.00057003,-0.00025118,0.00103704,0.00051
 484,0.00044090,-0.00137584,-0.00113704,-0.00032715,-0.17035009,0.18291
 096,-0.00006046,-0.00023507,-0.00034236,0.01553095,-0.01470582,0.00941
 996,-0.01923230,0.01792856,-0.05961543,-0.01741592,0.01675249,0.006279
 16,-0.00175212,0.00198616,-0.00513598,0.00213195,-0.00237961,-0.004324
 24,0.00079027,-0.00083667,0.00058696,-0.00092541,0.00093875,0.00072371
 ,0.00072641,-0.00079645,0.00088407,-0.00079758,0.00089660,0.00044416,0
 .02096485,-0.01953613,0.05101884,-0.00155522,-0.00320901,0.00531111,-0
 .00302380,-0.00385977,-0.00051970,-0.00097847,-0.00031000,0.00060588,0
 .00215194,-0.00048978,-0.00016142,0.00092332,0.00187890,0.00080333,-0.
 00115477,-0.00168945,0.00077119,-0.00006517,-0.00019854,0.00001452,-0.
 00013310,0.00002431,0.00003882,0.00000363,-0.00013864,0.00008934,0.000
 24985,0.00022498,0.00000839,0.00006014,0.00001167,-0.00000480,0.347760
 49,-0.00759643,-0.00883141,-0.00553648,-0.00163814,-0.00202607,0.00032
 646,0.00001643,0.00052957,0.00046772,-0.00084826,0.00002744,-0.0004292
 3,0.00088120,0.00073094,-0.00066547,-0.00116502,-0.00182480,0.00054667
 ,0.00001477,0.00005606,-0.00000616,-0.00006840,-0.00010040,0.00000655,
 0.00006076,0.00002879,0.00002668,-0.00000635,-0.00004279,-0.00001207,0
 .00001306,-0.00001986,0.00005441,-0.23787047,0.36558715,0.00025746,-0.
 00666301,-0.00301581,0.00056174,-0.00008504,-0.00018250,-0.00007196,0.
 00012932,0.00004533,-0.00016063,0.00001164,-0.00037131,0.00019108,-0.0
 0036795,-0.00052231,-0.00067820,0.00018351,0.00058930,-0.00001199,-0.0
 0001414,0.00002407,-0.00001670,0.00000247,-0.00000037,-0.00010020,-0.0
 0002917,0.00005712,0.00003633,0.00005587,0.00003836,0.00002101,0.00000
 182,0.00000083,-0.06823685,0.08370054,0.75463087,-0.01392150,-0.012243
 99,-0.00829521,-0.00121370,-0.00148573,-0.00018124,-0.00049156,-0.0005
 2253,0.00110701,0.00091125,0.00041495,0.00028297,0.00018288,0.00074943
 ,0.00026326,0.00029989,0.00011152,0.00049562,-0.00000810,0.00000092,0.
 00002282,-0.00005659,-0.00005107,0.00001829,-0.00005201,-0.00009252,0.
 00000960,0.00012367,0.00011852,-0.00000759,0.00001535,0.00004574,-0.00
 000585,-0.18225662,0.13729726,0.03588101,0.42121216,-0.00539986,-0.006
 25194,0.00216538,-0.00105719,-0.00357302,-0.00058717,-0.00292159,-0.00
 136275,0.00280214,0.00199980,0.00098683,-0.00017868,0.00051582,0.00209
 477,0.00003013,0.00133709,-0.00132785,0.00156322,-0.00008059,-0.000142
 69,-0.00000708,-0.00020423,-0.00015020,0.00002950,0.00013480,0.0000782
 7,0.00016320,0.00025044,0.00012862,-0.00004424,0.00009541,0.00005996,0
 .00006577,0.11912356,-0.18095703,-0.04604380,-0.29322351,0.40366839,-0
 .01079744,0.00009354,-0.00158429,-0.00046601,-0.00045579,-0.00054352,0
 .00054917,0.00020339,-0.00029297,0.00125649,-0.00068199,-0.00026083,-0
 .00006338,0.00009186,0.00127193,-0.00039372,0.00073265,0.00039769,-0.0
 0006476,-0.00017515,0.00000425,0.00007815,0.00019926,0.00000227,-0.000
 08849,-0.00016481,-0.00000654,0.00008025,0.00007773,0.00009290,-0.0000
 0653,-0.00009896,-0.00004373,0.02002814,-0.02967565,-0.11468829,0.1043
 8178,-0.08397464,0.62981809,-0.02799304,-0.01336146,0.00778126,0.00020
 743,-0.00062966,-0.00011030,-0.00196896,-0.00122830,0.00099610,0.00182
 319,0.00153940,0.00036808,0.00034545,0.00120843,-0.00034442,0.00057807
 ,-0.00075117,0.00009022,-0.00001969,0.00000113,-0.00000716,-0.00013136
 ,-0.00018244,0.00003738,0.00007903,0.00008773,0.00006928,0.00001828,-0
 .00002101,-0.00004774,0.00004742,0.00007828,0.00005738,0.00217073,0.01
 040536,0.01851522,-0.08479818,0.02808664,0.02059859,0.45064007,-0.0034
 4561,-0.00663319,-0.00365132,0.00014483,0.00101697,-0.00049516,-0.0004
 4209,-0.00314639,-0.00192842,0.00034547,-0.00084437,0.00133320,0.00023
 007,-0.00132799,0.00068161,-0.00067316,0.00074393,-0.00013333,0.000067
 16,0.00007566,0.00005527,0.00014207,0.00022601,-0.00000003,-0.00018191
 ,-0.00017368,-0.00003965,-0.00001030,0.00008607,0.00006110,-0.00001120
 ,0.00005303,-0.00004021,0.02068255,-0.00871169,-0.01780549,0.02472408,
 -0.06873987,-0.01245163,-0.30902726,0.41480798,0.01041125,-0.00063958,
 0.00046986,-0.00133302,-0.00135119,-0.00153609,-0.00069196,-0.00058128
 ,0.00029873,0.00122539,0.00070903,0.00094963,0.00051627,0.00163826,0.0
 0059284,0.00016901,-0.00019296,0.00151350,-0.00005062,-0.00010306,0.00
 006841,-0.00011986,-0.00006865,0.00006316,-0.00001059,-0.00016674,0.00
 005065,0.00030820,0.00029338,0.00000615,0.00000604,0.00008778,-0.00000
 375,0.03943778,-0.03790054,-0.03275230,-0.00266029,-0.01474084,-0.2789
 1405,-0.08755584,0.07900691,0.58562642,-0.00055111,-0.00795782,-0.0030
 3514,0.00098931,0.00031642,0.00090539,0.00005686,0.00068910,-0.0003130
 2,-0.00255811,-0.00176854,0.00035877,-0.00088523,-0.00132515,-0.001015
 14,0.00037500,0.00025834,-0.00088235,0.00006985,0.00015224,0.00001183,
 0.00010886,0.00004583,0.00000136,-0.00004802,0.00007763,0.00001615,-0.
 00018934,-0.00020482,-0.00000473,0.00005673,0.00004068,0.00004522,0.00
 742428,0.00607876,0.00945905,0.00654270,0.01189744,-0.03775354,-0.1685
 5804,0.10440772,-0.03915893,0.32635378,-0.01193245,-0.01057911,0.00597
 209,0.00007089,0.00211805,0.00039091,0.00210955,0.00094466,-0.00131551
 ,-0.00288287,-0.00227447,-0.00065196,-0.00117766,-0.00247495,-0.000941
 52,-0.00019316,0.00070411,-0.00115445,0.00000699,0.00003536,-0.0000092
 8,0.00020367,0.00013608,-0.00004134,-0.00002728,0.00003347,-0.00012942
 ,-0.00008948,0.00002502,-0.00000117,-0.00016463,-0.00014846,-0.0000801
 9,0.00397247,0.01521082,-0.01765049,0.00805947,-0.00099568,0.02933739,
 0.12470867,-0.15995870,0.05473042,-0.21669752,0.34066850,0.00343004,0.
 00838223,-0.00890320,0.00098218,0.00023402,0.00054371,0.00024072,0.000
 23380,0.00033717,-0.00024860,0.00046741,-0.00040529,-0.00018281,-0.000
 48232,-0.00043497,-0.00008065,-0.00039664,-0.00147407,0.00001007,0.000
 08487,0.00000578,0.00006831,-0.00005117,0.00000775,0.00011821,0.000220
 78,-0.00003068,-0.00012082,-0.00013581,-0.00002930,-0.00001928,-0.0000
 0469,0.00001074,-0.00369228,0.00589606,-0.06438105,-0.01435552,0.01453
 135,-0.04662276,-0.05501363,0.06092879,-0.13192463,0.04675046,-0.05355
 146,0.78404589,-0.00760446,-0.00415476,-0.00188852,-0.00012808,0.00237
 574,0.00044138,0.00143482,0.00086974,-0.00129277,-0.00083475,0.0001071
 4,-0.00028105,-0.00154296,-0.00248992,0.00041256,-0.00119243,0.0006587
 9,-0.00046743,-0.00000031,0.00002054,0.00004317,0.00019196,0.00008659,
 0.00002265,0.00007226,0.00000918,-0.00013770,-0.00008065,0.00000100,-0
 .00003008,-0.00008875,-0.00007728,-0.00006078,-0.09015215,0.03352128,-
 0.05627553,-0.02567538,0.04393907,-0.00031566,-0.02711376,0.04343247,-
 0.00840505,-0.10105967,0.04571782,0.06217576,0.42237378,-0.00257840,-0
 .00917355,-0.00018108,0.00138179,0.00028452,0.00008442,-0.00040864,-0.
 00144643,-0.00008836,0.00023122,-0.00018937,0.00054232,-0.00334058,-0.
 00174364,0.00058313,-0.00157515,-0.00072738,-0.00219790,0.00003734,-0.
 00000801,-0.00011360,-0.00000229,0.00005968,-0.00006220,-0.00000702,0.
 00012012,-0.00003983,-0.00008670,-0.00011314,0.00007303,0.00006219,-0.
 00001239,-0.00000431,0.04352722,-0.09751003,0.06026506,0.03492357,-0.0
 2387006,0.00495180,0.03603472,-0.02905964,0.00384930,0.05636351,-0.113
 55125,-0.06939951,-0.29340290,0.44000767,-0.00057026,-0.00254517,0.002
 74569,-0.00014366,-0.00086415,0.00025133,-0.00106807,0.00009876,0.0012
 1734,0.00010033,0.00019713,-0.00021762,0.00075433,0.00207797,-0.000249
 01,0.00008106,-0.00161812,0.00042241,-0.00003504,0.00000836,-0.0000242
 8,-0.00014504,-0.00015429,-0.00001199,0.00011820,0.00006692,0.00004390
 ,0.00000624,-0.00007797,-0.00004889,0.00011237,0.00008167,0.00007339,-
 0.05387459,0.04185981,-0.24077608,-0.02547416,0.03598129,0.00463602,0.
 01233725,-0.02525650,0.00442358,0.06297895,-0.05127868,-0.20789476,0.0
 1630193,-0.00892940,0.55800464,0.00288794,0.00514826,0.00023844,0.0004
 1506,-0.00038460,-0.00009988,-0.00048441,-0.00080130,0.00003345,0.0002
 0747,-0.00024848,0.00026679,-0.00061636,-0.00006725,0.00031061,-0.0005
 3358,-0.00001174,-0.00051006,0.00001957,-0.00002367,-0.00007454,-0.000
 05870,0.00000488,-0.00005337,-0.00007346,-0.00000666,0.00003805,-0.000
 01036,-0.00003984,0.00006837,0.00004626,-0.00002669,0.00000731,-0.0149
 2052,0.01341336,-0.00603026,0.00595582,-0.00483555,-0.00650525,0.00467
 314,-0.00312279,0.00804242,-0.01746723,0.01513716,0.00100965,-0.164845
 45,0.10947632,-0.00965645,0.44896733,-0.00255369,-0.00747707,-0.000308
 51,-0.00047354,0.00068656,0.00018082,0.00067227,0.00102966,-0.00012356
 ,-0.00024743,0.00031884,-0.00035741,0.00081227,0.00002408,-0.00037353,
 0.00057243,-0.00013154,0.00060765,-0.00004063,0.00004292,0.00011519,0.
 00006203,-0.00004327,0.00006665,0.00008031,-0.00002192,-0.00005241,-0.
 00000009,0.00006037,-0.00010795,-0.00007825,0.00005536,-0.00000888,0.0
 1706088,-0.01986761,0.01151722,-0.00672923,0.01216377,0.01163128,-0.00
 486771,0.00918784,-0.01438884,0.02060795,-0.02299070,-0.00515124,0.098
 78404,-0.14347229,0.00906866,-0.28016837,0.42637963,0.00036294,0.00054
 281,-0.00011285,0.00008789,-0.00001820,0.00002177,-0.00013685,-0.00011
 234,-0.00004429,0.00002705,-0.00009563,0.00005846,-0.00001475,0.000099
 30,0.00003605,-0.00007380,-0.00007582,-0.00003163,0.00000391,0.0000012
 5,-0.00001162,-0.00003045,-0.00002233,-0.00001172,0.00000399,0.0000127
 3,0.00001912,-0.00000871,-0.00001720,0.00000662,0.00001345,0.00000260,
 0.00000815,-0.02206442,0.02085457,0.00549139,-0.00103793,0.00173466,-0
 .00737002,0.00273185,-0.00438431,-0.00419921,0.01706373,-0.01497363,0.
 01110154,-0.00995221,0.00960504,-0.10540846,-0.00082475,-0.02319996,0.
 53960062,0.00014771,-0.00013115,-0.00006200,0.00000632,-0.00008246,-0.
 00001196,-0.00000752,0.00000802,0.00007307,0.00000301,0.00002540,-0.00
 000976,0.00002502,0.00003403,-0.00001973,0.00006023,0.00000170,0.00003
 594,0.00000251,0.00000123,0.00000016,-0.00000352,-0.00000960,0.0000001
 3,0.00000304,0.00000470,0.00000545,-0.00000021,0.00000110,-0.00000008,
 -0.00000377,-0.00000262,-0.00000058,-0.00129121,0.00234603,0.00191443,
 -0.00020748,0.00031141,-0.00134459,0.00021452,-0.00049549,-0.00008503,
 0.00057074,-0.00076755,-0.00021946,-0.00660755,0.00746168,-0.02246952,
 -0.09139403,0.05800355,-0.04446832,0.38365665,0.00057635,0.00110740,0.
 00022207,0.00008201,-0.00011889,-0.00004533,-0.00007615,-0.00014093,-0
 .00000582,0.00006000,-0.00007910,0.00006124,-0.00013460,-0.00000256,0.
 00001341,-0.00005708,0.00006293,-0.00008214,0.00000821,-0.00000576,-0.
 00001667,-0.00002754,-0.00001268,-0.00000942,-0.00002014,0.00000025,0.
 00000066,-0.00000363,-0.00000124,0.00001480,0.00000190,-0.00001635,-0.
 00000423,0.00024174,0.00197585,-0.00366102,0.00191491,-0.00224554,-0.0
 0063222,0.00073977,-0.00065583,0.00235208,-0.00245182,0.00193195,0.001
 69951,0.01302874,-0.01191676,0.02045097,0.04486484,-0.09544871,0.04809
 812,-0.22018473,0.34914253,0.00036157,0.00044218,-0.00003985,-0.000014
 74,-0.00004583,0.00000146,0.00003100,0.00001125,0.00004744,-0.00000960
 ,0.00002826,-0.00001208,0.00002256,0.00001110,-0.00001923,0.00004108,-
 0.00001695,0.00002337,0.00000031,-0.00000499,-0.00000447,-0.00000172,0
 .00000363,0.00000703,0.00000473,0.00001018,-0.00000087,0.00000129,-0.0
 0000459,0.00000328,0.00000037,-0.00000895,0.00000272,0.00175528,-0.002
 48898,0.00055294,0.00006811,-0.00020735,0.00072710,0.00034361,-0.00020
 096,-0.00073153,0.00065605,-0.00133470,0.00107432,-0.00431956,0.006994
 49,0.00431865,-0.04732575,0.06594657,-0.23205539,-0.10536265,0.0546398
 0,0.76401233,-0.00197838,0.00222680,0.00154146,0.00000061,-0.00009802,
 0.00012683,-0.00000172,0.00003801,0.00020016,0.00004138,0.00012901,-0.
 00012174,-0.00007662,0.00017702,-0.00005580,0.00005170,-0.00019912,-0.
 00004656,-0.00001335,-0.00003065,-0.00002916,-0.00001594,-0.00003060,-
 0.00000388,0.00001593,0.00002159,0.00000986,-0.00000949,-0.00003344,-0
 .00000685,0.00000267,-0.00003314,0.00001309,0.00117108,0.00129045,-0.0
 0082424,0.00312517,-0.00449568,-0.00247838,-0.15367142,0.12476363,0.09
 372977,-0.00533446,0.00378038,0.01010174,-0.00045987,0.00353918,-0.001
 44696,0.00109941,0.00051640,0.00065619,0.00005999,0.00002514,0.0000674
 3,0.15757587,-0.00186842,0.00087515,0.00135803,0.00011071,-0.00003121,
 0.00023521,-0.00003947,0.00011457,0.00016430,-0.00014472,0.00012168,-0
 .00003431,-0.00008299,0.00008735,-0.00019454,0.00009657,-0.00018963,-0
 .00014576,-0.00000687,0.00000897,-0.00002043,-0.00001708,-0.00004515,-
 0.00000562,0.00002176,0.00004391,0.00000424,-0.00003012,-0.00004395,-0
 .00001588,0.00001199,-0.00000140,0.00001435,0.00086014,0.00185081,0.00
 049133,-0.00244112,0.00017047,0.00148528,0.12473068,-0.14356032,-0.090
 33106,0.00609907,-0.00693186,-0.01230676,0.00358770,0.00009776,0.00235
 380,0.00106179,0.00070205,-0.00105812,0.00000062,-0.00001048,-0.000065
 00,-0.12992197,0.14812443,-0.00020750,-0.00045843,-0.00068004,0.000025
 46,-0.00014581,-0.00002408,-0.00014298,-0.00006050,0.00007792,0.000072
 84,0.00003795,0.00007124,0.00002856,0.00014264,-0.00000509,0.00006273,
 -0.00003227,0.00006536,0.00000641,0.00000805,0.00000397,-0.00000752,-0
 .00000641,0.00000942,0.00000841,0.00000353,0.00001150,0.00000588,-0.00
 000885,-0.00000127,0.00001195,0.00001755,0.00001092,0.00002458,0.00034
 526,-0.00604523,0.01762391,-0.01645653,-0.00366224,0.09420397,-0.09054
 418,-0.13516529,-0.00868033,0.00788946,0.01206508,-0.00217835,0.002198
 61,-0.00166575,-0.00011669,0.00037910,0.00094133,0.00007420,-0.0000707
 7,0.00005137,-0.10162079,0.09793391,0.13297254,-0.00060694,0.00191451,
 -0.00129090,0.00013244,0.00029349,0.00008063,0.00019078,0.00003520,-0.
 00022448,-0.00010629,-0.00011387,-0.00001146,-0.00008190,-0.00021632,0
 .00011252,-0.00016355,0.00017434,-0.00015944,0.00000137,-0.00000600,0.
 00000030,0.00000945,0.00001559,-0.00000758,-0.00001820,-0.00001682,-0.
 00000967,-0.00003448,-0.00003300,0.00002736,-0.00001019,-0.00003168,-0
 .00000914,-0.00483185,0.00348660,-0.01282249,-0.12734575,0.09952251,-0
 .10446358,0.00412710,-0.00543445,0.00373075,0.00129472,0.00132415,0.00
 118286,-0.00080401,0.00416707,0.00114092,0.00108725,0.00052848,-0.0008
 1164,-0.00025623,0.00008903,0.00011022,-0.00106239,-0.00103978,-0.0006
 5147,0.12868436,-0.00087097,0.00071836,-0.00134333,0.00005303,0.000272
 83,-0.00004653,0.00012731,0.00002249,-0.00025757,0.00003119,-0.0001606
 6,0.00001377,-0.00004663,-0.00016370,0.00020345,-0.00018737,0.00024528
 ,-0.00007305,-0.00000078,-0.00000896,0.00000475,0.00001464,0.00002816,
 -0.00000491,-0.00003114,-0.00004574,-0.00001296,0.00000204,0.00001265,
 0.00002179,-0.00001413,-0.00002122,-0.00002035,0.00562480,-0.00561093,
 0.01530845,0.09972838,-0.12240376,0.10146985,-0.00470110,0.00264399,-0
 .00347068,0.00114691,0.00124588,-0.00155010,0.00414569,-0.00043003,-0.
 00168344,0.00082971,0.00090736,0.00113221,0.00017548,-0.00029178,-0.00
 019672,-0.00093426,-0.00098863,0.00053863,-0.10362554,0.12406409,0.000
 25448,0.00042466,-0.00053745,0.00000770,-0.00006789,0.00000908,-0.0000
 2832,-0.00002755,0.00000394,0.00005086,0.00000326,0.00000961,0.0000194
 7,0.00004605,0.00002160,0.00002699,0.00000695,0.00005066,0.00000045,-0
 .00000186,-0.00000046,-0.00000735,-0.00000561,0.00000188,-0.00000307,-
 0.00000913,0.00001125,-0.00000258,-0.00000901,0.00001018,0.00000122,-0
 .00001227,0.00000438,0.00594111,-0.00502210,0.01053951,-0.10588447,0.1
 0098110,-0.18414994,-0.01581380,0.01538549,-0.00745250,0.00071740,-0.0
 0119526,-0.00561025,0.00183714,-0.00181868,-0.00055195,0.00002496,-0.0
 0028976,0.00077744,0.00011057,-0.00009154,-0.00007129,0.00058843,-0.00
 039186,0.00074744,0.11383059,-0.10966123,0.18611640,0.00049551,0.00021
 541,0.00168723,-0.00018501,-0.00011273,-0.00013731,-0.00009971,-0.0000
 8766,0.00003577,0.00024713,-0.00001066,0.00003047,0.00011265,0.0002443
 5,0.00009084,-0.00000317,-0.00001554,0.00027740,-0.00000361,-0.0000262
 7,-0.00000138,-0.00003518,-0.00001310,-0.00000168,-0.00000842,-0.00002
 756,0.00000616,0.00002039,0.00001508,0.00000747,0.00000009,-0.00000059
 ,-0.00000304,-0.00084360,0.00251688,0.00256467,-0.00109793,0.00426779,
 -0.00134362,0.00152921,-0.00218911,-0.01881189,-0.04734836,0.02417895,
 -0.04582409,0.00374224,-0.00573474,0.01157377,-0.00054509,-0.00127867,
 -0.00035554,-0.00003214,0.00021045,-0.00003771,-0.00097956,-0.00180945
 ,0.00080439,0.00103501,0.00052720,-0.00100040,0.04321367,0.00107842,-0
 .00011952,0.00186944,-0.00019761,0.00000776,-0.00013423,-0.00001446,-0
 .00006036,-0.00007475,0.00017501,-0.00006881,0.00005398,0.00011364,0.0
 0013360,0.00006432,-0.00002873,0.00006339,0.00024867,-0.00000495,-0.00
 002711,-0.00000506,-0.00003175,0.00000687,-0.00000307,-0.00002821,-0.0
 0003768,-0.00000555,0.00001302,0.00001174,0.00001233,-0.00000268,-0.00
 000288,-0.00000984,0.00300907,-0.00099017,-0.00212865,0.00411820,-0.00
 145609,0.00159868,-0.00191260,0.00095878,0.01715177,0.02310145,-0.0480
 3114,0.04222850,-0.00638685,0.00560802,-0.01405016,-0.00139716,-0.0005
 6607,0.00048719,0.00015093,-0.00020934,-0.00017801,-0.00150841,-0.0009
 4633,-0.00071333,0.00049397,0.00115373,0.00099450,-0.02201355,0.043986
 86,-0.00060115,-0.00067841,-0.00044523,-0.00000941,0.00004764,-0.00000
 851,0.00002567,-0.00000149,-0.00005625,-0.00001253,0.00000127,0.000025
 42,0.00000605,-0.00006552,0.00007065,-0.00002275,0.00004137,0.00001531
 ,0.00000886,0.00000893,0.00001287,0.00002173,0.00002431,0.00001146,-0.
 00000465,-0.00001359,0.00000052,0.00000773,0.00000864,0.00000238,-0.00
 000281,0.00000059,-0.00000089,0.00176947,-0.00160930,-0.00219168,-0.00
 065713,0.00067975,-0.00000500,0.00150790,-0.00171970,-0.00232888,-0.04
 537982,0.04337518,-0.33762163,-0.00572836,0.00587127,-0.00997520,-0.00
 069636,0.00094657,-0.00007297,0.00006325,-0.00010894,-0.00025143,-0.00
 029225,0.00036072,0.00012872,0.00010182,-0.00004987,-0.00011755,0.0501
 6928,-0.04724755,0.35246287,-0.00205368,-0.00271313,-0.00001456,-0.000
 19899,0.00034501,0.00006480,0.00027471,0.00038345,-0.00013448,-0.00010
 409,0.00008592,-0.00011924,0.00024979,-0.00003121,-0.00008767,0.000158
 60,-0.00003250,0.00014855,-0.00001463,0.00001545,0.00004655,0.00003498
 ,-0.00000244,0.00003088,0.00004149,-0.00000671,-0.00003211,0.00000070,
 0.00002853,-0.00004247,-0.00002278,0.00002860,-0.00000876,0.00358273,-
 0.00170410,0.00279336,-0.00273035,0.00334129,0.00292088,-0.00252413,0.
 00258925,-0.00349717,0.00404751,-0.00161133,-0.00215957,-0.00052605,0.
 01357525,-0.00033612,-0.01864727,-0.01613011,-0.00070414,-0.01867588,-
 0.01325891,-0.00129335,-0.00041808,-0.00013302,-0.00005033,-0.00033581
 ,-0.00005102,0.00000058,0.00028535,0.00005122,0.00010974,0.33592274,0.
 00112638,0.00146901,0.00000269,0.00009210,-0.00018350,-0.00002681,-0.0
 0014541,-0.00019023,0.00008318,0.00005090,-0.00003441,0.00004853,-0.00
 011683,0.00002706,0.00003882,-0.00006843,0.00002428,-0.00005494,0.0000
 0746,-0.00000796,-0.00002284,-0.00001758,0.00000184,-0.00001573,-0.000
 02066,0.00000184,0.00001689,0.00000045,-0.00001498,0.00002066,0.000014
 58,-0.00001331,0.00000507,-0.00191831,0.00168565,-0.00162272,0.0016225
 1,-0.00189285,-0.00197495,0.00145595,-0.00148814,0.00231716,-0.0022078
 8,0.00169715,0.00116439,0.00504379,-0.00697997,0.00059252,-0.00640966,
 -0.04099843,-0.00013027,-0.01542313,-0.04148728,-0.02368448,0.00009288
 ,-0.00001200,0.00000175,0.00003804,-0.00006475,0.00001758,-0.00017200,
 -0.00002042,-0.00006919,0.09643145,0.32953074,-0.00029288,-0.00037031,
 -0.00012613,-0.00000919,0.00002970,0.00001452,0.00003545,0.00004925,0.
 00000272,-0.00002668,0.00002143,-0.00000510,0.00002283,-0.00001941,-0.
 00001345,0.00002669,0.00002331,0.00001599,-0.00000172,0.00000601,0.000
 00790,0.00001611,0.00001036,0.00000576,-0.00000723,-0.00001116,-0.0000
 0527,0.00000044,-0.00000141,-0.00000271,-0.00000300,0.00000368,-0.0000
 0158,0.00131266,0.00054467,0.00023097,-0.00056783,0.00005397,0.0005904
 4,-0.00017803,0.00085144,-0.00050607,-0.00012445,-0.00119433,-0.000398
 21,-0.00063487,0.00175451,0.00100467,-0.00072343,-0.00100688,-0.006037
 48,0.00097305,-0.02317248,-0.03950356,0.00008430,0.00010092,0.00002431
 ,-0.00016525,-0.00012646,0.00001878,-0.00008129,0.00011215,0.00012918,
 0.00660148,0.00764585,0.24865407,0.00003478,0.00007858,0.00000466,0.00
 001663,-0.00001110,-0.00000202,-0.00002641,-0.00002960,0.00000411,0.00
 000558,-0.00001462,0.00001028,-0.00001097,0.00001097,0.00001588,-0.000
 02687,-0.00001224,-0.00001503,0.00000054,-0.00000029,-0.00000293,-0.00
 000128,0.00000099,-0.00000123,-0.00000218,0.00000183,0.00000269,-0.000
 00014,-0.00000201,0.00000194,0.00000314,0.00000007,0.00000095,-0.00018
 409,0.00000921,-0.00020546,0.00006900,0.00004110,-0.00018096,0.0001719
 0,-0.00018112,0.00004997,-0.00031250,0.00012819,0.00007158,-0.00018823
 ,-0.00080245,-0.00010433,0.00064199,-0.00071584,0.00761008,-0.00256902
 ,0.00640031,-0.00167883,0.00001346,0.00001622,-0.00000165,0.00000660,-
 0.00000761,0.00000378,0.00003317,0.00001695,-0.00002492,-0.02776982,-0
 .01934423,-0.01868860,0.36652204,-0.00015656,-0.00026508,-0.00001700,-
 0.00004145,0.00006124,0.00001752,0.00006371,0.00007376,-0.00001754,-0.
 00002836,0.00002563,-0.00002671,0.00004920,-0.00001919,-0.00002890,0.0
 0004051,-0.00000370,0.00004169,-0.00000212,0.00000313,0.00000750,0.000
 00627,0.00000063,0.00000433,0.00000558,-0.00000318,-0.00000400,0.00000
 006,0.00000315,-0.00000639,-0.00000559,0.00000311,-0.00000149,0.000481
 62,-0.00038580,0.00048158,-0.00035828,0.00037598,0.00056624,-0.0004034
 2,0.00049151,-0.00056028,0.00058923,-0.00056559,-0.00034053,-0.0009045
 8,0.00142754,0.00013691,0.00098048,-0.00039053,-0.00596178,-0.00346581
 ,-0.00297151,-0.00254582,-0.00003404,-0.00000875,-0.00000059,-0.000019
 84,0.00001329,-0.00000632,-0.00000614,-0.00000515,0.00004626,-0.018888
 78,-0.02574477,-0.01018916,-0.19225108,0.31961980,-0.00016460,-0.00025
 709,-0.00000215,-0.00003109,0.00004361,0.00001200,0.00003843,0.0000552
 3,-0.00000889,-0.00001922,0.00002038,-0.00002287,0.00003856,-0.0000116
 3,-0.00001827,0.00002583,-0.00001303,0.00002857,-0.00000158,0.00000143
 ,0.00000531,0.00000509,0.00000017,0.00000409,0.00000734,-0.00000038,-0
 .00000331,0.00000063,0.00000411,-0.00000552,-0.00000239,0.00000388,-0.
 00000040,0.00043659,-0.00029314,0.00043277,-0.00031513,0.00039818,0.00
 039539,-0.00026562,0.00030896,-0.00049325,0.00048098,-0.00038172,-0.00
 027176,-0.00074270,0.00088914,-0.00017461,-0.00022350,-0.00072065,0.00
 053260,-0.00231311,-0.00034376,0.00011211,-0.00002530,-0.00000614,-0.0
 0000118,-0.00002113,0.00000496,-0.00000163,0.00000316,-0.00000237,0.00
 001708,-0.02001349,-0.01181956,-0.04612087,0.02233064,-0.05382006,0.81
 849370,0.00003811,0.00002535,0.00000084,0.00000193,-0.00000602,-0.0000
 0209,-0.00000219,0.00000179,0.00000260,0.00000107,0.00000585,0.0000003
 3,-0.00000767,-0.00000527,-0.00000317,0.00000253,0.00000439,-0.0000039
 2,0.00000020,-0.00000119,-0.00000048,0.00000006,0.00000019,-0.00000036
 ,-0.00000039,-0.00000055,0.00000085,-0.00000028,0.00000049,0.00000047,
 -0.00000055,-0.00000008,-0.00000008,-0.00000478,0.00003012,0.00001222,
 0.00002343,-0.00009322,0.00002250,0.00001371,0.00006979,0.00005075,-0.
 00002160,-0.00006713,0.00000926,-0.00010669,-0.00031706,0.00022068,0.0
 0144954,0.00063362,-0.00359811,-0.00066915,-0.00299371,-0.00145093,0.0
 0001505,0.00000525,0.00000145,0.00000935,0.00000975,-0.00000158,-0.000
 03612,-0.00002015,0.00000772,-0.02124829,-0.00200841,0.00530355,-0.159
 78943,0.10409051,-0.05822222,0.48905465,0.00031939,0.00060122,0.000030
 71,0.00008561,-0.00012258,-0.00003997,-0.00010667,-0.00015929,0.000021
 11,0.00006018,-0.00005557,0.00006576,-0.00012930,0.00001527,0.00005446
 ,-0.00008333,0.00002558,-0.00010253,0.00000498,-0.00000524,-0.00001576
 ,-0.00001468,0.00000025,-0.00000921,-0.00001470,0.00000446,0.00000733,
 -0.00000056,-0.00000695,0.00001496,0.00000805,-0.00001042,0.00000148,-
 0.00113902,0.00091989,-0.00099401,0.00095555,-0.00109292,-0.00109689,0
 .00075373,-0.00076015,0.00140783,-0.00117555,0.00115099,0.00076919,0.0
 0247860,-0.00291244,0.00039328,-0.00327147,0.00079178,-0.00363926,0.00
 376502,-0.00472399,0.00301527,0.00004863,-0.00001943,-0.00000275,0.000
 04757,-0.00001258,0.00000943,-0.00004023,0.00000024,-0.00004866,-0.004
 08807,-0.05793172,-0.01847698,0.11652262,-0.14324473,0.05780047,-0.302
 77128,0.41451429,-0.00020812,-0.00035415,-0.00002076,-0.00005340,0.000
 07510,0.00002190,0.00007721,0.00009740,-0.00002030,-0.00003687,0.00003
 668,-0.00003860,0.00006086,-0.00002454,-0.00003468,0.00005211,-0.00000
 495,0.00004976,-0.00000214,0.00000387,0.00000961,0.00000844,-0.0000007
 8,0.00000587,0.00000939,-0.00000264,-0.00000524,-0.00000012,0.00000556
 ,-0.00000840,-0.00000516,0.00000571,-0.00000139,0.00063375,-0.00059349
 ,0.00064720,-0.00052943,0.00059602,0.00074967,-0.00056206,0.00056075,-
 0.00076177,0.00081710,-0.00057380,-0.00041730,-0.00103974,0.00188686,-
 0.00000062,0.00251142,0.00164160,-0.00469919,-0.00480642,-0.00225226,-
 0.00242740,-0.00005085,-0.00001576,-0.00000241,-0.00002332,0.00001965,
 -0.00000593,0.00000357,0.00000240,0.00005486,0.00454057,-0.02089542,-0
 .01443161,-0.05048894,0.04218132,-0.14148552,-0.10804208,0.07088425,0.
 59877809,-0.00005252,-0.00016064,-0.00000668,-0.00001724,0.00002356,0.
 00000848,0.00001549,0.00003779,0.00000088,-0.00001364,0.00001137,-0.00
 001637,0.00003604,0.,-0.00001074,0.00002039,-0.00000345,0.00002718,-0.
 00000124,0.00000156,0.00000323,0.00000344,-0.00000054,0.00000112,0.000
 00389,0.00000023,-0.00000090,-0.00000047,0.00000013,-0.00000353,-0.000
 00126,0.00000304,-0.00000011,0.00030287,-0.00021931,0.00022994,-0.0002
 4948,0.00030703,0.00022689,-0.00020110,0.00010781,-0.00035901,0.000281
 69,-0.00022053,-0.00016310,-0.00040355,0.00047336,-0.00033616,0.000959
 27,0.00109062,0.00466543,-0.00176649,0.00240759,-0.00319544,-0.0000042
 1,0.00001262,0.00000137,0.00000157,0.00000926,-0.00000132,0.00001177,0
 .00000968,0.00001002,-0.01860606,-0.00862872,-0.00537525,-0.00415378,0
 .00570788,-0.02029453,-0.07757582,0.03517423,0.02679477,0.43553304,0.0
 0031738,0.00055055,0.00003551,0.00008591,-0.00011651,-0.00003311,-0.00
 011388,-0.00015317,0.00002492,0.00005353,-0.00006167,0.00006364,-0.000
 10242,0.00002888,0.00005412,-0.00008487,0.00001542,-0.00008891,0.00000
 346,-0.00000463,-0.00001523,-0.00001287,0.00000182,-0.00000889,-0.0000
 1506,0.00000358,0.00000788,-0.00000001,-0.00000760,0.00001380,0.000008
 92,-0.00000884,0.00000213,-0.00098717,0.00101993,-0.00103628,0.0008237
 2,-0.00099158,-0.00113315,0.00076019,-0.00081907,0.00122880,-0.0011778
 3,0.00097458,0.00068105,0.00241916,-0.00275877,0.00020896,-0.00392393,
 0.00066819,0.00295298,0.00158741,-0.00149137,0.00238400,0.00006192,0.0
 0000489,-0.00000304,0.00003857,-0.00002775,0.00001059,-0.00001142,0.00
 000514,-0.00007447,-0.00968347,-0.05418022,0.02005499,-0.00192791,0.01
 187608,0.01794397,0.03230674,-0.07456830,0.00495698,-0.26698416,0.3955
 5344,0.00020575,0.00037659,0.00001508,0.00004843,-0.00006774,-0.000020
 95,-0.00005993,-0.00009247,0.00000789,0.00003379,-0.00003087,0.0000386
 3,-0.00007345,0.00000614,0.00002703,-0.00004464,0.00001502,-0.00005621
 ,0.00000275,-0.00000311,-0.00000881,-0.00000868,-0.00000022,-0.0000053
 3,-0.00000857,0.00000323,0.00000462,-0.00000039,-0.00000481,0.00000859
 ,0.00000379,-0.00000588,0.00000106,-0.00074969,0.00046636,-0.00054725,
 0.00063434,-0.00064872,-0.00063927,0.00046902,-0.00043575,0.00083702,-
 0.00068362,0.00059931,0.00044227,0.00088515,-0.00186883,0.00018084,-0.
 00129521,-0.00167697,-0.00389531,0.00527819,-0.00515803,0.00476089,0.0
 0003196,-0.00000980,0.00000155,0.00003882,0.00000295,0.00000221,-0.000
 03276,-0.00001268,-0.00002380,-0.00462443,0.02316531,-0.02164599,-0.01
 897576,0.03659781,-0.03953034,0.02889936,-0.01808949,-0.29850211,0.090
 38487,-0.12374909,0.67077219,0.00004040,0.00016879,0.00000843,0.000016
 12,-0.00000810,-0.00000754,-0.00001069,-0.00004019,-0.00001756,0.00001
 535,-0.00001500,0.00001740,-0.00004753,-0.00001187,0.00001552,-0.00002
 624,0.00000317,-0.00003523,0.00000192,-0.00000066,-0.00000310,-0.00000
 273,0.00000041,-0.00000243,-0.00000218,0.00000075,0.00000035,-0.000000
 38,-0.00000075,0.00000402,0.00000161,-0.00000227,-0.00000032,-0.000413
 45,0.00009658,-0.00017584,0.00028387,-0.00021082,-0.00013883,0.0001703
 8,-0.00001077,0.00030051,-0.00027973,0.00009006,0.00016906,-0.00021523
 ,-0.00105119,0.00017101,0.00222891,-0.00095664,-0.00729861,0.00502128,
 -0.00450355,0.00201652,0.00001012,-0.00000705,0.00000080,0.00000874,0.
 00000397,0.00000227,-0.00002100,-0.00001362,0.00000860,-0.03861427,-0.
 01971853,0.02287113,0.02354019,-0.00505615,0.00095630,-0.01607941,0.00
 544957,0.02442302,-0.18256718,0.13085185,0.02621412,0.40234675,-0.0001
 7718,-0.00034027,-0.00001490,-0.00004412,0.00005193,0.00001530,0.00004
 979,0.00007904,-0.00000290,-0.00002735,0.00003376,-0.00003628,0.000061
 54,-0.00000465,-0.00002570,0.00004380,-0.00001425,0.00005134,-0.000002
 37,0.00000169,0.00000762,0.00000646,-0.00000246,0.00000429,0.00000779,
 -0.00000013,-0.00000339,0.00000081,0.00000455,-0.00000762,-0.00000436,
 0.00000451,-0.00000054,0.00060752,-0.00056220,0.00052133,-0.00053676,0
 .00063882,0.00054109,-0.00039196,0.00029305,-0.00071926,0.00062412,-0.
 00042674,-0.00036068,-0.00085498,0.00158419,-0.00035587,-0.00015909,-0
 .00008043,0.00594531,-0.00426597,0.00485474,-0.00196423,-0.00002945,0.
 00000943,-0.00000165,-0.00002468,0.00000928,-0.00000229,0.00003951,-0.
 00000351,0.00001207,-0.01816142,-0.02428933,0.00385196,-0.00339016,0.0
 0176304,-0.00617502,0.01774547,0.00628856,-0.03736890,0.11567597,-0.14
 943618,-0.01108163,-0.21203916,0.32923784,0.00019923,0.00034058,0.0000
 1820,0.00003745,-0.00005568,-0.00001634,-0.00004653,-0.00007164,0.0000
 1170,0.00002625,-0.00002339,0.00002926,-0.00005504,0.00000972,0.000022
 27,-0.00003780,0.00001129,-0.00004401,0.00000186,-0.00000336,-0.000007
 44,-0.00000795,0.00000027,-0.00000520,-0.00000719,0.00000069,0.0000044
 0,-0.00000017,-0.00000311,0.00000664,0.00000311,-0.00000509,0.00000089
 ,-0.00061198,0.00041314,-0.00048459,0.00042696,-0.00051842,-0.00050868
 ,0.00037147,-0.00034743,0.00062177,-0.00064343,0.00041604,0.00040001,0
 .00078408,-0.00133495,0.00010077,0.00075623,0.00058330,-0.00121720,0.0
 0208542,-0.00260793,0.00349190,0.00002916,-0.00000366,0.00000028,0.000
 02562,-0.00000009,0.00000201,-0.00000892,-0.00000923,-0.00004508,0.024
 07065,0.00502187,-0.03602832,0.02087470,-0.00064712,-0.05648463,0.0247
 1183,-0.02125670,-0.02220622,0.03519488,-0.02302494,-0.11181261,-0.112
 48817,0.04563536,0.77262442,0.00029140,0.00050150,0.00003933,0.0000820
 1,-0.00012040,-0.00004011,-0.00011278,-0.00015016,0.00002244,0.0000551
 4,-0.00005834,0.00006511,-0.00011400,0.00001802,0.00005597,-0.00008098
 ,0.00002742,-0.00009787,0.00000433,-0.00000414,-0.00001447,-0.00001121
 ,0.00000251,-0.00000872,-0.00001311,0.00000277,0.00000628,0.00000044,-
 0.00000540,0.00001392,0.00000881,-0.00000750,0.00000115,-0.00085676,0.
 00095714,-0.00084226,0.00073738,-0.00102510,-0.00104527,0.00058736,-0.
 00070922,0.00125746,-0.00091560,0.00102447,0.00060647,0.00194432,-0.00
 206662,0.00019207,0.00008748,0.00199472,-0.00100051,0.00270388,-0.0025
 4994,0.00136073,0.00005940,0.00000426,-0.00000152,0.00005232,-0.000000
 65,0.00000722,-0.00004138,-0.00001904,-0.00005252,-0.06597525,-0.00522
 864,-0.00761352,-0.13817590,0.08115754,0.08672475,-0.02730087,0.022592
 00,0.01108223,-0.01541296,0.01857221,-0.02149862,-0.10327684,0.0576451
 5,-0.06402281,0.53543013,-0.00015656,-0.00001776,0.00002134,0.00002604
 ,0.00000765,-0.00000687,-0.00002400,-0.00004066,-0.00002629,0.00001888
 ,-0.00002738,0.00002499,-0.00005027,-0.00000465,0.00003558,-0.00005181
 ,-0.00000732,-0.00005767,0.00000093,-0.00000128,-0.00000303,-0.0000002
 6,0.00000265,-0.00000142,0.00000022,0.00000197,-0.00000037,-0.00000103
 ,-0.00000126,0.00000297,0.00000242,0.00000065,-0.00000049,-0.00029062,
 0.00016799,-0.00023479,0.00009084,0.00005875,-0.00015290,0.00010013,0.
 00001245,0.00013925,-0.00028199,0.00027620,0.00011563,-0.00006300,-0.0
 0139739,0.00009769,-0.00045772,0.00008884,0.00012623,0.00007662,0.0013
 0939,-0.00083477,-0.00001563,-0.00000100,-0.00000884,-0.00001612,-0.00
 000487,0.00000861,0.00002459,0.00001438,-0.00001413,-0.00363195,-0.022
 18668,0.00044226,0.07210535,-0.10190199,-0.06058505,0.03858738,-0.0217
 4599,0.00078792,0.03437583,-0.02032101,0.01181191,0.05008044,-0.090163
 70,0.06383699,-0.33429844,0.43675626,0.00000802,-0.00004071,-0.0000030
 4,0.00000553,-0.00001349,-0.00000102,-0.00001661,-0.00000204,0.0000153
 9,-0.00000117,0.00000131,-0.00000202,0.00001224,0.00000983,0.00000542,
 -0.00000278,-0.00000211,0.00000659,-0.00000029,-0.00000035,-0.00000047
 ,0.00000207,-0.00000004,0.00000048,-0.00000213,0.00000083,0.00000174,0
 .00000007,-0.00000061,-0.00000043,0.00000159,0.00000088,0.00000103,0.0
 0010993,0.00003939,-0.00004606,-0.00006474,0.00010542,-0.00010056,0.00
 000761,-0.00017434,-0.00006018,-0.00003381,0.00013245,-0.00003836,0.00
 011473,0.00007483,-0.00020488,-0.00120715,0.00030434,0.01009207,-0.006
 17013,0.00662533,-0.00088232,-0.00000174,0.00000939,-0.00000297,0.0000
 0892,-0.00000214,0.00000017,0.00003950,0.00001443,-0.00002448,-0.00803
 545,0.00040181,-0.00639420,0.06670823,-0.05791803,-0.20849726,0.021935
 80,-0.00488261,0.01619504,-0.03386481,0.01327486,0.00304969,-0.0429975
 8,0.06327355,-0.25586998,0.01721360,-0.03982437,0.53378889,-0.00000956
 ,-0.00005264,-0.00000513,0.00000630,-0.00001413,-0.00000433,-0.0000095
 9,-0.00000648,0.00000725,0.00000503,-0.00000168,0.00000410,0.00000033,
 0.00000394,-0.00000010,0.00000204,0.00000479,-0.00000107,0.,0.00000010
 ,-0.00000010,-0.00000126,-0.00000022,0.00000013,-0.00000129,0.,0.00000
 029,0.00000027,0.00000022,0.00000010,0.00000055,0.00000072,0.00000021,
 0.00010074,0.00013953,0.00006174,0.00006643,-0.00012599,-0.00010989,0.
 00002563,-0.00005834,0.00013387,0.00004568,0.00004954,-0.00002916,0.00
 041371,0.00004844,-0.00003670,-0.00030435,0.00059274,0.00005870,0.0001
 3881,-0.00027149,0.00007406,0.00000513,0.00000391,0.00000266,0.0000040
 1,0.00000681,-0.00000278,-0.00001782,-0.00000774,0.00000192,-0.0031984
 7,0.00665001,-0.00086337,-0.00389539,0.00396119,-0.00276579,0.00072245
 ,0.00153305,0.00144137,0.00156218,0.00113212,-0.00001400,0.00001680,-0
 .00020120,0.00016900,-0.19590136,0.15876550,-0.02595319,0.20128389,0.0
 0001406,-0.00002765,-0.00000149,0.00000419,-0.00001587,-0.00000471,-0.
 00001080,-0.00000754,0.00000793,0.00000441,-0.00000116,0.00000371,0.00
 000055,0.00000396,-0.00000068,0.00000337,0.00000484,-0.00000006,0.0000
 0022,0.00000020,-0.00000039,-0.00000057,0.00000049,-0.00000006,-0.0000
 0079,0.00000012,0.00000038,0.00000048,0.00000048,0.00000019,0.00000065
 ,0.00000062,0.00000025,0.00010221,0.00017373,0.00003527,0.00002807,-0.
 00016910,-0.00011159,0.00000835,-0.00008826,0.00013615,0.00007565,0.00
 007742,-0.00002847,0.00013217,0.00030781,-0.00004921,-0.00024060,-0.00
 000306,0.00011974,0.00028003,-0.00030652,0.00026772,0.00000917,0.00000
 315,0.00000375,0.00000938,0.00000598,-0.00000393,-0.00001571,-0.000013
 64,0.00000414,-0.00332147,0.00725449,-0.00078766,0.00345813,-0.0049410
 8,0.00532398,0.00202351,0.00068533,-0.00110080,0.00151354,0.00091588,0
 .00103349,0.00303503,-0.00376071,-0.00337563,0.16373390,-0.19059505,0.
 02792601,-0.17013455,0.19212617,-0.00000564,-0.00001585,0.00000629,-0.
 00000165,-0.00000209,-0.00000031,-0.00000120,0.00000084,0.00000083,0.0
 0000099,0.00000029,-0.00000054,0.00000334,0.00000304,-0.00000090,-0.00
 000083,-0.00000242,0.00000090,-0.00000019,-0.00000055,-0.00000018,-0.0
 0000129,-0.00000058,0.00000020,0.00000121,0.00000053,0.00000036,0.0000
 0018,0.00000081,-0.00000043,0.00000006,0.00000022,0.00000002,0.0000155
 2,-0.00003697,0.00000774,-0.00002213,0.00001190,-0.00000114,0.00000863
 ,-0.00001564,-0.00000232,0.00003073,0.00000704,-0.00002928,0.00005672,
 -0.00002156,0.00002969,-0.00008946,0.00004931,0.00016374,0.00006813,0.
 00012162,-0.00007658,0.00000082,0.00000155,-0.00000053,-0.00000052,0.0
 0000116,-0.00000058,-0.00000616,-0.00000448,-0.00000159,-0.00029869,0.
 00064212,0.00062828,0.01455525,-0.01543030,0.00949096,0.00303352,-0.00
 138119,-0.00414070,-0.00163864,0.00120385,-0.00518919,-0.01725407,0.01
 700016,0.00445409,-0.02621276,0.02729228,-0.06176136,0.02824734,-0.029
 21039,0.05400791,0.00001229,0.00001788,0.00000043,0.00000023,-0.000002
 24,0.00000002,-0.00000169,-0.00000179,0.00000077,-0.00000049,-0.000000
 69,0.00000069,-0.00000077,-0.00000027,0.00000012,-0.00000015,0.0000000
 5,-0.00000043,0.00000008,0.,-0.00000017,0.00000011,0.00000005,-0.00000
 007,-0.00000069,-0.00000016,-0.00000012,0.00000032,-0.00000005,0.00000
 035,0.00000027,-0.00000002,0.00000005,0.00000105,-0.00000053,-0.000011
 47,0.00000692,-0.00000506,-0.00000579,0.00001037,-0.00001703,0.0000029
 6,-0.00000781,0.00000869,0.00000894,0.00000186,-0.00002294,-0.00001612
 ,-0.00016536,0.00001014,0.00035038,-0.00054815,-0.00000962,0.00022043,
 0.00000146,-0.00000218,0.00000070,0.00000227,-0.00000058,0.00000012,-0
 .00000166,0.00000317,-0.00000037,0.00174755,0.00311465,-0.00663456,-0.
 04793804,0.01604846,-0.01883394,0.00180851,0.00024499,-0.01654451,-0.0
 0190444,0.00342390,-0.00107388,-0.00115335,0.00358230,0.00305870,0.005
 92694,-0.00823320,0.01652772,-0.00076176,-0.00104770,-0.00104246,0.041
 18355,-0.00000458,-0.00000085,-0.00000359,0.00000109,-0.00000001,0.000
 00036,0.00000086,0.00000039,0.00000037,-0.00000007,0.00000115,0.000000
 88,0.00000002,-0.00000105,0.00000023,-0.00000009,0.00000037,-0.0000008
 0,-0.00000014,0.00000011,0.00000025,0.00000035,0.00000013,0.00000039,-
 0.00000022,0.00000020,-0.00000065,0.00000001,-0.00000047,0.00000021,-0
 .00000011,-0.00000004,0.00000009,0.00000747,0.00000242,-0.00000220,0.0
 0001862,-0.00000023,0.00000055,0.00000603,-0.00000640,0.00000638,-0.00
 000048,0.00000407,0.00001183,-0.00002458,-0.00000550,-0.00005364,0.000
 00662,0.00011681,0.00037785,-0.00061280,0.00002740,0.00009860,-0.00000
 017,-0.00000282,0.00000154,0.00000096,-0.00000220,-0.00000055,-0.00000
 306,0.00000410,0.00000250,0.00109440,0.00396543,-0.00737988,0.01693646
 ,-0.05451505,0.06038861,-0.00450412,0.00045453,0.01842983,0.00433455,-
 0.00102265,0.00165199,0.00280370,-0.00028329,-0.00164795,-0.00281435,0
 .00349949,-0.01129722,-0.00104906,-0.00073909,0.00045340,-0.01545425,0
 .04844085,0.00001900,0.00003345,0.00000041,0.00000387,-0.00000486,-0.0
 0000125,-0.00000415,-0.00000724,0.00000119,0.00000216,-0.00000230,0.00
 000282,-0.00000508,0.00000053,0.00000262,-0.00000346,0.00000088,-0.000
 00393,0.00000030,-0.00000011,-0.00000078,-0.00000040,0.00000024,-0.000
 00031,-0.00000059,0.00000033,0.00000029,-0.00000006,-0.00000048,0.0000
 0075,0.00000038,-0.00000061,0.00000005,-0.00004851,0.00003853,-0.00005
 523,0.00004821,-0.00004980,-0.00004531,0.00003420,-0.00004080,0.000058
 43,-0.00005340,0.00004233,0.00003687,0.00008107,-0.00012268,-0.0000060
 3,0.00002226,0.00014016,-0.00012772,0.00000148,-0.00007331,0.00009222,
 0.00000363,-0.00000080,0.00000067,0.00000268,-0.00000188,0.00000045,-0
 .00000307,0.00000213,-0.00000083,0.00030088,0.00064915,-0.00077092,-0.
 02203196,0.05680080,-0.34662809,0.00182949,-0.00082225,-0.00152918,-0.
 00000932,0.00049052,-0.00002095,0.00159602,-0.00099129,-0.00148512,-0.
 00395983,0.00540655,-0.00849137,0.00001580,-0.00032791,0.00030756,0.02
 296765,-0.06138353,0.35861900,0.00000840,0.00001327,0.00000179,0.00000
 213,-0.00000389,-0.00000159,-0.00000300,-0.00000412,0.00000081,0.00000
 190,-0.00000122,0.00000174,-0.00000236,0.00000116,0.00000063,-0.000001
 44,0.00000036,-0.00000189,0.00000007,-0.00000013,-0.00000037,-0.000000
 36,0.00000018,-0.00000015,-0.00000014,0.00000028,0.00000010,0.,-0.0000
 0014,0.00000035,0.00000003,-0.00000030,0.00000007,-0.00001665,0.000034
 67,-0.00002038,0.00003002,-0.00004758,-0.00003872,0.00001732,-0.000040
 03,0.00005353,-0.00000809,0.00005158,0.00001172,0.00015615,0.00005118,
 0.00000484,-0.00046023,0.00005007,-0.00044768,-0.00000321,-0.00050250,
 0.00036544,-0.00000027,-0.00000325,-0.00000008,0.00000156,-0.00000155,
 0.00000013,-0.00000410,-0.00000045,-0.00000054,0.00609758,-0.00169690,
 -0.00262481,-0.00772345,0.00367374,0.01167175,-0.19662927,0.12702582,0
 .10346878,0.00058828,-0.00112508,-0.00259670,0.00083063,0.00119456,-0.
 00043617,-0.00086998,0.00313143,-0.00142746,0.00023974,0.00064172,0.00
 071453,-0.00033668,-0.00117083,-0.00041783,0.19897432,0.00003296,0.000
 04630,0.00000208,0.00000494,-0.00000897,-0.00000211,-0.00000728,-0.000
 00956,0.00000154,0.00000276,-0.00000412,0.00000408,-0.00000627,0.00000
 161,0.00000228,-0.00000422,0.00000074,-0.00000448,0.00000026,-0.000000
 16,-0.00000101,-0.00000056,0.00000026,-0.00000046,-0.00000110,0.000000
 53,0.00000003,0.00000004,-0.00000070,0.00000107,0.00000068,-0.00000069
 ,0.00000019,-0.00005143,0.00005463,-0.00005883,0.00005674,-0.00008661,
 -0.00007233,0.00004125,-0.00007429,0.00009190,-0.00004270,0.00008502,0
 .00003873,0.00023472,0.00000768,0.00002139,-0.00062839,0.00019084,-0.0
 0042821,-0.00013218,-0.00049611,0.00050308,0.00000330,-0.00000437,0.00
 000029,0.00000416,-0.00000392,0.00000040,-0.00000559,0.00000206,-0.000
 00212,0.00751699,-0.00144079,-0.00360484,0.00572989,-0.00417130,-0.007
 00563,0.12255194,-0.12638350,-0.07380213,-0.00554366,0.00406919,0.0011
 0062,0.00120424,0.00183136,0.00163766,0.00237315,0.00005719,0.00154882
 ,0.00043836,0.00032673,-0.00052607,-0.00109211,-0.00080311,0.00001956,
 -0.13122858,0.12683923,0.00000924,0.00001397,0.00000146,0.00000088,-0.
 00000245,-0.00000081,-0.00000211,-0.00000273,0.00000091,0.00000127,-0.
 00000081,0.00000055,-0.00000115,0.00000039,0.00000052,-0.00000097,0.00
 000020,-0.00000066,0.00000016,-0.00000009,-0.00000037,-0.00000021,0.00
 000013,-0.00000014,0.00000022,0.00000038,0.00000025,0.00000003,0.00000
 012,0.00000025,0.00000014,-0.00000017,0.00000007,-0.00001165,0.0000176
 6,-0.00001207,0.00001479,-0.00002483,-0.00002005,0.00001223,-0.0000198
 7,0.00002381,-0.00001398,0.00001409,0.00000706,0.00005745,-0.00000635,
 -0.00000038,-0.00015437,0.00013581,0.00002077,-0.00000414,-0.00003444,
 -0.00000022,0.00000161,-0.00000041,0.00000014,0.00000094,-0.00000104,0
 .00000037,-0.00000073,0.00000069,-0.00000053,0.00089914,-0.00023919,0.
 00024222,-0.01095731,0.00753154,0.01242830,0.10173161,-0.07540093,-0.1
 2550361,0.01909980,-0.01443566,-0.00379133,0.00000863,0.00002838,-0.00
 550880,-0.00216619,0.00295205,-0.00209462,-0.00030303,0.00027375,0.000
 93753,0.00052758,-0.00090549,0.00002164,-0.10908980,0.08054147,0.12221
 165,0.00001228,0.00001508,-0.00000138,0.00000247,-0.00000528,-0.000001
 37,-0.00000406,-0.00000402,0.00000308,0.00000138,-0.00000035,0.0000018
 5,-0.00000223,0.00000045,0.00000134,-0.00000137,0.00000127,-0.00000106
 ,0.00000011,-0.00000013,-0.00000038,0.00000012,0.00000049,-0.00000014,
 -0.00000045,-0.00000002,0.00000013,0.00000014,-0.00000027,0.00000040,0
 .00000025,-0.00000019,-0.00000001,-0.00000199,0.00005234,-0.00001725,0
 .00002812,-0.00005595,-0.00004306,0.00002061,-0.00003704,0.00004873,-0
 .00002047,0.00003730,0.00001373,0.00014455,0.00005254,0.00001114,-0.00
 050630,0.00013162,0.00038576,-0.00041942,0.00033022,-0.00011914,0.0000
 0212,-0.00000151,0.00000013,0.00000021,-0.00000348,0.00000024,-0.00000
 028,0.00000195,-0.00000188,0.00528737,-0.00145530,0.00424131,0.0003443
 2,0.00134838,0.00184207,0.00425814,-0.00432107,0.00515374,-0.13825535,
 0.09290720,-0.11558756,-0.00610356,0.00395002,-0.01701433,-0.00177592,
 0.00392925,0.00112140,0.00039947,0.00060496,-0.00091315,0.00074507,0.0
 0011818,0.00003214,-0.00063915,-0.00081554,-0.00058159,0.13686520,0.00
 003243,0.00004465,0.00000326,0.00000421,-0.00001011,-0.00000310,-0.000
 00766,-0.00000881,0.00000442,0.00000311,-0.00000227,0.00000285,-0.0000
 0620,0.00000022,0.00000280,-0.00000400,0.00000134,-0.00000416,0.000000
 33,-0.00000064,-0.00000111,-0.00000092,0.00000053,-0.00000016,-0.00000
 059,0.00000029,0.00000032,0.00000014,-0.00000042,0.00000085,0.00000078
 ,-0.00000056,0.00000004,-0.00003377,0.00007687,-0.00005139,0.00005246,
 -0.00009284,-0.00007082,0.00004483,-0.00006043,0.00008504,-0.00005889,
 0.00005967,0.00004118,0.00020281,0.00000194,0.00001252,-0.00061008,0.0
 0021976,0.00034149,-0.00014287,0.00025387,-0.00016967,0.00000438,-0.00
 000335,0.00000047,0.00000273,-0.00000482,0.00000038,-0.00000254,0.0000
 0251,-0.00000280,0.00610577,-0.00115763,0.00558167,0.00174790,0.001625
 80,-0.00193351,-0.00663407,0.00515718,-0.00376968,0.08921655,-0.109711
 45,0.09735279,0.00428167,-0.00395542,0.00987270,0.00291469,-0.00031272
 ,-0.00096475,0.00029854,0.00036866,0.00067030,0.00001789,0.00076562,-0
 .00013394,-0.00090488,-0.00133029,0.00045846,-0.09508826,0.10899362,-0
 .00001028,-0.00001634,0.00000037,-0.00000132,0.00000294,0.00000041,0.0
 0000145,0.00000265,-0.00000140,-0.00000019,0.00000046,-0.00000080,0.00
 000162,-0.00000007,-0.00000024,0.00000078,-0.00000013,0.00000090,-0.00
 000014,-0.00000008,0.00000031,-0.00000016,-0.00000032,0.00000019,0.000
 00019,-0.00000032,-0.00000012,-0.00000008,0.00000009,-0.00000036,-0.00
 000014,0.00000022,0.00000005,0.00001577,-0.00001049,0.00001100,-0.0000
 1697,0.00002260,0.00001698,-0.00001038,0.00001803,-0.00002364,0.000014
 29,-0.00001887,-0.00001128,-0.00004134,0.00002569,-0.00000362,0.000085
 65,-0.00012990,0.00011235,-0.00000774,0.00016551,-0.00000009,-0.000001
 21,0.00000100,0.00000019,-0.00000188,0.00000023,-0.00000009,0.00000197
 ,-0.00000096,0.00000058,-0.00013371,0.00001392,0.00053017,0.00138127,-
 0.00036850,-0.00483031,-0.01615911,0.01267916,-0.00854871,-0.11353872,
 0.10003358,-0.20061712,0.00553818,-0.00499970,0.01061070,0.00194887,-0
 .00214488,-0.00083023,0.00012568,-0.00006130,0.00073534,-0.00075827,0.
 00094646,-0.00000659,0.00029839,-0.00049500,0.00070697,0.12182953,-0.1
 0606543,0.20229891,0.00001764,0.00003242,0.00000290,0.00000185,-0.0000
 0261,-0.00000163,-0.00000230,-0.00000423,0.00000042,0.00000128,-0.0000
 0161,0.00000138,-0.00000307,0.00000052,0.00000144,-0.00000243,-0.00000
 076,-0.00000206,0.00000040,-0.00000032,-0.00000066,-0.00000105,-0.0000
 0034,-0.00000004,0.,0.00000040,0.00000006,-0.00000002,-0.00000007,0.00
 000036,0.00000015,-0.00000043,0.00000009,-0.00003396,0.00001547,-0.000
 03110,0.00002898,-0.00003610,-0.00002265,0.00002988,-0.00001737,0.0000
 3253,-0.00002476,0.00000999,0.00002473,0.00003577,-0.00006885,0.000024
 22,-0.00005530,0.00004245,-0.00045374,0.00011129,-0.00015530,-0.000050
 76,0.00000348,-0.00000091,0.00000096,0.00000207,-0.00000318,-0.0000003
 5,-0.00000537,-0.00000203,-0.00000034,0.00010286,0.00393375,0.00660919
 ,0.00007118,0.00294988,-0.00292664,-0.00195436,0.00346104,0.00018728,-
 0.00210043,0.00158792,0.01605441,-0.07717869,0.03874536,0.08687706,0.0
 0799108,-0.00768818,-0.01130934,-0.00098115,-0.00102579,0.00079266,0.0
 0092695,-0.00006068,-0.00043769,0.00052284,0.00007295,0.00088014,-0.00
 032186,-0.00111267,-0.00050219,0.07303115,-0.00000041,0.00000738,0.000
 00149,0.00000042,0.00000113,-0.00000053,0.00000070,-0.00000012,-0.0000
 0010,0.00000116,-0.00000075,0.00000038,-0.00000029,0.00000129,0.000001
 37,-0.00000130,-0.00000241,-0.00000045,0.00000001,-0.00000048,-0.00000
 025,-0.00000039,0.00000038,0.00000059,0.00000033,0.00000011,-0.0000002
 8,-0.00000014,0.,-0.00000015,-0.00000012,-0.00000016,-0.00000006,-0.00
 000951,0.00000108,-0.00001190,0.00001262,-0.00001116,-0.00000856,0.000
 02246,-0.00000635,0.00001035,0.00000412,0.,-0.00000163,-0.00000710,-0.
 00000846,0.00003662,0.00007047,0.00010160,-0.00053979,-0.00011735,-0.0
 0016050,-0.00015147,0.00000151,-0.00000191,0.00000059,0.00000041,-0.00
 000307,-0.00000045,-0.00001630,-0.00000832,-0.00000334,-0.00067658,0.0
 0479976,0.00701402,0.00216921,0.00003453,0.00210230,0.00454994,-0.0011
 2314,-0.00036551,0.00025880,-0.00127547,-0.01876619,0.04086680,-0.0673
 9674,-0.07840327,-0.00489155,0.00381143,0.00898136,-0.00094150,-0.0007
 7421,-0.00061456,-0.00008071,0.00084190,0.00023285,0.00036964,0.000683
 77,-0.00093787,-0.00132775,-0.00073893,0.00064521,-0.04017945,0.062004
 54,-0.00001003,-0.00001990,-0.00000170,-0.00000273,0.00000444,0.000001
 29,0.00000287,0.00000507,-0.00000175,-0.00000195,0.00000111,-0.0000018
 5,0.00000377,-0.00000098,-0.00000184,0.00000273,0.,0.00000360,-0.00000
 003,0.00000030,0.00000057,0.00000028,-0.00000022,0.00000017,0.00000031
 ,-0.00000024,-0.00000019,-0.00000011,0.00000007,-0.00000049,-0.0000001
 4,0.00000057,-0.00000014,0.00003652,-0.00003225,0.00003768,-0.00002944
 ,0.00003899,0.00004089,-0.00004000,0.00002870,-0.00004690,0.00004867,-
 0.00003461,-0.00002726,-0.00007772,0.00010208,-0.00002145,-0.00001091,
 -0.00012396,-0.00022544,-0.00011790,-0.00019373,0.00000282,-0.00000150
 ,0.00000114,0.00000037,-0.00000160,0.00000135,0.,0.00000323,-0.0000013
 8,0.00001294,-0.00007773,-0.00024436,0.00030992,-0.00139791,0.00164505
 ,-0.00299209,-0.00096515,0.00053722,0.00013731,-0.00198177,0.00121392,
 0.00401971,0.08980642,-0.07514844,-0.30401766,0.00879756,-0.00881062,-
 0.01083688,-0.00026255,0.00016677,0.00054713,0.00076379,-0.00035876,-0
 .00027540,0.00007105,0.00008611,0.00030225,0.00045707,-0.00024200,-0.0
 0006329,-0.09520009,0.08126694,0.31293255,0.00025056,0.00006478,-0.000
 06012,-0.00000473,-0.00008399,-0.00001829,-0.00000894,-0.00000810,0.00
 006493,0.00002061,0.00002127,0.00000334,0.00002108,0.00002849,0.000000
 41,0.00003817,-0.00000298,0.00003719,-0.00000082,0.00000090,-0.0000020
 8,0.00000191,0.00000278,0.00000192,0.00000357,0.00000055,0.00000125,0.
 00000458,0.00000024,0.00000174,-0.00000119,-0.00000668,0.00000302,0.00
 055814,-0.00084315,0.00011752,0.00018120,-0.00067738,0.00025872,-0.000
 12490,0.00046326,0.00115855,-0.00096567,0.00122059,-0.00218605,-0.0104
 5717,0.00955330,0.01860556,-0.11423571,0.07409314,0.06440616,0.0028828
 1,-0.00717240,0.00477534,-0.00012740,0.00018105,-0.00013416,0.00008807
 ,-0.00001427,-0.00007392,-0.00008869,-0.00000820,0.00015833,-0.0198772
 0,-0.02038283,0.00402734,0.00584238,-0.00448025,-0.00140792,-0.0011279
 4,0.00175755,-0.00633110,-0.00228261,0.00424389,0.00483830,-0.00289588
 ,-0.00411595,0.00188903,0.00167844,0.00037447,0.00647727,0.00024181,0.
 00042387,-0.00003643,0.00007744,-0.00016657,0.00019913,-0.00031323,-0.
 00009000,-0.00008830,-0.00001351,-0.00012328,0.00000240,-0.00046389,-0
 .00054060,-0.00009467,0.35460053,0.00062356,0.00093967,-0.00006596,0.0
 0011317,-0.00017697,-0.00004009,-0.00016965,-0.00016825,0.00006932,0.0
 0005374,-0.00007098,0.00008036,-0.00009449,0.00005398,0.00003643,-0.00
 007887,0.00005746,-0.00006445,0.00000310,-0.00000020,-0.00001789,-0.00
 001811,0.,-0.00000616,-0.00003024,-0.00001211,0.00001175,0.00000121,-0
 .00001193,0.00001570,0.00001271,-0.00001194,0.00000550,-0.00225548,0.0
 0233504,-0.00236016,0.00094095,-0.00127058,-0.00221551,0.00158908,-0.0
 0215075,0.00116780,0.00010332,0.00288348,0.00341834,0.01737363,-0.0138
 6863,-0.01640908,0.05632607,-0.10036380,-0.04377064,-0.00548319,0.0207
 7992,-0.01020670,0.00007285,-0.00026806,0.00011570,0.00001649,-0.00000
 704,0.00007775,-0.00007378,0.00001048,-0.00021020,-0.01788712,-0.03946
 655,0.02065543,-0.00489138,0.00519525,0.00165601,0.00122518,-0.0017501
 6,0.00608363,-0.00289044,-0.00504041,0.00126704,0.00619815,-0.00230858
 ,0.00171906,-0.00136678,0.00109340,-0.00711504,-0.00032135,-0.00046280
 ,-0.00016722,-0.00005105,0.00000363,0.00017353,0.00026771,0.00015585,-
 0.00011007,-0.00055379,-0.00054428,-0.00004339,0.00002914,0.00009974,0
 .00008897,-0.20329551,0.34258244,-0.00039558,-0.00049297,0.00006768,0.
 00000300,0.00004024,0.00000111,-0.00001632,0.00000260,-0.00003905,0.00
 001544,-0.00001352,0.00000400,-0.00002000,-0.00001518,0.00001074,-0.00
 003132,0.00001691,-0.00003411,-0.00000257,0.00000209,0.00000453,0.0000
 0157,-0.00000494,-0.00000324,0.00000329,-0.00000639,0.00000500,-0.0000
 0050,0.00000953,-0.00000545,-0.00000115,0.00000879,-0.00000166,-0.0006
 3393,0.00127581,0.00096518,-0.00019000,0.00004854,-0.00061757,-0.00034
 382,0.00056720,0.00082048,-0.00186473,0.00253503,-0.00061426,0.0005185
 1,-0.00417387,0.01028333,0.06751414,-0.05875091,-0.20372778,0.00762819
 ,0.00516643,-0.05592705,-0.00012894,0.00022839,-0.00013991,-0.00004687
 ,0.00008126,0.00001370,-0.00002184,-0.00000375,0.00005430,0.00631205,0
 .02038131,-0.04062081,-0.00061388,0.00044279,0.00255442,0.00154358,-0.
 00159823,0.00327293,0.00201878,-0.00168917,-0.00076683,0.00023732,0.00
 190294,0.00029057,-0.00081357,0.00092008,0.00120249,0.00001100,-0.0001
 8808,-0.00005185,0.00012772,0.00011840,0.00013291,-0.00004428,0.000075
 06,-0.00001892,-0.00034797,-0.00051124,-0.00002241,-0.00030758,-0.0001
 7517,0.00001504,0.03102084,-0.07724963,0.79849496,0.00011672,0.0002578
 4,0.00006430,0.00001304,-0.00003856,-0.00001266,-0.00001870,-0.0000401
 2,0.00001841,0.00001530,-0.00000613,0.00000431,-0.00003711,0.00000037,
 0.00001492,-0.00002439,-0.00001102,-0.00002190,0.00000232,-0.00000308,
 -0.00000617,-0.00000363,0.00000154,-0.00000122,0.00000769,0.00000857,-
 0.00000277,-0.00000009,-0.00000233,0.00000474,0.00000402,-0.00000312,0
 .00000027,-0.00042066,0.00017599,-0.00035626,0.00046885,-0.00026572,-0
 .00055557,0.00020937,-0.00031543,0.00076647,-0.00067207,0.00134433,0.0
 0002323,0.00225852,-0.00096254,0.00249542,-0.02794830,0.02304463,0.005
 18663,0.00006013,0.00511881,0.02595919,-0.00007922,-0.00003574,-0.0000
 4878,0.00000954,-0.00000569,-0.00000600,-0.00002582,-0.00007842,-0.000
 06528,-0.06486580,-0.01334069,0.01998182,-0.00001471,0.00067317,0.0014
 4175,0.00236294,-0.00208607,0.00218168,0.00323152,-0.00218519,-0.00356
 233,-0.00447880,0.00350928,-0.00331020,-0.00336840,-0.00249256,0.00375
 912,-0.00010136,-0.00015707,0.00004702,0.00020562,0.00019417,-0.000137
 15,-0.00025776,-0.00011064,0.00010308,-0.00002153,-0.00015203,-0.00005
 366,0.00003756,0.00007579,0.00000230,-0.16905026,0.12526910,-0.0551969
 0,0.50170453,0.00027677,0.00030558,-0.00001449,-0.00002401,0.00002448,
 0.00001493,0.00005216,0.00004274,-0.00000529,-0.00003015,0.00002722,-0
 .00002619,0.00002684,-0.00002391,-0.00002942,0.00003348,0.00002351,0.0
 0004394,-0.00000004,-0.00000112,0.00000183,0.00000307,-0.00000033,-0.0
 0000431,-0.00000721,-0.00001571,0.00000260,-0.00000157,-0.00000319,-0.
 00000045,-0.00000559,-0.00000317,0.00000056,-0.00019017,-0.00025005,0.
 00016526,0.00022487,-0.00011590,0.00036142,-0.00002928,0.00003350,-0.0
 0028571,0.00059865,-0.00110528,0.00020956,-0.00078148,0.00257840,-0.00
 232224,0.03815046,-0.01716842,-0.02234768,0.01778653,-0.00852133,-0.02
 139283,0.00000618,-0.00010772,0.00005167,-0.00000681,-0.00002687,0.000
 00558,-0.00004509,0.00008111,0.00008879,-0.01021271,-0.02323106,-0.005
 84912,0.00154609,-0.00088985,-0.00221054,-0.00209680,0.00302326,-0.002
 36389,-0.00249938,0.00266233,0.00353132,-0.00305147,-0.00113905,0.0013
 2480,0.00036791,0.00134386,0.00406586,-0.00022943,-0.00023350,-0.00009
 418,-0.00006654,-0.00032880,0.00010496,-0.00007562,0.00026888,0.000090
 61,0.00017577,0.00008751,-0.00008115,-0.00051954,-0.00065902,-0.000035
 07,0.10916168,-0.14618282,0.05708841,-0.29632652,0.40063185,0.00009645
 ,0.00035425,0.00004354,0.00002583,-0.00002316,-0.00001079,-0.00004485,
 -0.00005242,-0.00002221,0.00000971,-0.00004676,0.00002519,-0.00004849,
 -0.00000130,0.00002765,-0.00004449,0.00000094,-0.00004847,0.00000375,-
 0.00000050,-0.00000592,-0.00000426,0.00000102,-0.00000628,-0.00000318,
 0.00000584,0.00000305,-0.00000084,-0.00000219,0.00000556,0.00000487,-0
 .00000286,-0.00000020,-0.00066945,0.00074813,-0.00082682,0.00038905,-0
 .00019419,-0.00018064,0.00027757,-0.00048075,-0.00008004,0.00063114,-0
 .00001138,0.00104337,0.00287595,-0.00227764,-0.00517201,0.00172636,-0.
 01166066,0.01452023,0.04083310,-0.01766194,-0.02489774,0.00005881,-0.0
 0014583,0.00007570,0.00003497,-0.00003105,0.00001324,-0.00005443,0.000
 02131,-0.00005262,0.01963608,-0.00322279,-0.01518824,-0.00617571,0.006
 13924,0.00426822,0.00257965,-0.00351688,0.00836639,0.00516356,-0.00438
 365,-0.00398644,0.00077063,0.00579116,-0.00209396,-0.00446648,-0.00251
 352,-0.00386542,-0.00045780,-0.00055244,-0.00006409,0.00037753,0.00053
 245,-0.00009252,-0.00004203,-0.00009759,0.00012952,-0.00036121,-0.0003
 2509,-0.00020375,0.00008202,0.00009089,0.00015333,-0.04071998,0.052299
 86,-0.13538576,-0.11557310,0.06607807,0.61011142,0.00011430,0.00028920
 ,-0.00004257,0.00003235,-0.00002890,-0.00000477,-0.00003568,-0.0000547
 0,0.00000090,0.00001033,-0.00002602,0.00002983,-0.00004693,-0.00001019
 ,0.00001819,-0.00004265,0.00000274,-0.00003635,0.00000182,-0.00000012,
 -0.00000577,0.00000561,0.00000957,0.00000283,-0.00000326,0.00000429,0.
 00000076,0.00000107,-0.00000387,0.00000652,0.00000538,-0.00000369,0.00
 000144,-0.00039036,0.00129651,-0.00048504,0.00030454,-0.00048887,-0.00
 057721,0.00040409,-0.00016081,0.00058966,-0.00052093,0.00032266,0.0003
 7539,0.00286903,-0.00132592,-0.00078413,-0.02458338,0.01947781,-0.0141
 1915,-0.18514792,0.13536537,0.03822297,0.00002278,-0.00000459,0.000007
 81,-0.00007746,-0.00007292,0.00003462,-0.00016791,-0.00000683,0.000060
 34,-0.05505076,-0.01488923,-0.02758710,-0.00448932,0.00519848,0.002430
 45,0.00341966,-0.00316630,0.00557801,0.00375824,-0.00304943,-0.0033962
 2,-0.00124976,0.00205519,-0.00281677,-0.00372879,-0.00331596,-0.002892
 45,-0.00018945,-0.00029410,-0.00006150,0.00011005,0.00017322,-0.000032
 87,-0.00021401,-0.00029968,0.00009732,-0.00012188,-0.00001795,-0.00015
 334,0.00018826,0.00026842,0.00018789,0.01217232,0.00057204,-0.01830199
 ,-0.08196986,0.03228711,0.01185685,0.45753354,0.00030478,0.00019992,-0
 .00004116,-0.00003075,0.00000445,0.00001861,0.00000118,0.00003439,0.00
 002939,-0.00001301,0.00003032,-0.00002635,0.00004959,0.00003706,-0.000
 02539,0.00003088,-0.00002518,0.00005904,-0.00000227,-0.00000188,0.0000
 0103,-0.00000495,-0.00001318,-0.00000342,0.00000261,-0.00000268,0.0000
 0858,0.00000045,-0.00000228,-0.00000236,-0.00000004,-0.00000078,0.0000
 0199,0.00068617,-0.00118125,0.00006427,-0.00023063,0.00011990,0.000315
 01,0.00018514,-0.00024837,-0.00037938,-0.00006222,-0.00014045,-0.00017
 706,-0.00096639,0.00296465,0.00178679,0.03227744,-0.01508976,0.0307076
 0,0.11984221,-0.15069288,-0.03272467,0.00000797,-0.00000748,-0.0000048
 0,0.00003154,-0.00008915,-0.00002731,-0.00002286,-0.00008245,-0.000105
 68,-0.01210063,-0.02314520,0.00356679,-0.00311675,-0.00154162,-0.00175
 234,-0.00171851,0.00293742,-0.00452429,-0.00289090,0.00353412,0.002566
 79,0.00152324,-0.00142515,0.00280291,0.00138209,0.00131419,-0.00445892
 ,-0.00030131,-0.00029745,0.00004553,-0.00046293,-0.00061706,-0.0000320
 7,0.00023138,0.00019012,0.00008874,-0.00007872,0.00025993,-0.00012906,
 -0.00001306,-0.00032394,-0.00007371,0.01138260,-0.00666434,0.02309890,
 0.03298048,-0.06413404,-0.00386956,-0.27333860,0.39256085,-0.00007106,
 -0.00034266,-0.00006856,-0.00001776,0.00002108,0.00000801,0.00002832,0
 .00003558,0.00001497,-0.00000208,0.00003104,-0.00001610,0.00004626,0.0
 0001447,-0.00001774,0.00003641,-0.00000916,0.00005159,-0.00000096,0.00
 000162,0.00000442,0.00000194,-0.00000184,0.00000608,0.00000522,-0.0000
 0205,-0.00000293,-0.00000089,0.00000031,-0.00000429,-0.00000360,0.0000
 0227,0.00000085,-0.00082106,0.00057216,0.00087462,-0.00029094,0.000319
 04,-0.00035258,-0.00024622,0.00008475,-0.00005960,0.00054379,-0.000721
 08,-0.00050578,-0.00116009,0.00148241,-0.00607120,-0.01131143,0.017317
 09,0.00908630,0.02467694,-0.02469726,-0.11505148,-0.00003047,0.0000373
 6,0.00000487,-0.00009931,0.00014132,0.00006122,0.00000049,0.00016161,0
 .00019793,-0.02706452,0.00070496,-0.02497179,-0.00173666,-0.00454726,-
 0.00129447,-0.00337489,0.00344640,-0.00348561,-0.00300605,0.00292407,0
 .00674190,0.00495343,-0.00524505,0.00495598,0.00433980,0.00123941,-0.0
 0387749,0.00044180,0.00049575,0.00001170,-0.00012620,-0.00008512,0.000
 12316,0.00046249,0.00033460,-0.00012699,-0.00014437,-0.00006616,0.0000
 6613,-0.00022150,-0.00032432,-0.00008028,-0.03373642,0.01695344,-0.038
 94288,0.03117817,-0.00123711,-0.30022101,0.09741503,-0.11196597,0.6622
 1537,0.00009505,0.00007594,0.00002363,-0.00000747,0.00000090,-0.000003
 32,-0.00000227,-0.00000139,-0.00000888,-0.00000013,-0.00000621,-0.0000
 0294,0.00001061,0.00000351,-0.00000340,0.00000168,0.00000400,0.0000119
 7,0.00000113,-0.00000125,-0.00000036,-0.00000525,-0.00000302,-0.000001
 56,-0.00000110,-0.00000041,0.00000176,-0.00000040,0.00000018,-0.000000
 09,-0.00000031,-0.00000084,-0.00000002,-0.00001749,-0.00012190,0.00008
 099,-0.00000139,-0.00003502,0.00015134,-0.00018473,-0.00003984,-0.0000
 4414,0.00003162,-0.00005029,-0.00009904,-0.00040769,-0.00084112,0.0003
 4835,0.00474195,-0.00390889,-0.00991606,-0.08197089,0.03304719,0.09919
 901,0.00003000,0.00000568,0.00000757,0.00003218,0.00002337,0.00001499,
 -0.00069374,0.00097866,-0.00005529,0.00477865,0.00070202,-0.00589808,0
 .00012930,-0.00059446,0.00011664,-0.00058190,0.00006456,-0.00025612,-0
 .00036243,0.00026913,0.00033778,-0.00015226,-0.00021350,0.00015398,0.0
 0003708,0.00008520,0.00046543,-0.00000135,0.00001393,-0.00000701,0.000
 06596,0.00006893,0.00000133,0.00006743,0.00007697,-0.00000780,0.000008
 74,-0.00000992,0.00001357,-0.00006531,-0.00000509,0.00007576,-0.000501
 49,0.00226415,-0.00202655,-0.00211337,0.00432672,0.00084004,-0.0023437
 2,-0.00164606,0.02074979,0.07838258,-0.00002212,-0.00002671,0.00001720
 ,0.00000460,-0.00000854,-0.00000060,-0.00000889,-0.00000671,0.00001106
 ,0.00000940,0.00000405,-0.00000243,-0.00000322,0.00001001,0.00000135,0
 .00000011,-0.00000444,-0.00000696,-0.00000053,-0.00000362,0.00000004,-
 0.00000874,-0.00000955,-0.00000015,0.00000111,-0.00000042,0.00000221,-
 0.00000051,-0.00000032,-0.00000140,-0.00000030,0.00000127,-0.00000034,
 -0.00010403,0.00008430,-0.00014763,-0.00001050,-0.00006819,-0.00017386
 ,0.00007769,-0.00018704,-0.00002172,-0.00006384,0.00003360,0.00017257,
 -0.00097917,-0.00045577,-0.00065459,-0.00934549,0.00620253,0.01120829,
 0.03158368,-0.05424556,-0.04865564,0.00001548,0.00003561,-0.00000126,0
 .00003143,0.00002518,-0.00003163,0.00095606,-0.00074962,0.00009545,0.0
 0511573,0.00108421,-0.00712242,0.00008734,-0.00061794,0.00026846,-0.00
 063113,0.00003459,-0.00028856,-0.00011069,0.00030668,0.00030040,-0.000
 20424,0.00010428,0.00008679,-0.00010192,-0.00007102,0.00053451,-0.0000
 1674,0.00001481,0.00000143,0.00007494,0.00007053,-0.00000521,0.0000659
 9,0.00007450,0.00000424,-0.00000403,-0.00003261,0.00000486,-0.00012285
 ,-0.00006367,0.00009768,0.00275221,-0.00006241,0.00295499,0.00328291,-
 0.00116675,-0.00016941,0.00238550,-0.00055526,-0.01428242,-0.03345848,
 0.04929280,0.00005588,0.00005865,-0.00001597,-0.00000223,0.00000487,0.
 00000164,0.00000745,0.00000124,-0.00000647,-0.00000874,-0.00000202,0.0
 0000115,-0.00000089,-0.00001216,-0.00000115,0.00000106,0.00000390,0.00
 000350,0.00000071,0.00000055,-0.00000015,0.00000578,0.00000076,0.00000
 325,-0.00000121,0.00000126,-0.00000115,0.00000091,-0.00000032,0.000001
 06,0.00000030,-0.00000093,-0.00000018,-0.00009235,0.00004126,0.0000961
 4,0.00004045,-0.00005357,0.00012506,-0.00019746,0.00010865,0.00009913,
 0.00003917,-0.00005471,-0.00024570,0.00030110,-0.00060986,0.00024376,0
 .00903043,-0.00616521,-0.01074206,0.09663925,-0.05219348,-0.31137079,0
 .00000561,-0.00000072,-0.00000205,-0.00000027,0.00002012,0.00003522,-0
 .00002672,0.00016334,0.00044721,0.00091253,0.00031600,-0.00066330,-0.0
 0007611,-0.00000761,0.00005790,-0.00006699,0.00005840,0.00011276,0.000
 03248,-0.00012573,0.00001066,0.00026183,0.00015403,0.00011531,-0.00001
 076,0.00010578,-0.00021173,-0.00001190,-0.00001562,-0.00000260,-0.0000
 0313,0.00000409,0.00000566,0.00000617,0.00000751,0.00000190,-0.0000172
 5,-0.00001736,0.00000381,-0.00011897,-0.00009363,0.00006021,-0.0012508
 9,0.00154282,-0.00283293,-0.00033563,0.00100336,0.00020518,-0.00142231
 ,0.00120118,0.00333671,-0.10428484,0.05572860,0.32119064,-0.00005891,-
 0.00011023,0.00000512,-0.00000545,0.00001044,0.00000177,0.00000770,0.0
 0001187,-0.00000243,-0.00000254,0.00000490,-0.00000445,0.00000866,-0.0
 0000111,-0.00000373,0.00000520,-0.00000056,0.00000565,-0.00000025,0.00
 000015,0.00000132,0.00000101,-0.00000056,0.00000050,0.00000171,-0.0000
 0051,-0.00000018,0.00000008,0.00000112,-0.00000145,-0.00000120,0.00000
 119,0.00000004,0.00012138,-0.00006847,0.00008977,-0.00006921,0.0000706
 7,0.00005791,-0.00010681,0.00009902,0.00000214,-0.00010965,-0.00004648
 ,-0.00021350,0.00005926,0.00043269,0.00073474,0.00012713,0.00222388,-0
 .00140516,0.00155337,0.00147960,-0.00133197,-0.00001560,0.00002307,-0.
 00001523,-0.00001025,0.00000600,-0.00000206,0.00001644,0.00001138,0.00
 001730,-0.00288943,0.00625395,0.00423591,0.00023749,-0.00015407,-0.000
 18045,0.00010795,0.00008827,-0.00005314,0.00005702,-0.00011838,-0.0000
 7982,-0.00016870,-0.00030548,-0.00042548,0.00007505,-0.00035192,0.0002
 5211,0.00006173,0.00006671,0.00000520,-0.00003773,-0.00002899,-0.00001
 598,-0.00005964,-0.00024297,-0.00004279,-0.00000706,-0.00002262,0.0000
 0939,0.00006768,0.00008365,0.00000128,-0.00499462,0.00490044,0.0081181
 6,-0.16367155,0.12111552,0.09706821,0.00440732,-0.00442391,-0.00162594
 ,0.00058585,0.00009634,-0.00005826,0.16633712,0.00008624,0.00011375,0.
 00000897,-0.00000071,-0.00000201,0.00000249,-0.00000184,-0.00000284,0.
 00000009,-0.00000442,-0.00000101,-0.00000030,-0.00000186,-0.00000387,-
 0.00000368,0.00000279,-0.00000012,-0.00000044,0.00000093,0.00000008,-0
 .00000094,0.00000002,-0.00000014,-0.00000166,-0.00000062,-0.00000003,0
 .00000137,0.00000024,-0.00000076,0.00000100,0.00000027,-0.00000058,0.0
 0000020,-0.00004665,-0.00002962,-0.00004797,0.00004184,-0.00006357,0.0
 0003017,0.00001567,-0.00012911,-0.00007902,0.00008356,-0.00018373,0.00
 018658,0.00036712,0.00045837,-0.00079699,0.00323450,-0.00039476,0.0018
 0502,0.00105936,0.00114073,0.00073830,0.00001542,-0.00002604,0.0000129
 4,0.00001237,-0.00001448,-0.00000072,0.00001303,0.00002180,-0.00001228
 ,-0.00338833,0.00684577,0.00398612,0.00050278,-0.00050880,-0.00009857,
 -0.00021607,-0.00014904,-0.00021522,0.00023267,-0.00005471,-0.00030073
 ,-0.00040602,-0.00018675,-0.00042550,0.00003957,-0.00039987,0.00046965
 ,0.00007122,0.00008939,0.00001661,-0.00000546,-0.00000285,-0.00001804,
 -0.00000575,-0.00003730,-0.00001294,-0.00000231,-0.00000828,0.00002127
 ,0.00007323,0.00009419,0.00000301,0.00588595,-0.00637268,-0.01262228,0
 .12556965,-0.14745247,-0.09173337,-0.00218389,0.00102821,0.00259454,0.
 00028972,0.00065649,-0.00001218,-0.12914222,0.14696111,-0.00002602,-0.
 00004840,0.00000346,0.00000072,0.00000002,-0.00000178,-0.00000085,-0.0
 0000045,-0.00000062,0.00000104,-0.00000037,0.00000101,-0.00000041,-0.0
 0000042,0.00000056,-0.00000127,0.00000133,-0.00000051,-0.00000004,0.00
 000026,0.00000014,0.00000082,0.00000034,-0.00000011,0.00000056,-0.0000
 0002,0.00000071,0.00000016,0.00000074,-0.00000029,-0.00000023,0.000000
 30,0.00000010,0.00005571,-0.00003466,0.00001134,0.00000137,-0.00001422
 ,-0.00001566,-0.00005599,0.00005092,0.00011019,-0.00011567,0.00017201,
 -0.00014821,-0.00001708,0.00013237,0.00102734,-0.00271250,0.00195568,-
 0.00215454,0.00035699,0.00076183,-0.00533666,-0.00002021,0.00001458,-0
 .00001409,-0.00000401,0.00000543,0.00000043,-0.00000849,0.00002737,0.0
 0003376,0.00012047,-0.00012736,0.00076647,0.00008302,0.00006953,0.0000
 3998,-0.00004335,-0.00015598,0.00012251,-0.00006984,-0.00014101,-0.000
 19881,-0.00000056,-0.00002699,-0.00006148,-0.00008891,0.00004243,0.000
 01720,0.00000167,-0.00000015,-0.00000195,-0.00000837,0.00000956,0.0000
 0277,0.00004970,0.00007656,0.00003671,0.00001896,0.00001212,0.00000022
 ,0.00000350,0.00002020,0.00000280,-0.00900813,0.00830144,0.01216676,0.
 09906085,-0.08987941,-0.13767672,0.01653871,-0.01692628,-0.00459827,0.
 00108447,-0.00070953,0.00026486,-0.10532098,0.09661592,0.13482493,-0.0
 0006642,-0.00011963,-0.00001392,-0.00000543,0.00000841,0.00000228,0.00
 000574,0.00001119,-0.00000129,-0.00000141,0.00000525,-0.00000353,0.000
 00649,0.00000092,-0.00000196,0.00000571,-0.00000094,0.00000547,-0.0000
 0036,0.00000069,0.00000159,0.00000167,-0.00000067,0.00000035,0.0000013
 7,-0.00000025,-0.00000025,0.00000027,0.00000041,-0.00000119,-0.0000008
 2,0.00000149,-0.00000022,-0.00011517,0.00004675,0.00021901,-0.00012445
 ,0.00008876,-0.00005039,-0.00005469,0.00006097,-0.00006262,0.00012446,
 -0.00008798,-0.00006527,0.00023306,0.00035802,-0.00088982,-0.00075952,
 0.00262884,0.00153389,-0.00439425,0.00583458,-0.01168061,-0.00001117,0
 .00000695,-0.00000088,-0.00002232,0.00002460,0.00001157,0.00001831,-0.
 00000198,0.00000979,-0.00209005,0.00580276,-0.00514679,-0.00029658,-0.
 00017238,0.00038846,0.00008431,-0.00019149,0.00025899,0.00024405,0.000
 07982,0.00001781,0.00017189,-0.00006554,0.00017770,0.00008655,-0.00044
 112,-0.00019931,0.00006727,0.00007378,0.00000557,0.00006008,0.00008156
 ,0.00000726,-0.00001056,-0.00003349,-0.00001207,0.00003120,-0.00007469
 ,0.00010531,-0.00003337,-0.00001826,0.00000350,0.00109382,0.00172355,0
 .00253228,0.00689515,-0.00758042,0.00433484,-0.12303244,0.09615700,-0.
 09837718,-0.00045718,-0.00118119,0.00014009,-0.00105844,-0.00082462,-0
 .00069675,0.12261216,0.00008492,0.00012142,0.00000155,-0.00000217,-0.0
 0000432,0.00000014,-0.00000353,-0.00000381,0.00000034,-0.00000172,-0.0
 0000247,-0.00000154,-0.00000004,-0.00000103,0.00000157,-0.00000162,-0.
 00000104,0.00000207,0.00000063,-0.00000061,-0.00000115,-0.00000017,-0.
 00000011,-0.00000127,-0.00000038,0.00000019,0.00000150,0.00000061,-0.0
 0000057,0.00000099,0.00000063,-0.00000061,0.00000005,0.00011647,-0.000
 24396,-0.00016654,0.00001076,-0.00012752,0.00010801,0.00003993,-0.0000
 6732,-0.00001936,-0.00004628,0.00000251,0.00004328,0.00023580,0.000496
 57,0.00091985,0.00367632,-0.00053102,-0.00117255,0.00347733,-0.0060799
 7,0.01444721,0.00001370,-0.00001190,0.00000327,0.00002665,-0.00002580,
 -0.00000974,-0.00000258,0.00002103,-0.00000372,-0.00258828,0.00653234,
 -0.00488208,-0.00049195,-0.00004424,0.00030634,0.00020994,-0.00009596,
 0.00048167,-0.00007289,-0.00013694,0.00008052,0.00037855,-0.00039758,0
 .00016342,0.00009578,-0.00052679,-0.00036652,0.00008008,0.00009519,-0.
 00000450,0.00006373,0.00008506,0.00000747,0.00000033,-0.00001300,-0.00
 001808,0.00002839,-0.00002480,-0.00002177,-0.00000777,0.00000827,0.000
 01423,0.00122844,0.00105271,-0.00084449,-0.00237108,0.00168527,-0.0034
 8032,0.09994856,-0.13784024,0.11375935,-0.00131662,-0.00061274,-0.0005
 3882,-0.00086695,-0.00080012,0.00030307,-0.10218326,0.13677746,0.00001
 259,0.00002559,0.00000399,-0.00000107,0.00000283,0.00000105,0.00000233
 ,0.00000197,-0.00000142,-0.00000165,-0.00000020,-0.00000113,0.00000229
 ,-0.00000106,-0.00000103,0.00000081,0.00000067,0.00000112,-0.00000021,
 -0.00000045,0.,-0.00000044,0.00000024,0.00000069,-0.00000061,-0.000000
 64,-0.00000036,-0.00000005,-0.00000041,-0.00000013,-0.00000007,-0.0000
 0015,0.00000009,0.00008141,-0.00018398,-0.00006779,0.00002536,-0.00001
 366,0.00010272,-0.00001132,0.00001635,-0.00002432,-0.00002762,0.000028
 47,-0.00000911,-0.00010756,-0.00001680,0.00081145,0.00279551,-0.001513
 94,-0.00113949,0.00540161,-0.00633956,0.01128463,0.00000227,-0.0000017
 4,0.00000121,0.00002132,-0.00000656,-0.00000716,-0.00000967,0.00000179
 ,-0.00000023,-0.00054853,0.00096117,-0.00004473,-0.00000485,-0.0000272
 7,-0.00001591,0.00009412,0.00010978,-0.00017630,0.00010166,0.00018767,
 0.00015358,-0.00006783,-0.00008065,0.00003688,0.00009488,-0.00008634,0
 .00003335,0.00000714,0.00000787,-0.00000191,0.00000459,-0.00000681,0.0
 0000396,-0.00001392,-0.00001052,-0.00000162,-0.00001572,-0.00011954,0.
 00006491,-0.00000066,-0.00001185,0.00000544,0.00088849,-0.00073839,-0.
 00480459,-0.01402510,0.01536380,-0.00777633,-0.10055660,0.11103355,-0.
 18797973,-0.00084572,0.00031824,-0.00007962,0.00037502,-0.00040150,0.0
 0071569,0.10730991,-0.11916515,0.18884165,0.00011066,0.00010119,0.0000
 1256,-0.00000223,-0.00000405,0.00000540,-0.00000316,0.00000347,0.00000
 318,-0.00001074,-0.00000159,-0.00000161,0.00000241,-0.00000417,-0.0000
 1377,0.00001133,0.00000789,0.00000444,-0.00000074,0.00000010,-0.000000
 33,-0.00000071,0.00000072,-0.00000168,-0.00000148,0.,0.00000043,0.0000
 0037,-0.00000105,0.00000081,-0.00000002,-0.00000031,0.00000015,-0.0000
 0444,-0.00003970,0.00019175,-0.00018474,-0.00000219,-0.00002025,0.0000
 1649,-0.00005696,-0.00017637,0.00001384,-0.00015102,-0.00010902,-0.000
 32425,-0.00085134,-0.00040403,0.00382451,-0.00452389,0.01307164,-0.001
 20383,0.00266381,0.00219036,0.00003057,0.00002057,-0.00002454,0.000028
 02,-0.00000112,-0.00000350,0.00002716,-0.00002615,-0.00003110,0.003542
 93,0.00093418,0.00676859,-0.00010967,-0.00003376,-0.00017443,-0.000228
 15,0.00017956,-0.00027714,-0.00065381,0.00000718,0.00000713,0.00021106
 ,-0.00054696,0.00000411,0.00013322,0.00006502,-0.00055206,-0.00001975,
 -0.00000267,0.00000467,-0.00003474,0.00006403,-0.00000077,0.00001650,-
 0.00000646,-0.00000634,0.00006984,0.00008318,0.00001539,0.00005845,0.0
 0006122,0.00000737,-0.05217068,0.01962103,-0.04624902,0.00167860,-0.00
 231605,-0.02099505,-0.00192043,0.00437434,-0.00146990,0.00085534,-0.00
 013151,0.00047654,-0.00058644,-0.00136144,0.00080862,0.00077382,0.0002
 3025,-0.00099199,0.04665137,-0.00000929,-0.00003613,-0.00003173,0.0000
 0959,-0.00000453,0.00000119,-0.00000746,-0.00001206,-0.00000305,0.0000
 0537,-0.00000030,0.00000961,-0.00000470,0.00000493,0.00000537,-0.00000
 095,0.00001676,-0.00000120,-0.00000022,-0.00000035,0.00000123,0.000001
 07,-0.00000094,-0.00000099,-0.00000409,-0.00000503,-0.00000026,-0.0000
 0036,-0.00000402,0.00000059,-0.00000011,0.00000162,0.00000083,0.000007
 17,-0.00003402,-0.00015309,0.00002906,-0.00023528,0.00004618,-0.000035
 74,-0.00002320,0.00015501,-0.00010425,0.00002384,0.00009055,-0.0011578
 6,-0.00030270,0.00052530,-0.00715637,0.00582975,-0.01371273,0.00337113
 ,-0.00025596,-0.00248293,0.00003574,0.00003402,0.00002704,0.00002345,0
 .00003875,-0.00000304,-0.00003127,0.00003248,0.00002992,0.00352482,0.0
 0130517,0.00791583,-0.00031738,0.00015381,-0.00009631,0.00000467,0.000
 25594,-0.00022214,-0.00073998,-0.00001307,0.00007694,0.00025439,-0.000
 61496,-0.00012181,0.00002585,-0.00010740,-0.00071488,-0.00003599,-0.00
 000426,-0.00000337,-0.00005373,0.00006748,-0.00012578,0.00000738,-0.00
 002075,0.00000065,0.00007210,0.00008029,0.00000558,0.00006713,0.000065
 50,0.00001825,0.01904672,-0.04984815,0.04120721,-0.00050482,0.00005212
 ,0.01448795,0.00315280,-0.00115918,0.00089315,-0.00003303,0.00088835,-
 0.00059434,-0.00109485,-0.00060806,-0.00050544,-0.00003370,0.00069221,
 0.00068573,-0.01925317,0.04414632,-0.00001866,-0.00003015,-0.00002341,
 0.00000852,-0.00000191,0.00000021,-0.00000503,-0.00000442,0.00000011,0
 .00000135,-0.00000089,0.00000703,-0.00000323,0.00000311,0.00000081,0.0
 0000170,0.00001171,-0.00000185,-0.00000078,0.00000062,0.00000046,0.000
 00117,-0.00000077,-0.00000031,-0.00000960,-0.00000397,0.00000284,0.000
 00011,-0.00000077,0.00000029,-0.00000076,0.00000039,0.00000006,-0.0000
 3033,-0.00001831,-0.00020185,0.00011395,-0.00010783,0.00011918,-0.0000
 3294,0.00004656,0.00006991,0.00005405,-0.00007393,0.00008512,-0.000337
 84,0.00044473,0.00004385,-0.00565492,0.00453752,-0.00953300,0.00141684
 ,-0.00113899,-0.00192078,0.00000874,-0.00000619,0.00002831,0.00000364,
 -0.00000092,-0.00000392,-0.00002499,0.00002799,0.00002389,-0.00011338,
 -0.00014630,0.00017588,-0.00033568,-0.00023199,0.00005260,-0.00005930,
 0.00014886,-0.00004797,-0.00006818,-0.00005335,0.00013524,0.00010603,-
 0.00007224,0.00007233,0.00007501,-0.00011569,-0.00028921,0.00001334,0.
 00001927,0.00000002,0.00012021,0.00008871,0.00011655,0.00001779,0.0000
 1375,0.00000568,0.00000545,0.00000700,0.00000380,0.00001241,0.00000837
 ,0.00000807,-0.04379282,0.04486842,-0.34549231,0.00109445,-0.00155808,
 -0.00134781,-0.00026874,-0.00003685,-0.00001879,-0.00024525,0.00050899
 ,-0.00029000,-0.00019011,0.00029200,0.00006006,0.00016518,0.00004141,0
 .00003449,0.04817559,-0.04746543,0.35792312,0.00060257,0.00054435,-0.0
 0058882,0.00008756,0.00004900,0.00001604,0.00001502,0.00000342,-0.0000
 4876,-0.00005358,0.00002194,-0.00000957,-0.00001366,-0.00008166,-0.000
 05826,-0.00002578,0.00007063,-0.00004349,-0.00000487,-0.00000369,-0.00
 000035,0.00000229,-0.00000265,-0.00000047,-0.00002131,-0.00000914,-0.0
 0000061,-0.00000483,-0.00001372,0.00000655,-0.00000275,-0.00000010,0.0
 0000265,-0.06291608,0.03799373,0.07417584,-0.00011322,-0.00004345,0.01
 826271,-0.00067994,0.00434717,0.00099839,-0.00052920,0.00260978,-0.002
 60226,0.00488781,-0.00630417,-0.01052223,-0.00080512,-0.00104189,0.000
 50287,-0.00004944,-0.00011744,0.00002507,0.00092177,0.00072962,0.00090
 605,-0.00104139,-0.00191614,-0.00065542,0.00149759,0.00038486,-0.00042
 606,0.00028160,-0.00017445,0.00013610,-0.00000593,0.00003121,0.0000054
 1,-0.00000875,-0.00002078,0.00002636,-0.00002468,-0.00003906,-0.000019
 52,0.00002183,0.00001302,0.00000448,-0.00004069,0.00002180,-0.00003868
 ,-0.00001608,-0.00001024,0.00000174,-0.00000144,-0.00001606,-0.0000068
 0,-0.00000131,-0.00000344,-0.00000172,-0.00000533,-0.00000651,0.000001
 13,-0.00000350,-0.00000329,0.00000158,-0.00005093,0.00016087,-0.000006
 61,-0.00013806,-0.00004393,-0.00001559,-0.00003381,-0.00002657,0.00005
 960,0.00001672,-0.00003041,0.00002915,0.00001435,-0.00000592,0.0000123
 4,0.00001722,0.00000950,0.00000985,-0.00059647,0.00094087,-0.00020296,
 0.05882180,0.00126550,0.00050720,-0.00053770,0.00014404,0.00006008,0.0
 0008379,0.00000285,0.00003092,-0.00002716,-0.00017301,0.00003193,-0.00
 000980,0.00000500,-0.00011827,-0.00014955,0.00000563,0.00008855,-0.000
 07338,-0.00000471,-0.00000021,-0.00000680,-0.00000540,-0.00001025,-0.0
 0000306,-0.00002904,0.00000190,0.00000032,-0.00002077,-0.00002522,0.00
 000855,0.00000123,0.00000277,0.00000517,0.03654089,-0.06333931,-0.0715
 9867,0.00081032,-0.00084975,-0.01851998,0.00482186,-0.00171022,-0.0005
 6444,0.00226588,0.00003568,0.00208788,-0.00652251,0.00590869,0.0101223
 3,-0.00132179,-0.00072916,-0.00049453,-0.00003828,0.00000197,0.0000245
 8,0.00046785,0.00093956,-0.00119367,-0.00174380,-0.00099460,0.00071742
 ,0.00055887,0.00127252,0.00039559,0.00007015,-0.00006256,-0.00008175,-
 0.00000245,-0.00000742,0.00000631,0.00000291,0.00001334,0.00000168,-0.
 00002038,0.00001066,-0.00000353,0.00001670,0.00000203,0.00001032,-0.00
 001444,0.00001904,-0.00001669,-0.00001099,-0.00001454,0.00000791,0.000
 00004,-0.00002018,0.00000089,0.00000034,0.00000301,0.00000013,-0.00000
 251,0.00000039,-0.00000179,0.00000247,0.00000219,-0.00000173,0.0001244
 3,-0.00015864,0.00016690,-0.00001206,-0.00011128,-0.00009386,-0.000066
 92,0.00006572,-0.00004032,-0.00001340,0.00002511,-0.00002810,-0.000000
 59,0.00002373,-0.00000333,0.00001531,0.00002424,-0.00001855,0.00089782
 ,-0.00039900,-0.00000041,-0.03801705,0.05947938,0.00044376,0.00065293,
 -0.00017668,0.00002831,-0.00001628,-0.00000147,-0.00001801,-0.00004286
 ,-0.00003660,0.00003512,-0.00003772,0.00004860,-0.00000223,0.00002512,
 0.00002860,-0.00002296,0.00005763,0.00003145,-0.00000002,-0.00000395,-
 0.00000077,-0.00000083,0.00000405,0.00000003,-0.00003079,-0.00002585,0
 .00000451,-0.00000230,-0.00000006,0.00001171,0.00000072,-0.00000249,-0
 .00000031,0.07292619,-0.07369259,-0.30811574,-0.00126287,0.00154341,0.
 00153508,0.00001795,0.00007078,0.00036265,-0.00184057,0.00173126,-0.00
 315757,0.00858267,-0.00854367,-0.01138386,0.00079419,-0.00101340,0.000
 22683,-0.00016325,0.00020190,0.00001425,-0.00007504,-0.00003512,0.0001
 1772,0.00037113,-0.00043046,0.00005953,0.00049638,-0.00065952,-0.00047
 758,-0.00011927,0.00008419,0.00012807,-0.00000830,-0.00000546,-0.00004
 268,0.00000162,0.00007491,-0.00002236,-0.00002486,0.00004290,0.0000479
 9,0.00003010,-0.00005068,0.00002695,0.00005187,0.00001209,-0.00002303,
 0.00000171,-0.00000555,-0.00000225,-0.00000160,0.00000065,0.00001152,0
 .00000261,0.00000257,0.00000060,0.00000062,0.00000127,-0.00000022,0.00
 000022,-0.00000219,0.00000050,0.00000450,0.00018228,-0.00031077,-0.000
 11743,0.00013984,0.00021421,0.00008937,-0.00011007,-0.00001425,0.00002
 807,-0.00004160,0.00004312,-0.00000844,-0.00000193,-0.00000031,-0.0000
 2680,0.00001026,0.00003599,-0.00024584,0.00005439,0.00020129,-0.079935
 71,0.07982902,0.32061526\\-0.00028874,0.00043535,0.00022100,-0.0000069
 3,-0.00010396,-0.00016446,0.00027321,-0.00000440,0.00015910,0.00003860
 ,0.00001337,-0.00004466,-0.00001344,0.00007706,0.00007702,0.00005179,-
 0.00020844,-0.00021609,0.00000553,0.00000076,-0.00001038,-0.00000103,-
 0.00001845,-0.00000865,0.00000747,-0.00000838,-0.00000507,0.00002215,0
 .00001062,-0.00001365,0.00001006,0.00000374,-0.00001299,0.00001169,0.0
 0001951,-0.00001286,-0.00010183,0.00003619,0.00009537,0.00002107,-0.00
 020250,-0.00022696,-0.00000777,-0.00002155,-0.00011438,0.00024968,0.00
 001535,0.00013169,-0.00002106,0.00002250,0.00003680,-0.00001991,-0.000
 00588,0.00000432,0.00001838,0.00001679,0.00000595,0.00001804,0.0000276
 0,0.00000577,0.00000161,-0.00000433,0.00000121,0.00008663,-0.00011463,
 0.00000957,-0.00003319,-0.00000917,0.00001379,-0.00004726,-0.00000930,
 0.00002845,-0.00004299,0.00002085,0.00002657,-0.00003572,0.00003457,0.
 00001059,-0.00003299,0.00001394,0.00000060,-0.00000970,0.00000083,0.00
 002032,-0.00001828,0.00000504,0.00000746,-0.00001502,0.00000018,-0.000
 00970,-0.00000281,-0.00001073,-0.00000384,0.00000082,-0.00000952,0.000
 01369,-0.00005173,-0.00000432,-0.00000031,-0.00003342,0.00000925,-0.00
 002576,-0.00001175,-0.00000260,-0.00000941,0.,-0.00000642,0.00000705,-
 0.00000873,-0.00000881,0.00000117,-0.00000719,-0.00000906,-0.00000174,
 -0.00000531,-0.00000313,0.00000111,0.00000008,0.00000208,0.00000230\\\
 @
 The archive entry for this job was punched.


 Sacred cows make the best hamburger.
                               -- Mark Twain
 File lengths (MBytes):  RWF=   3019 Int=      0 D2E=      0 Chk=     64 Scr=      1
