# Supplementary material for: High-Spin State of a Ferrocene Electron Donor Revealed by Optical and X-ray Transient Absorption Spectroscopy
Source: J Am Chem Soc. 2024 Jul 25;146(31):21651–63. doi: 10.1021/jacs.4c05646 (PMC11311227; doi:10.1021/jacs.4c05646)
Supplement: Supplementary file 1 — ja4c05646_si_001.zip [file ja4c05646_si_001.zip › DFT_LogFiles/FeCp2CoCp2_C1_plus1_Q1_B3PW91_6311plusGd_MeCN_TD_PubSafe.log]

 Entering Gaussian System, Link 0=g16
 Input=FeCp2CoCp2_C1_plus1_Q1_B3PW91_6311plusGd_MeCN_TD.gjf
 Output=FeCp2CoCp2_C1_plus1_Q1_B3PW91_6311plusGd_MeCN_TD.log
 Initial command:
 Entering Link 1 = /share/apps/gaussian/g16/l1.exe PID=     22497.
  
 Copyright (c) 1988-2019, Gaussian, Inc.  All Rights Reserved.
  
 This is part of the Gaussian(R) 16 program.  It is based on
 the Gaussian(R) 09 system (copyright 2009, Gaussian, Inc.),
 the Gaussian(R) 03 system (copyright 2003, Gaussian, Inc.),
 the Gaussian(R) 98 system (copyright 1998, Gaussian, Inc.),
 the Gaussian(R) 94 system (copyright 1995, Gaussian, Inc.),
 the Gaussian 92(TM) system (copyright 1992, Gaussian, Inc.),
 the Gaussian 90(TM) system (copyright 1990, Gaussian, Inc.),
 the Gaussian 88(TM) system (copyright 1988, Gaussian, Inc.),
 the Gaussian 86(TM) system (copyright 1986, Carnegie Mellon
 University), and the Gaussian 82(TM) system (copyright 1983,
 Carnegie Mellon University). Gaussian is a federally registered
 trademark of Gaussian, Inc.
  
 This software contains proprietary and confidential information,
 including trade secrets, belonging to Gaussian, Inc.
  
 This software is provided under written license and may be
 used, copied, transmitted, or stored only in accord with that
 written license.
  
 The following legend is applicable only to US Government
 contracts under FAR:
  
                    RESTRICTED RIGHTS LEGEND
  
 Use, reproduction and disclosure by the US Government is
 subject to restrictions as set forth in subparagraphs (a)
 and (c) of the Commercial Computer Software - Restricted
 Rights clause in FAR 52.227-19.
  
 Gaussian, Inc.
 340 Quinnipiac St., Bldg. 40, Wallingford CT 06492
  
  
 ---------------------------------------------------------------
 Warning -- This program may not be used in any manner that
 competes with the business of Gaussian, Inc. or will provide
 assistance to any competitor of Gaussian, Inc.  The licensee
 of this program is prohibited from giving any competitor of
 Gaussian, Inc. access to this program.  By using this program,
 the user acknowledges that Gaussian, Inc. is engaged in the
 business of creating and licensing software in the field of
 computational chemistry and represents and warrants to the
 licensee that it is not a competitor of Gaussian, Inc. and that
 it will not use this program in any manner prohibited above.
 ---------------------------------------------------------------
  

 Cite this work as:
 Gaussian 16, Revision C.01,
 M. J. Frisch, G. W. Trucks, H. B. Schlegel, G. E. Scuseria, 
 M. A. Robb, J. R. Cheeseman, G. Scalmani, V. Barone, 
 G. A. Petersson, H. Nakatsuji, X. Li, M. Caricato, A. V. Marenich, 
 J. Bloino, B. G. Janesko, R. Gomperts, B. Mennucci, H. P. Hratchian, 
 J. V. Ortiz, A. F. Izmaylov, J. L. Sonnenberg, D. Williams-Young, 
 F. Ding, F. Lipparini, F. Egidi, J. Goings, B. Peng, A. Petrone, 
 T. Henderson, D. Ranasinghe, V. G. Zakrzewski, J. Gao, N. Rega, 
 G. Zheng, W. Liang, M. Hada, M. Ehara, K. Toyota, R. Fukuda, 
 J. Hasegawa, M. Ishida, T. Nakajima, Y. Honda, O. Kitao, H. Nakai, 
 T. Vreven, K. Throssell, J. A. Montgomery, Jr., J. E. Peralta, 
 F. Ogliaro, M. J. Bearpark, J. J. Heyd, E. N. Brothers, K. N. Kudin, 
 V. N. Staroverov, T. A. Keith, R. Kobayashi, J. Normand, 
 K. Raghavachari, A. P. Rendell, J. C. Burant, S. S. Iyengar, 
 J. Tomasi, M. Cossi, J. M. Millam, M. Klene, C. Adamo, R. Cammi, 
 J. W. Ochterski, R. L. Martin, K. Morokuma, O. Farkas, 
 J. B. Foresman, and D. J. Fox, Gaussian, Inc., Wallingford CT, 2019.
 
 ******************************************
 Gaussian 16:  ES64L-G16RevC.01  3-Jul-2019
                 1-Jul-2021 
 ******************************************
 %nprocshared=8
 Will use up to    8 processors via shared memory.
 %mem=10GB
 %chk=FeCp2CoCp2_C1_plus1_Q1_B3PW91_6311plusGd_MeCN_TD.chk
 ----------------------------------------------------------------------
 # gfinput TD(nstates=150) pop=full b3pw91/6-311+G(d) geom=checkpoint S
 CRF(solvent=acetonitrile) nosymm guess=read
 ----------------------------------------------------------------------
 1/29=2,38=1,172=1/1;
 2/12=2,15=1,40=1/2;
 3/5=4,6=6,7=11,11=9,14=-4,24=10,25=1,30=1,70=2201,72=2,74=-6,116=-2/1,2,3,8;
 4/5=1/1;
 5/5=2,38=6,53=2/2;
 8/6=1,10=2,108=150/1;
 9/41=150,42=1,70=2/14;
 6/7=3/1;
 99/5=1,9=1/99;
 -------------------------
 FeCp2CoCp2 cation quintet
 -------------------------
 Structure from the checkpoint file:  "FeCp2CoCp2_C1_plus1_Q1_B3PW91_6311plusGd_MeCN_TD.chk"
 Charge =  1 Multiplicity = 5
 No Z-Matrix found in chk file; cartesian coordinates used.
  Fe                                                0.198850842817     -2.789297729795      0.096112991038
  C                                                -0.895693704287     -4.498315923349      1.176361963317
  C                                                -0.233480793406     -5.154132946496      0.106226207259
  C                                                -0.748589157529     -4.646124150597     -1.110632349263
  C                                                -1.729870586278     -3.668869446908     -0.802345207767
  C                                                -1.828832806400     -3.578123073526      0.617001147355
  H                                                -0.423398487684     -4.926886597185     -2.104591359152
  H                                                -2.311809923189     -3.101622107571     -1.517615548553
  H                                                -2.512829799526     -2.947123434723      1.170097847800
  H                                                -0.728091459134     -4.671703231330      2.231787551961
  H                                                 0.552851710612     -5.892122252348      0.204268862721
  C                                                 1.183212986634     -0.862513289532      1.287084943747
  C                                                 2.134515321975     -1.850698005364      0.971351176405
  C                                                 2.210441284906     -1.956450953135     -0.453666530525
  C                                                 1.291666012550     -1.032747402905     -1.005119768407
  C                                                 0.654623679800     -0.341671823273      0.070851518425
  C                                                -0.378399750573      0.662768060453     -0.054895817584
  C                                                -0.871083379810      1.240704604923     -1.273298190151
  H                                                 2.876189183147     -2.601990235854     -1.011632902382
  H                                                 2.717946592220     -2.421117910887      1.682436629413
  H                                                 1.117677361997     -0.870725387221     -2.060824519340
  Co                                               -0.190854180658      2.753030546947     -0.086344975161
  C                                                 1.017879301616      3.794339001584      1.184535051350
  C                                                 0.073755896523      4.671954402715      0.574704711986
  C                                                 0.258562278438      4.603898665324     -0.834530419994
  C                                                 1.317976641464      3.685323421294     -1.095275166982
  C                                                 1.791611466766      3.190682511882      0.152745344186
  H                                                 2.557857850517      2.440735734001      0.289717021580
  H                                                 1.099854527154      3.588772467459      2.242515311946
  H                                                -0.684984483110      5.244281821829      1.089403030886
  H                                                -0.334598749063      5.115837753808     -1.578997570471
  H                                                 1.668078824261      3.382584642415     -2.072072385157
  C                                                -1.101302774014      1.297005228302      1.011225025130
  C                                                -2.059099143499      2.188289531797      0.454064571169
  C                                                -1.916169756826      2.153577880214     -0.962657273256
  H                                                -0.496795190618      1.033233676837     -2.265729058287
  H                                                -2.737460596551      2.818682854766      1.011523582701
  H                                                -2.465479622569      2.753765903124     -1.674185075358
  H                                                -0.936782414599      1.136684933086      2.067228982330
  H                                                 0.887938995928     -0.570641740762      2.286672645086
 Recover connectivity data from disk.
                          Input orientation:                          
 ---------------------------------------------------------------------
 Center     Atomic      Atomic             Coordinates (Angstroms)
 Number     Number       Type             X           Y           Z
 ---------------------------------------------------------------------
      1         26           0        0.198851   -2.789298    0.096113
      2          6           0       -0.895694   -4.498316    1.176362
      3          6           0       -0.233481   -5.154133    0.106226
      4          6           0       -0.748589   -4.646124   -1.110632
      5          6           0       -1.729871   -3.668869   -0.802345
      6          6           0       -1.828833   -3.578123    0.617001
      7          1           0       -0.423398   -4.926887   -2.104591
      8          1           0       -2.311810   -3.101622   -1.517616
      9          1           0       -2.512830   -2.947123    1.170098
     10          1           0       -0.728091   -4.671703    2.231788
     11          1           0        0.552852   -5.892122    0.204269
     12          6           0        1.183213   -0.862513    1.287085
     13          6           0        2.134515   -1.850698    0.971351
     14          6           0        2.210441   -1.956451   -0.453667
     15          6           0        1.291666   -1.032747   -1.005120
     16          6           0        0.654624   -0.341672    0.070852
     17          6           0       -0.378400    0.662768   -0.054896
     18          6           0       -0.871083    1.240705   -1.273298
     19          1           0        2.876189   -2.601990   -1.011633
     20          1           0        2.717947   -2.421118    1.682437
     21          1           0        1.117677   -0.870725   -2.060825
     22         27           0       -0.190854    2.753031   -0.086345
     23          6           0        1.017879    3.794339    1.184535
     24          6           0        0.073756    4.671954    0.574705
     25          6           0        0.258562    4.603899   -0.834530
     26          6           0        1.317977    3.685323   -1.095275
     27          6           0        1.791611    3.190683    0.152745
     28          1           0        2.557858    2.440736    0.289717
     29          1           0        1.099855    3.588772    2.242515
     30          1           0       -0.684984    5.244282    1.089403
     31          1           0       -0.334599    5.115838   -1.578998
     32          1           0        1.668079    3.382585   -2.072072
     33          6           0       -1.101303    1.297005    1.011225
     34          6           0       -2.059099    2.188290    0.454065
     35          6           0       -1.916170    2.153578   -0.962657
     36          1           0       -0.496795    1.033234   -2.265729
     37          1           0       -2.737461    2.818683    1.011524
     38          1           0       -2.465480    2.753766   -1.674185
     39          1           0       -0.936782    1.136685    2.067229
     40          1           0        0.887939   -0.570642    2.286673
 ---------------------------------------------------------------------
                    Distance matrix (angstroms):
                    1          2          3          4          5
     1  Fe   0.000000
     2  C    2.299067   0.000000
     3  C    2.404050   1.419089   0.000000
     4  C    2.408668   2.296482   1.415682   0.000000
     5  C    2.302355   2.301981   2.295799   1.418796   0.000000
     6  C    2.237202   1.424917   2.299967   2.300493   1.425683
     7  H    3.130428   3.342363   2.230566   1.082835   2.232783
     8  H    3.000847   3.348679   3.342023   2.234901   1.082605
     9  H    2.920884   2.240841   3.346363   3.346771   2.241534
    10  H    2.993957   1.082625   2.235037   3.342581   3.348910
    11  H    3.124825   2.232923   1.082848   2.230521   3.341698
    12  C    2.469794   4.189651   4.671129   4.878178   4.552736
    13  C    2.322457   4.029153   4.155542   4.523423   4.624416
    14  C    2.245526   4.331991   4.063423   4.052383   4.310454
    15  C    2.343593   4.642582   4.532878   4.150936   4.014965
    16  C    2.489827   4.572016   4.893850   4.679019   4.185514
    17  C    3.503253   5.331076   5.820936   5.425491   4.598721
    18  C    4.388732   6.240016   6.572942   5.890350   5.006319
    19  H    2.903502   4.755047   4.175295   4.162608   4.732633
    20  H    2.999637   4.198721   4.320270   4.976822   5.245389
    21  H    3.029446   5.262362   4.986915   4.317343   4.185918
    22  Co   5.559007   7.394136   7.909623   7.490509   6.642441
    23  C    6.723075   8.510579   9.099659   8.923543   8.197396
    24  C    7.477632   9.240978   9.842045   9.504904   8.643997
    25  C    7.451779   9.392886   9.815616   9.308787   8.508442
    26  C    6.677767   8.776823   9.054646   8.583936   7.966137
    27  C    6.188720   8.209147   8.587148   8.334523   7.769587
    28  H    5.740701   7.801512   8.093656   7.944630   7.543507
    29  H    6.789597   8.397612   9.098347   9.081512   8.363724
    30  H    8.142861   9.745264  10.454546  10.132341   9.171410
    31  H    8.098255  10.016925  10.407810   9.781956   8.928665
    32  H    6.704610   8.901340   9.013127   8.439480   7.929771
    33  C    4.384712   5.801318   6.571858   6.320401   5.323913
    34  C    5.477485   6.825388   7.573971   7.132666   5.999439
    35  C    5.479628   7.061478   7.574734   6.900803   5.827632
    36  H    4.546863   6.527262   6.631667   5.801099   5.076588
    37  H    6.396042   7.547036   8.405669   8.011398   6.811292
    38  H    6.399857   7.948744   8.407529   7.617327   6.523149
    39  H    4.537433   5.705135   6.626806   6.601144   5.653034
    40  H    3.193091   4.454297   5.198107   5.552429   5.098429
                    6          7          8          9         10
     6  C    0.000000
     7  H    3.346860   0.000000
     8  H    2.239846   2.691139   0.000000
     9  H    1.082556   4.359905   2.699645   0.000000
    10  H    2.239438   4.354554   4.362493   2.699380   0.000000
    11  H    3.346246   2.686183   4.354086   4.359386   2.690924
    12  C    4.110471   5.532070   5.009505   4.244999   4.365258
    13  C    4.337936   5.046512   5.246863   4.779065   4.212041
    14  C    4.482397   4.299553   4.784784   5.091889   4.818634
    15  C    4.341397   4.394838   4.186637   4.782321   5.272475
    16  C    4.115878   5.188341   4.352043   4.246114   5.032963
    17  C    4.532147   5.953782   4.477528   4.368949   5.814447
    18  C    5.264182   6.239443   4.581614   5.118928   6.874783
    19  H    5.073708   4.181744   5.236505   5.824139   5.272033
    20  H    4.811135   5.521640   6.000156   5.282063   4.152361
    21  H    4.814839   4.339271   4.127149   5.284966   6.023356
    22  Co   6.577323   7.944087   6.389362   6.281877   7.796732
    23  C    7.923324   9.431618   8.120513   7.610087   8.707412
    24  C    8.466724   9.978153   8.396262   8.068164   9.523278
    25  C    8.567943   9.639190   8.151593   8.289577   9.818991
    26  C    8.098886   8.844279   7.708200   7.987261   9.224730
    27  C    7.690246   8.711875   7.695536   7.565440   8.514014
    28  H    7.454987   8.300751   7.595910   7.450904   8.071920
    29  H    7.910999   9.681637   8.398775   7.544501   8.460317
    30  H    8.908781  10.664084   8.893662   8.393250   9.981666
    31  H    9.090660  10.056861   8.452206   8.792813  10.510608
    32  H    8.240811   8.568702   7.628360   8.249659   9.441207
    33  C    4.944855   6.993189   5.216156   4.475520   6.103650
    34  C    5.773308   7.736147   5.651066   5.204906   7.210505
    35  C    5.946036   7.325664   5.299211   5.560737   7.628923
    36  H    5.599024   5.962750   4.577225   5.631389   7.268250
    37  H    6.473050   8.663654   6.451956   5.772359   7.850636
    38  H    6.763702   7.959131   5.859496   6.371211   8.568123
    39  H    5.012816   7.377977   5.718834   4.468362   5.814465
    40  H    4.383332   6.322948   5.578249   4.296467   4.408319
                   11         12         13         14         15
    11  H    0.000000
    12  C    5.183321   0.000000
    13  C    4.407174   1.407541   0.000000
    14  C    4.320878   2.298285   1.430952   0.000000
    15  C    5.061817   2.301075   2.299103   1.414736   0.000000
    16  C    5.552986   1.424748   2.297420   2.302868   1.428679
    17  C    6.625782   2.562427   3.699383   3.704244   2.562580
    18  C    7.422130   3.898618   4.860951   4.515462   3.149284
    19  H    4.207289   3.343060   2.246496   1.082251   2.230085
    20  H    4.349769   2.222827   1.082319   2.244196   3.344370
    21  H    5.537518   3.348561   3.344906   2.226183   1.082144
    22  Co   8.681948   4.104452   5.265015   5.299091   4.168228
    23  C    9.747036   4.660915   5.758365   6.097335   5.307571
    24  C   10.581421   5.689351   6.851938   7.039796   6.043407
    25  C   10.551406   5.936151   6.960045   6.855150   5.733078
    26  C    9.695447   5.135817   5.965334   5.747849   4.719005
    27  C    9.167035   4.252678   5.118908   5.199629   4.407716
    28  H    8.571107   3.714276   4.365804   4.473094   3.917260
    29  H    9.712931   4.553432   5.681040   6.265166   5.651758
    30  H   11.239893   6.389224   7.635591   7.912971   6.906176
    31  H   11.186724   6.801387   7.818787   7.600057   6.385857
    32  H    9.614866   5.435061   6.071840   5.605238   4.557985
    33  C    7.420981   3.155730   4.514437   4.868114   3.901243
    34  C    8.495748   4.529228   5.845289   6.019288   4.871542
    35  C    8.496533   4.874866   6.015203   5.846394   4.521580
    36  H    7.427193   4.363344   5.071444   4.421642   3.009320
    37  H    9.346440   5.385055   6.748398   7.030677   5.927413
    38  H    9.348278   5.929549   7.025660   6.748336   5.376009
    39  H    7.422517   3.016587   4.422474   5.082069   4.371698
    40  H    5.724233   1.082382   2.218686   3.343492   3.348497
                   16         17         18         19         20
    16  C    0.000000
    17  C    1.446323   0.000000
    18  C    2.576516   1.435706   0.000000
    19  H    3.349054   4.708114   5.373716   0.000000
    20  H    3.343442   4.702769   5.918315   2.704767   0.000000
    21  H    2.244629   2.934893   3.005579   2.681500   4.356212
    22  Co   3.211966   2.098895   2.039289   6.240125   6.193668
    23  C    4.298701   3.645891   4.016239   7.013522   6.462975
    24  C    5.072250   4.083432   4.010151   7.954896   7.650522
    25  C    5.043337   4.067685   3.574869   7.668649   7.857134
    26  C    4.244594   3.618829   3.286311   6.478066   6.853045
    27  C    3.711735   3.338026   3.595269   6.007258   5.889852
    28  H    3.378164   3.449860   3.954836   5.217656   5.059933
    29  H    4.512510   4.003103   4.664650   7.215981   6.249055
    30  H    5.833942   4.732196   4.652485   8.869064   8.407733
    31  H    5.786620   4.706871   3.924019   8.378301   8.761318
    32  H    4.414669   3.956574   3.416582   6.196709   6.991532
    33  C    2.579310   1.435778   2.296784   5.925754   5.372302
    34  C    3.729859   2.326157   2.300670   7.032220   6.750978
    35  C    3.728725   2.326216   1.421985   6.751632   7.028471
    36  H    2.945461   2.244782   1.080766   5.115138   6.152652
    37  H    4.730639   3.369034   3.345712   8.061633   7.593886
    38  H    4.728840   3.369016   2.234315   7.593189   8.056937
    39  H    2.950192   2.244950   3.342792   6.164076   5.114985
    40  H    2.239805   2.933915   4.364462   4.354117   2.671758
                   21         22         23         24         25
    21  H    0.000000
    22  Co   4.329253   0.000000
    23  C    5.683761   2.039729   0.000000
    24  C    6.225519   2.046772   1.425998   0.000000
    25  C    5.675684   2.046331   2.304034   1.422930   0.000000
    26  C    4.661543   2.040510   2.302059   2.304422   1.426228
    27  C    4.674303   2.044229   1.423957   2.307216   2.306975
    28  H    4.308705   2.791840   2.237068   3.351167   3.351114
    29  H    6.197271   2.790696   1.080879   2.237801   3.347606
    30  H    7.111036   2.798728   2.238555   1.080815   2.236491
    31  H    6.179013   2.798487   3.348532   2.236564   1.080811
    32  H    4.288789   2.791968   3.346310   3.348099   2.238271
    33  C    4.365824   2.038035   3.279885   3.600221   4.023878
    34  C    5.076825   2.025170   3.546939   3.276006   3.587088
    35  C    4.422286   2.025828   3.988882   3.558863   3.278711
    36  H    2.504709   2.793030   4.671431   4.651224   3.920273
    37  H    6.157365   2.773956   3.883866   3.395345   3.946019
    38  H    5.111305   2.774015   4.624809   3.896751   3.398296
    39  H    5.029048   2.794076   3.415110   3.968242   4.676604
    40  H    4.363893   4.223956   4.503848   5.574813   6.075680
                   26         27         28         29         30
    26  C    0.000000
    27  C    1.423571   0.000000
    28  H    2.237076   1.080886   0.000000
    29  H    3.346303   2.236994   2.693916   0.000000
    30  H    3.348884   3.350839   4.360664   2.693702   0.000000
    31  H    2.238608   3.350511   4.360570   4.358158   2.694370
    32  H    1.080905   2.236493   2.693851   4.356726   4.358641
    33  C    3.999290   3.562577   3.901045   3.407839   3.969940
    34  C    4.005771   3.990433   4.626773   3.890874   3.410416
    35  C    3.580996   4.008410   4.654871   4.629181   3.908864
    36  H    3.420079   3.967418   4.224011   5.422577   5.387509
    37  H    4.651477   4.624757   5.357634   4.102849   3.178404
    38  H    3.939223   4.653106   5.402668   5.361845   4.124349
    39  H    4.645528   3.915136   4.131901   3.192389   4.229882
    40  H    5.453049   4.417899   3.980560   4.165043   6.141733
                   31         32         33         34         35
    31  H    0.000000
    32  H    2.694069   0.000000
    33  C    4.677667   4.639595   0.000000
    34  C    3.959518   4.658279   1.422037   0.000000
    35  C    3.414122   3.948176   2.300856   1.424337   0.000000
    36  H    4.143135   3.200568   3.342669   3.342488   2.228854
    37  H    4.214435   5.406970   2.234394   1.080893   2.239257
    38  H    3.182624   4.200004   3.345827   2.239276   1.080851
    39  H    5.430585   5.381745   1.080701   2.228849   3.342676
    40  H    6.983842   5.935931   3.011969   4.433417   5.083556
                   36         37         38         39         40
    36  H    0.000000
    37  H    4.353021   0.000000
    38  H    2.680648   2.700226   0.000000
    39  H    4.356468   2.680685   4.353165   0.000000
    40  H    5.021381   5.124163   6.163238   2.508531   0.000000
 Symmetry turned off by external request.
 Stoichiometry    C20H18CoFe(1+,5)
 Framework group  C1[X(C20H18CoFe)]
 Deg. of freedom   114
 Full point group                 C1      NOp   1
 Rotational constants (GHZ):           0.6927896           0.1362465           0.1268998
 Standard basis: 6-311+G(d) (5D, 7F)
 AO basis set in the form of general basis input (Overlap normalization):
      1 0
 S   6 1.00       0.000000000000
      0.2575390000D+06  0.6141471350D-03
      0.3863690000D+05  0.4786112155D-02
      0.8891440000D+04  0.2439646550D-01
      0.2544010000D+04  0.9669640753D-01
      0.8447770000D+03  0.2972260358D+00
      0.3125270000D+03  0.6653966545D+00
 S   1 1.00       0.000000000000
      0.1255930000D+03  0.1000000000D+01
 S   1 1.00       0.000000000000
      0.5349870000D+02  0.1000000000D+01
 S   1 1.00       0.000000000000
      0.1771510000D+02  0.1000000000D+01
 S   1 1.00       0.000000000000
      0.7376770000D+01  0.1000000000D+01
 S   1 1.00       0.000000000000
      0.2018470000D+01  0.1000000000D+01
 S   1 1.00       0.000000000000
      0.7799350000D+00  0.1000000000D+01
 S   1 1.00       0.000000000000
      0.1142200000D+00  0.1000000000D+01
 S   1 1.00       0.000000000000
      0.4188900000D-01  0.1000000000D+01
 S   1 1.00       0.000000000000
      0.1256700000D-01  0.1000000000D+01
 P   5 1.00       0.000000000000
      0.1678400000D+04  0.3477490211D-02
      0.3963920000D+03  0.2814113564D-01
      0.1285880000D+03  0.1284716163D+00
      0.4911580000D+02  0.3629857352D+00
      0.2050350000D+02  0.5989522998D+00
 P   1 1.00       0.000000000000
      0.8987120000D+01  0.1000000000D+01
 P   1 1.00       0.000000000000
      0.3682490000D+01  0.1000000000D+01
 P   1 1.00       0.000000000000
      0.1521750000D+01  0.1000000000D+01
 P   1 1.00       0.000000000000
      0.5926840000D+00  0.1000000000D+01
 P   1 1.00       0.000000000000
      0.1349150000D+00  0.1000000000D+01
 P   1 1.00       0.000000000000
      0.4184300000D-01  0.1000000000D+01
 D   3 1.00       0.000000000000
      0.4145260000D+02  0.5499267257D-01
      0.1154030000D+02  0.2984190189D+00
      0.3885430000D+01  0.7735986352D+00
 D   1 1.00       0.000000000000
      0.1323800000D+01  0.1000000000D+01
 D   1 1.00       0.000000000000
      0.4166800000D+00  0.1000000000D+01
 D   1 1.00       0.000000000000
      0.1133000000D+00  0.1000000000D+01
 F   1 1.00       0.000000000000
      0.1050000000D+01  0.1000000000D+01
 ****
      2 0
 S   6 1.00       0.000000000000
      0.4563240000D+04  0.1966650249D-02
      0.6820240000D+03  0.1523060193D-01
      0.1549730000D+03  0.7612690966D-01
      0.4445530000D+02  0.2608010331D+00
      0.1302900000D+02  0.6164620782D+00
      0.1827730000D+01  0.2210060280D+00
 SP   3 1.00       0.000000000000
      0.2096420000D+02  0.1146600807D+00  0.4024869267D-01
      0.4803310000D+01  0.9199996477D+00  0.2375939567D+00
      0.1459330000D+01 -0.3030682134D-02  0.8158538515D+00
 SP   1 1.00       0.000000000000
      0.4834560000D+00  0.1000000000D+01  0.1000000000D+01
 SP   1 1.00       0.000000000000
      0.1455850000D+00  0.1000000000D+01  0.1000000000D+01
 SP   1 1.00       0.000000000000
      0.4380000000D-01  0.1000000000D+01  0.1000000000D+01
 D   1 1.00       0.000000000000
      0.6260000000D+00  0.1000000000D+01
 ****
      3 0
 S   6 1.00       0.000000000000
      0.4563240000D+04  0.1966650249D-02
      0.6820240000D+03  0.1523060193D-01
      0.1549730000D+03  0.7612690966D-01
      0.4445530000D+02  0.2608010331D+00
      0.1302900000D+02  0.6164620782D+00
      0.1827730000D+01  0.2210060280D+00
 SP   3 1.00       0.000000000000
      0.2096420000D+02  0.1146600807D+00  0.4024869267D-01
      0.4803310000D+01  0.9199996477D+00  0.2375939567D+00
      0.1459330000D+01 -0.3030682134D-02  0.8158538515D+00
 SP   1 1.00       0.000000000000
      0.4834560000D+00  0.1000000000D+01  0.1000000000D+01
 SP   1 1.00       0.000000000000
      0.1455850000D+00  0.1000000000D+01  0.1000000000D+01
 SP   1 1.00       0.000000000000
      0.4380000000D-01  0.1000000000D+01  0.1000000000D+01
 D   1 1.00       0.000000000000
      0.6260000000D+00  0.1000000000D+01
 ****
      4 0
 S   6 1.00       0.000000000000
      0.4563240000D+04  0.1966650249D-02
      0.6820240000D+03  0.1523060193D-01
      0.1549730000D+03  0.7612690966D-01
      0.4445530000D+02  0.2608010331D+00
      0.1302900000D+02  0.6164620782D+00
      0.1827730000D+01  0.2210060280D+00
 SP   3 1.00       0.000000000000
      0.2096420000D+02  0.1146600807D+00  0.4024869267D-01
      0.4803310000D+01  0.9199996477D+00  0.2375939567D+00
      0.1459330000D+01 -0.3030682134D-02  0.8158538515D+00
 SP   1 1.00       0.000000000000
      0.4834560000D+00  0.1000000000D+01  0.1000000000D+01
 SP   1 1.00       0.000000000000
      0.1455850000D+00  0.1000000000D+01  0.1000000000D+01
 SP   1 1.00       0.000000000000
      0.4380000000D-01  0.1000000000D+01  0.1000000000D+01
 D   1 1.00       0.000000000000
      0.6260000000D+00  0.1000000000D+01
 ****
      5 0
 S   6 1.00       0.000000000000
      0.4563240000D+04  0.1966650249D-02
      0.6820240000D+03  0.1523060193D-01
      0.1549730000D+03  0.7612690966D-01
      0.4445530000D+02  0.2608010331D+00
      0.1302900000D+02  0.6164620782D+00
      0.1827730000D+01  0.2210060280D+00
 SP   3 1.00       0.000000000000
      0.2096420000D+02  0.1146600807D+00  0.4024869267D-01
      0.4803310000D+01  0.9199996477D+00  0.2375939567D+00
      0.1459330000D+01 -0.3030682134D-02  0.8158538515D+00
 SP   1 1.00       0.000000000000
      0.4834560000D+00  0.1000000000D+01  0.1000000000D+01
 SP   1 1.00       0.000000000000
      0.1455850000D+00  0.1000000000D+01  0.1000000000D+01
 SP   1 1.00       0.000000000000
      0.4380000000D-01  0.1000000000D+01  0.1000000000D+01
 D   1 1.00       0.000000000000
      0.6260000000D+00  0.1000000000D+01
 ****
      6 0
 S   6 1.00       0.000000000000
      0.4563240000D+04  0.1966650249D-02
      0.6820240000D+03  0.1523060193D-01
      0.1549730000D+03  0.7612690966D-01
      0.4445530000D+02  0.2608010331D+00
      0.1302900000D+02  0.6164620782D+00
      0.1827730000D+01  0.2210060280D+00
 SP   3 1.00       0.000000000000
      0.2096420000D+02  0.1146600807D+00  0.4024869267D-01
      0.4803310000D+01  0.9199996477D+00  0.2375939567D+00
      0.1459330000D+01 -0.3030682134D-02  0.8158538515D+00
 SP   1 1.00       0.000000000000
      0.4834560000D+00  0.1000000000D+01  0.1000000000D+01
 SP   1 1.00       0.000000000000
      0.1455850000D+00  0.1000000000D+01  0.1000000000D+01
 SP   1 1.00       0.000000000000
      0.4380000000D-01  0.1000000000D+01  0.1000000000D+01
 D   1 1.00       0.000000000000
      0.6260000000D+00  0.1000000000D+01
 ****
      7 0
 S   3 1.00       0.000000000000
      0.3386500000D+02  0.2549381454D-01
      0.5094790000D+01  0.1903731086D+00
      0.1158790000D+01  0.8521614860D+00
 S   1 1.00       0.000000000000
      0.3258400000D+00  0.1000000000D+01
 S   1 1.00       0.000000000000
      0.1027410000D+00  0.1000000000D+01
 ****
      8 0
 S   3 1.00       0.000000000000
      0.3386500000D+02  0.2549381454D-01
      0.5094790000D+01  0.1903731086D+00
      0.1158790000D+01  0.8521614860D+00
 S   1 1.00       0.000000000000
      0.3258400000D+00  0.1000000000D+01
 S   1 1.00       0.000000000000
      0.1027410000D+00  0.1000000000D+01
 ****
      9 0
 S   3 1.00       0.000000000000
      0.3386500000D+02  0.2549381454D-01
      0.5094790000D+01  0.1903731086D+00
      0.1158790000D+01  0.8521614860D+00
 S   1 1.00       0.000000000000
      0.3258400000D+00  0.1000000000D+01
 S   1 1.00       0.000000000000
      0.1027410000D+00  0.1000000000D+01
 ****
     10 0
 S   3 1.00       0.000000000000
      0.3386500000D+02  0.2549381454D-01
      0.5094790000D+01  0.1903731086D+00
      0.1158790000D+01  0.8521614860D+00
 S   1 1.00       0.000000000000
      0.3258400000D+00  0.1000000000D+01
 S   1 1.00       0.000000000000
      0.1027410000D+00  0.1000000000D+01
 ****
     11 0
 S   3 1.00       0.000000000000
      0.3386500000D+02  0.2549381454D-01
      0.5094790000D+01  0.1903731086D+00
      0.1158790000D+01  0.8521614860D+00
 S   1 1.00       0.000000000000
      0.3258400000D+00  0.1000000000D+01
 S   1 1.00       0.000000000000
      0.1027410000D+00  0.1000000000D+01
 ****
     12 0
 S   6 1.00       0.000000000000
      0.4563240000D+04  0.1966650249D-02
      0.6820240000D+03  0.1523060193D-01
      0.1549730000D+03  0.7612690966D-01
      0.4445530000D+02  0.2608010331D+00
      0.1302900000D+02  0.6164620782D+00
      0.1827730000D+01  0.2210060280D+00
 SP   3 1.00       0.000000000000
      0.2096420000D+02  0.1146600807D+00  0.4024869267D-01
      0.4803310000D+01  0.9199996477D+00  0.2375939567D+00
      0.1459330000D+01 -0.3030682134D-02  0.8158538515D+00
 SP   1 1.00       0.000000000000
      0.4834560000D+00  0.1000000000D+01  0.1000000000D+01
 SP   1 1.00       0.000000000000
      0.1455850000D+00  0.1000000000D+01  0.1000000000D+01
 SP   1 1.00       0.000000000000
      0.4380000000D-01  0.1000000000D+01  0.1000000000D+01
 D   1 1.00       0.000000000000
      0.6260000000D+00  0.1000000000D+01
 ****
     13 0
 S   6 1.00       0.000000000000
      0.4563240000D+04  0.1966650249D-02
      0.6820240000D+03  0.1523060193D-01
      0.1549730000D+03  0.7612690966D-01
      0.4445530000D+02  0.2608010331D+00
      0.1302900000D+02  0.6164620782D+00
      0.1827730000D+01  0.2210060280D+00
 SP   3 1.00       0.000000000000
      0.2096420000D+02  0.1146600807D+00  0.4024869267D-01
      0.4803310000D+01  0.9199996477D+00  0.2375939567D+00
      0.1459330000D+01 -0.3030682134D-02  0.8158538515D+00
 SP   1 1.00       0.000000000000
      0.4834560000D+00  0.1000000000D+01  0.1000000000D+01
 SP   1 1.00       0.000000000000
      0.1455850000D+00  0.1000000000D+01  0.1000000000D+01
 SP   1 1.00       0.000000000000
      0.4380000000D-01  0.1000000000D+01  0.1000000000D+01
 D   1 1.00       0.000000000000
      0.6260000000D+00  0.1000000000D+01
 ****
     14 0
 S   6 1.00       0.000000000000
      0.4563240000D+04  0.1966650249D-02
      0.6820240000D+03  0.1523060193D-01
      0.1549730000D+03  0.7612690966D-01
      0.4445530000D+02  0.2608010331D+00
      0.1302900000D+02  0.6164620782D+00
      0.1827730000D+01  0.2210060280D+00
 SP   3 1.00       0.000000000000
      0.2096420000D+02  0.1146600807D+00  0.4024869267D-01
      0.4803310000D+01  0.9199996477D+00  0.2375939567D+00
      0.1459330000D+01 -0.3030682134D-02  0.8158538515D+00
 SP   1 1.00       0.000000000000
      0.4834560000D+00  0.1000000000D+01  0.1000000000D+01
 SP   1 1.00       0.000000000000
      0.1455850000D+00  0.1000000000D+01  0.1000000000D+01
 SP   1 1.00       0.000000000000
      0.4380000000D-01  0.1000000000D+01  0.1000000000D+01
 D   1 1.00       0.000000000000
      0.6260000000D+00  0.1000000000D+01
 ****
     15 0
 S   6 1.00       0.000000000000
      0.4563240000D+04  0.1966650249D-02
      0.6820240000D+03  0.1523060193D-01
      0.1549730000D+03  0.7612690966D-01
      0.4445530000D+02  0.2608010331D+00
      0.1302900000D+02  0.6164620782D+00
      0.1827730000D+01  0.2210060280D+00
 SP   3 1.00       0.000000000000
      0.2096420000D+02  0.1146600807D+00  0.4024869267D-01
      0.4803310000D+01  0.9199996477D+00  0.2375939567D+00
      0.1459330000D+01 -0.3030682134D-02  0.8158538515D+00
 SP   1 1.00       0.000000000000
      0.4834560000D+00  0.1000000000D+01  0.1000000000D+01
 SP   1 1.00       0.000000000000
      0.1455850000D+00  0.1000000000D+01  0.1000000000D+01
 SP   1 1.00       0.000000000000
      0.4380000000D-01  0.1000000000D+01  0.1000000000D+01
 D   1 1.00       0.000000000000
      0.6260000000D+00  0.1000000000D+01
 ****
     16 0
 S   6 1.00       0.000000000000
      0.4563240000D+04  0.1966650249D-02
      0.6820240000D+03  0.1523060193D-01
      0.1549730000D+03  0.7612690966D-01
      0.4445530000D+02  0.2608010331D+00
      0.1302900000D+02  0.6164620782D+00
      0.1827730000D+01  0.2210060280D+00
 SP   3 1.00       0.000000000000
      0.2096420000D+02  0.1146600807D+00  0.4024869267D-01
      0.4803310000D+01  0.9199996477D+00  0.2375939567D+00
      0.1459330000D+01 -0.3030682134D-02  0.8158538515D+00
 SP   1 1.00       0.000000000000
      0.4834560000D+00  0.1000000000D+01  0.1000000000D+01
 SP   1 1.00       0.000000000000
      0.1455850000D+00  0.1000000000D+01  0.1000000000D+01
 SP   1 1.00       0.000000000000
      0.4380000000D-01  0.1000000000D+01  0.1000000000D+01
 D   1 1.00       0.000000000000
      0.6260000000D+00  0.1000000000D+01
 ****
     17 0
 S   6 1.00       0.000000000000
      0.4563240000D+04  0.1966650249D-02
      0.6820240000D+03  0.1523060193D-01
      0.1549730000D+03  0.7612690966D-01
      0.4445530000D+02  0.2608010331D+00
      0.1302900000D+02  0.6164620782D+00
      0.1827730000D+01  0.2210060280D+00
 SP   3 1.00       0.000000000000
      0.2096420000D+02  0.1146600807D+00  0.4024869267D-01
      0.4803310000D+01  0.9199996477D+00  0.2375939567D+00
      0.1459330000D+01 -0.3030682134D-02  0.8158538515D+00
 SP   1 1.00       0.000000000000
      0.4834560000D+00  0.1000000000D+01  0.1000000000D+01
 SP   1 1.00       0.000000000000
      0.1455850000D+00  0.1000000000D+01  0.1000000000D+01
 SP   1 1.00       0.000000000000
      0.4380000000D-01  0.1000000000D+01  0.1000000000D+01
 D   1 1.00       0.000000000000
      0.6260000000D+00  0.1000000000D+01
 ****
     18 0
 S   6 1.00       0.000000000000
      0.4563240000D+04  0.1966650249D-02
      0.6820240000D+03  0.1523060193D-01
      0.1549730000D+03  0.7612690966D-01
      0.4445530000D+02  0.2608010331D+00
      0.1302900000D+02  0.6164620782D+00
      0.1827730000D+01  0.2210060280D+00
 SP   3 1.00       0.000000000000
      0.2096420000D+02  0.1146600807D+00  0.4024869267D-01
      0.4803310000D+01  0.9199996477D+00  0.2375939567D+00
      0.1459330000D+01 -0.3030682134D-02  0.8158538515D+00
 SP   1 1.00       0.000000000000
      0.4834560000D+00  0.1000000000D+01  0.1000000000D+01
 SP   1 1.00       0.000000000000
      0.1455850000D+00  0.1000000000D+01  0.1000000000D+01
 SP   1 1.00       0.000000000000
      0.4380000000D-01  0.1000000000D+01  0.1000000000D+01
 D   1 1.00       0.000000000000
      0.6260000000D+00  0.1000000000D+01
 ****
     19 0
 S   3 1.00       0.000000000000
      0.3386500000D+02  0.2549381454D-01
      0.5094790000D+01  0.1903731086D+00
      0.1158790000D+01  0.8521614860D+00
 S   1 1.00       0.000000000000
      0.3258400000D+00  0.1000000000D+01
 S   1 1.00       0.000000000000
      0.1027410000D+00  0.1000000000D+01
 ****
     20 0
 S   3 1.00       0.000000000000
      0.3386500000D+02  0.2549381454D-01
      0.5094790000D+01  0.1903731086D+00
      0.1158790000D+01  0.8521614860D+00
 S   1 1.00       0.000000000000
      0.3258400000D+00  0.1000000000D+01
 S   1 1.00       0.000000000000
      0.1027410000D+00  0.1000000000D+01
 ****
     21 0
 S   3 1.00       0.000000000000
      0.3386500000D+02  0.2549381454D-01
      0.5094790000D+01  0.1903731086D+00
      0.1158790000D+01  0.8521614860D+00
 S   1 1.00       0.000000000000
      0.3258400000D+00  0.1000000000D+01
 S   1 1.00       0.000000000000
      0.1027410000D+00  0.1000000000D+01
 ****
     22 0
 S   6 1.00       0.000000000000
      0.2709910000D+06  0.6356283010D-03
      0.3973480000D+05  0.4962001576D-02
      0.9057460000D+04  0.2538412376D-01
      0.2598210000D+04  0.9942456877D-01
      0.8682000000D+03  0.3008367236D+00
      0.3234310000D+03  0.6587364654D+00
 S   1 1.00       0.000000000000
      0.1308600000D+03  0.1000000000D+01
 S   1 1.00       0.000000000000
      0.5612190000D+02  0.1000000000D+01
 S   1 1.00       0.000000000000
      0.1892190000D+02  0.1000000000D+01
 S   1 1.00       0.000000000000
      0.7952380000D+01  0.1000000000D+01
 S   1 1.00       0.000000000000
      0.2197540000D+01  0.1000000000D+01
 S   1 1.00       0.000000000000
      0.8467130000D+00  0.1000000000D+01
 S   1 1.00       0.000000000000
      0.1222660000D+00  0.1000000000D+01
 S   1 1.00       0.000000000000
      0.4417200000D-01  0.1000000000D+01
 S   1 1.00       0.000000000000
      0.1325200000D-01  0.1000000000D+01
 P   5 1.00       0.000000000000
      0.1636210000D+04  0.3956796149D-02
      0.3909030000D+03  0.3122660745D-01
      0.1278840000D+03  0.1382606168D+00
      0.4924130000D+02  0.3736766201D+00
      0.2075120000D+02  0.5783873506D+00
 P   1 1.00       0.000000000000
      0.9203680000D+01  0.1000000000D+01
 P   1 1.00       0.000000000000
      0.3817790000D+01  0.1000000000D+01
 P   1 1.00       0.000000000000
      0.1587620000D+01  0.1000000000D+01
 P   1 1.00       0.000000000000
      0.6246600000D+00  0.1000000000D+01
 P   1 1.00       0.000000000000
      0.1413080000D+00  0.1000000000D+01
 P   1 1.00       0.000000000000
      0.4340200000D-01  0.1000000000D+01
 D   3 1.00       0.000000000000
      0.4497740000D+02  0.5618303902D-01
      0.1256900000D+02  0.3033071410D+00
      0.4244220000D+01  0.7686832084D+00
 D   1 1.00       0.000000000000
      0.1443300000D+01  0.1000000000D+01
 D   1 1.00       0.000000000000
      0.4499650000D+00  0.1000000000D+01
 D   1 1.00       0.000000000000
      0.1219000000D+00  0.1000000000D+01
 F   1 1.00       0.000000000000
      0.1170000000D+01  0.1000000000D+01
 ****
     23 0
 S   6 1.00       0.000000000000
      0.4563240000D+04  0.1966650249D-02
      0.6820240000D+03  0.1523060193D-01
      0.1549730000D+03  0.7612690966D-01
      0.4445530000D+02  0.2608010331D+00
      0.1302900000D+02  0.6164620782D+00
      0.1827730000D+01  0.2210060280D+00
 SP   3 1.00       0.000000000000
      0.2096420000D+02  0.1146600807D+00  0.4024869267D-01
      0.4803310000D+01  0.9199996477D+00  0.2375939567D+00
      0.1459330000D+01 -0.3030682134D-02  0.8158538515D+00
 SP   1 1.00       0.000000000000
      0.4834560000D+00  0.1000000000D+01  0.1000000000D+01
 SP   1 1.00       0.000000000000
      0.1455850000D+00  0.1000000000D+01  0.1000000000D+01
 SP   1 1.00       0.000000000000
      0.4380000000D-01  0.1000000000D+01  0.1000000000D+01
 D   1 1.00       0.000000000000
      0.6260000000D+00  0.1000000000D+01
 ****
     24 0
 S   6 1.00       0.000000000000
      0.4563240000D+04  0.1966650249D-02
      0.6820240000D+03  0.1523060193D-01
      0.1549730000D+03  0.7612690966D-01
      0.4445530000D+02  0.2608010331D+00
      0.1302900000D+02  0.6164620782D+00
      0.1827730000D+01  0.2210060280D+00
 SP   3 1.00       0.000000000000
      0.2096420000D+02  0.1146600807D+00  0.4024869267D-01
      0.4803310000D+01  0.9199996477D+00  0.2375939567D+00
      0.1459330000D+01 -0.3030682134D-02  0.8158538515D+00
 SP   1 1.00       0.000000000000
      0.4834560000D+00  0.1000000000D+01  0.1000000000D+01
 SP   1 1.00       0.000000000000
      0.1455850000D+00  0.1000000000D+01  0.1000000000D+01
 SP   1 1.00       0.000000000000
      0.4380000000D-01  0.1000000000D+01  0.1000000000D+01
 D   1 1.00       0.000000000000
      0.6260000000D+00  0.1000000000D+01
 ****
     25 0
 S   6 1.00       0.000000000000
      0.4563240000D+04  0.1966650249D-02
      0.6820240000D+03  0.1523060193D-01
      0.1549730000D+03  0.7612690966D-01
      0.4445530000D+02  0.2608010331D+00
      0.1302900000D+02  0.6164620782D+00
      0.1827730000D+01  0.2210060280D+00
 SP   3 1.00       0.000000000000
      0.2096420000D+02  0.1146600807D+00  0.4024869267D-01
      0.4803310000D+01  0.9199996477D+00  0.2375939567D+00
      0.1459330000D+01 -0.3030682134D-02  0.8158538515D+00
 SP   1 1.00       0.000000000000
      0.4834560000D+00  0.1000000000D+01  0.1000000000D+01
 SP   1 1.00       0.000000000000
      0.1455850000D+00  0.1000000000D+01  0.1000000000D+01
 SP   1 1.00       0.000000000000
      0.4380000000D-01  0.1000000000D+01  0.1000000000D+01
 D   1 1.00       0.000000000000
      0.6260000000D+00  0.1000000000D+01
 ****
     26 0
 S   6 1.00       0.000000000000
      0.4563240000D+04  0.1966650249D-02
      0.6820240000D+03  0.1523060193D-01
      0.1549730000D+03  0.7612690966D-01
      0.4445530000D+02  0.2608010331D+00
      0.1302900000D+02  0.6164620782D+00
      0.1827730000D+01  0.2210060280D+00
 SP   3 1.00       0.000000000000
      0.2096420000D+02  0.1146600807D+00  0.4024869267D-01
      0.4803310000D+01  0.9199996477D+00  0.2375939567D+00
      0.1459330000D+01 -0.3030682134D-02  0.8158538515D+00
 SP   1 1.00       0.000000000000
      0.4834560000D+00  0.1000000000D+01  0.1000000000D+01
 SP   1 1.00       0.000000000000
      0.1455850000D+00  0.1000000000D+01  0.1000000000D+01
 SP   1 1.00       0.000000000000
      0.4380000000D-01  0.1000000000D+01  0.1000000000D+01
 D   1 1.00       0.000000000000
      0.6260000000D+00  0.1000000000D+01
 ****
     27 0
 S   6 1.00       0.000000000000
      0.4563240000D+04  0.1966650249D-02
      0.6820240000D+03  0.1523060193D-01
      0.1549730000D+03  0.7612690966D-01
      0.4445530000D+02  0.2608010331D+00
      0.1302900000D+02  0.6164620782D+00
      0.1827730000D+01  0.2210060280D+00
 SP   3 1.00       0.000000000000
      0.2096420000D+02  0.1146600807D+00  0.4024869267D-01
      0.4803310000D+01  0.9199996477D+00  0.2375939567D+00
      0.1459330000D+01 -0.3030682134D-02  0.8158538515D+00
 SP   1 1.00       0.000000000000
      0.4834560000D+00  0.1000000000D+01  0.1000000000D+01
 SP   1 1.00       0.000000000000
      0.1455850000D+00  0.1000000000D+01  0.1000000000D+01
 SP   1 1.00       0.000000000000
      0.4380000000D-01  0.1000000000D+01  0.1000000000D+01
 D   1 1.00       0.000000000000
      0.6260000000D+00  0.1000000000D+01
 ****
     28 0
 S   3 1.00       0.000000000000
      0.3386500000D+02  0.2549381454D-01
      0.5094790000D+01  0.1903731086D+00
      0.1158790000D+01  0.8521614860D+00
 S   1 1.00       0.000000000000
      0.3258400000D+00  0.1000000000D+01
 S   1 1.00       0.000000000000
      0.1027410000D+00  0.1000000000D+01
 ****
     29 0
 S   3 1.00       0.000000000000
      0.3386500000D+02  0.2549381454D-01
      0.5094790000D+01  0.1903731086D+00
      0.1158790000D+01  0.8521614860D+00
 S   1 1.00       0.000000000000
      0.3258400000D+00  0.1000000000D+01
 S   1 1.00       0.000000000000
      0.1027410000D+00  0.1000000000D+01
 ****
     30 0
 S   3 1.00       0.000000000000
      0.3386500000D+02  0.2549381454D-01
      0.5094790000D+01  0.1903731086D+00
      0.1158790000D+01  0.8521614860D+00
 S   1 1.00       0.000000000000
      0.3258400000D+00  0.1000000000D+01
 S   1 1.00       0.000000000000
      0.1027410000D+00  0.1000000000D+01
 ****
     31 0
 S   3 1.00       0.000000000000
      0.3386500000D+02  0.2549381454D-01
      0.5094790000D+01  0.1903731086D+00
      0.1158790000D+01  0.8521614860D+00
 S   1 1.00       0.000000000000
      0.3258400000D+00  0.1000000000D+01
 S   1 1.00       0.000000000000
      0.1027410000D+00  0.1000000000D+01
 ****
     32 0
 S   3 1.00       0.000000000000
      0.3386500000D+02  0.2549381454D-01
      0.5094790000D+01  0.1903731086D+00
      0.1158790000D+01  0.8521614860D+00
 S   1 1.00       0.000000000000
      0.3258400000D+00  0.1000000000D+01
 S   1 1.00       0.000000000000
      0.1027410000D+00  0.1000000000D+01
 ****
     33 0
 S   6 1.00       0.000000000000
      0.4563240000D+04  0.1966650249D-02
      0.6820240000D+03  0.1523060193D-01
      0.1549730000D+03  0.7612690966D-01
      0.4445530000D+02  0.2608010331D+00
      0.1302900000D+02  0.6164620782D+00
      0.1827730000D+01  0.2210060280D+00
 SP   3 1.00       0.000000000000
      0.2096420000D+02  0.1146600807D+00  0.4024869267D-01
      0.4803310000D+01  0.9199996477D+00  0.2375939567D+00
      0.1459330000D+01 -0.3030682134D-02  0.8158538515D+00
 SP   1 1.00       0.000000000000
      0.4834560000D+00  0.1000000000D+01  0.1000000000D+01
 SP   1 1.00       0.000000000000
      0.1455850000D+00  0.1000000000D+01  0.1000000000D+01
 SP   1 1.00       0.000000000000
      0.4380000000D-01  0.1000000000D+01  0.1000000000D+01
 D   1 1.00       0.000000000000
      0.6260000000D+00  0.1000000000D+01
 ****
     34 0
 S   6 1.00       0.000000000000
      0.4563240000D+04  0.1966650249D-02
      0.6820240000D+03  0.1523060193D-01
      0.1549730000D+03  0.7612690966D-01
      0.4445530000D+02  0.2608010331D+00
      0.1302900000D+02  0.6164620782D+00
      0.1827730000D+01  0.2210060280D+00
 SP   3 1.00       0.000000000000
      0.2096420000D+02  0.1146600807D+00  0.4024869267D-01
      0.4803310000D+01  0.9199996477D+00  0.2375939567D+00
      0.1459330000D+01 -0.3030682134D-02  0.8158538515D+00
 SP   1 1.00       0.000000000000
      0.4834560000D+00  0.1000000000D+01  0.1000000000D+01
 SP   1 1.00       0.000000000000
      0.1455850000D+00  0.1000000000D+01  0.1000000000D+01
 SP   1 1.00       0.000000000000
      0.4380000000D-01  0.1000000000D+01  0.1000000000D+01
 D   1 1.00       0.000000000000
      0.6260000000D+00  0.1000000000D+01
 ****
     35 0
 S   6 1.00       0.000000000000
      0.4563240000D+04  0.1966650249D-02
      0.6820240000D+03  0.1523060193D-01
      0.1549730000D+03  0.7612690966D-01
      0.4445530000D+02  0.2608010331D+00
      0.1302900000D+02  0.6164620782D+00
      0.1827730000D+01  0.2210060280D+00
 SP   3 1.00       0.000000000000
      0.2096420000D+02  0.1146600807D+00  0.4024869267D-01
      0.4803310000D+01  0.9199996477D+00  0.2375939567D+00
      0.1459330000D+01 -0.3030682134D-02  0.8158538515D+00
 SP   1 1.00       0.000000000000
      0.4834560000D+00  0.1000000000D+01  0.1000000000D+01
 SP   1 1.00       0.000000000000
      0.1455850000D+00  0.1000000000D+01  0.1000000000D+01
 SP   1 1.00       0.000000000000
      0.4380000000D-01  0.1000000000D+01  0.1000000000D+01
 D   1 1.00       0.000000000000
      0.6260000000D+00  0.1000000000D+01
 ****
     36 0
 S   3 1.00       0.000000000000
      0.3386500000D+02  0.2549381454D-01
      0.5094790000D+01  0.1903731086D+00
      0.1158790000D+01  0.8521614860D+00
 S   1 1.00       0.000000000000
      0.3258400000D+00  0.1000000000D+01
 S   1 1.00       0.000000000000
      0.1027410000D+00  0.1000000000D+01
 ****
     37 0
 S   3 1.00       0.000000000000
      0.3386500000D+02  0.2549381454D-01
      0.5094790000D+01  0.1903731086D+00
      0.1158790000D+01  0.8521614860D+00
 S   1 1.00       0.000000000000
      0.3258400000D+00  0.1000000000D+01
 S   1 1.00       0.000000000000
      0.1027410000D+00  0.1000000000D+01
 ****
     38 0
 S   3 1.00       0.000000000000
      0.3386500000D+02  0.2549381454D-01
      0.5094790000D+01  0.1903731086D+00
      0.1158790000D+01  0.8521614860D+00
 S   1 1.00       0.000000000000
      0.3258400000D+00  0.1000000000D+01
 S   1 1.00       0.000000000000
      0.1027410000D+00  0.1000000000D+01
 ****
     39 0
 S   3 1.00       0.000000000000
      0.3386500000D+02  0.2549381454D-01
      0.5094790000D+01  0.1903731086D+00
      0.1158790000D+01  0.8521614860D+00
 S   1 1.00       0.000000000000
      0.3258400000D+00  0.1000000000D+01
 S   1 1.00       0.000000000000
      0.1027410000D+00  0.1000000000D+01
 ****
     40 0
 S   3 1.00       0.000000000000
      0.3386500000D+02  0.2549381454D-01
      0.5094790000D+01  0.1903731086D+00
      0.1158790000D+01  0.8521614860D+00
 S   1 1.00       0.000000000000
      0.3258400000D+00  0.1000000000D+01
 S   1 1.00       0.000000000000
      0.1027410000D+00  0.1000000000D+01
 ****

   610 basis functions,   998 primitive gaussians,   644 cartesian basis functions
    97 alpha electrons       93 beta electrons
       nuclear repulsion energy      2619.9846217784 Hartrees.
 NAtoms=   40 NActive=   40 NUniq=   40 SFac= 1.00D+00 NAtFMM=   60 NAOKFM=F Big=F
 Integral buffers will be    131072 words long.
 Regular integral format.
 Two-electron integral symmetry is turned off.
 ------------------------------------------------------------------------------
 Polarizable Continuum Model (PCM)
 =================================
 Model                : PCM.
 Atomic radii         : UFF (Universal Force Field).
 Polarization charges : Total charges.
 Charge compensation  : None.
 Solution method      : On-the-fly selection.
 Cavity type          : Scaled VdW (van der Waals Surface) (Alpha=1.100).
 Cavity algorithm     : GePol (No added spheres)
                        Default sphere list used, NSphG=   40.
                        Lebedev-Laikov grids with approx.  5.0 points / Ang**2.
                        Smoothing algorithm: York/Karplus (Gamma=1.0000).
                        Polarization charges: spherical gaussians, with
                                              point-specific exponents (IZeta= 3).
                        Self-potential: point-specific (ISelfS= 7).
                        Self-field    : sphere-specific E.n sum rule (ISelfD= 2).
 Solvent              : Acetonitrile, Eps=  35.688000 Eps(inf)=   1.806874
 ------------------------------------------------------------------------------
 One-electron integrals computed using PRISM.
 NBasis=   610 RedAO= T EigKep=  1.71D-06  NBF=   610
 NBsUse=   608 1.00D-06 EigRej=  3.99D-07 NBFU=   608
 Initial guess from the checkpoint file:  "FeCp2CoCp2_C1_plus1_Q1_B3PW91_6311plusGd_MeCN_TD.chk"
 B after Tr=     0.000000    0.000000    0.000000
         Rot=    1.000000    0.000000    0.000000    0.000000 Ang=   0.00 deg.
 Initial guess <Sx>= 0.0000 <Sy>= 0.0000 <Sz>= 2.0000 <S**2>= 6.0220 S= 2.0044
 Requested convergence on RMS density matrix=1.00D-08 within 128 cycles.
 Requested convergence on MAX density matrix=1.00D-06.
 Requested convergence on             energy=1.00D-06.
 No special actions if energy rises.
 Inv3:  Mode=1 IEnd=    27889203.
 Iteration    1 A*A^-1 deviation from unit magnitude is 7.22D-15 for   3048.
 Iteration    1 A*A^-1 deviation from orthogonality  is 2.98D-15 for   3002    563.
 Iteration    1 A^-1*A deviation from unit magnitude is 7.33D-15 for   3048.
 Iteration    1 A^-1*A deviation from orthogonality  is 3.27D-15 for   3041   1762.
 Error on total polarization charges =  0.01654
 SCF Done:  E(UB3PW91) =  -3419.09425043     A.U. after    3 cycles
            NFock=  3  Conv=0.27D-08     -V/T= 2.0017
 <Sx>= 0.0000 <Sy>= 0.0000 <Sz>= 2.0000 <S**2>= 6.0220 S= 2.0044
 <L.S>= 0.000000000000E+00
 Annihilation of the first spin contaminant:
 S**2 before annihilation     6.0220,   after     6.0001
 DoSCS=F DFT=T ScalE2(SS,OS)=  1.000000  1.000000
 ExpMin= 1.26D-02 ExpMax= 2.71D+05 ExpMxC= 9.06D+03 IAcc=3 IRadAn=         5 AccDes= 0.00D+00
 HarFok:  IExCor=  205 AccDes= 0.00D+00 IRadAn=         5 IDoV=-2 UseB2=F ITyADJ=14
 ICtDFT= 12500011 ScaDFX=  1.000000  1.000000  1.000000  1.000000
 GSVD:  LWork=       -1748 too small for GESVD, short by        7790 words or        7790 for optimal perf.
 Range of M.O.s used for correlation:    39   608
 NBasis=   610 NAE=    97 NBE=    93 NFC=    38 NFV=     0
 NROrb=    570 NOA=    59 NOB=    55 NVA=   511 NVB=   515

 **** Warning!!: The largest alpha MO coefficient is  0.12771509D+03


 **** Warning!!: The largest beta MO coefficient is  0.13875057D+03

 NEqPCM:  Using non-equilibrium solvation (IEInf=1, Eps=  35.6880, EpsInf=   1.8069)
 Inv3:  Mode=1 IEnd=    27889203.
 Iteration    1 A*A^-1 deviation from unit magnitude is 6.22D-15 for   3042.
 Iteration    1 A*A^-1 deviation from orthogonality  is 5.25D-15 for   3024   2288.
 Iteration    1 A^-1*A deviation from unit magnitude is 6.22D-15 for   3042.
 Iteration    1 A^-1*A deviation from orthogonality  is 4.34D-15 for   3031    586.
   600 initial guesses have been made.
 Convergence on wavefunction:    0.001000000000000
 Iteration     1 Dimension   600 NMult     0 NNew    600
 New state      1 was old state     21
 New state      2 was old state      8
 New state      3 was old state     24
 New state      4 was old state     29
 New state      5 was old state      1
 New state      6 was old state      3
 New state      7 was old state      2
 New state      8 was old state     45
 New state      9 was old state     37
 New state     10 was old state     34
 New state     11 was old state     36
 New state     12 was old state      4
 New state     13 was old state     46
 New state     14 was old state     35
 New state     15 was old state     85
 New state     16 was old state     80
 New state     17 was old state      7
 New state     18 was old state      6
 New state     19 was old state      5
 New state     20 was old state     23
 New state     21 was old state     20
 New state     22 was old state     27
 New state     23 was old state     10
 New state     24 was old state     16
 New state     25 was old state      9
 New state     26 was old state     11
 New state     27 was old state     12
 New state     28 was old state     26
 New state     29 was old state     15
 New state     30 was old state     19
 New state     31 was old state     14
 New state     32 was old state    113
 New state     33 was old state     13
 New state     34 was old state     53
 New state     35 was old state     48
 New state     36 was old state     86
 New state     37 was old state     79
 New state     38 was old state     18
 New state     39 was old state     17
 New state     40 was old state     32
 New state     41 was old state     50
 New state     42 was old state     39
 New state     43 was old state     38
 New state     44 was old state     22
 New state     45 was old state     25
 New state     46 was old state    116
 New state     47 was old state     28
 New state     48 was old state    101
 New state     49 was old state     41
 New state     50 was old state     42
 New state     51 was old state     58
 New state     52 was old state     65
 New state     53 was old state     49
 New state     54 was old state     33
 New state     55 was old state     30
 New state     56 was old state     31
 New state     57 was old state     47
 New state     58 was old state    103
 New state     59 was old state     72
 New state     60 was old state     51
 New state     61 was old state     66
 New state     62 was old state     56
 New state     63 was old state     57
 New state     64 was old state     59
 New state     65 was old state     52
 New state     66 was old state     74
 New state     67 was old state     40
 New state     68 was old state     55
 New state     69 was old state     54
 New state     70 was old state    117
 New state     71 was old state     64
 New state     72 was old state     61
 New state     73 was old state     77
 New state     74 was old state     88
 New state     75 was old state     69
 New state     76 was old state    107
 New state     77 was old state     91
 New state     78 was old state     89
 New state     79 was old state     60
 New state     80 was old state    122
 New state     81 was old state     62
 New state     82 was old state     67
 New state     83 was old state     63
 New state     84 was old state     73
 New state     85 was old state     98
 New state     86 was old state     70
 New state     87 was old state     71
 New state     88 was old state     75
 New state     89 was old state     68
 New state     90 was old state     94
 New state     91 was old state     78
 New state     92 was old state    100
 New state     93 was old state    104
 New state     94 was old state     99
 New state     95 was old state     92
 New state     96 was old state     87
 New state     97 was old state     82
 New state     98 was old state     84
 New state     99 was old state     76
 New state    100 was old state    106
 New state    101 was old state    112
 New state    102 was old state    108
 New state    103 was old state     83
 New state    104 was old state    139
 New state    105 was old state     93
 New state    106 was old state     90
 New state    107 was old state    131
 New state    108 was old state    109
 New state    109 was old state     95
 New state    110 was old state     96
 New state    111 was old state    137
 New state    112 was old state    105
 New state    113 was old state    110
 New state    114 was old state    149
 New state    115 was old state    111
 New state    116 was old state    118
 New state    117 was old state    130
 New state    118 was old state    120
 New state    119 was old state    185
 New state    120 was old state    123
 New state    121 was old state    114
 New state    122 was old state    121
 New state    123 was old state    115
 New state    124 was old state    128
 New state    125 was old state    136
 New state    126 was old state    124
 New state    127 was old state    140
 New state    128 was old state    129
 New state    129 was old state    125
 New state    130 was old state    119
 New state    131 was old state    133
 New state    132 was old state    174
 New state    133 was old state    126
 New state    134 was old state    143
 New state    135 was old state    145
 New state    136 was old state    138
 New state    137 was old state    135
 New state    138 was old state    160
 New state    139 was old state    134
 New state    140 was old state    228
 New state    141 was old state    151
 New state    142 was old state    141
 New state    143 was old state    127
 New state    144 was old state    154
 New state    145 was old state    147
 New state    146 was old state    235
 New state    147 was old state    161
 New state    148 was old state    167
 New state    149 was old state    146
 New state    150 was old state    144
 Iteration     2 Dimension   900 NMult   600 NNew    300
 New state      7 was old state      8
 New state      8 was old state      9
 New state      9 was old state      7
 New state     19 was old state     23
 New state     20 was old state     19
 New state     22 was old state     20
 New state     23 was old state     22
 New state     27 was old state     28
 New state     28 was old state     27
 New state     30 was old state     32
 New state     31 was old state     30
 New state     32 was old state     31
 New state     33 was old state     34
 New state     34 was old state     36
 New state     36 was old state     33
 New state     39 was old state     43
 New state     40 was old state     45
 New state     41 was old state     40
 New state     42 was old state     39
 New state     43 was old state     41
 New state     44 was old state     42
 New state     45 was old state     46
 New state     46 was old state     47
 New state     47 was old state     44
 New state     50 was old state     51
 New state     51 was old state     50
 New state     55 was old state     56
 New state     56 was old state     55
 New state     59 was old state     60
 New state     60 was old state     59
 New state     66 was old state     68
 New state     67 was old state     66
 New state     68 was old state     67
 New state     69 was old state     70
 New state     70 was old state     69
 New state     71 was old state     74
 New state     72 was old state     71
 New state     73 was old state     72
 New state     74 was old state     77
 New state     75 was old state     73
 New state     76 was old state     78
 New state     77 was old state     76
 New state     78 was old state     75
 New state     79 was old state     85
 New state     80 was old state     84
 New state     81 was old state     80
 New state     82 was old state     90
 New state     83 was old state     87
 New state     84 was old state     79
 New state     85 was old state     82
 New state     86 was old state     81
 New state     87 was old state     83
 New state     88 was old state     86
 New state     89 was old state     91
 New state     90 was old state     88
 New state     91 was old state     94
 New state     92 was old state    100
 New state     93 was old state     89
 New state     94 was old state     92
 New state     95 was old state     93
 New state     96 was old state     95
 New state     97 was old state     98
 New state     98 was old state     97
 New state     99 was old state     96
 New state    100 was old state    102
 New state    101 was old state     99
 New state    102 was old state    101
 New state    103 was old state    104
 New state    104 was old state    103
 New state    105 was old state    119
 New state    106 was old state    109
 New state    107 was old state    105
 New state    108 was old state    106
 New state    109 was old state    108
 New state    110 was old state    107
 New state    111 was old state    113
 New state    112 was old state    110
 New state    113 was old state    116
 New state    114 was old state    111
 New state    115 was old state    112
 New state    116 was old state    117
 New state    117 was old state    114
 New state    118 was old state    115
 New state    119 was old state    120
 New state    120 was old state    118
 New state    121 was old state    122
 New state    122 was old state    123
 New state    123 was old state    125
 New state    124 was old state    121
 New state    125 was old state    124
 New state    126 was old state    142
 New state    128 was old state    126
 New state    129 was old state    128
 New state    131 was old state    129
 New state    132 was old state    131
 New state    133 was old state    134
 New state    134 was old state    132
 New state    135 was old state    147
 New state    136 was old state    135
 New state    137 was old state    136
 New state    138 was old state    133
 New state    139 was old state    138
 New state    140 was old state    137
 New state    141 was old state    139
 New state    142 was old state    140
 New state    143 was old state    141
 New state    144 was old state    146
 New state    146 was old state    143
 New state    147 was old state    150
 New state    148 was old state    144
 New state    150 was old state    148
 Iteration     3 Dimension  1200 NMult   900 NNew    300
 New state    124 was old state    125
 New state    125 was old state    124
 Iteration     4 Dimension  1494 NMult  1200 NNew    294
 Iteration     5 Dimension  1660 NMult  1494 NNew    166
 Iteration     6 Dimension  1682 NMult  1660 NNew     22
 ***********************************************************************
 Excited states from <AA,BB:AA,BB> singles matrix:
 ***********************************************************************
 
 ExtSpn:  IState=     1 X2= 1.252 Y2= 0.252 X2-Y2-1= 8.88D-16
          S2Grnd=  6.022 Ra=  0.000 Rb=  0.008 T= -0.011 S2Ext= -0.003 S2=  6.019
 ExtSpn:  IState=     2 X2= 1.006 Y2= 0.006 X2-Y2-1=-1.11D-16
          S2Grnd=  6.022 Ra=  0.000 Rb=  0.011 T= -0.008 S2Ext=  0.004 S2=  6.026
 ExtSpn:  IState=     3 X2= 1.005 Y2= 0.005 X2-Y2-1=-6.66D-16
          S2Grnd=  6.022 Ra=  0.002 Rb=  0.002 T= -0.004 S2Ext= -0.000 S2=  6.022
 ExtSpn:  IState=     4 X2= 1.005 Y2= 0.005 X2-Y2-1= 2.22D-16
          S2Grnd=  6.022 Ra=  0.002 Rb= -0.005 T= -0.002 S2Ext= -0.005 S2=  6.017
 ExtSpn:  IState=     5 X2= 1.033 Y2= 0.033 X2-Y2-1=-4.44D-16
          S2Grnd=  6.022 Ra=  0.465 Rb=  0.244 T=  0.611 S2Ext=  1.320 S2=  7.342
 ExtSpn:  IState=     6 X2= 1.022 Y2= 0.022 X2-Y2-1=-1.11D-16
          S2Grnd=  6.022 Ra=  0.534 Rb=  0.300 T=  0.741 S2Ext=  1.575 S2=  7.596
 ExtSpn:  IState=     7 X2= 1.027 Y2= 0.027 X2-Y2-1= 2.22D-16
          S2Grnd=  6.022 Ra=  0.465 Rb=  0.490 T=  0.924 S2Ext=  1.879 S2=  7.901
 ExtSpn:  IState=     8 X2= 1.020 Y2= 0.020 X2-Y2-1=-2.22D-16
          S2Grnd=  6.022 Ra=  0.409 Rb=  0.447 T=  0.712 S2Ext=  1.568 S2=  7.590
 ExtSpn:  IState=     9 X2= 1.004 Y2= 0.004 X2-Y2-1=-1.11D-16
          S2Grnd=  6.022 Ra=  0.383 Rb=  0.092 T=  0.134 S2Ext=  0.609 S2=  6.631
 ExtSpn:  IState=    10 X2= 1.012 Y2= 0.012 X2-Y2-1= 6.66D-16
          S2Grnd=  6.022 Ra=  0.403 Rb=  0.401 T=  0.541 S2Ext=  1.344 S2=  7.366
 ExtSpn:  IState=    11 X2= 1.013 Y2= 0.013 X2-Y2-1= 1.11D-15
          S2Grnd=  6.022 Ra=  0.373 Rb=  0.388 T=  0.525 S2Ext=  1.286 S2=  7.308
 ExtSpn:  IState=    12 X2= 1.000 Y2= 0.000 X2-Y2-1=-3.33D-16
          S2Grnd=  6.022 Ra=  0.396 Rb=  0.012 T=  0.004 S2Ext=  0.411 S2=  6.433
 ExtSpn:  IState=    13 X2= 1.008 Y2= 0.008 X2-Y2-1=-7.77D-16
          S2Grnd=  6.022 Ra=  0.508 Rb=  0.490 T=  0.385 S2Ext=  1.383 S2=  7.405
 ExtSpn:  IState=    14 X2= 1.007 Y2= 0.007 X2-Y2-1= 6.66D-16
          S2Grnd=  6.022 Ra=  0.564 Rb=  0.402 T= -0.677 S2Ext=  0.288 S2=  6.310
 ExtSpn:  IState=    15 X2= 1.006 Y2= 0.006 X2-Y2-1=-3.22D-15
          S2Grnd=  6.022 Ra=  0.535 Rb=  0.431 T= -0.190 S2Ext=  0.776 S2=  6.798
 ExtSpn:  IState=    16 X2= 1.009 Y2= 0.009 X2-Y2-1= 2.22D-16
          S2Grnd=  6.022 Ra=  0.396 Rb=  0.573 T=  0.923 S2Ext=  1.892 S2=  7.914
 ExtSpn:  IState=    17 X2= 1.013 Y2= 0.013 X2-Y2-1=-1.44D-15
          S2Grnd=  6.022 Ra=  0.371 Rb=  0.502 T= -0.193 S2Ext=  0.680 S2=  6.702
 ExtSpn:  IState=    18 X2= 1.007 Y2= 0.007 X2-Y2-1= 1.11D-15
          S2Grnd=  6.022 Ra=  0.356 Rb=  0.630 T= -0.576 S2Ext=  0.411 S2=  6.433
 ExtSpn:  IState=    19 X2= 1.007 Y2= 0.007 X2-Y2-1= 6.66D-16
          S2Grnd=  6.022 Ra=  0.494 Rb=  0.353 T= -0.528 S2Ext=  0.320 S2=  6.342
 ExtSpn:  IState=    20 X2= 1.002 Y2= 0.002 X2-Y2-1=-1.22D-15
          S2Grnd=  6.022 Ra=  0.141 Rb=  0.562 T= -0.193 S2Ext=  0.509 S2=  6.531
 ExtSpn:  IState=    21 X2= 1.002 Y2= 0.002 X2-Y2-1= 4.44D-16
          S2Grnd=  6.022 Ra=  0.113 Rb=  0.399 T= -0.142 S2Ext=  0.369 S2=  6.391
 ExtSpn:  IState=    22 X2= 1.002 Y2= 0.002 X2-Y2-1=-2.22D-16
          S2Grnd=  6.022 Ra=  0.062 Rb=  0.709 T=  0.082 S2Ext=  0.852 S2=  6.874
 ExtSpn:  IState=    23 X2= 1.001 Y2= 0.001 X2-Y2-1=-1.22D-15
          S2Grnd=  6.022 Ra=  0.002 Rb=  0.150 T=  0.010 S2Ext=  0.162 S2=  6.184
 ExtSpn:  IState=    24 X2= 1.002 Y2= 0.002 X2-Y2-1=-4.44D-16
          S2Grnd=  6.022 Ra=  0.031 Rb=  0.107 T=  0.024 S2Ext=  0.163 S2=  6.185
 ExtSpn:  IState=    25 X2= 1.002 Y2= 0.002 X2-Y2-1= 2.22D-16
          S2Grnd=  6.022 Ra=  0.063 Rb=  0.911 T=  0.091 S2Ext=  1.065 S2=  7.087
 ExtSpn:  IState=    26 X2= 1.001 Y2= 0.001 X2-Y2-1= 2.00D-15
          S2Grnd=  6.022 Ra=  0.014 Rb=  0.243 T=  0.085 S2Ext=  0.342 S2=  6.364
 ExtSpn:  IState=    27 X2= 1.017 Y2= 0.017 X2-Y2-1= 0.00D+00
          S2Grnd=  6.022 Ra=  0.340 Rb=  0.451 T= -0.130 S2Ext=  0.661 S2=  6.683
 ExtSpn:  IState=    28 X2= 1.002 Y2= 0.002 X2-Y2-1= 4.44D-16
          S2Grnd=  6.022 Ra=  0.573 Rb=  0.209 T= -0.113 S2Ext=  0.668 S2=  6.690
 ExtSpn:  IState=    29 X2= 1.003 Y2= 0.003 X2-Y2-1=-8.88D-16
          S2Grnd=  6.022 Ra=  0.402 Rb=  0.312 T=  0.126 S2Ext=  0.840 S2=  6.862
 ExtSpn:  IState=    30 X2= 1.022 Y2= 0.022 X2-Y2-1=-2.00D-15
          S2Grnd=  6.022 Ra=  0.668 Rb=  0.276 T=  0.355 S2Ext=  1.299 S2=  7.321
 ExtSpn:  IState=    31 X2= 1.003 Y2= 0.003 X2-Y2-1= 2.22D-16
          S2Grnd=  6.022 Ra=  0.185 Rb=  0.360 T= -0.009 S2Ext=  0.536 S2=  6.558
 ExtSpn:  IState=    32 X2= 1.002 Y2= 0.002 X2-Y2-1=-1.11D-16
          S2Grnd=  6.022 Ra=  0.190 Rb=  0.369 T= -0.058 S2Ext=  0.501 S2=  6.523
 ExtSpn:  IState=    33 X2= 1.005 Y2= 0.005 X2-Y2-1=-5.55D-16
          S2Grnd=  6.022 Ra=  0.339 Rb=  0.424 T=  0.034 S2Ext=  0.796 S2=  6.818
 ExtSpn:  IState=    34 X2= 1.008 Y2= 0.008 X2-Y2-1= 6.66D-16
          S2Grnd=  6.022 Ra=  0.435 Rb=  0.466 T= -0.378 S2Ext=  0.523 S2=  6.545
 ExtSpn:  IState=    35 X2= 1.008 Y2= 0.008 X2-Y2-1= 2.22D-15
          S2Grnd=  6.022 Ra=  0.528 Rb=  0.369 T= -0.646 S2Ext=  0.251 S2=  6.273
 ExtSpn:  IState=    36 X2= 1.002 Y2= 0.002 X2-Y2-1= 2.22D-16
          S2Grnd=  6.022 Ra=  0.112 Rb=  0.662 T=  0.020 S2Ext=  0.794 S2=  6.816
 ExtSpn:  IState=    37 X2= 1.014 Y2= 0.014 X2-Y2-1=-7.77D-16
          S2Grnd=  6.022 Ra=  0.497 Rb=  0.469 T= -0.786 S2Ext=  0.180 S2=  6.202
 ExtSpn:  IState=    38 X2= 1.008 Y2= 0.008 X2-Y2-1=-8.88D-16
          S2Grnd=  6.022 Ra=  0.487 Rb=  0.390 T=  0.319 S2Ext=  1.196 S2=  7.218
 ExtSpn:  IState=    39 X2= 1.016 Y2= 0.016 X2-Y2-1=-1.78D-15
          S2Grnd=  6.022 Ra=  0.515 Rb=  0.465 T=  0.971 S2Ext=  1.951 S2=  7.973
 ExtSpn:  IState=    40 X2= 1.014 Y2= 0.014 X2-Y2-1= 1.55D-15
          S2Grnd=  6.022 Ra=  0.470 Rb=  0.465 T=  0.888 S2Ext=  1.824 S2=  7.846
 ExtSpn:  IState=    41 X2= 1.003 Y2= 0.003 X2-Y2-1=-1.11D-16
          S2Grnd=  6.022 Ra=  0.054 Rb=  0.215 T=  0.080 S2Ext=  0.349 S2=  6.371
 ExtSpn:  IState=    42 X2= 1.001 Y2= 0.001 X2-Y2-1= 1.11D-15
          S2Grnd=  6.022 Ra=  0.028 Rb=  0.865 T=  0.073 S2Ext=  0.965 S2=  6.987
 ExtSpn:  IState=    43 X2= 1.002 Y2= 0.002 X2-Y2-1= 2.22D-15
          S2Grnd=  6.022 Ra=  0.799 Rb=  0.123 T=  0.303 S2Ext=  1.225 S2=  7.247
 ExtSpn:  IState=    44 X2= 1.002 Y2= 0.002 X2-Y2-1=-1.11D-16
          S2Grnd=  6.022 Ra=  0.031 Rb=  0.409 T=  0.095 S2Ext=  0.535 S2=  6.557
 ExtSpn:  IState=    45 X2= 1.003 Y2= 0.003 X2-Y2-1= 8.88D-16
          S2Grnd=  6.022 Ra=  0.292 Rb=  0.155 T=  0.200 S2Ext=  0.648 S2=  6.669
 ExtSpn:  IState=    46 X2= 1.006 Y2= 0.006 X2-Y2-1=-5.55D-16
          S2Grnd=  6.022 Ra=  0.356 Rb=  0.269 T=  0.462 S2Ext=  1.087 S2=  7.109
 ExtSpn:  IState=    47 X2= 1.001 Y2= 0.001 X2-Y2-1= 4.44D-16
          S2Grnd=  6.022 Ra=  0.130 Rb=  0.790 T=  0.169 S2Ext=  1.089 S2=  7.111
 ExtSpn:  IState=    48 X2= 1.004 Y2= 0.004 X2-Y2-1= 2.22D-15
          S2Grnd=  6.022 Ra=  0.367 Rb=  0.363 T=  0.380 S2Ext=  1.110 S2=  7.132
 ExtSpn:  IState=    49 X2= 1.002 Y2= 0.002 X2-Y2-1= 4.44D-16
          S2Grnd=  6.022 Ra=  0.141 Rb=  0.176 T= -0.164 S2Ext=  0.153 S2=  6.175
 ExtSpn:  IState=    50 X2= 1.004 Y2= 0.004 X2-Y2-1= 2.22D-16
          S2Grnd=  6.022 Ra=  0.087 Rb=  0.311 T= -0.096 S2Ext=  0.302 S2=  6.324
 ExtSpn:  IState=    51 X2= 1.001 Y2= 0.001 X2-Y2-1= 2.22D-15
          S2Grnd=  6.022 Ra=  0.242 Rb=  0.470 T= -0.593 S2Ext=  0.118 S2=  6.140
 ExtSpn:  IState=    52 X2= 1.003 Y2= 0.003 X2-Y2-1=-3.33D-16
          S2Grnd=  6.022 Ra=  0.099 Rb=  0.093 T=  0.018 S2Ext=  0.210 S2=  6.232
 ExtSpn:  IState=    53 X2= 1.002 Y2= 0.002 X2-Y2-1=-7.77D-16
          S2Grnd=  6.022 Ra=  0.053 Rb=  0.133 T= -0.025 S2Ext=  0.161 S2=  6.183
 ExtSpn:  IState=    54 X2= 1.002 Y2= 0.002 X2-Y2-1=-2.44D-15
          S2Grnd=  6.022 Ra=  0.078 Rb=  0.111 T= -0.064 S2Ext=  0.126 S2=  6.148
 ExtSpn:  IState=    55 X2= 1.001 Y2= 0.001 X2-Y2-1= 1.55D-15
          S2Grnd=  6.022 Ra=  0.351 Rb=  0.012 T=  0.021 S2Ext=  0.385 S2=  6.407
 ExtSpn:  IState=    56 X2= 1.001 Y2= 0.001 X2-Y2-1=-1.22D-15
          S2Grnd=  6.022 Ra=  0.008 Rb=  0.307 T=  0.003 S2Ext=  0.318 S2=  6.340
 ExtSpn:  IState=    57 X2= 1.001 Y2= 0.001 X2-Y2-1= 1.55D-15
          S2Grnd=  6.022 Ra=  0.358 Rb=  0.010 T= -0.002 S2Ext=  0.367 S2=  6.388
 ExtSpn:  IState=    58 X2= 1.005 Y2= 0.005 X2-Y2-1= 8.88D-16
          S2Grnd=  6.022 Ra=  0.580 Rb=  0.398 T=  0.921 S2Ext=  1.899 S2=  7.921
 ExtSpn:  IState=    59 X2= 1.003 Y2= 0.003 X2-Y2-1= 4.44D-16
          S2Grnd=  6.022 Ra=  0.577 Rb=  0.219 T= -0.124 S2Ext=  0.672 S2=  6.694
 ExtSpn:  IState=    60 X2= 1.003 Y2= 0.003 X2-Y2-1=-1.55D-15
          S2Grnd=  6.022 Ra=  0.177 Rb=  0.293 T= -0.079 S2Ext=  0.392 S2=  6.414
 ExtSpn:  IState=    61 X2= 1.003 Y2= 0.003 X2-Y2-1= 4.44D-16
          S2Grnd=  6.022 Ra=  0.353 Rb=  0.553 T= -0.802 S2Ext=  0.105 S2=  6.127
 ExtSpn:  IState=    62 X2= 1.003 Y2= 0.003 X2-Y2-1=-6.66D-16
          S2Grnd=  6.022 Ra=  0.071 Rb=  0.154 T= -0.047 S2Ext=  0.178 S2=  6.200
 ExtSpn:  IState=    63 X2= 1.004 Y2= 0.004 X2-Y2-1=-2.00D-15
          S2Grnd=  6.022 Ra=  0.289 Rb=  0.618 T= -0.035 S2Ext=  0.873 S2=  6.895
 ExtSpn:  IState=    64 X2= 1.003 Y2= 0.003 X2-Y2-1= 1.33D-15
          S2Grnd=  6.022 Ra=  0.595 Rb=  0.149 T= -0.219 S2Ext=  0.525 S2=  6.547
 ExtSpn:  IState=    65 X2= 1.003 Y2= 0.003 X2-Y2-1= 6.66D-16
          S2Grnd=  6.022 Ra=  0.473 Rb=  0.231 T= -0.312 S2Ext=  0.392 S2=  6.413
 ExtSpn:  IState=    66 X2= 1.004 Y2= 0.004 X2-Y2-1=-4.44D-16
          S2Grnd=  6.022 Ra=  0.268 Rb=  0.191 T=  0.146 S2Ext=  0.605 S2=  6.627
 ExtSpn:  IState=    67 X2= 1.001 Y2= 0.001 X2-Y2-1= 2.22D-16
          S2Grnd=  6.022 Ra=  0.093 Rb=  0.766 T=  0.056 S2Ext=  0.915 S2=  6.937
 ExtSpn:  IState=    68 X2= 1.000 Y2= 0.000 X2-Y2-1=-3.33D-16
          S2Grnd=  6.022 Ra=  0.413 Rb=  0.021 T=  0.018 S2Ext=  0.452 S2=  6.474
 ExtSpn:  IState=    69 X2= 1.002 Y2= 0.002 X2-Y2-1=-7.77D-16
          S2Grnd=  6.022 Ra=  0.459 Rb=  0.473 T=  0.579 S2Ext=  1.511 S2=  7.533
 ExtSpn:  IState=    70 X2= 1.004 Y2= 0.004 X2-Y2-1=-8.88D-16
          S2Grnd=  6.022 Ra=  0.478 Rb=  0.121 T=  0.178 S2Ext=  0.778 S2=  6.800
 ExtSpn:  IState=    71 X2= 1.002 Y2= 0.002 X2-Y2-1= 6.66D-16
          S2Grnd=  6.022 Ra=  0.782 Rb=  0.069 T=  0.058 S2Ext=  0.909 S2=  6.931
 ExtSpn:  IState=    72 X2= 1.001 Y2= 0.001 X2-Y2-1= 2.22D-16
          S2Grnd=  6.022 Ra=  0.392 Rb=  0.020 T=  0.038 S2Ext=  0.450 S2=  6.472
 ExtSpn:  IState=    73 X2= 1.002 Y2= 0.002 X2-Y2-1= 6.66D-16
          S2Grnd=  6.022 Ra=  0.382 Rb=  0.049 T=  0.070 S2Ext=  0.501 S2=  6.523
 ExtSpn:  IState=    74 X2= 1.005 Y2= 0.005 X2-Y2-1= 0.00D+00
          S2Grnd=  6.022 Ra=  0.367 Rb=  0.095 T=  0.190 S2Ext=  0.652 S2=  6.674
 ExtSpn:  IState=    75 X2= 1.003 Y2= 0.003 X2-Y2-1=-1.11D-16
          S2Grnd=  6.022 Ra=  0.320 Rb=  0.142 T=  0.077 S2Ext=  0.539 S2=  6.561
 ExtSpn:  IState=    76 X2= 1.002 Y2= 0.002 X2-Y2-1=-5.55D-16
          S2Grnd=  6.022 Ra=  0.375 Rb=  0.084 T= -0.029 S2Ext=  0.430 S2=  6.452
 ExtSpn:  IState=    77 X2= 1.003 Y2= 0.003 X2-Y2-1= 1.33D-15
          S2Grnd=  6.022 Ra=  0.438 Rb=  0.482 T= -0.830 S2Ext=  0.089 S2=  6.111
 ExtSpn:  IState=    78 X2= 1.001 Y2= 0.001 X2-Y2-1=-2.22D-16
          S2Grnd=  6.022 Ra=  0.031 Rb=  0.930 T=  0.126 S2Ext=  1.087 S2=  7.108
 ExtSpn:  IState=    79 X2= 1.003 Y2= 0.003 X2-Y2-1=-3.33D-16
          S2Grnd=  6.022 Ra=  0.395 Rb=  0.147 T=  0.097 S2Ext=  0.640 S2=  6.662
 ExtSpn:  IState=    80 X2= 1.003 Y2= 0.003 X2-Y2-1=-6.66D-16
          S2Grnd=  6.022 Ra=  0.331 Rb=  0.320 T=  0.402 S2Ext=  1.053 S2=  7.075
 ExtSpn:  IState=    81 X2= 1.001 Y2= 0.001 X2-Y2-1=-1.11D-16
          S2Grnd=  6.022 Ra=  0.333 Rb=  0.593 T= -0.696 S2Ext=  0.231 S2=  6.253
 ExtSpn:  IState=    82 X2= 1.004 Y2= 0.004 X2-Y2-1=-5.55D-16
          S2Grnd=  6.022 Ra=  0.370 Rb=  0.153 T=  0.284 S2Ext=  0.807 S2=  6.829
 ExtSpn:  IState=    83 X2= 1.003 Y2= 0.003 X2-Y2-1= 0.00D+00
          S2Grnd=  6.022 Ra=  0.388 Rb=  0.228 T=  0.346 S2Ext=  0.962 S2=  6.984
 ExtSpn:  IState=    84 X2= 1.000 Y2= 0.000 X2-Y2-1=-2.22D-16
          S2Grnd=  6.022 Ra=  0.780 Rb=  0.025 T=  0.027 S2Ext=  0.832 S2=  6.854
 ExtSpn:  IState=    85 X2= 1.001 Y2= 0.001 X2-Y2-1= 4.44D-16
          S2Grnd=  6.022 Ra=  0.620 Rb=  0.034 T=  0.081 S2Ext=  0.735 S2=  6.757
 ExtSpn:  IState=    86 X2= 1.000 Y2= 0.000 X2-Y2-1=-1.11D-16
          S2Grnd=  6.022 Ra=  0.003 Rb=  0.087 T=  0.000 S2Ext=  0.090 S2=  6.112
 ExtSpn:  IState=    87 X2= 1.000 Y2= 0.000 X2-Y2-1= 2.00D-15
          S2Grnd=  6.022 Ra=  0.003 Rb=  0.088 T= -0.002 S2Ext=  0.089 S2=  6.111
 ExtSpn:  IState=    88 X2= 1.001 Y2= 0.001 X2-Y2-1= 0.00D+00
          S2Grnd=  6.022 Ra=  0.413 Rb=  0.041 T=  0.035 S2Ext=  0.489 S2=  6.511
 ExtSpn:  IState=    89 X2= 1.001 Y2= 0.001 X2-Y2-1= 2.22D-16
          S2Grnd=  6.022 Ra=  0.394 Rb=  0.090 T=  0.148 S2Ext=  0.631 S2=  6.653
 ExtSpn:  IState=    90 X2= 1.000 Y2= 0.000 X2-Y2-1= 6.66D-16
          S2Grnd=  6.022 Ra=  0.416 Rb=  0.023 T=  0.045 S2Ext=  0.484 S2=  6.506
 ExtSpn:  IState=    91 X2= 1.001 Y2= 0.001 X2-Y2-1=-3.33D-16
          S2Grnd=  6.022 Ra=  0.407 Rb=  0.024 T= -0.007 S2Ext=  0.424 S2=  6.446
 ExtSpn:  IState=    92 X2= 1.009 Y2= 0.009 X2-Y2-1= 2.22D-16
          S2Grnd=  6.022 Ra=  0.441 Rb=  0.394 T= -0.665 S2Ext=  0.170 S2=  6.192
 ExtSpn:  IState=    93 X2= 1.000 Y2= 0.000 X2-Y2-1=-1.55D-15
          S2Grnd=  6.022 Ra=  0.002 Rb=  0.089 T= -0.001 S2Ext=  0.091 S2=  6.113
 ExtSpn:  IState=    94 X2= 1.000 Y2= 0.000 X2-Y2-1= 2.22D-16
          S2Grnd=  6.022 Ra=  0.422 Rb=  0.013 T=  0.033 S2Ext=  0.468 S2=  6.490
 ExtSpn:  IState=    95 X2= 1.000 Y2= 0.000 X2-Y2-1= 4.44D-16
          S2Grnd=  6.022 Ra=  0.413 Rb=  0.029 T=  0.057 S2Ext=  0.498 S2=  6.520
 ExtSpn:  IState=    96 X2= 1.001 Y2= 0.001 X2-Y2-1= 1.11D-15
          S2Grnd=  6.022 Ra=  0.433 Rb=  0.027 T=  0.077 S2Ext=  0.538 S2=  6.560
 ExtSpn:  IState=    97 X2= 1.002 Y2= 0.002 X2-Y2-1= 4.44D-16
          S2Grnd=  6.022 Ra=  0.476 Rb=  0.245 T=  0.459 S2Ext=  1.180 S2=  7.202
 ExtSpn:  IState=    98 X2= 1.000 Y2= 0.000 X2-Y2-1=-3.33D-16
          S2Grnd=  6.022 Ra=  0.465 Rb=  0.059 T=  0.098 S2Ext=  0.622 S2=  6.644
 ExtSpn:  IState=    99 X2= 1.000 Y2= 0.000 X2-Y2-1=-2.11D-15
          S2Grnd=  6.022 Ra=  0.082 Rb=  0.135 T= -0.057 S2Ext=  0.160 S2=  6.182
 ExtSpn:  IState=   100 X2= 1.002 Y2= 0.002 X2-Y2-1= 0.00D+00
          S2Grnd=  6.022 Ra=  0.329 Rb=  0.346 T= -0.291 S2Ext=  0.384 S2=  6.406
 ExtSpn:  IState=   101 X2= 1.001 Y2= 0.001 X2-Y2-1= 2.22D-16
          S2Grnd=  6.022 Ra=  0.373 Rb=  0.080 T= -0.006 S2Ext=  0.446 S2=  6.468
 ExtSpn:  IState=   102 X2= 1.000 Y2= 0.000 X2-Y2-1= 4.44D-16
          S2Grnd=  6.022 Ra=  0.445 Rb=  0.049 T=  0.120 S2Ext=  0.613 S2=  6.635
 ExtSpn:  IState=   103 X2= 1.001 Y2= 0.001 X2-Y2-1=-1.11D-15
          S2Grnd=  6.022 Ra=  0.039 Rb=  0.485 T=  0.140 S2Ext=  0.663 S2=  6.685
 ExtSpn:  IState=   104 X2= 1.001 Y2= 0.001 X2-Y2-1= 4.44D-16
          S2Grnd=  6.022 Ra=  0.060 Rb=  0.867 T=  0.152 S2Ext=  1.079 S2=  7.101
 ExtSpn:  IState=   105 X2= 1.003 Y2= 0.003 X2-Y2-1=-1.55D-15
          S2Grnd=  6.022 Ra=  0.209 Rb=  0.539 T= -0.189 S2Ext=  0.559 S2=  6.581
 ExtSpn:  IState=   106 X2= 1.002 Y2= 0.002 X2-Y2-1=-1.11D-16
          S2Grnd=  6.022 Ra=  0.074 Rb=  0.774 T=  0.163 S2Ext=  1.011 S2=  7.033
 ExtSpn:  IState=   107 X2= 1.000 Y2= 0.000 X2-Y2-1=-1.11D-16
          S2Grnd=  6.022 Ra=  0.127 Rb=  0.828 T=  0.309 S2Ext=  1.264 S2=  7.286
 ExtSpn:  IState=   108 X2= 1.000 Y2= 0.000 X2-Y2-1=-4.44D-16
          S2Grnd=  6.022 Ra=  0.419 Rb=  0.019 T=  0.004 S2Ext=  0.441 S2=  6.463
 ExtSpn:  IState=   109 X2= 1.000 Y2= 0.000 X2-Y2-1=-9.99D-16
          S2Grnd=  6.022 Ra=  0.510 Rb=  0.378 T= -0.345 S2Ext=  0.543 S2=  6.565
 ExtSpn:  IState=   110 X2= 1.000 Y2= 0.000 X2-Y2-1= 4.44D-16
          S2Grnd=  6.022 Ra=  0.407 Rb=  0.034 T=  0.020 S2Ext=  0.462 S2=  6.484
 ExtSpn:  IState=   111 X2= 1.001 Y2= 0.001 X2-Y2-1= 0.00D+00
          S2Grnd=  6.022 Ra=  0.162 Rb=  0.764 T=  0.004 S2Ext=  0.929 S2=  6.951
 ExtSpn:  IState=   112 X2= 1.001 Y2= 0.001 X2-Y2-1= 0.00D+00
          S2Grnd=  6.022 Ra=  0.346 Rb=  0.164 T=  0.072 S2Ext=  0.582 S2=  6.604
 ExtSpn:  IState=   113 X2= 1.001 Y2= 0.001 X2-Y2-1=-5.55D-16
          S2Grnd=  6.022 Ra=  0.189 Rb=  0.523 T=  0.205 S2Ext=  0.917 S2=  6.939
 ExtSpn:  IState=   114 X2= 1.000 Y2= 0.000 X2-Y2-1=-4.44D-16
          S2Grnd=  6.022 Ra=  0.407 Rb=  0.019 T=  0.015 S2Ext=  0.441 S2=  6.463
 ExtSpn:  IState=   115 X2= 1.000 Y2= 0.000 X2-Y2-1= 4.44D-16
          S2Grnd=  6.022 Ra=  0.481 Rb=  0.045 T= -0.018 S2Ext=  0.508 S2=  6.530
 ExtSpn:  IState=   116 X2= 1.002 Y2= 0.002 X2-Y2-1=-2.33D-15
          S2Grnd=  6.022 Ra=  0.117 Rb=  0.409 T=  0.293 S2Ext=  0.820 S2=  6.841
 ExtSpn:  IState=   117 X2= 1.000 Y2= 0.000 X2-Y2-1=-1.11D-16
          S2Grnd=  6.022 Ra=  0.076 Rb=  0.190 T=  0.025 S2Ext=  0.291 S2=  6.313
 ExtSpn:  IState=   118 X2= 1.000 Y2= 0.000 X2-Y2-1=-2.11D-15
          S2Grnd=  6.022 Ra=  0.425 Rb=  0.129 T=  0.180 S2Ext=  0.734 S2=  6.756
 ExtSpn:  IState=   119 X2= 1.001 Y2= 0.001 X2-Y2-1=-1.44D-15
          S2Grnd=  6.022 Ra=  0.275 Rb=  0.654 T= -0.678 S2Ext=  0.250 S2=  6.272
 ExtSpn:  IState=   120 X2= 1.000 Y2= 0.000 X2-Y2-1= 1.11D-15
          S2Grnd=  6.022 Ra=  0.240 Rb=  0.596 T=  0.375 S2Ext=  1.210 S2=  7.232
 ExtSpn:  IState=   121 X2= 1.001 Y2= 0.001 X2-Y2-1= 2.22D-16
          S2Grnd=  6.022 Ra=  0.069 Rb=  0.827 T=  0.113 S2Ext=  1.010 S2=  7.032
 ExtSpn:  IState=   122 X2= 1.000 Y2= 0.000 X2-Y2-1= 2.22D-16
          S2Grnd=  6.022 Ra=  0.438 Rb=  0.099 T= -0.092 S2Ext=  0.445 S2=  6.467
 ExtSpn:  IState=   123 X2= 1.001 Y2= 0.001 X2-Y2-1=-1.11D-16
          S2Grnd=  6.022 Ra=  0.573 Rb=  0.277 T= -0.447 S2Ext=  0.403 S2=  6.425
 ExtSpn:  IState=   124 X2= 1.003 Y2= 0.003 X2-Y2-1= 2.22D-16
          S2Grnd=  6.022 Ra=  0.353 Rb=  0.566 T= -0.261 S2Ext=  0.658 S2=  6.680
 ExtSpn:  IState=   125 X2= 1.000 Y2= 0.000 X2-Y2-1= 6.66D-16
          S2Grnd=  6.022 Ra=  0.022 Rb=  0.096 T= -0.017 S2Ext=  0.101 S2=  6.123
 ExtSpn:  IState=   126 X2= 1.002 Y2= 0.002 X2-Y2-1=-3.33D-16
          S2Grnd=  6.022 Ra=  0.244 Rb=  0.681 T= -0.232 S2Ext=  0.693 S2=  6.715
 ExtSpn:  IState=   127 X2= 1.001 Y2= 0.001 X2-Y2-1=-1.11D-16
          S2Grnd=  6.022 Ra=  0.305 Rb=  0.325 T=  0.041 S2Ext=  0.671 S2=  6.693
 ExtSpn:  IState=   128 X2= 1.000 Y2= 0.000 X2-Y2-1= 0.00D+00
          S2Grnd=  6.022 Ra=  0.029 Rb=  0.940 T=  0.015 S2Ext=  0.983 S2=  7.005
 ExtSpn:  IState=   129 X2= 1.001 Y2= 0.001 X2-Y2-1=-1.11D-16
          S2Grnd=  6.022 Ra=  0.186 Rb=  0.554 T=  0.052 S2Ext=  0.792 S2=  6.814
 ExtSpn:  IState=   130 X2= 1.001 Y2= 0.001 X2-Y2-1=-4.44D-16
          S2Grnd=  6.022 Ra=  0.097 Rb=  0.768 T=  0.127 S2Ext=  0.992 S2=  7.014
 ExtSpn:  IState=   131 X2= 1.000 Y2= 0.000 X2-Y2-1= 1.11D-15
          S2Grnd=  6.022 Ra=  0.372 Rb=  0.131 T=  0.031 S2Ext=  0.534 S2=  6.556
 ExtSpn:  IState=   132 X2= 1.001 Y2= 0.001 X2-Y2-1= 2.22D-16
          S2Grnd=  6.022 Ra=  0.132 Rb=  0.689 T=  0.068 S2Ext=  0.890 S2=  6.912
 ExtSpn:  IState=   133 X2= 1.001 Y2= 0.001 X2-Y2-1=-1.78D-15
          S2Grnd=  6.022 Ra=  0.177 Rb=  0.440 T=  0.160 S2Ext=  0.777 S2=  6.799
 ExtSpn:  IState=   134 X2= 1.001 Y2= 0.001 X2-Y2-1= 1.11D-15
          S2Grnd=  6.022 Ra=  0.320 Rb=  0.169 T=  0.095 S2Ext=  0.584 S2=  6.606
 ExtSpn:  IState=   135 X2= 1.001 Y2= 0.001 X2-Y2-1= 0.00D+00
          S2Grnd=  6.022 Ra=  0.153 Rb=  0.712 T=  0.052 S2Ext=  0.917 S2=  6.939
 ExtSpn:  IState=   136 X2= 1.001 Y2= 0.001 X2-Y2-1= 0.00D+00
          S2Grnd=  6.022 Ra=  0.121 Rb=  0.424 T=  0.156 S2Ext=  0.702 S2=  6.724
 ExtSpn:  IState=   137 X2= 1.002 Y2= 0.002 X2-Y2-1= 4.44D-16
          S2Grnd=  6.022 Ra=  0.107 Rb=  0.518 T=  0.095 S2Ext=  0.719 S2=  6.741
 ExtSpn:  IState=   138 X2= 1.001 Y2= 0.001 X2-Y2-1=-2.22D-16
          S2Grnd=  6.022 Ra=  0.092 Rb=  0.340 T=  0.088 S2Ext=  0.521 S2=  6.543
 ExtSpn:  IState=   139 X2= 1.000 Y2= 0.000 X2-Y2-1=-3.00D-15
          S2Grnd=  6.022 Ra=  0.073 Rb=  0.085 T=  0.009 S2Ext=  0.166 S2=  6.188
 ExtSpn:  IState=   140 X2= 1.001 Y2= 0.001 X2-Y2-1= 4.44D-16
          S2Grnd=  6.022 Ra=  0.335 Rb=  0.213 T=  0.029 S2Ext=  0.577 S2=  6.599
 ExtSpn:  IState=   141 X2= 1.000 Y2= 0.000 X2-Y2-1=-7.77D-16
          S2Grnd=  6.022 Ra=  0.164 Rb=  0.568 T=  0.072 S2Ext=  0.804 S2=  6.826
 ExtSpn:  IState=   142 X2= 1.001 Y2= 0.001 X2-Y2-1=-7.77D-16
          S2Grnd=  6.022 Ra=  0.221 Rb=  0.281 T=  0.011 S2Ext=  0.513 S2=  6.535
 ExtSpn:  IState=   143 X2= 1.001 Y2= 0.001 X2-Y2-1= 4.44D-16
          S2Grnd=  6.022 Ra=  0.335 Rb=  0.211 T= -0.014 S2Ext=  0.531 S2=  6.553
 ExtSpn:  IState=   144 X2= 1.001 Y2= 0.001 X2-Y2-1=-2.22D-16
          S2Grnd=  6.022 Ra=  0.415 Rb=  0.334 T= -0.034 S2Ext=  0.716 S2=  6.738
 ExtSpn:  IState=   145 X2= 1.001 Y2= 0.001 X2-Y2-1= 2.22D-16
          S2Grnd=  6.022 Ra=  0.221 Rb=  0.593 T=  0.196 S2Ext=  1.009 S2=  7.031
 ExtSpn:  IState=   146 X2= 1.001 Y2= 0.001 X2-Y2-1=-3.33D-16
          S2Grnd=  6.022 Ra=  0.363 Rb=  0.287 T=  0.135 S2Ext=  0.785 S2=  6.807
 ExtSpn:  IState=   147 X2= 1.001 Y2= 0.001 X2-Y2-1=-1.44D-15
          S2Grnd=  6.022 Ra=  0.403 Rb=  0.154 T=  0.145 S2Ext=  0.701 S2=  6.723
 ExtSpn:  IState=   148 X2= 1.001 Y2= 0.001 X2-Y2-1=-4.44D-16
          S2Grnd=  6.022 Ra=  0.139 Rb=  0.712 T=  0.068 S2Ext=  0.920 S2=  6.942
 ExtSpn:  IState=   149 X2= 1.000 Y2= 0.000 X2-Y2-1= 2.22D-16
          S2Grnd=  6.022 Ra=  0.364 Rb=  0.204 T=  0.030 S2Ext=  0.598 S2=  6.620
 ExtSpn:  IState=   150 X2= 1.001 Y2= 0.001 X2-Y2-1=-2.22D-16
          S2Grnd=  6.022 Ra=  0.474 Rb=  0.159 T=  0.117 S2Ext=  0.751 S2=  6.773
 Ground to excited state transition densities written to RWF  633
 Ground to excited state transition electric dipole moments (Au):
       state          X           Y           Z        Dip. S.      Osc.
         1         0.0009      0.0159     -0.0030      0.0003      0.0000
         2        -0.0003     -0.0178      0.0188      0.0007      0.0000
         3         0.0184      0.0282     -0.0246      0.0017      0.0001
         4        -0.0049     -0.0411     -0.0065      0.0018      0.0001
         5         0.0659     -0.8256      0.0238      0.6865      0.0293
         6         0.0050     -0.0143     -0.0316      0.0012      0.0001
         7         0.0193     -0.3894      0.0071      0.1521      0.0077
         8        -0.0040     -0.0134      0.0056      0.0002      0.0000
         9        -0.0064      0.2598      0.0702      0.0725      0.0039
        10        -0.0100      0.4256     -0.0365      0.1826      0.0100
        11         0.0320     -0.6815      0.0303      0.4664      0.0258
        12        -0.0054      0.0457     -0.0043      0.0021      0.0001
        13        -0.0068      0.0633      0.0132      0.0042      0.0003
        14         0.0252     -0.5770      0.0227      0.3341      0.0221
        15         0.0026     -0.0099     -0.0041      0.0001      0.0000
        16         0.0034     -0.1085      0.0038      0.0118      0.0008
        17         0.0192     -1.0198      0.0357      1.0417      0.0751
        18         0.0084     -0.0042     -0.0227      0.0006      0.0000
        19         0.0203      0.3954     -0.0133      0.1569      0.0120
        20         0.0306      0.0954     -0.0371      0.0114      0.0009
        21         0.0185      0.1049     -0.0162      0.0116      0.0009
        22        -0.0291      0.1972      0.0371      0.0411      0.0032
        23        -0.0113     -0.0335      0.1067      0.0126      0.0010
        24         0.1488     -0.1540      0.0194      0.0462      0.0037
        25        -0.0127      0.0637      0.0132      0.0044      0.0003
        26         0.0067      0.0290     -0.0997      0.0108      0.0009
        27        -0.0408     -1.0814      0.0609      1.1749      0.0999
        28        -0.0055     -0.1324     -0.0951      0.0266      0.0023
        29        -0.0085      0.3049      0.1345      0.1112      0.0097
        30        -0.0202      0.6293     -0.0617      0.4003      0.0350
        31         0.0521     -0.1274     -0.0676      0.0235      0.0021
        32         0.0292     -0.0668      0.0462      0.0074      0.0007
        33        -0.0071     -0.2327      0.0133      0.0544      0.0051
        34         0.0124     -0.1516     -0.0516      0.0258      0.0024
        35         0.0107     -0.0009     -0.0508      0.0027      0.0003
        36        -0.0215      0.0837      0.0393      0.0090      0.0008
        37         0.0275     -0.3557      0.0006      0.1272      0.0121
        38        -0.0942     -0.1546     -0.0446      0.0347      0.0034
        39         0.0047     -0.0100     -0.0042      0.0001      0.0000
        40        -0.0497     -0.1255     -0.0220      0.0187      0.0018
        41        -0.0124      0.0608      0.1120      0.0164      0.0016
        42        -0.0536      0.0371     -0.0427      0.0061      0.0006
        43         0.1012     -0.2958      0.0129      0.0979      0.0097
        44         0.1249     -0.0768      0.0392      0.0230      0.0023
        45        -0.2020      0.3286      0.0254      0.1494      0.0151
        46        -0.1678      0.2298     -0.0833      0.0879      0.0089
        47        -0.0453      0.1814     -0.0211      0.0354      0.0036
        48         0.0398      0.0237      0.0895      0.0102      0.0010
        49         0.0334      0.6582     -0.1363      0.4529      0.0477
        50         0.0475      0.1548      0.0283      0.0270      0.0029
        51        -0.0115     -0.3655      0.0030      0.1337      0.0142
        52        -0.0077     -0.3014     -0.1364      0.1095      0.0116
        53         0.1084      0.3745      0.0896      0.1600      0.0171
        54         0.0922      0.9685      0.0049      0.9465      0.1017
        55         0.0352      0.1182      0.0796      0.0216      0.0023
        56        -0.0782     -0.1879      0.0042      0.0414      0.0045
        57         0.0033      0.1111     -0.0875      0.0200      0.0022
        58         0.0265      0.0772     -0.0051      0.0067      0.0007
        59         0.2589      0.7445      0.0067      0.6213      0.0697
        60         0.3658      0.4875      0.0116      0.3716      0.0419
        61         0.1701      0.2327      0.0403      0.0847      0.0096
        62         0.5690      0.6432      0.0141      0.7377      0.0845
        63         0.0651      0.3796     -0.0022      0.1483      0.0171
        64         0.0462     -0.0524     -0.0063      0.0049      0.0006
        65         0.0090     -0.1148      0.0110      0.0134      0.0016
        66         0.1730      0.3511      0.0075      0.1533      0.0185
        67        -0.0072     -0.0964      0.0686      0.0141      0.0017
        68        -0.0420     -0.0915      0.0524      0.0129      0.0016
        69         0.0021     -0.0851     -0.0041      0.0073      0.0009
        70         0.0319     -0.2524     -0.0452      0.0668      0.0083
        71         0.0106      0.1147      0.0062      0.0133      0.0017
        72        -0.0126     -0.1647     -0.0823      0.0341      0.0043
        73         0.0259      0.1434      0.0563      0.0244      0.0031
        74         0.0441     -0.0870     -0.0445      0.0115      0.0014
        75         0.0834      0.6677     -0.0807      0.4594      0.0581
        76        -0.1245     -0.9106     -0.0626      0.8486      0.1077
        77         0.2307      0.5571     -0.0083      0.3636      0.0462
        78         0.0078      0.2680      0.0037      0.0719      0.0092
        79         0.0216     -0.1469      0.0598      0.0256      0.0033
        80         0.0752     -0.4084      0.2480      0.2340      0.0304
        81        -0.0377      0.0818      0.0220      0.0086      0.0011
        82        -0.0749      0.4818      0.1551      0.2618      0.0342
        83         0.1484      0.2579      0.3851      0.2368      0.0310
        84        -0.0911     -0.0802      0.0049      0.0148      0.0019
        85         0.1191      0.1395      0.1270      0.0498      0.0065
        86         0.0236     -0.0059      0.0142      0.0008      0.0001
        87         0.0565      0.0386      0.0149      0.0049      0.0006
        88        -0.1473      0.2634     -0.0033      0.0911      0.0121
        89        -0.2125     -0.2834     -0.0723      0.1307      0.0174
        90        -0.1536      0.0173      0.0499      0.0264      0.0035
        91        -0.0504     -0.0309      0.0530      0.0063      0.0008
        92        -0.9739     -1.2590     -0.0576      2.5369      0.3404
        93         0.0391      0.0529      0.0092      0.0044      0.0006
        94         0.1583      0.2787     -0.0208      0.1032      0.0139
        95         0.0027     -0.0783     -0.0806      0.0126      0.0017
        96         0.0230      0.0000     -0.0275      0.0013      0.0002
        97         0.0533     -0.0033      0.1870      0.0378      0.0052
        98         0.0515     -0.3499     -0.0012      0.1251      0.0173
        99        -0.1324      0.1673     -0.0047      0.0455      0.0063
       100         0.7303     -0.0888      0.0436      0.5432      0.0758
       101         0.2256     -0.0966      0.0579      0.0636      0.0089
       102        -0.0053     -0.0410     -0.0662      0.0061      0.0009
       103        -0.1113     -0.0775      0.0397      0.0200      0.0028
       104        -0.1878     -0.2402     -0.0053      0.0930      0.0132
       105         0.7746      0.2973      0.0586      0.6918      0.0983
       106        -0.0258      0.0760     -0.0204      0.0069      0.0010
       107        -0.2011      0.1062     -0.0210      0.0522      0.0075
       108         0.3093      0.0818      0.0249      0.1030      0.0148
       109         0.0433     -0.2509     -0.0076      0.0649      0.0094
       110        -0.0089     -0.0400     -0.0001      0.0017      0.0002
       111         0.1074     -0.0235      0.0158      0.0123      0.0018
       112         0.1004      0.0342     -0.0217      0.0117      0.0017
       113         0.0270     -0.0541     -0.0145      0.0039      0.0006
       114         0.1442      0.1150      0.0276      0.0348      0.0051
       115         0.1391     -0.0873      0.0311      0.0279      0.0041
       116         0.0320      0.0055      0.0391      0.0026      0.0004
       117        -0.0404     -0.1669     -0.0138      0.0297      0.0043
       118         0.0881     -0.0846      0.0150      0.0151      0.0022
       119        -0.0040      0.0261     -0.1436      0.0213      0.0031
       120         0.0011      0.0105      0.2158      0.0467      0.0069
       121         0.2494     -0.1321     -0.0249      0.0803      0.0120
       122        -0.0585      0.1219      0.0159      0.0185      0.0028
       123        -0.0543     -0.0589     -0.0999      0.0164      0.0025
       124        -0.1189     -0.0367     -0.0051      0.0155      0.0023
       125        -0.0360     -0.0257     -0.0003      0.0020      0.0003
       126         0.1298      0.0057      0.0196      0.0173      0.0026
       127         0.1990      0.0265      0.0133      0.0405      0.0061
       128         0.0261      0.0455     -0.0388      0.0043      0.0006
       129        -0.0984     -0.1390     -0.0122      0.0291      0.0044
       130        -0.3044     -0.2455     -0.0538      0.1558      0.0236
       131         0.0079     -0.0676     -0.0076      0.0047      0.0007
       132         0.1308      0.1147      0.0019      0.0303      0.0046
       133         0.0834      0.0636     -0.0523      0.0137      0.0021
       134         0.0279      0.0405     -0.0371      0.0038      0.0006
       135         0.2237      0.1301      0.1404      0.0867      0.0132
       136         0.0568      0.0638      0.0010      0.0073      0.0011
       137        -0.0959     -0.2704      0.0274      0.0831      0.0127
       138         0.0645      0.1650     -0.0501      0.0339      0.0052
       139         0.0715      0.0776     -0.0003      0.0111      0.0017
       140        -0.0904      0.0528     -0.1045      0.0219      0.0034
       141        -0.1346      0.0129     -0.0029      0.0183      0.0028
       142         0.0691     -0.0385     -0.0201      0.0067      0.0010
       143        -0.2864     -0.0723      0.0710      0.0923      0.0142
       144         0.0909      0.1209      0.1428      0.0433      0.0067
       145         0.0103     -0.0578      0.0660      0.0078      0.0012
       146         0.0123      0.0246     -0.0241      0.0013      0.0002
       147         0.0636     -0.0074      0.0254      0.0047      0.0007
       148         0.0974     -0.0630      0.0305      0.0144      0.0022
       149        -0.0411      0.0760      0.0670      0.0120      0.0019
       150         0.0333     -0.0208     -0.0684      0.0062      0.0010
 Ground to excited state transition velocity dipole moments (Au):
       state          X           Y           Z        Dip. S.      Osc.
         1         0.0001     -0.0003      0.0001      0.0000      0.0000
         2        -0.0001      0.0004     -0.0003      0.0000      0.0000
         3        -0.0010     -0.0016      0.0015      0.0000      0.0001
         4         0.0004      0.0025      0.0004      0.0000      0.0001
         5        -0.0045      0.0530     -0.0016      0.0028      0.0295
         6        -0.0003      0.0010      0.0023      0.0000      0.0001
         7        -0.0016      0.0294     -0.0005      0.0009      0.0076
         8         0.0003      0.0010     -0.0005      0.0000      0.0000
         9         0.0005     -0.0209     -0.0060      0.0005      0.0039
        10         0.0009     -0.0350      0.0031      0.0012      0.0100
        11        -0.0028      0.0563     -0.0026      0.0032      0.0256
        12         0.0002     -0.0040      0.0004      0.0000      0.0001
        13         0.0007     -0.0063     -0.0014      0.0000      0.0003
        14        -0.0024      0.0570     -0.0022      0.0033      0.0219
        15        -0.0003      0.0010      0.0004      0.0000      0.0000
        16        -0.0003      0.0111     -0.0004      0.0001      0.0008
        17        -0.0020      0.1093     -0.0038      0.0120      0.0737
        18        -0.0011      0.0007      0.0025      0.0000      0.0000
        19        -0.0024     -0.0446      0.0015      0.0020      0.0116
        20        -0.0037     -0.0107      0.0041      0.0001      0.0008
        21        -0.0020     -0.0122      0.0012      0.0002      0.0009
        22         0.0027     -0.0220     -0.0035      0.0005      0.0029
        23         0.0012      0.0041     -0.0091      0.0001      0.0006
        24        -0.0140      0.0141     -0.0020      0.0004      0.0022
        25         0.0008     -0.0066     -0.0016      0.0000      0.0003
        26        -0.0010     -0.0038      0.0083      0.0001      0.0004
        27         0.0047      0.1371     -0.0074      0.0189      0.0987
        28         0.0008      0.0169      0.0104      0.0004      0.0020
        29         0.0010     -0.0393     -0.0154      0.0018      0.0091
        30         0.0027     -0.0819      0.0075      0.0068      0.0345
        31        -0.0069      0.0175      0.0089      0.0004      0.0021
        32        -0.0037      0.0094     -0.0063      0.0001      0.0007
        33         0.0007      0.0328     -0.0021      0.0011      0.0051
        34        -0.0019      0.0213      0.0075      0.0005      0.0024
        35        -0.0015      0.0001      0.0071      0.0001      0.0002
        36         0.0034     -0.0124     -0.0055      0.0002      0.0009
        37        -0.0039      0.0504     -0.0001      0.0026      0.0120
        38         0.0134      0.0226      0.0063      0.0007      0.0033
        39        -0.0007      0.0015      0.0006      0.0000      0.0000
        40         0.0070      0.0184      0.0031      0.0004      0.0018
        41         0.0017     -0.0084     -0.0159      0.0003      0.0015
        42         0.0076     -0.0055      0.0063      0.0001      0.0006
        43        -0.0146      0.0436     -0.0019      0.0021      0.0094
        44        -0.0178      0.0114     -0.0055      0.0005      0.0021
        45         0.0301     -0.0496     -0.0037      0.0034      0.0149
        46         0.0249     -0.0347      0.0125      0.0020      0.0087
        47         0.0065     -0.0278      0.0033      0.0008      0.0036
        48        -0.0062     -0.0037     -0.0136      0.0002      0.0010
        49        -0.0046     -0.1027      0.0210      0.0110      0.0464
        50        -0.0073     -0.0240     -0.0043      0.0006      0.0027
        51         0.0015      0.0574     -0.0004      0.0033      0.0138
        52         0.0012      0.0474      0.0212      0.0027      0.0113
        53        -0.0172     -0.0587     -0.0140      0.0039      0.0163
        54        -0.0136     -0.1542     -0.0005      0.0240      0.0992
        55        -0.0056     -0.0187     -0.0128      0.0005      0.0022
        56         0.0123      0.0305     -0.0013      0.0011      0.0044
        57        -0.0003     -0.0181      0.0143      0.0005      0.0021
        58        -0.0043     -0.0127      0.0008      0.0002      0.0007
        59        -0.0426     -0.1234     -0.0010      0.0170      0.0675
        60        -0.0603     -0.0805     -0.0018      0.0101      0.0399
        61        -0.0281     -0.0385     -0.0069      0.0023      0.0091
        62        -0.0956     -0.1073     -0.0023      0.0207      0.0802
        63        -0.0122     -0.0661      0.0003      0.0045      0.0174
        64        -0.0082      0.0094      0.0019      0.0002      0.0006
        65        -0.0015      0.0205     -0.0018      0.0004      0.0016
        66        -0.0310     -0.0621     -0.0013      0.0048      0.0178
        67         0.0009      0.0178     -0.0124      0.0005      0.0017
        68         0.0072      0.0160     -0.0095      0.0004      0.0014
        69        -0.0005      0.0156      0.0011      0.0002      0.0009
        70        -0.0060      0.0464      0.0089      0.0023      0.0081
        71        -0.0020     -0.0212     -0.0014      0.0005      0.0016
        72         0.0022      0.0302      0.0151      0.0011      0.0041
        73        -0.0043     -0.0275     -0.0093      0.0009      0.0031
        74        -0.0084      0.0171      0.0084      0.0004      0.0015
        75        -0.0154     -0.1259      0.0143      0.0163      0.0572
        76         0.0241      0.1711      0.0109      0.0300      0.1049
        77        -0.0451     -0.1074      0.0013      0.0136      0.0475
        78        -0.0012     -0.0510     -0.0007      0.0026      0.0090
        79        -0.0042      0.0286     -0.0109      0.0010      0.0033
        80        -0.0150      0.0797     -0.0485      0.0089      0.0306
        81         0.0074     -0.0159     -0.0050      0.0003      0.0011
        82         0.0157     -0.0935     -0.0300      0.0099      0.0337
        83        -0.0284     -0.0501     -0.0756      0.0090      0.0306
        84         0.0184      0.0146     -0.0010      0.0006      0.0019
        85        -0.0231     -0.0265     -0.0253      0.0019      0.0063
        86        -0.0047      0.0013     -0.0029      0.0000      0.0001
        87        -0.0113     -0.0076     -0.0028      0.0002      0.0006
        88         0.0275     -0.0531      0.0001      0.0036      0.0120
        89         0.0401      0.0564      0.0140      0.0050      0.0167
        90         0.0292     -0.0031     -0.0091      0.0009      0.0031
        91         0.0072      0.0040     -0.0098      0.0002      0.0005
        92         0.1972      0.2541      0.0118      0.1036      0.3431
        93        -0.0078     -0.0106     -0.0017      0.0002      0.0006
        94        -0.0298     -0.0543      0.0040      0.0039      0.0127
        95        -0.0006      0.0156      0.0175      0.0006      0.0018
        96        -0.0050     -0.0004      0.0048      0.0000      0.0002
        97        -0.0110      0.0004     -0.0376      0.0015      0.0050
        98        -0.0113      0.0708      0.0007      0.0051      0.0165
        99         0.0256     -0.0351      0.0010      0.0019      0.0061
       100        -0.1528      0.0181     -0.0095      0.0238      0.0758
       101        -0.0472      0.0188     -0.0116      0.0027      0.0086
       102         0.0010      0.0079      0.0126      0.0002      0.0007
       103         0.0235      0.0157     -0.0085      0.0009      0.0027
       104         0.0403      0.0492      0.0010      0.0040      0.0127
       105        -0.1648     -0.0635     -0.0124      0.0313      0.0980
       106         0.0064     -0.0137      0.0045      0.0003      0.0008
       107         0.0417     -0.0210      0.0045      0.0022      0.0068
       108        -0.0648     -0.0187     -0.0049      0.0046      0.0142
       109        -0.0107      0.0530      0.0013      0.0029      0.0090
       110         0.0015      0.0077     -0.0002      0.0001      0.0002
       111        -0.0236      0.0056     -0.0027      0.0006      0.0018
       112        -0.0216     -0.0082      0.0041      0.0005      0.0017
       113        -0.0065      0.0117      0.0033      0.0002      0.0006
       114        -0.0302     -0.0242     -0.0069      0.0015      0.0047
       115        -0.0297      0.0189     -0.0076      0.0013      0.0040
       116        -0.0071     -0.0015     -0.0082      0.0001      0.0004
       117         0.0082      0.0344      0.0025      0.0013      0.0038
       118        -0.0193      0.0183     -0.0015      0.0007      0.0022
       119         0.0011     -0.0056      0.0321      0.0011      0.0032
       120        -0.0008     -0.0025     -0.0445      0.0020      0.0060
       121        -0.0563      0.0299      0.0054      0.0041      0.0122
       122         0.0132     -0.0279     -0.0041      0.0010      0.0029
       123         0.0120      0.0130      0.0245      0.0009      0.0027
       124         0.0265      0.0093      0.0012      0.0008      0.0023
       125         0.0083      0.0057      0.0001      0.0001      0.0003
       126        -0.0308     -0.0004     -0.0051      0.0010      0.0029
       127        -0.0438     -0.0063     -0.0037      0.0020      0.0058
       128        -0.0049     -0.0106      0.0076      0.0002      0.0006
       129         0.0199      0.0314      0.0020      0.0014      0.0041
       130         0.0667      0.0544      0.0117      0.0075      0.0222
       131        -0.0010      0.0148      0.0018      0.0002      0.0007
       132        -0.0298     -0.0244     -0.0010      0.0015      0.0044
       133        -0.0176     -0.0137      0.0120      0.0006      0.0019
       134        -0.0073     -0.0086      0.0084      0.0002      0.0006
       135        -0.0500     -0.0286     -0.0318      0.0043      0.0126
       136        -0.0121     -0.0134     -0.0004      0.0003      0.0009
       137         0.0213      0.0607     -0.0063      0.0042      0.0122
       138        -0.0144     -0.0368      0.0108      0.0017      0.0049
       139        -0.0162     -0.0178      0.0005      0.0006      0.0017
       140         0.0211     -0.0114      0.0232      0.0011      0.0032
       141         0.0309     -0.0018      0.0008      0.0010      0.0028
       142        -0.0162      0.0079      0.0043      0.0003      0.0010
       143         0.0657      0.0160     -0.0158      0.0048      0.0139
       144        -0.0211     -0.0272     -0.0331      0.0023      0.0066
       145        -0.0022      0.0133     -0.0149      0.0004      0.0012
       146        -0.0030     -0.0054      0.0055      0.0001      0.0002
       147        -0.0144      0.0018     -0.0062      0.0002      0.0007
       148        -0.0222      0.0146     -0.0072      0.0008      0.0022
       149         0.0099     -0.0184     -0.0152      0.0007      0.0019
       150        -0.0073      0.0044      0.0169      0.0004      0.0010
 Ground to excited state transition magnetic dipole moments (Au):
       state          X           Y           Z
         1         0.7764      0.9303      0.0430
         2         0.0526      0.0216      0.0224
         3        -0.4357      0.3182     -0.3337
         4        -0.2525      0.1841      0.5297
         5         0.0512     -0.0529     -0.0813
         6         0.1317      0.0674      0.0089
         7         0.0033     -0.0072     -0.0363
         8        -0.0902     -0.0669      0.0010
         9         0.0615      0.0820      0.0029
        10         0.1874      0.0569      0.0987
        11         0.1696      0.0660     -0.1442
        12         0.0115      0.0149      0.0229
        13        -0.1075     -0.0141      0.0063
        14         0.0058      0.0141     -0.1825
        15         0.0395     -0.0068      0.0033
        16         0.0215      0.0007     -0.2087
        17         0.0519      0.0211     -0.3919
        18         0.7225     -0.4811      0.1506
        19         0.1858     -0.1109     -1.2459
        20        -0.4963      0.4534      0.4410
        21         0.0996     -0.2318      0.7155
        22         0.1209     -0.0096      0.2562
        23         0.8029     -0.6888      0.2338
        24         0.0711     -0.0445     -0.2531
        25         0.0822     -0.1922      0.0620
        26         0.4300     -0.3372      0.0422
        27        -0.0124      0.0646      0.0346
        28         0.0001     -0.2665      0.0168
        29        -0.0354      0.0550      0.0015
        30        -0.0074     -0.0065      0.0425
        31        -0.2616      0.1820     -0.0235
        32         0.1113     -0.0301      0.1112
        33        -0.1641      0.2151     -0.0879
        34         0.2426     -0.3577      0.0729
        35        -0.1995     -0.0143      0.0520
        36        -0.0042      0.1079      0.1049
        37         0.0241     -0.0130     -0.3702
        38        -0.0349     -0.0167     -0.1218
        39        -0.0097     -0.0154     -0.0030
        40        -0.0171     -0.0145     -0.0803
        41         0.2411     -0.1202      0.1327
        42        -0.0930      0.0527      0.2177
        43        -0.0015      0.0149     -0.0750
        44         0.1650     -0.1518     -0.5048
        45        -0.0229      0.1276     -0.1240
        46        -0.0132     -0.1656     -0.0088
        47         0.0290     -0.0675      0.0791
        48        -0.1055      0.2364      0.0336
        49         0.1781     -0.2421     -0.1908
        50        -0.1248      0.1850     -0.1333
        51        -0.0926      0.0895      0.1003
        52         0.2171     -0.5380      0.1334
        53        -0.2735      0.4214     -0.2635
        54         0.0958     -0.1208     -0.4389
        55         0.4551     -0.3088     -0.7616
        56         0.0839     -0.0670      0.2057
        57        -0.4914      0.3439     -0.6972
        58        -0.0135     -0.0107     -0.0264
        59         0.0357     -0.0300     -0.0619
        60         0.0957     -0.0839     -0.3871
        61         0.0115      0.0124     -0.1845
        62         0.0414     -0.0171     -0.6958
        63        -0.0281      0.0004      0.4745
        64         0.1312      0.2988      0.0339
        65        -0.1636      0.2255      0.1385
        66        -0.0381      0.1134     -0.6601
        67         0.1505      0.1681     -0.1236
        68        -0.0441      0.1089      0.5216
        69         0.0019      0.0979      0.0134
        70        -0.1648     -0.0015     -0.0318
        71         0.0447     -0.0272      0.1654
        72         0.2091     -0.2620      0.1540
        73         0.3216     -0.1494     -0.2849
        74        -0.1490      0.2198      0.0400
        75        -0.1031      0.1599      0.0165
        76        -0.2478      0.1845     -0.4130
        77        -0.1447      0.0773      0.6648
        78         0.0619     -0.0221      0.0033
        79         0.7486     -0.3503     -0.0418
        80         0.4565     -0.2386     -0.5277
        81        -0.4380      0.0489      0.0729
        82         0.4296     -0.1799      0.4386
        83         0.5956     -0.1840     -0.2691
        84         0.0383     -0.0231     -0.4683
        85         0.0664     -0.0215      0.5050
        86         0.0174     -0.0141     -0.0496
        87         0.0135      0.0075      0.0002
        88        -0.0456     -0.0180      0.3988
        89         0.0833     -0.0748      0.2205
        90         0.0486      0.0483      0.0978
        91        -0.0479      0.0412      0.7091
        92         0.1479     -0.0302     -1.5021
        93        -0.0490      0.0149      0.0450
        94        -0.0675     -0.0008     -0.3981
        95         0.0488     -0.1516      0.1313
        96        -0.1197     -0.0167      0.0732
        97         0.0758      0.0417      0.0319
        98        -0.0155      0.0043      0.2716
        99         0.0156      0.0162      0.0324
       100        -0.0697     -0.0115      0.3441
       101         0.0246      0.0025     -0.0247
       102        -0.1102     -0.0165      0.0366
       103        -0.2226     -0.1133     -0.0447
       104         0.0219     -0.0242     -0.1171
       105        -0.0813      0.0082      0.5924
       106         0.1721      0.1063     -0.4538
       107         0.0245      0.0102     -0.0840
       108         0.1430     -0.1311     -0.4497
       109        -0.0813     -0.0198      0.2022
       110         0.0369      0.0279     -0.0404
       111         0.0002      0.0383     -0.0628
       112        -0.0667      0.3383     -0.1147
       113         0.3641      0.0643      0.1924
       114        -0.0311      0.0138     -0.1167
       115        -0.1003      0.0420     -0.0353
       116        -0.0788     -0.0336      0.0309
       117         0.0040      0.0101      0.2916
       118         0.0534      0.0236      0.0786
       119        -0.3222     -0.2840     -0.0884
       120         0.2034      0.1691      0.0319
       121        -0.0196     -0.0598     -0.2127
       122         0.1618     -0.0412     -0.0490
       123        -0.1893      0.1355      0.0906
       124         0.0071      0.0135     -0.2517
       125         0.0023     -0.0029     -0.0359
       126         0.0230     -0.0204     -0.0506
       127        -0.1450      0.0521     -0.1155
       128        -0.0701     -0.0038      0.0046
       129        -0.0599      0.0813      0.5454
       130         0.0878     -0.0393     -0.0233
       131         0.0791      0.0271     -0.1648
       132        -0.2473      0.0696     -0.2189
       133        -0.1098     -0.1659     -0.1466
       134         0.1203     -0.2013      0.2242
       135         0.4279      0.1182     -0.1254
       136         0.1067      0.0638     -0.1518
       137        -0.0049     -0.0443      0.2181
       138        -0.1684     -0.0353     -0.1372
       139         0.0389     -0.0020     -0.0845
       140        -0.1029      0.0612     -0.0219
       141         0.0479     -0.0038     -0.3634
       142        -0.0337      0.0060      0.0274
       143        -0.0716     -0.0250     -0.1527
       144        -0.1891     -0.0331     -0.0656
       145        -0.2204     -0.0312      0.1872
       146         0.1343      0.0588      0.1570
       147         0.0122     -0.0667     -0.0581
       148         0.0211     -0.1678     -0.1101
       149         0.1775     -0.1173     -0.0598
       150        -0.0948     -0.1203      0.0342
 Ground to excited state transition velocity quadrupole moments (Au):
       state          XX          YY          ZZ          XY          XZ          YZ
         1         0.0011     -0.0014      0.0004     -0.0002      0.0018      0.0014
         2        -0.0003      0.0012      0.0000      0.0004     -0.0001      0.0010
         3         0.0018     -0.0034     -0.0039      0.0087     -0.0094     -0.0123
         4        -0.0143      0.0210      0.0065     -0.0007     -0.0046     -0.0077
         5        -0.0311      0.0935     -0.0030      0.0389     -0.0036      0.0021
         6         0.0014      0.0013     -0.0026     -0.0009     -0.0114      0.0091
         7        -0.0167      0.0451     -0.0019      0.0202     -0.0023      0.0010
         8        -0.0021     -0.0020      0.0019     -0.0010      0.0118     -0.0036
         9         0.0112     -0.0125      0.0016     -0.0035     -0.0029     -0.0096
        10         0.0204     -0.0449     -0.0009     -0.0247     -0.0115      0.0112
        11        -0.0289      0.0862     -0.0052      0.0441     -0.0163      0.0061
        12         0.0101     -0.0236     -0.0028     -0.0107     -0.0002      0.0013
        13         0.0028     -0.0095      0.0014     -0.0057      0.0060     -0.0111
        14        -0.0277      0.0874     -0.0063      0.0545     -0.0036      0.0016
        15        -0.0018      0.0020      0.0012      0.0023     -0.0001      0.0063
        16         0.0010      0.0020     -0.0015      0.0091     -0.0008      0.0011
        17        -0.0251      0.0545     -0.0066      0.0573     -0.0094      0.0080
        18        -0.0059      0.0060      0.0003     -0.0038      0.0171      0.0430
        19         0.0563     -0.0148     -0.0051      0.0259      0.0135      0.0046
        20         0.0018      0.0511     -0.0050      0.0183     -0.0220     -0.0249
        21        -0.0108      0.0592      0.0075      0.0068      0.0270     -0.0037
        22         0.0135      0.0476     -0.0043     -0.0143     -0.0149      0.0169
        23        -0.0049     -0.0138      0.0002     -0.0113      0.0076      0.0705
        24        -0.0144     -0.0458      0.0026      0.1159     -0.0036      0.0136
        25        -0.0027      0.0157      0.0023     -0.0060      0.0203     -0.0051
        26        -0.0035      0.0229      0.0075      0.0039      0.0092     -0.0559
        27        -0.0771      0.3373     -0.0123      0.1567     -0.0175      0.0305
        28        -0.0120      0.0104      0.0091      0.0217      0.0207     -0.0779
        29         0.0276     -0.0805     -0.0034     -0.0600      0.0030      0.0599
        30         0.0871     -0.3067      0.0033     -0.1520      0.0125     -0.0302
        31        -0.0183      0.3353     -0.0315      0.0899     -0.0136     -0.0565
        32        -0.0214      0.3693     -0.0230      0.0814     -0.0036      0.0091
        33        -0.0580      0.1579     -0.0026      0.0408     -0.0183     -0.0307
        34        -0.0429      0.1310      0.0060      0.0462      0.0154     -0.0016
        35        -0.0086      0.0241      0.0080      0.0158      0.0222      0.0065
        36         0.0545     -0.1845     -0.0008     -0.0257     -0.0074      0.0195
        37        -0.0429      0.0906     -0.0019      0.0420     -0.0045     -0.0054
        38        -0.0176      0.0761      0.0052      0.0051      0.0048     -0.0367
        39        -0.0034      0.0032      0.0003      0.0034      0.0016      0.0002
        40        -0.0085      0.0540      0.0015     -0.0005      0.0030     -0.0225
        41        -0.0260      0.2135      0.0023      0.0114     -0.0195      0.1276
        42         0.0058     -0.0869     -0.0015     -0.0733      0.0000     -0.0370
        43        -0.0585      0.0695      0.0022      0.0982     -0.0094      0.0076
        44        -0.0068      0.1273      0.0040      0.1470     -0.0021      0.0507
        45         0.1354     -0.0937     -0.0014     -0.0868      0.0032     -0.0006
        46         0.0858     -0.0980      0.0020     -0.1212      0.0336     -0.0353
        47         0.0453     -0.1278     -0.0055     -0.0970      0.0105     -0.0076
        48         0.0039     -0.0377     -0.0063      0.0125     -0.0128      0.0353
        49         0.0462      0.2253      0.0243      0.1375      0.0023     -0.0512
        50         0.0008      0.1370      0.0355      0.0853      0.0150      0.0096
        51        -0.0290     -0.1258      0.0105     -0.0612      0.0099     -0.0061
        52        -0.0223     -0.1119      0.0228     -0.0407     -0.0633     -0.1109
        53         0.0076      0.3208     -0.0158      0.1229      0.0146      0.1048
        54         0.0394      0.4094      0.0060      0.1973     -0.0187      0.0075
        55        -0.2067      0.2793      0.0025      0.0146     -0.1843     -0.1249
        56         0.0407     -0.2230      0.0122     -0.0626      0.0110      0.0079
        57        -0.1894      0.1647      0.0099     -0.0191      0.1875      0.1264
        58        -0.0014      0.0439     -0.0001      0.0191      0.0091     -0.0027
        59         0.0409      0.1829     -0.0247      0.0895     -0.0077     -0.0205
        60        -0.0921      0.7962     -0.0039      0.3741     -0.0337     -0.0171
        61        -0.0434      0.3728     -0.0029      0.1758     -0.0178     -0.0113
        62        -0.1543      1.2924     -0.0070      0.5969     -0.0175      0.0163
        63         0.0729     -0.7816     -0.0232     -0.3628      0.0225     -0.0106
        64        -0.0262      0.0984     -0.0051      0.0605     -0.1318      0.0512
        65        -0.0756      0.0403      0.0011      0.0345     -0.1778      0.0710
        66         0.3102      0.3103     -0.0686      0.1433     -0.0178      0.0152
        67         0.0388     -0.0135     -0.0683     -0.0469     -0.0859      0.0540
        68         0.0859     -0.4007     -0.0244     -0.0777      0.0192      0.0967
        69         0.0087      0.0066      0.0208      0.0271     -0.0193     -0.0134
        70         0.0160      0.1442      0.1070      0.1504     -0.0210     -0.1022
        71        -0.0272     -0.0601     -0.0276     -0.0394      0.0436      0.0703
        72         0.0691     -0.1709     -0.0154      0.0017     -0.0218     -0.1340
        73         0.0144     -0.2046     -0.0351     -0.1032      0.0282      0.0757
        74        -0.0324      0.4123      0.0525      0.1985      0.0426     -0.0667
        75         0.0367     -0.2220     -0.0058     -0.1861      0.0095     -0.0394
        76        -0.0469      0.0088      0.0128      0.1949      0.0492     -0.0325
        77         0.0914     -1.3529      0.1497     -0.4849      0.0177     -0.0278
        78         0.0024      0.0622     -0.0058     -0.0228      0.0395      0.0435
        79         0.0270      0.0323      0.0511      0.0932      0.1878      0.4112
        80        -0.0242     -0.1882      0.0153      0.2300      0.0615      0.3145
        81        -0.0642      0.0989      0.0114     -0.0405      0.0576     -0.2557
        82        -0.2820      1.3388     -0.0347     -0.1387      0.0434      0.3046
        83         0.0762      0.0914      0.0416      0.2256      0.0400      0.4830
        84         0.0591     -0.1519     -0.0089      0.1266      0.0223      0.0161
        85        -0.0919      0.4539      0.0325     -0.0600     -0.0014      0.1003
        86        -0.0098      0.0625      0.0007      0.0302      0.0033      0.0085
        87         0.0020     -0.0255     -0.0020     -0.0178      0.0013      0.0212
        88         0.0764     -0.3097      0.0077     -0.4417      0.0254     -0.0393
        89        -0.0487     -0.2306      0.0417     -0.0348      0.0249      0.0383
        90         0.0057     -0.1338      0.0003     -0.1339     -0.0255      0.0520
        91         0.0716     -1.0648      0.0170     -0.5608      0.0086      0.0699
        92        -0.2952      2.8798     -0.0381      1.1564     -0.0649      0.0514
        93         0.0084     -0.0881      0.0017     -0.0337      0.0079      0.0029
        94        -0.0577      0.6701     -0.0294      0.2862      0.0003      0.0510
        95        -0.0082     -0.0259      0.0115     -0.0336      0.0102     -0.0332
        96         0.0003     -0.1689     -0.0015     -0.0931     -0.0006      0.0565
        97         0.0095      0.0115     -0.0161     -0.0446      0.0222      0.2939
        98        -0.0040     -0.4751      0.0205     -0.0366      0.0052     -0.0269
        99         0.1043     -0.7056      0.0208     -0.2685      0.0116      0.0197
       100        -0.1075      0.1115     -0.0182     -0.1156      0.0075     -0.0807
       101        -0.0047      0.1919      0.0060      0.0331      0.0211      0.0727
       102         0.0361     -0.1881      0.0030     -0.0437     -0.0146     -0.1151
       103         0.0134     -0.0511      0.0284      0.0051      0.0649     -0.0509
       104         0.0354     -0.1578      0.0322      0.0324      0.0083      0.0102
       105        -0.0619     -0.4994     -0.0161     -0.3529      0.0110     -0.0420
       106        -0.0544      0.6372     -0.1018      0.3787     -0.1234      0.0850
       107         0.0078      0.3855     -0.0284      0.0900     -0.0186      0.0115
       108         0.0559      0.1198      0.0087      0.0909      0.0905      0.0986
       109         0.0565     -0.6010      0.0244     -0.1692      0.0200     -0.0609
       110         0.0149     -0.2331     -0.0505     -0.1473     -0.0366      0.0193
       111         0.0113     -0.0264     -0.0075      0.0213     -0.0190     -0.0228
       112         0.0295      0.0269     -0.0254     -0.0722     -0.2511     -0.1709
       113         0.0283     -0.1525      0.0143     -0.0879     -0.0436      0.3241
       114         0.0031      0.5328      0.0654      0.2483      0.0006      0.0543
       115        -0.0483     -0.6980     -0.0232     -0.0237     -0.0193      0.0071
       116         0.0126     -0.0560     -0.0088     -0.0703     -0.0236      0.0272
       117         0.0400     -0.4672      0.0094     -0.3087     -0.0183      0.0613
       118         0.0018     -0.4757      0.0212     -0.0266     -0.0107     -0.0169
       119        -0.0003      0.1179     -0.0013      0.0511      0.1442      0.0564
       120        -0.0259      0.0979     -0.0201     -0.0360      0.0556      0.3260
       121        -0.0121     -0.4669      0.0663     -0.0778      0.0402     -0.0362
       122        -0.0737     -0.0923     -0.1537     -0.1978     -0.0316      0.1246
       123        -0.1146     -0.1897     -0.0474     -0.1760     -0.0834     -0.2462
       124        -0.0744      0.5034     -0.0884      0.2804     -0.0377      0.0033
       125         0.0201      0.0268     -0.0059      0.0439      0.0035      0.0047
       126        -0.1332      0.0629      0.0068     -0.0840      0.0115      0.0140
       127        -0.3706      0.7266     -0.0087      0.1142     -0.1417     -0.0938
       128         0.0363     -0.0590     -0.0125     -0.0165     -0.0177     -0.0931
       129        -0.2010      0.0563      0.0460     -0.2345     -0.0963     -0.0293
       130         0.0967     -0.3329      0.0032     -0.0872      0.0806      0.0217
       131         0.2262     -0.0516      0.1223      0.2030     -0.0240      0.1166
       132         0.0798      0.0322     -0.0197      0.1029     -0.1579     -0.1965
       133        -0.1077      0.4833      0.0544      0.2117      0.1077      0.0288
       134        -0.1646      0.3417      0.0235     -0.0419      0.1587      0.1095
       135        -0.0806      0.3994      0.0062      0.1786      0.0055      0.1623
       136        -0.0604      0.3723      0.0078      0.1509     -0.0438      0.0451
       137         0.0375     -0.3961     -0.0360     -0.1514      0.0133     -0.0130
       138        -0.0735      0.3220      0.0346      0.0433      0.0108     -0.0806
       139        -0.0975      0.0958      0.0094     -0.0209     -0.0069      0.0109
       140         0.1816      0.2567      0.0364      0.1724     -0.0362     -0.0472
       141        -0.1296      0.5479     -0.0214      0.1511     -0.0032      0.0047
       142        -0.2062     -0.3056     -0.0306     -0.2553     -0.0694     -0.1064
       143        -0.1648     -0.1999      0.0227     -0.0029     -0.0390     -0.0812
       144         0.1494      0.3975      0.0448      0.1143      0.0703     -0.0962
       145        -0.0941      0.0354      0.0321     -0.0143      0.0292     -0.1124
       146        -0.0050     -0.0094      0.0191     -0.0435     -0.0390      0.0500
       147        -0.1210     -0.2307     -0.0321      0.0036     -0.0208     -0.0315
       148         0.0065     -0.0101      0.0129      0.1235     -0.0035      0.0980
       149        -0.0899     -0.0683      0.0050     -0.0542      0.1252      0.1605
       150        -0.2391     -0.0021      0.0147     -0.0788      0.0083     -0.0877
 <0|del|b> * <b|rxdel|0> + <0|del|b> * <b|delr+rdel|0>
 Rotatory Strengths (R) in cgs (10**-40 erg-esu-cm/Gauss)
       state          XX          YY          ZZ    R(velocity)    E-M Angle
         1        -7.2080      2.1612     -5.2096     -3.4188      120.18
         2         0.0379     -0.2205      0.0523     -0.0434       90.00
         3        -6.2017     -0.3525     -0.3719     -2.3087      111.60
         4         3.8063      0.5973      1.9496      2.1177       68.79
         5       -14.0425     -0.2793    -17.7711    -10.6977      119.87
         6         0.4939     -0.1319      0.0672      0.1431       90.00
         7        -0.6364      0.1110     -1.3186     -0.6147      100.36
         8        -0.3694     -0.1361     -0.3806     -0.2953       90.00
         9        -7.7470     -0.0451     -7.0686     -4.9536      139.59
        10        -9.2639      2.4339     -6.1182     -4.3161      101.30
        11        20.8717     -0.0546      9.9823     10.2665       74.02
        12        -0.2141      0.0624     -0.2198     -0.1238       90.00
        13         0.4481     -0.3605     -0.0630      0.0082       90.00
        14         4.6219      1.8145      2.0991      2.8452       83.42
        15        -0.0157     -0.0446     -0.0589     -0.0397       90.00
        16         0.3245      0.2700     -0.0211      0.1911       90.00
        17        15.0902      5.2587      3.8836      8.0775       85.09
        18         0.1371     -1.3603     -3.2568     -1.4933      106.63
        19        11.3859     -7.4112     12.0996      5.3581       87.36
        20        -9.8296     11.1810     -8.8698     -2.5061       97.27
        21        12.2418      1.9225      7.0467      7.0703       68.47
        22        -2.9587     -1.7668      2.5131     -0.7375       93.27
        23       -14.8214     -3.5264     -5.7470     -8.0316      111.33
        24        -0.9049     -1.3398     -4.4267     -2.2238      102.12
        25         3.9027     -0.1434      3.5833      2.4475       34.19
        26         4.7585     -0.1365      2.1580      2.2600       76.07
        27        27.2866      2.7288     17.3562     15.7905       33.23
        28       -12.1080     -0.2979    -11.1381     -7.8480      144.77
        29        -3.0922     -2.4955     -6.4264     -4.0047      143.49
        30         2.0150      3.6387     -1.1598      1.4980       76.60
        31        10.3998      3.0866     11.3124      8.2663       43.98
        32        -3.7649     -1.6490     -1.8141     -2.4093      136.93
        33        19.5256      0.3379     16.0150     11.9595       40.37
        34       -17.7255     -0.6356    -19.4573    -12.6061      139.35
        35         1.1904      1.3522      0.7616      1.1014       63.76
        36        -4.6676     -1.6515     -3.3310     -3.2167      156.18
        37        -0.9516     -0.0322     -2.4839     -1.1559       92.13
        38        -2.9591     -4.2630     -0.5956     -2.6059      117.86
        39        -0.0588      0.0058     -0.0320     -0.0284       90.00
        40        -1.3803     -1.2598     -0.4191     -1.0197      112.47
        41        -3.4621     -3.1648      3.2687     -1.1194       97.41
        42         1.4683      2.0109     -1.7040      0.5918       82.17
        43         2.3951      0.5788      0.8870      1.2869       76.59
        44         0.6021     -0.6678     -8.9277     -2.9978       99.10
        45       -12.5472     -1.3240    -16.6823    -10.1845      128.94
        46        12.2776      0.4591     11.9154      8.2174       44.23
        47         4.8315      1.6327      4.1729      3.5457       41.54
        48        -3.5577      0.3381      0.0897     -1.0433       99.80
        49        53.5977    -16.7458     52.6726     29.8415       57.58
        50        -8.6263      3.9657     -8.5118     -4.3908      116.55
        51        10.1345     -0.4568     12.4095      7.3624       58.02
        52       -45.5149      8.4653    -62.2826    -33.1108      136.46
        53       -48.3066     18.2634    -42.1106    -24.0513      117.39
        54        34.8645     -2.3427     44.5657     25.6958       75.88
        55        25.8458     17.5940     13.0080     18.8159       53.67
        56        -5.5319      1.6457     -1.6696     -1.8519       99.74
        57       -27.9840    -20.5218    -20.2435    -22.9164      139.13
        58         0.5209      0.0707      0.1417      0.2444       65.88
        59         5.7125     -1.0365      4.7553      3.1438       77.17
        60         8.5064     -7.1049      5.5712      2.3243       87.67
        61        -2.2971      5.1388     -0.8997      0.6473       87.01
        62         0.3907     -5.2513      2.7124     -0.7161       90.30
        63         3.0441      1.4197     -2.6492      0.6048       89.20
        64         8.3153     -3.0557      1.7945      2.3514       64.40
        65        15.5722     -0.0858      2.6256      6.0373       43.90
        66       -14.6438      3.4243     -8.3867     -6.5354       96.17
        67        12.7807      2.1623      2.9825      5.9752       33.57
        68        -5.2763    -10.0975      1.9780     -4.4653      109.21
        69         3.5669     -0.0176      2.3185      1.9559        4.77
        70         3.7265     -0.0471     -1.2759      0.8012       85.46
        71         2.5079     -0.9699     -0.5591      0.3263       85.99
        72        -9.2382      4.6404    -14.7351     -6.4443      114.27
        73        15.9432     -0.0443      4.2591      6.7193       66.27
        74         9.4329      0.9074      9.7134      6.6846       16.99
        75       -39.7572      9.4648    -37.8978    -22.7301      138.69
        76        38.5762    -24.7772     64.6180     26.1390       76.32
        77       -11.4313     17.2866     -9.1342     -1.0929       90.63
        78         5.7875     -0.2712     -1.6675      1.2829       71.79
        79       -29.0080     -6.2433    -11.0489    -15.4334      119.84
        80       -17.1950     45.7195    -29.4953     -0.3236       90.22
        81        -0.0464    -10.3489     -5.5057     -5.3004      122.64
        82        21.4901    -10.4504     26.5883     12.5427       80.58
        83        26.1118     12.0827      7.2092     15.1346       78.73
        84        -0.6048      2.8210      0.7135      0.9765       85.77
        85       -19.2352    -32.5412      2.4903    -16.4287      128.49
        86         0.0605      0.2045     -0.1004      0.0549       90.00
        87         0.0040     -0.7856      0.0353     -0.2487       90.00
        88         4.1025     -4.0732     -1.0115     -0.3274       90.66
        89        -5.3531     14.9816     -1.7885      2.6133       82.72
        90         0.1721      1.4433     -0.3025      0.4376       84.18
        91        -2.3142    -21.5202     -1.1373     -8.3239      141.33
        92         8.3026     13.8413     -9.0493      4.3649       89.56
        93        -0.1653      0.3924      0.2847      0.1706       80.74
        94        -0.6681     -3.9012      6.2092      0.5467       88.93
        95        -1.4223      4.9883     -3.9217     -0.1186       91.21
        96        -0.1541      1.9290      1.5507      1.1085       12.55
        97         0.8340    -11.8729      4.1380     -2.3003      123.86
        98         0.1466      1.1583      0.9221      0.7423       88.08
        99        -0.6977      2.0712     -1.8416     -0.1560       94.60
       100        -4.2368     31.5012     -2.9613      8.1011       82.37
       101        -0.7538     -6.6093      4.5797     -0.9278      116.96
       102        -0.1752      1.3142     -0.4035      0.2452       82.79
       103        -4.1055    -10.0339     -8.0133     -7.3842      152.31
       104        -2.8057      1.9030     -0.5171     -0.4733       93.16
       105        -4.6248     14.2988      8.7054      6.1265       87.00
       106        -5.7922     -3.5035      1.3153     -2.6601      107.83
       107        -0.9520      1.1957      1.1828      0.4755       84.00
       108         9.6866    -21.3848     -3.4820     -5.0601       98.02
       109        -3.3784      3.2595      0.3670      0.0827       90.00
       110         0.8712      0.1091     -0.0651      0.3051       54.60
       111         0.7095      1.2429     -0.7106      0.4139       77.78
       112        -9.1172      8.0424     -4.8186     -1.9645      102.29
       113         2.6063     -5.7532     -0.0285     -1.0585       99.81
       114        -1.9958      2.9604      3.6183      1.5276       72.80
       115         2.6002      4.6309      5.8614      4.3642       11.02
       116         0.5447     -0.7474      1.3486      0.3820       69.06
       117         1.5037      3.2892     -1.2098      1.1944       83.82
       118         0.8886     -1.3792     -1.8033     -0.7646      105.87
       119         1.8914     -7.6189      0.5811     -1.7154       96.47
       120        -0.1556     -5.4822     -0.7294     -2.1224       99.67
       121        -7.1855      3.8186     -2.3979     -1.9216       97.40
       122         2.0236      4.9783      3.9566      3.6528       49.90
       123         1.1940      2.0322      2.1421      1.7894       76.94
       124         0.8019     -0.5558     -0.1965      0.0165       90.00
       125        -0.0555      0.0739     -0.0267     -0.0028       90.00
       126         1.0913     -2.0515     -0.4282     -0.4628      103.88
       127        -1.9036     17.7105      4.3998      6.7356       41.03
       128        -0.3721      1.5053      0.1790      0.4374       64.64
       129         9.7090     -0.2981     -1.6922      2.5729       83.14
       130       -12.1794     12.5543     10.3731      3.5827       66.35
       131         1.2824     -1.3292      0.1310      0.0281       90.00
       132        -8.4494     21.0628      5.7025      6.1053       63.06
       133         7.0065     -4.4426      5.0235      2.5292       66.99
       134         7.1525      0.8423      0.4436      2.8128       53.30
       135        -7.5924    -30.6882    -25.9953    -21.4253      133.23
       136        -2.2255     -2.6362     -1.5606     -2.1408      126.01
       137        -6.0322     -4.1469     -2.6376     -4.2722      106.78
       138         1.0496      2.5238      3.3456      2.3063       75.60
       139        -0.2196     -1.2944     -0.4554     -0.6565      106.61
       140         3.6655    -11.7989     -2.2463     -3.4599      146.23
       141        -0.2478      1.8898      2.0658      1.2360       83.89
       142        -0.5946      5.3510     -2.5738      0.7275       28.81
       143         4.1022    -11.7453     -0.5973     -2.7468      103.14
       144         1.8442     18.2771      1.4383      7.1865       43.26
       145        -5.1562     -3.4889      0.3146     -2.7768      117.88
       146         0.1366      0.8212     -0.5527      0.1350       85.72
       147         0.3896      1.0045     -1.1911      0.0677       90.00
       148        -3.7890     -1.4437     -1.2054     -2.1460      112.44
       149         9.3931      5.1842      0.0324      4.8699       32.46
       150        -1.9988      4.9182     -0.6659      0.7512       75.53
 1/2[<0|r|b>*<b|rxdel|0> + (<0|rxdel|b>*<b|r|0>)*]
 Rotatory Strengths (R) in cgs (10**-40 erg-esu-cm/Gauss)
       state          XX          YY          ZZ     R(length)
         1        -0.5153    -10.4389      0.0899     -3.6215
         2         0.0105      0.2719     -0.2967     -0.0047
         3         5.6758     -6.3407     -5.8103     -2.1584
         4        -0.8666      5.3469      2.4529      2.3111
         5        -2.3867    -30.8846      1.3668    -10.6348
         6        -0.4634      0.6829      0.1983      0.1393
         7        -0.0457     -1.9808      0.1833     -0.6144
         8        -0.2520     -0.6343     -0.0039     -0.2967
         9         0.2805    -15.0657     -0.1461     -4.9771
        10         1.3226    -17.1219      2.5504     -4.4163
        11        -3.8375     31.8067      3.0901     10.3531
        12         0.0445     -0.4815      0.0703     -0.1223
        13        -0.5137      0.6296     -0.0583      0.0192
        14        -0.1025      5.7701      2.9310      2.8662
        15        -0.0726     -0.0477      0.0094     -0.0370
        16        -0.0511      0.0563      0.5643      0.1898
        17        -0.7059     15.1961      9.8957      8.1287
        18        -4.3106     -1.4351      2.4160     -1.1099
        19        -2.6651     30.9979    -11.7090      5.5413
        20        10.7261    -30.5820     11.5809     -2.7583
        21        -1.3045     17.1952      8.1868      8.0258
        22         2.4895      1.3439     -6.7215     -0.9627
        23         6.4070    -16.3069    -17.6411     -9.1803
        24        -7.4864     -4.8427      3.4796     -2.9499
        25         0.7382      8.6585     -0.5772      2.9398
        26        -2.0244      6.9172      2.9758      2.6228
        27        -0.3578     49.3898     -1.4917     15.8468
        28         0.0005    -24.9561      1.1293     -7.9421
        29        -0.2119    -11.8642     -0.1419     -4.0726
        30        -0.1056      2.9093      1.8548      1.5528
        31         9.6479     16.3946     -1.1243      8.3060
        32        -2.2988     -1.4224     -3.6332     -2.4515
        33        -0.8208     35.4042      0.8270     11.8035
        34        -2.1320    -38.3362      2.6585    -12.6032
        35         1.5104     -0.0094      1.8678      1.1230
        36        -0.0643     -6.3878     -2.9143     -3.1221
        37        -0.4687     -3.2792      0.1441     -1.2013
        38        -2.3241     -1.8288     -3.8375     -2.6635
        39         0.0324     -0.1089     -0.0089     -0.0284
        40        -0.6012     -1.2903     -1.2473     -1.0463
        41         2.1190      5.1645    -10.5116     -1.0760
        42        -3.5272     -1.3813      6.5671      0.5528
        43         0.1092      3.1158      0.6831      1.3027
        44       -14.5693     -8.2491     13.9871     -2.9438
        45        -3.2740    -29.6430      2.2287    -10.2294
        46        -1.5688     26.9158     -0.5190      8.2760
        47         0.9288      8.6517      1.1776      3.5860
        48         2.9676     -3.9637     -2.1289     -1.0417
        49        -4.2101    112.6663    -18.3886     30.0226
        50         4.1954    -20.2443      2.6700     -4.4596
        51        -0.7514     23.1373     -0.2160      7.3900
        52         1.1890   -114.6860     12.8620    -33.5450
        53        20.9588   -111.6039     16.6904    -24.6515
        54        -6.2459     82.7685      1.5088     26.0105
        55       -11.3195     25.8252     42.8687     19.1248
        56         4.6434     -8.9050     -0.6065     -1.6227
        57         1.1360    -27.0215    -43.1640    -23.0165
        58         0.2535      0.5855     -0.0948      0.2481
        59        -6.5318     15.8010      0.2934      3.1876
        60       -24.7510     28.9250      3.1805      2.4515
        61        -1.3781     -2.0358      5.2623      0.6161
        62       -16.6423      7.7996      6.9557     -0.6290
        63         1.2914     -0.1005      0.7513      0.6474
        64        -4.2854     11.0638      0.1510      2.3098
        65         1.0400     18.3088     -1.0768      6.0907
        66         4.6616    -28.1621      3.4781     -6.6741
        67         0.7665     11.4647      5.9960      6.0757
        68        -1.3099      7.0478    -19.3448     -4.5356
        69        -0.0028      5.8956      0.0384      1.9771
        70         3.7150     -0.2683     -1.0159      0.8103
        71        -0.3345      2.2088     -0.7259      0.3828
        72         1.8579    -30.5169      8.9631     -6.5653
        73        -5.8979     15.1497     11.3377      6.8632
        74         4.6502     13.5307      1.2583      6.4797
        75         6.0823    -75.5083      0.9417    -22.8281
        76       -21.8194    118.8138    -18.2903     26.2347
        77        23.6067    -30.4484      3.9070     -0.9782
        78        -0.3398      4.1907     -0.0088      1.2807
        79       -11.4310    -36.3815      1.7676    -15.3483
        80       -24.2925    -68.9081     92.5537     -0.2156
        81       -11.6738     -2.8261     -1.1333     -5.2111
        82        22.7446     61.2871    -48.1081     11.9745
        83       -62.5030     33.5521     73.2914     14.7801
        84         2.4697     -1.3133      1.6348      0.9304
        85        -5.5933      2.1173    -45.3643    -16.2801
        86        -0.2912     -0.0594      0.4975      0.0489
        87        -0.5389     -0.2049     -0.0024     -0.2487
        88        -4.7535      3.3495      0.9369     -0.1557
        89        12.5225    -14.9887     11.2742      2.9360
        90         5.2803     -0.5927     -3.4532      0.4115
        91        -1.7068      0.9021    -26.5889     -9.1312
        92       101.8291    -26.9098    -61.1303      4.5963
        93         1.3545     -0.5581     -0.2919      0.1682
        94         7.5564      0.1650     -5.8506      0.6236
        95        -0.0917     -8.3962      7.4863     -0.3339
        96         1.9448      0.0005      1.4264      1.1239
        97        -2.8563      0.0968     -4.2221     -2.3272
        98         0.5630      1.0536      0.2349      0.6172
        99         1.4610     -1.9190      0.1085     -0.1165
       100        36.0068     -0.7215    -10.6217      8.2212
       101        -3.9167      0.1690      1.0129     -0.9116
       102        -0.4126     -0.4789      1.7137      0.2741
       103       -17.5182     -6.2113      1.2526     -7.4923
       104         2.9034     -4.1143     -0.4377     -0.5495
       105        44.5396     -1.7317    -24.5373      6.0902
       106         3.1390     -5.7093     -6.5528     -3.0410
       107         3.4844     -0.7692     -1.2487      0.4888
       108       -31.2714      7.5863      7.9212     -5.2546
       109         2.4879     -3.5191      1.0865      0.0184
       110         0.2318      0.7907     -0.0029      0.3399
       111        -0.0167      0.6353      0.7030      0.4405
       112         4.7322     -8.1917     -1.7575     -1.7390
       113        -6.9426      2.4594      1.9700     -0.8377
       114         3.1660     -1.1191      2.2799      1.4423
       115         9.8696      2.5927      0.7776      4.4133
       116         1.7841      0.1314     -0.8528      0.3542
       117         0.1130      1.1958      2.8493      1.3860
       118        -3.3239      1.4129     -0.8363     -0.9158
       119        -0.9169      5.2434     -8.9748     -1.5494
       120        -0.1553     -1.2535     -4.8744     -2.0944
       121         3.4650     -5.5899     -3.7474     -1.9574
       122         6.6893      3.5490      0.5499      3.5961
       123        -7.2668      5.6393      6.3970      1.5898
       124         0.5973      0.3516     -0.9151      0.0112
       125         0.0574     -0.0528     -0.0085     -0.0013
       126        -2.1103      0.0822      0.6999     -0.4427
       127        20.4116     -0.9773      1.0847      6.8397
       128         1.2932      0.1215      0.1249      0.5132
       129        -4.1669      7.9864      4.7191      2.8462
       130        18.8926     -6.8171     -0.8845      3.7303
       131        -0.4397      1.2981     -0.8799     -0.0072
       132        22.8719     -5.6477      0.2975      5.8406
       133         6.4737      7.4584     -5.4196      2.8375
       134        -2.3717      5.7643      5.8781      3.0903
       135       -67.7009    -10.8690     12.4506    -22.0398
       136        -4.2818     -2.8804      0.1089     -2.3511
       137        -0.3289     -8.4682     -4.2328     -4.3433
       138         7.6790      4.1198     -4.8562      2.3142
       139        -1.9698      0.1110     -0.0171     -0.6253
       140        -6.5801     -2.2845     -1.6199     -3.4949
       141         4.5606      0.0346     -0.7487      1.2822
       142         1.6481      0.1646      0.3898      0.7341
       143       -14.4932     -1.2803      7.6648     -2.7029
       144        12.1581      2.8302      6.6295      7.2059
       145         1.6065     -1.2752     -8.7354     -2.8013
       146        -1.1692     -1.0242      2.6768      0.1611
       147        -0.5472     -0.3496      1.0463      0.0498
       148        -1.4506     -7.4746      2.3769     -2.1828
       149         5.1620      6.3041      2.8324      4.7661
       150         2.2304     -1.7660      1.6562      0.7069
  1/2[<0|del|b>*<b|r|0> + (<0|r|b>*<b|del|0>)*] (Au)
       state          X           Y           Z        Dip. S.   Osc.(frdel)
         1         0.0000     -0.0000     -0.0000      0.0000      0.0000
         2         0.0000     -0.0000     -0.0000      0.0000      0.0000
         3        -0.0000     -0.0000     -0.0000      0.0001      0.0001
         4        -0.0000     -0.0001     -0.0000      0.0001      0.0001
         5        -0.0003     -0.0437     -0.0000      0.0441      0.0294
         6        -0.0000     -0.0000     -0.0001      0.0001      0.0001
         7        -0.0000     -0.0114     -0.0000      0.0115      0.0077
         8        -0.0000     -0.0000     -0.0000      0.0000      0.0000
         9        -0.0000     -0.0054     -0.0004      0.0059      0.0039
        10        -0.0000     -0.0149     -0.0001      0.0150      0.0100
        11        -0.0001     -0.0384     -0.0001      0.0386      0.0257
        12        -0.0000     -0.0002     -0.0000      0.0002      0.0001
        13        -0.0000     -0.0004     -0.0000      0.0004      0.0003
        14        -0.0001     -0.0329     -0.0001      0.0330      0.0220
        15        -0.0000     -0.0000     -0.0000      0.0000      0.0000
        16        -0.0000     -0.0012     -0.0000      0.0012      0.0008
        17        -0.0000     -0.1115     -0.0001      0.1116      0.0744
        18        -0.0000     -0.0000     -0.0001      0.0001      0.0000
        19        -0.0000     -0.0176     -0.0000      0.0177      0.0118
        20        -0.0001     -0.0010     -0.0002      0.0013      0.0009
        21        -0.0000     -0.0013     -0.0000      0.0013      0.0009
        22        -0.0001     -0.0043     -0.0001      0.0045      0.0030
        23        -0.0000     -0.0001     -0.0010      0.0011      0.0008
        24        -0.0021     -0.0022     -0.0000      0.0043      0.0029
        25        -0.0000     -0.0004     -0.0000      0.0005      0.0003
        26        -0.0000     -0.0001     -0.0008      0.0009      0.0006
        27        -0.0002     -0.1483     -0.0004      0.1489      0.0993
        28        -0.0000     -0.0022     -0.0010      0.0032      0.0022
        29        -0.0000     -0.0120     -0.0021      0.0141      0.0094
        30        -0.0001     -0.0516     -0.0005      0.0521      0.0347
        31        -0.0004     -0.0022     -0.0006      0.0032      0.0021
        32        -0.0001     -0.0006     -0.0003      0.0010      0.0007
        33        -0.0000     -0.0076     -0.0000      0.0077      0.0051
        34        -0.0000     -0.0032     -0.0004      0.0036      0.0024
        35        -0.0000     -0.0000     -0.0004      0.0004      0.0003
        36        -0.0001     -0.0010     -0.0002      0.0013      0.0009
        37        -0.0001     -0.0179     -0.0000      0.0180      0.0120
        38        -0.0013     -0.0035     -0.0003      0.0050      0.0034
        39        -0.0000     -0.0000     -0.0000      0.0000      0.0000
        40        -0.0003     -0.0023     -0.0001      0.0027      0.0018
        41        -0.0000     -0.0005     -0.0018      0.0023      0.0015
        42        -0.0004     -0.0002     -0.0003      0.0009      0.0006
        43        -0.0015     -0.0129     -0.0000      0.0144      0.0096
        44        -0.0022     -0.0009     -0.0002      0.0033      0.0022
        45        -0.0061     -0.0163     -0.0001      0.0225      0.0150
        46        -0.0042     -0.0080     -0.0010      0.0132      0.0088
        47        -0.0003     -0.0050     -0.0001      0.0054      0.0036
        48        -0.0002     -0.0001     -0.0012      0.0015      0.0010
        49        -0.0002     -0.0676     -0.0029      0.0706      0.0471
        50        -0.0003     -0.0037     -0.0001      0.0042      0.0028
        51        -0.0000     -0.0210     -0.0000      0.0210      0.0140
        52        -0.0000     -0.0143     -0.0029      0.0172      0.0115
        53        -0.0019     -0.0220     -0.0013      0.0251      0.0167
        54        -0.0013     -0.1494     -0.0000      0.1506      0.1004
        55        -0.0002     -0.0022     -0.0010      0.0034      0.0023
        56        -0.0010     -0.0057     -0.0000      0.0067      0.0045
        57        -0.0000     -0.0020     -0.0012      0.0033      0.0022
        58        -0.0001     -0.0010     -0.0000      0.0011      0.0007
        59        -0.0110     -0.0918     -0.0000      0.1029      0.0686
        60        -0.0221     -0.0393     -0.0000      0.0614      0.0409
        61        -0.0048     -0.0090     -0.0003      0.0140      0.0093
        62        -0.0544     -0.0690     -0.0000      0.1235      0.0823
        63        -0.0008     -0.0251     -0.0000      0.0259      0.0173
        64        -0.0004     -0.0005     -0.0000      0.0009      0.0006
        65        -0.0000     -0.0024     -0.0000      0.0024      0.0016
        66        -0.0054     -0.0218     -0.0000      0.0272      0.0181
        67        -0.0000     -0.0017     -0.0008      0.0026      0.0017
        68        -0.0003     -0.0015     -0.0005      0.0023      0.0015
        69        -0.0000     -0.0013     -0.0000      0.0013      0.0009
        70        -0.0002     -0.0117     -0.0004      0.0123      0.0082
        71        -0.0000     -0.0024     -0.0000      0.0025      0.0016
        72        -0.0000     -0.0050     -0.0012      0.0062      0.0042
        73        -0.0001     -0.0039     -0.0005      0.0046      0.0031
        74        -0.0004     -0.0015     -0.0004      0.0022      0.0015
        75        -0.0013     -0.0840     -0.0012      0.0865      0.0577
        76        -0.0030     -0.1558     -0.0007      0.1595      0.1063
        77        -0.0104     -0.0598     -0.0000      0.0703      0.0468
        78        -0.0000     -0.0137     -0.0000      0.0137      0.0091
        79        -0.0001     -0.0042     -0.0007      0.0049      0.0033
        80        -0.0011     -0.0325     -0.0120      0.0457      0.0305
        81        -0.0003     -0.0013     -0.0001      0.0017      0.0011
        82        -0.0012     -0.0450     -0.0046      0.0509      0.0339
        83        -0.0042     -0.0129     -0.0291      0.0462      0.0308
        84        -0.0017     -0.0012     -0.0000      0.0029      0.0019
        85        -0.0027     -0.0037     -0.0032      0.0097      0.0064
        86        -0.0001     -0.0000     -0.0000      0.0002      0.0001
        87        -0.0006     -0.0003     -0.0000      0.0010      0.0006
        88        -0.0040     -0.0140     -0.0000      0.0180      0.0120
        89        -0.0085     -0.0160     -0.0010      0.0255      0.0170
        90        -0.0045     -0.0001     -0.0005      0.0050      0.0033
        91        -0.0004     -0.0001     -0.0005      0.0010      0.0007
        92        -0.1921     -0.3199     -0.0007      0.5126      0.3417
        93        -0.0003     -0.0006     -0.0000      0.0009      0.0006
        94        -0.0047     -0.0151     -0.0001      0.0199      0.0133
        95        -0.0000     -0.0012     -0.0014      0.0026      0.0018
        96        -0.0001     -0.0000     -0.0001      0.0002      0.0002
        97        -0.0006     -0.0000     -0.0070      0.0076      0.0051
        98        -0.0006     -0.0248     -0.0000      0.0254      0.0169
        99        -0.0034     -0.0059     -0.0000      0.0093      0.0062
       100        -0.1116     -0.0016     -0.0004      0.1136      0.0758
       101        -0.0107     -0.0018     -0.0007      0.0131      0.0088
       102        -0.0000     -0.0003     -0.0008      0.0012      0.0008
       103        -0.0026     -0.0012     -0.0003      0.0042      0.0028
       104        -0.0076     -0.0118     -0.0000      0.0194      0.0129
       105        -0.1276     -0.0189     -0.0007      0.1472      0.0982
       106        -0.0002     -0.0010     -0.0001      0.0013      0.0009
       107        -0.0084     -0.0022     -0.0001      0.0107      0.0071
       108        -0.0200     -0.0015     -0.0001      0.0217      0.0145
       109        -0.0005     -0.0133     -0.0000      0.0138      0.0092
       110        -0.0000     -0.0003      0.0000      0.0003      0.0002
       111        -0.0025     -0.0001     -0.0000      0.0027      0.0018
       112        -0.0022     -0.0003     -0.0001      0.0025      0.0017
       113        -0.0002     -0.0006     -0.0000      0.0009      0.0006
       114        -0.0044     -0.0028     -0.0002      0.0073      0.0049
       115        -0.0041     -0.0016     -0.0002      0.0060      0.0040
       116        -0.0002     -0.0000     -0.0003      0.0006      0.0004
       117        -0.0003     -0.0057     -0.0000      0.0061      0.0041
       118        -0.0017     -0.0016     -0.0000      0.0033      0.0022
       119        -0.0000     -0.0001     -0.0046      0.0048      0.0032
       120        -0.0000     -0.0000     -0.0096      0.0096      0.0064
       121        -0.0140     -0.0039     -0.0001      0.0181      0.0121
       122        -0.0008     -0.0034     -0.0001      0.0042      0.0028
       123        -0.0007     -0.0008     -0.0025      0.0039      0.0026
       124        -0.0031     -0.0003     -0.0000      0.0035      0.0023
       125        -0.0003     -0.0001     -0.0000      0.0004      0.0003
       126        -0.0040     -0.0000     -0.0001      0.0041      0.0027
       127        -0.0087     -0.0002     -0.0000      0.0089      0.0060
       128        -0.0001     -0.0005     -0.0003      0.0009      0.0006
       129        -0.0020     -0.0044     -0.0000      0.0064      0.0042
       130        -0.0203     -0.0133     -0.0006      0.0343      0.0229
       131        -0.0000     -0.0010     -0.0000      0.0010      0.0007
       132        -0.0039     -0.0028     -0.0000      0.0067      0.0045
       133        -0.0015     -0.0009     -0.0006      0.0030      0.0020
       134        -0.0002     -0.0003     -0.0003      0.0009      0.0006
       135        -0.0112     -0.0037     -0.0045      0.0194      0.0129
       136        -0.0007     -0.0009     -0.0000      0.0015      0.0010
       137        -0.0020     -0.0164     -0.0002      0.0186      0.0124
       138        -0.0009     -0.0061     -0.0005      0.0076      0.0050
       139        -0.0012     -0.0014     -0.0000      0.0025      0.0017
       140        -0.0019     -0.0006     -0.0024      0.0049      0.0033
       141        -0.0042     -0.0000     -0.0000      0.0042      0.0028
       142        -0.0011     -0.0003     -0.0001      0.0015      0.0010
       143        -0.0188     -0.0012     -0.0011      0.0211      0.0141
       144        -0.0019     -0.0033     -0.0047      0.0099      0.0066
       145        -0.0000     -0.0008     -0.0010      0.0018      0.0012
       146        -0.0000     -0.0001     -0.0001      0.0003      0.0002
       147        -0.0009     -0.0000     -0.0002      0.0011      0.0007
       148        -0.0022     -0.0009     -0.0002      0.0033      0.0022
       149        -0.0004     -0.0014     -0.0010      0.0028      0.0019
       150        -0.0002     -0.0001     -0.0012      0.0015      0.0010

 Excitation energies and oscillator strengths:
 
 Excited state symmetry could not be determined.
 Excited State   1:  5.008-?Sym    0.4194 eV 2956.57 nm  f=0.0000  <S**2>=6.019
     93B -> 94B       -0.21619
     93B -> 97B        0.96219
     93B -> 98B       -0.22546
     93B -> 99B       -0.26780
     93B ->101B        0.19977
     93B ->118B       -0.21233
     93B <- 97B        0.42565
     93B <- 98B       -0.10591
     93B <- 99B       -0.12247
     93B <-118B       -0.10410
 This state for optimization and/or second-order correction.
 Total Energy, E(TD-HF/TD-DFT) =  -3419.07883957    
 Copying the excited state density for this state as the 1-particle RhoCI density.
 
 Excited state symmetry could not be determined.
 Excited State   2:  5.010-?Sym    0.5481 eV 2262.21 nm  f=0.0000  <S**2>=6.026
     93B -> 94B        0.17369
     93B -> 96B        0.96002
 
 Excited state symmetry could not be determined.
 Excited State   3:  5.009-?Sym    1.5612 eV  794.15 nm  f=0.0001  <S**2>=6.022
     93B -> 94B       -0.35951
     93B -> 96B        0.13635
     93B -> 97B        0.11511
     93B -> 98B        0.85091
     93B -> 99B        0.18719
     93B ->101B        0.20454
 
 Excited state symmetry could not be determined.
 Excited State   4:  5.007-?Sym    1.6997 eV  729.45 nm  f=0.0001  <S**2>=6.017
     93B -> 97B        0.14399
     93B -> 98B       -0.26727
     93B -> 99B        0.92648
 
 Excited state symmetry could not be determined.
 Excited State   5:  5.511-?Sym    1.7425 eV  711.55 nm  f=0.0293  <S**2>=7.342
     86A -> 98A        0.12862
     92A -> 98A        0.34461
     95A -> 98A       -0.23526
     96A -> 98A        0.32775
     97A -> 98A        0.63883
     82B -> 94B       -0.13187
     87B -> 94B       -0.17867
     88B -> 94B       -0.27647
     90B -> 94B       -0.12764
     92B -> 94B       -0.32223
 
 Excited state symmetry could not be determined.
 Excited State   6:  5.602-?Sym    1.8645 eV  664.98 nm  f=0.0001  <S**2>=7.596
     92A -> 99A        0.51814
     93A -> 98A        0.15418
     93A -> 99A        0.11912
     95A -> 99A       -0.20932
     96A -> 99A        0.26913
     97A -> 99A        0.51082
     87B -> 94B        0.11592
     87B -> 95B       -0.26489
     88B -> 95B       -0.40456
     92B -> 95B       -0.18825
 
 Excited state symmetry could not be determined.
 Excited State   7:  5.710-?Sym    2.0552 eV  603.27 nm  f=0.0077  <S**2>=7.901
     91A -> 99A       -0.23124
     92A -> 99A       -0.14510
     93A -> 99A        0.58260
     97A -> 98A        0.25405
     86B -> 95B        0.13781
     87B -> 95B        0.55740
     88B -> 94B        0.11826
     88B -> 95B       -0.35739
 
 Excited state symmetry could not be determined.
 Excited State   8:  5.600-?Sym    2.1213 eV  584.46 nm  f=0.0000  <S**2>=7.590
     91A -> 98A       -0.16121
     92A -> 98A       -0.12841
     93A -> 98A        0.49353
     95A -> 99A        0.10004
     96A -> 98A       -0.16135
     96A -> 99A       -0.18523
     97A -> 99A       -0.39580
     87B -> 94B        0.53970
     88B -> 94B       -0.33892
     88B -> 95B       -0.11987
 
 Excited state symmetry could not be determined.
 Excited State   9:  5.247-?Sym    2.2007 eV  563.38 nm  f=0.0039  <S**2>=6.631
     92A -> 98A        0.13034
     93A -> 99A        0.11066
     96A -> 98A        0.71158
     96A -> 99A       -0.11031
     97A -> 98A       -0.53384
     97A -> 99A       -0.21384
     88B -> 94B       -0.17971
     88B -> 95B       -0.20489
 
 Excited state symmetry could not be determined.
 Excited State  10:  5.520-?Sym    2.2433 eV  552.68 nm  f=0.0100  <S**2>=7.366
     88A -> 99A        0.12764
     91A -> 98A       -0.11564
     92A -> 98A        0.15059
     92A -> 99A       -0.30451
     93A -> 98A        0.31897
     96A -> 99A        0.16724
     97A -> 98A       -0.27344
     97A -> 99A        0.47458
     84B -> 95B       -0.14372
     87B -> 95B        0.29567
     88B -> 94B       -0.38795
     88B -> 95B        0.31596
     92B -> 95B        0.10671
 
 Excited state symmetry could not be determined.
 Excited State  11:  5.498-?Sym    2.2547 eV  549.89 nm  f=0.0258  <S**2>=7.308
     92A -> 98A       -0.37732
     93A -> 99A       -0.20741
     96A -> 98A        0.53770
     96A -> 99A        0.12614
     97A -> 98A        0.16623
     97A -> 99A        0.20187
     84B -> 94B        0.10925
     87B -> 94B        0.40228
     88B -> 94B        0.34916
     88B -> 95B        0.23148
 
 Excited state symmetry could not be determined.
 Excited State  12:  5.170-?Sym    2.4625 eV  503.48 nm  f=0.0001  <S**2>=6.433
     96A -> 99A        0.88934
     97A -> 99A       -0.43343
 
 Excited state symmetry could not be determined.
 Excited State  13:  5.533-?Sym    2.6898 eV  460.95 nm  f=0.0003  <S**2>=7.405
     88A -> 99A        0.56596
     91A -> 98A        0.10988
     92A -> 99A       -0.24340
     93A -> 98A       -0.32410
     84B -> 95B       -0.53712
     87B -> 95B       -0.17656
     88B -> 95B       -0.19886
     92B -> 95B       -0.29683
     93B -> 95B       -0.10659
 
 Excited state symmetry could not be determined.
 Excited State  14:  5.123-?Sym    2.6996 eV  459.26 nm  f=0.0221  <S**2>=6.310
     91A -> 99A        0.13621
     92A -> 98A        0.61772
     93A -> 99A       -0.34782
     87B -> 94B        0.18558
     87B -> 95B        0.28315
     88B -> 94B        0.23234
     88B -> 95B       -0.23809
     90B -> 94B        0.11974
     92B -> 94B        0.38329
     93B -> 94B        0.11556
 
 Excited state symmetry could not be determined.
 Excited State  15:  5.310-?Sym    2.7407 eV  452.37 nm  f=0.0000  <S**2>=6.798
     88A -> 99A        0.37183
     91A -> 98A       -0.10580
     92A -> 99A        0.51135
     93A -> 98A        0.30013
     93A -> 99A        0.10225
     96A -> 99A       -0.12053
     97A -> 99A       -0.14215
     84B -> 95B       -0.39679
     87B -> 94B       -0.31794
     87B -> 95B        0.13663
     88B -> 94B        0.22060
     88B -> 95B        0.17831
     92B -> 95B        0.20401
 
 Excited state symmetry could not be determined.
 Excited State  16:  5.714-?Sym    2.7995 eV  442.88 nm  f=0.0008  <S**2>=7.914
     88A -> 98A       -0.58858
     92A -> 98A        0.11626
     93A -> 99A        0.15046
     84B -> 94B        0.73635
     84B -> 97B        0.13296
     85B -> 94B       -0.10953
 
 Excited state symmetry could not be determined.
 Excited State  17:  5.273-?Sym    2.9439 eV  421.15 nm  f=0.0751  <S**2>=6.702
     86A -> 98A       -0.14702
     87A -> 99A       -0.12639
     88A -> 98A        0.30937
     93A -> 99A        0.36849
     95A -> 98A        0.24009
     96A -> 98A        0.15224
     97A -> 98A        0.24849
     82B -> 94B        0.15286
     87B -> 95B       -0.33269
     88B -> 94B       -0.12303
     88B -> 95B        0.22517
     90B -> 94B        0.13140
     92B -> 94B        0.50340
     93B -> 94B        0.21898
 
 Excited state symmetry could not be determined.
 Excited State  18:  5.170-?Sym    3.0546 eV  405.89 nm  f=0.0000  <S**2>=6.433
     88A -> 99A       -0.28702
     91A -> 98A        0.18376
     92A -> 99A        0.22634
     93A -> 98A       -0.40985
     82B -> 95B        0.10302
     84B -> 95B       -0.39352
     87B -> 94B        0.29881
     88B -> 94B       -0.21443
     90B -> 95B        0.11616
     92B -> 95B        0.42529
     93B -> 95B        0.35544
 
 Excited state symmetry could not be determined.
 Excited State  19:  5.135-?Sym    3.1098 eV  398.68 nm  f=0.0120  <S**2>=6.342
     86A -> 98A        0.11211
     88A -> 98A        0.41577
     91A -> 99A       -0.10094
     92A -> 98A        0.27018
     93A -> 99A        0.25724
     95A -> 98A       -0.38194
     96A -> 98A       -0.12005
     97A -> 98A       -0.18967
     84B -> 94B        0.29597
     87B -> 94B        0.20124
     87B -> 95B       -0.22883
     88B -> 94B        0.28637
     88B -> 95B        0.15906
     90B -> 96B       -0.23900
     92B -> 94B       -0.11095
     92B -> 96B       -0.13583
     93B -> 94B       -0.18656
 
 Excited state symmetry could not be determined.
 Excited State  20:  5.208-?Sym    3.1340 eV  395.62 nm  f=0.0009  <S**2>=6.531
     88A -> 99A        0.28060
     92A -> 99A       -0.16430
     84B -> 95B        0.20756
     87B -> 95B       -0.18680
     88B -> 95B       -0.21714
     89B -> 96B       -0.10166
     90B -> 94B        0.13359
     90B -> 96B        0.46118
     92B -> 95B        0.21959
     92B -> 96B        0.18722
     93B -> 94B       -0.30152
     93B -> 95B        0.47683
     93B -> 98B       -0.11611
 
 Excited state symmetry could not be determined.
 Excited State  21:  5.154-?Sym    3.1355 eV  395.41 nm  f=0.0009  <S**2>=6.391
     88A -> 99A       -0.25077
     92A -> 99A        0.12961
     84B -> 95B       -0.18657
     87B -> 95B        0.11504
     88B -> 95B        0.22003
     89B -> 96B       -0.10785
     90B -> 94B        0.15604
     90B -> 96B        0.61930
     91B -> 96B       -0.10763
     92B -> 95B       -0.20025
     92B -> 96B        0.22950
     93B -> 94B       -0.18929
     93B -> 95B       -0.40543
 
 Excited state symmetry could not be determined.
 Excited State  22:  5.338-?Sym    3.1486 eV  393.78 nm  f=0.0032  <S**2>=6.874
     95A -> 98A       -0.20318
     89B -> 96B        0.16061
     90B -> 96B        0.37464
     91B -> 96B        0.17188
     92B -> 94B       -0.26975
     93B -> 94B        0.70115
     93B -> 97B        0.20209
     93B -> 98B        0.21558
     93B ->101B        0.11012
 
 Excited state symmetry could not be determined.
 Excited State  23:  5.073-?Sym    3.1750 eV  390.50 nm  f=0.0010  <S**2>=6.184
     89B -> 96B        0.60032
     91B -> 94B        0.19869
     91B -> 96B        0.68815
     93B -> 94B       -0.24333
     93B -> 98B       -0.10436
 
 Excited state symmetry could not be determined.
 Excited State  24:  5.073-?Sym    3.2288 eV  383.99 nm  f=0.0037  <S**2>=6.185
     95A -> 98A       -0.14141
     90B -> 94B       -0.14020
     90B -> 96B       -0.29740
     92B -> 94B        0.10323
     92B -> 96B        0.89406
 
 Excited state symmetry could not be determined.
 Excited State  25:  5.417-?Sym    3.2437 eV  382.23 nm  f=0.0003  <S**2>=7.087
     88A -> 99A       -0.16058
     95A -> 99A       -0.14211
     82B -> 95B       -0.12861
     87B -> 95B        0.12284
     88B -> 95B        0.18638
     90B -> 95B       -0.13952
     92B -> 95B       -0.61131
     92B -> 96B       -0.10097
     93B -> 95B        0.66604
 
 Excited state symmetry could not be determined.
 Excited State  26:  5.144-?Sym    3.4445 eV  359.95 nm  f=0.0009  <S**2>=6.364
     89B -> 94B        0.30654
     89B -> 96B        0.62558
     91B -> 94B       -0.50524
     91B -> 96B       -0.46842
     91B -> 97B        0.10688
 
 Excited state symmetry could not be determined.
 Excited State  27:  5.266-?Sym    3.4701 eV  357.29 nm  f=0.0999  <S**2>=6.683
     86A -> 98A        0.18276
     87A -> 99A        0.25517
     88A -> 98A       -0.14677
     92A -> 98A       -0.11129
     95A -> 98A       -0.41436
     97A ->100A        0.13665
     82B -> 94B       -0.18668
     83B -> 95B        0.33431
     84B -> 94B       -0.11276
     85B -> 94B        0.12201
     87B -> 94B       -0.12093
     88B -> 94B       -0.17765
     92B -> 94B        0.51796
     92B -> 96B       -0.22148
     92B -> 97B       -0.23038
 
 Excited state symmetry could not be determined.
 Excited State  28:  5.269-?Sym    3.5424 eV  350.00 nm  f=0.0023  <S**2>=6.690
     86A -> 99A       -0.10809
     88A -> 99A       -0.10979
     94A -> 98A       -0.14805
     95A -> 99A        0.71560
     97A -> 99A        0.14886
     84B -> 95B       -0.11708
     89B -> 94B       -0.11908
     89B -> 96B        0.24320
     91B -> 94B        0.35875
     91B -> 96B       -0.30001
     91B -> 97B       -0.11892
     92B -> 95B       -0.16573
 
 Excited state symmetry could not be determined.
 Excited State  29:  5.334-?Sym    3.5551 eV  348.75 nm  f=0.0097  <S**2>=6.862
     94A -> 98A        0.20877
     95A -> 98A        0.19377
     95A -> 99A        0.52344
     96A ->100A        0.11754
     89B -> 94B        0.14714
     89B -> 96B       -0.26346
     91B -> 94B       -0.50900
     91B -> 96B        0.35497
     91B -> 97B        0.17930
 
 Excited state symmetry could not be determined.
 Excited State  30:  5.503-?Sym    3.5646 eV  347.82 nm  f=0.0350  <S**2>=7.321
     86A -> 98A        0.18742
     87A -> 99A        0.42591
     89A -> 98A       -0.11989
     90A -> 98A       -0.17978
     92A -> 98A        0.18824
     95A -> 98A        0.56934
     95A -> 99A       -0.13923
     82B -> 94B       -0.17524
     83B -> 95B        0.35578
     84B -> 94B        0.10271
     85B -> 94B        0.19581
     86B -> 95B       -0.13199
     90B -> 94B        0.13234
     91B -> 94B        0.15251
     91B -> 96B       -0.10003
     92B -> 94B       -0.10381
 
 Excited state symmetry could not be determined.
 Excited State  31:  5.218-?Sym    3.7049 eV  334.65 nm  f=0.0021  <S**2>=6.558
     94A -> 98A        0.37050
     95A -> 98A       -0.12853
     96A ->100A        0.15320
     89B -> 94B        0.41464
     89B -> 97B       -0.26764
     90B -> 94B        0.49926
     90B -> 96B       -0.16456
     90B -> 97B       -0.32800
     91B -> 94B        0.27149
     91B -> 97B       -0.17338
 
 Excited state symmetry could not be determined.
 Excited State  32:  5.205-?Sym    3.7185 eV  333.42 nm  f=0.0007  <S**2>=6.523
     94A -> 98A       -0.38544
     95A -> 98A       -0.12282
     97A ->100A        0.13680
     89B -> 94B       -0.35506
     89B -> 97B        0.20205
     90B -> 94B        0.53601
     90B -> 96B       -0.21134
     90B -> 97B       -0.33739
     91B -> 94B       -0.29221
     91B -> 97B        0.12080
     91B -> 98B        0.10879
 
 Excited state symmetry could not be determined.
 Excited State  33:  5.317-?Sym    3.8227 eV  324.33 nm  f=0.0051  <S**2>=6.818
     88A -> 98A       -0.13004
     88A -> 99A        0.16007
     91A -> 99A        0.23578
     93A -> 99A        0.19275
     94A -> 98A       -0.34660
     95A -> 98A       -0.10474
     97A ->100A       -0.22792
     84B -> 95B        0.15692
     85B -> 94B        0.14477
     86B -> 95B       -0.22299
     88B -> 95B        0.10441
     89B -> 94B        0.26098
     89B -> 95B       -0.11148
     89B -> 97B       -0.12038
     91B -> 95B        0.36479
     91B -> 97B       -0.10987
     92B -> 97B        0.45072
 
 Excited state symmetry could not be determined.
 Excited State  34:  5.213-?Sym    3.8316 eV  323.58 nm  f=0.0024  <S**2>=6.545
     88A -> 98A       -0.12807
     88A -> 99A       -0.29645
     91A -> 99A        0.17349
     92A -> 99A       -0.26537
     93A -> 98A        0.18337
     94A -> 98A        0.40040
     84B -> 94B       -0.10437
     84B -> 95B       -0.30262
     86B -> 95B       -0.14199
     87B -> 94B       -0.15033
     87B -> 95B       -0.14777
     88B -> 94B        0.12059
     88B -> 95B       -0.20486
     89B -> 94B       -0.27567
     89B -> 95B       -0.12484
     89B -> 97B        0.12796
     91B -> 95B        0.36493
     92B -> 97B        0.21577
 
 Excited state symmetry could not be determined.
 Excited State  35:  5.108-?Sym    3.8432 eV  322.61 nm  f=0.0003  <S**2>=6.273
     88A -> 99A        0.33188
     92A -> 98A        0.10150
     92A -> 99A        0.25287
     93A -> 98A       -0.25102
     93A -> 99A        0.10978
     94A -> 98A        0.50623
     84B -> 95B        0.33221
     87B -> 94B        0.22870
     87B -> 95B        0.11888
     88B -> 95B        0.23523
     89B -> 94B       -0.34722
     89B -> 97B        0.17134
     91B -> 95B        0.16398
     91B -> 97B        0.11324
 
 Excited state symmetry could not be determined.
 Excited State  36:  5.316-?Sym    3.8470 eV  322.29 nm  f=0.0008  <S**2>=6.816
     91A -> 99A       -0.11537
     94A -> 98A       -0.16842
     96A ->100A        0.14675
     97A ->100A        0.23720
     83B -> 95B       -0.10524
     89B -> 95B       -0.18205
     91B -> 95B        0.70565
     92B -> 97B       -0.48619
 
 Excited state symmetry could not be determined.
 Excited State  37:  5.080-?Sym    3.8675 eV  320.58 nm  f=0.0121  <S**2>=6.202
     88A -> 98A        0.50337
     91A -> 99A        0.20539
     92A -> 98A       -0.30768
     93A -> 99A       -0.24354
     94A -> 99A       -0.10874
     84B -> 94B        0.45169
     87B -> 94B       -0.15546
     87B -> 95B        0.28538
     88B -> 94B       -0.27084
     88B -> 95B       -0.16607
     91B -> 95B        0.23974
 
 Excited state symmetry could not be determined.
 Excited State  38:  5.466-?Sym    3.9708 eV  312.24 nm  f=0.0034  <S**2>=7.218
     86A -> 98A       -0.17180
     87A -> 99A        0.27685
     90A -> 98A        0.13893
     91A -> 99A       -0.30439
     93A -> 99A       -0.15463
     94A -> 99A        0.46786
     82B -> 94B        0.16781
     83B -> 95B        0.29304
     85B -> 94B       -0.19586
     86B -> 95B        0.35760
     91B -> 95B        0.26765
     92B -> 97B        0.33903
 
 Excited state symmetry could not be determined.
 Excited State  39:  5.735-?Sym    3.9829 eV  311.29 nm  f=0.0000  <S**2>=7.973
     86A -> 99A        0.29564
     87A -> 98A        0.34107
     89A -> 99A       -0.16750
     90A -> 99A       -0.25576
     91A -> 98A        0.41056
     93A -> 98A        0.12704
     82B -> 95B       -0.28637
     83B -> 94B        0.33632
     85B -> 95B        0.34007
     86B -> 94B       -0.36153
 
 Excited state symmetry could not be determined.
 Excited State  40:  5.691-?Sym    3.9888 eV  310.83 nm  f=0.0018  <S**2>=7.846
     86A -> 98A        0.29945
     87A -> 99A       -0.29822
     89A -> 98A       -0.19172
     90A -> 98A       -0.29269
     91A -> 99A       -0.30874
     93A -> 99A       -0.14494
     94A -> 99A        0.14522
     82B -> 94B       -0.27764
     83B -> 95B       -0.29399
     85B -> 94B        0.36562
     86B -> 95B        0.33894
     92B -> 97B        0.22632
 
 Excited state symmetry could not be determined.
 Excited State  41:  5.146-?Sym    4.0244 eV  308.08 nm  f=0.0016  <S**2>=6.371
     94A -> 99A        0.13668
     89B -> 94B        0.22442
     89B -> 97B        0.24593
     89B -> 98B       -0.26855
     90B -> 99B        0.13154
     91B -> 94B        0.20908
     91B -> 97B        0.68080
     91B -> 98B       -0.38579
     91B -> 99B       -0.11594
 
 Excited state symmetry could not be determined.
 Excited State  42:  5.380-?Sym    4.0412 eV  306.80 nm  f=0.0006  <S**2>=6.987
     90B -> 94B       -0.17312
     90B -> 95B        0.86188
     90B -> 97B       -0.26400
     90B -> 98B        0.14643
     92B -> 95B       -0.25649
 
 Excited state symmetry could not be determined.
 Excited State  43:  5.476-?Sym    4.0644 eV  305.05 nm  f=0.0097  <S**2>=7.247
     87A -> 99A       -0.11485
     91A -> 99A        0.26429
     94A -> 99A        0.83161
     97A ->100A       -0.13755
     83B -> 95B       -0.11292
     86B -> 95B       -0.26744
     92B -> 97B       -0.21247
     92B -> 98B        0.11709
 
 Excited state symmetry could not be determined.
 Excited State  44:  5.218-?Sym    4.0798 eV  303.90 nm  f=0.0023  <S**2>=6.557
     90B -> 94B        0.37229
     90B -> 95B        0.32641
     90B -> 97B        0.68485
     90B -> 98B       -0.30137
     90B -> 99B       -0.12994
     92B -> 95B       -0.11164
     92B -> 97B       -0.18170
 
 Excited state symmetry could not be determined.
 Excited State  45:  5.261-?Sym    4.1291 eV  300.27 nm  f=0.0151  <S**2>=6.669
     91A -> 98A       -0.15744
     91A -> 99A        0.17929
     96A ->100A       -0.10600
     97A ->100A        0.64649
     86B -> 94B        0.12119
     86B -> 95B       -0.13196
     89B -> 94B        0.13432
     89B -> 95B       -0.15620
     89B -> 99B       -0.12521
     90B -> 95B        0.11927
     90B -> 97B        0.17373
     90B -> 98B       -0.19385
     92B -> 97B        0.22995
     92B -> 98B       -0.36955
 
 Excited state symmetry could not be determined.
 Excited State  46:  5.425-?Sym    4.1474 eV  298.95 nm  f=0.0089  <S**2>=7.109
     86A -> 99A       -0.12022
     87A -> 98A       -0.19943
     91A -> 98A        0.37235
     91A -> 99A        0.10883
     93A -> 98A        0.11917
     96A ->100A        0.45285
     97A ->100A        0.12735
     82B -> 95B        0.11094
     83B -> 94B       -0.19326
     86B -> 94B       -0.27996
     89B -> 94B       -0.14620
     89B -> 97B       -0.21181
     89B -> 98B        0.19301
     90B -> 95B       -0.17774
     91B -> 97B        0.13850
     92B -> 97B        0.20680
     92B -> 98B       -0.25603
     92B -> 99B       -0.15761
 
 Excited state symmetry could not be determined.
 Excited State  47:  5.426-?Sym    4.1964 eV  295.46 nm  f=0.0036  <S**2>=7.111
     91A -> 98A       -0.24989
     91A -> 99A        0.12291
     96A ->100A        0.17636
     86B -> 94B        0.13540
     86B -> 95B       -0.14056
     89B -> 95B        0.82056
     89B -> 98B        0.11385
     91B -> 95B        0.18697
     91B -> 97B        0.13764
 
 Excited state symmetry could not be determined.
 Excited State  48:  5.434-?Sym    4.2012 eV  295.12 nm  f=0.0010  <S**2>=7.132
     86A -> 99A       -0.11592
     87A -> 98A       -0.17061
     91A -> 98A        0.41587
     93A -> 98A        0.13229
     94A -> 98A        0.14843
     96A ->100A       -0.42651
     97A ->100A        0.19441
     82B -> 95B        0.10705
     83B -> 94B       -0.16781
     86B -> 94B       -0.22280
     89B -> 94B        0.14547
     89B -> 95B        0.44461
     89B -> 97B        0.12901
     89B -> 98B       -0.19661
     90B -> 99B        0.14885
     91B -> 97B       -0.11113
     92B -> 99B        0.16490
 
 Excited state symmetry could not be determined.
 Excited State  49:  5.070-?Sym    4.3027 eV  288.16 nm  f=0.0477  <S**2>=6.175
     91A -> 98A        0.21429
     96A ->100A        0.36790
     97A ->100A        0.18234
     86B -> 94B        0.27496
     89B -> 97B        0.38504
     89B -> 98B       -0.20064
     90B -> 98B        0.17869
     91B -> 97B       -0.31142
     91B -> 98B       -0.12752
     92B -> 97B        0.10997
     92B -> 98B        0.37617
     92B -> 99B       -0.33950
 
 Excited state symmetry could not be determined.
 Excited State  50:  5.128-?Sym    4.3139 eV  287.41 nm  f=0.0029  <S**2>=6.324
     91A -> 98A       -0.21452
     86B -> 94B       -0.30487
     89B -> 97B       -0.13102
     89B -> 99B        0.29407
     90B -> 94B        0.26308
     90B -> 97B        0.15118
     90B -> 98B        0.53244
     90B ->101B        0.10374
     91B -> 98B       -0.19948
     91B -> 99B        0.41293
     92B -> 98B       -0.18624
 
 Excited state symmetry could not be determined.
 Excited State  51:  5.056-?Sym    4.3224 eV  286.84 nm  f=0.0142  <S**2>=6.140
     91A -> 98A        0.42862
     93A -> 98A        0.15430
     96A ->100A       -0.14723
     97A ->100A       -0.10577
     86B -> 94B        0.65101
     89B -> 97B       -0.11994
     89B -> 98B        0.12271
     90B -> 98B        0.18730
     90B -> 99B       -0.11743
     91B -> 97B        0.12112
     91B -> 99B        0.16242
     92B -> 98B       -0.34397
 
 Excited state symmetry could not be determined.
 Excited State  52:  5.092-?Sym    4.3400 eV  285.68 nm  f=0.0116  <S**2>=6.232
     96A ->100A        0.25833
     96A ->101A       -0.22763
     97A ->100A       -0.26422
     97A ->101A        0.18119
     89B -> 94B       -0.11585
     89B -> 98B       -0.13295
     90B -> 98B       -0.11784
     90B -> 99B        0.59785
     91B -> 97B       -0.26248
     91B -> 98B       -0.20374
     91B -> 99B        0.13090
     92B -> 98B       -0.32706
     92B -> 99B        0.20052
 
 Excited state symmetry could not be determined.
 Excited State  53:  5.073-?Sym    4.3645 eV  284.07 nm  f=0.0171  <S**2>=6.183
     96A ->100A       -0.16075
     96A ->101A        0.13491
     97A ->100A        0.16198
     97A ->101A       -0.13609
     86B -> 94B        0.12940
     89B -> 94B       -0.17753
     89B -> 97B       -0.47040
     89B -> 99B        0.13867
     90B -> 98B       -0.14416
     90B -> 99B        0.51551
     91B -> 98B       -0.20487
     92B -> 98B        0.29691
     92B -> 99B       -0.35953
 
 Excited state symmetry could not be determined.
 Excited State  54:  5.059-?Sym    4.3855 eV  282.72 nm  f=0.1017  <S**2>=6.148
     96A ->100A        0.25031
     97A ->100A        0.26425
     86B -> 95B        0.10028
     89B -> 97B       -0.18180
     89B -> 99B        0.27105
     90B -> 99B        0.10889
     91B -> 97B        0.19303
     91B -> 98B        0.19383
     92B -> 97B        0.12017
     92B -> 98B        0.33932
     92B -> 99B        0.66944
 
 Excited state symmetry could not be determined.
 Excited State  55:  5.160-?Sym    4.4374 eV  279.41 nm  f=0.0023  <S**2>=6.407
     96A ->100A       -0.18450
     97A ->101A        0.80954
     97A ->102A       -0.27188
     97A ->104A        0.21520
     97A ->105A       -0.10324
     97A ->107A       -0.21030
     89B -> 97B       -0.10058
     92B -> 99B       -0.17856
 
 Excited state symmetry could not be determined.
 Excited State  56:  5.134-?Sym    4.4669 eV  277.56 nm  f=0.0045  <S**2>=6.340
     89B -> 94B        0.21173
     89B -> 97B        0.23806
     89B -> 98B        0.13518
     89B -> 99B        0.12917
     90B -> 99B        0.36424
     91B -> 94B        0.18362
     91B -> 97B        0.18632
     91B -> 98B        0.67524
     91B -> 99B        0.27675
     92B -> 99B       -0.27502
 
 Excited state symmetry could not be determined.
 Excited State  57:  5.153-?Sym    4.4864 eV  276.35 nm  f=0.0022  <S**2>=6.388
     96A ->100A        0.15054
     96A ->101A        0.79597
     96A ->102A       -0.27891
     96A ->104A        0.20669
     96A ->105A       -0.10633
     96A ->107A       -0.19628
     97A ->101A        0.17776
     89B -> 97B        0.16653
     90B -> 99B        0.12541
     92B -> 99B        0.13250
 
 Excited state symmetry could not be determined.
 Excited State  58:  5.717-?Sym    4.5550 eV  272.19 nm  f=0.0007  <S**2>=7.921
     86A -> 99A       -0.22507
     87A -> 98A        0.48874
     89A -> 99A        0.27496
     90A -> 99A        0.43118
     82B -> 95B        0.16991
     83B -> 94B        0.44203
     85B -> 95B       -0.38397
     86B -> 94B       -0.12523
 
 Excited state symmetry could not be determined.
 Excited State  59:  5.270-?Sym    4.5797 eV  270.72 nm  f=0.0697  <S**2>=6.694
     86A -> 98A        0.17739
     89A -> 98A        0.31034
     90A -> 98A        0.53535
     91A -> 99A        0.30482
     93A -> 99A        0.10974
     95A -> 98A        0.15446
     96A ->100A       -0.10965
     97A ->100A       -0.11271
     82B -> 94B       -0.25794
     83B -> 95B       -0.10104
     86B -> 95B        0.33005
     89B -> 98B        0.15860
     90B -> 98B       -0.12066
     91B -> 98B       -0.11237
     91B -> 99B        0.30952
 
 Excited state symmetry could not be determined.
 Excited State  60:  5.163-?Sym    4.6009 eV  269.48 nm  f=0.0419  <S**2>=6.414
     86A -> 99A        0.10850
     87A -> 98A       -0.12251
     89A -> 98A       -0.13602
     89A -> 99A       -0.10499
     90A -> 98A       -0.20145
     90A -> 99A       -0.16002
     82B -> 94B        0.14259
     82B -> 95B        0.13185
     83B -> 94B        0.11513
     85B -> 95B       -0.18441
     89B -> 94B        0.17926
     89B -> 97B        0.23700
     89B -> 98B        0.60643
     90B -> 98B       -0.10234
     91B -> 98B       -0.30031
     91B -> 99B        0.23696
     92B -> 98B        0.15590
     92B -> 99B        0.14902
 
 Excited state symmetry could not be determined.
 Excited State  61:  5.050-?Sym    4.6141 eV  268.71 nm  f=0.0096  <S**2>=6.127
     86A -> 99A       -0.27104
     87A -> 98A        0.22223
     89A -> 99A        0.23473
     90A -> 99A        0.36661
     82B -> 95B       -0.31898
     83B -> 94B       -0.36479
     85B -> 95B        0.50708
     86B -> 94B       -0.11471
     89B -> 98B        0.21402
     91B -> 98B       -0.11633
     91B -> 99B        0.12881
 
 Excited state symmetry could not be determined.
 Excited State  62:  5.079-?Sym    4.6742 eV  265.25 nm  f=0.0845  <S**2>=6.200
     90A -> 98A       -0.14408
     96A ->114A       -0.10614
     89B -> 94B       -0.10408
     89B -> 97B       -0.10509
     89B -> 98B       -0.36282
     89B -> 99B       -0.43902
     90B -> 98B       -0.21034
     90B -> 99B       -0.14842
     91B -> 99B        0.63081
     92B -> 98B        0.17253
 
 Excited state symmetry could not be determined.
 Excited State  63:  5.346-?Sym    4.7101 eV  263.23 nm  f=0.0171  <S**2>=6.895
     85A -> 98A        0.10881
     86A -> 98A       -0.34865
     87A -> 99A        0.14490
     91A -> 99A        0.30130
     93A -> 99A        0.10006
     82B -> 94B        0.26786
     85B -> 94B        0.60310
     86B -> 95B        0.34868
     89B -> 99B       -0.11371
     90B -> 94B       -0.12904
     92B -> 94B       -0.14463
     92B -> 97B       -0.11695
 
 Excited state symmetry could not be determined.
 Excited State  64:  5.214-?Sym    4.8884 eV  253.63 nm  f=0.0006  <S**2>=6.547
     86A -> 99A       -0.19692
     87A -> 98A        0.45957
     89A -> 99A       -0.18715
     90A -> 99A       -0.32309
     95A -> 99A       -0.10778
     96A ->103A        0.17830
     97A ->103A        0.51034
     97A ->106A       -0.19167
     97A ->110A       -0.20810
     83B -> 94B       -0.28331
     85B -> 95B       -0.15414
     89B -> 98B       -0.11251
 
 Excited state symmetry could not be determined.
 Excited State  65:  5.163-?Sym    4.9109 eV  252.47 nm  f=0.0016  <S**2>=6.413
     87A -> 98A       -0.39653
     89A -> 99A        0.15265
     90A -> 99A        0.26309
     97A ->103A        0.54647
     97A ->106A       -0.22226
     97A ->110A       -0.26379
     83B -> 94B        0.36031
     85B -> 95B        0.23144
     89B -> 98B       -0.12982
 
 Excited state symmetry could not be determined.
 Excited State  66:  5.245-?Sym    4.9181 eV  252.10 nm  f=0.0185  <S**2>=6.627
     94A ->114A       -0.11032
     96A ->103A        0.48871
     96A ->106A       -0.28231
     96A ->110A       -0.40278
     96A ->113A       -0.10567
     97A ->110A        0.11386
     89B -> 99B        0.23455
     90B -> 97B       -0.11770
     90B -> 98B       -0.35383
     90B -> 99B       -0.15404
     91B -> 99B        0.10424
     93B ->101B       -0.19156
     93B ->114B        0.12782
 
 Excited state symmetry could not be determined.
 Excited State  67:  5.362-?Sym    4.9928 eV  248.32 nm  f=0.0017  <S**2>=6.937
     89A -> 98A        0.11974
     96A ->103A        0.26087
     96A ->106A       -0.12121
     96A ->110A       -0.14661
     97A ->103A        0.13003
     89B -> 99B       -0.12809
     93B -> 97B       -0.25245
     93B -> 98B       -0.15850
     93B ->100B       -0.24650
     93B ->101B        0.75040
 
 Excited state symmetry could not be determined.
 Excited State  68:  5.186-?Sym    5.0371 eV  246.14 nm  f=0.0016  <S**2>=6.474
     96A ->102A        0.14149
     97A ->101A        0.41333
     97A ->102A        0.75978
     97A ->104A       -0.28386
     97A ->107A        0.19888
     97A ->109A        0.15175
     93B ->101B       -0.10063
 
 Excited state symmetry could not be determined.
 Excited State  69:  5.580-?Sym    5.0520 eV  245.41 nm  f=0.0009  <S**2>=7.533
     84A -> 99A       -0.13369
     85A -> 99A       -0.16477
     86A -> 99A        0.53089
     89A -> 99A        0.11529
     90A -> 99A        0.26064
     95A -> 99A        0.13690
     97A ->103A        0.11474
     97A ->110A       -0.10199
     82B -> 95B       -0.36186
     83B -> 94B       -0.34807
     85B -> 95B       -0.42417
     92B -> 95B        0.11184
 
 Excited state symmetry could not be determined.
 Excited State  70:  5.310-?Sym    5.0673 eV  244.67 nm  f=0.0083  <S**2>=6.800
     86A -> 99A       -0.10687
     89A -> 98A        0.41220
     90A -> 98A       -0.25840
     96A ->110A        0.11904
     96A ->114A        0.23824
     97A ->102A        0.27760
     97A ->104A        0.14567
     97A ->107A       -0.11557
     97A ->110A       -0.16997
     97A ->112A       -0.29459
     97A ->113A       -0.21616
     97A ->114A       -0.20474
     97A ->115A       -0.10691
     89B -> 99B        0.28249
     91B -> 99B        0.11267
     91B ->114B        0.13109
     93B ->101B        0.12837
     93B ->114B        0.10281
 
 Excited state symmetry could not be determined.
 Excited State  71:  5.359-?Sym    5.0844 eV  243.85 nm  f=0.0017  <S**2>=6.931
     89A -> 98A        0.70478
     90A -> 98A       -0.43354
     96A ->114A       -0.15870
     97A ->102A       -0.13705
     97A ->103A        0.10524
     97A ->104A       -0.13416
     97A ->107A        0.10346
     97A ->112A        0.20213
     97A ->113A        0.13522
     97A ->114A        0.16273
     93B ->101B       -0.17408
 
 Excited state symmetry could not be determined.
 Excited State  72:  5.185-?Sym    5.1081 eV  242.72 nm  f=0.0043  <S**2>=6.472
     96A ->101A        0.42950
     96A ->102A        0.64107
     96A ->104A       -0.33510
     96A ->107A        0.26548
     96A ->109A        0.17625
     96A ->112A        0.10792
     97A ->103A        0.11172
     97A ->104A        0.11378
     97A ->110A        0.10185
     97A ->114A        0.14206
 
 Excited state symmetry could not be determined.
 Excited State  73:  5.205-?Sym    5.1342 eV  241.49 nm  f=0.0031  <S**2>=6.523
     96A ->102A       -0.30049
     96A ->103A        0.16612
     96A ->112A        0.17469
     96A ->113A        0.12935
     97A ->101A       -0.12128
     97A ->102A        0.37373
     97A ->103A        0.15371
     97A ->104A        0.49162
     97A ->105A       -0.19459
     97A ->107A       -0.31476
     97A ->110A        0.21592
     97A ->111A        0.10824
     97A ->114A        0.21019
     89B -> 99B       -0.15677
 
 Excited state symmetry could not be determined.
 Excited State  74:  5.263-?Sym    5.1407 eV  241.18 nm  f=0.0014  <S**2>=6.674
     95A ->114A        0.10926
     96A ->102A       -0.19524
     96A ->110A        0.20352
     96A ->112A        0.34331
     96A ->113A        0.27774
     96A ->114A        0.12975
     96A ->115A        0.12910
     97A ->101A        0.12088
     97A ->102A       -0.10920
     97A ->103A        0.14473
     97A ->104A       -0.32349
     97A ->105A        0.15427
     97A ->107A        0.12565
     97A ->110A        0.15128
     97A ->112A       -0.16078
     97A ->113A       -0.14283
     97A ->114A        0.35302
     89B -> 99B        0.20294
     90B -> 98B       -0.10676
     90B -> 99B       -0.13077
     90B ->114B        0.10312
     91B ->118B        0.10494
     93B ->114B        0.10574
 
 Excited state symmetry could not be determined.
 Excited State  75:  5.219-?Sym    5.1655 eV  240.02 nm  f=0.0581  <S**2>=6.561
     96A ->102A        0.37301
     96A ->103A        0.40284
     96A ->104A        0.20406
     96A ->105A       -0.14334
     96A ->107A       -0.15294
     96A ->110A        0.12109
     96A ->114A        0.33957
     97A ->102A       -0.11896
     97A ->104A       -0.11537
     97A ->105A        0.10955
     97A ->112A       -0.17869
     97A ->113A       -0.10372
     89B -> 98B        0.10369
     89B -> 99B       -0.27759
     90B -> 98B        0.19932
     91B ->114B        0.11111
     93B ->101B       -0.16083
     93B ->114B       -0.11586
 
 Excited state symmetry could not be determined.
 Excited State  76:  5.178-?Sym    5.1823 eV  239.24 nm  f=0.1077  <S**2>=6.452
     86A -> 98A       -0.11371
     96A ->101A       -0.14987
     96A ->102A        0.36805
     96A ->103A       -0.10493
     96A ->104A        0.54654
     96A ->105A       -0.24272
     96A ->107A       -0.33222
     96A ->114A       -0.15342
     97A ->104A        0.22116
     97A ->114A        0.16507
     82B -> 94B       -0.10093
     83B -> 95B       -0.10023
     89B -> 99B        0.18903
     90B -> 98B       -0.10096
 
 Excited state symmetry could not be determined.
 Excited State  77:  5.044-?Sym    5.1870 eV  239.03 nm  f=0.0462  <S**2>=6.111
     85A -> 98A       -0.13102
     86A -> 98A        0.40262
     87A -> 99A       -0.41185
     91A -> 99A        0.18526
     82B -> 94B        0.45344
     83B -> 95B        0.41949
     86B -> 95B        0.19996
     89B -> 99B        0.11943
     93B ->101B        0.10403
 
 Excited state symmetry could not be determined.
 Excited State  78:  5.425-?Sym    5.2503 eV  236.14 nm  f=0.0092  <S**2>=7.108
     95A ->100A        0.10567
     92B ->101B       -0.13520
     93B ->100B        0.71403
     93B ->101B        0.20558
     93B ->102B       -0.36614
     93B ->108B       -0.10177
     93B ->109B       -0.17801
     93B ->111B        0.13032
     93B ->112B        0.11604
     93B ->113B       -0.12131
     93B ->119B        0.12849
     93B ->120B       -0.16427
     93B ->122B        0.10282
     93B ->123B        0.10258
     93B ->129B       -0.12938
 
 Excited state symmetry could not be determined.
 Excited State  79:  5.258-?Sym    5.2854 eV  234.58 nm  f=0.0033  <S**2>=6.662
     86A -> 99A        0.12608
     96A ->105A        0.11603
     96A ->106A        0.15163
     96A ->110A        0.12284
     96A ->112A       -0.34192
     96A ->113A       -0.19725
     96A ->115A       -0.12548
     97A ->103A        0.37417
     97A ->105A        0.13641
     97A ->106A        0.36819
     97A ->110A        0.41316
     97A ->112A       -0.11299
     97A ->114A       -0.12851
     82B -> 95B        0.22993
     85B -> 95B        0.12458
 
 Excited state symmetry could not be determined.
 Excited State  80:  5.413-?Sym    5.2980 eV  234.02 nm  f=0.0304  <S**2>=7.075
     95A ->100A       -0.32227
     96A ->103A        0.11576
     96A ->112A       -0.24760
     96A ->113A       -0.22384
     96A ->114A        0.12090
     97A ->103A       -0.19024
     97A ->107A       -0.14640
     97A ->108A        0.10001
     97A ->114A        0.42074
     90B ->118B       -0.11523
     92B ->100B       -0.22209
     92B ->101B        0.42325
     93B ->100B        0.10352
 
 Excited state symmetry could not be determined.
 Excited State  81:  5.100-?Sym    5.3089 eV  233.54 nm  f=0.0011  <S**2>=6.253
     85A -> 99A       -0.12153
     86A -> 99A        0.40939
     87A -> 98A        0.23460
     90A -> 99A        0.20095
     96A ->112A        0.12212
     97A ->103A       -0.15507
     97A ->106A       -0.10974
     97A ->110A       -0.14948
     82B -> 95B        0.66138
     83B -> 94B       -0.20302
     85B -> 95B        0.28212
 
 Excited state symmetry could not be determined.
 Excited State  82:  5.321-?Sym    5.3256 eV  232.81 nm  f=0.0342  <S**2>=6.829
     95A ->100A       -0.22306
     96A ->107A       -0.12509
     96A ->110A        0.23866
     96A ->114A        0.35897
     97A ->105A       -0.18173
     97A ->112A        0.43794
     97A ->113A        0.35444
     97A ->114A       -0.21757
     97A ->115A        0.15871
     90B -> 97B       -0.11255
     90B -> 98B       -0.12651
     90B ->114B        0.12504
     90B ->118B        0.11287
     91B ->114B        0.13512
     91B ->118B       -0.11312
     92B ->101B        0.12387
     92B ->114B       -0.10019
 
 Excited state symmetry could not be determined.
 Excited State  83:  5.379-?Sym    5.3437 eV  232.02 nm  f=0.0310  <S**2>=6.984
     89A -> 99A       -0.15735
     90A -> 99A        0.10593
     95A ->100A        0.31969
     96A ->103A       -0.15554
     96A ->112A       -0.18569
     96A ->113A       -0.20202
     96A ->114A        0.35569
     97A ->100A        0.10082
     97A ->105A       -0.25672
     97A ->107A        0.14334
     97A ->111A        0.12646
     97A ->114A        0.31246
     90B ->101B       -0.10337
     92B ->100B        0.15501
     92B ->101B       -0.33247
     93B ->100B       -0.11356
 
 Excited state symmetry could not be determined.
 Excited State  84:  5.331-?Sym    5.3607 eV  231.28 nm  f=0.0019  <S**2>=6.854
     89A -> 99A        0.67614
     90A -> 99A       -0.39108
     96A ->104A       -0.10061
     96A ->105A       -0.15405
     96A ->107A       -0.11738
     97A ->104A       -0.28638
     97A ->105A       -0.34332
     97A ->107A       -0.22994
 
 Excited state symmetry could not be determined.
 Excited State  85:  5.294-?Sym    5.3628 eV  231.19 nm  f=0.0065  <S**2>=6.757
     89A -> 99A        0.49229
     90A -> 99A       -0.28122
     95A ->104A       -0.10241
     96A ->104A        0.13584
     96A ->105A        0.22305
     96A ->107A        0.12620
     96A ->114A        0.13457
     97A ->104A        0.40476
     97A ->105A        0.36730
     97A ->107A        0.38758
     97A ->112A        0.12169
 
 Excited state symmetry could not be determined.
 Excited State  86:  5.044-?Sym    5.3928 eV  229.91 nm  f=0.0001  <S**2>=6.112
     86B -> 96B       -0.14857
     87B -> 96B       -0.33830
     88B -> 94B        0.11253
     88B -> 96B        0.91176
 
 Excited state symmetry could not be determined.
 Excited State  87:  5.044-?Sym    5.3962 eV  229.76 nm  f=0.0006  <S**2>=6.111
     86B -> 96B        0.11675
     87B -> 94B        0.11505
     87B -> 96B        0.91306
     88B -> 96B        0.34422
 
 Excited state symmetry could not be determined.
 Excited State  88:  5.200-?Sym    5.4008 eV  229.57 nm  f=0.0121  <S**2>=6.511
     95A ->101A        0.12791
     96A ->103A       -0.24772
     96A ->106A       -0.10923
     96A ->110A       -0.15250
     96A ->114A        0.15672
     97A ->104A       -0.11221
     97A ->105A        0.59168
     97A ->106A       -0.24980
     97A ->107A       -0.52845
     97A ->111A       -0.13647
     97A ->112A        0.12279
     92B ->101B       -0.11795
 
 Excited state symmetry could not be determined.
 Excited State  89:  5.255-?Sym    5.4271 eV  228.45 nm  f=0.0174  <S**2>=6.653
     95A ->100A        0.21708
     96A ->103A        0.49190
     96A ->106A        0.33838
     96A ->107A        0.13666
     96A ->110A        0.35024
     96A ->112A       -0.20581
     96A ->114A       -0.17347
     97A ->103A       -0.19678
     97A ->105A        0.10731
     97A ->106A       -0.11810
     97A ->107A       -0.23219
     97A ->108A        0.12112
     97A ->110A       -0.15533
     89B -> 99B        0.12653
     92B ->101B       -0.17546
 
 Excited state symmetry could not be determined.
 Excited State  90:  5.199-?Sym    5.4560 eV  227.24 nm  f=0.0035  <S**2>=6.506
     96A ->103A        0.14663
     96A ->104A       -0.13967
     96A ->105A        0.58063
     96A ->106A       -0.14475
     96A ->107A       -0.53173
     96A ->108A       -0.10782
     96A ->110A        0.11114
     96A ->111A       -0.17648
     96A ->114A       -0.14158
     97A ->106A       -0.13849
     97A ->108A       -0.32714
 
 Excited state symmetry could not be determined.
 Excited State  91:  5.175-?Sym    5.4743 eV  226.48 nm  f=0.0008  <S**2>=6.446
     96A ->105A        0.24720
     96A ->107A       -0.16293
     96A ->108A       -0.29433
     96A ->112A        0.13742
     97A ->106A        0.28630
     97A ->107A       -0.16578
     97A ->108A        0.73697
     97A ->110A       -0.19561
     97A ->112A       -0.10433
     97A ->113A        0.13485
 
 Excited state symmetry could not be determined.
 Excited State  92:  5.076-?Sym    5.4772 eV  226.36 nm  f=0.3404  <S**2>=6.192
     86A -> 98A        0.14684
     87A -> 99A       -0.10936
     89A -> 98A        0.23615
     90A -> 98A        0.33555
     91A -> 99A       -0.31174
     93A -> 99A       -0.11100
     95A ->100A        0.29694
     97A ->108A        0.11261
     82B -> 94B        0.24656
     83B -> 95B        0.11171
     85B -> 94B        0.45976
     85B -> 96B        0.12973
     86B -> 95B       -0.33842
 
 Excited state symmetry could not be determined.
 Excited State  93:  5.045-?Sym    5.4980 eV  225.51 nm  f=0.0006  <S**2>=6.113
     86B -> 96B        0.97154
     87B -> 96B       -0.16286
 
 Excited state symmetry could not be determined.
 Excited State  94:  5.192-?Sym    5.5148 eV  224.82 nm  f=0.0139  <S**2>=6.490
     96A ->106A        0.23894
     96A ->107A       -0.22595
     96A ->108A        0.76281
     96A ->110A       -0.19844
     96A ->113A        0.20835
     97A ->106A        0.30103
     97A ->107A       -0.10550
     97A ->108A        0.10410
     97A ->110A       -0.21638
 
 Excited state symmetry could not be determined.
 Excited State  95:  5.204-?Sym    5.5433 eV  223.67 nm  f=0.0017  <S**2>=6.520
     94A ->100A       -0.14987
     96A ->104A        0.53067
     96A ->105A        0.42327
     96A ->106A        0.12176
     96A ->107A        0.40236
     97A ->104A       -0.23156
     97A ->105A       -0.14983
     97A ->106A        0.22445
     97A ->107A       -0.19837
     97A ->108A       -0.23747
     97A ->110A       -0.12318
 
 Excited state symmetry could not be determined.
 Excited State  96:  5.219-?Sym    5.5512 eV  223.35 nm  f=0.0002  <S**2>=6.560
     96A ->104A       -0.27084
     96A ->105A       -0.27579
     96A ->106A        0.15445
     96A ->107A       -0.14296
     96A ->108A       -0.35577
     96A ->113A       -0.11191
     97A ->104A        0.11797
     97A ->105A        0.18725
     97A ->106A        0.48904
     97A ->108A       -0.33435
     97A ->110A       -0.34394
     97A ->112A        0.15559
     97A ->113A       -0.12690
     97A ->114A        0.11261
 
 Excited state symmetry could not be determined.
 Excited State  97:  5.460-?Sym    5.6190 eV  220.65 nm  f=0.0052  <S**2>=7.202
     94A ->100A        0.51468
     96A ->100A        0.13898
     96A ->105A        0.10700
     96A ->109A       -0.24185
     97A ->106A        0.10260
     97A ->108A       -0.13059
     97A ->109A        0.38599
     97A ->110A       -0.12899
     97A ->114A        0.11948
     89B ->100B        0.15326
     89B ->101B       -0.29203
     91B ->100B       -0.16875
     91B ->101B        0.31461
 
 Excited state symmetry could not be determined.
 Excited State  98:  5.251-?Sym    5.6477 eV  219.53 nm  f=0.0173  <S**2>=6.644
     94A ->100A       -0.24070
     95A ->100A        0.16643
     95A ->101A       -0.21567
     95A ->102A        0.12314
     96A ->109A        0.26787
     97A ->102A       -0.14125
     97A ->107A       -0.14330
     97A ->109A        0.71071
     97A ->111A       -0.15632
     97A ->115A        0.13127
     85B -> 96B       -0.21824
     89B ->101B        0.12774
     91B ->101B       -0.14082
 
 Excited state symmetry could not be determined.
 Excited State  99:  5.072-?Sym    5.6553 eV  219.23 nm  f=0.0063  <S**2>=6.182
     95A ->100A       -0.20317
     97A ->109A        0.23506
     82B -> 96B        0.19411
     85B -> 96B        0.85281
     92B ->101B       -0.17284
 
 Excited state symmetry could not be determined.
 Excited State 100:  5.160-?Sym    5.6937 eV  217.76 nm  f=0.0758  <S**2>=6.406
     95A ->100A        0.49288
     96A ->106A       -0.23314
     96A ->108A        0.12222
     96A ->109A        0.12181
     96A ->110A        0.14030
     97A ->109A       -0.11835
     82B -> 94B       -0.11993
     83B -> 95B        0.10194
     85B -> 96B        0.28141
     87B -> 97B       -0.21318
     87B -> 98B       -0.10588
     88B -> 97B       -0.37525
     88B -> 98B       -0.18316
     88B ->101B        0.14153
     92B ->100B       -0.18956
     92B ->101B        0.28221
 
 Excited state symmetry could not be determined.
 Excited State 101:  5.184-?Sym    5.7129 eV  217.03 nm  f=0.0089  <S**2>=6.468
     95A ->100A        0.14057
     96A ->106A        0.66131
     96A ->107A       -0.11267
     96A ->108A       -0.14272
     96A ->109A       -0.29767
     96A ->110A       -0.34914
     96A ->112A        0.13584
     97A ->106A       -0.27422
     97A ->110A        0.15062
     87B -> 97B       -0.13600
     88B -> 97B       -0.16490
     92B ->101B        0.12912
 
 Excited state symmetry could not be determined.
 Excited State 102:  5.248-?Sym    5.7247 eV  216.58 nm  f=0.0009  <S**2>=6.635
     94A ->100A        0.29167
     96A ->102A       -0.15050
     96A ->105A        0.12197
     96A ->106A        0.21720
     96A ->107A       -0.21107
     96A ->109A        0.71664
     96A ->110A       -0.18873
     96A ->111A       -0.12606
     96A ->113A       -0.13150
     96A ->114A        0.12898
     96A ->115A        0.13928
     97A ->109A       -0.15643
     89B ->101B       -0.12152
     91B ->101B        0.14633
 
 Excited state symmetry could not be determined.
 Excited State 103:  5.267-?Sym    5.7646 eV  215.08 nm  f=0.0028  <S**2>=6.685
     86B -> 97B        0.18535
     87B -> 94B       -0.13551
     87B -> 97B        0.62974
     87B -> 98B        0.28282
     87B ->100B        0.10217
     87B ->101B       -0.20471
     88B -> 97B       -0.44637
     88B -> 98B       -0.19290
     88B ->101B        0.14094
     92B ->103B       -0.10637
     93B ->103B       -0.14392
 
 Excited state symmetry could not be determined.
 Excited State 104:  5.422-?Sym    5.7846 eV  214.33 nm  f=0.0132  <S**2>=7.101
     95A ->101A        0.13415
     96A ->109A        0.11552
     87B -> 97B       -0.17816
     92B ->100B        0.50894
     92B ->101B        0.11565
     92B ->102B       -0.10502
     93B ->100B        0.38543
     93B ->101B        0.11271
     93B ->102B        0.48501
     93B ->103B       -0.25552
     93B ->111B       -0.14732
 
 Excited state symmetry could not be determined.
 Excited State 105:  5.227-?Sym    5.7992 eV  213.80 nm  f=0.0983  <S**2>=6.581
     91A -> 99A        0.12085
     92A ->100A       -0.15832
     95A ->100A        0.35194
     85B -> 94B       -0.12438
     86B -> 95B        0.11231
     87B -> 97B        0.34010
     87B -> 98B        0.14774
     87B ->101B       -0.10662
     88B -> 97B        0.39684
     88B -> 98B        0.17572
     88B ->101B       -0.12688
     92B ->101B        0.41645
     93B ->100B        0.17095
     93B ->102B        0.25096
     93B ->103B        0.11075
 
 Excited state symmetry could not be determined.
 Excited State 106:  5.397-?Sym    5.8037 eV  213.63 nm  f=0.0010  <S**2>=7.033
     85A -> 98A        0.18117
     95A ->101A        0.14142
     88B -> 97B       -0.22812
     89B -> 99B       -0.14739
     90B -> 98B        0.12547
     90B ->101B       -0.10074
     92B ->100B        0.24740
     92B ->101B        0.14340
     92B ->103B        0.22152
     93B ->103B        0.66966
     93B ->106B       -0.20328
     93B ->111B        0.16666
     93B ->112B       -0.14337
 
 Excited state symmetry could not be determined.
 Excited State 107:  5.490-?Sym    5.8297 eV  212.68 nm  f=0.0075  <S**2>=7.286
     95A ->101A       -0.28189
     97A ->109A       -0.11616
     92B ->100B       -0.47716
     92B ->101B       -0.32316
     92B ->102B        0.13769
     93B ->100B        0.32489
     93B ->102B        0.52347
     93B ->103B        0.16519
 
 Excited state symmetry could not be determined.
 Excited State 108:  5.182-?Sym    5.8546 eV  211.77 nm  f=0.0148  <S**2>=6.463
     96A ->111A        0.10913
     97A ->104A       -0.11339
     97A ->105A        0.20721
     97A ->109A        0.19446
     97A ->111A        0.85028
     97A ->112A       -0.10417
     97A ->114A       -0.11115
     97A ->117A       -0.23840
     97A ->119A       -0.14217
 
 Excited state symmetry could not be determined.
 Excited State 109:  5.221-?Sym    5.8820 eV  210.79 nm  f=0.0094  <S**2>=6.565
     95A ->101A        0.59588
     95A ->102A       -0.16723
     95A ->104A        0.11641
     95A ->107A       -0.13804
     96A ->109A        0.13415
     97A ->109A        0.19086
     97A ->111A       -0.11969
     97A ->115A       -0.24190
     92B ->100B       -0.34717
     92B ->101B       -0.12351
     93B ->102B        0.30190
     93B ->104B        0.10472
     93B ->108B       -0.11996
     93B ->109B       -0.19433
     93B ->112B        0.11810
     93B ->113B       -0.11676
 
 Excited state symmetry could not be determined.
 Excited State 110:  5.190-?Sym    5.8861 eV  210.64 nm  f=0.0002  <S**2>=6.484
     96A ->111A        0.12786
     97A ->108A       -0.21715
     97A ->110A       -0.29826
     97A ->112A       -0.44603
     97A ->113A        0.68479
     97A ->114A        0.18751
     97A ->116A        0.10898
     97A ->118A       -0.21252
 
 Excited state symmetry could not be determined.
 Excited State 111:  5.367-?Sym    5.8977 eV  210.22 nm  f=0.0018  <S**2>=6.951
     95A ->101A        0.28295
     97A ->109A        0.12428
     97A ->112A        0.12824
     97A ->115A       -0.22964
     92B ->100B       -0.20789
     93B ->100B        0.21420
     93B ->101B        0.17807
     93B ->102B       -0.33566
     93B ->104B       -0.24772
     93B ->105B       -0.11965
     93B ->108B        0.19304
     93B ->109B        0.38684
     93B ->111B       -0.17492
     93B ->112B       -0.21157
     93B ->113B        0.23314
     93B ->119B       -0.13159
     93B ->120B        0.13240
     93B ->122B       -0.11234
     93B ->129B        0.17415
 
 Excited state symmetry could not be determined.
 Excited State 112:  5.236-?Sym    5.9201 eV  209.43 nm  f=0.0017  <S**2>=6.604
     85A -> 98A       -0.11694
     95A ->103A        0.10059
     96A ->104A       -0.11917
     96A ->105A        0.20836
     96A ->111A        0.70230
     96A ->112A       -0.10409
     96A ->117A       -0.23264
     96A ->119A       -0.15119
     97A ->112A        0.16306
     97A ->113A       -0.13466
     97A ->115A       -0.13217
     92B ->103B        0.32070
 
 Excited state symmetry could not be determined.
 Excited State 113:  5.362-?Sym    5.9356 eV  208.88 nm  f=0.0006  <S**2>=6.939
     85A -> 98A       -0.29728
     91A ->100A        0.10072
     94A ->100A       -0.11482
     95A ->103A        0.18835
     96A ->105A       -0.10136
     96A ->111A       -0.36259
     96A ->114A        0.10229
     97A ->115A        0.17030
     86B -> 97B       -0.15489
     87B -> 97B        0.13110
     90B ->103B        0.15284
     92B ->103B        0.60637
     92B ->106B       -0.11859
     93B ->111B       -0.13419
 
 Excited state symmetry could not be determined.
 Excited State 114:  5.182-?Sym    5.9428 eV  208.63 nm  f=0.0051  <S**2>=6.463
     96A ->108A       -0.26246
     96A ->110A       -0.28508
     96A ->111A       -0.12385
     96A ->112A       -0.41129
     96A ->113A        0.68647
     96A ->114A        0.18109
     96A ->115A       -0.10716
     96A ->116A        0.14942
     96A ->118A       -0.24889
 
 Excited state symmetry could not be determined.
 Excited State 115:  5.208-?Sym    5.9484 eV  208.43 nm  f=0.0041  <S**2>=6.530
     95A ->101A        0.34703
     96A ->109A        0.12021
     96A ->111A        0.20646
     96A ->117A       -0.11981
     97A ->112A       -0.25848
     97A ->113A       -0.14138
     97A ->115A        0.76455
 
 Excited state symmetry could not be determined.
 Excited State 116:  5.326-?Sym    5.9565 eV  208.15 nm  f=0.0004  <S**2>=6.841
     85A -> 98A       -0.10377
     87A ->100A        0.10010
     91A ->100A       -0.24091
     83B -> 97B        0.11257
     86B -> 97B        0.76208
     86B -> 98B        0.26956
     86B ->101B       -0.17526
     87B -> 97B       -0.15992
     88B -> 97B        0.13170
     92B ->103B        0.20031
 
 Excited state symmetry could not be determined.
 Excited State 117:  5.124-?Sym    5.9798 eV  207.34 nm  f=0.0043  <S**2>=6.313
     85A -> 98A        0.80578
     86A -> 98A        0.28660
     94A ->100A       -0.10936
     96A ->115A       -0.11156
     90B ->101B        0.11136
     92B ->103B        0.23067
     93B ->103B       -0.25739
     93B ->114B        0.13108
 
 Excited state symmetry could not be determined.
 Excited State 118:  5.294-?Sym    5.9920 eV  206.92 nm  f=0.0022  <S**2>=6.756
     85A -> 98A        0.13163
     94A ->101A       -0.26688
     94A ->102A        0.11204
     95A ->101A        0.11392
     96A ->109A       -0.21311
     96A ->112A       -0.28178
     96A ->115A        0.71193
     96A ->122A        0.11368
     91B ->100B        0.20026
     91B ->101B        0.19319
     91B ->102B       -0.12233
 
 Excited state symmetry could not be determined.
 Excited State 119:  5.108-?Sym    6.0168 eV  206.06 nm  f=0.0031  <S**2>=6.272
     94A ->100A       -0.48291
     94A ->101A        0.10426
     96A ->111A        0.14227
     91B ->100B       -0.11384
     91B ->101B        0.77639
     92B ->103B       -0.12516
 
 Excited state symmetry could not be determined.
 Excited State 120:  5.471-?Sym    6.0326 eV  205.53 nm  f=0.0069  <S**2>=7.232
     94A ->100A        0.15274
     94A ->101A       -0.28922
     96A ->112A        0.14593
     96A ->115A       -0.43434
     97A ->115A        0.12914
     91B ->100B        0.62159
     91B ->101B        0.21329
     91B ->102B       -0.31411
 
 Excited state symmetry could not be determined.
 Excited State 121:  5.397-?Sym    6.0927 eV  203.50 nm  f=0.0120  <S**2>=7.032
     97A ->115A       -0.12687
     97A ->116A        0.12000
     97A ->117A       -0.10045
     85B -> 97B       -0.15894
     90B -> 97B       -0.12283
     90B -> 98B       -0.11392
     90B ->100B       -0.10713
     90B ->101B        0.67336
     92B ->100B        0.14039
     92B ->101B       -0.14069
     92B ->102B        0.15813
     93B ->103B        0.26612
     93B ->114B       -0.35379
 
 Excited state symmetry could not be determined.
 Excited State 122:  5.184-?Sym    6.1209 eV  202.56 nm  f=0.0028  <S**2>=6.467
     94A ->101A       -0.27546
     96A ->116A       -0.17590
     97A ->110A        0.10204
     97A ->116A        0.74588
     97A ->117A       -0.15602
     97A ->118A        0.26099
     97A ->121A        0.16131
     90B ->101B       -0.14100
     91B ->100B       -0.18410
 
 Excited state symmetry could not be determined.
 Excited State 123:  5.167-?Sym    6.1286 eV  202.30 nm  f=0.0025  <S**2>=6.425
     94A ->101A        0.60882
     94A ->102A       -0.17421
     94A ->104A        0.14184
     94A ->107A       -0.11616
     96A ->115A        0.19795
     97A ->116A        0.30228
     97A ->117A        0.12764
     97A ->118A        0.11956
     91B ->100B        0.42512
     91B ->102B       -0.18949
 
 Excited state symmetry could not be determined.
 Excited State 124:  5.265-?Sym    6.1329 eV  202.16 nm  f=0.0023  <S**2>=6.680
     86A -> 98A       -0.24598
     87A -> 99A       -0.26892
     92A ->100A       -0.33207
     92A ->104A        0.11933
     93A ->100A       -0.10508
     93A ->103A        0.10123
     97A ->116A        0.13937
     82B -> 94B       -0.22705
     83B -> 95B        0.24858
     85B -> 97B        0.12996
     87B ->103B       -0.16028
     90B ->100B        0.24717
     92B ->100B        0.12345
     92B ->102B        0.47547
     93B ->103B       -0.12171
     93B ->107B       -0.15005
 
 Excited state symmetry could not be determined.
 Excited State 125:  5.049-?Sym    6.1357 eV  202.07 nm  f=0.0003  <S**2>=6.123
     84B -> 94B        0.12562
     84B -> 96B        0.96794
 
 Excited state symmetry could not be determined.
 Excited State 126:  5.278-?Sym    6.1378 eV  202.00 nm  f=0.0026  <S**2>=6.715
     85A -> 98A       -0.13182
     86A -> 98A        0.20112
     87A -> 99A        0.22983
     92A ->100A        0.26639
     93A ->103A       -0.11520
     82B -> 94B        0.19653
     83B -> 95B       -0.20923
     84B -> 96B        0.15503
     87B ->103B        0.11856
     90B ->100B        0.32188
     90B ->102B       -0.13059
     92B ->100B        0.12770
     92B ->102B        0.60542
     93B ->107B       -0.14644
 
 Excited state symmetry could not be determined.
 Excited State 127:  5.270-?Sym    6.1474 eV  201.69 nm  f=0.0061  <S**2>=6.693
     94A ->101A       -0.13118
     97A ->111A        0.23186
     97A ->116A        0.11065
     97A ->117A        0.61699
     97A ->119A        0.15280
     97A ->120A        0.17670
     97A ->123A        0.11769
     85B -> 97B        0.14525
     90B ->101B        0.12111
     92B ->102B       -0.12301
     92B ->104B       -0.17207
     93B ->104B       -0.14966
     93B ->105B        0.20303
     93B ->107B       -0.15826
     93B ->111B        0.13662
     93B ->112B       -0.12903
     93B ->114B       -0.24822
 
 Excited state symmetry could not be determined.
 Excited State 128:  5.387-?Sym    6.1568 eV  201.38 nm  f=0.0006  <S**2>=7.005
     94A ->101A        0.10143
     97A ->117A       -0.10723
     93B ->104B        0.18507
     93B ->105B        0.83685
     93B ->108B        0.13424
     93B ->109B        0.34859
 
 Excited state symmetry could not be determined.
 Excited State 129:  5.316-?Sym    6.1591 eV  201.30 nm  f=0.0044  <S**2>=6.814
     96A ->116A        0.26510
     96A ->118A        0.11492
     97A ->111A        0.11061
     97A ->116A        0.14525
     97A ->117A        0.40631
     97A ->119A        0.11738
     97A ->120A        0.12799
     87B -> 97B        0.10849
     88B -> 97B        0.14557
     89B ->101B        0.11521
     90B ->100B        0.10061
     91B ->100B       -0.10324
     92B ->102B        0.13675
     92B ->104B        0.27378
     93B ->103B        0.16317
     93B ->104B        0.30698
     93B ->107B        0.32688
     93B ->111B       -0.22312
     93B ->112B        0.19386
     93B ->114B        0.17049
 
 Excited state symmetry could not be determined.
 Excited State 130:  5.390-?Sym    6.1686 eV  200.99 nm  f=0.0236  <S**2>=7.014
     84A -> 98A        0.10193
     92A ->100A       -0.12136
     97A ->116A       -0.13189
     85B -> 97B        0.14755
     87B -> 97B       -0.13428
     88B -> 97B       -0.19070
     88B -> 98B        0.13037
     92B ->104B       -0.34304
     93B ->103B        0.15578
     93B ->104B       -0.23818
     93B ->105B        0.18978
     93B ->107B        0.52330
     93B ->110B       -0.17111
     93B ->111B       -0.19785
     93B ->112B        0.25030
     93B ->114B        0.11074
 
 Excited state symmetry could not be determined.
 Excited State 131:  5.218-?Sym    6.1760 eV  200.75 nm  f=0.0007  <S**2>=6.556
     96A ->110A        0.11113
     96A ->114A       -0.10629
     96A ->116A        0.76354
     96A ->118A        0.27078
     96A ->121A        0.17729
     97A ->116A        0.20098
     97A ->117A       -0.19783
     92B ->104B       -0.10502
     93B ->104B       -0.10458
     93B ->107B       -0.20943
 
 Excited state symmetry could not be determined.
 Excited State 132:  5.352-?Sym    6.1909 eV  200.27 nm  f=0.0046  <S**2>=6.912
     96A ->111A       -0.10600
     96A ->116A        0.16765
     96A ->117A       -0.26756
     96A ->120A       -0.11277
     97A ->116A        0.15607
     85B -> 97B       -0.20531
     89B ->101B       -0.19023
     92B ->102B        0.13633
     92B ->106B       -0.13138
     93B ->103B       -0.22962
     93B ->104B       -0.13379
     93B ->106B       -0.36385
     93B ->107B        0.45391
     93B ->110B       -0.14890
     93B ->111B        0.20586
     93B ->112B       -0.21683
     93B ->118B       -0.10585
 
 Excited state symmetry could not be determined.
 Excited State 133:  5.310-?Sym    6.2010 eV  199.94 nm  f=0.0021  <S**2>=6.799
     84A -> 98A        0.18964
     92A ->100A        0.15295
     93A ->103A       -0.11231
     94A ->100A       -0.15278
     96A ->111A        0.11632
     96A ->117A        0.27668
     97A ->117A       -0.18644
     82B -> 97B        0.11622
     85B -> 97B        0.44078
     87B -> 97B        0.13388
     87B -> 98B       -0.22202
     87B ->103B       -0.13664
     88B -> 98B       -0.14087
     89B ->100B        0.11370
     89B ->101B       -0.25739
     92B ->104B        0.13164
     93B ->104B        0.12285
     93B ->107B        0.22011
     93B ->110B       -0.13627
     93B ->112B       -0.14223
     93B ->114B       -0.23127
 
 Excited state symmetry could not be determined.
 Excited State 134:  5.237-?Sym    6.2165 eV  199.44 nm  f=0.0006  <S**2>=6.606
     84A -> 98A       -0.19078
     93A ->103A        0.11232
     96A ->109A        0.13303
     96A ->111A        0.23290
     96A ->117A        0.65148
     96A ->119A        0.11595
     96A ->120A        0.21498
     97A ->117A        0.10002
     85B -> 97B       -0.28992
     87B -> 97B       -0.10371
     87B -> 98B        0.19638
     87B ->103B        0.12125
     89B ->101B       -0.21319
 
 Excited state symmetry could not be determined.
 Excited State 135:  5.362-?Sym    6.2218 eV  199.27 nm  f=0.0132  <S**2>=6.939
     94A ->100A        0.26131
     94A ->101A        0.12596
     96A ->117A        0.16502
     97A ->118A        0.12107
     87B -> 97B        0.11171
     87B -> 98B       -0.13810
     88B -> 98B        0.10994
     89B ->100B       -0.19081
     89B ->101B        0.52164
     91B ->100B       -0.12788
     91B ->101B        0.11362
     92B ->103B        0.16072
     92B ->111B       -0.15432
     92B ->112B        0.13788
     93B ->103B       -0.21979
     93B ->106B       -0.18647
     93B ->107B        0.13244
     93B ->111B        0.23998
     93B ->112B       -0.24597
     93B ->114B       -0.16898
 
 Excited state symmetry could not be determined.
 Excited State 136:  5.282-?Sym    6.2303 eV  199.00 nm  f=0.0011  <S**2>=6.724
     92A ->100A       -0.20439
     92A ->103A       -0.10481
     93A ->100A        0.13435
     85B -> 97B        0.21066
     86B -> 97B       -0.15675
     86B -> 98B        0.12497
     87B -> 97B       -0.36100
     87B -> 98B        0.52703
     87B ->101B       -0.12717
     87B ->103B        0.14981
     92B ->103B        0.10437
     92B ->104B        0.14184
     93B ->104B        0.37890
     93B ->112B       -0.14711
     93B ->114B       -0.13776
 
 Excited state symmetry could not be determined.
 Excited State 137:  5.288-?Sym    6.2407 eV  198.67 nm  f=0.0127  <S**2>=6.741
     84A -> 98A        0.20058
     85A -> 98A       -0.13715
     85A -> 99A        0.19470
     97A ->119A       -0.22481
     88B -> 97B       -0.22960
     88B -> 98B        0.33570
     90B ->100B       -0.26474
     90B ->101B        0.25212
     90B ->102B        0.11146
     93B ->104B        0.34096
     93B ->106B       -0.16586
     93B ->110B        0.11900
     93B ->114B        0.34253
 
 Excited state symmetry could not be determined.
 Excited State 138:  5.213-?Sym    6.2444 eV  198.55 nm  f=0.0052  <S**2>=6.543
     84A -> 98A       -0.11605
     85A -> 99A       -0.27764
     93A ->100A       -0.13073
     97A ->119A        0.15747
     85B -> 97B       -0.12633
     86B -> 97B        0.10272
     86B -> 98B       -0.10149
     87B -> 98B       -0.10616
     88B -> 97B       -0.34727
     88B -> 98B        0.53386
     88B ->101B       -0.12718
     89B ->101B       -0.12713
     90B ->100B        0.21564
     90B ->101B       -0.13044
     90B ->102B       -0.10025
     93B ->104B        0.24057
     93B ->105B       -0.10008
     93B ->114B       -0.21642
 
 Excited state symmetry could not be determined.
 Excited State 139:  5.075-?Sym    6.2491 eV  198.40 nm  f=0.0017  <S**2>=6.188
     85A -> 99A        0.86415
     86A -> 99A        0.27504
     97A ->119A        0.16070
     88B -> 98B        0.11064
     90B ->100B        0.17490
     93B ->114B       -0.11340
 
 Excited state symmetry could not be determined.
 Excited State 140:  5.234-?Sym    6.2559 eV  198.19 nm  f=0.0034  <S**2>=6.599
     84A -> 98A       -0.28491
     85A -> 99A        0.16502
     95A ->103A       -0.16992
     96A ->117A       -0.16708
     97A ->112A       -0.14009
     97A ->113A        0.15280
     97A ->116A       -0.26834
     97A ->117A        0.10888
     97A ->118A        0.55147
     97A ->119A       -0.17628
     85B -> 97B        0.13290
     89B ->100B        0.10369
     89B ->101B       -0.15028
     90B ->100B       -0.17593
     90B ->101B       -0.13106
     90B ->102B        0.11255
     92B ->102B        0.13686
     92B ->103B        0.11922
 
 Excited state symmetry could not be determined.
 Excited State 141:  5.320-?Sym    6.2635 eV  197.95 nm  f=0.0028  <S**2>=6.826
     84A -> 98A       -0.31425
     97A ->117A        0.15349
     97A ->119A       -0.43421
     97A ->120A       -0.11593
     97A ->122A        0.13229
     85B -> 97B        0.12889
     90B ->100B        0.48003
     90B ->101B        0.23199
     90B ->102B       -0.28077
     92B ->102B       -0.31845
     92B ->105B        0.16333
 
 Excited state symmetry could not be determined.
 Excited State 142:  5.210-?Sym    6.2681 eV  197.80 nm  f=0.0010  <S**2>=6.535
     84A -> 98A        0.47601
     96A ->116A       -0.11632
     97A ->116A       -0.14407
     97A ->118A        0.52156
     97A ->119A        0.17089
     85B -> 97B       -0.21350
     89B ->101B       -0.11326
     90B ->100B        0.24156
     90B ->101B        0.19535
     90B ->102B       -0.15757
     92B ->102B       -0.21165
     93B ->106B       -0.12943
     93B ->114B        0.13694
 
 Excited state symmetry could not be determined.
 Excited State 143:  5.217-?Sym    6.2807 eV  197.40 nm  f=0.0142  <S**2>=6.553
     84A -> 98A       -0.40579
     95A ->103A        0.25279
     95A ->106A       -0.12754
     96A ->116A        0.10829
     96A ->118A       -0.10575
     97A ->117A       -0.13505
     97A ->118A        0.22233
     97A ->119A        0.49143
     97A ->122A       -0.13460
     85B -> 97B        0.24247
     89B ->101B        0.10021
     90B ->101B        0.16818
     92B ->103B       -0.13357
     92B ->106B       -0.13717
     93B ->106B       -0.15538
     93B ->114B        0.13939
 
 Excited state symmetry could not be determined.
 Excited State 144:  5.287-?Sym    6.2974 eV  196.88 nm  f=0.0067  <S**2>=6.738
     84A -> 98A        0.19548
     95A ->103A        0.44167
     95A ->106A       -0.16435
     95A ->110A       -0.14269
     96A ->116A        0.15785
     97A ->114A        0.13188
     97A ->118A        0.25506
     97A ->119A       -0.32091
     85B -> 97B       -0.13860
     88B -> 98B       -0.10297
     89B ->101B        0.15863
     90B ->101B       -0.13987
     92B ->103B       -0.23419
     92B ->104B       -0.17281
     92B ->106B       -0.16273
     92B ->111B        0.11847
     92B ->112B       -0.11428
     93B ->104B        0.16600
     93B ->114B       -0.16981
 
 Excited state symmetry could not be determined.
 Excited State 145:  5.397-?Sym    6.3104 eV  196.48 nm  f=0.0012  <S**2>=7.031
     93A ->100A       -0.11747
     93A ->103A        0.15925
     95A ->101A       -0.10570
     95A ->103A        0.21663
     95A ->104A        0.17420
     96A ->118A        0.16859
     97A ->119A       -0.13335
     85B -> 97B        0.23008
     87B -> 98B        0.15551
     87B ->103B        0.10204
     88B -> 97B       -0.11294
     88B -> 98B        0.16450
     88B ->103B       -0.16520
     90B ->104B        0.10344
     92B ->104B        0.46749
     93B ->104B       -0.41120
     93B ->105B        0.10257
     93B ->108B       -0.13786
 
 Excited state symmetry could not be determined.
 Excited State 146:  5.313-?Sym    6.3131 eV  196.39 nm  f=0.0002  <S**2>=6.807
     91A ->100A       -0.29526
     92A ->103A       -0.11959
     93A ->100A        0.37602
     93A ->103A       -0.13631
     96A ->118A       -0.21733
     86B -> 97B       -0.27445
     86B -> 98B        0.22699
     87B -> 98B       -0.26081
     88B -> 98B        0.33321
     88B ->103B        0.28145
     92B ->104B        0.22690
     93B ->104B       -0.16393
 
 Excited state symmetry could not be determined.
 Excited State 147:  5.281-?Sym    6.3177 eV  196.25 nm  f=0.0007  <S**2>=6.723
     84A -> 98A       -0.28880
     91A ->100A       -0.11444
     93A ->100A        0.13220
     93A ->103A       -0.13855
     94A ->103A       -0.14152
     94A ->110A        0.11399
     95A ->103A        0.15376
     96A ->112A       -0.15657
     96A ->113A        0.17887
     96A ->116A       -0.25539
     96A ->118A        0.57582
     97A ->114A        0.10192
     97A ->119A       -0.12388
     86B -> 97B       -0.11190
     86B -> 98B        0.10447
     87B -> 98B       -0.10414
     88B ->103B        0.10647
     91B ->103B        0.12257
     92B ->104B       -0.14661
     93B ->104B        0.11858
 
 Excited state symmetry could not be determined.
 Excited State 148:  5.363-?Sym    6.3343 eV  195.74 nm  f=0.0022  <S**2>=6.942
     95A ->103A        0.12856
     96A ->115A       -0.10245
     96A ->119A       -0.36261
     96A ->122A        0.10601
     97A ->119A        0.11267
     92B ->106B        0.22610
     93B -> 97B        0.10579
     93B ->106B        0.31957
     93B ->107B        0.16813
     93B ->108B        0.19444
     93B ->111B        0.26466
     93B ->112B       -0.12125
     93B ->117B       -0.14804
     93B ->118B        0.51040
 
 Excited state symmetry could not be determined.
 Excited State 149:  5.242-?Sym    6.3398 eV  195.57 nm  f=0.0019  <S**2>=6.620
     95A ->102A        0.18271
     96A ->115A        0.11405
     96A ->117A       -0.19177
     96A ->119A        0.73098
     96A ->120A        0.12907
     96A ->122A       -0.20095
     92B ->106B        0.12262
     93B ->106B        0.11277
     93B ->108B        0.10252
     93B ->111B        0.14781
     93B ->118B        0.26064
 
 Excited state symmetry could not be determined.
 Excited State 150:  5.300-?Sym    6.3495 eV  195.27 nm  f=0.0010  <S**2>=6.773
     95A ->101A       -0.20937
     95A ->102A       -0.19400
     95A ->104A        0.19710
     95A ->107A       -0.20820
     96A ->118A       -0.30882
     97A ->117A       -0.11144
     97A ->119A       -0.19259
     97A ->120A        0.55270
     97A ->122A       -0.21734
     97A ->123A        0.14591
     92B ->106B        0.16689
     93B ->106B        0.15810
     93B ->118B       -0.14249
 SavETr:  write IOETrn=   770 NScale= 10 NData=  16 NLR=1 NState=  150 LETran=    2710.

 **********************************************************************

            Population analysis using the SCF Density.

 **********************************************************************

 Alpha  occ. eigenvalues -- -277.53187-256.04821 -32.86701 -30.04175 -28.53711
 Alpha  occ. eigenvalues --  -28.51782 -28.51640 -25.92211 -25.90019 -25.89997
 Alpha  occ. eigenvalues --  -10.23122 -10.21742 -10.21698 -10.21584 -10.21573
 Alpha  occ. eigenvalues --  -10.21542 -10.21532 -10.21531 -10.21490 -10.21391
 Alpha  occ. eigenvalues --  -10.19169 -10.17936 -10.17815 -10.17763 -10.17692
 Alpha  occ. eigenvalues --  -10.16960 -10.16908 -10.16886 -10.16843 -10.16797
 Alpha  occ. eigenvalues --   -3.77440  -3.54950  -2.48552  -2.44223  -2.44068
 Alpha  occ. eigenvalues --   -2.36019  -2.30995  -2.30966  -0.95285  -0.93588
 Alpha  occ. eigenvalues --   -0.90338  -0.89163  -0.79061  -0.76471  -0.76213
 Alpha  occ. eigenvalues --   -0.76145  -0.72800  -0.71734  -0.71704  -0.71233
 Alpha  occ. eigenvalues --   -0.60572  -0.59805  -0.58691  -0.58475  -0.58207
 Alpha  occ. eigenvalues --   -0.56889  -0.55373  -0.55031  -0.54944  -0.54865
 Alpha  occ. eigenvalues --   -0.53522  -0.49928  -0.47401  -0.45492  -0.45126
 Alpha  occ. eigenvalues --   -0.44241  -0.44126  -0.43623  -0.43370  -0.42202
 Alpha  occ. eigenvalues --   -0.42176  -0.41910  -0.41782  -0.41427  -0.40731
 Alpha  occ. eigenvalues --   -0.40591  -0.39864  -0.39646  -0.38410  -0.38394
 Alpha  occ. eigenvalues --   -0.38113  -0.36738  -0.36628  -0.35548  -0.34381
 Alpha  occ. eigenvalues --   -0.34016  -0.33953  -0.32678  -0.31116  -0.31003
 Alpha  occ. eigenvalues --   -0.30206  -0.29991  -0.29969  -0.26238  -0.25133
 Alpha  occ. eigenvalues --   -0.20454  -0.20240
 Alpha virt. eigenvalues --   -0.10062  -0.09479  -0.01779  -0.00945   0.00066
 Alpha virt. eigenvalues --    0.00703   0.01455   0.01785   0.01989   0.02089
 Alpha virt. eigenvalues --    0.02141   0.02673   0.03092   0.03260   0.03355
 Alpha virt. eigenvalues --    0.03399   0.03552   0.03867   0.04414   0.04746
 Alpha virt. eigenvalues --    0.04864   0.04989   0.05525   0.05869   0.06106
 Alpha virt. eigenvalues --    0.06705   0.07277   0.07331   0.07602   0.07665
 Alpha virt. eigenvalues --    0.07951   0.08150   0.08808   0.08853   0.09720
 Alpha virt. eigenvalues --    0.10051   0.10079   0.10581   0.10967   0.11090
 Alpha virt. eigenvalues --    0.11583   0.12091   0.12368   0.12625   0.12729
 Alpha virt. eigenvalues --    0.13307   0.13364   0.13530   0.14016   0.14846
 Alpha virt. eigenvalues --    0.14937   0.15059   0.15613   0.15658   0.15810
 Alpha virt. eigenvalues --    0.16028   0.16193   0.16511   0.16903   0.16937
 Alpha virt. eigenvalues --    0.17027   0.17610   0.17676   0.17768   0.18148
 Alpha virt. eigenvalues --    0.18237   0.18450   0.18975   0.18993   0.19663
 Alpha virt. eigenvalues --    0.19796   0.19979   0.20315   0.20547   0.20576
 Alpha virt. eigenvalues --    0.20718   0.21051   0.21186   0.21408   0.21561
 Alpha virt. eigenvalues --    0.21970   0.22085   0.22242   0.22351   0.22670
 Alpha virt. eigenvalues --    0.22786   0.23151   0.23399   0.23632   0.23637
 Alpha virt. eigenvalues --    0.23765   0.24111   0.24311   0.24392   0.24820
 Alpha virt. eigenvalues --    0.24874   0.25287   0.25486   0.25869   0.26316
 Alpha virt. eigenvalues --    0.26423   0.26558   0.26659   0.26917   0.27524
 Alpha virt. eigenvalues --    0.27759   0.27968   0.28298   0.28798   0.28987
 Alpha virt. eigenvalues --    0.29409   0.29629   0.29937   0.30009   0.30963
 Alpha virt. eigenvalues --    0.31251   0.32014   0.32281   0.32645   0.33211
 Alpha virt. eigenvalues --    0.33607   0.34989   0.35387   0.35765   0.36042
 Alpha virt. eigenvalues --    0.36905   0.37151   0.37250   0.37855   0.38585
 Alpha virt. eigenvalues --    0.38846   0.39210   0.39746   0.39930   0.40538
 Alpha virt. eigenvalues --    0.40938   0.41232   0.42466   0.42722   0.43415
 Alpha virt. eigenvalues --    0.44055   0.44363   0.45322   0.45480   0.45949
 Alpha virt. eigenvalues --    0.46322   0.47076   0.47662   0.49425   0.49940
 Alpha virt. eigenvalues --    0.50152   0.51691   0.52734   0.52990   0.54270
 Alpha virt. eigenvalues --    0.55907   0.56293   0.56767   0.57243   0.58092
 Alpha virt. eigenvalues --    0.58746   0.59963   0.60949   0.61068   0.61883
 Alpha virt. eigenvalues --    0.62601   0.62947   0.63260   0.63769   0.64218
 Alpha virt. eigenvalues --    0.64397   0.64525   0.64849   0.65397   0.65683
 Alpha virt. eigenvalues --    0.66008   0.66676   0.67078   0.67543   0.67727
 Alpha virt. eigenvalues --    0.68239   0.68294   0.69284   0.69426   0.69916
 Alpha virt. eigenvalues --    0.70213   0.70489   0.70669   0.71183   0.71602
 Alpha virt. eigenvalues --    0.72251   0.72386   0.72801   0.72984   0.73177
 Alpha virt. eigenvalues --    0.73609   0.73882   0.74323   0.74501   0.75482
 Alpha virt. eigenvalues --    0.75577   0.76017   0.76207   0.76431   0.76781
 Alpha virt. eigenvalues --    0.76971   0.77239   0.78019   0.78799   0.79706
 Alpha virt. eigenvalues --    0.80717   0.81439   0.81503   0.82141   0.82500
 Alpha virt. eigenvalues --    0.83015   0.83087   0.83400   0.84538   0.85886
 Alpha virt. eigenvalues --    0.86079   0.87429   0.88036   0.89450   0.89820
 Alpha virt. eigenvalues --    0.90580   0.91373   0.93718   0.94944   0.95847
 Alpha virt. eigenvalues --    0.96275   0.98083   0.99018   0.99307   1.00967
 Alpha virt. eigenvalues --    1.03176   1.03570   1.04029   1.04941   1.05551
 Alpha virt. eigenvalues --    1.05756   1.06035   1.06951   1.07927   1.08473
 Alpha virt. eigenvalues --    1.08631   1.08873   1.09819   1.10981   1.11129
 Alpha virt. eigenvalues --    1.11688   1.12376   1.12921   1.16101   1.16968
 Alpha virt. eigenvalues --    1.17984   1.20197   1.20526   1.21508   1.25137
 Alpha virt. eigenvalues --    1.26032   1.27064   1.27373   1.27907   1.28471
 Alpha virt. eigenvalues --    1.29353   1.35604   1.37483   1.38065   1.38213
 Alpha virt. eigenvalues --    1.42127   1.42970   1.43593   1.45389   1.47113
 Alpha virt. eigenvalues --    1.49581   1.50754   1.52602   1.54813   1.55758
 Alpha virt. eigenvalues --    1.56974   1.57377   1.59668   1.59984   1.60644
 Alpha virt. eigenvalues --    1.61345   1.62536   1.62908   1.63547   1.64390
 Alpha virt. eigenvalues --    1.64820   1.67856   1.68129   1.68899   1.69238
 Alpha virt. eigenvalues --    1.69422   1.70105   1.70759   1.71204   1.71625
 Alpha virt. eigenvalues --    1.71799   1.71922   1.73049   1.73648   1.73894
 Alpha virt. eigenvalues --    1.75384   1.77235   1.78113   1.80758   1.81716
 Alpha virt. eigenvalues --    1.81823   1.82300   1.83343   1.85737   1.86135
 Alpha virt. eigenvalues --    1.86999   1.89345   1.91116   1.92748   1.94992
 Alpha virt. eigenvalues --    1.95395   1.96531   1.97131   1.98650   1.98817
 Alpha virt. eigenvalues --    1.99588   1.99824   2.01034   2.01743   2.02046
 Alpha virt. eigenvalues --    2.03143   2.04315   2.06387   2.07517   2.08020
 Alpha virt. eigenvalues --    2.08556   2.09010   2.09686   2.10299   2.11390
 Alpha virt. eigenvalues --    2.11670   2.12709   2.15311   2.15883   2.15957
 Alpha virt. eigenvalues --    2.18280   2.19463   2.19664   2.20962   2.21507
 Alpha virt. eigenvalues --    2.22291   2.22628   2.25304   2.25630   2.25955
 Alpha virt. eigenvalues --    2.26217   2.28465   2.28731   2.31601   2.32666
 Alpha virt. eigenvalues --    2.33641   2.34286   2.36931   2.37654   2.38061
 Alpha virt. eigenvalues --    2.40851   2.41357   2.47629   2.50530   2.56181
 Alpha virt. eigenvalues --    2.59334   2.60552   2.61115   2.61517   2.62151
 Alpha virt. eigenvalues --    2.62467   2.63237   2.64659   2.76802   2.77504
 Alpha virt. eigenvalues --    2.78753   2.78936   2.79871   2.80538   2.80774
 Alpha virt. eigenvalues --    2.82353   2.83392   2.84321   2.84689   2.85251
 Alpha virt. eigenvalues --    2.86041   2.88665   2.89866   2.95620   2.96466
 Alpha virt. eigenvalues --    2.98379   3.01017   3.01402   3.03404   3.04218
 Alpha virt. eigenvalues --    3.05732   3.06720   3.08444   3.08770   3.09307
 Alpha virt. eigenvalues --    3.10590   3.11346   3.12127   3.14031   3.14946
 Alpha virt. eigenvalues --    3.15535   3.16012   3.16974   3.17657   3.18432
 Alpha virt. eigenvalues --    3.20095   3.20804   3.22615   3.24016   3.24494
 Alpha virt. eigenvalues --    3.24557   3.25406   3.26682   3.28360   3.28552
 Alpha virt. eigenvalues --    3.28737   3.29007   3.29396   3.30838   3.31455
 Alpha virt. eigenvalues --    3.34578   3.39795   3.42077   3.43220   3.43449
 Alpha virt. eigenvalues --    3.47927   3.50923   3.54028   3.62596   3.63341
 Alpha virt. eigenvalues --    3.63418   3.66953   3.68695   3.71085   3.71168
 Alpha virt. eigenvalues --    3.77943   3.80358   3.82379   3.87821   3.88773
 Alpha virt. eigenvalues --    3.89755   3.92302   3.92444   3.93179   3.93909
 Alpha virt. eigenvalues --    3.94941   3.97275   4.37324   4.50386   4.50874
 Alpha virt. eigenvalues --    4.55853   4.58498   4.60037   5.78993   5.83515
 Alpha virt. eigenvalues --    5.93330   5.96304   5.99535   6.39566   6.40238
 Alpha virt. eigenvalues --    6.58572   6.73376   6.74018   8.07497   8.12007
 Alpha virt. eigenvalues --    8.38089   8.42388   8.54351   8.95434  23.49010
 Alpha virt. eigenvalues --   23.52590  23.57310  23.72206  23.92272  23.93160
 Alpha virt. eigenvalues --   23.94647  23.95100  23.97071  23.97566  23.98622
 Alpha virt. eigenvalues --   23.99679  24.00892  24.02607  24.03561  24.03767
 Alpha virt. eigenvalues --   24.04622  24.05732  24.06896  24.07686  26.34685
 Alpha virt. eigenvalues --   28.40919  33.97150  34.00543  34.06121  34.09503
 Alpha virt. eigenvalues --   34.33636  34.56258 147.30968 153.99616 777.16534
 Alpha virt. eigenvalues --  804.76117
  Beta  occ. eigenvalues -- -277.53187-256.04854 -32.86546 -29.96758 -28.53557
  Beta  occ. eigenvalues --  -28.51718 -28.51481 -25.85276 -25.84458 -25.84411
  Beta  occ. eigenvalues --  -10.23146 -10.21755 -10.21710 -10.21589 -10.21578
  Beta  occ. eigenvalues --  -10.21532 -10.21530 -10.21519 -10.21487 -10.21378
  Beta  occ. eigenvalues --  -10.19050 -10.17882 -10.17754 -10.17712 -10.17652
  Beta  occ. eigenvalues --  -10.16915 -10.16838 -10.16807 -10.16735 -10.16678
  Beta  occ. eigenvalues --   -3.77102  -3.37412  -2.48110  -2.44043  -2.43621
  Beta  occ. eigenvalues --   -2.14393  -2.13973  -2.13872  -0.95285  -0.93581
  Beta  occ. eigenvalues --   -0.90101  -0.88856  -0.78985  -0.76455  -0.76187
  Beta  occ. eigenvalues --   -0.76154  -0.72545  -0.71405  -0.71375  -0.71104
  Beta  occ. eigenvalues --   -0.60464  -0.59796  -0.58678  -0.58469  -0.58194
  Beta  occ. eigenvalues --   -0.56881  -0.55273  -0.54802  -0.54767  -0.54609
  Beta  occ. eigenvalues --   -0.53269  -0.49798  -0.47345  -0.45464  -0.44989
  Beta  occ. eigenvalues --   -0.44230  -0.43609  -0.43403  -0.43032  -0.42169
  Beta  occ. eigenvalues --   -0.42154  -0.41311  -0.41049  -0.40989  -0.40187
  Beta  occ. eigenvalues --   -0.40133  -0.39484  -0.39192  -0.38222  -0.38128
  Beta  occ. eigenvalues --   -0.37997  -0.34008  -0.33850  -0.32563  -0.31321
  Beta  occ. eigenvalues --   -0.30205  -0.29822  -0.29810  -0.26705  -0.25966
  Beta  occ. eigenvalues --   -0.25266  -0.24305  -0.22905
  Beta virt. eigenvalues --   -0.09855  -0.09314  -0.08056  -0.05661  -0.04461
  Beta virt. eigenvalues --   -0.03984  -0.00697  -0.00529   0.00205   0.00792
  Beta virt. eigenvalues --    0.01653   0.01910   0.02059   0.02190   0.02708
  Beta virt. eigenvalues --    0.02913   0.03379   0.03639   0.03684   0.04000
  Beta virt. eigenvalues --    0.04063   0.04501   0.04909   0.04970   0.05440
  Beta virt. eigenvalues --    0.05488   0.05811   0.05961   0.06278   0.07158
  Beta virt. eigenvalues --    0.07384   0.07420   0.07618   0.07748   0.08058
  Beta virt. eigenvalues --    0.08772   0.08895   0.09342   0.09852   0.10152
  Beta virt. eigenvalues --    0.10264   0.10660   0.11035   0.11254   0.11675
  Beta virt. eigenvalues --    0.12344   0.12640   0.12741   0.13167   0.13366
  Beta virt. eigenvalues --    0.13452   0.13924   0.14126   0.14943   0.15038
  Beta virt. eigenvalues --    0.15103   0.15684   0.15901   0.15980   0.16133
  Beta virt. eigenvalues --    0.16278   0.16552   0.16974   0.17082   0.17229
  Beta virt. eigenvalues --    0.17704   0.17742   0.17933   0.18274   0.18445
  Beta virt. eigenvalues --    0.18509   0.19023   0.19039   0.19799   0.19881
  Beta virt. eigenvalues --    0.20043   0.20401   0.20611   0.20682   0.20906
  Beta virt. eigenvalues --    0.21122   0.21422   0.21465   0.21733   0.22069
  Beta virt. eigenvalues --    0.22178   0.22349   0.22440   0.22802   0.23021
  Beta virt. eigenvalues --    0.23292   0.23555   0.23705   0.23809   0.24012
  Beta virt. eigenvalues --    0.24138   0.24458   0.24509   0.24897   0.24956
  Beta virt. eigenvalues --    0.25358   0.25592   0.25992   0.26372   0.26520
  Beta virt. eigenvalues --    0.26752   0.26793   0.27190   0.27708   0.27901
  Beta virt. eigenvalues --    0.28101   0.28448   0.29080   0.29132   0.29530
  Beta virt. eigenvalues --    0.29777   0.30021   0.30102   0.31141   0.31322
  Beta virt. eigenvalues --    0.32206   0.32485   0.32772   0.33454   0.33866
  Beta virt. eigenvalues --    0.35095   0.35771   0.35982   0.36665   0.37096
  Beta virt. eigenvalues --    0.37270   0.37883   0.38392   0.38712   0.39005
  Beta virt. eigenvalues --    0.39530   0.39917   0.40355   0.41053   0.41273
  Beta virt. eigenvalues --    0.42562   0.42640   0.42950   0.43497   0.44278
  Beta virt. eigenvalues --    0.44468   0.45563   0.45887   0.46269   0.46638
  Beta virt. eigenvalues --    0.47553   0.48349   0.50036   0.50272   0.50973
  Beta virt. eigenvalues --    0.51935   0.52984   0.53439   0.54635   0.56095
  Beta virt. eigenvalues --    0.56854   0.57010   0.57368   0.58312   0.59013
  Beta virt. eigenvalues --    0.60143   0.61066   0.61203   0.62180   0.62673
  Beta virt. eigenvalues --    0.63030   0.63356   0.63854   0.64428   0.64470
  Beta virt. eigenvalues --    0.64588   0.64974   0.65519   0.65836   0.66130
  Beta virt. eigenvalues --    0.66838   0.67176   0.67675   0.67882   0.68299
  Beta virt. eigenvalues --    0.68501   0.69378   0.69708   0.70053   0.70403
  Beta virt. eigenvalues --    0.70597   0.70873   0.71352   0.71711   0.72335
  Beta virt. eigenvalues --    0.72435   0.72925   0.73138   0.73316   0.73663
  Beta virt. eigenvalues --    0.74058   0.74437   0.74698   0.75625   0.75732
  Beta virt. eigenvalues --    0.76139   0.76316   0.76597   0.76901   0.77110
  Beta virt. eigenvalues --    0.77370   0.78066   0.78974   0.79799   0.80822
  Beta virt. eigenvalues --    0.81614   0.81906   0.82320   0.82672   0.83229
  Beta virt. eigenvalues --    0.83431   0.83702   0.84703   0.86005   0.86410
  Beta virt. eigenvalues --    0.87687   0.88115   0.89751   0.90032   0.90795
  Beta virt. eigenvalues --    0.91471   0.93942   0.95104   0.95976   0.96666
  Beta virt. eigenvalues --    0.98284   0.99297   0.99781   1.01443   1.03671
  Beta virt. eigenvalues --    1.03720   1.04400   1.05103   1.05770   1.06044
  Beta virt. eigenvalues --    1.06307   1.07380   1.07982   1.08654   1.08795
  Beta virt. eigenvalues --    1.08935   1.10150   1.11145   1.11490   1.11790
  Beta virt. eigenvalues --    1.12757   1.13746   1.16540   1.17179   1.18781
  Beta virt. eigenvalues --    1.20610   1.21036   1.21896   1.26027   1.26438
  Beta virt. eigenvalues --    1.27196   1.28122   1.28375   1.29431   1.30002
  Beta virt. eigenvalues --    1.36969   1.37604   1.38402   1.39224   1.42495
  Beta virt. eigenvalues --    1.43214   1.44058   1.45710   1.48271   1.50236
  Beta virt. eigenvalues --    1.53168   1.55530   1.55918   1.55965   1.57349
  Beta virt. eigenvalues --    1.59728   1.60405   1.60641   1.61303   1.62391
  Beta virt. eigenvalues --    1.63191   1.63843   1.64522   1.65467   1.65838
  Beta virt. eigenvalues --    1.68023   1.68355   1.69221   1.69450   1.69733
  Beta virt. eigenvalues --    1.70312   1.70888   1.71501   1.71736   1.72324
  Beta virt. eigenvalues --    1.73558   1.74206   1.75026   1.75798   1.76588
  Beta virt. eigenvalues --    1.77585   1.78247   1.81369   1.82091   1.82514
  Beta virt. eigenvalues --    1.82704   1.84415   1.86037   1.87122   1.87539
  Beta virt. eigenvalues --    1.89431   1.91469   1.95133   1.95351   1.96640
  Beta virt. eigenvalues --    1.97142   1.98733   1.98861   1.99156   1.99805
  Beta virt. eigenvalues --    2.01199   2.01897   2.02202   2.03762   2.04111
  Beta virt. eigenvalues --    2.04936   2.07272   2.08014   2.08082   2.08965
  Beta virt. eigenvalues --    2.09732   2.09767   2.10532   2.11429   2.12029
  Beta virt. eigenvalues --    2.12868   2.15321   2.16067   2.16261   2.18490
  Beta virt. eigenvalues --    2.19677   2.19895   2.21149   2.21688   2.22299
  Beta virt. eigenvalues --    2.22698   2.25542   2.25763   2.26157   2.26407
  Beta virt. eigenvalues --    2.28520   2.28856   2.31664   2.33714   2.34009
  Beta virt. eigenvalues --    2.34355   2.37657   2.38141   2.39075   2.41188
  Beta virt. eigenvalues --    2.42603   2.47697   2.50910   2.56809   2.59338
  Beta virt. eigenvalues --    2.60760   2.61426   2.61614   2.62373   2.62812
  Beta virt. eigenvalues --    2.63298   2.64891   2.77420   2.78204   2.79105
  Beta virt. eigenvalues --    2.81045   2.82742   2.84136   2.85047   2.85521
  Beta virt. eigenvalues --    2.86497   2.87258   2.88849   2.89438   2.90177
  Beta virt. eigenvalues --    2.91263   2.93087   2.98546   3.00662   3.00879
  Beta virt. eigenvalues --    3.02668   3.02995   3.03870   3.04912   3.07963
  Beta virt. eigenvalues --    3.08764   3.09448   3.10299   3.10911   3.11401
  Beta virt. eigenvalues --    3.12304   3.14169   3.14981   3.15763   3.16376
  Beta virt. eigenvalues --    3.16643   3.17502   3.17983   3.19170   3.21030
  Beta virt. eigenvalues --    3.21283   3.22941   3.24409   3.24513   3.24993
  Beta virt. eigenvalues --    3.25438   3.27089   3.28522   3.28782   3.28964
  Beta virt. eigenvalues --    3.29286   3.29467   3.31054   3.31672   3.34784
  Beta virt. eigenvalues --    3.40099   3.42145   3.43397   3.43966   3.48671
  Beta virt. eigenvalues --    3.51104   3.54142   3.62793   3.63410   3.63761
  Beta virt. eigenvalues --    3.67124   3.69033   3.71345   3.76796   3.78581
  Beta virt. eigenvalues --    3.80735   3.82501   3.87878   3.88824   3.89912
  Beta virt. eigenvalues --    3.92339   3.92505   3.93374   3.94174   3.95280
  Beta virt. eigenvalues --    3.97445   4.37476   4.50393   4.50876   4.56053
  Beta virt. eigenvalues --    4.58594   4.60229   5.90304   5.94079   6.06145
  Beta virt. eigenvalues --    6.09215   6.12137   6.39716   6.40408   6.58684
  Beta virt. eigenvalues --    6.73552   6.74546   8.18507   8.22946   8.38222
  Beta virt. eigenvalues --    8.42756   8.67483   8.95785  23.49042  23.52694
  Beta virt. eigenvalues --   23.57323  23.72241  23.92358  23.93159  23.94663
  Beta virt. eigenvalues --   23.95186  23.97067  23.97577  23.98626  23.99682
  Beta virt. eigenvalues --   24.00900  24.02679  24.03577  24.03838  24.04713
  Beta virt. eigenvalues --   24.05843  24.06979  24.07767  26.45291  28.41133
  Beta virt. eigenvalues --   34.04746  34.06566  34.08252  34.09926  34.43386
  Beta virt. eigenvalues --   34.56584 147.34786 153.99699 777.17263 804.76133
     Alpha Molecular Orbital Coefficients:
                           1         2         3         4         5
                           O         O         O         O         O
     Eigenvalues --  -277.53187-256.04821 -32.86701 -30.04175 -28.53711
   1 1   Fe 1S         -0.00000   0.47236  -0.00000  -0.15923  -0.00000
   2        2S          0.00000   0.40649   0.00000  -0.23845  -0.00000
   3        3S         -0.00000   0.21518  -0.00000  -0.10493   0.00000
   4        4S          0.00000   0.01591   0.00000   0.48822  -0.00000
   5        5S         -0.00000  -0.00277  -0.00000   0.62278   0.00000
   6        6S          0.00000   0.00085   0.00001   0.05857   0.00000
   7        7S         -0.00000  -0.00045  -0.00001  -0.01397  -0.00001
   8        8S         -0.00003   0.00015  -0.00088   0.00400   0.00012
   9        9S          0.00000   0.00078   0.00009   0.01851   0.00023
  10       10S         -0.00000   0.00000  -0.00015   0.00007  -0.00001
  11       11PX         0.00000   0.00000   0.00000   0.00003   0.00000
  12       11PY         0.00000   0.00000   0.00000   0.00007   0.00000
  13       11PZ         0.00000   0.00000   0.00000   0.00000   0.00000
  14       12PX        -0.00000  -0.00000  -0.00000   0.00002  -0.00000
  15       12PY        -0.00000  -0.00000  -0.00001   0.00003  -0.00000
  16       12PZ        -0.00000  -0.00000  -0.00000   0.00000  -0.00000
  17       13PX         0.00000  -0.00000   0.00000  -0.00001   0.00000
  18       13PY         0.00000   0.00000   0.00002   0.00001   0.00001
  19       13PZ         0.00000   0.00000   0.00000  -0.00000   0.00000
  20       14PX        -0.00000   0.00000  -0.00000   0.00001  -0.00000
  21       14PY        -0.00000  -0.00000  -0.00004  -0.00003  -0.00002
  22       14PZ        -0.00000  -0.00000  -0.00001  -0.00000  -0.00000
  23       15PX         0.00000   0.00000   0.00000   0.00000   0.00001
  24       15PY         0.00000   0.00000   0.00005   0.00004   0.00003
  25       15PZ         0.00000   0.00000   0.00001   0.00001   0.00000
  26       16PX        -0.00000  -0.00000  -0.00011  -0.00003  -0.00003
  27       16PY        -0.00000   0.00000  -0.00004   0.00006   0.00005
  28       16PZ        -0.00000  -0.00000  -0.00001  -0.00002   0.00000
  29       17PX        -0.00005  -0.00008  -0.00147  -0.00210  -0.00112
  30       17PY        -0.00008   0.00002  -0.00249   0.00008  -0.00073
  31       17PZ        -0.00001  -0.00004  -0.00025  -0.00089  -0.00008
  32       18D 0       -0.00000  -0.00000  -0.00000  -0.00036  -0.00000
  33       18D+1       -0.00000   0.00000  -0.00000   0.00004   0.00000
  34       18D-1        0.00000   0.00000   0.00000   0.00005   0.00000
  35       18D+2       -0.00000  -0.00000  -0.00000  -0.00012  -0.00000
  36       18D-2       -0.00000   0.00000  -0.00000   0.00060   0.00000
  37       19D 0        0.00000   0.00000   0.00000   0.00013   0.00000
  38       19D+1        0.00000   0.00000   0.00000  -0.00001  -0.00000
  39       19D-1       -0.00000   0.00000  -0.00000  -0.00000  -0.00000
  40       19D+2        0.00000  -0.00000   0.00002   0.00002   0.00001
  41       19D-2        0.00000  -0.00000   0.00001  -0.00021  -0.00000
  42       20D 0        0.00000   0.00000   0.00000   0.00004  -0.00001
  43       20D+1        0.00000  -0.00000   0.00000  -0.00001   0.00000
  44       20D-1        0.00000  -0.00000   0.00001  -0.00002   0.00000
  45       20D+2       -0.00000   0.00000  -0.00005   0.00002  -0.00004
  46       20D-2       -0.00000  -0.00001  -0.00003  -0.00011   0.00001
  47       21D 0       -0.00001  -0.00010  -0.00029  -0.00248   0.00000
  48       21D+1       -0.00000  -0.00001  -0.00002  -0.00019  -0.00000
  49       21D-1       -0.00000  -0.00001  -0.00004  -0.00026   0.00000
  50       21D+2       -0.00001   0.00000  -0.00028   0.00009   0.00009
  51       21D-2        0.00001   0.00017   0.00022   0.00410   0.00001
  52       22F 0       -0.00000   0.00000  -0.00000   0.00000  -0.00000
  53       22F+1       -0.00000   0.00000  -0.00000   0.00000  -0.00000
  54       22F-1       -0.00000  -0.00000  -0.00001  -0.00001  -0.00000
  55       22F+2       -0.00000  -0.00000  -0.00000  -0.00000  -0.00000
  56       22F-2        0.00000  -0.00000   0.00000  -0.00000   0.00000
  57       22F+3       -0.00000  -0.00000  -0.00001  -0.00000  -0.00000
  58       22F-3       -0.00000  -0.00000  -0.00001  -0.00001  -0.00000
  59 2   C  1S          0.00000   0.00000   0.00000   0.00000   0.00000
  60        2S         -0.00000  -0.00000  -0.00000  -0.00000  -0.00000
  61        2PX        -0.00000   0.00000  -0.00000   0.00003   0.00000
  62        2PY         0.00000   0.00000   0.00000   0.00007  -0.00000
  63        2PZ         0.00000  -0.00000   0.00000  -0.00004  -0.00000
  64        3S          0.00000   0.00001   0.00000   0.00017   0.00001
  65        3PX         0.00000  -0.00000   0.00000  -0.00009  -0.00000
  66        3PY        -0.00000  -0.00001  -0.00000  -0.00021   0.00000
  67        3PZ        -0.00000   0.00000  -0.00001   0.00011   0.00000
  68        4S          0.00000  -0.00006   0.00001  -0.00159  -0.00008
  69        4PX        -0.00000  -0.00002  -0.00002  -0.00040   0.00001
  70        4PY        -0.00000  -0.00002  -0.00009  -0.00055  -0.00002
  71        4PZ         0.00000   0.00002   0.00001   0.00041   0.00001
  72        5S         -0.00004   0.00002  -0.00109   0.00053  -0.00007
  73        5PX         0.00000  -0.00002   0.00005  -0.00038  -0.00013
  74        5PY         0.00000  -0.00001   0.00007  -0.00034  -0.00003
  75        5PZ         0.00001  -0.00001   0.00040  -0.00024   0.00004
  76        6D 0        0.00000   0.00000   0.00000   0.00005   0.00000
  77        6D+1        0.00000   0.00000   0.00000   0.00008  -0.00000
  78        6D-1        0.00000   0.00001   0.00001   0.00013   0.00000
  79        6D+2        0.00000   0.00000   0.00000   0.00005   0.00000
  80        6D-2       -0.00000  -0.00000  -0.00001  -0.00011   0.00000
  81 3   C  1S          0.00000   0.00000   0.00000   0.00000   0.00000
  82        2S         -0.00000  -0.00000  -0.00000  -0.00000  -0.00000
  83        2PX        -0.00000   0.00000  -0.00000   0.00000   0.00000
  84        2PY         0.00000   0.00000   0.00000   0.00008  -0.00000
  85        2PZ        -0.00000   0.00000  -0.00000   0.00000   0.00000
  86        3S          0.00000   0.00001   0.00005   0.00016  -0.00000
  87        3PX         0.00000  -0.00000   0.00001  -0.00001  -0.00000
  88        3PY        -0.00000  -0.00001  -0.00001  -0.00020   0.00000
  89        3PZ         0.00000  -0.00000   0.00000  -0.00001  -0.00000
  90        4S         -0.00001  -0.00004  -0.00043  -0.00108   0.00004
  91        4PX         0.00000   0.00000   0.00001   0.00001   0.00000
  92        4PY        -0.00001  -0.00003  -0.00021  -0.00067   0.00002
  93        4PZ         0.00000   0.00000   0.00001   0.00009  -0.00000
  94        5S         -0.00000  -0.00007  -0.00005  -0.00187  -0.00012
  95        5PX        -0.00001  -0.00000  -0.00019  -0.00001   0.00005
  96        5PY        -0.00001  -0.00001  -0.00032  -0.00022  -0.00003
  97        5PZ        -0.00000  -0.00000  -0.00004  -0.00006   0.00002
  98        6D 0        0.00000   0.00000   0.00000   0.00005  -0.00000
  99        6D+1        0.00000   0.00000   0.00000   0.00001   0.00000
 100        6D-1        0.00000  -0.00000   0.00000  -0.00001  -0.00000
 101        6D+2        0.00000   0.00001   0.00001   0.00016   0.00000
 102        6D-2        0.00000  -0.00000   0.00000  -0.00005  -0.00000
 103 4   C  1S          0.00000   0.00000   0.00000   0.00000   0.00000
 104        2S          0.00000   0.00000   0.00000   0.00000  -0.00000
 105        2PX        -0.00000   0.00000  -0.00000   0.00002   0.00000
 106        2PY         0.00000   0.00000   0.00000   0.00005  -0.00000
 107        2PZ        -0.00000   0.00000  -0.00000   0.00004   0.00000
 108        3S          0.00000   0.00000   0.00000   0.00012   0.00001
 109        3PX         0.00000  -0.00000   0.00000  -0.00005  -0.00000
 110        3PY        -0.00000  -0.00001  -0.00000  -0.00014   0.00000
 111        3PZ         0.00000  -0.00000   0.00001  -0.00009  -0.00000
 112        4S          0.00000  -0.00002   0.00006  -0.00058  -0.00008
 113        4PX        -0.00000  -0.00001  -0.00001  -0.00019   0.00001
 114        4PY        -0.00000  -0.00001  -0.00007  -0.00036  -0.00002
 115        4PZ         0.00000  -0.00001   0.00000  -0.00027  -0.00001
 116        5S         -0.00002  -0.00004  -0.00050  -0.00092   0.00002
 117        5PX        -0.00000  -0.00001  -0.00006  -0.00034  -0.00010
 118        5PY         0.00001  -0.00002   0.00017  -0.00052  -0.00003
 119        5PZ        -0.00001   0.00000  -0.00036   0.00008  -0.00003
 120        6D 0        0.00000   0.00000   0.00000   0.00004   0.00000
 121        6D+1       -0.00000  -0.00000  -0.00000  -0.00008  -0.00000
 122        6D-1       -0.00000  -0.00000  -0.00001  -0.00011  -0.00000
 123        6D+2        0.00000   0.00000   0.00000   0.00006   0.00000
 124        6D-2       -0.00000  -0.00000  -0.00000  -0.00006   0.00000
 125 5   C  1S         -0.00000   0.00000  -0.00000   0.00000   0.00000
 126        2S          0.00000  -0.00000   0.00000  -0.00000  -0.00000
 127        2PX         0.00000   0.00000   0.00000   0.00006   0.00000
 128        2PY         0.00000   0.00000   0.00000   0.00002   0.00000
 129        2PZ         0.00000   0.00000   0.00000   0.00004  -0.00000
 130        3S         -0.00000   0.00001  -0.00001   0.00019   0.00002
 131        3PX        -0.00000  -0.00001  -0.00002  -0.00017  -0.00000
 132        3PY         0.00000  -0.00000  -0.00000  -0.00006  -0.00000
 133        3PZ        -0.00000  -0.00000  -0.00002  -0.00012   0.00001
 134        4S         -0.00000  -0.00007  -0.00011  -0.00168  -0.00005
 135        4PX         0.00000  -0.00003   0.00002  -0.00081  -0.00002
 136        4PY        -0.00000  -0.00001  -0.00000  -0.00027  -0.00004
 137        4PZ         0.00000  -0.00001   0.00004  -0.00034  -0.00003
 138        5S         -0.00003  -0.00006  -0.00097  -0.00148  -0.00067
 139        5PX        -0.00001  -0.00002  -0.00024  -0.00050  -0.00008
 140        5PY        -0.00001  -0.00000  -0.00021  -0.00010   0.00001
 141        5PZ         0.00001  -0.00000   0.00018  -0.00005  -0.00000
 142        6D 0        0.00000   0.00000   0.00000   0.00003  -0.00000
 143        6D+1       -0.00000  -0.00000  -0.00000  -0.00010  -0.00000
 144        6D-1       -0.00000  -0.00000  -0.00000  -0.00006  -0.00000
 145        6D+2       -0.00000  -0.00000  -0.00000  -0.00010   0.00000
 146        6D-2        0.00000  -0.00000   0.00000  -0.00011  -0.00000
 147 6   C  1S         -0.00000   0.00000  -0.00000   0.00000   0.00000
 148        2S          0.00000  -0.00000   0.00000  -0.00000  -0.00000
 149        2PX         0.00000   0.00000   0.00000   0.00007   0.00000
 150        2PY        -0.00000   0.00000  -0.00000   0.00002   0.00000
 151        2PZ        -0.00000  -0.00000  -0.00000  -0.00002   0.00000
 152        3S         -0.00000   0.00001  -0.00000   0.00020   0.00002
 153        3PX        -0.00000  -0.00001  -0.00002  -0.00023  -0.00000
 154        3PY         0.00000  -0.00000   0.00000  -0.00006  -0.00000
 155        3PZ         0.00000   0.00000   0.00001   0.00005  -0.00001
 156        4S         -0.00000  -0.00008  -0.00014  -0.00189  -0.00006
 157        4PX         0.00000  -0.00003   0.00003  -0.00080  -0.00002
 158        4PY        -0.00000  -0.00003  -0.00002  -0.00062  -0.00004
 159        4PZ        -0.00000   0.00000  -0.00003   0.00011   0.00003
 160        5S         -0.00001  -0.00018  -0.00041  -0.00436  -0.00031
 161        5PX        -0.00000  -0.00004  -0.00007  -0.00091  -0.00007
 162        5PY        -0.00001   0.00000  -0.00042   0.00006   0.00003
 163        5PZ        -0.00000   0.00001  -0.00010   0.00025  -0.00013
 164        6D 0        0.00000   0.00000   0.00000   0.00009   0.00000
 165        6D+1        0.00000   0.00000   0.00000   0.00007   0.00000
 166        6D-1        0.00000   0.00000   0.00000   0.00003  -0.00000
 167        6D+2       -0.00000  -0.00001  -0.00000  -0.00013   0.00000
 168        6D-2        0.00000  -0.00001   0.00000  -0.00013  -0.00000
 169 7   H  1S         -0.00000  -0.00000  -0.00000  -0.00003  -0.00000
 170        2S          0.00000  -0.00000   0.00001  -0.00005   0.00000
 171        3S         -0.00000  -0.00000  -0.00011  -0.00003  -0.00001
 172 8   H  1S          0.00000  -0.00000   0.00001  -0.00004   0.00000
 173        2S         -0.00000   0.00000  -0.00004   0.00007  -0.00000
 174        3S          0.00001  -0.00001   0.00020  -0.00029  -0.00005
 175 9   H  1S          0.00000  -0.00000   0.00001  -0.00006   0.00000
 176        2S         -0.00000   0.00001  -0.00004   0.00019   0.00000
 177        3S          0.00001  -0.00001   0.00021  -0.00011  -0.00006
 178 10  H  1S         -0.00000  -0.00000  -0.00000  -0.00004  -0.00000
 179        2S          0.00000   0.00000   0.00001   0.00005   0.00001
 180        3S         -0.00000  -0.00000  -0.00011  -0.00007  -0.00002
 181 11  H  1S         -0.00000  -0.00000  -0.00000  -0.00003   0.00000
 182        2S          0.00000  -0.00000   0.00002  -0.00005  -0.00001
 183        3S         -0.00000  -0.00000  -0.00006  -0.00001   0.00000
 184 12  C  1S         -0.00000   0.00000  -0.00000   0.00000  -0.00000
 185        2S          0.00000  -0.00000   0.00000  -0.00001   0.00001
 186        2PX        -0.00000  -0.00000  -0.00001  -0.00001  -0.00001
 187        2PY         0.00000  -0.00000   0.00001  -0.00005   0.00001
 188        2PZ         0.00000  -0.00000   0.00001  -0.00002   0.00000
 189        3S         -0.00000   0.00001  -0.00000   0.00022  -0.00005
 190        3PX         0.00000  -0.00000   0.00002  -0.00002   0.00003
 191        3PY        -0.00000   0.00000  -0.00004   0.00013  -0.00004
 192        3PZ        -0.00000   0.00000  -0.00003   0.00002  -0.00001
 193        4S          0.00003  -0.00003   0.00093  -0.00089   0.00058
 194        4PX         0.00001  -0.00001   0.00014  -0.00022  -0.00010
 195        4PY        -0.00000   0.00003  -0.00012   0.00065   0.00004
 196        4PZ        -0.00003   0.00003  -0.00091   0.00071  -0.00029
 197        5S         -0.00018  -0.00056  -0.00545  -0.01277  -0.00010
 198        5PX         0.00001   0.00002   0.00044   0.00049  -0.00012
 199        5PY         0.00004   0.00005   0.00103   0.00129  -0.00000
 200        5PZ         0.00003   0.00010   0.00088   0.00234  -0.00007
 201        6D 0        0.00000   0.00000   0.00003   0.00006   0.00002
 202        6D+1       -0.00000  -0.00000  -0.00000  -0.00005  -0.00000
 203        6D-1        0.00000  -0.00000   0.00002  -0.00010   0.00001
 204        6D+2        0.00000   0.00000   0.00002   0.00008   0.00000
 205        6D-2        0.00000  -0.00000   0.00001  -0.00004   0.00000
 206 13  C  1S         -0.00000   0.00000  -0.00000   0.00000  -0.00000
 207        2S          0.00000  -0.00000   0.00001  -0.00001   0.00000
 208        2PX        -0.00000  -0.00000  -0.00000  -0.00006  -0.00000
 209        2PY        -0.00000  -0.00000  -0.00000  -0.00004  -0.00000
 210        2PZ         0.00000  -0.00000   0.00000  -0.00004   0.00000
 211        3S         -0.00000   0.00001  -0.00008   0.00023  -0.00004
 212        3PX         0.00000   0.00001   0.00003   0.00015   0.00001
 213        3PY         0.00000   0.00001   0.00001   0.00016  -0.00000
 214        3PZ         0.00000   0.00000   0.00001   0.00012  -0.00000
 215        4S         -0.00001  -0.00005  -0.00043  -0.00121   0.00004
 216        4PX        -0.00000   0.00003  -0.00007   0.00073  -0.00004
 217        4PY        -0.00000   0.00001  -0.00002   0.00018   0.00005
 218        4PZ        -0.00001   0.00002  -0.00015   0.00046  -0.00001
 219        5S          0.00000   0.00004   0.00006   0.00097   0.00087
 220        5PX         0.00001  -0.00001   0.00036  -0.00018  -0.00023
 221        5PY        -0.00002   0.00001  -0.00050   0.00024  -0.00001
 222        5PZ        -0.00000   0.00001  -0.00002   0.00015  -0.00001
 223        6D 0        0.00000   0.00000   0.00001   0.00003   0.00000
 224        6D+1        0.00000  -0.00000   0.00001  -0.00010   0.00000
 225        6D-1       -0.00000  -0.00000  -0.00001  -0.00006  -0.00000
 226        6D+2       -0.00000  -0.00000  -0.00000  -0.00011   0.00000
 227        6D-2       -0.00000  -0.00001  -0.00002  -0.00013  -0.00000
 228 14  C  1S         -0.00000   0.00000  -0.00000   0.00000  -0.00000
 229        2S          0.00000  -0.00000   0.00001  -0.00001   0.00000
 230        2PX        -0.00000  -0.00000  -0.00001  -0.00007  -0.00000
 231        2PY        -0.00000  -0.00000  -0.00000  -0.00004  -0.00000
 232        2PZ        -0.00000   0.00000  -0.00000   0.00002  -0.00000
 233        3S         -0.00000   0.00001  -0.00008   0.00021  -0.00004
 234        3PX         0.00000   0.00001   0.00004   0.00021   0.00001
 235        3PY         0.00000   0.00001   0.00001   0.00016  -0.00000
 236        3PZ        -0.00000  -0.00000  -0.00000  -0.00006   0.00000
 237        4S         -0.00002  -0.00005  -0.00055  -0.00129   0.00009
 238        4PX        -0.00000   0.00003  -0.00007   0.00065  -0.00007
 239        4PY        -0.00000   0.00002  -0.00007   0.00056   0.00007
 240        4PZ         0.00000  -0.00001   0.00006  -0.00025   0.00002
 241        5S         -0.00001  -0.00020  -0.00026  -0.00503  -0.00049
 242        5PX         0.00000   0.00004  -0.00000   0.00094  -0.00001
 243        5PY        -0.00001  -0.00001  -0.00013  -0.00039  -0.00023
 244        5PZ        -0.00003   0.00001  -0.00105   0.00042   0.00009
 245        6D 0        0.00000   0.00000   0.00001   0.00008   0.00000
 246        6D+1       -0.00000   0.00000  -0.00001   0.00008  -0.00000
 247        6D-1        0.00000   0.00000   0.00001   0.00003   0.00000
 248        6D+2        0.00000  -0.00001   0.00000  -0.00012   0.00000
 249        6D-2       -0.00000  -0.00001  -0.00002  -0.00015  -0.00001
 250 15  C  1S         -0.00000   0.00000  -0.00000   0.00000  -0.00000
 251        2S          0.00000  -0.00000   0.00000  -0.00001   0.00001
 252        2PX        -0.00000  -0.00000  -0.00000  -0.00002  -0.00001
 253        2PY         0.00000  -0.00000   0.00001  -0.00006   0.00001
 254        2PZ        -0.00000   0.00000  -0.00001   0.00004  -0.00001
 255        3S         -0.00000   0.00001  -0.00002   0.00028  -0.00004
 256        3PX         0.00000  -0.00000   0.00001   0.00000   0.00002
 257        3PY        -0.00000   0.00001  -0.00001   0.00021  -0.00004
 258        3PZ         0.00000  -0.00000   0.00004  -0.00007   0.00002
 259        4S          0.00005  -0.00009   0.00129  -0.00210   0.00047
 260        4PX         0.00000   0.00000  -0.00001   0.00007  -0.00010
 261        4PY         0.00000   0.00003   0.00011   0.00076   0.00007
 262        4PZ         0.00004  -0.00004   0.00104  -0.00095   0.00024
 263        5S         -0.00012  -0.00067  -0.00368  -0.01555   0.00017
 264        5PX        -0.00002   0.00013  -0.00068   0.00320   0.00032
 265        5PY         0.00008  -0.00003   0.00245  -0.00085  -0.00040
 266        5PZ        -0.00002  -0.00011  -0.00052  -0.00266   0.00012
 267        6D 0        0.00000   0.00000   0.00003   0.00006   0.00002
 268        6D+1        0.00000   0.00000  -0.00000   0.00005  -0.00000
 269        6D-1       -0.00000   0.00001  -0.00001   0.00014   0.00000
 270        6D+2        0.00000   0.00000   0.00002   0.00007   0.00000
 271        6D-2        0.00000  -0.00000   0.00001  -0.00009   0.00001
 272 16  C  1S         -0.00000   0.00000  -0.00000   0.00001  -0.00000
 273        2S          0.00000  -0.00000   0.00001  -0.00002   0.00000
 274        2PX        -0.00000   0.00000  -0.00001   0.00003  -0.00000
 275        2PY         0.00000  -0.00000   0.00004  -0.00003  -0.00000
 276        2PZ        -0.00000  -0.00000  -0.00000  -0.00000  -0.00000
 277        3S         -0.00000   0.00001  -0.00005   0.00036  -0.00006
 278        3PX         0.00000  -0.00001   0.00011  -0.00015   0.00002
 279        3PY        -0.00001   0.00000  -0.00023   0.00002  -0.00001
 280        3PZ         0.00000   0.00000   0.00001   0.00001   0.00000
 281        4S          0.00003  -0.00015   0.00100  -0.00367   0.00103
 282        4PX        -0.00009   0.00010  -0.00249   0.00230  -0.00094
 283        4PY         0.00012  -0.00001   0.00343  -0.00030   0.00113
 284        4PZ        -0.00000  -0.00000  -0.00010  -0.00004  -0.00017
 285        5S          0.00060   0.00042   0.01808   0.00994  -0.00580
 286        5PX         0.00008   0.00032   0.00236   0.00742   0.00164
 287        5PY        -0.00043  -0.00046  -0.01282  -0.01108  -0.00042
 288        5PZ         0.00007  -0.00003   0.00218  -0.00092  -0.00022
 289        6D 0        0.00000  -0.00000  -0.00000  -0.00001  -0.00000
 290        6D+1        0.00000   0.00000   0.00000   0.00001  -0.00000
 291        6D-1       -0.00000  -0.00000  -0.00001  -0.00001  -0.00000
 292        6D+2        0.00000   0.00000  -0.00000   0.00012  -0.00002
 293        6D-2        0.00000  -0.00000   0.00001  -0.00003  -0.00001
 294 17  C  1S          0.00000   0.00000  -0.00000   0.00000  -0.00000
 295        2S          0.00000  -0.00000   0.00000  -0.00000   0.00001
 296        2PX        -0.00000   0.00000  -0.00004   0.00001  -0.00001
 297        2PY         0.00000  -0.00000   0.00010  -0.00005   0.00004
 298        2PZ        -0.00000   0.00000  -0.00001   0.00000  -0.00000
 299        3S          0.00001   0.00000   0.00028   0.00010   0.00012
 300        3PX         0.00001  -0.00000   0.00017  -0.00008   0.00004
 301        3PY        -0.00001   0.00001  -0.00040   0.00030  -0.00027
 302        3PZ         0.00000  -0.00000   0.00003  -0.00002   0.00001
 303        4S         -0.00018   0.00000  -0.00542   0.00004  -0.00268
 304        4PX        -0.00008   0.00010  -0.00221   0.00226  -0.00123
 305        4PY         0.00001  -0.00017   0.00034  -0.00408   0.00001
 306        4PZ        -0.00001   0.00002  -0.00041   0.00053  -0.00008
 307        5S          0.00076   0.00016   0.02288   0.00369  -0.00663
 308        5PX        -0.00043   0.00019  -0.01271   0.00465   0.00135
 309        5PY         0.00052   0.00001   0.01554   0.00030  -0.00527
 310        5PZ        -0.00008   0.00007  -0.00240   0.00182   0.00078
 311        6D 0        0.00000  -0.00000   0.00008  -0.00001   0.00007
 312        6D+1        0.00000   0.00000   0.00001   0.00000  -0.00001
 313        6D-1        0.00000   0.00000   0.00001   0.00000   0.00000
 314        6D+2        0.00001   0.00000   0.00019   0.00003   0.00007
 315        6D-2       -0.00000   0.00000   0.00000   0.00001  -0.00000
 316 18  C  1S         -0.00000  -0.00000  -0.00000  -0.00000  -0.00001
 317        2S          0.00000   0.00000   0.00002   0.00000   0.00002
 318        2PX         0.00000  -0.00000   0.00001  -0.00000   0.00001
 319        2PY         0.00000  -0.00000   0.00007  -0.00000   0.00003
 320        2PZ         0.00000  -0.00000   0.00008  -0.00001   0.00001
 321        3S          0.00000  -0.00000   0.00012  -0.00000  -0.00002
 322        3PX        -0.00000   0.00000  -0.00004   0.00003  -0.00007
 323        3PY        -0.00001  -0.00000  -0.00031  -0.00001  -0.00022
 324        3PZ        -0.00001   0.00000  -0.00030   0.00009  -0.00014
 325        4S         -0.00012   0.00007  -0.00350   0.00162  -0.00148
 326        4PX         0.00001  -0.00000   0.00019  -0.00008  -0.00007
 327        4PY        -0.00004   0.00000  -0.00118  -0.00000  -0.00050
 328        4PZ        -0.00004   0.00004  -0.00120   0.00096  -0.00033
 329        5S         -0.00091   0.00019  -0.02713   0.00461  -0.00312
 330        5PX         0.00000   0.00009  -0.00003   0.00213   0.00015
 331        5PY        -0.00011  -0.00009  -0.00308  -0.00221  -0.00126
 332        5PZ        -0.00016   0.00006  -0.00478   0.00147  -0.00034
 333        6D 0       -0.00000   0.00000  -0.00002   0.00004  -0.00000
 334        6D+1       -0.00000  -0.00000  -0.00005  -0.00000   0.00000
 335        6D-1       -0.00001   0.00000  -0.00021   0.00001  -0.00006
 336        6D+2        0.00000   0.00000   0.00009   0.00003   0.00003
 337        6D-2       -0.00000   0.00000  -0.00008   0.00001  -0.00006
 338 19  H  1S         -0.00000  -0.00000  -0.00001  -0.00003  -0.00000
 339        2S          0.00000   0.00000   0.00002   0.00005   0.00002
 340        3S          0.00000   0.00001   0.00014   0.00036   0.00004
 341 20  H  1S         -0.00000  -0.00000  -0.00001  -0.00002  -0.00000
 342        2S          0.00000  -0.00000   0.00005  -0.00006   0.00001
 343        3S          0.00000   0.00000   0.00011   0.00003  -0.00000
 344 21  H  1S         -0.00000  -0.00000  -0.00001  -0.00001   0.00001
 345        2S          0.00000  -0.00001   0.00011  -0.00015  -0.00005
 346        3S          0.00002   0.00002   0.00064   0.00054   0.00030
 347 22  Co 1S          0.48784  -0.00000  -0.16606  -0.00000  -0.00002
 348        2S          0.40279   0.00000  -0.24467   0.00000  -0.00003
 349        3S          0.20314  -0.00000  -0.09138  -0.00000  -0.00001
 350        4S          0.01376   0.00000   0.50179   0.00000   0.00007
 351        5S         -0.00218  -0.00000   0.60956  -0.00001   0.00006
 352        6S          0.00065   0.00000   0.05554   0.00001   0.00002
 353        7S         -0.00037  -0.00000  -0.01411  -0.00003  -0.00003
 354        8S          0.00018   0.00002   0.00571   0.00036   0.00025
 355        9S          0.00123  -0.00017   0.03667  -0.00409   0.00189
 356       10S          0.00000   0.00000   0.00008   0.00006   0.00002
 357       11PX         0.00000   0.00000  -0.00003   0.00000   0.50148
 358       11PY        -0.00000  -0.00000  -0.00008  -0.00000   0.55278
 359       11PZ        -0.00000   0.00000  -0.00000   0.00000   0.03870
 360       12PX        -0.00000  -0.00000  -0.00002  -0.00000   0.19881
 361       12PY         0.00000   0.00000  -0.00005   0.00000   0.21914
 362       12PZ        -0.00000  -0.00000  -0.00000  -0.00000   0.01534
 363       13PX         0.00000   0.00000   0.00001   0.00001   0.03921
 364       13PY         0.00000  -0.00000   0.00000  -0.00001   0.04326
 365       13PZ         0.00000   0.00000   0.00000   0.00000   0.00302
 366       14PX        -0.00000  -0.00000  -0.00003  -0.00002  -0.00430
 367       14PY        -0.00000   0.00000  -0.00002   0.00002  -0.00481
 368       14PZ        -0.00000  -0.00000  -0.00000  -0.00000  -0.00033
 369       15PX         0.00000   0.00000   0.00005   0.00002   0.00260
 370       15PY         0.00000  -0.00000   0.00006  -0.00003   0.00299
 371       15PZ         0.00000   0.00000   0.00000   0.00000   0.00020
 372       16PX        -0.00001   0.00000  -0.00040   0.00010  -0.00400
 373       16PY        -0.00002  -0.00003  -0.00047  -0.00069  -0.00485
 374       16PZ        -0.00000   0.00000  -0.00002   0.00002  -0.00029
 375       17PX         0.00002   0.00016   0.00060   0.00392  -0.01330
 376       17PY        -0.00029   0.00021  -0.00844   0.00499  -0.01805
 377       17PZ         0.00001   0.00001   0.00029   0.00012  -0.00090
 378       18D 0       -0.00000  -0.00000  -0.00026  -0.00000   0.00001
 379       18D+1        0.00000   0.00000   0.00003   0.00000  -0.00000
 380       18D-1        0.00000  -0.00000   0.00004  -0.00000  -0.00000
 381       18D+2       -0.00000  -0.00000  -0.00005  -0.00000   0.00001
 382       18D-2        0.00000  -0.00000   0.00050  -0.00000  -0.00001
 383       19D 0        0.00000   0.00000   0.00016   0.00001  -0.00000
 384       19D+1       -0.00000  -0.00000  -0.00002  -0.00000  -0.00000
 385       19D-1       -0.00000   0.00000  -0.00002   0.00000  -0.00000
 386       19D+2        0.00000   0.00000   0.00002   0.00002  -0.00001
 387       19D-2       -0.00001   0.00000  -0.00032   0.00001  -0.00000
 388       20D 0       -0.00000  -0.00000  -0.00006  -0.00005  -0.00001
 389       20D+1        0.00000  -0.00000   0.00001  -0.00000   0.00000
 390       20D-1        0.00000  -0.00000   0.00001  -0.00001   0.00000
 391       20D+2        0.00000  -0.00000   0.00002  -0.00008   0.00002
 392       20D-2        0.00000  -0.00000   0.00016  -0.00001   0.00002
 393       21D 0       -0.00010  -0.00001  -0.00300  -0.00021   0.00001
 394       21D+1        0.00001  -0.00000   0.00027  -0.00001  -0.00007
 395       21D-1        0.00001   0.00000   0.00041   0.00000  -0.00006
 396       21D+2       -0.00003  -0.00004  -0.00108  -0.00085  -0.00047
 397       21D-2        0.00017  -0.00001   0.00511  -0.00012  -0.00027
 398       22F 0       -0.00000   0.00000  -0.00000   0.00000  -0.00001
 399       22F+1        0.00000   0.00000   0.00000   0.00000  -0.00003
 400       22F-1       -0.00000   0.00000  -0.00000   0.00001  -0.00004
 401       22F+2       -0.00000  -0.00000  -0.00000  -0.00000  -0.00000
 402       22F-2       -0.00000   0.00000  -0.00000   0.00000   0.00001
 403       22F+3       -0.00000   0.00000  -0.00000   0.00000  -0.00005
 404       22F-3       -0.00000   0.00000  -0.00000   0.00001   0.00004
 405 23  C  1S         -0.00000   0.00000  -0.00001   0.00000   0.00001
 406        2S          0.00000  -0.00000   0.00003  -0.00000  -0.00002
 407        2PX        -0.00000   0.00000  -0.00005   0.00000   0.00002
 408        2PY        -0.00000  -0.00000  -0.00002  -0.00000   0.00002
 409        2PZ        -0.00000   0.00000  -0.00009   0.00000   0.00002
 410        3S          0.00000   0.00000   0.00004   0.00000   0.00006
 411        3PX         0.00001  -0.00000   0.00021  -0.00000  -0.00017
 412        3PY         0.00000   0.00000   0.00011   0.00001  -0.00015
 413        3PZ         0.00001  -0.00000   0.00034  -0.00000  -0.00018
 414        4S         -0.00009  -0.00000  -0.00266  -0.00003   0.00148
 415        4PX         0.00001  -0.00000   0.00043  -0.00005  -0.00032
 416        4PY         0.00002  -0.00000   0.00054  -0.00008  -0.00026
 417        4PZ         0.00003  -0.00000   0.00078  -0.00001  -0.00018
 418        5S         -0.00026  -0.00017  -0.00774  -0.00392   0.00365
 419        5PX         0.00001   0.00000   0.00029   0.00008  -0.00065
 420        5PY         0.00004   0.00002   0.00111   0.00039  -0.00042
 421        5PZ         0.00005   0.00003   0.00152   0.00067  -0.00056
 422        6D 0       -0.00000   0.00000  -0.00006   0.00000   0.00002
 423        6D+1       -0.00000   0.00000  -0.00014   0.00000   0.00005
 424        6D-1       -0.00000   0.00000  -0.00012   0.00001   0.00002
 425        6D+2       -0.00000   0.00000  -0.00002   0.00000  -0.00000
 426        6D-2       -0.00000   0.00000  -0.00009   0.00000   0.00006
 427 24  C  1S         -0.00000   0.00000  -0.00001   0.00000   0.00001
 428        2S          0.00000  -0.00000   0.00003  -0.00000  -0.00002
 429        2PX         0.00000  -0.00000   0.00001  -0.00000   0.00001
 430        2PY        -0.00000  -0.00000  -0.00009  -0.00000   0.00003
 431        2PZ        -0.00000  -0.00000  -0.00004  -0.00000   0.00001
 432        3S          0.00000   0.00000  -0.00002   0.00003   0.00006
 433        3PX        -0.00000   0.00000  -0.00001   0.00001  -0.00003
 434        3PY         0.00001   0.00000   0.00038   0.00001  -0.00027
 435        3PZ         0.00001  -0.00000   0.00018  -0.00000  -0.00009
 436        4S         -0.00007  -0.00002  -0.00217  -0.00038   0.00120
 437        4PX        -0.00000   0.00000  -0.00005   0.00002  -0.00011
 438        4PY         0.00002   0.00001   0.00075   0.00013  -0.00032
 439        4PZ         0.00001   0.00000   0.00034   0.00007  -0.00009
 440        5S          0.00009   0.00001   0.00260   0.00032   0.00528
 441        5PX         0.00001   0.00000   0.00021   0.00006  -0.00019
 442        5PY        -0.00002   0.00000  -0.00044   0.00010  -0.00120
 443        5PZ        -0.00001  -0.00000  -0.00033  -0.00011  -0.00049
 444        6D 0        0.00000   0.00000   0.00006   0.00000  -0.00005
 445        6D+1       -0.00000  -0.00000  -0.00000  -0.00000  -0.00001
 446        6D-1       -0.00000  -0.00000  -0.00013  -0.00001   0.00005
 447        6D+2        0.00001   0.00000   0.00016   0.00000  -0.00005
 448        6D-2       -0.00000  -0.00000  -0.00002  -0.00000   0.00002
 449 25  C  1S         -0.00000   0.00000  -0.00001   0.00000   0.00001
 450        2S          0.00000  -0.00000   0.00003  -0.00000  -0.00002
 451        2PX        -0.00000  -0.00000  -0.00001  -0.00000   0.00001
 452        2PY        -0.00000  -0.00000  -0.00009  -0.00000   0.00003
 453        2PZ         0.00000   0.00000   0.00005   0.00000  -0.00001
 454        3S         -0.00000   0.00000  -0.00003   0.00003   0.00005
 455        3PX         0.00000   0.00000   0.00004   0.00000  -0.00006
 456        3PY         0.00001   0.00000   0.00036   0.00001  -0.00026
 457        3PZ        -0.00001   0.00000  -0.00021   0.00000   0.00010
 458        4S         -0.00006  -0.00001  -0.00198  -0.00033   0.00122
 459        4PX         0.00000   0.00000   0.00007   0.00003  -0.00014
 460        4PY         0.00002   0.00000   0.00064   0.00011  -0.00032
 461        4PZ        -0.00001  -0.00000  -0.00034  -0.00008   0.00008
 462        5S          0.00007  -0.00010   0.00182  -0.00260   0.00467
 463        5PX         0.00001   0.00000   0.00024   0.00009  -0.00033
 464        5PY        -0.00001   0.00002  -0.00034   0.00041  -0.00110
 465        5PZ         0.00000  -0.00002   0.00014  -0.00041   0.00043
 466        6D 0        0.00000  -0.00000   0.00005  -0.00000  -0.00003
 467        6D+1        0.00000   0.00000   0.00002   0.00000   0.00002
 468        6D-1        0.00000   0.00000   0.00014   0.00001  -0.00005
 469        6D+2        0.00000   0.00000   0.00014   0.00000  -0.00005
 470        6D-2       -0.00000  -0.00000  -0.00005  -0.00000   0.00003
 471 26  C  1S         -0.00000   0.00000  -0.00001   0.00000   0.00001
 472        2S          0.00000  -0.00000   0.00003  -0.00000  -0.00002
 473        2PX        -0.00000   0.00000  -0.00007   0.00000   0.00002
 474        2PY        -0.00000  -0.00000  -0.00002  -0.00000   0.00002
 475        2PZ         0.00000  -0.00000   0.00007  -0.00000  -0.00001
 476        3S          0.00000  -0.00000   0.00006  -0.00000   0.00006
 477        3PX         0.00001  -0.00000   0.00029  -0.00000  -0.00021
 478        3PY         0.00000   0.00000   0.00008   0.00001  -0.00014
 479        3PZ        -0.00001   0.00000  -0.00029   0.00000   0.00014
 480        4S         -0.00009   0.00000  -0.00279   0.00006   0.00143
 481        4PX         0.00002  -0.00000   0.00066  -0.00008  -0.00035
 482        4PY         0.00002  -0.00000   0.00048  -0.00010  -0.00023
 483        4PZ        -0.00002   0.00000  -0.00073   0.00002   0.00010
 484        5S         -0.00025  -0.00009  -0.00744  -0.00200   0.00413
 485        5PX         0.00003   0.00001   0.00077   0.00017  -0.00076
 486        5PY         0.00003   0.00001   0.00076   0.00023  -0.00039
 487        5PZ        -0.00004  -0.00001  -0.00132  -0.00028   0.00051
 488        6D 0        0.00000   0.00000  -0.00000   0.00000  -0.00000
 489        6D+1        0.00001  -0.00000   0.00016  -0.00001  -0.00005
 490        6D-1        0.00000  -0.00000   0.00008  -0.00000  -0.00001
 491        6D+2       -0.00000   0.00000  -0.00007   0.00000   0.00001
 492        6D-2       -0.00000   0.00000  -0.00010   0.00000   0.00006
 493 27  C  1S         -0.00000   0.00000  -0.00001   0.00000   0.00001
 494        2S          0.00000  -0.00000   0.00003  -0.00000  -0.00002
 495        2PX        -0.00000  -0.00000  -0.00010  -0.00000   0.00003
 496        2PY         0.00000  -0.00000   0.00001  -0.00000   0.00001
 497        2PZ        -0.00000   0.00000  -0.00001   0.00000   0.00000
 498        3S          0.00000   0.00000   0.00001   0.00000   0.00005
 499        3PX         0.00001   0.00000   0.00042   0.00001  -0.00028
 500        3PY        -0.00000   0.00000  -0.00002   0.00001  -0.00006
 501        3PZ         0.00000  -0.00000   0.00005  -0.00000  -0.00004
 502        4S         -0.00006   0.00000  -0.00177   0.00002   0.00157
 503        4PX         0.00001  -0.00001   0.00040  -0.00022  -0.00041
 504        4PY         0.00001  -0.00000   0.00033  -0.00002  -0.00023
 505        4PZ         0.00000  -0.00000   0.00004  -0.00000  -0.00005
 506        5S          0.00022   0.00013   0.00645   0.00306   0.00509
 507        5PX        -0.00003  -0.00003  -0.00083  -0.00067  -0.00124
 508        5PY         0.00000   0.00001   0.00008   0.00026  -0.00018
 509        5PZ        -0.00000   0.00001  -0.00004   0.00015  -0.00006
 510        6D 0        0.00000  -0.00000   0.00011  -0.00000  -0.00006
 511        6D+1       -0.00000   0.00000  -0.00005   0.00000   0.00002
 512        6D-1       -0.00000   0.00000  -0.00000   0.00000  -0.00000
 513        6D+2       -0.00001   0.00000  -0.00016   0.00000   0.00004
 514        6D-2       -0.00000   0.00000  -0.00005   0.00001   0.00003
 515 28  H  1S         -0.00000  -0.00000  -0.00005  -0.00001   0.00001
 516        2S          0.00001   0.00000   0.00015   0.00005  -0.00010
 517        3S         -0.00002  -0.00000  -0.00054  -0.00005  -0.00004
 518 29  H  1S         -0.00000   0.00000  -0.00004   0.00001   0.00001
 519        2S          0.00000  -0.00000   0.00009  -0.00004  -0.00010
 520        3S         -0.00002   0.00000  -0.00050   0.00004   0.00006
 521 30  H  1S         -0.00000   0.00000  -0.00004   0.00000   0.00001
 522        2S          0.00000  -0.00000   0.00005  -0.00001  -0.00008
 523        3S         -0.00001  -0.00000  -0.00034  -0.00005   0.00011
 524 31  H  1S         -0.00000   0.00000  -0.00004   0.00000   0.00001
 525        2S          0.00000  -0.00000   0.00004  -0.00002  -0.00008
 526        3S         -0.00001   0.00000  -0.00029   0.00001   0.00012
 527 32  H  1S         -0.00000   0.00000  -0.00004   0.00001   0.00001
 528        2S          0.00000  -0.00000   0.00009  -0.00005  -0.00009
 529        3S         -0.00002   0.00000  -0.00056   0.00000   0.00005
 530 33  C  1S         -0.00000  -0.00000  -0.00000  -0.00000  -0.00001
 531        2S          0.00000   0.00000   0.00002   0.00000   0.00002
 532        2PX         0.00000  -0.00000   0.00002  -0.00000   0.00001
 533        2PY         0.00000  -0.00000   0.00007  -0.00000   0.00002
 534        2PZ        -0.00000   0.00000  -0.00008   0.00001  -0.00001
 535        3S          0.00000   0.00000   0.00010   0.00001  -0.00002
 536        3PX        -0.00000   0.00000  -0.00010   0.00004  -0.00010
 537        3PY        -0.00001  -0.00000  -0.00030  -0.00002  -0.00021
 538        3PZ         0.00001  -0.00000   0.00029  -0.00007   0.00014
 539        4S         -0.00010   0.00006  -0.00308   0.00132  -0.00158
 540        4PX        -0.00000   0.00000  -0.00001   0.00006  -0.00014
 541        4PY        -0.00004   0.00000  -0.00111   0.00007  -0.00049
 542        4PZ         0.00004  -0.00004   0.00113  -0.00089   0.00035
 543        5S         -0.00097   0.00027  -0.02866   0.00667  -0.00391
 544        5PX        -0.00001   0.00003  -0.00019   0.00071  -0.00041
 545        5PY        -0.00013  -0.00001  -0.00377  -0.00022  -0.00082
 546        5PZ         0.00018  -0.00006   0.00522  -0.00139   0.00052
 547        6D 0       -0.00000   0.00000  -0.00001   0.00004  -0.00001
 548        6D+1        0.00000  -0.00000   0.00008  -0.00000   0.00001
 549        6D-1        0.00001   0.00000   0.00019   0.00000   0.00005
 550        6D+2        0.00000   0.00000   0.00007   0.00003   0.00003
 551        6D-2       -0.00000   0.00000  -0.00012   0.00002  -0.00007
 552 34  C  1S         -0.00000  -0.00000  -0.00001  -0.00000  -0.00001
 553        2S          0.00000   0.00000   0.00003   0.00001   0.00002
 554        2PX         0.00000  -0.00000   0.00009  -0.00000   0.00002
 555        2PY         0.00000  -0.00000   0.00001  -0.00000   0.00001
 556        2PZ        -0.00000   0.00000  -0.00004   0.00000  -0.00001
 557        3S          0.00000  -0.00001   0.00001  -0.00017  -0.00006
 558        3PX        -0.00001  -0.00000  -0.00038  -0.00001  -0.00023
 559        3PY        -0.00000   0.00000  -0.00009   0.00001  -0.00007
 560        3PZ         0.00001   0.00000   0.00017   0.00001   0.00007
 561        4S         -0.00006   0.00001  -0.00176   0.00032  -0.00095
 562        4PX        -0.00003   0.00001  -0.00081   0.00033  -0.00022
 563        4PY        -0.00000  -0.00000  -0.00002  -0.00002  -0.00025
 564        4PZ         0.00002  -0.00001   0.00057  -0.00020   0.00009
 565        5S          0.00013   0.00007   0.00392   0.00139  -0.00307
 566        5PX         0.00000   0.00001   0.00006   0.00026  -0.00072
 567        5PY        -0.00002   0.00000  -0.00049   0.00010  -0.00030
 568        5PZ         0.00003  -0.00000   0.00100  -0.00009   0.00016
 569        6D 0        0.00000  -0.00000   0.00007  -0.00000   0.00004
 570        6D+1        0.00000  -0.00000   0.00012  -0.00001   0.00004
 571        6D-1        0.00000   0.00000   0.00002   0.00000  -0.00002
 572        6D+2       -0.00001   0.00000  -0.00016   0.00000  -0.00003
 573        6D-2       -0.00000  -0.00000  -0.00008  -0.00002  -0.00003
 574 35  C  1S         -0.00000  -0.00000  -0.00001  -0.00000  -0.00001
 575        2S          0.00000   0.00000   0.00003   0.00001   0.00002
 576        2PX         0.00000  -0.00000   0.00008  -0.00000   0.00002
 577        2PY         0.00000  -0.00000   0.00002  -0.00000   0.00001
 578        2PZ         0.00000  -0.00000   0.00006  -0.00000   0.00001
 579        3S          0.00000  -0.00001  -0.00001  -0.00016  -0.00006
 580        3PX        -0.00001  -0.00000  -0.00034  -0.00001  -0.00021
 581        3PY        -0.00000   0.00000  -0.00011   0.00001  -0.00008
 582        3PZ        -0.00001  -0.00000  -0.00023  -0.00001  -0.00012
 583        4S         -0.00005   0.00001  -0.00145   0.00015  -0.00094
 584        4PX        -0.00002   0.00001  -0.00057   0.00023  -0.00020
 585        4PY        -0.00000   0.00000  -0.00011   0.00003  -0.00024
 586        4PZ        -0.00002   0.00000  -0.00059   0.00011  -0.00012
 587        5S          0.00001   0.00027   0.00015   0.00674  -0.00257
 588        5PX        -0.00001   0.00006  -0.00038   0.00144  -0.00049
 589        5PY        -0.00001  -0.00002  -0.00015  -0.00055  -0.00043
 590        5PZ        -0.00003  -0.00001  -0.00101  -0.00025  -0.00047
 591        6D 0        0.00000   0.00000   0.00003   0.00000   0.00002
 592        6D+1       -0.00001   0.00000  -0.00016   0.00001  -0.00005
 593        6D-1       -0.00000  -0.00000  -0.00004  -0.00001   0.00001
 594        6D+2       -0.00000   0.00000  -0.00013   0.00000  -0.00002
 595        6D-2       -0.00000  -0.00000  -0.00009  -0.00002  -0.00004
 596 36  H  1S         -0.00000  -0.00000  -0.00002  -0.00001  -0.00001
 597        2S         -0.00000   0.00000  -0.00012   0.00009   0.00006
 598        3S          0.00000   0.00002   0.00001   0.00043  -0.00009
 599 37  H  1S         -0.00000  -0.00000  -0.00002  -0.00001  -0.00001
 600        2S         -0.00000   0.00000  -0.00009   0.00006   0.00009
 601        3S         -0.00001   0.00000  -0.00023   0.00006  -0.00015
 602 38  H  1S         -0.00000  -0.00000  -0.00002  -0.00001  -0.00001
 603        2S         -0.00000   0.00000  -0.00009   0.00004   0.00009
 604        3S         -0.00000  -0.00000  -0.00011  -0.00005  -0.00016
 605 39  H  1S         -0.00000  -0.00000  -0.00002  -0.00001  -0.00001
 606        2S         -0.00000   0.00000  -0.00013   0.00011   0.00006
 607        3S          0.00000   0.00002   0.00006   0.00038  -0.00006
 608 40  H  1S         -0.00000   0.00000  -0.00001   0.00000   0.00001
 609        2S          0.00000  -0.00001   0.00014  -0.00024  -0.00006
 610        3S          0.00002   0.00001   0.00062   0.00028   0.00030
                           6         7         8         9        10
                           O         O         O         O         O
     Eigenvalues --   -28.51782 -28.51640 -25.92211 -25.90019 -25.89997
   1 1   Fe 1S         -0.00000   0.00000   0.00001  -0.00000  -0.00000
   2        2S         -0.00000   0.00000   0.00002  -0.00001  -0.00000
   3        3S          0.00000  -0.00000   0.00001  -0.00000  -0.00000
   4        4S         -0.00000   0.00000  -0.00003   0.00001   0.00000
   5        5S          0.00000  -0.00000  -0.00007   0.00002   0.00000
   6        6S         -0.00000   0.00001  -0.00001  -0.00001  -0.00000
   7        7S         -0.00000  -0.00001   0.00000   0.00001   0.00000
   8        8S          0.00003  -0.00013  -0.00050   0.00058  -0.00008
   9        9S         -0.00002  -0.00098   0.00032  -0.00079   0.00068
  10       10S          0.00000   0.00000  -0.00004   0.00007  -0.00001
  11       11PX         0.00000  -0.00000   0.44538   0.55818  -0.02802
  12       11PY         0.00000  -0.00000   0.55685  -0.44651  -0.03385
  13       11PZ        -0.00000  -0.00000   0.04391   0.00074   0.71344
  14       12PX        -0.00000   0.00000   0.20204   0.25300  -0.01269
  15       12PY        -0.00000   0.00000   0.25263  -0.20239  -0.01534
  16       12PZ         0.00000   0.00000   0.01993   0.00033   0.32338
  17       13PX         0.00000  -0.00001   0.04496   0.05575  -0.00282
  18       13PY         0.00000  -0.00001   0.05617  -0.04456  -0.00340
  19       13PZ        -0.00001  -0.00000   0.00440   0.00007   0.07121
  20       14PX        -0.00000   0.00001  -0.00437  -0.00493   0.00027
  21       14PY        -0.00000   0.00001  -0.00544   0.00393   0.00032
  22       14PZ         0.00001   0.00000  -0.00039  -0.00001  -0.00624
  23       15PX         0.00000  -0.00002   0.00245   0.00228  -0.00014
  24       15PY         0.00000  -0.00002   0.00304  -0.00181  -0.00017
  25       15PZ        -0.00001   0.00000   0.00019   0.00000   0.00283
  26       16PX        -0.00000   0.00005  -0.00237  -0.00103   0.00013
  27       16PY         0.00001  -0.00004  -0.00300   0.00089   0.00013
  28       16PZ         0.00002  -0.00000  -0.00010  -0.00000  -0.00114
  29       17PX         0.00005   0.00073  -0.00157   0.00050   0.00019
  30       17PY         0.00005  -0.00058  -0.00263  -0.00077   0.00045
  31       17PZ        -0.00017   0.00005  -0.00008   0.00035   0.00118
  32       18D 0        0.00000  -0.00000  -0.00000   0.00000  -0.00000
  33       18D+1        0.00000  -0.00000   0.00000  -0.00000   0.00000
  34       18D-1       -0.00000  -0.00000   0.00000   0.00000   0.00001
  35       18D+2       -0.00000   0.00000  -0.00000   0.00000   0.00000
  36       18D-2        0.00000  -0.00000   0.00001   0.00001   0.00000
  37       19D 0       -0.00000   0.00000  -0.00000   0.00000   0.00000
  38       19D+1       -0.00000   0.00000   0.00000   0.00000   0.00000
  39       19D-1        0.00000   0.00000   0.00000  -0.00000  -0.00000
  40       19D+2        0.00000  -0.00000   0.00001  -0.00001  -0.00000
  41       19D-2       -0.00000   0.00001   0.00000  -0.00002  -0.00000
  42       20D 0        0.00000   0.00000   0.00001  -0.00001  -0.00000
  43       20D+1        0.00000  -0.00000  -0.00001  -0.00000  -0.00001
  44       20D-1       -0.00001  -0.00000  -0.00001   0.00000   0.00000
  45       20D+2       -0.00000   0.00001  -0.00002   0.00002   0.00000
  46       20D-2        0.00000  -0.00003  -0.00004   0.00006   0.00000
  47       21D 0       -0.00000  -0.00003  -0.00007   0.00013  -0.00000
  48       21D+1       -0.00000   0.00001   0.00007   0.00001   0.00004
  49       21D-1        0.00004   0.00000   0.00008  -0.00002  -0.00004
  50       21D+2        0.00002  -0.00005   0.00037  -0.00024  -0.00002
  51       21D-2       -0.00001   0.00005   0.00036  -0.00050   0.00002
  52       22F 0        0.00000   0.00000  -0.00000  -0.00002  -0.00001
  53       22F+1        0.00000  -0.00000  -0.00001  -0.00002  -0.00002
  54       22F-1       -0.00000  -0.00000  -0.00001   0.00002   0.00002
  55       22F+2        0.00000   0.00000  -0.00000   0.00001  -0.00000
  56       22F-2       -0.00000   0.00000   0.00001  -0.00002   0.00005
  57       22F+3       -0.00000   0.00000  -0.00002   0.00002   0.00000
  58       22F-3        0.00000  -0.00000   0.00000   0.00003  -0.00001
  59 2   C  1S         -0.00000  -0.00000  -0.00000   0.00000   0.00000
  60        2S          0.00000   0.00000   0.00001  -0.00000  -0.00000
  61        2PX         0.00000  -0.00000   0.00001  -0.00001   0.00001
  62        2PY         0.00000   0.00000   0.00003   0.00001  -0.00000
  63        2PZ         0.00000   0.00000  -0.00002   0.00000  -0.00000
  64        3S         -0.00001  -0.00000   0.00002   0.00002   0.00005
  65        3PX        -0.00000   0.00000  -0.00005   0.00007  -0.00002
  66        3PY        -0.00000  -0.00001  -0.00014  -0.00005   0.00004
  67        3PZ        -0.00000  -0.00000   0.00009  -0.00002  -0.00001
  68        4S          0.00005   0.00000  -0.00070  -0.00010   0.00011
  69        4PX        -0.00000   0.00002  -0.00019  -0.00001   0.00013
  70        4PY         0.00003  -0.00000  -0.00021   0.00006  -0.00002
  71        4PZ        -0.00001  -0.00000   0.00005   0.00027   0.00041
  72        5S          0.00034   0.00196   0.00100  -0.00053   0.00025
  73        5PX         0.00017   0.00001  -0.00026  -0.00012  -0.00009
  74        5PY        -0.00000   0.00008   0.00023   0.00004  -0.00030
  75        5PZ        -0.00014  -0.00035  -0.00009   0.00006  -0.00003
  76        6D 0        0.00000  -0.00000   0.00002   0.00001  -0.00001
  77        6D+1        0.00000  -0.00000   0.00001  -0.00002   0.00002
  78        6D-1       -0.00000   0.00000   0.00005   0.00002   0.00000
  79        6D+2        0.00000  -0.00000   0.00003   0.00001  -0.00000
  80        6D-2       -0.00000   0.00000  -0.00007   0.00002   0.00004
  81 3   C  1S         -0.00000   0.00000  -0.00000   0.00000  -0.00000
  82        2S          0.00000  -0.00000   0.00001  -0.00000   0.00000
  83        2PX         0.00000  -0.00000   0.00001  -0.00000   0.00000
  84        2PY         0.00000  -0.00000   0.00004  -0.00001  -0.00000
  85        2PZ         0.00000  -0.00000   0.00000  -0.00000  -0.00001
  86        3S         -0.00000   0.00001   0.00005   0.00004  -0.00002
  87        3PX         0.00000   0.00001  -0.00002   0.00000  -0.00001
  88        3PY        -0.00000   0.00000  -0.00015   0.00005   0.00002
  89        3PZ        -0.00000   0.00000  -0.00002   0.00001   0.00006
  90        4S          0.00001  -0.00009  -0.00025   0.00029   0.00035
  91        4PX         0.00000  -0.00000  -0.00008   0.00013  -0.00012
  92        4PY         0.00000  -0.00006  -0.00016  -0.00013   0.00014
  93        4PZ        -0.00000   0.00000  -0.00001   0.00004  -0.00014
  94        5S          0.00009  -0.00224  -0.00141   0.00098  -0.00056
  95        5PX         0.00001   0.00016  -0.00002  -0.00020   0.00007
  96        5PY         0.00001  -0.00040  -0.00039   0.00001  -0.00009
  97        5PZ        -0.00015  -0.00002   0.00009  -0.00013  -0.00027
  98        6D 0       -0.00000  -0.00000   0.00005  -0.00003  -0.00000
  99        6D+1        0.00000   0.00000   0.00000   0.00000  -0.00001
 100        6D-1       -0.00000  -0.00000  -0.00001  -0.00000   0.00003
 101        6D+2       -0.00000   0.00000   0.00007  -0.00000  -0.00001
 102        6D-2        0.00000   0.00000  -0.00004   0.00003  -0.00001
 103 4   C  1S          0.00000  -0.00000  -0.00000   0.00000  -0.00000
 104        2S         -0.00000   0.00000   0.00001  -0.00000   0.00000
 105        2PX        -0.00000   0.00000   0.00001  -0.00001  -0.00000
 106        2PY        -0.00000   0.00000   0.00003   0.00000   0.00001
 107        2PZ         0.00000  -0.00000   0.00003  -0.00001   0.00000
 108        3S          0.00000  -0.00000   0.00010   0.00000  -0.00001
 109        3PX         0.00000  -0.00000  -0.00003   0.00004   0.00002
 110        3PY         0.00000  -0.00001  -0.00012  -0.00002  -0.00005
 111        3PZ        -0.00000   0.00000  -0.00009   0.00004  -0.00002
 112        4S         -0.00004   0.00001  -0.00070   0.00023  -0.00061
 113        4PX         0.00000   0.00003  -0.00016  -0.00001  -0.00008
 114        4PY        -0.00002  -0.00001  -0.00025   0.00008  -0.00001
 115        4PZ        -0.00001   0.00002  -0.00021  -0.00013   0.00000
 116        5S         -0.00038   0.00106   0.00125  -0.00173   0.00107
 117        5PX        -0.00016  -0.00002  -0.00021  -0.00015   0.00006
 118        5PY        -0.00001   0.00003   0.00017  -0.00003   0.00040
 119        5PZ        -0.00017   0.00021   0.00004  -0.00039   0.00014
 120        6D 0        0.00000   0.00000   0.00002   0.00001   0.00002
 121        6D+1        0.00000   0.00000  -0.00003   0.00001   0.00001
 122        6D-1       -0.00000  -0.00000  -0.00006  -0.00000  -0.00001
 123        6D+2        0.00000   0.00000   0.00004   0.00000   0.00000
 124        6D-2        0.00000   0.00000  -0.00005   0.00002  -0.00003
 125 5   C  1S         -0.00000  -0.00000  -0.00000  -0.00000  -0.00000
 126        2S          0.00000   0.00000   0.00001   0.00000   0.00000
 127        2PX        -0.00000   0.00000   0.00003  -0.00001   0.00000
 128        2PY         0.00000  -0.00000   0.00002   0.00001  -0.00001
 129        2PZ        -0.00000  -0.00000   0.00002   0.00001  -0.00001
 130        3S         -0.00000  -0.00001   0.00003  -0.00002  -0.00005
 131        3PX         0.00000  -0.00000  -0.00012   0.00001  -0.00003
 132        3PY        -0.00000  -0.00000  -0.00008  -0.00003   0.00003
 133        3PZ         0.00000  -0.00000  -0.00011  -0.00006   0.00003
 134        4S          0.00006   0.00003  -0.00074  -0.00023   0.00022
 135        4PX        -0.00001   0.00002  -0.00021   0.00006   0.00034
 136        4PY        -0.00001   0.00001  -0.00027  -0.00004  -0.00038
 137        4PZ         0.00002  -0.00000   0.00001   0.00016   0.00028
 138        5S          0.00181   0.00062  -0.00180   0.00199  -0.00378
 139        5PX        -0.00001   0.00009  -0.00044   0.00022  -0.00002
 140        5PY         0.00037   0.00016   0.00022   0.00004  -0.00028
 141        5PZ         0.00052   0.00014   0.00004   0.00046  -0.00083
 142        6D 0        0.00000  -0.00000   0.00003  -0.00000   0.00003
 143        6D+1        0.00000  -0.00000  -0.00005  -0.00001   0.00001
 144        6D-1        0.00000   0.00000  -0.00001   0.00001   0.00002
 145        6D+2        0.00000  -0.00000  -0.00002   0.00002   0.00001
 146        6D-2       -0.00000   0.00000  -0.00007  -0.00003  -0.00002
 147 6   C  1S          0.00000  -0.00000  -0.00000  -0.00000   0.00000
 148        2S         -0.00000   0.00000   0.00002   0.00000  -0.00000
 149        2PX         0.00000   0.00000   0.00003  -0.00001  -0.00000
 150        2PY        -0.00000  -0.00000   0.00001   0.00000   0.00001
 151        2PZ         0.00000   0.00000  -0.00001  -0.00000  -0.00002
 152        3S          0.00000  -0.00002  -0.00003  -0.00006   0.00003
 153        3PX        -0.00000  -0.00000  -0.00016   0.00001   0.00005
 154        3PY         0.00000   0.00000  -0.00005  -0.00002  -0.00003
 155        3PZ        -0.00000  -0.00000   0.00006   0.00004   0.00007
 156        4S         -0.00007   0.00005  -0.00061   0.00028  -0.00000
 157        4PX        -0.00000   0.00004  -0.00009   0.00036  -0.00022
 158        4PY         0.00001   0.00000  -0.00035  -0.00029   0.00027
 159        4PZ         0.00002   0.00000  -0.00014  -0.00034   0.00011
 160        5S         -0.00179  -0.00084  -0.00215  -0.00133   0.00325
 161        5PX        -0.00006  -0.00010  -0.00042   0.00002   0.00005
 162        5PY        -0.00030   0.00023   0.00009  -0.00010   0.00027
 163        5PZ         0.00054   0.00004  -0.00007   0.00025  -0.00092
 164        6D 0       -0.00000  -0.00000   0.00005   0.00001  -0.00003
 165        6D+1        0.00000   0.00000   0.00003   0.00000   0.00002
 166        6D-1        0.00000  -0.00000  -0.00001  -0.00001   0.00001
 167        6D+2       -0.00000  -0.00000  -0.00002   0.00003  -0.00001
 168        6D-2        0.00000   0.00000  -0.00006  -0.00003   0.00001
 169 7   H  1S         -0.00000  -0.00000  -0.00003   0.00002  -0.00002
 170        2S          0.00000   0.00000   0.00007  -0.00009   0.00012
 171        3S          0.00000  -0.00003  -0.00007   0.00007   0.00005
 172 8   H  1S         -0.00000  -0.00000  -0.00003  -0.00001  -0.00002
 173        2S          0.00001   0.00001   0.00011   0.00009   0.00014
 174        3S         -0.00011  -0.00006   0.00016   0.00021   0.00043
 175 9   H  1S          0.00000  -0.00000  -0.00002  -0.00001   0.00001
 176        2S         -0.00001   0.00001   0.00014   0.00014  -0.00010
 177        3S          0.00011  -0.00001   0.00025   0.00048  -0.00034
 178 10  H  1S          0.00000  -0.00000  -0.00003   0.00001   0.00002
 179        2S         -0.00000   0.00001   0.00010  -0.00009  -0.00018
 180        3S          0.00000  -0.00005  -0.00001  -0.00000  -0.00021
 181 11  H  1S         -0.00000   0.00000  -0.00002   0.00002  -0.00000
 182        2S          0.00000  -0.00000   0.00003  -0.00012   0.00001
 183        3S         -0.00000   0.00004   0.00005  -0.00008   0.00007
 184 12  C  1S         -0.00000   0.00000  -0.00000   0.00000   0.00000
 185        2S          0.00000  -0.00000   0.00000   0.00000  -0.00000
 186        2PX         0.00000   0.00001   0.00000  -0.00001  -0.00001
 187        2PY        -0.00000  -0.00001   0.00004   0.00001   0.00001
 188        2PZ        -0.00000  -0.00000   0.00002  -0.00001   0.00000
 189        3S         -0.00001   0.00004  -0.00013  -0.00002  -0.00000
 190        3PX        -0.00001  -0.00003   0.00002   0.00003   0.00003
 191        3PY         0.00001   0.00006  -0.00012  -0.00003  -0.00005
 192        3PZ         0.00000   0.00001  -0.00005   0.00003  -0.00002
 193        4S          0.00026  -0.00028   0.00080  -0.00046   0.00081
 194        4PX         0.00016   0.00017   0.00011  -0.00028  -0.00005
 195        4PY        -0.00014  -0.00021  -0.00038   0.00020  -0.00006
 196        4PZ        -0.00015   0.00003  -0.00057   0.00022  -0.00023
 197        5S          0.00498  -0.00184  -0.00718   0.00892  -0.00187
 198        5PX        -0.00030   0.00100  -0.00042   0.00007   0.00125
 199        5PY        -0.00001  -0.00084   0.00095  -0.00116  -0.00074
 200        5PZ        -0.00078   0.00063   0.00111  -0.00171   0.00031
 201        6D 0       -0.00000  -0.00002  -0.00003  -0.00001  -0.00001
 202        6D+1       -0.00000   0.00000   0.00001   0.00000  -0.00001
 203        6D-1        0.00000   0.00000   0.00006   0.00001   0.00001
 204        6D+2        0.00000   0.00000  -0.00005  -0.00000  -0.00001
 205        6D-2       -0.00001  -0.00000   0.00004  -0.00002   0.00002
 206 13  C  1S          0.00000   0.00000   0.00000   0.00000   0.00000
 207        2S         -0.00000  -0.00000  -0.00001  -0.00000  -0.00000
 208        2PX        -0.00000  -0.00000   0.00002   0.00000  -0.00000
 209        2PY         0.00000   0.00000   0.00001   0.00001  -0.00001
 210        2PZ        -0.00000  -0.00000   0.00002   0.00001  -0.00001
 211        3S          0.00002   0.00002  -0.00003   0.00001   0.00006
 212        3PX         0.00000   0.00001  -0.00007  -0.00002  -0.00002
 213        3PY        -0.00000  -0.00001  -0.00007  -0.00004   0.00002
 214        3PZ         0.00001   0.00000  -0.00011  -0.00006   0.00003
 215        4S         -0.00037  -0.00021  -0.00003   0.00101  -0.00053
 216        4PX         0.00013   0.00009  -0.00003  -0.00015   0.00038
 217        4PY        -0.00014  -0.00005  -0.00029  -0.00001  -0.00041
 218        4PZ         0.00004  -0.00002   0.00006   0.00004   0.00039
 219        5S         -0.00098  -0.00215   0.00201  -0.00374  -0.00228
 220        5PX         0.00021   0.00047  -0.00024   0.00065   0.00064
 221        5PY        -0.00007  -0.00024   0.00019  -0.00028  -0.00057
 222        5PZ         0.00004  -0.00029   0.00037   0.00005  -0.00036
 223        6D 0       -0.00000  -0.00000  -0.00002  -0.00000  -0.00003
 224        6D+1        0.00000  -0.00001   0.00005   0.00001  -0.00001
 225        6D-1       -0.00000   0.00000   0.00000  -0.00000  -0.00002
 226        6D+2        0.00000  -0.00000   0.00002  -0.00001  -0.00001
 227        6D-2        0.00000   0.00000   0.00007   0.00004   0.00002
 228 14  C  1S         -0.00000   0.00000   0.00000   0.00000  -0.00000
 229        2S          0.00000  -0.00000  -0.00001  -0.00000   0.00000
 230        2PX         0.00000  -0.00000   0.00002  -0.00001  -0.00000
 231        2PY        -0.00000   0.00000   0.00001   0.00000   0.00001
 232        2PZ        -0.00000  -0.00000  -0.00001  -0.00000  -0.00002
 233        3S         -0.00001   0.00002   0.00003   0.00007  -0.00005
 234        3PX        -0.00001   0.00001  -0.00011  -0.00001   0.00003
 235        3PY         0.00000  -0.00001  -0.00004  -0.00003  -0.00003
 236        3PZ         0.00001   0.00000   0.00006   0.00003   0.00007
 237        4S          0.00035  -0.00029  -0.00005   0.00020   0.00022
 238        4PX        -0.00012   0.00012   0.00008   0.00022  -0.00024
 239        4PY         0.00014  -0.00009  -0.00039  -0.00044   0.00032
 240        4PZ         0.00002  -0.00006  -0.00009  -0.00043   0.00020
 241        5S          0.00044   0.00149   0.00128   0.00586   0.00190
 242        5PX        -0.00014  -0.00030  -0.00002  -0.00100  -0.00051
 243        5PY         0.00001   0.00042  -0.00001   0.00084   0.00049
 244        5PZ         0.00006  -0.00018  -0.00035  -0.00048  -0.00054
 245        6D 0        0.00000   0.00000  -0.00005  -0.00002   0.00004
 246        6D+1        0.00000   0.00000  -0.00003  -0.00001  -0.00001
 247        6D-1        0.00000  -0.00000   0.00001   0.00001  -0.00001
 248        6D+2       -0.00000  -0.00000   0.00001  -0.00002   0.00001
 249        6D-2       -0.00000   0.00000   0.00006   0.00005  -0.00001
 250 15  C  1S          0.00000   0.00000   0.00000  -0.00000  -0.00000
 251        2S         -0.00000  -0.00000  -0.00000   0.00000   0.00000
 252        2PX        -0.00000   0.00000   0.00000  -0.00001   0.00001
 253        2PY         0.00000  -0.00001   0.00004   0.00002  -0.00001
 254        2PZ        -0.00000   0.00000  -0.00002   0.00000  -0.00000
 255        3S          0.00001   0.00001  -0.00007  -0.00006  -0.00004
 256        3PX         0.00001  -0.00002   0.00001   0.00005  -0.00003
 257        3PY        -0.00001   0.00006  -0.00015  -0.00007   0.00005
 258        3PZ         0.00001  -0.00002   0.00007  -0.00000  -0.00001
 259        4S         -0.00020   0.00014   0.00078   0.00050  -0.00012
 260        4PX        -0.00013   0.00005   0.00002  -0.00027   0.00018
 261        4PY         0.00011  -0.00010  -0.00036   0.00021   0.00001
 262        4PZ        -0.00018   0.00012   0.00038   0.00010   0.00039
 263        5S         -0.00358  -0.00126  -0.00678   0.00852  -0.00182
 264        5PX         0.00048  -0.00036  -0.00018  -0.00275  -0.00080
 265        5PY        -0.00025   0.00068   0.00057   0.00181   0.00068
 266        5PZ        -0.00046  -0.00038  -0.00121   0.00161  -0.00059
 267        6D 0        0.00000  -0.00002  -0.00002  -0.00001   0.00002
 268        6D+1       -0.00000  -0.00000   0.00000   0.00000  -0.00001
 269        6D-1        0.00000  -0.00000  -0.00006  -0.00002   0.00000
 270        6D+2       -0.00000   0.00000  -0.00004  -0.00001   0.00000
 271        6D-2        0.00001  -0.00001   0.00008  -0.00004  -0.00004
 272 16  C  1S         -0.00000   0.00000  -0.00000   0.00000  -0.00000
 273        2S          0.00000  -0.00000   0.00001  -0.00000   0.00000
 274        2PX         0.00000  -0.00001  -0.00002   0.00002  -0.00000
 275        2PY         0.00000   0.00002   0.00004  -0.00001  -0.00000
 276        2PZ        -0.00000   0.00000   0.00000   0.00000  -0.00001
 277        3S         -0.00000   0.00011  -0.00021   0.00003   0.00002
 278        3PX        -0.00000   0.00003   0.00012  -0.00010   0.00000
 279        3PY         0.00000  -0.00007  -0.00010   0.00007   0.00001
 280        3PZ         0.00000  -0.00000  -0.00001  -0.00001   0.00005
 281        4S          0.00003  -0.00221   0.00164  -0.00099  -0.00026
 282        4PX        -0.00002   0.00074  -0.00167   0.00137  -0.00034
 283        4PY         0.00001  -0.00081   0.00070  -0.00107   0.00037
 284        4PZ        -0.00003   0.00032  -0.00025   0.00045  -0.00025
 285        5S         -0.00051   0.00528   0.01343  -0.01193   0.00133
 286        5PX        -0.00017  -0.00087   0.00263  -0.00313   0.00084
 287        5PY         0.00022  -0.00183  -0.00691   0.00731  -0.00096
 288        5PZ        -0.00287   0.00179   0.00037   0.00202   0.00269
 289        6D 0       -0.00000   0.00001  -0.00003   0.00003   0.00000
 290        6D+1       -0.00000   0.00000  -0.00000  -0.00000   0.00001
 291        6D-1        0.00000   0.00000   0.00001  -0.00000  -0.00002
 292        6D+2       -0.00000   0.00003  -0.00006  -0.00000   0.00001
 293        6D-2        0.00000   0.00003   0.00001   0.00000   0.00000
 294 17  C  1S          0.00000   0.00000   0.00000  -0.00000  -0.00000
 295        2S         -0.00000   0.00000  -0.00001   0.00001   0.00000
 296        2PX         0.00000   0.00001  -0.00001   0.00000  -0.00000
 297        2PY         0.00000   0.00001   0.00001   0.00000   0.00000
 298        2PZ        -0.00001   0.00000  -0.00000  -0.00000  -0.00000
 299        3S          0.00000  -0.00005   0.00009  -0.00014  -0.00000
 300        3PX        -0.00001  -0.00007   0.00005  -0.00000   0.00000
 301        3PY        -0.00000   0.00004  -0.00009  -0.00000  -0.00000
 302        3PZ         0.00004  -0.00000   0.00000   0.00000   0.00000
 303        4S         -0.00002   0.00121  -0.00160   0.00230  -0.00022
 304        4PX        -0.00002   0.00173  -0.00132   0.00074  -0.00021
 305        4PY         0.00003  -0.00096   0.00163  -0.00074   0.00020
 306        4PZ         0.00001   0.00001  -0.00009  -0.00011   0.00003
 307        5S         -0.00026   0.00617   0.01259  -0.00830   0.00073
 308        5PX        -0.00002  -0.00059  -0.00139  -0.00300   0.00053
 309        5PY         0.00011   0.00261   0.00524  -0.00085  -0.00017
 310        5PZ         0.00012  -0.00139  -0.00010  -0.00219  -0.00221
 311        6D 0       -0.00000  -0.00005   0.00001  -0.00001   0.00000
 312        6D+1       -0.00001   0.00001  -0.00000   0.00000   0.00000
 313        6D-1        0.00004  -0.00000   0.00000  -0.00001  -0.00000
 314        6D+2       -0.00000   0.00003   0.00001  -0.00002  -0.00000
 315        6D-2       -0.00000  -0.00000   0.00000  -0.00002   0.00000
 316 18  C  1S         -0.00000   0.00000   0.00000  -0.00000   0.00000
 317        2S          0.00000  -0.00000  -0.00000   0.00000  -0.00000
 318        2PX        -0.00001  -0.00000  -0.00000   0.00001   0.00000
 319        2PY        -0.00002   0.00001   0.00001  -0.00001  -0.00000
 320        2PZ        -0.00002  -0.00000   0.00001  -0.00000   0.00000
 321        3S         -0.00003   0.00002   0.00002   0.00001   0.00001
 322        3PX         0.00002   0.00005   0.00001  -0.00003  -0.00001
 323        3PY        -0.00001  -0.00003  -0.00005   0.00006   0.00002
 324        3PZ         0.00001   0.00003  -0.00003   0.00000  -0.00000
 325        4S         -0.00022   0.00028  -0.00057  -0.00029  -0.00012
 326        4PX        -0.00030  -0.00027  -0.00003   0.00006   0.00015
 327        4PY        -0.00006   0.00028   0.00006  -0.00013  -0.00010
 328        4PZ         0.00030   0.00015  -0.00028  -0.00018  -0.00009
 329        5S         -0.00364  -0.00372  -0.00409   0.00090   0.00033
 330        5PX         0.00001  -0.00103   0.00009  -0.00127  -0.00096
 331        5PY         0.00016   0.00043  -0.00027   0.00148   0.00017
 332        5PZ        -0.00081  -0.00093  -0.00080  -0.00004   0.00018
 333        6D 0        0.00001   0.00001  -0.00003   0.00001   0.00000
 334        6D+1        0.00003   0.00001   0.00001  -0.00001   0.00000
 335        6D-1        0.00002  -0.00001  -0.00001   0.00000  -0.00000
 336        6D+2       -0.00001   0.00002  -0.00001  -0.00000  -0.00000
 337        6D-2       -0.00003   0.00003  -0.00001   0.00001   0.00001
 338 19  H  1S         -0.00000   0.00000   0.00002   0.00002  -0.00001
 339        2S          0.00001  -0.00001  -0.00014  -0.00019   0.00013
 340        3S          0.00006  -0.00006  -0.00010  -0.00050   0.00020
 341 20  H  1S          0.00000   0.00000   0.00002   0.00002   0.00002
 342        2S         -0.00001   0.00000  -0.00010  -0.00012  -0.00018
 343        3S         -0.00006   0.00003  -0.00004  -0.00007  -0.00023
 344 21  H  1S          0.00001  -0.00001   0.00002  -0.00001  -0.00002
 345        2S         -0.00007   0.00004  -0.00004   0.00002   0.00017
 346        3S          0.00001   0.00002   0.00004  -0.00015   0.00032
 347 22  Co 1S         -0.00000   0.00001  -0.00000   0.00000  -0.00000
 348        2S         -0.00000   0.00001   0.00000  -0.00000   0.00000
 349        3S         -0.00000   0.00000  -0.00000   0.00000  -0.00000
 350        4S          0.00000  -0.00002   0.00000  -0.00000   0.00000
 351        5S          0.00000  -0.00003  -0.00001   0.00001  -0.00000
 352        6S         -0.00000  -0.00000   0.00002  -0.00001   0.00000
 353        7S          0.00000  -0.00000  -0.00002   0.00002  -0.00001
 354        8S         -0.00000  -0.00038  -0.00037   0.00008  -0.00002
 355        9S         -0.00015   0.00083  -0.00110   0.00310   0.00008
 356       10S         -0.00000  -0.00004  -0.00010  -0.00005  -0.00002
 357       11PX        -0.07705   0.54891   0.00000  -0.00000   0.00000
 358       11PY         0.01785  -0.50279   0.00000  -0.00000  -0.00000
 359       11PZ         0.74336   0.06897   0.00000  -0.00000  -0.00000
 360       12PX        -0.03053   0.21749  -0.00000   0.00000  -0.00000
 361       12PY         0.00707  -0.19920  -0.00001   0.00000   0.00000
 362       12PZ         0.29455   0.02733  -0.00000   0.00000   0.00000
 363       13PX        -0.00598   0.04258   0.00000  -0.00001   0.00000
 364       13PY         0.00138  -0.03904   0.00002  -0.00000  -0.00000
 365       13PZ         0.05766   0.00535   0.00000  -0.00000  -0.00001
 366       14PX         0.00058  -0.00412  -0.00000   0.00002  -0.00000
 367       14PY        -0.00013   0.00385  -0.00004   0.00001   0.00000
 368       14PZ        -0.00558  -0.00052  -0.00000   0.00000   0.00001
 369       15PX        -0.00026   0.00184   0.00001  -0.00003   0.00000
 370       15PY         0.00006  -0.00182   0.00006  -0.00003  -0.00000
 371       15PZ         0.00251   0.00023   0.00000  -0.00000  -0.00002
 372       16PX         0.00014  -0.00085  -0.00006   0.00000  -0.00000
 373       16PY        -0.00001   0.00129   0.00008  -0.00000  -0.00000
 374       16PZ        -0.00131  -0.00013  -0.00000   0.00000   0.00003
 375       17PX        -0.00002  -0.00116   0.00069   0.00023   0.00013
 376       17PY         0.00026  -0.00257   0.00181  -0.00099  -0.00025
 377       17PZ         0.00103  -0.00018   0.00027  -0.00028  -0.00081
 378       18D 0       -0.00000  -0.00000   0.00000   0.00000   0.00000
 379       18D+1       -0.00000  -0.00000   0.00000   0.00000  -0.00000
 380       18D-1       -0.00001  -0.00000   0.00000  -0.00000   0.00000
 381       18D+2        0.00000  -0.00001   0.00000   0.00000  -0.00000
 382       18D-2        0.00000  -0.00001   0.00000   0.00000  -0.00000
 383       19D 0       -0.00000  -0.00000  -0.00000  -0.00000  -0.00000
 384       19D+1        0.00000   0.00000  -0.00000  -0.00000   0.00000
 385       19D-1        0.00001   0.00000  -0.00000   0.00000  -0.00000
 386       19D+2       -0.00000   0.00001  -0.00001  -0.00000   0.00000
 387       19D-2       -0.00000   0.00001  -0.00000  -0.00001   0.00000
 388       20D 0        0.00000   0.00001   0.00002   0.00001   0.00000
 389       20D+1       -0.00000  -0.00001   0.00000  -0.00000   0.00000
 390       20D-1       -0.00002  -0.00001   0.00000   0.00000   0.00001
 391       20D+2        0.00000  -0.00004   0.00005  -0.00000  -0.00000
 392       20D-2        0.00000  -0.00005  -0.00000   0.00002  -0.00000
 393       21D 0        0.00002  -0.00008  -0.00005   0.00004  -0.00002
 394       21D+1        0.00014   0.00010  -0.00002  -0.00003  -0.00008
 395       21D-1        0.00022   0.00011  -0.00002   0.00004  -0.00013
 396       21D+2       -0.00006   0.00060  -0.00026   0.00016   0.00004
 397       21D-2       -0.00002   0.00045  -0.00000   0.00006   0.00005
 398       22F 0        0.00001   0.00000  -0.00000  -0.00000   0.00000
 399       22F+1       -0.00000   0.00001  -0.00000   0.00000  -0.00000
 400       22F-1       -0.00000   0.00000  -0.00000  -0.00000  -0.00000
 401       22F+2        0.00001  -0.00000   0.00000   0.00000   0.00000
 402       22F-2       -0.00001  -0.00000   0.00000  -0.00000  -0.00000
 403       22F+3       -0.00000  -0.00001  -0.00000   0.00000  -0.00000
 404       22F-3        0.00000  -0.00001  -0.00000  -0.00000  -0.00000
 405 23  C  1S          0.00000  -0.00000   0.00000  -0.00000  -0.00000
 406        2S         -0.00000   0.00000  -0.00000   0.00000   0.00000
 407        2PX        -0.00001  -0.00001  -0.00000   0.00000  -0.00000
 408        2PY        -0.00001   0.00000   0.00000   0.00000  -0.00000
 409        2PZ        -0.00002  -0.00001   0.00000  -0.00000   0.00000
 410        3S          0.00004   0.00000   0.00000   0.00000  -0.00000
 411        3PX        -0.00001   0.00006   0.00000  -0.00000   0.00000
 412        3PY         0.00001  -0.00003  -0.00001  -0.00000   0.00000
 413        3PZ         0.00001   0.00001  -0.00001   0.00000  -0.00000
 414        4S          0.00017  -0.00023   0.00010  -0.00006   0.00005
 415        4PX        -0.00000  -0.00004  -0.00001   0.00003  -0.00002
 416        4PY        -0.00012   0.00008  -0.00001   0.00006  -0.00002
 417        4PZ         0.00033   0.00020  -0.00005   0.00003  -0.00000
 418        5S         -0.00024  -0.00087   0.00108  -0.00329   0.00003
 419        5PX         0.00024  -0.00029   0.00003   0.00010   0.00058
 420        5PY        -0.00001   0.00034  -0.00013   0.00007  -0.00038
 421        5PZ         0.00010   0.00029  -0.00020   0.00066  -0.00010
 422        6D 0       -0.00001  -0.00000   0.00000  -0.00000   0.00000
 423        6D+1       -0.00002  -0.00003  -0.00000  -0.00000  -0.00000
 424        6D-1       -0.00003   0.00000   0.00000  -0.00001  -0.00000
 425        6D+2       -0.00001  -0.00002  -0.00000   0.00000   0.00000
 426        6D-2        0.00002   0.00000   0.00000  -0.00000   0.00000
 427 24  C  1S          0.00000  -0.00000   0.00000  -0.00000  -0.00000
 428        2S         -0.00000   0.00000  -0.00000   0.00000   0.00000
 429        2PX        -0.00001   0.00000  -0.00000   0.00000  -0.00000
 430        2PY        -0.00001   0.00002   0.00000   0.00000   0.00000
 431        2PZ        -0.00001   0.00000   0.00000  -0.00000   0.00000
 432        3S          0.00002  -0.00005   0.00001  -0.00000  -0.00001
 433        3PX         0.00002   0.00001   0.00000  -0.00000   0.00000
 434        3PY        -0.00001   0.00000   0.00000  -0.00000  -0.00000
 435        3PZ         0.00005   0.00004  -0.00000   0.00000  -0.00000
 436        4S          0.00011  -0.00010  -0.00017  -0.00001   0.00010
 437        4PX        -0.00017   0.00016   0.00001  -0.00001  -0.00004
 438        4PY         0.00008  -0.00010   0.00005  -0.00001  -0.00002
 439        4PZ        -0.00003  -0.00014   0.00001   0.00000   0.00000
 440        5S          0.00157   0.00059  -0.00120   0.00216   0.00158
 441        5PX         0.00003  -0.00009  -0.00005   0.00018   0.00007
 442        5PY        -0.00006  -0.00026   0.00027  -0.00033  -0.00044
 443        5PZ        -0.00036  -0.00019   0.00017  -0.00012   0.00029
 444        6D 0       -0.00002   0.00000   0.00000  -0.00000  -0.00000
 445        6D+1       -0.00001   0.00001  -0.00000   0.00000  -0.00000
 446        6D-1       -0.00002  -0.00001  -0.00000   0.00000  -0.00000
 447        6D+2        0.00001  -0.00002  -0.00000   0.00000  -0.00000
 448        6D-2        0.00000  -0.00002  -0.00000   0.00000   0.00000
 449 25  C  1S         -0.00000  -0.00000   0.00000  -0.00000   0.00000
 450        2S          0.00000   0.00000  -0.00000   0.00000  -0.00000
 451        2PX         0.00001   0.00000  -0.00000   0.00000   0.00000
 452        2PY         0.00001   0.00002   0.00000   0.00000   0.00000
 453        2PZ        -0.00001  -0.00000  -0.00000  -0.00000   0.00000
 454        3S         -0.00002  -0.00006   0.00001  -0.00002   0.00000
 455        3PX        -0.00003   0.00002   0.00000   0.00000  -0.00000
 456        3PY         0.00002  -0.00000   0.00000  -0.00000   0.00000
 457        3PZ         0.00003  -0.00004   0.00000  -0.00000  -0.00000
 458        4S         -0.00018  -0.00003  -0.00018   0.00016  -0.00007
 459        4PX         0.00018   0.00010   0.00001   0.00001   0.00002
 460        4PY        -0.00007  -0.00009   0.00006  -0.00007   0.00001
 461        4PZ         0.00005   0.00022  -0.00002   0.00005   0.00001
 462        5S         -0.00182   0.00110   0.00036   0.00023  -0.00085
 463        5PX         0.00005  -0.00012   0.00008   0.00010  -0.00005
 464        5PY         0.00007  -0.00028   0.00000  -0.00008   0.00036
 465        5PZ        -0.00037   0.00028  -0.00008  -0.00013   0.00017
 466        6D 0        0.00002  -0.00000   0.00000   0.00000  -0.00000
 467        6D+1       -0.00002  -0.00002  -0.00000  -0.00000  -0.00000
 468        6D-1       -0.00002   0.00000   0.00000  -0.00000  -0.00000
 469        6D+2       -0.00001  -0.00002  -0.00000   0.00000   0.00000
 470        6D-2       -0.00000  -0.00002  -0.00000  -0.00000  -0.00000
 471 26  C  1S         -0.00000  -0.00000   0.00000   0.00000   0.00000
 472        2S          0.00000   0.00000  -0.00000  -0.00000  -0.00000
 473        2PX         0.00002  -0.00002   0.00000  -0.00000   0.00000
 474        2PY         0.00001   0.00000   0.00000   0.00000   0.00000
 475        2PZ        -0.00001   0.00000  -0.00000   0.00000   0.00000
 476        3S         -0.00004   0.00000  -0.00000   0.00002   0.00001
 477        3PX         0.00001   0.00006  -0.00000   0.00000   0.00000
 478        3PY        -0.00002  -0.00003  -0.00001  -0.00001  -0.00001
 479        3PZ         0.00001   0.00001   0.00001  -0.00001   0.00000
 480        4S         -0.00018  -0.00017   0.00012  -0.00023  -0.00008
 481        4PX        -0.00009   0.00001  -0.00003   0.00006   0.00004
 482        4PY         0.00016   0.00004  -0.00002   0.00008   0.00005
 483        4PZ         0.00027  -0.00023   0.00006  -0.00008  -0.00001
 484        5S          0.00031  -0.00127   0.00055  -0.00222  -0.00072
 485        5PX        -0.00029  -0.00017   0.00015   0.00026  -0.00039
 486        5PY         0.00005   0.00030  -0.00025  -0.00002   0.00018
 487        5PZ         0.00002  -0.00043   0.00017  -0.00038  -0.00036
 488        6D 0        0.00001   0.00001   0.00000  -0.00000  -0.00000
 489        6D+1       -0.00002   0.00002  -0.00000   0.00000   0.00000
 490        6D-1       -0.00004  -0.00000  -0.00000   0.00001  -0.00000
 491        6D+2        0.00001  -0.00003  -0.00000  -0.00000  -0.00000
 492        6D-2       -0.00001   0.00001   0.00000   0.00000  -0.00000
 493 27  C  1S         -0.00000   0.00000   0.00000  -0.00000   0.00000
 494        2S          0.00000   0.00000  -0.00000   0.00000  -0.00000
 495        2PX         0.00000  -0.00003   0.00000  -0.00000  -0.00000
 496        2PY        -0.00000   0.00000   0.00000  -0.00000  -0.00000
 497        2PZ        -0.00001  -0.00000  -0.00000   0.00000   0.00000
 498        3S         -0.00000   0.00003   0.00002  -0.00001   0.00000
 499        3PX        -0.00001   0.00004  -0.00002   0.00000   0.00000
 500        3PY         0.00000  -0.00001  -0.00001   0.00002   0.00000
 501        3PZ         0.00006   0.00000   0.00000  -0.00000  -0.00001
 502        4S          0.00005   0.00004  -0.00004   0.00009  -0.00002
 503        4PX        -0.00000   0.00020   0.00006  -0.00000   0.00002
 504        4PY        -0.00001  -0.00014  -0.00007  -0.00003  -0.00001
 505        4PZ        -0.00009   0.00004   0.00000  -0.00002   0.00003
 506        5S         -0.00004   0.00353  -0.00221   0.00256   0.00011
 507        5PX         0.00006  -0.00042   0.00043  -0.00044   0.00006
 508        5PY        -0.00000  -0.00007  -0.00004   0.00052   0.00007
 509        5PZ        -0.00030  -0.00010   0.00012   0.00005  -0.00082
 510        6D 0       -0.00001  -0.00001  -0.00000   0.00000  -0.00000
 511        6D+1       -0.00003  -0.00000   0.00000   0.00000  -0.00000
 512        6D-1       -0.00000  -0.00000   0.00000  -0.00000   0.00000
 513        6D+2        0.00000  -0.00005  -0.00000   0.00000  -0.00000
 514        6D-2       -0.00000   0.00002   0.00000  -0.00000  -0.00000
 515 28  H  1S          0.00000   0.00000   0.00000   0.00000   0.00000
 516        2S         -0.00001  -0.00009  -0.00001  -0.00003  -0.00000
 517        3S          0.00001  -0.00038   0.00000   0.00000  -0.00002
 518 29  H  1S          0.00001   0.00000  -0.00000  -0.00000   0.00000
 519        2S         -0.00014  -0.00003   0.00002  -0.00000  -0.00001
 520        3S         -0.00029  -0.00008  -0.00007   0.00005   0.00004
 521 30  H  1S          0.00001  -0.00001  -0.00000  -0.00000   0.00000
 522        2S         -0.00007   0.00012   0.00001   0.00001  -0.00001
 523        3S         -0.00015   0.00013  -0.00004  -0.00003  -0.00008
 524 31  H  1S         -0.00001  -0.00001  -0.00000  -0.00000  -0.00000
 525        2S          0.00009   0.00012   0.00002  -0.00000   0.00001
 526        3S          0.00016   0.00012  -0.00009   0.00004   0.00005
 527 32  H  1S         -0.00001   0.00000  -0.00000  -0.00000  -0.00000
 528        2S          0.00014  -0.00005   0.00001   0.00001   0.00002
 529        3S          0.00028  -0.00011  -0.00004  -0.00001  -0.00008
 530 33  C  1S          0.00000   0.00000   0.00000  -0.00000  -0.00000
 531        2S         -0.00000   0.00000  -0.00000   0.00000   0.00000
 532        2PX         0.00002  -0.00000  -0.00000   0.00000  -0.00000
 533        2PY         0.00002   0.00001   0.00001  -0.00001   0.00000
 534        2PZ        -0.00001   0.00000  -0.00001   0.00001  -0.00000
 535        3S          0.00004  -0.00000   0.00003  -0.00001  -0.00001
 536        3PX        -0.00002   0.00006   0.00001  -0.00003   0.00000
 537        3PY         0.00001  -0.00004  -0.00005   0.00006  -0.00000
 538        3PZ         0.00001  -0.00003   0.00003  -0.00002   0.00000
 539        4S          0.00017   0.00067  -0.00076   0.00022  -0.00008
 540        4PX         0.00023  -0.00017  -0.00010   0.00003  -0.00006
 541        4PY         0.00008   0.00027   0.00006  -0.00008  -0.00002
 542        4PZ         0.00037  -0.00033   0.00034   0.00001   0.00003
 543        5S          0.00373  -0.00391  -0.00417   0.00178   0.00012
 544        5PX         0.00021  -0.00001  -0.00051   0.00086   0.00120
 545        5PY        -0.00020  -0.00058  -0.00006  -0.00047  -0.00058
 546        5PZ        -0.00080   0.00086   0.00086  -0.00025   0.00032
 547        6D 0       -0.00001   0.00001  -0.00003   0.00001  -0.00000
 548        6D+1        0.00003  -0.00001   0.00000   0.00000   0.00000
 549        6D-1        0.00003   0.00002   0.00000  -0.00000  -0.00000
 550        6D+2       -0.00000   0.00002  -0.00001  -0.00000   0.00000
 551        6D-2        0.00003   0.00003  -0.00001   0.00000  -0.00000
 552 34  C  1S          0.00000  -0.00000   0.00000   0.00000   0.00000
 553        2S          0.00000  -0.00000  -0.00000  -0.00000  -0.00000
 554        2PX         0.00001  -0.00002   0.00000  -0.00000   0.00000
 555        2PY         0.00001  -0.00000  -0.00000   0.00001   0.00000
 556        2PZ        -0.00001   0.00000  -0.00000  -0.00000  -0.00000
 557        3S          0.00000  -0.00003   0.00005   0.00002   0.00000
 558        3PX         0.00001   0.00001   0.00000   0.00001  -0.00001
 559        3PY        -0.00002  -0.00001  -0.00000  -0.00002  -0.00000
 560        3PZ         0.00004   0.00002  -0.00000   0.00001   0.00000
 561        4S          0.00048  -0.00094   0.00005  -0.00014  -0.00012
 562        4PX         0.00002  -0.00010  -0.00004  -0.00008  -0.00004
 563        4PY         0.00015  -0.00017   0.00010   0.00003   0.00002
 564        4PZ        -0.00004  -0.00021   0.00003   0.00003   0.00000
 565        5S         -0.00461   0.00096  -0.00036  -0.00003   0.00470
 566        5PX        -0.00069   0.00010  -0.00018   0.00003   0.00057
 567        5PY         0.00023  -0.00017   0.00015   0.00000  -0.00062
 568        5PZ         0.00058   0.00008  -0.00003   0.00040  -0.00020
 569        6D 0       -0.00002   0.00000  -0.00000  -0.00000   0.00000
 570        6D+1        0.00003   0.00000   0.00001  -0.00001   0.00000
 571        6D-1        0.00002  -0.00001  -0.00000   0.00001  -0.00000
 572        6D+2       -0.00001   0.00004  -0.00000   0.00000  -0.00000
 573        6D-2       -0.00000  -0.00002   0.00001  -0.00000   0.00000
 574 35  C  1S         -0.00000  -0.00000   0.00000  -0.00000   0.00000
 575        2S         -0.00000  -0.00000  -0.00000   0.00000  -0.00000
 576        2PX        -0.00001  -0.00002   0.00000  -0.00000  -0.00000
 577        2PY        -0.00001  -0.00000  -0.00000   0.00001   0.00000
 578        2PZ        -0.00001  -0.00001   0.00000  -0.00000   0.00000
 579        3S         -0.00001  -0.00003   0.00006  -0.00001  -0.00000
 580        3PX        -0.00002   0.00002   0.00000   0.00002   0.00001
 581        3PY         0.00002  -0.00002  -0.00000  -0.00002  -0.00001
 582        3PZ         0.00004  -0.00002   0.00000   0.00000  -0.00000
 583        4S         -0.00043  -0.00086  -0.00008   0.00032   0.00019
 584        4PX         0.00000  -0.00011  -0.00008   0.00008   0.00006
 585        4PY        -0.00014  -0.00021   0.00014  -0.00009  -0.00003
 586        4PZ        -0.00003   0.00025  -0.00009   0.00012  -0.00001
 587        5S          0.00475  -0.00304   0.00052  -0.00450  -0.00418
 588        5PX         0.00058  -0.00062   0.00005  -0.00102  -0.00043
 589        5PY        -0.00022   0.00032  -0.00003   0.00068   0.00061
 590        5PZ         0.00071  -0.00000  -0.00015   0.00020  -0.00042
 591        6D 0        0.00002   0.00000  -0.00000   0.00001  -0.00000
 592        6D+1        0.00002   0.00001  -0.00001   0.00001  -0.00000
 593        6D-1        0.00002   0.00001   0.00001  -0.00001  -0.00000
 594        6D+2        0.00001   0.00004  -0.00000   0.00000   0.00000
 595        6D-2        0.00000  -0.00003   0.00001  -0.00000  -0.00000
 596 36  H  1S         -0.00001   0.00000  -0.00000   0.00001   0.00001
 597        2S          0.00016   0.00000   0.00002  -0.00005  -0.00004
 598        3S          0.00037   0.00002  -0.00016  -0.00003  -0.00007
 599 37  H  1S          0.00001  -0.00001   0.00001   0.00000  -0.00000
 600        2S         -0.00011   0.00015  -0.00003  -0.00001   0.00001
 601        3S          0.00001   0.00018  -0.00000   0.00005  -0.00009
 602 38  H  1S         -0.00001  -0.00001   0.00001   0.00000   0.00000
 603        2S          0.00010   0.00016  -0.00003  -0.00001  -0.00002
 604        3S         -0.00000   0.00028  -0.00005   0.00020   0.00006
 605 39  H  1S          0.00001   0.00000  -0.00000   0.00000  -0.00000
 606        2S         -0.00016  -0.00000   0.00002  -0.00004   0.00002
 607        3S         -0.00040   0.00001  -0.00017  -0.00009  -0.00003
 608 40  H  1S         -0.00001  -0.00001   0.00002  -0.00001   0.00002
 609        2S          0.00008   0.00008   0.00002   0.00000  -0.00007
 610        3S         -0.00006  -0.00004   0.00015  -0.00019   0.00004
                          11        12        13        14        15
                           O         O         O         O         O
     Eigenvalues --   -10.23122 -10.21742 -10.21698 -10.21584 -10.21573
   1 1   Fe 1S         -0.00000   0.00000   0.00000  -0.00000  -0.00000
   2        2S          0.00000  -0.00000  -0.00000   0.00000   0.00000
   3        3S         -0.00000   0.00001   0.00000  -0.00000  -0.00000
   4        4S          0.00000  -0.00003  -0.00000   0.00000   0.00000
   5        5S         -0.00001   0.00006   0.00000  -0.00001  -0.00000
   6        6S          0.00003  -0.00018  -0.00001   0.00002   0.00001
   7        7S         -0.00008   0.00033   0.00001  -0.00004  -0.00001
   8        8S         -0.00036  -0.00029  -0.00024  -0.00114  -0.00033
   9        9S          0.00048  -0.01546   0.00228   0.00362   0.00062
  10       10S          0.00022  -0.00025  -0.00008   0.00042   0.00025
  11       11PX        -0.00000   0.00000  -0.00000   0.00000   0.00000
  12       11PY         0.00000   0.00000   0.00000   0.00000   0.00000
  13       11PZ         0.00000   0.00000   0.00000  -0.00000   0.00000
  14       12PX         0.00001  -0.00001   0.00000  -0.00000  -0.00000
  15       12PY        -0.00003  -0.00001  -0.00000  -0.00001  -0.00000
  16       12PZ        -0.00000  -0.00000  -0.00000   0.00000  -0.00000
  17       13PX        -0.00002   0.00004  -0.00000   0.00001   0.00001
  18       13PY         0.00009   0.00005   0.00001   0.00002   0.00000
  19       13PZ         0.00000   0.00000   0.00000  -0.00000   0.00001
  20       14PX         0.00004  -0.00010   0.00001  -0.00001  -0.00001
  21       14PY        -0.00018  -0.00011  -0.00002  -0.00004   0.00000
  22       14PZ        -0.00000  -0.00001  -0.00001   0.00001  -0.00002
  23       15PX        -0.00005   0.00016  -0.00002   0.00003   0.00002
  24       15PY         0.00024   0.00023   0.00004   0.00005  -0.00001
  25       15PZ         0.00000   0.00001   0.00002  -0.00001   0.00003
  26       16PX        -0.00003  -0.00060   0.00007  -0.00025  -0.00015
  27       16PY         0.00058  -0.00130  -0.00010   0.00007   0.00014
  28       16PZ         0.00008   0.00004  -0.00014  -0.00002  -0.00010
  29       17PX        -0.00307  -0.00354   0.00056  -0.00070  -0.00043
  30       17PY        -0.00390  -0.01033   0.00011   0.00483   0.00242
  31       17PZ         0.00074   0.00006  -0.00078   0.00071  -0.00320
  32       18D 0       -0.00000   0.00001   0.00000   0.00000   0.00000
  33       18D+1        0.00000   0.00000   0.00000   0.00000  -0.00000
  34       18D-1        0.00000   0.00000  -0.00001  -0.00000   0.00000
  35       18D+2       -0.00001   0.00000  -0.00000  -0.00000  -0.00000
  36       18D-2       -0.00000   0.00000   0.00000  -0.00000  -0.00000
  37       19D 0        0.00002  -0.00002  -0.00000  -0.00001  -0.00000
  38       19D+1       -0.00000  -0.00000  -0.00001  -0.00000   0.00001
  39       19D-1       -0.00001  -0.00001   0.00003   0.00001  -0.00001
  40       19D+2        0.00007  -0.00001   0.00000   0.00002   0.00001
  41       19D-2        0.00002  -0.00001  -0.00000   0.00001   0.00000
  42       20D 0       -0.00006   0.00006   0.00001   0.00003   0.00001
  43       20D+1        0.00001   0.00001   0.00002   0.00001  -0.00002
  44       20D-1        0.00002   0.00003  -0.00008  -0.00002   0.00003
  45       20D+2       -0.00023   0.00001  -0.00001  -0.00006  -0.00002
  46       20D-2       -0.00006   0.00004  -0.00000  -0.00003  -0.00002
  47       21D 0       -0.00064   0.00035  -0.00001  -0.00042  -0.00009
  48       21D+1       -0.00002  -0.00004   0.00019  -0.00022   0.00017
  49       21D-1        0.00001  -0.00006   0.00032  -0.00007  -0.00006
  50       21D+2       -0.00106   0.00084   0.00011  -0.00015  -0.00015
  51       21D-2        0.00034  -0.00051   0.00009   0.00051   0.00011
  52       22F 0       -0.00000  -0.00000  -0.00000  -0.00000   0.00000
  53       22F+1       -0.00001   0.00000   0.00000   0.00000   0.00000
  54       22F-1       -0.00003   0.00001   0.00000  -0.00001  -0.00000
  55       22F+2       -0.00000  -0.00000   0.00001  -0.00000  -0.00000
  56       22F-2        0.00000   0.00000  -0.00000  -0.00000   0.00000
  57       22F+3       -0.00002  -0.00000  -0.00000  -0.00001  -0.00000
  58       22F-3       -0.00004   0.00001   0.00000  -0.00001  -0.00001
  59 2   C  1S          0.00000  -0.00000  -0.00000   0.00000   0.00000
  60        2S         -0.00000  -0.00000   0.00000  -0.00000   0.00000
  61        2PX        -0.00000   0.00000   0.00000   0.00001   0.00000
  62        2PY         0.00001   0.00001  -0.00000  -0.00000   0.00000
  63        2PZ         0.00000  -0.00000  -0.00000  -0.00000  -0.00000
  64        3S          0.00002   0.00001  -0.00005   0.00002   0.00000
  65        3PX         0.00002  -0.00002  -0.00002  -0.00003  -0.00000
  66        3PY        -0.00005  -0.00002   0.00000   0.00001  -0.00002
  67        3PZ        -0.00002   0.00001   0.00001   0.00001  -0.00000
  68        4S          0.00006  -0.00003   0.00026  -0.00009  -0.00006
  69        4PX         0.00005  -0.00002   0.00011  -0.00004   0.00005
  70        4PY        -0.00019   0.00008   0.00009  -0.00010   0.00003
  71        4PZ        -0.00019   0.00005  -0.00007  -0.00004   0.00000
  72        5S         -0.00323   0.00164  -0.00406  -0.00412   0.00955
  73        5PX         0.00019  -0.00025   0.00019   0.00088  -0.00013
  74        5PY        -0.00121   0.00007  -0.00059  -0.00057   0.00091
  75        5PZ         0.00010  -0.00021   0.00062   0.00018  -0.00118
  76        6D 0        0.00001   0.00000   0.00000   0.00000  -0.00001
  77        6D+1       -0.00001   0.00000  -0.00000   0.00001  -0.00000
  78        6D-1        0.00002   0.00001   0.00000   0.00001   0.00000
  79        6D+2        0.00001   0.00001   0.00000   0.00000  -0.00000
  80        6D-2       -0.00001  -0.00001  -0.00000  -0.00001   0.00000
  81 3   C  1S          0.00001  -0.00000  -0.00000   0.00000   0.00000
  82        2S         -0.00001   0.00000   0.00000  -0.00000  -0.00000
  83        2PX        -0.00001  -0.00000  -0.00000   0.00000   0.00000
  84        2PY         0.00001   0.00000  -0.00000   0.00001   0.00000
  85        2PZ        -0.00000   0.00000   0.00001   0.00000  -0.00000
  86        3S          0.00023  -0.00003  -0.00000   0.00001   0.00001
  87        3PX         0.00003   0.00000   0.00000  -0.00002  -0.00001
  88        3PY        -0.00002  -0.00001   0.00000  -0.00005  -0.00002
  89        3PZ         0.00000  -0.00000  -0.00004  -0.00001   0.00002
  90        4S         -0.00168   0.00040   0.00002  -0.00028  -0.00013
  91        4PX         0.00018   0.00001   0.00001   0.00006   0.00002
  92        4PY        -0.00078   0.00015  -0.00001   0.00001   0.00002
  93        4PZ         0.00004   0.00001   0.00004   0.00005  -0.00011
  94        5S         -0.00184  -0.00533  -0.00111   0.00002   0.00156
  95        5PX         0.00011   0.00016   0.00006   0.00002  -0.00006
  96        5PY        -0.00015  -0.00124  -0.00016   0.00044   0.00036
  97        5PZ        -0.00023  -0.00002   0.00038   0.00041  -0.00085
  98        6D 0       -0.00001   0.00000   0.00000   0.00000   0.00000
  99        6D+1        0.00000   0.00000  -0.00000  -0.00000   0.00000
 100        6D-1       -0.00000  -0.00000   0.00000   0.00000  -0.00001
 101        6D+2        0.00004   0.00000   0.00000   0.00001   0.00000
 102        6D-2        0.00002  -0.00000  -0.00000  -0.00000   0.00000
 103 4   C  1S          0.00000  -0.00000   0.00000   0.00000   0.00000
 104        2S         -0.00000  -0.00000  -0.00000  -0.00000  -0.00000
 105        2PX        -0.00000   0.00000  -0.00000   0.00000   0.00000
 106        2PY         0.00001   0.00000   0.00000   0.00000  -0.00000
 107        2PZ        -0.00000   0.00000   0.00000   0.00000   0.00000
 108        3S          0.00003  -0.00000   0.00006   0.00001  -0.00000
 109        3PX         0.00002  -0.00001   0.00002  -0.00001  -0.00001
 110        3PY        -0.00005  -0.00001   0.00000  -0.00001   0.00002
 111        3PZ         0.00003  -0.00001   0.00000  -0.00001  -0.00001
 112        4S          0.00004   0.00009  -0.00036  -0.00007   0.00006
 113        4PX         0.00004   0.00001  -0.00009   0.00002  -0.00007
 114        4PY        -0.00017   0.00009  -0.00016  -0.00001  -0.00001
 115        4PZ         0.00022  -0.00009  -0.00007  -0.00001   0.00003
 116        5S         -0.00342   0.00451   0.00444   0.00575  -0.01034
 117        5PX         0.00013  -0.00066  -0.00017   0.00020   0.00085
 118        5PY        -0.00082   0.00072   0.00040   0.00049  -0.00094
 119        5PZ        -0.00027   0.00023   0.00072   0.00103  -0.00094
 120        6D 0        0.00001  -0.00000  -0.00000  -0.00000   0.00000
 121        6D+1        0.00001  -0.00000  -0.00000  -0.00000  -0.00001
 122        6D-1       -0.00002  -0.00001  -0.00001  -0.00001  -0.00000
 123        6D+2        0.00001   0.00001   0.00000  -0.00000   0.00000
 124        6D-2       -0.00000  -0.00000   0.00000  -0.00000  -0.00001
 125 5   C  1S         -0.00000   0.00000   0.00000   0.00000   0.00000
 126        2S          0.00000  -0.00000  -0.00000  -0.00000  -0.00000
 127        2PX         0.00001   0.00001   0.00000  -0.00000   0.00001
 128        2PY         0.00000   0.00001   0.00000  -0.00000  -0.00000
 129        2PZ         0.00000   0.00001  -0.00000  -0.00000   0.00001
 130        3S         -0.00007   0.00003   0.00001   0.00002   0.00006
 131        3PX        -0.00005  -0.00005  -0.00001   0.00001  -0.00002
 132        3PY        -0.00002  -0.00003  -0.00002   0.00001   0.00001
 133        3PZ        -0.00002  -0.00005   0.00001   0.00001  -0.00003
 134        4S         -0.00006  -0.00035  -0.00011  -0.00005  -0.00046
 135        4PX         0.00020   0.00006   0.00002  -0.00012  -0.00003
 136        4PY         0.00007   0.00000  -0.00004  -0.00007  -0.00001
 137        4PZ         0.00001   0.00016  -0.00013   0.00004  -0.00004
 138        5S          0.00381  -0.00425  -0.00831  -0.00216   0.00320
 139        5PX         0.00065  -0.00088  -0.00074  -0.00074   0.00141
 140        5PY        -0.00009   0.00063   0.00029   0.00112  -0.00341
 141        5PZ         0.00031   0.00057  -0.00145  -0.00035  -0.00075
 142        6D 0       -0.00000   0.00001  -0.00000   0.00001  -0.00000
 143        6D+1       -0.00000  -0.00001  -0.00000  -0.00001   0.00000
 144        6D-1        0.00000  -0.00001  -0.00000   0.00000  -0.00000
 145        6D+2        0.00000  -0.00000   0.00000  -0.00000   0.00000
 146        6D-2       -0.00000  -0.00001  -0.00001   0.00000   0.00000
 147 6   C  1S         -0.00000   0.00000   0.00000   0.00001  -0.00000
 148        2S          0.00000  -0.00000   0.00000  -0.00000   0.00000
 149        2PX         0.00001   0.00001  -0.00000   0.00000  -0.00001
 150        2PY        -0.00000   0.00001  -0.00000  -0.00000  -0.00000
 151        2PZ        -0.00000  -0.00001  -0.00000  -0.00000   0.00000
 152        3S         -0.00006   0.00002   0.00000   0.00008  -0.00002
 153        3PX        -0.00004  -0.00006  -0.00000  -0.00000   0.00002
 154        3PY        -0.00000  -0.00004   0.00002   0.00001   0.00000
 155        3PZ         0.00002   0.00004   0.00001   0.00002  -0.00002
 156        4S         -0.00016  -0.00036  -0.00003  -0.00062   0.00021
 157        4PX         0.00021   0.00010  -0.00003  -0.00025  -0.00007
 158        4PY         0.00002  -0.00004  -0.00004  -0.00007  -0.00003
 159        4PZ         0.00003  -0.00019  -0.00010   0.00006  -0.00005
 160        5S          0.00104  -0.00116   0.00897   0.00252  -0.00277
 161        5PX         0.00051   0.00012   0.00104   0.00065  -0.00127
 162        5PY        -0.00013   0.00007  -0.00038  -0.00142   0.00289
 163        5PZ         0.00056  -0.00034  -0.00114   0.00101  -0.00082
 164        6D 0       -0.00001   0.00002   0.00000   0.00000   0.00001
 165        6D+1        0.00001  -0.00000   0.00000   0.00000   0.00000
 166        6D-1       -0.00000   0.00000   0.00000   0.00000  -0.00000
 167        6D+2        0.00000  -0.00000   0.00000  -0.00000  -0.00000
 168        6D-2        0.00000  -0.00001   0.00001   0.00000   0.00000
 169 7   H  1S         -0.00000  -0.00000  -0.00001  -0.00001   0.00001
 170        2S          0.00002  -0.00002   0.00009   0.00004  -0.00005
 171        3S          0.00005  -0.00013  -0.00027  -0.00025   0.00038
 172 8   H  1S          0.00000   0.00001   0.00000  -0.00001   0.00001
 173        2S         -0.00003  -0.00003  -0.00002   0.00005  -0.00007
 174        3S         -0.00019   0.00062   0.00011  -0.00033   0.00054
 175 9   H  1S         -0.00000   0.00000  -0.00000   0.00000  -0.00001
 176        2S         -0.00000  -0.00001   0.00003  -0.00000   0.00007
 177        3S         -0.00013   0.00059  -0.00023  -0.00003  -0.00056
 178 10  H  1S         -0.00000  -0.00000   0.00001  -0.00000  -0.00001
 179        2S          0.00001  -0.00000  -0.00006  -0.00000   0.00006
 180        3S          0.00002  -0.00002   0.00021   0.00012  -0.00034
 181 11  H  1S         -0.00000   0.00001   0.00000   0.00000  -0.00000
 182        2S          0.00002  -0.00005  -0.00001  -0.00001   0.00001
 183        3S         -0.00015   0.00015   0.00000   0.00006   0.00001
 184 12  C  1S         -0.00003  -0.00003  -0.00000  -0.00002  -0.00000
 185        2S          0.00002   0.00000   0.00000  -0.00000  -0.00000
 186        2PX        -0.00006  -0.00005   0.00001  -0.00002   0.00000
 187        2PY         0.00008   0.00002  -0.00001   0.00003   0.00003
 188        2PZ         0.00001  -0.00002   0.00000   0.00001  -0.00000
 189        3S         -0.00019  -0.00018  -0.00010  -0.00018   0.00001
 190        3PX         0.00032   0.00021  -0.00002   0.00007   0.00000
 191        3PY        -0.00041  -0.00008   0.00004  -0.00013  -0.00011
 192        3PZ         0.00003   0.00015  -0.00001  -0.00002   0.00001
 193        4S          0.00425   0.00151   0.00224   0.00136  -0.00027
 194        4PX         0.00020   0.00067   0.00068  -0.00096  -0.00000
 195        4PY        -0.00065  -0.00073  -0.00051   0.00139   0.00032
 196        4PZ        -0.00263  -0.00152  -0.00123  -0.00091  -0.00024
 197        5S          0.01052   0.01116  -0.00329  -0.00589  -0.00927
 198        5PX         0.00442  -0.00845  -0.00141  -0.00112   0.00091
 199        5PY        -0.00384   0.00683   0.00114   0.00446  -0.00023
 200        5PZ        -0.00094  -0.00401   0.00019   0.00056   0.00069
 201        6D 0        0.00007  -0.00002  -0.00001   0.00007   0.00003
 202        6D+1       -0.00021  -0.00009  -0.00001   0.00001  -0.00000
 203        6D-1        0.00028   0.00006   0.00001  -0.00001  -0.00001
 204        6D+2        0.00005  -0.00003  -0.00001  -0.00000  -0.00000
 205        6D-2        0.00005   0.00002  -0.00005   0.00000   0.00001
 206 13  C  1S         -0.00005  -0.00002   0.00001  -0.00002  -0.00000
 207        2S          0.00002   0.00000   0.00000   0.00000   0.00000
 208        2PX        -0.00002  -0.00000  -0.00000  -0.00001  -0.00000
 209        2PY         0.00001   0.00001  -0.00000   0.00001  -0.00000
 210        2PZ         0.00001   0.00001  -0.00001   0.00000  -0.00000
 211        3S         -0.00051  -0.00016   0.00014  -0.00017  -0.00002
 212        3PX         0.00020   0.00007   0.00001   0.00005   0.00001
 213        3PY        -0.00013  -0.00007  -0.00001  -0.00003   0.00001
 214        3PZ         0.00004  -0.00002   0.00006   0.00001   0.00003
 215        4S         -0.00045  -0.00099  -0.00279   0.00083  -0.00010
 216        4PX        -0.00056  -0.00008   0.00105  -0.00057  -0.00012
 217        4PY         0.00038  -0.00028  -0.00098   0.00056   0.00007
 218        4PZ        -0.00089  -0.00013   0.00092   0.00010   0.00015
 219        5S         -0.00957   0.01800  -0.00100   0.01190   0.00290
 220        5PX         0.00166  -0.00248  -0.00039  -0.00189  -0.00087
 221        5PY        -0.00176   0.00194   0.00032   0.00139  -0.00062
 222        5PZ        -0.00200   0.00174   0.00142  -0.00063  -0.00004
 223        6D 0        0.00008   0.00001  -0.00002   0.00002  -0.00001
 224        6D+1        0.00006   0.00002   0.00000  -0.00000  -0.00000
 225        6D-1       -0.00005  -0.00001  -0.00001   0.00000   0.00000
 226        6D+2       -0.00001   0.00003   0.00000   0.00000   0.00001
 227        6D-2       -0.00002   0.00002   0.00003  -0.00004  -0.00001
 228 14  C  1S         -0.00005  -0.00002  -0.00001  -0.00001  -0.00001
 229        2S          0.00002   0.00000   0.00000   0.00000  -0.00000
 230        2PX        -0.00002  -0.00000   0.00000  -0.00001  -0.00000
 231        2PY         0.00001   0.00001   0.00000  -0.00000   0.00001
 232        2PZ        -0.00001  -0.00001  -0.00001   0.00000  -0.00000
 233        3S         -0.00051  -0.00017  -0.00015  -0.00010  -0.00011
 234        3PX         0.00023   0.00006  -0.00002   0.00004   0.00003
 235        3PY        -0.00012  -0.00006   0.00000   0.00001  -0.00003
 236        3PZ         0.00001   0.00003   0.00006  -0.00004   0.00001
 237        4S         -0.00113  -0.00045   0.00250   0.00032   0.00082
 238        4PX        -0.00046  -0.00031  -0.00104  -0.00044  -0.00042
 239        4PY         0.00009   0.00005   0.00114   0.00039   0.00032
 240        4PZ         0.00046   0.00038   0.00074  -0.00014  -0.00006
 241        5S          0.00242   0.00664  -0.00383   0.00481   0.00830
 242        5PX        -0.00126  -0.00065   0.00113  -0.00144  -0.00144
 243        5PY         0.00068   0.00003  -0.00035   0.00012   0.00155
 244        5PZ        -0.00049  -0.00212   0.00214  -0.00070  -0.00052
 245        6D 0        0.00005   0.00001   0.00002   0.00000   0.00002
 246        6D+1       -0.00007  -0.00002   0.00000   0.00001   0.00001
 247        6D-1        0.00006   0.00002   0.00000  -0.00000  -0.00000
 248        6D+2       -0.00001   0.00003  -0.00001   0.00001   0.00000
 249        6D-2       -0.00003   0.00001  -0.00004  -0.00004  -0.00001
 250 15  C  1S         -0.00004  -0.00003   0.00000  -0.00001  -0.00002
 251        2S          0.00002   0.00000  -0.00000  -0.00000  -0.00000
 252        2PX        -0.00006  -0.00005  -0.00001  -0.00001  -0.00001
 253        2PY         0.00007   0.00003   0.00001   0.00004   0.00001
 254        2PZ        -0.00003   0.00001   0.00000  -0.00001  -0.00001
 255        3S         -0.00028  -0.00017   0.00011  -0.00003  -0.00014
 256        3PX         0.00029   0.00026   0.00002   0.00004   0.00002
 257        3PY        -0.00034  -0.00012  -0.00003  -0.00019  -0.00004
 258        3PZ         0.00007  -0.00012  -0.00002   0.00004   0.00003
 259        4S          0.00583   0.00044  -0.00214  -0.00002   0.00113
 260        4PX        -0.00022   0.00044  -0.00027  -0.00040  -0.00069
 261        4PY        -0.00007  -0.00063   0.00009   0.00116   0.00100
 262        4PZ         0.00339   0.00132  -0.00116   0.00023   0.00026
 263        5S          0.01672   0.01705  -0.00843  -0.01453   0.01056
 264        5PX        -0.00219  -0.00668   0.00403   0.00054  -0.00282
 265        5PY         0.00254   0.00493  -0.00346   0.00274   0.00496
 266        5PZ         0.00278   0.00326  -0.00191  -0.00182   0.00159
 267        6D 0        0.00016   0.00002   0.00000   0.00006   0.00003
 268        6D+1        0.00018   0.00008   0.00001  -0.00001  -0.00002
 269        6D-1       -0.00022  -0.00006   0.00000   0.00003   0.00002
 270        6D+2        0.00006  -0.00003   0.00000  -0.00001  -0.00000
 271        6D-2        0.00007   0.00005   0.00006   0.00002  -0.00001
 272 16  C  1S          0.00265  -0.00014  -0.00001  -0.00002  -0.00001
 273        2S          0.00226  -0.00004  -0.00000  -0.00000  -0.00000
 274        2PX        -0.00047  -0.00012  -0.00001  -0.00001  -0.00000
 275        2PY         0.00052   0.00007   0.00001   0.00000  -0.00000
 276        2PZ        -0.00006  -0.00001  -0.00003  -0.00001   0.00001
 277        3S          0.00039  -0.00059  -0.00004  -0.00014  -0.00002
 278        3PX         0.00183   0.00072   0.00005   0.00009   0.00003
 279        3PY        -0.00213  -0.00043  -0.00003  -0.00008  -0.00001
 280        3PZ         0.00023   0.00009   0.00011   0.00004  -0.00005
 281        4S          0.00089   0.00701   0.00077   0.00237   0.00034
 282        4PX        -0.00804  -0.00673  -0.00061  -0.00223  -0.00076
 283        4PY         0.01253   0.00310   0.00022   0.00334   0.00120
 284        4PZ        -0.00032  -0.00123  -0.00104  -0.00105   0.00068
 285        5S         -0.00479   0.00716   0.00846   0.02184   0.00120
 286        5PX        -0.00732  -0.01029   0.00295  -0.00522  -0.00617
 287        5PY         0.00097   0.00120  -0.00328  -0.00432   0.00369
 288        5PZ         0.00583  -0.00319  -0.00033  -0.00682   0.01253
 289        6D 0        0.00076   0.00024   0.00000  -0.00002  -0.00001
 290        6D+1       -0.00014  -0.00002  -0.00009  -0.00002   0.00000
 291        6D-1        0.00012   0.00004   0.00008   0.00001  -0.00003
 292        6D+2       -0.00018   0.00011   0.00001  -0.00005  -0.00002
 293        6D-2        0.00097   0.00015  -0.00001   0.00002   0.00003
 294 17  C  1S          0.56300  -0.00094  -0.00013  -0.00000  -0.00002
 295        2S          0.46305  -0.00063  -0.00010  -0.00000  -0.00002
 296        2PX         0.00016  -0.00011   0.00001  -0.00005  -0.00002
 297        2PY         0.00024   0.00007   0.00000   0.00002   0.00001
 298        2PZ         0.00001  -0.00000  -0.00020  -0.00002   0.00003
 299        3S          0.02094  -0.00151  -0.00008   0.00017   0.00010
 300        3PX        -0.00020   0.00089  -0.00004   0.00029   0.00014
 301        3PY         0.00094  -0.00083  -0.00005  -0.00004  -0.00001
 302        3PZ        -0.00004   0.00005   0.00088   0.00008  -0.00017
 303        4S         -0.04057   0.00584   0.00010   0.00015  -0.00010
 304        4PX        -0.00525  -0.00695  -0.00051  -0.00369  -0.00114
 305        4PY        -0.00797   0.01509   0.00116   0.00113  -0.00014
 306        4PZ        -0.00093  -0.00046  -0.00127   0.00020  -0.00071
 307        5S          0.00331   0.02758   0.00651   0.02331   0.00493
 308        5PX        -0.00593  -0.02040   0.00221  -0.00794  -0.00553
 309        5PY         0.01058   0.02020   0.00002   0.02427   0.00999
 310        5PZ        -0.00537   0.00212  -0.00443  -0.00148   0.00079
 311        6D 0        0.00018  -0.00051  -0.00012   0.00004   0.00001
 312        6D+1        0.00003   0.00009  -0.00042   0.00001  -0.00003
 313        6D-1       -0.00013  -0.00006   0.00038   0.00003  -0.00009
 314        6D+2        0.00029  -0.00017   0.00003   0.00006   0.00003
 315        6D-2       -0.00141  -0.00028  -0.00006  -0.00008  -0.00003
 316 18  C  1S          0.00750   0.04213   0.06379  -0.00086   0.00392
 317        2S          0.00621   0.03480   0.05249  -0.00069   0.00320
 318        2PX         0.00017  -0.00033  -0.00027   0.00001  -0.00003
 319        2PY        -0.00017   0.00022   0.00032   0.00004  -0.00005
 320        2PZ         0.00043   0.00002   0.00011  -0.00000   0.00000
 321        3S          0.00125   0.00136   0.00334  -0.00004   0.00043
 322        3PX        -0.00042   0.00131   0.00076  -0.00002   0.00022
 323        3PY         0.00048  -0.00060  -0.00080  -0.00018   0.00037
 324        3PZ        -0.00106  -0.00007   0.00013  -0.00000   0.00009
 325        4S         -0.00229  -0.00319  -0.00531  -0.00007   0.00429
 326        4PX         0.00122  -0.00136  -0.00346  -0.00030   0.00065
 327        4PY        -0.00288   0.00140  -0.00121  -0.00137   0.00043
 328        4PZ         0.00083  -0.00169  -0.00121  -0.00044  -0.00015
 329        5S         -0.01490  -0.05285  -0.00840   0.02822   0.01147
 330        5PX        -0.00529  -0.00646   0.00108   0.00055  -0.00228
 331        5PY         0.00265  -0.00125  -0.00199   0.00931  -0.00182
 332        5PZ        -0.00429  -0.00987  -0.00126   0.00264   0.00248
 333        6D 0       -0.00085   0.00068   0.00030   0.00008  -0.00001
 334        6D+1       -0.00058   0.00032   0.00043  -0.00000  -0.00004
 335        6D-1        0.00055  -0.00029  -0.00058  -0.00007  -0.00003
 336        6D+2        0.00014  -0.00019  -0.00003   0.00007  -0.00002
 337        6D-2        0.00002   0.00078   0.00053  -0.00016  -0.00000
 338 19  H  1S         -0.00005  -0.00002  -0.00002  -0.00002  -0.00001
 339        2S          0.00019   0.00015   0.00020   0.00007   0.00005
 340        3S          0.00034   0.00010   0.00078  -0.00014  -0.00023
 341 20  H  1S         -0.00006  -0.00002   0.00002  -0.00002  -0.00001
 342        2S          0.00023   0.00010  -0.00021   0.00006   0.00004
 343        3S          0.00074  -0.00023  -0.00040  -0.00028  -0.00033
 344 21  H  1S         -0.00007  -0.00003   0.00004   0.00001   0.00001
 345        2S          0.00023   0.00025  -0.00031  -0.00016  -0.00017
 346        3S          0.00101  -0.00063   0.00051   0.00066   0.00075
 347 22  Co 1S         -0.00000  -0.00000  -0.00000  -0.00000  -0.00000
 348        2S         -0.00000  -0.00001  -0.00000  -0.00001  -0.00000
 349        3S          0.00000   0.00002   0.00000   0.00002   0.00001
 350        4S         -0.00000  -0.00006  -0.00000  -0.00008  -0.00003
 351        5S          0.00001   0.00015   0.00001   0.00018   0.00006
 352        6S          0.00001  -0.00034  -0.00002  -0.00039  -0.00014
 353        7S         -0.00027   0.00021   0.00002   0.00020   0.00007
 354        8S          0.00316   0.00300   0.00031   0.00495   0.00176
 355        9S         -0.00818   0.01616  -0.00187   0.00147   0.00209
 356       10S          0.00003   0.00089   0.00003   0.00068   0.00024
 357       11PX        -0.00000  -0.00001  -0.00000   0.00001   0.00000
 358       11PY        -0.00000  -0.00001  -0.00000   0.00002   0.00001
 359       11PZ        -0.00000  -0.00000   0.00000   0.00000   0.00000
 360       12PX         0.00003   0.00006   0.00000  -0.00009  -0.00003
 361       12PY         0.00002   0.00009   0.00001  -0.00012  -0.00004
 362       12PZ         0.00000   0.00001  -0.00001  -0.00000  -0.00001
 363       13PX        -0.00011  -0.00021  -0.00002   0.00029   0.00010
 364       13PY        -0.00006  -0.00030  -0.00002   0.00040   0.00015
 365       13PZ        -0.00001  -0.00002   0.00004   0.00001   0.00004
 366       14PX         0.00025   0.00052   0.00004  -0.00069  -0.00025
 367       14PY         0.00014   0.00069   0.00004  -0.00094  -0.00035
 368       14PZ         0.00002   0.00004  -0.00007  -0.00003  -0.00006
 369       15PX        -0.00046  -0.00088  -0.00007   0.00124   0.00044
 370       15PY        -0.00006  -0.00127  -0.00008   0.00166   0.00062
 371       15PZ        -0.00004  -0.00007   0.00019   0.00003   0.00021
 372       16PX         0.00278  -0.00393   0.00035  -0.00149   0.00022
 373       16PY        -0.00531   0.00554   0.00028  -0.00205  -0.00104
 374       16PZ         0.00037  -0.00023  -0.00505   0.00229  -0.00675
 375       17PX        -0.02612  -0.08695  -0.00452   0.10430   0.04143
 376       17PY        -0.03585  -0.08146  -0.00337   0.11594   0.04049
 377       17PZ        -0.00264  -0.00565  -0.01215   0.01632  -0.02204
 378       18D 0       -0.00001   0.00001  -0.00000   0.00001   0.00000
 379       18D+1        0.00000  -0.00000  -0.00001  -0.00001   0.00001
 380       18D-1       -0.00000  -0.00000  -0.00002  -0.00001   0.00002
 381       18D+2       -0.00000  -0.00001   0.00000   0.00000  -0.00000
 382       18D-2       -0.00001  -0.00001   0.00000   0.00000  -0.00000
 383       19D 0        0.00006  -0.00003   0.00001   0.00001  -0.00001
 384       19D+1       -0.00001   0.00001   0.00007   0.00003  -0.00010
 385       19D-1        0.00000  -0.00000   0.00008   0.00004  -0.00011
 386       19D+2       -0.00002   0.00010  -0.00001  -0.00001   0.00001
 387       19D-2        0.00000   0.00001  -0.00001  -0.00004  -0.00001
 388       20D 0       -0.00032  -0.00014  -0.00002  -0.00029  -0.00008
 389       20D+1        0.00006   0.00000  -0.00010  -0.00003   0.00020
 390       20D-1        0.00001   0.00003  -0.00021  -0.00003   0.00026
 391       20D+2        0.00005  -0.00021   0.00001   0.00001  -0.00001
 392       20D-2        0.00022   0.00038   0.00004   0.00066   0.00022
 393       21D 0       -0.00098   0.00102   0.00124   0.00234  -0.00092
 394       21D+1       -0.00125   0.00087   0.00820   0.00289  -0.01074
 395       21D-1       -0.00070   0.00028   0.00697   0.00355  -0.01104
 396       21D+2       -0.01394   0.01415  -0.00034  -0.00277   0.00011
 397       21D-2       -0.00362   0.00068  -0.00056  -0.00261  -0.00007
 398       22F 0       -0.00001   0.00000   0.00005  -0.00002   0.00007
 399       22F+1       -0.00002   0.00001  -0.00002   0.00001  -0.00001
 400       22F-1        0.00006  -0.00004  -0.00001   0.00002  -0.00001
 401       22F+2        0.00000  -0.00000  -0.00001  -0.00000   0.00000
 402       22F-2       -0.00000  -0.00000  -0.00006   0.00003  -0.00010
 403       22F+3        0.00003  -0.00006   0.00000  -0.00000   0.00000
 404       22F-3        0.00011  -0.00008   0.00000  -0.00000   0.00002
 405 23  C  1S         -0.00000  -0.00046  -0.00068   0.45777  -0.25276
 406        2S          0.00000  -0.00036  -0.00055   0.37674  -0.20787
 407        2PX         0.00000   0.00001  -0.00004  -0.00022   0.00021
 408        2PY         0.00003  -0.00003  -0.00003  -0.00010   0.00011
 409        2PZ         0.00002  -0.00001   0.00001   0.00006  -0.00003
 410        3S         -0.00008  -0.00005  -0.00016   0.01624  -0.00996
 411        3PX        -0.00002  -0.00008   0.00028  -0.00026  -0.00031
 412        3PY        -0.00020   0.00014   0.00018  -0.00028  -0.00012
 413        3PZ        -0.00012   0.00007   0.00003  -0.00201   0.00149
 414        4S          0.00359   0.00046  -0.00367  -0.02210   0.01842
 415        4PX        -0.00088   0.00075   0.00049   0.00266  -0.00385
 416        4PY        -0.00038   0.00065   0.00088   0.00265  -0.00337
 417        4PZ        -0.00058  -0.00016   0.00043   0.00609  -0.00675
 418        5S          0.01650   0.02947   0.01850  -0.04678  -0.01397
 419        5PX        -0.00175  -0.00277  -0.00219   0.00529   0.00077
 420        5PY        -0.00059  -0.00436  -0.00242   0.00613   0.00067
 421        5PZ        -0.00281  -0.00513  -0.00287   0.00739   0.00161
 422        6D 0        0.00002   0.00003   0.00001   0.00044   0.00015
 423        6D+1        0.00003  -0.00003   0.00002  -0.00033   0.00051
 424        6D-1        0.00003  -0.00007  -0.00001  -0.00001  -0.00007
 425        6D+2       -0.00005   0.00008   0.00004   0.00004  -0.00007
 426        6D-2        0.00001  -0.00009  -0.00007  -0.00047   0.00068
 427 24  C  1S         -0.00000  -0.00001  -0.00043   0.20327  -0.03069
 428        2S         -0.00000  -0.00000  -0.00034   0.16738  -0.02519
 429        2PX        -0.00004   0.00003   0.00001   0.00018  -0.00016
 430        2PY        -0.00003   0.00003  -0.00002  -0.00027   0.00024
 431        2PZ        -0.00001   0.00002   0.00002   0.00012  -0.00035
 432        3S          0.00011   0.00004  -0.00015   0.00762  -0.00179
 433        3PX         0.00018  -0.00019  -0.00002  -0.00043   0.00032
 434        3PY         0.00019  -0.00024   0.00016  -0.00008  -0.00063
 435        3PZ         0.00004  -0.00010  -0.00009  -0.00080   0.00149
 436        4S         -0.00406   0.00600  -0.00108  -0.00875   0.00359
 437        4PX         0.00075  -0.00017   0.00039   0.00205  -0.00140
 438        4PY         0.00160  -0.00088  -0.00003   0.00178  -0.00145
 439        4PZ         0.00040  -0.00018  -0.00013   0.00123  -0.00269
 440        5S          0.00469   0.01891  -0.00726  -0.03077   0.00338
 441        5PX        -0.00141   0.00017  -0.00025   0.00103   0.00132
 442        5PY        -0.00191  -0.00450   0.00070   0.00730  -0.00150
 443        5PZ        -0.00070  -0.00098   0.00104   0.00152   0.00145
 444        6D 0        0.00002   0.00003   0.00001   0.00029  -0.00103
 445        6D+1       -0.00005   0.00000   0.00002  -0.00051   0.00038
 446        6D-1       -0.00009   0.00003   0.00004   0.00039  -0.00017
 447        6D+2       -0.00002   0.00006   0.00002   0.00005  -0.00006
 448        6D-2       -0.00010  -0.00003   0.00001   0.00038  -0.00059
 449 25  C  1S         -0.00001  -0.00010   0.00042   0.13861   0.18789
 450        2S         -0.00001  -0.00007   0.00033   0.11419   0.15463
 451        2PX        -0.00005   0.00003  -0.00001   0.00002   0.00027
 452        2PY        -0.00003   0.00002   0.00003  -0.00004  -0.00039
 453        2PZ         0.00000  -0.00002   0.00001   0.00011  -0.00022
 454        3S          0.00006  -0.00002   0.00017   0.00474   0.00751
 455        3PX         0.00020  -0.00020  -0.00000  -0.00009  -0.00075
 456        3PY         0.00016  -0.00020  -0.00021  -0.00047   0.00044
 457        3PZ         0.00001   0.00009  -0.00006  -0.00022   0.00147
 458        4S         -0.00325   0.00614   0.00167  -0.00422  -0.01046
 459        4PX         0.00082  -0.00022  -0.00040   0.00053   0.00298
 460        4PY         0.00123  -0.00093   0.00003   0.00034   0.00276
 461        4PZ        -0.00026   0.00037  -0.00011   0.00077  -0.00267
 462        5S          0.01018   0.01931   0.00519  -0.02878  -0.02412
 463        5PX        -0.00149  -0.00054  -0.00021   0.00204  -0.00026
 464        5PY        -0.00224  -0.00408  -0.00013   0.00569   0.00607
 465        5PZ         0.00142   0.00205   0.00106  -0.00278  -0.00084
 466        6D 0        0.00003   0.00004   0.00000  -0.00021   0.00111
 467        6D+1        0.00004  -0.00000   0.00002   0.00032   0.00004
 468        6D-1        0.00006  -0.00003   0.00002  -0.00027   0.00004
 469        6D+2       -0.00005   0.00007  -0.00002  -0.00005   0.00003
 470        6D-2       -0.00013  -0.00002  -0.00001   0.00003   0.00066
 471 26  C  1S          0.00001  -0.00052   0.00042   0.20168   0.46489
 472        2S          0.00001  -0.00041   0.00034   0.16607   0.38249
 473        2PX         0.00001   0.00000   0.00004  -0.00004  -0.00031
 474        2PY         0.00004  -0.00003   0.00003  -0.00002  -0.00011
 475        2PZ        -0.00002   0.00002   0.00001  -0.00003  -0.00012
 476        3S         -0.00003  -0.00008   0.00008   0.00658   0.01731
 477        3PX        -0.00007  -0.00001  -0.00028  -0.00056  -0.00041
 478        3PY        -0.00022   0.00015  -0.00014  -0.00022  -0.00002
 479        3PZ         0.00011  -0.00010  -0.00001   0.00054   0.00228
 480        4S          0.00334  -0.00022   0.00434  -0.00626  -0.02711
 481        4PX        -0.00093   0.00080  -0.00072   0.00001   0.00650
 482        4PY        -0.00032   0.00077  -0.00086  -0.00001   0.00368
 483        4PZ         0.00036   0.00018   0.00042  -0.00070  -0.00753
 484        5S          0.01277   0.03156  -0.00698  -0.04143  -0.02027
 485        5PX        -0.00195  -0.00518   0.00162   0.00556   0.00373
 486        5PY        -0.00043  -0.00383   0.00124   0.00468   0.00325
 487        5PZ         0.00177   0.00448  -0.00058  -0.00536  -0.00311
 488        6D 0        0.00001   0.00004  -0.00000   0.00033   0.00050
 489        6D+1       -0.00004   0.00004   0.00000  -0.00025   0.00057
 490        6D-1       -0.00002   0.00005   0.00001   0.00013  -0.00024
 491        6D+2       -0.00003   0.00007  -0.00003   0.00002  -0.00007
 492        6D-2        0.00002  -0.00011   0.00005   0.00000  -0.00061
 493 27  C  1S          0.00005  -0.00043  -0.00005   0.07859   0.02694
 494        2S          0.00003  -0.00032  -0.00004   0.06483   0.02222
 495        2PX         0.00004  -0.00003  -0.00000  -0.00025   0.00002
 496        2PY         0.00003  -0.00004  -0.00000   0.00021   0.00003
 497        2PZ         0.00000  -0.00000   0.00002   0.00019  -0.00066
 498        3S          0.00007  -0.00016  -0.00000   0.00305   0.00098
 499        3PX        -0.00029   0.00025   0.00002   0.00036  -0.00023
 500        3PY        -0.00022   0.00018   0.00000  -0.00077  -0.00016
 501        3PZ        -0.00004   0.00003  -0.00009  -0.00073   0.00224
 502        4S          0.00571  -0.00299  -0.00035   0.00059   0.00054
 503        4PX        -0.00164   0.00144   0.00026  -0.00225  -0.00048
 504        4PY        -0.00039   0.00134   0.00006   0.00246   0.00054
 505        4PZ        -0.00025   0.00014  -0.00012   0.00082  -0.00347
 506        5S          0.00449   0.01593  -0.00268  -0.01250  -0.00341
 507        5PX        -0.00151  -0.00475   0.00036   0.00373   0.00092
 508        5PY        -0.00147  -0.00302  -0.00050   0.00201   0.00086
 509        5PZ        -0.00037  -0.00104  -0.00080  -0.00026   0.00171
 510        6D 0       -0.00002   0.00010   0.00003  -0.00050  -0.00063
 511        6D+1        0.00002  -0.00003   0.00011   0.00060  -0.00126
 512        6D-1       -0.00000  -0.00002   0.00006  -0.00044   0.00115
 513        6D+2        0.00003  -0.00001  -0.00002  -0.00007   0.00013
 514        6D-2       -0.00001  -0.00014  -0.00001   0.00030  -0.00016
 515 28  H  1S         -0.00000  -0.00002  -0.00000  -0.00021  -0.00007
 516        2S         -0.00009   0.00022   0.00003   0.00023   0.00004
 517        3S          0.00051   0.00165   0.00002  -0.00012  -0.00011
 518 29  H  1S         -0.00001  -0.00005  -0.00000  -0.00007  -0.00009
 519        2S         -0.00002   0.00026   0.00015  -0.00011  -0.00037
 520        3S          0.00022   0.00109  -0.00016  -0.00080   0.00131
 521 30  H  1S         -0.00001  -0.00002  -0.00003  -0.00018  -0.00004
 522        2S          0.00019  -0.00008   0.00017   0.00029  -0.00027
 523        3S          0.00073   0.00065   0.00063  -0.00009  -0.00024
 524 31  H  1S         -0.00001  -0.00002   0.00002  -0.00016  -0.00008
 525        2S          0.00017  -0.00008  -0.00014   0.00001   0.00039
 526        3S          0.00063   0.00076  -0.00050  -0.00001   0.00012
 527 32  H  1S         -0.00002  -0.00005   0.00000  -0.00011   0.00001
 528        2S          0.00005   0.00027  -0.00017  -0.00028   0.00027
 529        3S          0.00016   0.00105   0.00009   0.00007  -0.00145
 530 33  C  1S          0.00743   0.04435  -0.05383   0.00084  -0.00273
 531        2S          0.00616   0.03662  -0.04428   0.00069  -0.00222
 532        2PX         0.00025  -0.00034   0.00020  -0.00001   0.00003
 533        2PY        -0.00019   0.00025  -0.00029  -0.00000   0.00006
 534        2PZ        -0.00037  -0.00012   0.00016  -0.00000   0.00001
 535        3S          0.00118   0.00159  -0.00301   0.00022  -0.00032
 536        3PX        -0.00062   0.00132  -0.00063   0.00009  -0.00019
 537        3PY         0.00052  -0.00065   0.00074   0.00011  -0.00039
 538        3PZ         0.00092   0.00039  -0.00004  -0.00003   0.00003
 539        4S         -0.00089  -0.00432   0.00441   0.00203  -0.00346
 540        4PX         0.00146  -0.00211   0.00344   0.00001  -0.00071
 541        4PY        -0.00292   0.00156   0.00130  -0.00073  -0.00127
 542        4PZ        -0.00096   0.00161  -0.00019   0.00079   0.00008
 543        5S         -0.01974  -0.05997   0.00135   0.03294   0.00764
 544        5PX        -0.00008  -0.01182   0.00005   0.00068   0.00125
 545        5PY        -0.00285   0.00161  -0.00063   0.00541   0.00835
 546        5PZ         0.00407   0.00920  -0.00035  -0.00461   0.00061
 547        6D 0       -0.00055   0.00049  -0.00003   0.00006   0.00005
 548        6D+1        0.00083  -0.00064   0.00046   0.00002  -0.00003
 549        6D-1       -0.00059   0.00054  -0.00064   0.00005   0.00001
 550        6D+2        0.00003  -0.00011  -0.00006   0.00003   0.00007
 551        6D-2        0.00016   0.00074  -0.00032  -0.00013  -0.00010
 552 34  C  1S         -0.00018   0.41561  -0.37334   0.00004   0.00118
 553        2S         -0.00005   0.34200  -0.30711   0.00005   0.00099
 554        2PX        -0.00006   0.00011  -0.00010  -0.00002   0.00004
 555        2PY        -0.00003   0.00026  -0.00022   0.00001   0.00003
 556        2PZ         0.00007  -0.00029  -0.00054  -0.00002   0.00003
 557        3S         -0.00091   0.01566  -0.01301  -0.00003  -0.00008
 558        3PX         0.00002   0.00164  -0.00120   0.00017  -0.00024
 559        3PY         0.00034  -0.00113   0.00092  -0.00000  -0.00013
 560        3PZ        -0.00020   0.00012   0.00252   0.00012  -0.00011
 561        4S          0.00672  -0.02165   0.02225   0.00558  -0.00226
 562        4PX         0.00317  -0.00805   0.00714   0.00068  -0.00076
 563        4PY         0.00090  -0.00053  -0.00171  -0.00011  -0.00051
 564        4PZ         0.00030   0.00154  -0.00574  -0.00034  -0.00005
 565        5S         -0.00085  -0.04475   0.01085   0.01101   0.03848
 566        5PX        -0.00014  -0.00906   0.00276   0.00457   0.00673
 567        5PY        -0.00130  -0.00070  -0.00005   0.00371   0.00072
 568        5PZ         0.00030   0.00035   0.00000  -0.00118  -0.00581
 569        6D 0       -0.00004  -0.00037  -0.00162   0.00004   0.00007
 570        6D+1       -0.00026   0.00043   0.00020   0.00001  -0.00006
 571        6D-1        0.00019  -0.00020  -0.00005   0.00002  -0.00006
 572        6D+2        0.00007  -0.00014   0.00009  -0.00003  -0.00005
 573        6D-2        0.00003  -0.00072   0.00041  -0.00007  -0.00005
 574 35  C  1S         -0.00018   0.37481   0.41317   0.00091  -0.00100
 575        2S         -0.00006   0.30844   0.33988   0.00077  -0.00083
 576        2PX        -0.00004   0.00003   0.00021   0.00001  -0.00005
 577        2PY        -0.00004   0.00025   0.00022   0.00002  -0.00002
 578        2PZ        -0.00008   0.00035  -0.00049   0.00000   0.00002
 579        3S         -0.00095   0.01424   0.01451  -0.00010  -0.00001
 580        3PX        -0.00000   0.00152   0.00082  -0.00001   0.00032
 581        3PY         0.00036  -0.00104  -0.00088  -0.00008   0.00010
 582        3PZ         0.00018  -0.00001   0.00278  -0.00001  -0.00009
 583        4S          0.00765  -0.01952  -0.02403   0.00310   0.00576
 584        4PX         0.00354  -0.00704  -0.00647   0.00006   0.00113
 585        4PY         0.00052  -0.00061   0.00128  -0.00023   0.00044
 586        4PZ         0.00074  -0.00251  -0.00746   0.00032   0.00032
 587        5S         -0.02082  -0.03840  -0.00926   0.03839  -0.02250
 588        5PX        -0.00430  -0.00735  -0.00251   0.00721  -0.00158
 589        5PY         0.00109  -0.00171  -0.00088   0.00335   0.00192
 590        5PZ         0.00065  -0.00282  -0.00116   0.00685  -0.00361
 591        6D 0        0.00007  -0.00065   0.00153   0.00008  -0.00004
 592        6D+1        0.00026  -0.00022  -0.00039   0.00000  -0.00004
 593        6D-1       -0.00018   0.00001  -0.00000   0.00001  -0.00007
 594        6D+2        0.00003  -0.00007  -0.00007  -0.00006   0.00003
 595        6D-2        0.00007  -0.00070  -0.00047  -0.00009   0.00000
 596 36  H  1S         -0.00010  -0.00011  -0.00010  -0.00004  -0.00001
 597        2S          0.00006  -0.00039   0.00072   0.00012  -0.00009
 598        3S         -0.00022  -0.00024  -0.00071   0.00166   0.00010
 599 37  H  1S         -0.00003  -0.00004  -0.00016  -0.00002  -0.00002
 600        2S         -0.00057   0.00000   0.00041  -0.00005   0.00022
 601        3S          0.00006  -0.00014   0.00044   0.00194   0.00015
 602 38  H  1S         -0.00003  -0.00005   0.00015  -0.00002   0.00001
 603        2S         -0.00051   0.00000  -0.00039   0.00007  -0.00029
 604        3S          0.00062  -0.00026  -0.00064   0.00138   0.00120
 605 39  H  1S         -0.00010  -0.00012   0.00009  -0.00003  -0.00002
 606        2S          0.00007  -0.00034  -0.00077  -0.00000   0.00017
 607        3S         -0.00018  -0.00026   0.00059   0.00120   0.00105
 608 40  H  1S         -0.00006  -0.00002  -0.00004   0.00001   0.00001
 609        2S          0.00017   0.00024   0.00032  -0.00020  -0.00002
 610        3S          0.00113  -0.00051   0.00007   0.00130  -0.00001
                          16        17        18        19        20
                           O         O         O         O         O
     Eigenvalues --   -10.21542 -10.21532 -10.21531 -10.21490 -10.21391
   1 1   Fe 1S          0.00000  -0.00000   0.00000  -0.00000  -0.00000
   2        2S          0.00000   0.00000   0.00000   0.00000   0.00000
   3        3S         -0.00000  -0.00000  -0.00000  -0.00000  -0.00000
   4        4S          0.00000   0.00000   0.00000   0.00000   0.00000
   5        5S         -0.00000  -0.00001  -0.00000  -0.00000  -0.00000
   6        6S          0.00000   0.00002   0.00001   0.00000   0.00001
   7        7S          0.00000  -0.00004  -0.00002  -0.00001  -0.00002
   8        8S         -0.00093   0.00080  -0.00059   0.00013   0.00036
   9        9S          0.00620  -0.00551   0.00257  -0.00076   0.00036
  10       10S          0.00004   0.00032   0.00008   0.00006  -0.00002
  11       11PX         0.00000  -0.00000   0.00000   0.00000  -0.00000
  12       11PY         0.00000   0.00000   0.00000  -0.00000   0.00000
  13       11PZ         0.00000  -0.00000  -0.00000  -0.00000   0.00000
  14       12PX        -0.00000   0.00000  -0.00000  -0.00000   0.00000
  15       12PY        -0.00001  -0.00000  -0.00001   0.00000  -0.00001
  16       12PZ        -0.00000   0.00000   0.00000   0.00000  -0.00000
  17       13PX         0.00001  -0.00000   0.00001   0.00001  -0.00000
  18       13PY         0.00003   0.00001   0.00004  -0.00000   0.00002
  19       13PZ         0.00001  -0.00000  -0.00001  -0.00001   0.00000
  20       14PX        -0.00003   0.00000  -0.00002  -0.00001   0.00000
  21       14PY        -0.00006  -0.00001  -0.00008   0.00001  -0.00004
  22       14PZ        -0.00002   0.00001   0.00001   0.00001  -0.00000
  23       15PX         0.00006  -0.00000   0.00005   0.00002   0.00000
  24       15PY         0.00009   0.00001   0.00013  -0.00002   0.00006
  25       15PZ         0.00003  -0.00001  -0.00002  -0.00002   0.00001
  26       16PX        -0.00022   0.00007  -0.00018  -0.00010  -0.00018
  27       16PY         0.00004   0.00038   0.00007   0.00011  -0.00025
  28       16PZ        -0.00010   0.00004   0.00018   0.00007  -0.00006
  29       17PX        -0.00484  -0.00491  -0.00563  -0.00084   0.00485
  30       17PY         0.00224  -0.00546  -0.00212   0.00072  -0.00002
  31       17PZ        -0.00017   0.00110  -0.00030  -0.00044   0.00059
  32       18D 0       -0.00000  -0.00000  -0.00000  -0.00000  -0.00000
  33       18D+1        0.00000   0.00000   0.00000  -0.00000  -0.00000
  34       18D-1       -0.00000  -0.00000   0.00000   0.00000  -0.00000
  35       18D+2       -0.00001  -0.00000  -0.00001  -0.00000  -0.00000
  36       18D-2       -0.00001   0.00000  -0.00000   0.00000  -0.00000
  37       19D 0        0.00001   0.00001   0.00001   0.00000   0.00001
  38       19D+1       -0.00000  -0.00000  -0.00000   0.00000   0.00000
  39       19D-1        0.00000   0.00001  -0.00000  -0.00000   0.00000
  40       19D+2        0.00003   0.00002   0.00004   0.00000   0.00001
  41       19D-2        0.00002  -0.00000   0.00002  -0.00000   0.00001
  42       20D 0       -0.00001  -0.00002  -0.00001  -0.00000  -0.00003
  43       20D+1       -0.00000  -0.00000   0.00001  -0.00000  -0.00000
  44       20D-1       -0.00000  -0.00002   0.00001   0.00001  -0.00000
  45       20D+2       -0.00011  -0.00007  -0.00014  -0.00001  -0.00004
  46       20D-2       -0.00008   0.00000  -0.00006   0.00001  -0.00002
  47       21D 0       -0.00032   0.00012  -0.00036   0.00001   0.00011
  48       21D+1        0.00019  -0.00003  -0.00009   0.00009  -0.00008
  49       21D-1        0.00004   0.00010   0.00003  -0.00003  -0.00011
  50       21D+2        0.00046  -0.00015   0.00048  -0.00007   0.00028
  51       21D-2        0.00030  -0.00010   0.00028  -0.00008   0.00014
  52       22F 0        0.00000   0.00000  -0.00001  -0.00000   0.00000
  53       22F+1       -0.00000   0.00000  -0.00000   0.00000  -0.00000
  54       22F-1       -0.00001  -0.00000  -0.00001  -0.00000  -0.00000
  55       22F+2       -0.00000  -0.00000   0.00000   0.00000   0.00000
  56       22F-2        0.00001   0.00000  -0.00000   0.00000  -0.00000
  57       22F+3        0.00000  -0.00001   0.00000  -0.00000  -0.00000
  58       22F-3       -0.00001  -0.00000  -0.00001  -0.00000  -0.00000
  59 2   C  1S         -0.00000   0.00000   0.00000   0.00000  -0.00000
  60        2S          0.00000  -0.00000  -0.00000  -0.00000  -0.00000
  61        2PX        -0.00000  -0.00000   0.00000  -0.00000   0.00000
  62        2PY        -0.00000  -0.00000  -0.00000   0.00000   0.00000
  63        2PZ        -0.00000  -0.00000  -0.00000   0.00000  -0.00000
  64        3S         -0.00002   0.00001   0.00003   0.00000   0.00002
  65        3PX         0.00001   0.00000  -0.00000   0.00001  -0.00001
  66        3PY        -0.00000   0.00001   0.00001  -0.00002   0.00001
  67        3PZ         0.00001   0.00001   0.00001  -0.00001   0.00000
  68        4S          0.00013   0.00002  -0.00005  -0.00006  -0.00015
  69        4PX        -0.00004   0.00001   0.00000  -0.00002  -0.00006
  70        4PY        -0.00002  -0.00006  -0.00016   0.00006   0.00000
  71        4PZ        -0.00016  -0.00012  -0.00022   0.00009   0.00018
  72        5S         -0.00068  -0.01024  -0.01063   0.00372   0.00735
  73        5PX        -0.00032   0.00027  -0.00018  -0.00010   0.00065
  74        5PY        -0.00002  -0.00170  -0.00149   0.00083   0.00073
  75        5PZ         0.00022   0.00105   0.00160  -0.00053  -0.00134
  76        6D 0       -0.00000   0.00000   0.00000  -0.00000  -0.00000
  77        6D+1       -0.00000  -0.00000  -0.00000   0.00000   0.00001
  78        6D-1        0.00001   0.00000   0.00001  -0.00000   0.00000
  79        6D+2        0.00001   0.00001   0.00001  -0.00001   0.00000
  80        6D-2       -0.00001   0.00000  -0.00000  -0.00000   0.00000
  81 3   C  1S          0.00000   0.00000   0.00000  -0.00000  -0.00000
  82        2S         -0.00000  -0.00000  -0.00000   0.00000   0.00000
  83        2PX         0.00000  -0.00000   0.00000   0.00000  -0.00000
  84        2PY         0.00001   0.00000   0.00001   0.00000  -0.00000
  85        2PZ        -0.00000   0.00000   0.00000  -0.00001  -0.00000
  86        3S          0.00002   0.00003   0.00004  -0.00000  -0.00006
  87        3PX        -0.00001   0.00001  -0.00000  -0.00000   0.00001
  88        3PY        -0.00002  -0.00000  -0.00001  -0.00000   0.00001
  89        3PZ         0.00000  -0.00001  -0.00000   0.00002   0.00001
  90        4S         -0.00043  -0.00029  -0.00050   0.00002   0.00059
  91        4PX         0.00024   0.00009   0.00023  -0.00000  -0.00015
  92        4PY        -0.00011  -0.00006  -0.00016   0.00003   0.00018
  93        4PZ         0.00001   0.00001   0.00002  -0.00003   0.00000
  94        5S          0.00601   0.00227   0.00816   0.00116  -0.00894
  95        5PX         0.00004  -0.00054  -0.00047   0.00001   0.00019
  96        5PY         0.00128   0.00057   0.00154   0.00019  -0.00181
  97        5PZ        -0.00027   0.00004  -0.00030  -0.00013   0.00002
  98        6D 0       -0.00000  -0.00000  -0.00000   0.00000   0.00000
  99        6D+1        0.00000   0.00000   0.00000  -0.00000   0.00000
 100        6D-1       -0.00000   0.00000   0.00000  -0.00000   0.00000
 101        6D+2        0.00000  -0.00000   0.00001  -0.00000   0.00001
 102        6D-2        0.00001   0.00000   0.00001   0.00000  -0.00001
 103 4   C  1S          0.00000   0.00000   0.00000  -0.00000  -0.00000
 104        2S         -0.00000  -0.00000  -0.00000   0.00000   0.00000
 105        2PX        -0.00000  -0.00000  -0.00000   0.00000   0.00000
 106        2PY        -0.00000   0.00000   0.00000  -0.00000   0.00000
 107        2PZ         0.00000   0.00000   0.00000   0.00000   0.00000
 108        3S          0.00003   0.00003  -0.00000  -0.00002  -0.00002
 109        3PX         0.00000   0.00002   0.00002  -0.00001  -0.00001
 110        3PY         0.00002  -0.00000  -0.00001   0.00002  -0.00000
 111        3PZ        -0.00001  -0.00000  -0.00000  -0.00001  -0.00001
 112        4S          0.00004  -0.00017   0.00007   0.00019   0.00003
 113        4PX        -0.00007  -0.00005  -0.00009  -0.00002   0.00007
 114        4PY        -0.00010  -0.00006  -0.00001   0.00003   0.00003
 115        4PZ         0.00023   0.00006   0.00013   0.00008  -0.00013
 116        5S         -0.00602  -0.00492  -0.00530  -0.00274   0.00552
 117        5PX        -0.00022   0.00032  -0.00047   0.00001   0.00047
 118        5PY        -0.00078  -0.00095  -0.00033  -0.00037   0.00067
 119        5PZ        -0.00112  -0.00033  -0.00107  -0.00056   0.00104
 120        6D 0        0.00000   0.00000   0.00000   0.00000   0.00000
 121        6D+1        0.00000   0.00000   0.00000   0.00000  -0.00001
 122        6D-1       -0.00001  -0.00000  -0.00001   0.00000  -0.00000
 123        6D+2        0.00001   0.00000   0.00001   0.00000   0.00000
 124        6D-2       -0.00000   0.00000  -0.00000  -0.00000   0.00001
 125 5   C  1S          0.00001   0.00000   0.00000   0.00000  -0.00000
 126        2S         -0.00000   0.00000  -0.00000  -0.00000  -0.00000
 127        2PX         0.00001   0.00000   0.00001  -0.00000  -0.00001
 128        2PY         0.00001   0.00001   0.00001   0.00000   0.00000
 129        2PZ         0.00000   0.00000   0.00000   0.00000  -0.00000
 130        3S          0.00008  -0.00001   0.00005   0.00001  -0.00002
 131        3PX        -0.00003  -0.00002  -0.00006   0.00001   0.00002
 132        3PY        -0.00003  -0.00003  -0.00002  -0.00001  -0.00001
 133        3PZ         0.00000  -0.00001  -0.00002  -0.00001   0.00001
 134        4S         -0.00083  -0.00014  -0.00055  -0.00009   0.00037
 135        4PX        -0.00023   0.00015  -0.00002  -0.00015  -0.00009
 136        4PY        -0.00004   0.00006  -0.00008   0.00011   0.00004
 137        4PZ        -0.00023   0.00006   0.00008  -0.00000   0.00001
 138        5S          0.00467   0.00180  -0.00328   0.00562   0.00170
 139        5PX         0.00051   0.00053  -0.00047   0.00033  -0.00004
 140        5PY         0.00005  -0.00011  -0.00036   0.00026  -0.00000
 141        5PZ         0.00085  -0.00056  -0.00027   0.00114   0.00031
 142        6D 0        0.00001   0.00000   0.00001   0.00001   0.00000
 143        6D+1       -0.00001   0.00000  -0.00000   0.00000  -0.00000
 144        6D-1       -0.00000   0.00000  -0.00000   0.00000  -0.00001
 145        6D+2       -0.00000   0.00000   0.00000  -0.00000  -0.00000
 146        6D-2       -0.00001   0.00000  -0.00001   0.00000  -0.00000
 147 6   C  1S          0.00000   0.00000   0.00001   0.00000  -0.00000
 148        2S         -0.00000   0.00000  -0.00000   0.00000  -0.00000
[truncated: 18,849,225 more chars]
