# Supplementary material for: High-Spin State of a Ferrocene Electron Donor Revealed by Optical and X-ray Transient Absorption Spectroscopy
Source: J Am Chem Soc. 2024 Jul 25;146(31):21651–63. doi: 10.1021/jacs.4c05646 (PMC11311227; doi:10.1021/jacs.4c05646)
Supplement: Supplementary file 1 — ja4c05646_si_001.zip [file ja4c05646_si_001.zip › DFT_LogFiles/FeCp2CoCp2_C1_plus1_S0_B3LYP_6311plusGd_MeCN_freq_PubSafe.log]

 Entering Gaussian System, Link 0=g16
 Input=FeCp2CoCp2_C1_plus1_S0_B3LYP_6311plusGd_MeCN_freq.gjf
 Output=FeCp2CoCp2_C1_plus1_S0_B3LYP_6311plusGd_MeCN_freq.log
 Initial command:
 Entering Link 1 = /share/apps/gaussian/g16/l1.exe PID=     47630.
  
 Copyright (c) 1988-2019, Gaussian, Inc.  All Rights Reserved.
  
 This is part of the Gaussian(R) 16 program.  It is based on
 the Gaussian(R) 09 system (copyright 2009, Gaussian, Inc.),
 the Gaussian(R) 03 system (copyright 2003, Gaussian, Inc.),
 the Gaussian(R) 98 system (copyright 1998, Gaussian, Inc.),
 the Gaussian(R) 94 system (copyright 1995, Gaussian, Inc.),
 the Gaussian 92(TM) system (copyright 1992, Gaussian, Inc.),
 the Gaussian 90(TM) system (copyright 1990, Gaussian, Inc.),
 the Gaussian 88(TM) system (copyright 1988, Gaussian, Inc.),
 the Gaussian 86(TM) system (copyright 1986, Carnegie Mellon
 University), and the Gaussian 82(TM) system (copyright 1983,
 Carnegie Mellon University). Gaussian is a federally registered
 trademark of Gaussian, Inc.
  
 This software contains proprietary and confidential information,
 including trade secrets, belonging to Gaussian, Inc.
  
 This software is provided under written license and may be
 used, copied, transmitted, or stored only in accord with that
 written license.
  
 The following legend is applicable only to US Government
 contracts under FAR:
  
                    RESTRICTED RIGHTS LEGEND
  
 Use, reproduction and disclosure by the US Government is
 subject to restrictions as set forth in subparagraphs (a)
 and (c) of the Commercial Computer Software - Restricted
 Rights clause in FAR 52.227-19.
  
 Gaussian, Inc.
 340 Quinnipiac St., Bldg. 40, Wallingford CT 06492
  
  
 ---------------------------------------------------------------
 Warning -- This program may not be used in any manner that
 competes with the business of Gaussian, Inc. or will provide
 assistance to any competitor of Gaussian, Inc.  The licensee
 of this program is prohibited from giving any competitor of
 Gaussian, Inc. access to this program.  By using this program,
 the user acknowledges that Gaussian, Inc. is engaged in the
 business of creating and licensing software in the field of
 computational chemistry and represents and warrants to the
 licensee that it is not a competitor of Gaussian, Inc. and that
 it will not use this program in any manner prohibited above.
 ---------------------------------------------------------------
  

 Cite this work as:
 Gaussian 16, Revision C.01,
 M. J. Frisch, G. W. Trucks, H. B. Schlegel, G. E. Scuseria, 
 M. A. Robb, J. R. Cheeseman, G. Scalmani, V. Barone, 
 G. A. Petersson, H. Nakatsuji, X. Li, M. Caricato, A. V. Marenich, 
 J. Bloino, B. G. Janesko, R. Gomperts, B. Mennucci, H. P. Hratchian, 
 J. V. Ortiz, A. F. Izmaylov, J. L. Sonnenberg, D. Williams-Young, 
 F. Ding, F. Lipparini, F. Egidi, J. Goings, B. Peng, A. Petrone, 
 T. Henderson, D. Ranasinghe, V. G. Zakrzewski, J. Gao, N. Rega, 
 G. Zheng, W. Liang, M. Hada, M. Ehara, K. Toyota, R. Fukuda, 
 J. Hasegawa, M. Ishida, T. Nakajima, Y. Honda, O. Kitao, H. Nakai, 
 T. Vreven, K. Throssell, J. A. Montgomery, Jr., J. E. Peralta, 
 F. Ogliaro, M. J. Bearpark, J. J. Heyd, E. N. Brothers, K. N. Kudin, 
 V. N. Staroverov, T. A. Keith, R. Kobayashi, J. Normand, 
 K. Raghavachari, A. P. Rendell, J. C. Burant, S. S. Iyengar, 
 J. Tomasi, M. Cossi, J. M. Millam, M. Klene, C. Adamo, R. Cammi, 
 J. W. Ochterski, R. L. Martin, K. Morokuma, O. Farkas, 
 J. B. Foresman, and D. J. Fox, Gaussian, Inc., Wallingford CT, 2019.
 
 ******************************************
 Gaussian 16:  ES64L-G16RevC.01  3-Jul-2019
                11-Mar-2021 
 ******************************************
 %nprocshared=8
 Will use up to    8 processors via shared memory.
 %mem=10GB
 %chk=FeCp2CoCp2_C1_plus1_S0_B3LYP_6311plusGd_MeCN_freq.chk
 ----------------------------------------------------------------------
 # freq b3lyp/6-311+G(d) guess=read SCRF(solvent=acetonitrile) nosymm g
 eom=allcheck
 ----------------------------------------------------------------------
 1/10=4,29=7,30=1,38=1/1,3;
 2/12=2,15=1,40=1/2;
 3/5=4,6=6,7=11,11=2,14=-4,25=1,30=1,70=2201,71=2,72=2,74=-5,116=-2,140=1/1,2,3;
 4/5=1/1;
 5/5=2,38=6,53=2,98=1/2;
 8/6=4,10=90,11=11/1;
 11/6=1,8=1,9=11,15=111,16=1,31=1/1,2,10;
 10/6=1,31=1/2;
 6/7=2,8=2,9=2,10=2,28=1/1;
 7/8=1,10=1,25=1,30=1/1,2,3,16;
 1/10=4,30=1/3;
 99//99;
 Structure from the checkpoint file:  "FeCp2CoCp2_C1_plus1_S0_B3LYP_6311plusGd_MeCN_freq.chk"
 -----------------
 FeCp2CoCp2 cation
 -----------------
 Charge =  1 Multiplicity = 1
 Redundant internal coordinates found in file.  (old form).
 Fe,0,0.2444733833,-2.5845833636,-0.0005570276
 C,0,-1.2169941131,-3.5613529491,1.1089888171
 C,0,-0.2288255528,-4.4927869496,0.6707367998
 C,0,-0.200911073,-4.4684164626,-0.7552406091
 C,0,-1.1719542535,-3.521900568,-1.1996735835
 C,0,-1.7997086952,-2.9627906597,-0.0473172526
 H,0,0.4613413631,-5.0432334804,-1.3869239486
 H,0,-1.3769050173,-3.2565204111,-2.2270475582
 H,0,-2.5603746221,-2.1948143739,-0.0490500596
 H,0,-1.4618405892,-3.3307077153,2.1359728513
 H,0,0.4088036789,-5.0890663005,1.3078269173
 C,0,1.1493178551,-1.161130009,1.2021508164
 C,0,2.1234552974,-2.0959751532,0.7586095026
 C,0,2.1508280142,-2.0689830354,-0.6673160661
 C,0,1.1930868465,-1.1181221491,-1.1126495604
 C,0,0.5675239834,-0.5380693038,0.0446305041
 C,0,-0.481511787,0.4718045603,0.0462987093
 C,0,-1.1156985788,1.0562197407,-1.1011562122
 H,0,2.7676186936,-2.6882812083,-1.3025114257
 H,0,2.7146593554,-2.7404772569,1.3930520671
 H,0,0.9711697529,-0.8813509013,-2.1430920189
 Co,0,-0.2531490347,2.5706198747,0.0021487049
 C,0,1.1648344451,3.5831386823,1.1088073857
 C,0,0.1556367012,4.4886000616,0.6637328873
 C,0,0.13261521,4.4555430372,-0.7605576484
 C,0,1.1278692759,3.5299399791,-1.195576601
 C,0,1.7688411058,2.9944891273,-0.0404965379
 H,0,2.5373669839,2.2358409398,-0.0352247781
 H,0,1.3990537444,3.3518160591,2.1373055269
 H,0,-0.5073147843,5.0597067263,1.2965132229
 H,0,-0.5506038621,4.9974890294,-1.3974151264
 H,0,1.3291982457,3.2514419331,-2.2193417923
 C,0,-1.0640522568,1.0996597018,1.1982866926
 C,0,-2.0716334752,2.0081878149,0.7661037198
 C,0,-2.1034748464,1.9811190502,-0.6587142913
 H,0,-0.8746703093,0.8447722539,-2.1321306747
 H,0,-2.6690606068,2.6414328667,1.4049472303
 H,0,-2.7298521771,2.5896254822,-1.2938796761
 H,0,-0.7721972426,0.930795003,2.2240140987
 H,0,0.8828089414,-0.9675626725,2.2310459946
 Recover connectivity data from disk.

 GradGradGradGradGradGradGradGradGradGradGradGradGradGradGradGradGradGrad
 Berny optimization.
 Initialization pass.
                           ----------------------------
                           !    Initial Parameters    !
                           ! (Angstroms and Degrees)  !
 --------------------------                            --------------------------
 ! Name  Definition              Value          Derivative Info.                !
 --------------------------------------------------------------------------------
 ! R1    R(1,2)                  2.0787         calculate D2E/DX2 analytically  !
 ! R2    R(1,3)                  2.0775         calculate D2E/DX2 analytically  !
 ! R3    R(1,4)                  2.0777         calculate D2E/DX2 analytically  !
 ! R4    R(1,5)                  2.0791         calculate D2E/DX2 analytically  !
 ! R5    R(1,6)                  2.0794         calculate D2E/DX2 analytically  !
 ! R6    R(1,12)                 2.0716         calculate D2E/DX2 analytically  !
 ! R7    R(1,13)                 2.0846         calculate D2E/DX2 analytically  !
 ! R8    R(1,14)                 2.0844         calculate D2E/DX2 analytically  !
 ! R9    R(1,15)                 2.0705         calculate D2E/DX2 analytically  !
 ! R10   R(1,16)                 2.0723         calculate D2E/DX2 analytically  !
 ! R11   R(2,3)                  1.4269         calculate D2E/DX2 analytically  !
 ! R12   R(2,6)                  1.4265         calculate D2E/DX2 analytically  !
 ! R13   R(2,10)                 1.0807         calculate D2E/DX2 analytically  !
 ! R14   R(3,4)                  1.4265         calculate D2E/DX2 analytically  !
 ! R15   R(3,11)                 1.0807         calculate D2E/DX2 analytically  !
 ! R16   R(4,5)                  1.427          calculate D2E/DX2 analytically  !
 ! R17   R(4,7)                  1.0807         calculate D2E/DX2 analytically  !
 ! R18   R(5,6)                  1.4264         calculate D2E/DX2 analytically  !
 ! R19   R(5,8)                  1.0807         calculate D2E/DX2 analytically  !
 ! R20   R(6,9)                  1.0809         calculate D2E/DX2 analytically  !
 ! R21   R(12,13)                1.4211         calculate D2E/DX2 analytically  !
 ! R22   R(12,16)                1.4375         calculate D2E/DX2 analytically  !
 ! R23   R(12,40)                1.0803         calculate D2E/DX2 analytically  !
 ! R24   R(13,14)                1.4264         calculate D2E/DX2 analytically  !
 ! R25   R(13,20)                1.0805         calculate D2E/DX2 analytically  !
 ! R26   R(14,15)                1.4212         calculate D2E/DX2 analytically  !
 ! R27   R(14,19)                1.0805         calculate D2E/DX2 analytically  !
 ! R28   R(15,16)                1.4377         calculate D2E/DX2 analytically  !
 ! R29   R(15,21)                1.0803         calculate D2E/DX2 analytically  !
 ! R30   R(16,17)                1.4561         calculate D2E/DX2 analytically  !
 ! R31   R(17,18)                1.4354         calculate D2E/DX2 analytically  !
 ! R32   R(17,22)                2.1117         calculate D2E/DX2 analytically  !
 ! R33   R(17,33)                1.4355         calculate D2E/DX2 analytically  !
 ! R34   R(18,22)                2.0627         calculate D2E/DX2 analytically  !
 ! R35   R(18,35)                1.4237         calculate D2E/DX2 analytically  !
 ! R36   R(18,36)                1.0797         calculate D2E/DX2 analytically  !
 ! R37   R(22,23)                2.0641         calculate D2E/DX2 analytically  !
 ! R38   R(22,24)                2.0696         calculate D2E/DX2 analytically  !
 ! R39   R(22,25)                2.0697         calculate D2E/DX2 analytically  !
 ! R40   R(22,26)                2.0645         calculate D2E/DX2 analytically  !
 ! R41   R(22,27)                2.0664         calculate D2E/DX2 analytically  !
 ! R42   R(22,33)                2.062          calculate D2E/DX2 analytically  !
 ! R43   R(22,34)                2.0511         calculate D2E/DX2 analytically  !
 ! R44   R(22,35)                2.0513         calculate D2E/DX2 analytically  !
 ! R45   R(23,24)                1.427          calculate D2E/DX2 analytically  !
 ! R46   R(23,27)                1.4256         calculate D2E/DX2 analytically  !
 ! R47   R(23,29)                1.0799         calculate D2E/DX2 analytically  !
 ! R48   R(24,25)                1.4249         calculate D2E/DX2 analytically  !
 ! R49   R(24,30)                1.0799         calculate D2E/DX2 analytically  !
 ! R50   R(25,26)                1.4271         calculate D2E/DX2 analytically  !
 ! R51   R(25,31)                1.0799         calculate D2E/DX2 analytically  !
 ! R52   R(26,27)                1.4254         calculate D2E/DX2 analytically  !
 ! R53   R(26,32)                1.0799         calculate D2E/DX2 analytically  !
 ! R54   R(27,28)                1.0799         calculate D2E/DX2 analytically  !
 ! R55   R(33,34)                1.4239         calculate D2E/DX2 analytically  !
 ! R56   R(33,39)                1.0797         calculate D2E/DX2 analytically  !
 ! R57   R(34,35)                1.4254         calculate D2E/DX2 analytically  !
 ! R58   R(34,37)                1.0798         calculate D2E/DX2 analytically  !
 ! R59   R(35,38)                1.0798         calculate D2E/DX2 analytically  !
 ! A1    A(2,1,4)               67.4877         calculate D2E/DX2 analytically  !
 ! A2    A(2,1,5)               67.4825         calculate D2E/DX2 analytically  !
 ! A3    A(2,1,12)             108.6676         calculate D2E/DX2 analytically  !
 ! A4    A(2,1,13)             123.3301         calculate D2E/DX2 analytically  !
 ! A5    A(2,1,14)             158.4342         calculate D2E/DX2 analytically  !
 ! A6    A(2,1,15)             160.3212         calculate D2E/DX2 analytically  !
 ! A7    A(2,1,16)             124.1937         calculate D2E/DX2 analytically  !
 ! A8    A(3,1,5)               67.4842         calculate D2E/DX2 analytically  !
 ! A9    A(3,1,6)               67.433          calculate D2E/DX2 analytically  !
 ! A10   A(3,1,12)             122.8919         calculate D2E/DX2 analytically  !
 ! A11   A(3,1,13)             107.6357         calculate D2E/DX2 analytically  !
 ! A12   A(3,1,14)             122.6116         calculate D2E/DX2 analytically  !
 ! A13   A(3,1,15)             158.1985         calculate D2E/DX2 analytically  !
 ! A14   A(3,1,16)             159.3157         calculate D2E/DX2 analytically  !
 ! A15   A(4,1,6)               67.4297         calculate D2E/DX2 analytically  !
 ! A16   A(4,1,12)             158.0547         calculate D2E/DX2 analytically  !
 ! A17   A(4,1,13)             122.549          calculate D2E/DX2 analytically  !
 ! A18   A(4,1,14)             107.7071         calculate D2E/DX2 analytically  !
 ! A19   A(4,1,15)             123.0445         calculate D2E/DX2 analytically  !
 ! A20   A(4,1,16)             159.5105         calculate D2E/DX2 analytically  !
 ! A21   A(5,1,12)             160.4223         calculate D2E/DX2 analytically  !
 ! A22   A(5,1,13)             158.3982         calculate D2E/DX2 analytically  !
 ! A23   A(5,1,14)             123.3745         calculate D2E/DX2 analytically  !
 ! A24   A(5,1,15)             108.7626         calculate D2E/DX2 analytically  !
 ! A25   A(5,1,16)             124.3316         calculate D2E/DX2 analytically  !
 ! A26   A(6,1,12)             124.5708         calculate D2E/DX2 analytically  !
 ! A27   A(6,1,13)             159.5387         calculate D2E/DX2 analytically  !
 ! A28   A(6,1,14)             159.5377         calculate D2E/DX2 analytically  !
 ! A29   A(6,1,15)             124.5503         calculate D2E/DX2 analytically  !
 ! A30   A(6,1,16)             109.4724         calculate D2E/DX2 analytically  !
 ! A31   A(12,1,14)             67.4345         calculate D2E/DX2 analytically  !
 ! A32   A(12,1,15)             67.9789         calculate D2E/DX2 analytically  !
 ! A33   A(13,1,15)             67.4581         calculate D2E/DX2 analytically  !
 ! A34   A(13,1,16)             67.6716         calculate D2E/DX2 analytically  !
 ! A35   A(14,1,16)             67.6738         calculate D2E/DX2 analytically  !
 ! A36   A(1,2,10)             124.4894         calculate D2E/DX2 analytically  !
 ! A37   A(3,2,6)              107.9286         calculate D2E/DX2 analytically  !
 ! A38   A(3,2,10)             126.0218         calculate D2E/DX2 analytically  !
 ! A39   A(6,2,10)             126.0307         calculate D2E/DX2 analytically  !
 ! A40   A(1,3,11)             124.2528         calculate D2E/DX2 analytically  !
 ! A41   A(2,3,4)              108.0247         calculate D2E/DX2 analytically  !
 ! A42   A(2,3,11)             125.9921         calculate D2E/DX2 analytically  !
 ! A43   A(4,3,11)             125.9568         calculate D2E/DX2 analytically  !
 ! A44   A(1,4,7)              124.277          calculate D2E/DX2 analytically  !
 ! A45   A(3,4,5)              108.0204         calculate D2E/DX2 analytically  !
 ! A46   A(3,4,7)              125.9582         calculate D2E/DX2 analytically  !
 ! A47   A(5,4,7)              125.9958         calculate D2E/DX2 analytically  !
 ! A48   A(1,5,8)              124.5256         calculate D2E/DX2 analytically  !
 ! A49   A(4,5,6)              107.9302         calculate D2E/DX2 analytically  !
 ! A50   A(4,5,8)              126.0154         calculate D2E/DX2 analytically  !
 ! A51   A(6,5,8)              126.0361         calculate D2E/DX2 analytically  !
 ! A52   A(1,6,9)              124.2365         calculate D2E/DX2 analytically  !
 ! A53   A(2,6,5)              108.0961         calculate D2E/DX2 analytically  !
 ! A54   A(2,6,9)              125.9362         calculate D2E/DX2 analytically  !
 ! A55   A(5,6,9)              125.9372         calculate D2E/DX2 analytically  !
 ! A56   A(1,12,40)            124.6314         calculate D2E/DX2 analytically  !
 ! A57   A(13,12,16)           108.1328         calculate D2E/DX2 analytically  !
 ! A58   A(13,12,40)           125.747          calculate D2E/DX2 analytically  !
 ! A59   A(16,12,40)           126.1123         calculate D2E/DX2 analytically  !
 ! A60   A(1,13,20)            124.5568         calculate D2E/DX2 analytically  !
 ! A61   A(12,13,14)           108.2219         calculate D2E/DX2 analytically  !
 ! A62   A(12,13,20)           125.7459         calculate D2E/DX2 analytically  !
 ! A63   A(14,13,20)           125.9985         calculate D2E/DX2 analytically  !
 ! A64   A(1,14,19)            124.6366         calculate D2E/DX2 analytically  !
 ! A65   A(13,14,15)           108.2384         calculate D2E/DX2 analytically  !
 ! A66   A(13,14,19)           125.9995         calculate D2E/DX2 analytically  !
 ! A67   A(15,14,19)           125.7306         calculate D2E/DX2 analytically  !
 ! A68   A(1,15,21)            124.9885         calculate D2E/DX2 analytically  !
 ! A69   A(14,15,16)           108.1149         calculate D2E/DX2 analytically  !
 ! A70   A(14,15,21)           125.7291         calculate D2E/DX2 analytically  !
 ! A71   A(16,15,21)           126.1542         calculate D2E/DX2 analytically  !
 ! A72   A(1,16,17)            124.9322         calculate D2E/DX2 analytically  !
 ! A73   A(12,16,15)           107.2884         calculate D2E/DX2 analytically  !
 ! A74   A(12,16,17)           126.2445         calculate D2E/DX2 analytically  !
 ! A75   A(15,16,17)           126.4546         calculate D2E/DX2 analytically  !
 ! A76   A(16,17,18)           126.8518         calculate D2E/DX2 analytically  !
 ! A77   A(16,17,22)           127.6892         calculate D2E/DX2 analytically  !
 ! A78   A(16,17,33)           126.6278         calculate D2E/DX2 analytically  !
 ! A79   A(18,17,33)           106.5078         calculate D2E/DX2 analytically  !
 ! A80   A(17,18,35)           108.8209         calculate D2E/DX2 analytically  !
 ! A81   A(17,18,36)           125.8005         calculate D2E/DX2 analytically  !
 ! A82   A(22,18,36)           124.1381         calculate D2E/DX2 analytically  !
 ! A83   A(35,18,36)           125.3709         calculate D2E/DX2 analytically  !
 ! A84   A(17,22,23)           123.4104         calculate D2E/DX2 analytically  !
 ! A85   A(17,22,24)           159.3505         calculate D2E/DX2 analytically  !
 ! A86   A(17,22,25)           158.9175         calculate D2E/DX2 analytically  !
 ! A87   A(17,22,26)           123.1152         calculate D2E/DX2 analytically  !
 ! A88   A(17,22,27)           108.0671         calculate D2E/DX2 analytically  !
 ! A89   A(17,22,34)            67.9006         calculate D2E/DX2 analytically  !
 ! A90   A(17,22,35)            67.8868         calculate D2E/DX2 analytically  !
 ! A91   A(18,22,23)           159.0974         calculate D2E/DX2 analytically  !
 ! A92   A(18,22,24)           159.0609         calculate D2E/DX2 analytically  !
 ! A93   A(18,22,25)           123.3315         calculate D2E/DX2 analytically  !
 ! A94   A(18,22,26)           108.0938         calculate D2E/DX2 analytically  !
 ! A95   A(18,22,27)           123.2811         calculate D2E/DX2 analytically  !
 ! A96   A(18,22,33)            67.7961         calculate D2E/DX2 analytically  !
 ! A97   A(18,22,34)            68.1086         calculate D2E/DX2 analytically  !
 ! A98   A(23,22,25)            67.8386         calculate D2E/DX2 analytically  !
 ! A99   A(23,22,26)            67.8868         calculate D2E/DX2 analytically  !
 ! A100  A(23,22,33)           108.0034         calculate D2E/DX2 analytically  !
 ! A101  A(23,22,34)           122.9487         calculate D2E/DX2 analytically  !
 ! A102  A(23,22,35)           158.9628         calculate D2E/DX2 analytically  !
 ! A103  A(24,22,26)            67.8335         calculate D2E/DX2 analytically  !
 ! A104  A(24,22,27)            67.8663         calculate D2E/DX2 analytically  !
 ! A105  A(24,22,33)           123.5951         calculate D2E/DX2 analytically  !
 ! A106  A(24,22,34)           108.0698         calculate D2E/DX2 analytically  !
 ! A107  A(24,22,35)           123.1928         calculate D2E/DX2 analytically  !
 ! A108  A(25,22,27)            67.8638         calculate D2E/DX2 analytically  !
 ! A109  A(25,22,33)           159.5118         calculate D2E/DX2 analytically  !
 ! A110  A(25,22,34)           123.522          calculate D2E/DX2 analytically  !
 ! A111  A(25,22,35)           108.1272         calculate D2E/DX2 analytically  !
 ! A112  A(26,22,33)           158.6036         calculate D2E/DX2 analytically  !
 ! A113  A(26,22,34)           159.489          calculate D2E/DX2 analytically  !
 ! A114  A(26,22,35)           123.3689         calculate D2E/DX2 analytically  !
 ! A115  A(27,22,33)           122.8951         calculate D2E/DX2 analytically  !
 ! A116  A(27,22,34)           158.6694         calculate D2E/DX2 analytically  !
 ! A117  A(27,22,35)           159.2176         calculate D2E/DX2 analytically  !
 ! A118  A(33,22,35)            68.1092         calculate D2E/DX2 analytically  !
 ! A119  A(22,23,29)           123.6794         calculate D2E/DX2 analytically  !
 ! A120  A(24,23,27)           108.0709         calculate D2E/DX2 analytically  !
 ! A121  A(24,23,29)           125.898          calculate D2E/DX2 analytically  !
 ! A122  A(27,23,29)           125.9791         calculate D2E/DX2 analytically  !
 ! A123  A(22,24,30)           123.7917         calculate D2E/DX2 analytically  !
 ! A124  A(23,24,25)           107.9669         calculate D2E/DX2 analytically  !
 ! A125  A(23,24,30)           125.9431         calculate D2E/DX2 analytically  !
 ! A126  A(25,24,30)           126.0226         calculate D2E/DX2 analytically  !
 ! A127  A(22,25,31)           123.8131         calculate D2E/DX2 analytically  !
 ! A128  A(24,25,26)           107.9684         calculate D2E/DX2 analytically  !
 ! A129  A(24,25,31)           126.0228         calculate D2E/DX2 analytically  !
 ! A130  A(26,25,31)           125.9435         calculate D2E/DX2 analytically  !
 ! A131  A(22,26,32)           123.7022         calculate D2E/DX2 analytically  !
 ! A132  A(25,26,27)           108.0735         calculate D2E/DX2 analytically  !
 ! A133  A(25,26,32)           125.8934         calculate D2E/DX2 analytically  !
 ! A134  A(27,26,32)           125.9811         calculate D2E/DX2 analytically  !
 ! A135  A(22,27,28)           123.5157         calculate D2E/DX2 analytically  !
 ! A136  A(23,27,26)           107.9191         calculate D2E/DX2 analytically  !
 ! A137  A(23,27,28)           125.9922         calculate D2E/DX2 analytically  !
 ! A138  A(26,27,28)           126.0061         calculate D2E/DX2 analytically  !
 ! A139  A(17,33,34)           108.8241         calculate D2E/DX2 analytically  !
 ! A140  A(17,33,39)           125.7516         calculate D2E/DX2 analytically  !
 ! A141  A(22,33,39)           123.8023         calculate D2E/DX2 analytically  !
 ! A142  A(34,33,39)           125.4092         calculate D2E/DX2 analytically  !
 ! A143  A(22,34,37)           123.372          calculate D2E/DX2 analytically  !
 ! A144  A(33,34,35)           107.8837         calculate D2E/DX2 analytically  !
 ! A145  A(33,34,37)           125.8818         calculate D2E/DX2 analytically  !
 ! A146  A(35,34,37)           126.1667         calculate D2E/DX2 analytically  !
 ! A147  A(18,35,34)           107.9072         calculate D2E/DX2 analytically  !
 ! A148  A(18,35,38)           125.8557         calculate D2E/DX2 analytically  !
 ! A149  A(22,35,38)           123.4206         calculate D2E/DX2 analytically  !
 ! A150  A(34,35,38)           126.1715         calculate D2E/DX2 analytically  !
 ! D1    D(4,1,2,10)           158.1951         calculate D2E/DX2 analytically  !
 ! D2    D(5,1,2,10)          -158.1738         calculate D2E/DX2 analytically  !
 ! D3    D(12,1,2,10)            1.3012         calculate D2E/DX2 analytically  !
 ! D4    D(13,1,2,10)           43.0769         calculate D2E/DX2 analytically  !
 ! D5    D(14,1,2,10)           76.9916         calculate D2E/DX2 analytically  !
 ! D6    D(15,1,2,10)          -75.3669         calculate D2E/DX2 analytically  !
 ! D7    D(16,1,2,10)          -41.0162         calculate D2E/DX2 analytically  !
 ! D8    D(5,1,3,11)           158.1551         calculate D2E/DX2 analytically  !
 ! D9    D(6,1,3,11)          -158.2436         calculate D2E/DX2 analytically  !
 ! D10   D(12,1,3,11)          -40.6622         calculate D2E/DX2 analytically  !
 ! D11   D(13,1,3,11)            0.5864         calculate D2E/DX2 analytically  !
 ! D12   D(14,1,3,11)           41.9407         calculate D2E/DX2 analytically  !
 ! D13   D(15,1,3,11)           73.8261         calculate D2E/DX2 analytically  !
 ! D14   D(16,1,3,11)          -72.7582         calculate D2E/DX2 analytically  !
 ! D15   D(2,1,4,7)           -158.149          calculate D2E/DX2 analytically  !
 ! D16   D(6,1,4,7)            158.2423         calculate D2E/DX2 analytically  !
 ! D17   D(12,1,4,7)           -73.9779         calculate D2E/DX2 analytically  !
 ! D18   D(13,1,4,7)           -41.9767         calculate D2E/DX2 analytically  !
 ! D19   D(14,1,4,7)            -0.564          calculate D2E/DX2 analytically  !
 ! D20   D(15,1,4,7)            40.7069         calculate D2E/DX2 analytically  !
 ! D21   D(16,1,4,7)            72.8887         calculate D2E/DX2 analytically  !
 ! D22   D(2,1,5,8)            158.1791         calculate D2E/DX2 analytically  !
 ! D23   D(3,1,5,8)           -158.1852         calculate D2E/DX2 analytically  !
 ! D24   D(12,1,5,8)            75.7436         calculate D2E/DX2 analytically  !
 ! D25   D(13,1,5,8)           -77.1641         calculate D2E/DX2 analytically  !
 ! D26   D(14,1,5,8)           -42.9997         calculate D2E/DX2 analytically  !
 ! D27   D(15,1,5,8)            -1.1593         calculate D2E/DX2 analytically  !
 ! D28   D(16,1,5,8)            41.2054         calculate D2E/DX2 analytically  !
 ! D29   D(3,1,6,9)            158.1732         calculate D2E/DX2 analytically  !
 ! D30   D(4,1,6,9)           -158.1773         calculate D2E/DX2 analytically  !
 ! D31   D(12,1,6,9)            42.8443         calculate D2E/DX2 analytically  !
 ! D32   D(13,1,6,9)            78.2689         calculate D2E/DX2 analytically  !
 ! D33   D(14,1,6,9)           -78.0677         calculate D2E/DX2 analytically  !
 ! D34   D(15,1,6,9)           -42.6612         calculate D2E/DX2 analytically  !
 ! D35   D(16,1,6,9)             0.1039         calculate D2E/DX2 analytically  !
 ! D36   D(2,1,12,40)           -0.5925         calculate D2E/DX2 analytically  !
 ! D37   D(3,1,12,40)          -42.6733         calculate D2E/DX2 analytically  !
 ! D38   D(4,1,12,40)          -76.5353         calculate D2E/DX2 analytically  !
 ! D39   D(5,1,12,40)           74.5516         calculate D2E/DX2 analytically  !
 ! D40   D(6,1,12,40)           41.0478         calculate D2E/DX2 analytically  !
 ! D41   D(14,1,12,40)        -157.9056         calculate D2E/DX2 analytically  !
 ! D42   D(15,1,12,40)         158.7085         calculate D2E/DX2 analytically  !
 ! D43   D(2,1,13,20)           40.8266         calculate D2E/DX2 analytically  !
 ! D44   D(3,1,13,20)           -0.5177         calculate D2E/DX2 analytically  !
 ! D45   D(4,1,13,20)          -42.0561         calculate D2E/DX2 analytically  !
 ! D46   D(5,1,13,20)          -73.744          calculate D2E/DX2 analytically  !
 ! D47   D(6,1,13,20)           72.0302         calculate D2E/DX2 analytically  !
 ! D48   D(15,1,13,20)        -157.872          calculate D2E/DX2 analytically  !
 ! D49   D(16,1,13,20)         158.0237         calculate D2E/DX2 analytically  !
 ! D50   D(2,1,14,19)           74.1156         calculate D2E/DX2 analytically  !
 ! D51   D(3,1,14,19)           42.2798         calculate D2E/DX2 analytically  !
 ! D52   D(4,1,14,19)            0.7134         calculate D2E/DX2 analytically  !
 ! D53   D(5,1,14,19)          -40.6598         calculate D2E/DX2 analytically  !
 ! D54   D(6,1,14,19)          -72.0186         calculate D2E/DX2 analytically  !
 ! D55   D(12,1,14,19)         157.8915         calculate D2E/DX2 analytically  !
 ! D56   D(16,1,14,19)        -158.0186         calculate D2E/DX2 analytically  !
 ! D57   D(2,1,15,21)          -74.8196         calculate D2E/DX2 analytically  !
 ! D58   D(3,1,15,21)           76.7607         calculate D2E/DX2 analytically  !
 ! D59   D(4,1,15,21)           42.7305         calculate D2E/DX2 analytically  !
 ! D60   D(5,1,15,21)            0.6304         calculate D2E/DX2 analytically  !
 ! D61   D(6,1,15,21)          -41.0691         calculate D2E/DX2 analytically  !
 ! D62   D(12,1,15,21)        -158.7567         calculate D2E/DX2 analytically  !
 ! D63   D(13,1,15,21)         157.8764         calculate D2E/DX2 analytically  !
 ! D64   D(2,1,16,17)          -42.1143         calculate D2E/DX2 analytically  !
 ! D65   D(3,1,16,17)          -77.3992         calculate D2E/DX2 analytically  !
 ! D66   D(4,1,16,17)           77.6099         calculate D2E/DX2 analytically  !
 ! D67   D(5,1,16,17)           42.3398         calculate D2E/DX2 analytically  !
 ! D68   D(6,1,16,17)            0.1324         calculate D2E/DX2 analytically  !
 ! D69   D(13,1,16,17)        -158.1596         calculate D2E/DX2 analytically  !
 ! D70   D(14,1,16,17)         158.4232         calculate D2E/DX2 analytically  !
 ! D71   D(6,2,3,4)              0.0433         calculate D2E/DX2 analytically  !
 ! D72   D(6,2,3,11)           178.2592         calculate D2E/DX2 analytically  !
 ! D73   D(10,2,3,4)          -178.4488         calculate D2E/DX2 analytically  !
 ! D74   D(10,2,3,11)           -0.2329         calculate D2E/DX2 analytically  !
 ! D75   D(3,2,6,5)             -0.0655         calculate D2E/DX2 analytically  !
 ! D76   D(3,2,6,9)           -178.1488         calculate D2E/DX2 analytically  !
 ! D77   D(10,2,6,5)           178.4265         calculate D2E/DX2 analytically  !
 ! D78   D(10,2,6,9)             0.3431         calculate D2E/DX2 analytically  !
 ! D79   D(2,3,4,5)             -0.0046         calculate D2E/DX2 analytically  !
 ! D80   D(2,3,4,7)            178.2369         calculate D2E/DX2 analytically  !
 ! D81   D(11,3,4,5)          -178.2213         calculate D2E/DX2 analytically  !
 ! D82   D(11,3,4,7)             0.0201         calculate D2E/DX2 analytically  !
 ! D83   D(3,4,5,6)             -0.0358         calculate D2E/DX2 analytically  !
 ! D84   D(3,4,5,8)            178.4795         calculate D2E/DX2 analytically  !
 ! D85   D(7,4,5,6)           -178.2764         calculate D2E/DX2 analytically  !
 ! D86   D(7,4,5,8)              0.2389         calculate D2E/DX2 analytically  !
 ! D87   D(4,5,6,2)              0.0626         calculate D2E/DX2 analytically  !
 ! D88   D(4,5,6,9)            178.1459         calculate D2E/DX2 analytically  !
 ! D89   D(8,5,6,2)           -178.4523         calculate D2E/DX2 analytically  !
 ! D90   D(8,5,6,9)             -0.369          calculate D2E/DX2 analytically  !
 ! D91   D(16,12,13,14)         -0.334          calculate D2E/DX2 analytically  !
 ! D92   D(16,12,13,20)       -178.3201         calculate D2E/DX2 analytically  !
 ! D93   D(40,12,13,14)        178.6918         calculate D2E/DX2 analytically  !
 ! D94   D(40,12,13,20)          0.7056         calculate D2E/DX2 analytically  !
 ! D95   D(13,12,16,15)          0.5787         calculate D2E/DX2 analytically  !
 ! D96   D(13,12,16,17)        179.3555         calculate D2E/DX2 analytically  !
 ! D97   D(40,12,16,15)       -178.4425         calculate D2E/DX2 analytically  !
 ! D98   D(40,12,16,17)          0.3343         calculate D2E/DX2 analytically  !
 ! D99   D(12,13,14,15)         -0.0444         calculate D2E/DX2 analytically  !
 ! D100  D(12,13,14,19)       -178.0902         calculate D2E/DX2 analytically  !
 ! D101  D(20,13,14,15)        177.9353         calculate D2E/DX2 analytically  !
 ! D102  D(20,13,14,19)         -0.1105         calculate D2E/DX2 analytically  !
 ! D103  D(13,14,15,16)          0.4054         calculate D2E/DX2 analytically  !
 ! D104  D(13,14,15,21)       -179.1367         calculate D2E/DX2 analytically  !
 ! D105  D(19,14,15,16)        178.4578         calculate D2E/DX2 analytically  !
 ! D106  D(19,14,15,21)         -1.0843         calculate D2E/DX2 analytically  !
 ! D107  D(14,15,16,12)         -0.6059         calculate D2E/DX2 analytically  !
 ! D108  D(14,15,16,17)       -179.3794         calculate D2E/DX2 analytically  !
 ! D109  D(21,15,16,12)        178.9337         calculate D2E/DX2 analytically  !
 ! D110  D(21,15,16,17)          0.1602         calculate D2E/DX2 analytically  !
 ! D111  D(1,16,17,18)         -87.5839         calculate D2E/DX2 analytically  !
 ! D112  D(1,16,17,22)        -176.9571         calculate D2E/DX2 analytically  !
 ! D113  D(1,16,17,33)          93.8818         calculate D2E/DX2 analytically  !
 ! D114  D(12,16,17,18)       -176.8191         calculate D2E/DX2 analytically  !
 ! D115  D(12,16,17,22)         93.8078         calculate D2E/DX2 analytically  !
 ! D116  D(12,16,17,33)          4.6466         calculate D2E/DX2 analytically  !
 ! D117  D(15,16,17,18)          1.7288         calculate D2E/DX2 analytically  !
 ! D118  D(15,16,17,22)        -87.6444         calculate D2E/DX2 analytically  !
 ! D119  D(15,16,17,33)       -176.8055         calculate D2E/DX2 analytically  !
 ! D120  D(16,17,18,35)        178.8967         calculate D2E/DX2 analytically  !
 ! D121  D(16,17,18,36)         -2.0743         calculate D2E/DX2 analytically  !
 ! D122  D(33,17,18,35)         -2.33           calculate D2E/DX2 analytically  !
 ! D123  D(33,17,18,36)        176.6989         calculate D2E/DX2 analytically  !
 ! D124  D(16,17,22,23)        -42.0206         calculate D2E/DX2 analytically  !
 ! D125  D(16,17,22,24)        -75.1926         calculate D2E/DX2 analytically  !
 ! D126  D(16,17,22,25)         75.0303         calculate D2E/DX2 analytically  !
 ! D127  D(16,17,22,26)         41.7708         calculate D2E/DX2 analytically  !
 ! D128  D(16,17,22,27)         -0.1555         calculate D2E/DX2 analytically  !
 ! D129  D(16,17,22,34)       -157.8301         calculate D2E/DX2 analytically  !
 ! D130  D(16,17,22,35)        158.1172         calculate D2E/DX2 analytically  !
 ! D131  D(16,17,33,34)       -178.8932         calculate D2E/DX2 analytically  !
 ! D132  D(16,17,33,39)          2.4628         calculate D2E/DX2 analytically  !
 ! D133  D(18,17,33,34)          2.33           calculate D2E/DX2 analytically  !
 ! D134  D(18,17,33,39)       -176.3141         calculate D2E/DX2 analytically  !
 ! D135  D(36,18,22,23)        -76.3689         calculate D2E/DX2 analytically  !
 ! D136  D(36,18,22,24)         74.0079         calculate D2E/DX2 analytically  !
 ! D137  D(36,18,22,25)         40.7979         calculate D2E/DX2 analytically  !
 ! D138  D(36,18,22,26)         -1.1117         calculate D2E/DX2 analytically  !
 ! D139  D(36,18,22,27)        -43.0146         calculate D2E/DX2 analytically  !
 ! D140  D(36,18,22,33)       -158.721          calculate D2E/DX2 analytically  !
 ! D141  D(36,18,22,34)        157.419          calculate D2E/DX2 analytically  !
 ! D142  D(17,18,35,34)          1.4648         calculate D2E/DX2 analytically  !
 ! D143  D(17,18,35,38)        178.6591         calculate D2E/DX2 analytically  !
 ! D144  D(36,18,35,34)       -177.5693         calculate D2E/DX2 analytically  !
 ! D145  D(36,18,35,38)         -0.375          calculate D2E/DX2 analytically  !
 ! D146  D(17,22,23,29)        -42.1853         calculate D2E/DX2 analytically  !
 ! D147  D(18,22,23,29)        -75.3292         calculate D2E/DX2 analytically  !
 ! D148  D(25,22,23,29)        158.0524         calculate D2E/DX2 analytically  !
 ! D149  D(26,22,23,29)       -158.188          calculate D2E/DX2 analytically  !
 ! D150  D(33,22,23,29)         -0.5656         calculate D2E/DX2 analytically  !
 ! D151  D(34,22,23,29)         41.5258         calculate D2E/DX2 analytically  !
 ! D152  D(35,22,23,29)         75.1272         calculate D2E/DX2 analytically  !
 ! D153  D(17,22,24,30)        -75.4897         calculate D2E/DX2 analytically  !
 ! D154  D(18,22,24,30)         75.4848         calculate D2E/DX2 analytically  !
 ! D155  D(26,22,24,30)        158.2274         calculate D2E/DX2 analytically  !
 ! D156  D(27,22,24,30)       -158.026          calculate D2E/DX2 analytically  !
 ! D157  D(33,22,24,30)        -42.324          calculate D2E/DX2 analytically  !
 ! D158  D(34,22,24,30)         -0.3477         calculate D2E/DX2 analytically  !
 ! D159  D(35,22,24,30)         41.9192         calculate D2E/DX2 analytically  !
 ! D160  D(17,22,25,31)         75.1672         calculate D2E/DX2 analytically  !
 ! D161  D(18,22,25,31)         41.8194         calculate D2E/DX2 analytically  !
 ! D162  D(23,22,25,31)       -158.2245         calculate D2E/DX2 analytically  !
 ! D163  D(27,22,25,31)        158.0199         calculate D2E/DX2 analytically  !
 ! D164  D(33,22,25,31)        -76.0762         calculate D2E/DX2 analytically  !
 ! D165  D(34,22,25,31)        -42.4631         calculate D2E/DX2 analytically  !
 ! D166  D(35,22,25,31)         -0.2392         calculate D2E/DX2 analytically  !
 ! D167  D(17,22,26,32)         41.796          calculate D2E/DX2 analytically  !
 ! D168  D(18,22,26,32)          0.0577         calculate D2E/DX2 analytically  !
 ! D169  D(23,22,26,32)        158.1922         calculate D2E/DX2 analytically  !
 ! D170  D(24,22,26,32)       -158.0443         calculate D2E/DX2 analytically  !
 ! D171  D(33,22,26,32)         75.2316         calculate D2E/DX2 analytically  !
 ! D172  D(34,22,26,32)        -75.6959         calculate D2E/DX2 analytically  !
 ! D173  D(35,22,26,32)        -41.9711         calculate D2E/DX2 analytically  !
 ! D174  D(17,22,27,28)         -0.2444         calculate D2E/DX2 analytically  !
 ! D175  D(18,22,27,28)        -41.9258         calculate D2E/DX2 analytically  !
 ! D176  D(24,22,27,28)        158.1759         calculate D2E/DX2 analytically  !
 ! D177  D(25,22,27,28)       -158.1936         calculate D2E/DX2 analytically  !
 ! D178  D(33,22,27,28)         41.5401         calculate D2E/DX2 analytically  !
 ! D179  D(34,22,27,28)         75.1281         calculate D2E/DX2 analytically  !
 ! D180  D(35,22,27,28)        -75.3885         calculate D2E/DX2 analytically  !
 ! D181  D(18,22,33,39)        158.658          calculate D2E/DX2 analytically  !
 ! D182  D(23,22,33,39)          0.4854         calculate D2E/DX2 analytically  !
 ! D183  D(24,22,33,39)        -41.3054         calculate D2E/DX2 analytically  !
 ! D184  D(25,22,33,39)        -74.2401         calculate D2E/DX2 analytically  !
 ! D185  D(26,22,33,39)         75.6788         calculate D2E/DX2 analytically  !
 ! D186  D(27,22,33,39)         42.4351         calculate D2E/DX2 analytically  !
 ! D187  D(35,22,33,39)       -157.4984         calculate D2E/DX2 analytically  !
 ! D188  D(17,22,34,37)        158.0367         calculate D2E/DX2 analytically  !
 ! D189  D(18,22,34,37)       -158.4505         calculate D2E/DX2 analytically  !
 ! D190  D(23,22,34,37)         41.6116         calculate D2E/DX2 analytically  !
 ! D191  D(24,22,34,37)         -0.3779         calculate D2E/DX2 analytically  !
 ! D192  D(25,22,34,37)        -42.0816         calculate D2E/DX2 analytically  !
 ! D193  D(26,22,34,37)        -75.2757         calculate D2E/DX2 analytically  !
 ! D194  D(27,22,34,37)         74.9066         calculate D2E/DX2 analytically  !
 ! D195  D(17,22,35,38)       -158.0074         calculate D2E/DX2 analytically  !
 ! D196  D(23,22,35,38)         75.1778         calculate D2E/DX2 analytically  !
 ! D197  D(24,22,35,38)         41.7427         calculate D2E/DX2 analytically  !
 ! D198  D(25,22,35,38)         -0.0779         calculate D2E/DX2 analytically  !
 ! D199  D(26,22,35,38)        -41.9992         calculate D2E/DX2 analytically  !
 ! D200  D(27,22,35,38)        -75.3155         calculate D2E/DX2 analytically  !
 ! D201  D(33,22,35,38)        158.4686         calculate D2E/DX2 analytically  !
 ! D202  D(27,23,24,25)          0.2197         calculate D2E/DX2 analytically  !
 ! D203  D(27,23,24,30)        177.3732         calculate D2E/DX2 analytically  !
 ! D204  D(29,23,24,25)       -177.2772         calculate D2E/DX2 analytically  !
 ! D205  D(29,23,24,30)         -0.1236         calculate D2E/DX2 analytically  !
 ! D206  D(24,23,27,26)         -0.3383         calculate D2E/DX2 analytically  !
 ! D207  D(24,23,27,28)       -177.1841         calculate D2E/DX2 analytically  !
 ! D208  D(29,23,27,26)        177.156          calculate D2E/DX2 analytically  !
 ! D209  D(29,23,27,28)          0.3102         calculate D2E/DX2 analytically  !
 ! D210  D(23,24,25,26)         -0.0169         calculate D2E/DX2 analytically  !
 ! D211  D(23,24,25,31)        177.1768         calculate D2E/DX2 analytically  !
 ! D212  D(30,24,25,26)       -177.1676         calculate D2E/DX2 analytically  !
 ! D213  D(30,24,25,31)          0.0261         calculate D2E/DX2 analytically  !
 ! D214  D(24,25,26,27)         -0.1923         calculate D2E/DX2 analytically  !
 ! D215  D(24,25,26,32)        177.3054         calculate D2E/DX2 analytically  !
 ! D216  D(31,25,26,27)       -177.3888         calculate D2E/DX2 analytically  !
 ! D217  D(31,25,26,32)          0.1089         calculate D2E/DX2 analytically  !
 ! D218  D(25,26,27,23)          0.3278         calculate D2E/DX2 analytically  !
 ! D219  D(25,26,27,28)        177.1731         calculate D2E/DX2 analytically  !
 ! D220  D(32,26,27,23)       -177.1672         calculate D2E/DX2 analytically  !
 ! D221  D(32,26,27,28)         -0.3219         calculate D2E/DX2 analytically  !
 ! D222  D(17,33,34,35)         -1.4644         calculate D2E/DX2 analytically  !
 ! D223  D(17,33,34,37)       -178.6109         calculate D2E/DX2 analytically  !
 ! D224  D(39,33,34,35)        177.1855         calculate D2E/DX2 analytically  !
 ! D225  D(39,33,34,37)          0.0389         calculate D2E/DX2 analytically  !
 ! D226  D(33,34,35,18)         -0.0002         calculate D2E/DX2 analytically  !
 ! D227  D(33,34,35,38)       -177.1833         calculate D2E/DX2 analytically  !
 ! D228  D(37,34,35,18)        177.136          calculate D2E/DX2 analytically  !
 ! D229  D(37,34,35,38)         -0.0471         calculate D2E/DX2 analytically  !
 --------------------------------------------------------------------------------
 Trust Radius=3.00D-01 FncErr=1.00D-07 GrdErr=1.00D-07 EigMax=2.50D+02 EigMin=1.00D-04
 Number of steps in this run=      2 maximum allowed number of steps=      2.
 GradGradGradGradGradGradGradGradGradGradGradGradGradGradGradGradGradGrad

                          Input orientation:                          
 ---------------------------------------------------------------------
 Center     Atomic      Atomic             Coordinates (Angstroms)
 Number     Number       Type             X           Y           Z
 ---------------------------------------------------------------------
      1         26           0        0.244473   -2.584583   -0.000557
      2          6           0       -1.216994   -3.561353    1.108989
      3          6           0       -0.228826   -4.492787    0.670737
      4          6           0       -0.200911   -4.468416   -0.755241
      5          6           0       -1.171954   -3.521901   -1.199674
      6          6           0       -1.799709   -2.962791   -0.047317
      7          1           0        0.461341   -5.043233   -1.386924
      8          1           0       -1.376905   -3.256520   -2.227048
      9          1           0       -2.560375   -2.194814   -0.049050
     10          1           0       -1.461841   -3.330708    2.135973
     11          1           0        0.408804   -5.089066    1.307827
     12          6           0        1.149318   -1.161130    1.202151
     13          6           0        2.123455   -2.095975    0.758610
     14          6           0        2.150828   -2.068983   -0.667316
     15          6           0        1.193087   -1.118122   -1.112650
     16          6           0        0.567524   -0.538069    0.044631
     17          6           0       -0.481512    0.471805    0.046299
     18          6           0       -1.115699    1.056220   -1.101156
     19          1           0        2.767619   -2.688281   -1.302511
     20          1           0        2.714659   -2.740477    1.393052
     21          1           0        0.971170   -0.881351   -2.143092
     22         27           0       -0.253149    2.570620    0.002149
     23          6           0        1.164834    3.583139    1.108807
     24          6           0        0.155637    4.488600    0.663733
     25          6           0        0.132615    4.455543   -0.760558
     26          6           0        1.127869    3.529940   -1.195577
     27          6           0        1.768841    2.994489   -0.040497
     28          1           0        2.537367    2.235841   -0.035225
     29          1           0        1.399054    3.351816    2.137306
     30          1           0       -0.507315    5.059707    1.296513
     31          1           0       -0.550604    4.997489   -1.397415
     32          1           0        1.329198    3.251442   -2.219342
     33          6           0       -1.064052    1.099660    1.198287
     34          6           0       -2.071633    2.008188    0.766104
     35          6           0       -2.103475    1.981119   -0.658714
     36          1           0       -0.874670    0.844772   -2.132131
     37          1           0       -2.669061    2.641433    1.404947
     38          1           0       -2.729852    2.589625   -1.293880
     39          1           0       -0.772197    0.930795    2.224014
     40          1           0        0.882809   -0.967563    2.231046
 ---------------------------------------------------------------------
                    Distance matrix (angstroms):
                    1          2          3          4          5
     1  Fe   0.000000
     2  C    2.078715   0.000000
     3  C    2.077472   1.426924   0.000000
     4  C    2.077677   2.308796   1.426459   0.000000
     5  C    2.079113   2.309439   2.308798   1.427003   0.000000
     6  C    2.079401   1.426491   2.307415   2.307427   1.426396
     7  H    2.830902   3.352963   2.239038   1.080748   2.239904
     8  H    2.835071   3.353749   3.353147   2.240060   1.080708
     9  H    2.832215   2.239007   3.351849   3.351871   2.238929
    10  H    2.834249   1.080668   2.240016   3.353124   3.353673
    11  H    2.830425   2.239791   1.080742   2.239019   3.352963
    12  C    2.071586   3.371822   3.644395   4.073407   4.090269
    13  C    2.084621   3.664519   3.359413   3.650055   4.089971
    14  C    2.084370   4.089579   3.650748   3.360906   3.665413
    15  C    2.070538   4.088220   4.073164   3.646292   3.373299
    16  C    2.072347   3.668461   4.082398   4.083860   3.671148
    17  C    3.141776   4.235163   5.010084   5.012682   4.240146
    18  C    4.039410   5.120252   5.892166   5.610535   4.579526
    19  H    2.841144   4.738642   4.016046   3.504362   4.028118
    20  H    2.840470   4.026466   3.500919   4.012666   4.736941
    21  H    2.831880   4.748316   4.732874   4.020814   3.529238
    22  Co   5.179166   6.305171   7.095021   7.079859   6.277530
    23  C    6.333921   7.531060   8.206995   8.376603   7.827595
    24  C    7.104864   8.178271   8.989615   9.075724   8.330840
    25  C    7.081913   8.341898   9.069281   8.930192   8.095328
    26  C    6.292524   7.816383   8.347928   8.119930   7.417389
    27  C    5.783714   7.294902   7.781763   7.751499   7.242603
    28  H    5.338076   7.000851   7.309216   7.277613   6.947416
    29  H    6.414386   7.462777   8.144852   8.490156   8.061854
    30  H    7.789913   8.652253   9.577019   9.751344   8.961957
    31  H    7.750560   8.943149   9.718340   9.494106   8.544307
    32  H    6.337099   7.998441   8.411485   8.005063   7.292027
    33  C    4.089390   4.664376   5.679029   5.963619   5.207751
    34  C    5.200545   5.645154   6.757789   6.910897   5.937641
    35  C    5.176067   5.884694   6.869731   6.724996   5.607459
    36  H    4.190056   5.480509   6.063227   5.529896   4.475007
    37  H    6.146167   6.377354   7.575678   7.829951   6.856534
    38  H    6.106696   6.774736   7.763724   7.516757   6.307668
    39  H    4.282548   4.649787   5.667730   6.193045   5.630980
    40  H    2.828830   3.520786   4.012169   4.727402   4.745159
                    6          7          8          9         10
     6  C    0.000000
     7  H    3.351885   0.000000
     8  H    2.239702   2.697647   0.000000
     9  H    1.080927   4.362816   2.696571   0.000000
    10  H    2.239704   4.363734   4.364478   2.696545   0.000000
    11  H    3.351864   2.695653   4.363750   4.362778   2.697584
    12  C    3.674767   4.716709   4.746774   4.049176   3.520971
    13  C    4.097817   4.006528   4.744843   4.753982   4.034358
    14  C    4.097564   3.495478   4.035828   4.753264   4.743601
    15  C    3.673494   4.002147   3.524129   4.047096   4.743176
    16  C    3.389914   4.728332   4.041201   3.540809   4.036194
    17  C    3.680061   5.775703   4.457605   3.382546   4.448245
    18  C    4.210806   6.306508   4.464929   3.709884   5.462962
    19  H    4.744612   3.297247   4.284243   5.495652   5.488553
    20  H    4.743797   4.255396   5.487469   5.495761   4.282926
    21  H    4.049991   4.260632   3.340948   4.310685   5.498116
    22  Co   5.745688   7.772437   6.339378   5.294835   6.390603
    23  C    7.278347   9.007656   8.023048   6.971553   7.466978
    24  C    7.736420   9.754717   8.407865   7.249331   8.119439
    25  C    7.698978   9.525080   7.994071   7.210110   8.459189
    26  C    7.214206   8.601173   7.307111   6.905829   8.054459
    27  C    6.944334   8.253933   7.331565   6.758036   7.428488
    28  H    6.770239   7.689077   7.091660   6.754100   7.189870
    29  H    7.408030   9.152942   8.391879   7.156978   7.269171
    30  H    8.236299  10.498025   9.073660   7.658569   8.486157
    31  H    8.170011  10.091593   8.336650   7.588577   9.092527
    32  H    7.288651   8.381392   7.048165   7.035670   8.371580
    33  C    4.312334   6.837052   5.550414   3.827321   4.545948
    34  C    5.044425   7.795770   6.095798   4.309126   5.545466
    35  C    4.990824   7.513328   5.515473   4.244864   6.036346
    36  H    4.438432   6.083492   4.133020   4.052149   5.999676
    37  H    5.854243   8.754888   7.046056   5.051258   6.136631
    38  H    5.766143   8.273627   6.072783   4.946634   6.958598
    39  H    4.623282   7.088689   6.140947   4.258384   4.317843
    40  H    4.045711   5.466117   5.497293   4.308190   3.330297
                   11         12         13         14         15
    11  H    0.000000
    12  C    3.998526   0.000000
    13  C    3.492888   1.421129   0.000000
    14  C    4.007086   2.306973   1.426444   0.000000
    15  C    4.716164   2.315614   2.307248   1.421171   0.000000
    16  C    4.725720   1.437547   2.314683   2.314609   1.437737
    17  C    5.771256   2.581100   3.726491   3.727474   2.583662
    18  C    6.774352   3.918184   4.887451   4.541509   3.171496
    19  H    4.259301   3.350287   2.239195   1.080479   2.231725
    20  H    3.292431   2.231832   1.080473   2.239180   3.350486
    21  H    5.470829   3.361646   3.350067   2.231587   1.080333
    22  Co   7.798318   4.163277   5.291275   5.268131   4.115968
    23  C    8.707372   4.745212   5.770089   6.006103   5.199762
    24  C    9.602637   5.761662   6.872986   6.982433   5.972200
    25  C    9.770059   6.035969   7.013822   6.830177   5.684568
    26  C    9.003963   5.268367   6.038291   5.716069   4.649259
    27  C    8.307319   4.381455   5.164993   5.116402   4.288890
    28  H    7.745246   3.872621   4.423361   4.368119   3.770544
    29  H    8.539152   4.615578   5.666038   6.149482   5.530369
    30  H   10.190044   6.438334   7.642910   7.857517   6.845510
    31  H   10.487011   6.897541   7.881387   7.600382   6.365709
    32  H    9.102314   5.586570   6.172026   5.602748   4.509588
    33  C    6.362518   3.163889   4.534931   4.884284   3.918375
    34  C    7.537708   4.539740   5.868814   6.042118   4.895092
    35  C    7.756697   4.890522   6.041394   5.873882   4.547381
    36  H    6.977898   4.386069   5.098346   4.448516   3.027857
    37  H    8.321256   5.392645   6.769712   7.050789   5.948843
    38  H    8.693811   5.945275   7.051394   6.776153   5.400897
    39  H    6.202652   3.018704   4.437742   5.089453   4.381065
    40  H    4.250154   1.080334   2.231723   3.349851   3.361434
                   16         17         18         19         20
    16  C    0.000000
    17  C    1.456133   0.000000
    18  C    2.586083   1.435405   0.000000
    19  H    3.358366   4.728877   5.398332   0.000000
    20  H    3.358427   4.727368   5.942022   2.696589   0.000000
    21  H    2.250978   2.955460   3.032298   2.683058   4.358947
    22  Co   3.215472   2.111664   2.062688   6.203484   6.241014
    23  C    4.298093   3.676925   4.058336   6.907538   6.516968
    24  C    5.081372   4.113615   4.063541   7.886456   7.703250
    25  C    5.076774   4.110759   3.637265   7.633556   7.942776
    26  C    4.289615   3.672132   3.340929   6.431678   6.966852
    27  C    3.732208   3.381650   3.633518   5.906278   5.986608
    28  H    3.403122   3.497442   3.984044   5.089795   5.180265
    29  H    4.494657   4.025333   4.699082   7.084355   6.277003
    30  H    5.835888   4.755265   4.706045   8.804058   8.439983
    31  H    5.828560   4.750884   3.992581   8.372017   8.850128
    32  H    4.479522   4.017236   3.470859   6.179801   7.132460
    33  C    2.583625   1.435490   2.300433   5.940050   5.391034
    34  C    3.737526   2.325313   2.303631   7.053676   6.771372
    35  C    3.738347   2.325046   1.423691   6.778298   7.051073
    36  H    2.954736   2.244824   1.079682   5.141693   6.177719
    37  H    4.736578   3.367281   3.347594   8.080450   7.612459
    38  H    4.737803   3.366939   2.234719   7.620929   8.079128
    39  H    2.949937   2.244463   3.345218   6.169635   5.130975
    40  H    2.250396   2.950639   4.381016   4.358831   2.683493
                   21         22         23         24         25
    21  H    0.000000
    22  Co   4.244657   0.000000
    23  C    5.526665   2.064114   0.000000
    24  C    6.113897   2.069649   1.427036   0.000000
    25  C    5.576469   2.069655   2.306749   1.424860   0.000000
    26  C    4.514624   2.064474   2.305294   2.306794   1.427065
    27  C    4.480996   2.066380   1.425564   2.308838   2.308766
    28  H    4.075900   2.810775   2.237826   3.352030   3.352017
    29  H    6.035279   2.810505   1.079897   2.238254   3.349581
    30  H    7.022319   2.817008   2.238654   1.079851   2.237424
    31  H    6.118218   2.817260   3.350264   2.237426   1.079852
    32  H    4.148973   2.811114   3.348674   3.349616   2.238241
    33  C    4.385356   2.062046   3.338205   3.641196   4.065838
    34  C    5.106026   2.051059   3.615611   3.335215   3.630283
    35  C    4.455396   2.051330   4.046288   3.624902   3.336652
    36  H    2.527201   2.814247   4.707644   4.707002   3.991679
    37  H    6.184648   2.794546   3.958947   3.455480   3.978667
    38  H    5.144551   2.795373   4.682794   3.970440   3.458294
    39  H    5.039327   2.809826   3.468531   3.994162   4.706400
    40  H    4.375880   4.333257   4.695513   5.723195   6.238795
                   26         27         28         29         30
    26  C    0.000000
    27  C    1.425399   0.000000
    28  H    2.237810   1.079911   0.000000
    29  H    3.348637   2.237688   2.694633   0.000000
    30  H    3.350302   3.351657   4.360944   2.694079   0.000000
    31  H    2.238685   3.351576   4.360943   4.359318   2.694994
    32  H    1.079903   2.237561   2.694714   4.358363   4.359339
    33  C    4.054795   3.626327   3.972742   3.467111   4.000197
    34  C    4.049782   4.046312   4.683678   3.966258   3.469898
    35  C    3.623348   4.050178   4.689460   4.686603   3.980998
    36  H    3.478135   3.998046   4.239585   5.448227   5.445753
    37  H    4.687094   4.680697   5.417148   4.194109   3.245451
    38  H    3.971885   4.687550   5.427059   5.422345   4.213207
    39  H    4.696744   3.980417   4.214323   3.253182   4.240086
    40  H    5.659446   4.652184   4.258561   4.351130   6.255699
                   31         32         33         34         35
    31  H    0.000000
    32  H    2.694049   0.000000
    33  C    4.711090   4.694465   0.000000
    34  C    3.991274   4.692997   1.423877   0.000000
    35  C    3.472114   3.979010   2.303437   1.425431   0.000000
    36  H    4.229643   3.264460   3.345521   3.344551   2.229843
    37  H    4.229905   5.430806   2.235134   1.079833   2.239330
    38  H    3.249254   4.215492   3.347504   2.239387   1.079844
    39  H    5.449941   5.435502   1.079727   2.230429   3.344489
    40  H    7.127569   6.148595   3.021633   4.441833   5.095422
                   36         37         38         39         40
    36  H    0.000000
    37  H    4.354164   0.000000
    38  H    2.681208   2.700009   0.000000
    39  H    4.358199   2.682395   4.354275   0.000000
    40  H    5.040893   5.130601   6.174950   2.518503   0.000000
 Symmetry turned off by external request.
 Stoichiometry    C20H18CoFe(1+)
 Framework group  C1[X(C20H18CoFe)]
 Deg. of freedom   114
 Full point group                 C1      NOp   1
 Rotational constants (GHZ):           0.7037852           0.1566723           0.1450679
 Standard basis: 6-311+G(d) (5D, 7F)
   610 basis functions,   998 primitive gaussians,   644 cartesian basis functions
    95 alpha electrons       95 beta electrons
       nuclear repulsion energy      2726.4385183294 Hartrees.
 NAtoms=   40 NActive=   40 NUniq=   40 SFac= 1.00D+00 NAtFMM=   60 NAOKFM=F Big=F
 Integral buffers will be    131072 words long.
 Raffenetti 2 integral format.
 Two-electron integral symmetry is turned off.
 Force inversion solution in PCM.
 ------------------------------------------------------------------------------
 Polarizable Continuum Model (PCM)
 =================================
 Model                : PCM.
 Atomic radii         : UFF (Universal Force Field).
 Polarization charges : Total charges.
 Charge compensation  : None.
 Solution method      : Matrix inversion.
 Cavity type          : Scaled VdW (van der Waals Surface) (Alpha=1.100).
 Cavity algorithm     : GePol (No added spheres)
                        Default sphere list used, NSphG=   40.
                        Lebedev-Laikov grids with approx.  5.0 points / Ang**2.
                        Smoothing algorithm: York/Karplus (Gamma=1.0000).
                        Polarization charges: spherical gaussians, with
                                              point-specific exponents (IZeta= 3).
                        Self-potential: point-specific (ISelfS= 7).
                        Self-field    : sphere-specific E.n sum rule (ISelfD= 2).
 1st derivatives      : Analytical E(r).r(x)/FMM algorithm (CHGder, D1EAlg=3).
                        Cavity 1st derivative terms included.
 2nd derivatives      : Analytical E(r).r(xy)/FMM algorithm (CHGder, D2EAlg=3).
                        Cavity 2nd derivative terms included.
 Solvent              : Acetonitrile, Eps=  35.688000 Eps(inf)=   1.806874
 ------------------------------------------------------------------------------
 One-electron integrals computed using PRISM.
 NBasis=   610 RedAO= T EigKep=  1.50D-06  NBF=   610
 NBsUse=   608 1.00D-06 EigRej=  3.76D-07 NBFU=   608
 Initial guess from the checkpoint file:  "FeCp2CoCp2_C1_plus1_S0_B3LYP_6311plusGd_MeCN_freq.chk"
 B after Tr=     0.000000    0.000000    0.000000
         Rot=    1.000000    0.000000    0.000000    0.000000 Ang=   0.00 deg.
 Requested convergence on RMS density matrix=1.00D-08 within 128 cycles.
 Requested convergence on MAX density matrix=1.00D-06.
 Requested convergence on             energy=1.00D-06.
 No special actions if energy rises.
 Inv3:  Mode=1 IEnd=    24573132.
 Iteration    1 A*A^-1 deviation from unit magnitude is 5.44D-15 for   2856.
 Iteration    1 A*A^-1 deviation from orthogonality  is 3.65D-15 for   2151    319.
 Iteration    1 A^-1*A deviation from unit magnitude is 5.44D-15 for   2856.
 Iteration    1 A^-1*A deviation from orthogonality  is 1.43D-15 for   1515   1251.
 Error on total polarization charges =  0.01524
 SCF Done:  E(RB3LYP) =  -3419.48040050     A.U. after    1 cycles
            NFock=  1  Conv=0.58D-08     -V/T= 2.0017
 DoSCS=F DFT=T ScalE2(SS,OS)=  1.000000  1.000000
 Range of M.O.s used for correlation:     1   608
 NBasis=   610 NAE=    95 NBE=    95 NFC=     0 NFV=     0
 NROrb=    608 NOA=    95 NOB=    95 NVA=   513 NVB=   513

 **** Warning!!: The largest alpha MO coefficient is  0.14542636D+03

 Symmetrizing basis deriv contribution to polar:
 IMax=3 JMax=2 DiffMx= 0.00D+00
 Calling FoFCou, ICntrl=  3107 FMM=F I1Cent=   0 AccDes= 0.00D+00.
 NEqPCM:  Using equilibrium solvation (IEInf=0, Eps=  35.6880, EpsInf=   1.8069)
 G2PCM: DoFxE=T DoFxN=T DoGrad=T DoDP/DQ/DG/TGxP=FFFF NFrqRd=   0 IEInf=0 SqF1=F DoCFld=F IF1Alg=4.
 End of G2Drv F.D. properties file   721 does not exist.
 End of G2Drv F.D. properties file   722 does not exist.
 End of G2Drv F.D. properties file   788 does not exist.
          IDoAtm=1111111111111111111111111111111111111111
 NEqPCM:  Using equilibrium solvation (IEInf=0, Eps=  35.6880, EpsInf=   1.8069)
          Differentiating once with respect to electric field.
                with respect to dipole field.
          Differentiating once with respect to nuclear coordinates.
 CalDSu exits because no D1Ps are significant.
          There are   123 degrees of freedom in the 1st order CPHF.  IDoFFX=6 NUNeed=     3.
    120 vectors produced by pass  0 Test12= 4.87D-14 1.00D-09 XBig12= 4.82D+02 9.10D+00.
    120 vectors produced by pass  1 Test12= 4.87D-14 1.00D-09 XBig12= 2.26D+02 5.67D+00.
    120 vectors produced by pass  2 Test12= 4.87D-14 1.00D-09 XBig12= 7.24D+00 3.27D-01.
    120 vectors produced by pass  3 Test12= 4.87D-14 1.00D-09 XBig12= 5.20D-02 2.61D-02.
    120 vectors produced by pass  4 Test12= 4.87D-14 1.00D-09 XBig12= 1.80D-04 2.08D-03.
    120 vectors produced by pass  5 Test12= 4.87D-14 1.00D-09 XBig12= 3.40D-07 6.67D-05.
     65 vectors produced by pass  6 Test12= 4.87D-14 1.00D-09 XBig12= 5.50D-10 1.89D-06.
      5 vectors produced by pass  7 Test12= 4.87D-14 1.00D-09 XBig12= 8.23D-13 6.80D-08.
      1 vectors produced by pass  8 Test12= 4.87D-14 1.00D-09 XBig12= 1.35D-15 3.24D-09.
 InvSVY:  IOpt=1 It=  1 EMax= 2.84D-14
 Solved reduced A of dimension   791 with   123 vectors.
 Isotropic polarizability for W=    0.000000      375.78 Bohr**3.
 End of Minotr F.D. properties file   721 does not exist.
 End of Minotr F.D. properties file   722 does not exist.
 End of Minotr F.D. properties file   788 does not exist.

 **********************************************************************

            Population analysis using the SCF Density.

 **********************************************************************

 Alpha  occ. eigenvalues -- -277.55474-256.02829 -32.86508 -29.97258 -28.53863
 Alpha  occ. eigenvalues --  -28.51867 -28.51729 -25.85988 -25.84084 -25.84032
 Alpha  occ. eigenvalues --  -10.24325 -10.22848 -10.22804 -10.22696 -10.22689
 Alpha  occ. eigenvalues --  -10.22685 -10.22683 -10.22648 -10.22607 -10.22539
 Alpha  occ. eigenvalues --  -10.21046 -10.19490 -10.19487 -10.19273 -10.19228
 Alpha  occ. eigenvalues --  -10.18850 -10.18803 -10.18777 -10.18737 -10.18731
 Alpha  occ. eigenvalues --   -3.76860  -3.41134  -2.48124  -2.43812  -2.43604
 Alpha  occ. eigenvalues --   -2.21579  -2.17143  -2.17031  -0.94656  -0.93103
 Alpha  occ. eigenvalues --   -0.90769  -0.89122  -0.78846  -0.76185  -0.75860
 Alpha  occ. eigenvalues --   -0.75826  -0.73032  -0.72281  -0.72242  -0.71465
 Alpha  occ. eigenvalues --   -0.60609  -0.59698  -0.58566  -0.58404  -0.58049
 Alpha  occ. eigenvalues --   -0.56805  -0.55778  -0.55615  -0.55184  -0.55083
 Alpha  occ. eigenvalues --   -0.53897  -0.50050  -0.46991  -0.45432  -0.45011
 Alpha  occ. eigenvalues --   -0.44419  -0.43745  -0.43607  -0.43233  -0.42333
 Alpha  occ. eigenvalues --   -0.42305  -0.42225  -0.41980  -0.41428  -0.41370
 Alpha  occ. eigenvalues --   -0.41004  -0.40090  -0.39048  -0.38944  -0.38435
 Alpha  occ. eigenvalues --   -0.37971  -0.34021  -0.33683  -0.32889  -0.31268
 Alpha  occ. eigenvalues --   -0.29906  -0.29829  -0.29774  -0.28596  -0.27927
 Alpha  occ. eigenvalues --   -0.26477  -0.25366  -0.24664  -0.21670  -0.21535
 Alpha virt. eigenvalues --   -0.10246  -0.09888  -0.03314  -0.02785  -0.01385
 Alpha virt. eigenvalues --   -0.00894  -0.00379   0.00578   0.00980   0.01182
 Alpha virt. eigenvalues --    0.01342   0.01798   0.01896   0.02166   0.02488
 Alpha virt. eigenvalues --    0.02866   0.03326   0.03519   0.03757   0.04131
 Alpha virt. eigenvalues --    0.04256   0.04275   0.04422   0.04861   0.05242
 Alpha virt. eigenvalues --    0.05500   0.06096   0.06684   0.06713   0.06789
 Alpha virt. eigenvalues --    0.07064   0.07229   0.07368   0.08024   0.09042
 Alpha virt. eigenvalues --    0.09149   0.09313   0.09457   0.09879   0.10244
 Alpha virt. eigenvalues --    0.10530   0.10969   0.11048   0.11906   0.12139
 Alpha virt. eigenvalues --    0.12379   0.12423   0.12552   0.13699   0.13914
 Alpha virt. eigenvalues --    0.14021   0.14236   0.14824   0.14931   0.15186
 Alpha virt. eigenvalues --    0.15621   0.15646   0.15816   0.16101   0.16310
 Alpha virt. eigenvalues --    0.16407   0.16861   0.17044   0.17109   0.17171
 Alpha virt. eigenvalues --    0.17613   0.17823   0.17876   0.18318   0.18407
 Alpha virt. eigenvalues --    0.18797   0.19072   0.19421   0.19564   0.19755
 Alpha virt. eigenvalues --    0.19928   0.20150   0.20663   0.20774   0.20888
 Alpha virt. eigenvalues --    0.21174   0.21446   0.21790   0.21891   0.21972
 Alpha virt. eigenvalues --    0.22243   0.22398   0.22799   0.22948   0.23191
 Alpha virt. eigenvalues --    0.23405   0.23521   0.23767   0.23912   0.24187
 Alpha virt. eigenvalues --    0.24297   0.24495   0.24768   0.25232   0.25438
 Alpha virt. eigenvalues --    0.25531   0.26066   0.26246   0.26413   0.26688
 Alpha virt. eigenvalues --    0.26907   0.27578   0.27866   0.28364   0.28577
 Alpha virt. eigenvalues --    0.28915   0.28973   0.29110   0.29211   0.29925
 Alpha virt. eigenvalues --    0.29981   0.30930   0.31099   0.31295   0.31597
 Alpha virt. eigenvalues --    0.31880   0.33546   0.34265   0.35019   0.35718
 Alpha virt. eigenvalues --    0.36137   0.36735   0.37243   0.37873   0.37998
 Alpha virt. eigenvalues --    0.39004   0.39200   0.39280   0.39735   0.40848
 Alpha virt. eigenvalues --    0.41285   0.41591   0.42325   0.42568   0.43218
 Alpha virt. eigenvalues --    0.43834   0.43874   0.44039   0.44668   0.45197
 Alpha virt. eigenvalues --    0.45862   0.46365   0.46835   0.47612   0.48868
 Alpha virt. eigenvalues --    0.50178   0.50939   0.52253   0.52584   0.53067
 Alpha virt. eigenvalues --    0.53783   0.55640   0.57243   0.57581   0.58309
 Alpha virt. eigenvalues --    0.58921   0.59860   0.60592   0.61379   0.61763
 Alpha virt. eigenvalues --    0.62220   0.62483   0.62843   0.62888   0.63509
 Alpha virt. eigenvalues --    0.63665   0.63700   0.64121   0.64620   0.64775
 Alpha virt. eigenvalues --    0.64993   0.65497   0.65595   0.66759   0.66874
 Alpha virt. eigenvalues --    0.67253   0.67465   0.67990   0.68235   0.68702
 Alpha virt. eigenvalues --    0.69335   0.69476   0.69892   0.70017   0.70275
 Alpha virt. eigenvalues --    0.71420   0.71553   0.71888   0.72047   0.72265
 Alpha virt. eigenvalues --    0.73161   0.73300   0.73524   0.73928   0.74492
 Alpha virt. eigenvalues --    0.74747   0.74799   0.75043   0.75334   0.76730
 Alpha virt. eigenvalues --    0.76923   0.77052   0.77697   0.77990   0.78194
 Alpha virt. eigenvalues --    0.78922   0.79095   0.80168   0.80855   0.82018
 Alpha virt. eigenvalues --    0.82529   0.82938   0.83622   0.84386   0.84673
 Alpha virt. eigenvalues --    0.85009   0.86199   0.86743   0.86949   0.88476
 Alpha virt. eigenvalues --    0.90137   0.90843   0.93687   0.93787   0.94812
 Alpha virt. eigenvalues --    0.95582   0.97115   0.98071   0.98307   0.99137
 Alpha virt. eigenvalues --    1.00817   1.02092   1.02292   1.05295   1.05974
 Alpha virt. eigenvalues --    1.06017   1.06738   1.07641   1.08293   1.08590
 Alpha virt. eigenvalues --    1.08799   1.09688   1.09883   1.10359   1.11080
 Alpha virt. eigenvalues --    1.12579   1.13233   1.13542   1.13647   1.14208
 Alpha virt. eigenvalues --    1.16813   1.18115   1.18692   1.23111   1.25545
 Alpha virt. eigenvalues --    1.25908   1.26100   1.26856   1.27895   1.30264
 Alpha virt. eigenvalues --    1.36949   1.37703   1.38099   1.40009   1.40501
 Alpha virt. eigenvalues --    1.40949   1.42014   1.43556   1.44185   1.44974
 Alpha virt. eigenvalues --    1.47383   1.51088   1.52799   1.54462   1.55428
 Alpha virt. eigenvalues --    1.56669   1.58144   1.58473   1.59926   1.60403
 Alpha virt. eigenvalues --    1.61125   1.61573   1.62352   1.63114   1.63392
 Alpha virt. eigenvalues --    1.64120   1.65218   1.68115   1.68609   1.69216
 Alpha virt. eigenvalues --    1.69407   1.70864   1.71654   1.71922   1.72348
 Alpha virt. eigenvalues --    1.73281   1.73527   1.74961   1.75289   1.75673
 Alpha virt. eigenvalues --    1.76636   1.77057   1.77782   1.78274   1.80247
 Alpha virt. eigenvalues --    1.81963   1.83342   1.84380   1.85264   1.86035
 Alpha virt. eigenvalues --    1.88464   1.89542   1.91697   1.94173   1.95226
 Alpha virt. eigenvalues --    1.95651   1.96461   1.98327   1.98396   2.00568
 Alpha virt. eigenvalues --    2.00730   2.01741   2.03744   2.04985   2.05220
 Alpha virt. eigenvalues --    2.06605   2.07247   2.07342   2.08074   2.09250
 Alpha virt. eigenvalues --    2.09421   2.10236   2.10540   2.10830   2.11064
 Alpha virt. eigenvalues --    2.11982   2.13429   2.15056   2.15365   2.15900
 Alpha virt. eigenvalues --    2.15964   2.17026   2.19124   2.20311   2.20673
 Alpha virt. eigenvalues --    2.22106   2.22140   2.22465   2.23052   2.24414
 Alpha virt. eigenvalues --    2.25447   2.25502   2.27707   2.28080   2.29422
 Alpha virt. eigenvalues --    2.30940   2.33407   2.33838   2.36947   2.37523
 Alpha virt. eigenvalues --    2.39272   2.39589   2.40649   2.46872   2.48086
 Alpha virt. eigenvalues --    2.54872   2.58143   2.59153   2.59822   2.59884
 Alpha virt. eigenvalues --    2.61312   2.61776   2.62617   2.63409   2.63922
 Alpha virt. eigenvalues --    2.74852   2.75589   2.75688   2.77002   2.77745
 Alpha virt. eigenvalues --    2.78452   2.81988   2.82759   2.84790   2.86671
 Alpha virt. eigenvalues --    2.89680   2.89849   2.92196   2.95468   2.99499
 Alpha virt. eigenvalues --    2.99992   3.03459   3.07350   3.07712   3.07844
 Alpha virt. eigenvalues --    3.08051   3.08802   3.10017   3.10719   3.10819
 Alpha virt. eigenvalues --    3.13150   3.13673   3.14342   3.15162   3.15406
 Alpha virt. eigenvalues --    3.15952   3.16406   3.16961   3.17682   3.18233
 Alpha virt. eigenvalues --    3.19572   3.21081   3.22301   3.23248   3.23501
 Alpha virt. eigenvalues --    3.24031   3.24334   3.25676   3.25700   3.26215
 Alpha virt. eigenvalues --    3.26903   3.27407   3.29014   3.34853   3.38684
 Alpha virt. eigenvalues --    3.39016   3.40669   3.40859   3.44511   3.44815
 Alpha virt. eigenvalues --    3.48154   3.49272   3.50034   3.51764   3.58820
 Alpha virt. eigenvalues --    3.59310   3.66288   3.66426   3.69232   3.70408
 Alpha virt. eigenvalues --    3.75712   3.78631   3.82789   3.84443   3.84764
 Alpha virt. eigenvalues --    3.87963   3.90224   3.91093   3.91886   3.92000
 Alpha virt. eigenvalues --    3.92811   3.94064   3.96001   4.23579   4.36305
 Alpha virt. eigenvalues --    4.49912   4.50414   4.53931   4.56806   4.62151
 Alpha virt. eigenvalues --    5.98494   6.00251   6.21735   6.32515   6.34796
 Alpha virt. eigenvalues --    6.38635   6.39491   6.56950   6.69808   6.71302
 Alpha virt. eigenvalues --    8.28290   8.33949   8.36634   8.41865   8.81779
 Alpha virt. eigenvalues --    8.97082  23.46590  23.53500  23.56402  23.68813
 Alpha virt. eigenvalues --   23.90564  23.91912  23.93444  23.93860  23.95089
 Alpha virt. eigenvalues --   23.96125  23.96801  23.97727  23.97773  23.97899
 Alpha virt. eigenvalues --   23.98079  23.99535  24.00067  24.01009  24.02053
 Alpha virt. eigenvalues --   24.06956  26.84810  28.37100  34.03882  34.07737
 Alpha virt. eigenvalues --   34.12226  34.16550  34.53361  34.61355 147.69771
 Alpha virt. eigenvalues --  153.96069 777.53176 804.70229
          Condensed to atoms (all electrons):
               1          2          3          4          5          6
     1  Fe  31.888480  -0.652860  -0.254490  -0.263746  -0.659936  -0.045383
     2  C   -0.652860   7.447883  -0.487921  -0.165790   0.232126  -0.480068
     3  C   -0.254490  -0.487921   7.654034  -0.346884  -0.143504   0.139384
     4  C   -0.263746  -0.165790  -0.346884   7.705899  -0.558933   0.138069
     5  C   -0.659936   0.232126  -0.143504  -0.558933   7.435135  -0.464537
     6  C   -0.045383  -0.480068   0.139384   0.138069  -0.464537   6.929262
     7  H    0.000624   0.010851  -0.020730   0.381809  -0.017465   0.007659
     8  H   -0.007866   0.023501   0.003883  -0.029919   0.417646  -0.048047
     9  H    0.002904  -0.024596   0.012428   0.012252  -0.024096   0.395362
    10  H   -0.005934   0.417995  -0.031045   0.004207   0.021876  -0.047870
    11  H   -0.002786  -0.017526   0.385948  -0.019783   0.011310   0.007472
    12  C   -1.553913   0.185603   0.256432  -0.739216   0.041569   0.128627
    13  C   -0.154628   0.387715  -0.112283   0.383765  -0.509470  -0.173135
    14  C   -0.336563  -0.553127   0.425806  -0.044075   0.376389  -0.155869
    15  C   -1.710042   0.031281  -0.718615   0.258444   0.133380   0.121972
    16  C   -1.393814  -0.237614  -0.236195  -0.281712  -0.157190   0.067470
    17  C   -0.551290   0.287994  -0.156502  -0.140232   0.303703  -0.125420
    18  C    0.435869   0.085602  -0.073530   0.131533  -0.069203  -0.029431
    19  H    0.023182   0.000813  -0.002236  -0.002978  -0.006828   0.001818
    20  H    0.021389  -0.006592  -0.002678  -0.002395   0.001160   0.001443
    21  H    0.010751   0.000871   0.003616  -0.012761   0.004300  -0.006805
    22  Co  -0.491573   0.052159  -0.041946  -0.041294   0.077060  -0.006346
    23  C    0.034405  -0.005838   0.003067  -0.001557   0.000489   0.004957
    24  C   -0.048998   0.002307  -0.000026  -0.001797   0.000677  -0.002780
    25  C   -0.038215  -0.000204  -0.001782   0.000730   0.001579  -0.001407
    26  C    0.065077  -0.000079  -0.000708   0.002806  -0.007001   0.006419
    27  C   -0.000155   0.005114  -0.001193  -0.000579   0.005430  -0.010438
    28  H    0.004809  -0.000081   0.000076   0.000045  -0.000113   0.000111
    29  H    0.001888   0.000002   0.000004   0.000009   0.000003   0.000015
    30  H    0.000191   0.000000  -0.000000   0.000001   0.000002   0.000004
    31  H    0.000199   0.000002   0.000001  -0.000000   0.000002   0.000002
    32  H    0.001901  -0.000003   0.000008   0.000010  -0.000000   0.000025
    33  C    0.498490  -0.061408   0.118954  -0.032807   0.047352  -0.015016
    34  C   -0.174512  -0.022348  -0.024368   0.015786   0.023226  -0.025178
    35  C   -0.075376   0.028463   0.007273  -0.035495  -0.022324  -0.019994
    36  H    0.009302  -0.000231   0.000571  -0.001147  -0.001446   0.000808
    37  H    0.001143  -0.000041  -0.000002   0.000007  -0.000060   0.000303
    38  H    0.000688  -0.000025   0.000021  -0.000014   0.000027   0.000197
    39  H    0.008696  -0.001612  -0.001315   0.000720   0.000014   0.000697
    40  H    0.023740   0.004283  -0.014175   0.005724  -0.000666  -0.006148
               7          8          9         10         11         12
     1  Fe   0.000624  -0.007866   0.002904  -0.005934  -0.002786  -1.553913
     2  C    0.010851   0.023501  -0.024596   0.417995  -0.017526   0.185603
     3  C   -0.020730   0.003883   0.012428  -0.031045   0.385948   0.256432
     4  C    0.381809  -0.029919   0.012252   0.004207  -0.019783  -0.739216
     5  C   -0.017465   0.417646  -0.024096   0.021876   0.011310   0.041569
     6  C    0.007659  -0.048047   0.395362  -0.047870   0.007472   0.128627
     7  H    0.422070  -0.001045  -0.000087  -0.000094  -0.001383  -0.004087
     8  H   -0.001045   0.421981  -0.000940  -0.000089  -0.000092   0.008599
     9  H   -0.000087  -0.000940   0.417242  -0.000871  -0.000096   0.004149
    10  H   -0.000094  -0.000089  -0.000871   0.421916  -0.001039   0.002442
    11  H   -0.001383  -0.000092  -0.000096  -0.001039   0.421992   0.010255
    12  C   -0.004087   0.008599   0.004149   0.002442   0.010255  13.062880
    13  C    0.008639  -0.007509   0.003446   0.000349  -0.020002  -2.021625
    14  C   -0.019470  -0.000079   0.001514  -0.007298   0.008500   0.653618
    15  C    0.009630   0.002635   0.003621   0.008626  -0.004498  -1.023821
    16  C   -0.014014  -0.025060  -0.033893  -0.024345  -0.015858  -2.455213
    17  C    0.001556   0.010948  -0.010735   0.010177   0.001847  -0.618854
    18  C    0.001181  -0.004161   0.005017   0.002327  -0.000703  -2.139234
    19  H    0.000679   0.000039   0.000005   0.000011  -0.000022  -0.068555
    20  H   -0.000022   0.000011   0.000003   0.000036   0.000678   0.026479
    21  H    0.000061   0.000595   0.000076   0.000011   0.000008   0.035665
    22  Co   0.000145   0.001202   0.004692   0.001233   0.000125   0.465944
    23  C    0.000002  -0.000003  -0.000043   0.000002   0.000000  -0.065504
    24  C    0.000001   0.000008   0.000094  -0.000004  -0.000001   0.122372
    25  C   -0.000001  -0.000001   0.000027   0.000008   0.000001  -0.061370
    26  C    0.000001  -0.000001  -0.000095   0.000004   0.000002   0.063135
    27  C   -0.000001   0.000019   0.000083   0.000008   0.000000  -0.036591
    28  H    0.000000   0.000000   0.000000   0.000000   0.000000   0.001144
    29  H    0.000000   0.000000   0.000000   0.000000   0.000000  -0.003909
    30  H   -0.000000   0.000000   0.000000   0.000000   0.000000   0.000959
    31  H    0.000000   0.000000   0.000000   0.000000  -0.000000  -0.000509
    32  H    0.000000   0.000000   0.000000   0.000000   0.000000   0.002335
    33  C   -0.000657   0.002326   0.000847  -0.004635   0.001161   2.026597
    34  C    0.000025   0.000145  -0.002311   0.000188  -0.000048  -0.813436
    35  C   -0.000042   0.000143  -0.000399   0.000039   0.000028   0.667367
    36  H    0.000000   0.000008   0.000108  -0.000001  -0.000000   0.027336
    37  H   -0.000000   0.000000  -0.000011  -0.000000   0.000000   0.010235
    38  H    0.000000  -0.000000  -0.000010   0.000000  -0.000000  -0.004285
    39  H   -0.000000  -0.000001   0.000045   0.000004   0.000000  -0.033888
    40  H    0.000007   0.000012   0.000067   0.000586   0.000073   0.316780
              13         14         15         16         17         18
     1  Fe  -0.154628  -0.336563  -1.710042  -1.393814  -0.551290   0.435869
     2  C    0.387715  -0.553127   0.031281  -0.237614   0.287994   0.085602
     3  C   -0.112283   0.425806  -0.718615  -0.236195  -0.156502  -0.073530
     4  C    0.383765  -0.044075   0.258444  -0.281712  -0.140232   0.131533
     5  C   -0.509470   0.376389   0.133380  -0.157190   0.303703  -0.069203
     6  C   -0.173135  -0.155869   0.121972   0.067470  -0.125420  -0.029431
     7  H    0.008639  -0.019470   0.009630  -0.014014   0.001556   0.001181
     8  H   -0.007509  -0.000079   0.002635  -0.025060   0.010948  -0.004161
     9  H    0.003446   0.001514   0.003621  -0.033893  -0.010735   0.005017
    10  H    0.000349  -0.007298   0.008626  -0.024345   0.010177   0.002327
    11  H   -0.020002   0.008500  -0.004498  -0.015858   0.001847  -0.000703
    12  C   -2.021625   0.653618  -1.023821  -2.455213  -0.618854  -2.139234
    13  C    9.027036  -0.404194   0.557542  -0.230559  -0.020692   0.710694
    14  C   -0.404194   9.050367  -1.879208  -0.248795  -0.028937  -0.930938
    15  C    0.557542  -1.879208  13.234931  -2.478689  -0.712289   2.167128
    16  C   -0.230559  -0.248795  -2.478689  14.283090   0.490190  -0.702274
    17  C   -0.020692  -0.028937  -0.712289   0.490190  14.344341  -2.476744
    18  C    0.710694  -0.930938   2.167128  -0.702274  -2.476744  13.681016
    19  H    0.062051   0.265184   0.013629   0.046570  -0.001062   0.011361
    20  H    0.251998   0.066612  -0.071186   0.046482  -0.000429  -0.005170
    21  H   -0.056909   0.045798   0.334481  -0.068929   0.047196  -0.037623
    22  Co  -0.156696  -0.062549   0.417990  -0.527341  -1.774683  -1.544023
    23  C   -0.034772   0.034554   0.105798   0.290684   0.023221  -0.077666
    24  C   -0.033884   0.023695  -0.097595  -0.200234  -0.351502  -1.025668
    25  C    0.033217  -0.047171   0.121568  -0.166320  -0.309764   0.335838
    26  C    0.022073  -0.025126  -0.078732   0.309729   0.104580   0.235622
    27  C   -0.024249  -0.022466  -0.038998  -0.085381  -0.105449   0.308439
    28  H   -0.002057  -0.000947   0.005766  -0.008632  -0.028132   0.008358
    29  H    0.000228   0.000110   0.002427   0.011563  -0.024787   0.009050
    30  H   -0.000034   0.000016  -0.000515   0.001791  -0.016301  -0.002833
    31  H    0.000008  -0.000018   0.001102   0.001345  -0.015072   0.011704
    32  H    0.000262   0.000084  -0.003485   0.012301  -0.025457   0.006647
    33  C   -0.847745   0.652651  -2.084277  -0.662338  -2.454910  -0.828832
    34  C   -0.104940  -0.038212   0.732384   0.022295  -0.402451   0.148702
    35  C   -0.033445  -0.095766  -0.937604   0.037161  -0.108089  -2.269474
    36  H    0.002959   0.005639  -0.034966   0.048561  -0.083782   0.346076
    37  H    0.000044   0.000118  -0.004714   0.001357   0.048676  -0.067788
    38  H    0.000108   0.000050   0.010016   0.000994   0.045849   0.008776
    39  H    0.007757   0.001961   0.027636   0.042807  -0.076401   0.039957
    40  H    0.047982  -0.056127   0.037583  -0.067727   0.042977   0.027756
              19         20         21         22         23         24
     1  Fe   0.023182   0.021389   0.010751  -0.491573   0.034405  -0.048998
     2  C    0.000813  -0.006592   0.000871   0.052159  -0.005838   0.002307
     3  C   -0.002236  -0.002678   0.003616  -0.041946   0.003067  -0.000026
     4  C   -0.002978  -0.002395  -0.012761  -0.041294  -0.001557  -0.001797
     5  C   -0.006828   0.001160   0.004300   0.077060   0.000489   0.000677
     6  C    0.001818   0.001443  -0.006805  -0.006346   0.004957  -0.002780
     7  H    0.000679  -0.000022   0.000061   0.000145   0.000002   0.000001
     8  H    0.000039   0.000011   0.000595   0.001202  -0.000003   0.000008
     9  H    0.000005   0.000003   0.000076   0.004692  -0.000043   0.000094
    10  H    0.000011   0.000036   0.000011   0.001233   0.000002  -0.000004
    11  H   -0.000022   0.000678   0.000008   0.000125   0.000000  -0.000001
    12  C   -0.068555   0.026479   0.035665   0.465944  -0.065504   0.122372
    13  C    0.062051   0.251998  -0.056909  -0.156696  -0.034772  -0.033884
    14  C    0.265184   0.066612   0.045798  -0.062549   0.034554   0.023695
    15  C    0.013629  -0.071186   0.334481   0.417990   0.105798  -0.097595
    16  C    0.046570   0.046482  -0.068929  -0.527341   0.290684  -0.200234
    17  C   -0.001062  -0.000429   0.047196  -1.774683   0.023221  -0.351502
    18  C    0.011361  -0.005170  -0.037623  -1.544023  -0.077666  -1.025668
    19  H    0.426531  -0.002592  -0.001271   0.000003  -0.000063   0.000003
    20  H   -0.002592   0.427419   0.000027   0.000388  -0.000044   0.000009
    21  H   -0.001271   0.000027   0.428399   0.006970  -0.000353   0.000781
    22  Co   0.000003   0.000388   0.006970  32.255706  -0.508943  -0.286393
    23  C   -0.000063  -0.000044  -0.000353  -0.508943   7.840529  -0.892946
    24  C    0.000003   0.000009   0.000781  -0.286393  -0.892946   8.563781
    25  C   -0.000005  -0.000012  -0.000885  -0.340951  -0.353256  -0.702078
    26  C    0.000002  -0.000079  -0.002040  -0.521445   0.365359  -0.317237
    27  C    0.000237   0.000315   0.001090   0.061311  -0.842164   0.238606
    28  H   -0.000010  -0.000010   0.000091  -0.017926  -0.017621   0.007441
    29  H    0.000000  -0.000000  -0.000001  -0.017812   0.424637  -0.024164
    30  H   -0.000000   0.000000  -0.000000  -0.010506  -0.017501   0.390097
    31  H    0.000000  -0.000000   0.000000  -0.008095   0.008604  -0.014295
    32  H   -0.000000   0.000000  -0.000006  -0.020151   0.021847  -0.002221
    33  C   -0.004703   0.011775   0.026246  -1.351032   0.286108   0.323236
    34  C    0.000050   0.000102   0.003782   0.043104   0.528099   0.067926
    35  C    0.000098   0.000054   0.007450  -0.185636  -0.727236   0.590320
    36  H   -0.000005   0.000000   0.001380  -0.004971   0.001228   0.005153
    37  H    0.000000   0.000000  -0.000000   0.002771  -0.004857  -0.003878
    38  H    0.000000   0.000000  -0.000001   0.005485   0.001911  -0.002594
    39  H   -0.000000  -0.000006  -0.000023   0.005650   0.003396  -0.013739
    40  H    0.000023  -0.001333  -0.000024   0.006112  -0.002178  -0.001190
              25         26         27         28         29         30
     1  Fe  -0.038215   0.065077  -0.000155   0.004809   0.001888   0.000191
     2  C   -0.000204  -0.000079   0.005114  -0.000081   0.000002   0.000000
     3  C   -0.001782  -0.000708  -0.001193   0.000076   0.000004  -0.000000
     4  C    0.000730   0.002806  -0.000579   0.000045   0.000009   0.000001
     5  C    0.001579  -0.007001   0.005430  -0.000113   0.000003   0.000002
     6  C   -0.001407   0.006419  -0.010438   0.000111   0.000015   0.000004
     7  H   -0.000001   0.000001  -0.000001   0.000000   0.000000  -0.000000
     8  H   -0.000001  -0.000001   0.000019   0.000000   0.000000   0.000000
     9  H    0.000027  -0.000095   0.000083   0.000000   0.000000   0.000000
    10  H    0.000008   0.000004   0.000008   0.000000   0.000000   0.000000
    11  H    0.000001   0.000002   0.000000   0.000000   0.000000   0.000000
    12  C   -0.061370   0.063135  -0.036591   0.001144  -0.003909   0.000959
    13  C    0.033217   0.022073  -0.024249  -0.002057   0.000228  -0.000034
    14  C   -0.047171  -0.025126  -0.022466  -0.000947   0.000110   0.000016
    15  C    0.121568  -0.078732  -0.038998   0.005766   0.002427  -0.000515
    16  C   -0.166320   0.309729  -0.085381  -0.008632   0.011563   0.001791
    17  C   -0.309764   0.104580  -0.105449  -0.028132  -0.024787  -0.016301
    18  C    0.335838   0.235622   0.308439   0.008358   0.009050  -0.002833
    19  H   -0.000005   0.000002   0.000237  -0.000010   0.000000  -0.000000
    20  H   -0.000012  -0.000079   0.000315  -0.000010  -0.000000   0.000000
    21  H   -0.000885  -0.002040   0.001090   0.000091  -0.000001  -0.000000
    22  Co  -0.340951  -0.521445   0.061311  -0.017926  -0.017812  -0.010506
    23  C   -0.353256   0.365359  -0.842164  -0.017621   0.424637  -0.017501
    24  C   -0.702078  -0.317237   0.238606   0.007441  -0.024164   0.390097
    25  C    8.568391  -0.979786   0.255784   0.008005  -0.000912  -0.013616
    26  C   -0.979786   7.840051  -0.840636  -0.017062   0.020109   0.009264
    27  C    0.255784  -0.840636   7.208909   0.401560  -0.044257   0.007066
    28  H    0.008005  -0.017062   0.401560   0.374871  -0.000680  -0.000049
    29  H   -0.000912   0.020109  -0.044257  -0.000680   0.380175  -0.000923
    30  H   -0.013616   0.009264   0.007066  -0.000049  -0.000923   0.380868
    31  H    0.387798  -0.017940   0.007829  -0.000041  -0.000044  -0.001237
    32  H   -0.022073   0.423972  -0.044712  -0.000744  -0.000039  -0.000043
    33  C   -1.029205  -0.048068   0.313855   0.008099   0.005033   0.011758
    34  C    0.506645  -0.671937  -0.235966   0.003523   0.002310  -0.019541
    35  C    0.166094   0.489955  -0.254353   0.001125  -0.007176   0.010411
    36  H   -0.013060   0.003965  -0.007138   0.000029   0.000008   0.000003
    37  H   -0.002442   0.002269   0.000128   0.000000   0.000003   0.000538
    38  H   -0.003851  -0.005151   0.000753   0.000002   0.000008  -0.000066
    39  H    0.007002  -0.000532  -0.006287   0.000023   0.000463   0.000024
    40  H    0.000967  -0.000081   0.000883   0.000044  -0.000003   0.000000
              31         32         33         34         35         36
     1  Fe   0.000199   0.001901   0.498490  -0.174512  -0.075376   0.009302
     2  C    0.000002  -0.000003  -0.061408  -0.022348   0.028463  -0.000231
     3  C    0.000001   0.000008   0.118954  -0.024368   0.007273   0.000571
     4  C   -0.000000   0.000010  -0.032807   0.015786  -0.035495  -0.001147
     5  C    0.000002  -0.000000   0.047352   0.023226  -0.022324  -0.001446
     6  C    0.000002   0.000025  -0.015016  -0.025178  -0.019994   0.000808
     7  H    0.000000   0.000000  -0.000657   0.000025  -0.000042   0.000000
     8  H    0.000000   0.000000   0.002326   0.000145   0.000143   0.000008
     9  H    0.000000   0.000000   0.000847  -0.002311  -0.000399   0.000108
    10  H    0.000000   0.000000  -0.004635   0.000188   0.000039  -0.000001
    11  H   -0.000000   0.000000   0.001161  -0.000048   0.000028  -0.000000
    12  C   -0.000509   0.002335   2.026597  -0.813436   0.667367   0.027336
    13  C    0.000008   0.000262  -0.847745  -0.104940  -0.033445   0.002959
    14  C   -0.000018   0.000084   0.652651  -0.038212  -0.095766   0.005639
    15  C    0.001102  -0.003485  -2.084277   0.732384  -0.937604  -0.034966
    16  C    0.001345   0.012301  -0.662338   0.022295   0.037161   0.048561
    17  C   -0.015072  -0.025457  -2.454910  -0.402451  -0.108089  -0.083782
    18  C    0.011704   0.006647  -0.828832   0.148702  -2.269474   0.346076
    19  H    0.000000  -0.000000  -0.004703   0.000050   0.000098  -0.000005
    20  H   -0.000000   0.000000   0.011775   0.000102   0.000054   0.000000
    21  H    0.000000  -0.000006   0.026246   0.003782   0.007450   0.001380
    22  Co  -0.008095  -0.020151  -1.351032   0.043104  -0.185636  -0.004971
    23  C    0.008604   0.021847   0.286108   0.528099  -0.727236   0.001228
    24  C   -0.014295  -0.002221   0.323236   0.067926   0.590320   0.005153
    25  C    0.387798  -0.022073  -1.029205   0.506645   0.166094  -0.013060
    26  C   -0.017940   0.423972  -0.048068  -0.671937   0.489955   0.003965
    27  C    0.007829  -0.044712   0.313855  -0.235966  -0.254353  -0.007138
    28  H   -0.000041  -0.000744   0.008099   0.003523   0.001125   0.000029
    29  H   -0.000044  -0.000039   0.005033   0.002310  -0.007176   0.000008
    30  H   -0.001237  -0.000043   0.011758  -0.019541   0.010411   0.000003
    31  H    0.380833  -0.000928  -0.002952   0.011174  -0.020065   0.000019
    32  H   -0.000928   0.380179   0.008712  -0.007234   0.001680   0.000462
    33  C   -0.002952   0.008712  13.328728  -2.183816   0.089144   0.038072
    34  C    0.011174  -0.007234  -2.183816   9.455168  -0.622328  -0.054102
    35  C   -0.020065   0.001680   0.089144  -0.622328   9.616921   0.059588
    36  H    0.000019   0.000462   0.038072  -0.054102   0.059588   0.390325
    37  H   -0.000068   0.000008   0.018258   0.275398   0.067281   0.000044
    38  H    0.000548   0.000007  -0.064715   0.062578   0.286323  -0.001461
    39  H    0.000002   0.000009   0.329221   0.057231  -0.051439  -0.000045
    40  H   -0.000000  -0.000000  -0.037006   0.008810   0.003300  -0.000024
              37         38         39         40
     1  Fe   0.001143   0.000688   0.008696   0.023740
     2  C   -0.000041  -0.000025  -0.001612   0.004283
     3  C   -0.000002   0.000021  -0.001315  -0.014175
     4  C    0.000007  -0.000014   0.000720   0.005724
     5  C   -0.000060   0.000027   0.000014  -0.000666
     6  C    0.000303   0.000197   0.000697  -0.006148
     7  H   -0.000000   0.000000  -0.000000   0.000007
     8  H    0.000000  -0.000000  -0.000001   0.000012
     9  H   -0.000011  -0.000010   0.000045   0.000067
    10  H   -0.000000   0.000000   0.000004   0.000586
    11  H    0.000000  -0.000000   0.000000   0.000073
    12  C    0.010235  -0.004285  -0.033888   0.316780
    13  C    0.000044   0.000108   0.007757   0.047982
    14  C    0.000118   0.000050   0.001961  -0.056127
    15  C   -0.004714   0.010016   0.027636   0.037583
    16  C    0.001357   0.000994   0.042807  -0.067727
    17  C    0.048676   0.045849  -0.076401   0.042977
    18  C   -0.067788   0.008776   0.039957   0.027756
    19  H    0.000000   0.000000  -0.000000   0.000023
    20  H    0.000000   0.000000  -0.000006  -0.001333
    21  H   -0.000000  -0.000001  -0.000023  -0.000024
    22  Co   0.002771   0.005485   0.005650   0.006112
    23  C   -0.004857   0.001911   0.003396  -0.002178
    24  C   -0.003878  -0.002594  -0.013739  -0.001190
    25  C   -0.002442  -0.003851   0.007002   0.000967
    26  C    0.002269  -0.005151  -0.000532  -0.000081
    27  C    0.000128   0.000753  -0.006287   0.000883
    28  H    0.000000   0.000002   0.000023   0.000044
    29  H    0.000003   0.000008   0.000463  -0.000003
    30  H    0.000538  -0.000066   0.000024   0.000000
    31  H   -0.000068   0.000548   0.000002  -0.000000
    32  H    0.000008   0.000007   0.000009  -0.000000
    33  C    0.018258  -0.064715   0.329221  -0.037006
    34  C    0.275398   0.062578   0.057231   0.008810
    35  C    0.067281   0.286323  -0.051439   0.003300
    36  H    0.000044  -0.001461  -0.000045  -0.000024
    37  H    0.388738  -0.002305  -0.001469  -0.000001
    38  H   -0.002305   0.387987   0.000040  -0.000000
    39  H   -0.001469   0.000040   0.392157   0.002062
    40  H   -0.000001  -0.000000   0.002062   0.430224
 Mulliken charges:
               1
     1  Fe   1.388354
     2  C   -0.486601
     3  C   -0.339381
     4  C   -0.318703
     5  C   -0.491684
     6  C   -0.288204
     7  H    0.234156
     8  H    0.231113
     9  H    0.234201
    10  H    0.231178
    11  H    0.234440
    12  C   -0.476510
    13  C   -0.559045
    14  C   -0.655731
    15  C   -0.460336
    16  C    0.607737
    17  C    0.856712
    18  C   -0.433355
    19  H    0.238039
    20  H    0.236168
    21  H    0.227988
    22  Co   1.512261
    23  C   -0.426354
    24  C   -0.313283
    25  C   -0.305286
    26  C   -0.430658
    27  C   -0.216407
    28  H    0.268983
    29  H    0.266663
    30  H    0.270174
    31  H    0.270094
    32  H    0.266649
    33  C   -0.432503
    34  C   -0.565925
    35  C   -0.663975
    36  H    0.260733
    37  H    0.270316
    38  H    0.272112
    39  H    0.259182
    40  H    0.226687
 Sum of Mulliken charges =   1.00000
 Mulliken charges with hydrogens summed into heavy atoms:
               1
     1  Fe   1.388354
     2  C   -0.255422
     3  C   -0.104942
     4  C   -0.084547
     5  C   -0.260571
     6  C   -0.054003
    12  C   -0.249823
    13  C   -0.322876
    14  C   -0.417693
    15  C   -0.232348
    16  C    0.607737
    17  C    0.856712
    18  C   -0.172622
    22  Co   1.512261
    23  C   -0.159691
    24  C   -0.043109
    25  C   -0.035192
    26  C   -0.164009
    27  C    0.052575
    33  C   -0.173321
    34  C   -0.295608
    35  C   -0.391863
 APT charges:
               1
     1  Fe  -1.113689
     2  C    0.046411
     3  C    0.051317
     4  C    0.050715
     5  C    0.043998
     6  C    0.113130
     7  H    0.047588
     8  H    0.050675
     9  H    0.051259
    10  H    0.050350
    11  H    0.047588
    12  C    0.171389
    13  C    0.005343
    14  C    0.003800
    15  C    0.176359
    16  C   -0.179468
    17  C    0.783240
    18  C   -0.071059
    19  H    0.043671
    20  H    0.044912
    21  H    0.055676
    22  Co  -0.548795
    23  C    0.080302
    24  C   -0.015627
    25  C   -0.016484
    26  C    0.082793
    27  C    0.039096
    28  H    0.088282
    29  H    0.087237
    30  H    0.083359
    31  H    0.083782
    32  H    0.086922
    33  C   -0.066507
    34  C    0.073274
    35  C    0.074207
    36  H    0.083523
    37  H    0.084481
    38  H    0.084450
    39  H    0.085825
    40  H    0.056675
 Sum of APT charges =   1.00000
 APT charges with hydrogens summed into heavy atoms:
               1
     1  Fe  -1.113689
     2  C    0.096761
     3  C    0.098904
     4  C    0.098303
     5  C    0.094673
     6  C    0.164388
    12  C    0.228063
    13  C    0.050255
    14  C    0.047471
    15  C    0.232034
    16  C   -0.179468
    17  C    0.783240
    18  C    0.012464
    22  Co  -0.548795
    23  C    0.167539
    24  C    0.067733
    25  C    0.067298
    26  C    0.169715
    27  C    0.127378
    33  C    0.019318
    34  C    0.157756
    35  C    0.158657
 Electronic spatial extent (au):  <R**2>=           7306.5628
 Charge=              1.0000 electrons
 Dipole moment (field-independent basis, Debye):
    X=             -0.8355    Y=              9.6396    Z=              0.0130  Tot=              9.6758
 Quadrupole moment (field-independent basis, Debye-Ang):
   XX=           -130.8939   YY=            -99.3422   ZZ=           -120.5929
   XY=            -15.3091   XZ=             -0.1165   YZ=             -0.0991
 Traceless Quadrupole moment (field-independent basis, Debye-Ang):
   XX=            -13.9509   YY=             17.6008   ZZ=             -3.6499
   XY=            -15.3091   XZ=             -0.1165   YZ=             -0.0991
 Octapole moment (field-independent basis, Debye-Ang**2):
  XXX=             -8.7331  YYY=            161.5520  ZZZ=             -0.1449  XYY=             10.6954
  XXY=             30.7700  XXZ=             -0.3820  XZZ=             -1.6937  YZZ=             23.6980
  YYZ=              2.4725  XYZ=              0.9514
 Hexadecapole moment (field-independent basis, Debye-Ang**3):
 XXXX=          -1429.6018 YYYY=          -6671.0267 ZZZZ=           -703.0553 XXXY=           -145.9977
 XXXZ=             -0.8105 YYYX=           -411.1424 YYYZ=             -3.3768 ZZZX=             -0.8460
 ZZZY=             -1.6313 XXYY=          -1395.6045 XXZZ=           -342.5948 YYZZ=          -1166.7562
 XXYZ=             -0.1222 YYXZ=             -0.5318 ZZXY=            -30.3340
 N-N= 2.726438518329D+03 E-N=-1.352564119700D+04  KE= 3.413673950954D+03
  Exact polarizability:     347.953      48.599     489.881      -0.380      -0.756     289.514
 Approx polarizability:     432.952      66.051     529.737      -0.943      -1.371     362.819
 D2PCM: PCM CHGder 2nd derivatives, FixD1E=F FixD2E=F DoIter=F DoCFld=F I1PDM=0
 Calling FoFJK, ICntrl=    100127 FMM=F ISym2X=0 I1Cent= 0 IOpClX= 0 NMat=1 NMatS=1 NMatT=0.
 Full mass-weighted force constant matrix:
 Low frequencies ---   -9.5641   -0.0048   -0.0040   -0.0018    2.7355   11.3119
 Low frequencies ---   20.5344   22.8363   30.0299
 Diagonal vibrational polarizability:
       21.4672332      62.1032704      24.5102136
 Harmonic frequencies (cm**-1), IR intensities (KM/Mole), Raman scattering
 activities (A**4/AMU), depolarization ratios for plane and unpolarized
 incident light, reduced masses (AMU), force constants (mDyne/A),
 and normal coordinates:
                      1                      2                      3
                      A                      A                      A
 Frequencies --     19.8709                22.7980                29.9634
 Red. masses --      3.5936                 5.3029                 3.5958
 Frc consts  --      0.0008                 0.0016                 0.0019
 IR Inten    --      0.0551                 0.0263                 0.0613
  Atom  AN      X      Y      Z        X      Y      Z        X      Y      Z
     1  26    -0.00  -0.00  -0.02    -0.00  -0.00   0.00     0.00  -0.00   0.02
     2   6     0.05  -0.00   0.04     0.02   0.09   0.11     0.12  -0.14   0.06
     3   6     0.03  -0.00  -0.00    -0.00   0.05   0.14     0.08  -0.08  -0.16
     4   6    -0.03   0.00  -0.00    -0.04  -0.05   0.14    -0.08   0.09  -0.16
     5   6    -0.05   0.00   0.04    -0.05  -0.07   0.11    -0.13   0.14   0.06
     6   6    -0.00  -0.00   0.07    -0.01   0.02   0.09    -0.00   0.00   0.20
     7   1    -0.06   0.00  -0.03    -0.07  -0.10   0.16    -0.15   0.17  -0.30
     8   1    -0.09   0.01   0.05    -0.07  -0.13   0.10    -0.24   0.27   0.12
     9   1    -0.00  -0.00   0.10     0.00   0.02   0.06    -0.00   0.00   0.38
    10   1     0.09  -0.01   0.05     0.06   0.16   0.10     0.24  -0.26   0.12
    11   1     0.05  -0.00  -0.03     0.01   0.08   0.16     0.15  -0.16  -0.30
    12   6     0.04   0.01  -0.05     0.06   0.04  -0.11    -0.02   0.00   0.03
    13   6     0.02   0.00  -0.08     0.04   0.02  -0.10    -0.01   0.00   0.06
    14   6    -0.02  -0.00  -0.08    -0.02  -0.05  -0.11     0.02  -0.01   0.06
    15   6    -0.03  -0.01  -0.05    -0.03  -0.07  -0.11     0.03  -0.01   0.03
    16   6     0.00  -0.00  -0.04     0.02  -0.01  -0.11     0.00  -0.00   0.02
    17   6     0.00  -0.00  -0.01     0.02  -0.01  -0.12     0.00  -0.00  -0.02
    18   6    -0.01   0.01  -0.00     0.08   0.04  -0.13     0.04  -0.01  -0.04
    19   1    -0.04  -0.01  -0.09    -0.06  -0.09  -0.10     0.03  -0.01   0.08
    20   1     0.04   0.01  -0.09     0.06   0.04  -0.10    -0.03   0.00   0.07
    21   1    -0.07  -0.01  -0.05    -0.08  -0.12  -0.11     0.05  -0.02   0.03
    22  27     0.00   0.00   0.01     0.00   0.00  -0.01     0.00  -0.00  -0.02
    23   6    -0.14   0.12   0.09    -0.03  -0.08   0.10    -0.00  -0.03   0.00
    24   6    -0.09   0.07  -0.13    -0.03  -0.05   0.17    -0.00  -0.02   0.03
    25   6     0.09  -0.08  -0.13    -0.01   0.08   0.17    -0.00   0.02   0.02
    26   6     0.14  -0.12   0.09     0.01   0.13   0.10    -0.00   0.03   0.00
    27   6     0.00   0.01   0.22    -0.00   0.03   0.06    -0.00   0.00  -0.01
    28   1     0.01   0.01   0.39     0.01   0.04   0.00     0.00   0.01  -0.03
    29   1    -0.27   0.23   0.14    -0.04  -0.17   0.09     0.00  -0.05  -0.00
    30   1    -0.17   0.13  -0.27    -0.05  -0.12   0.22    -0.00  -0.03   0.04
    31   1     0.16  -0.15  -0.27    -0.01   0.13   0.21    -0.00   0.03   0.04
    32   1     0.27  -0.22   0.14     0.02   0.23   0.08    -0.00   0.06  -0.01
    33   6     0.01  -0.01  -0.00    -0.05  -0.06  -0.12    -0.03   0.00  -0.04
    34   6     0.01  -0.01   0.02    -0.03  -0.05  -0.13    -0.02  -0.00  -0.08
    35   6    -0.00   0.01   0.02     0.05   0.01  -0.14     0.02  -0.01  -0.08
    36   1    -0.01   0.03  -0.00     0.14   0.10  -0.12     0.07  -0.01  -0.03
    37   1     0.01  -0.02   0.03    -0.07  -0.09  -0.14    -0.04   0.00  -0.10
    38   1    -0.01   0.02   0.03     0.07   0.04  -0.14     0.04  -0.01  -0.10
    39   1     0.02  -0.03  -0.00    -0.10  -0.11  -0.11    -0.07   0.01  -0.03
    40   1     0.07   0.01  -0.04     0.11   0.09  -0.11    -0.04   0.01   0.03
                      4                      5                      6
                      A                      A                      A
 Frequencies --     44.4136                71.3938               148.4528
 Red. masses --      5.7304                 6.9531                 3.8576
 Frc consts  --      0.0067                 0.0209                 0.0501
 IR Inten    --      0.3470                 0.6173                 0.8914
  Atom  AN      X      Y      Z        X      Y      Z        X      Y      Z
     1  26     0.01  -0.00   0.00    -0.05  -0.09   0.00    -0.00   0.00   0.02
     2   6    -0.09   0.12  -0.02     0.00  -0.20  -0.01    -0.02  -0.01  -0.01
     3   6    -0.16   0.03  -0.02     0.07  -0.12  -0.01    -0.01  -0.01  -0.00
     4   6    -0.15   0.04  -0.02     0.08  -0.12  -0.01     0.02   0.01  -0.00
     5   6    -0.06   0.13  -0.02     0.01  -0.19  -0.01     0.02   0.01  -0.01
     6   6    -0.02   0.17  -0.02    -0.04  -0.23  -0.01    -0.00  -0.01  -0.01
     7   1    -0.19  -0.01  -0.01     0.12  -0.06  -0.00     0.03   0.02   0.00
     8   1    -0.02   0.15  -0.02    -0.01  -0.20  -0.01     0.03   0.02  -0.01
     9   1     0.05   0.24  -0.03    -0.09  -0.29  -0.01    -0.01  -0.01  -0.02
    10   1    -0.08   0.13  -0.02    -0.02  -0.22  -0.01    -0.04  -0.03  -0.01
    11   1    -0.22  -0.03  -0.01     0.12  -0.08  -0.01    -0.02  -0.01   0.00
    12   6     0.10  -0.07   0.02    -0.06  -0.07   0.00     0.11  -0.09   0.05
    13   6     0.04  -0.13   0.02    -0.07  -0.08   0.01     0.07  -0.06  -0.13
    14   6     0.05  -0.12   0.02    -0.06  -0.08   0.01    -0.07   0.05  -0.13
    15   6     0.12  -0.06   0.02    -0.05  -0.07   0.01    -0.11   0.09   0.05
    16   6     0.14  -0.03   0.02    -0.04  -0.05   0.00     0.00   0.00   0.15
    17   6     0.14  -0.04   0.02     0.03   0.03   0.00    -0.00  -0.00   0.15
    18   6     0.10  -0.08   0.02     0.06   0.06   0.01     0.13  -0.07   0.04
    19   1     0.02  -0.16   0.02    -0.07  -0.09   0.01    -0.14   0.10  -0.24
    20   1    -0.00  -0.17   0.02    -0.08  -0.09   0.01     0.14  -0.10  -0.24
    21   1     0.14  -0.04   0.02    -0.04  -0.06   0.00    -0.22   0.17   0.09
    22  27     0.01  -0.01   0.00     0.05   0.09   0.00     0.00  -0.00   0.03
    23   6    -0.07   0.13  -0.02    -0.01   0.20  -0.01     0.03   0.04  -0.02
    24   6    -0.16   0.03  -0.03    -0.08   0.12  -0.01     0.02   0.02  -0.01
    25   6    -0.16   0.01  -0.03    -0.09   0.11  -0.01    -0.02  -0.02  -0.01
    26   6    -0.08   0.09  -0.02    -0.01   0.19  -0.01    -0.03  -0.03  -0.02
    27   6    -0.03   0.17  -0.01     0.03   0.25  -0.01     0.00   0.01  -0.02
    28   1     0.05   0.24  -0.01     0.10   0.32  -0.01     0.01   0.01  -0.02
    29   1    -0.05   0.16  -0.02     0.01   0.22  -0.01     0.07   0.07  -0.02
    30   1    -0.20  -0.02  -0.03    -0.13   0.06  -0.00     0.03   0.03  -0.01
    31   1    -0.21  -0.06  -0.03    -0.13   0.05  -0.00    -0.05  -0.05  -0.01
    32   1    -0.06   0.10  -0.01     0.01   0.21  -0.01    -0.06  -0.06  -0.01
    33   6     0.12  -0.06   0.02     0.07   0.06   0.00    -0.13   0.07   0.05
    34   6     0.06  -0.12   0.02     0.08   0.08   0.01    -0.08   0.04  -0.14
    35   6     0.05  -0.14   0.02     0.07   0.08   0.01     0.08  -0.04  -0.14
    36   1     0.10  -0.08   0.02     0.05   0.06   0.00     0.26  -0.13   0.09
    37   1     0.03  -0.15   0.02     0.09   0.08   0.01    -0.16   0.08  -0.25
    38   1     0.00  -0.18   0.02     0.08   0.08   0.01     0.16  -0.08  -0.25
    39   1     0.13  -0.04   0.02     0.07   0.05   0.00    -0.26   0.13   0.09
    40   1     0.10  -0.07   0.02    -0.06  -0.06   0.00     0.22  -0.16   0.09
                      7                      8                      9
                      A                      A                      A
 Frequencies --    153.7336               159.3196               173.8129
 Red. masses --      4.3792                 4.3037                 4.9951
 Frc consts  --      0.0610                 0.0644                 0.0889
 IR Inten    --      0.3350                 3.8721                17.7619
  Atom  AN      X      Y      Z        X      Y      Z        X      Y      Z
     1  26    -0.00  -0.00   0.11    -0.00  -0.00   0.08    -0.06   0.06  -0.00
     2   6    -0.10  -0.11  -0.05    -0.07  -0.08  -0.03    -0.00  -0.04  -0.00
     3   6    -0.06  -0.06  -0.05    -0.05  -0.05  -0.03     0.10   0.06   0.00
     4   6     0.07   0.07  -0.04     0.04   0.05  -0.03     0.09   0.06   0.00
     5   6     0.10   0.11  -0.04     0.07   0.08  -0.03    -0.01  -0.05   0.00
     6   6    -0.00  -0.00  -0.05     0.00   0.00  -0.03    -0.07  -0.11  -0.00
     7   1     0.13   0.13  -0.03     0.09   0.10  -0.03     0.16   0.14   0.01
     8   1     0.21   0.21  -0.03     0.15   0.16  -0.02    -0.04  -0.08  -0.00
     9   1    -0.00  -0.00  -0.04     0.00   0.00  -0.03    -0.16  -0.20  -0.01
    10   1    -0.21  -0.21  -0.05    -0.15  -0.16  -0.03    -0.03  -0.07  -0.00
    11   1    -0.12  -0.13  -0.04    -0.09  -0.10  -0.03     0.17   0.14   0.01
    12   6     0.12   0.08  -0.02     0.05   0.11  -0.05     0.07  -0.02   0.00
    13   6     0.07   0.05  -0.06     0.03   0.07   0.00    -0.04  -0.14  -0.00
    14   6    -0.07  -0.05  -0.06    -0.03  -0.07   0.00    -0.04  -0.14  -0.00
    15   6    -0.12  -0.08  -0.02    -0.04  -0.11  -0.06     0.08  -0.01   0.00
    16   6     0.00   0.00   0.00     0.00   0.00  -0.09     0.14   0.05   0.00
    17   6     0.00   0.00   0.02     0.00   0.00  -0.09     0.14   0.05   0.00
    18   6    -0.08  -0.07   0.02     0.07   0.12  -0.06     0.08  -0.01   0.00
    19   1    -0.15  -0.10  -0.08    -0.06  -0.15   0.04    -0.13  -0.22  -0.00
    20   1     0.15   0.10  -0.07     0.06   0.14   0.05    -0.14  -0.22  -0.00
    21   1    -0.24  -0.16  -0.02    -0.10  -0.24  -0.08     0.11   0.01   0.00
    22  27    -0.00  -0.00  -0.08    -0.00   0.01   0.10    -0.08   0.08  -0.00
    23   6    -0.08  -0.09   0.04     0.09   0.10  -0.04    -0.01  -0.05   0.00
    24   6    -0.05  -0.05   0.04     0.06   0.06  -0.04     0.11   0.08  -0.00
    25   6     0.05   0.05   0.03    -0.05  -0.06  -0.04     0.11   0.08  -0.00
    26   6     0.08   0.09   0.03    -0.09  -0.11  -0.04    -0.01  -0.04   0.00
    27   6    -0.00  -0.00   0.03    -0.00  -0.01  -0.04    -0.08  -0.13   0.00
    28   1    -0.00  -0.00   0.03    -0.01  -0.01  -0.03    -0.19  -0.24   0.01
    29   1    -0.15  -0.17   0.04     0.18   0.20  -0.04    -0.05  -0.08   0.00
    30   1    -0.09  -0.10   0.04     0.12   0.13  -0.04     0.19   0.18  -0.01
    31   1     0.10   0.11   0.03    -0.10  -0.12  -0.03     0.19   0.18  -0.01
    32   1     0.15   0.17   0.02    -0.18  -0.21  -0.03    -0.04  -0.07   0.00
    33   6     0.08   0.07   0.02    -0.06  -0.12  -0.06     0.08   0.00   0.00
    34   6     0.05   0.04   0.03    -0.04  -0.08  -0.01    -0.04  -0.13   0.00
    35   6    -0.05  -0.04   0.03     0.04   0.08  -0.01    -0.04  -0.13   0.00
    36   1    -0.15  -0.14   0.02     0.14   0.26  -0.07     0.10   0.01   0.00
    37   1     0.10   0.09   0.03    -0.09  -0.16   0.03    -0.12  -0.21   0.00
    38   1    -0.10  -0.09   0.04     0.08   0.15   0.02    -0.12  -0.23   0.00
    39   1     0.16   0.14   0.01    -0.13  -0.24  -0.06     0.10   0.04   0.00
    40   1     0.24   0.16  -0.00     0.10   0.22  -0.06     0.09   0.00   0.00
                     10                     11                     12
                      A                      A                      A
 Frequencies --    186.4839               286.1898               300.8937
 Red. masses --      6.1784                 5.2293                 5.2000
 Frc consts  --      0.1266                 0.2523                 0.2774
 IR Inten    --      1.2150                 0.4742                 2.0748
  Atom  AN      X      Y      Z        X      Y      Z        X      Y      Z
     1  26    -0.09   0.13   0.00    -0.03   0.02  -0.00     0.01  -0.01  -0.00
     2   6    -0.00  -0.01  -0.00    -0.14  -0.13  -0.01    -0.01  -0.03  -0.00
     3   6     0.15   0.14   0.01    -0.11  -0.09  -0.01    -0.03  -0.04  -0.00
     4   6     0.15   0.15   0.00    -0.11  -0.09  -0.00    -0.03  -0.05  -0.00
     5   6    -0.00  -0.01   0.00    -0.14  -0.13   0.00    -0.02  -0.03  -0.00
     6   6    -0.09  -0.10  -0.00    -0.15  -0.15  -0.01    -0.00  -0.02  -0.00
     7   1     0.25   0.26   0.01    -0.13  -0.11  -0.00    -0.05  -0.06  -0.00
     8   1    -0.04  -0.04  -0.00    -0.18  -0.17   0.00    -0.02  -0.04  -0.00
     9   1    -0.22  -0.23  -0.01    -0.21  -0.21  -0.01    -0.00  -0.02  -0.00
    10   1    -0.05  -0.05  -0.00    -0.18  -0.17  -0.01    -0.01  -0.03  -0.00
    11   1     0.25   0.26   0.01    -0.13  -0.11  -0.01    -0.04  -0.06  -0.01
    12   6    -0.01   0.05   0.00     0.08   0.14  -0.00     0.07   0.03  -0.01
    13   6    -0.08  -0.01   0.00     0.13   0.21   0.00     0.01  -0.04   0.00
    14   6    -0.07  -0.02   0.00     0.13   0.21   0.01     0.01  -0.05   0.00
    15   6    -0.00   0.04  -0.01     0.08   0.13   0.00     0.07   0.01   0.01
    16   6     0.02   0.05  -0.01     0.07   0.09  -0.00     0.08   0.06  -0.00
    17   6     0.00  -0.02  -0.01     0.07   0.03   0.00     0.08   0.11   0.00
    18   6     0.01  -0.03  -0.01     0.05  -0.02  -0.00     0.09   0.14  -0.00
    19   1    -0.13  -0.09   0.01     0.20   0.27   0.02    -0.02  -0.08  -0.00
    20   1    -0.14  -0.07   0.00     0.20   0.28   0.00    -0.02  -0.06   0.01
    21   1     0.01   0.05  -0.01     0.11   0.16   0.01     0.09   0.02   0.00
    22  27     0.09  -0.12   0.00     0.01  -0.01   0.00    -0.01   0.02   0.00
    23   6     0.01  -0.00  -0.00     0.02   0.00  -0.00    -0.13  -0.13   0.01
    24   6    -0.12  -0.13   0.00     0.00  -0.01   0.00    -0.12  -0.11   0.01
    25   6    -0.12  -0.14   0.00     0.00  -0.01   0.00    -0.12  -0.11   0.00
    26   6     0.00  -0.00   0.00     0.01   0.00   0.00    -0.13  -0.13  -0.00
    27   6     0.08   0.09  -0.00     0.02   0.01   0.00    -0.14  -0.15   0.01
    28   1     0.19   0.20  -0.01     0.04   0.02   0.00    -0.20  -0.21   0.01
    29   1     0.04   0.03  -0.00     0.02   0.01  -0.00    -0.17  -0.17   0.01
    30   1    -0.20  -0.24   0.01     0.00  -0.01   0.00    -0.15  -0.14   0.01
    31   1    -0.21  -0.24   0.01    -0.00  -0.02   0.00    -0.15  -0.14   0.01
    32   1     0.04   0.02  -0.00     0.02   0.00   0.00    -0.18  -0.18   0.00
    33   6     0.01  -0.05   0.00     0.05  -0.01   0.01     0.09   0.15   0.00
    34   6     0.05  -0.01   0.00    -0.01  -0.09  -0.00     0.11   0.20  -0.01
    35   6     0.05   0.00   0.00    -0.01  -0.10   0.00     0.11   0.19  -0.01
    36   1    -0.00  -0.04  -0.01     0.06  -0.02  -0.00     0.12   0.17  -0.00
    37   1     0.09   0.03   0.00    -0.05  -0.13  -0.01     0.18   0.26  -0.01
    38   1     0.09   0.05   0.01    -0.05  -0.14   0.01     0.18   0.24  -0.03
    39   1     0.01  -0.07  -0.00     0.06  -0.00   0.00     0.11   0.19   0.00
    40   1    -0.01   0.08  -0.00     0.10   0.17  -0.00     0.09   0.05  -0.01
                     13                     14                     15
                      A                      A                      A
 Frequencies --    330.0290               359.1362               360.0122
 Red. masses --      3.8777                 4.1874                 4.7525
 Frc consts  --      0.2488                 0.3182                 0.3629
 IR Inten    --      0.1479                 0.1658                12.9675
  Atom  AN      X      Y      Z        X      Y      Z        X      Y      Z
     1  26     0.00  -0.00  -0.03     0.00   0.00  -0.00     0.01   0.01   0.00
     2   6     0.08   0.08  -0.03     0.09   0.10  -0.05     0.06  -0.03   0.00
     3   6     0.05   0.04  -0.04     0.06   0.06  -0.06    -0.05  -0.14  -0.01
     4   6    -0.05  -0.05  -0.04    -0.06  -0.05  -0.06    -0.05  -0.14   0.01
     5   6    -0.06  -0.07  -0.04    -0.09  -0.10  -0.05     0.07  -0.02   0.00
     6   6     0.01   0.01  -0.04    -0.01  -0.00  -0.06     0.13   0.05   0.01
     7   1    -0.08  -0.08  -0.05    -0.10  -0.08  -0.08    -0.10  -0.20   0.01
     8   1    -0.11  -0.12  -0.04    -0.15  -0.16  -0.06     0.10  -0.02  -0.00
     9   1     0.02   0.01  -0.06    -0.01  -0.01  -0.08     0.18   0.11   0.01
    10   1     0.13   0.13  -0.03     0.14   0.16  -0.05     0.09  -0.04   0.01
    11   1     0.08   0.06  -0.05     0.11   0.10  -0.07    -0.10  -0.20  -0.02
    12   6     0.05   0.16  -0.03     0.10   0.08   0.05     0.02   0.09  -0.01
    13   6     0.01   0.10   0.08     0.06   0.06   0.06    -0.13  -0.08   0.00
    14   6    -0.04  -0.11   0.07    -0.05  -0.07   0.06    -0.13  -0.08  -0.01
    15   6    -0.06  -0.15  -0.03    -0.09  -0.10   0.05     0.03   0.10   0.01
    16   6     0.00   0.01  -0.05    -0.00  -0.01   0.06     0.10   0.17   0.00
    17   6     0.00   0.01   0.06    -0.01  -0.01   0.07     0.06   0.16   0.00
    18   6    -0.05  -0.16   0.04     0.10   0.10   0.06    -0.02   0.09   0.00
    19   1    -0.04  -0.19   0.15    -0.08  -0.11   0.07    -0.21  -0.14  -0.03
    20   1     0.01   0.18   0.16     0.10   0.11   0.08    -0.22  -0.15   0.01
    21   1    -0.07  -0.27  -0.06    -0.15  -0.16   0.05     0.04   0.13   0.01
    22  27     0.00  -0.00   0.03    -0.00  -0.00   0.01    -0.01   0.00   0.00
    23   6     0.07   0.07   0.03    -0.10  -0.11  -0.06     0.08  -0.01  -0.01
    24   6     0.04   0.03   0.04    -0.06  -0.06  -0.07    -0.03  -0.12   0.00
    25   6    -0.03  -0.04   0.04     0.07   0.07  -0.07    -0.01  -0.11  -0.01
    26   6    -0.05  -0.06   0.04     0.09   0.11  -0.07     0.10   0.01  -0.01
    27   6     0.01   0.01   0.04    -0.00  -0.00  -0.07     0.14   0.08  -0.01
    28   1     0.02   0.02   0.05    -0.01  -0.00  -0.09     0.22   0.15  -0.02
    29   1     0.12   0.13   0.03    -0.17  -0.19  -0.06     0.11  -0.01  -0.02
    30   1     0.07   0.06   0.04    -0.11  -0.10  -0.08    -0.08  -0.19   0.01
    31   1    -0.07  -0.07   0.05     0.12   0.11  -0.09    -0.05  -0.17  -0.02
    32   1    -0.09  -0.11   0.04     0.16   0.19  -0.08     0.15   0.04  -0.00
    33   6     0.04   0.16   0.03    -0.11  -0.10   0.07    -0.05   0.06   0.01
    34   6     0.00   0.09  -0.08    -0.05  -0.06   0.06    -0.15  -0.06   0.01
    35   6    -0.03  -0.11  -0.07     0.06   0.07   0.06    -0.14  -0.04   0.02
    36   1    -0.06  -0.29   0.06     0.18   0.17   0.07    -0.02   0.13  -0.00
    37   1    -0.00   0.17  -0.16    -0.08  -0.10   0.08    -0.22  -0.12   0.00
    38   1    -0.04  -0.20  -0.15     0.11   0.13   0.07    -0.20  -0.09   0.03
    39   1     0.05   0.29   0.05    -0.19  -0.17   0.08    -0.06   0.09   0.02
    40   1     0.06   0.28  -0.05     0.16   0.13   0.06     0.03   0.12  -0.01
                     16                     17                     18
                      A                      A                      A
 Frequencies --    376.0942               403.5557               407.6169
 Red. masses --      5.6278                 5.7498                 5.8387
 Frc consts  --      0.4690                 0.5517                 0.5716
 IR Inten    --      0.3106                 7.7981                 3.2525
  Atom  AN      X      Y      Z        X      Y      Z        X      Y      Z
     1  26    -0.06  -0.02  -0.00     0.00  -0.07  -0.00     0.00  -0.00  -0.07
     2   6     0.09   0.04   0.01    -0.05   0.05  -0.00    -0.09  -0.10   0.05
     3   6     0.02  -0.04  -0.00     0.06   0.13   0.01    -0.06  -0.04   0.07
     4   6     0.02  -0.04  -0.00     0.05   0.13  -0.01     0.07   0.06   0.07
     5   6     0.09   0.04  -0.01    -0.05   0.04  -0.00     0.08   0.10   0.06
     6   6     0.13   0.09   0.00    -0.10  -0.02  -0.00    -0.01  -0.00   0.07
     7   1     0.01  -0.06   0.01     0.09   0.19  -0.02     0.10   0.08   0.09
     8   1     0.13   0.07  -0.01    -0.06   0.07   0.01     0.12   0.15   0.07
     9   1     0.19   0.16   0.00    -0.11  -0.04  -0.00    -0.01  -0.00   0.10
    10   1     0.14   0.07   0.01    -0.05   0.07  -0.01    -0.13  -0.14   0.06
    11   1     0.01  -0.05  -0.01     0.10   0.19   0.02    -0.09  -0.06   0.09
    12   6    -0.19   0.03   0.02    -0.05  -0.09  -0.00    -0.07   0.04  -0.11
    13   6    -0.10   0.14   0.00     0.09   0.04  -0.00    -0.05   0.02   0.01
    14   6    -0.11   0.15  -0.00     0.09   0.05   0.01     0.06  -0.02   0.01
    15   6    -0.19   0.03  -0.02    -0.05  -0.09   0.00     0.07  -0.05  -0.11
    16   6    -0.11  -0.01   0.00    -0.06  -0.09   0.00    -0.00  -0.00  -0.13
    17   6     0.12   0.06   0.00     0.04   0.03  -0.00    -0.00  -0.00   0.08
    18   6     0.20   0.02  -0.02     0.07   0.07   0.00     0.02  -0.09   0.08
    19   1    -0.04   0.19   0.02     0.16   0.12   0.01     0.12  -0.04   0.08
    20   1    -0.04   0.19  -0.01     0.17   0.11  -0.01    -0.10   0.05   0.08
    21   1    -0.24   0.04  -0.00    -0.06  -0.12  -0.00     0.17  -0.09  -0.14
    22  27     0.06   0.00  -0.00    -0.07   0.12  -0.00     0.00   0.00   0.14
    23   6    -0.07  -0.04   0.00     0.10  -0.05  -0.00    -0.11  -0.13  -0.08
    24   6    -0.03   0.01  -0.00    -0.06  -0.21   0.02    -0.08  -0.07  -0.09
    25   6    -0.02   0.01  -0.00    -0.06  -0.22  -0.01     0.08   0.08  -0.10
    26   6    -0.06  -0.03  -0.01     0.10  -0.05   0.00     0.10   0.13  -0.09
    27   6    -0.08  -0.07  -0.00     0.18   0.06  -0.00    -0.01  -0.00  -0.10
    28   1    -0.13  -0.12  -0.00     0.23   0.10  -0.01    -0.01  -0.00  -0.14
    29   1    -0.11  -0.07   0.01     0.13  -0.08  -0.01    -0.15  -0.19  -0.08
    30   1    -0.03   0.00  -0.01    -0.12  -0.30   0.04    -0.12  -0.09  -0.12
    31   1    -0.02   0.01  -0.00    -0.12  -0.31  -0.02     0.13   0.10  -0.12
    32   1    -0.09  -0.05  -0.01     0.13  -0.08   0.01     0.14   0.19  -0.10
    33   6     0.19   0.02   0.02     0.07   0.07  -0.01    -0.02   0.09   0.07
    34   6     0.06  -0.17   0.00    -0.04  -0.04  -0.00    -0.03   0.06  -0.05
    35   6     0.06  -0.16   0.00    -0.05  -0.04   0.00     0.03  -0.06  -0.05
    36   1     0.26   0.03  -0.00     0.10   0.11   0.00     0.09  -0.15   0.11
    37   1    -0.04  -0.24  -0.02    -0.13  -0.13   0.01    -0.08   0.10  -0.13
    38   1    -0.03  -0.23   0.03    -0.14  -0.13   0.00     0.08  -0.09  -0.13
    39   1     0.24   0.02   0.00     0.10   0.11  -0.01    -0.10   0.14   0.10
    40   1    -0.23   0.04   0.00    -0.05  -0.12   0.00    -0.17   0.08  -0.15
                     19                     20                     21
                      A                      A                      A
 Frequencies --    445.4094               452.9997               464.9447
 Red. masses --      8.8728                 8.6723                 7.9382
 Frc consts  --      1.0371                 1.0485                 1.0111
 IR Inten    --    171.8350                75.2538                22.8576
  Atom  AN      X      Y      Z        X      Y      Z        X      Y      Z
     1  26    -0.07   0.17   0.01     0.01  -0.01   0.17     0.24   0.16   0.00
     2   6     0.09  -0.05   0.00     0.10   0.12  -0.07    -0.11  -0.07  -0.02
     3   6    -0.06  -0.18  -0.03     0.08   0.07  -0.09    -0.08  -0.02  -0.01
     4   6    -0.07  -0.18   0.01    -0.07  -0.05  -0.09    -0.07  -0.02   0.01
     5   6     0.08  -0.06  -0.01    -0.11  -0.12  -0.08    -0.10  -0.07   0.02
     6   6     0.15   0.05  -0.00    -0.01  -0.00  -0.10    -0.11  -0.11  -0.00
     7   1    -0.09  -0.23   0.03    -0.09  -0.04  -0.13    -0.18  -0.12  -0.01
     8   1     0.09  -0.11  -0.02    -0.11  -0.13  -0.08    -0.21  -0.16   0.02
     9   1     0.15   0.04  -0.00    -0.01  -0.00  -0.14    -0.21  -0.21  -0.00
    10   1     0.10  -0.10   0.01     0.09   0.14  -0.08    -0.21  -0.17  -0.03
    11   1    -0.08  -0.23  -0.05     0.10   0.07  -0.11    -0.18  -0.12   0.00
    12   6     0.00  -0.02   0.02    -0.04  -0.10   0.02    -0.16  -0.10   0.02
    13   6     0.01   0.02  -0.00    -0.01  -0.08  -0.07    -0.08  -0.04   0.01
    14   6     0.01   0.02  -0.00     0.00   0.07  -0.07    -0.08  -0.05  -0.01
    15   6     0.00  -0.01  -0.02     0.04   0.11   0.03    -0.17  -0.10  -0.03
    16   6    -0.03  -0.08   0.00     0.00   0.00   0.01    -0.10  -0.05  -0.00
    17   6    -0.10  -0.24  -0.01     0.00   0.02  -0.19    -0.01   0.01   0.01
    18   6     0.02  -0.19  -0.01    -0.16  -0.06  -0.16     0.04   0.02  -0.00
    19   1    -0.03  -0.03   0.02    -0.05   0.10  -0.14    -0.15  -0.12  -0.00
    20   1    -0.02  -0.04  -0.03     0.04  -0.10  -0.14    -0.14  -0.11   0.00
    21   1     0.00  -0.01  -0.02    -0.03   0.13   0.05    -0.29  -0.21  -0.03
    22  27    -0.12   0.11   0.02     0.02  -0.00   0.17     0.06   0.04  -0.00
    23   6     0.06  -0.04  -0.01    -0.07  -0.08  -0.05    -0.02  -0.02   0.01
    24   6    -0.02  -0.11   0.00    -0.05  -0.04  -0.07    -0.02  -0.01   0.00
    25   6    -0.01  -0.10  -0.02     0.05   0.05  -0.07    -0.02  -0.02  -0.00
    26   6     0.08  -0.02   0.00     0.05   0.08  -0.06    -0.02  -0.02  -0.00
    27   6     0.11   0.04  -0.01    -0.01  -0.01  -0.07    -0.03  -0.03   0.00
    28   1     0.11   0.04  -0.02    -0.01  -0.01  -0.11    -0.05  -0.06   0.00
    29   1     0.08  -0.06  -0.02    -0.06  -0.08  -0.05    -0.05  -0.05   0.01
    30   1    -0.02  -0.11   0.02    -0.07  -0.03  -0.09    -0.05  -0.04   0.00
    31   1    -0.00  -0.11  -0.03     0.05   0.03  -0.09    -0.05  -0.05   0.00
    32   1     0.09  -0.04   0.01     0.04   0.08  -0.06    -0.05  -0.05  -0.00
    33   6     0.05  -0.17  -0.02     0.15   0.08  -0.17     0.03   0.02   0.01
    34   6     0.23   0.04   0.00     0.06   0.05  -0.09    -0.04  -0.06  -0.00
    35   6     0.21   0.03  -0.03    -0.11  -0.06  -0.08    -0.03  -0.07   0.01
    36   1     0.03  -0.24   0.01    -0.26  -0.01  -0.20     0.04   0.02   0.00
    37   1     0.28   0.07   0.02     0.08   0.03  -0.06    -0.10  -0.11  -0.01
    38   1     0.26   0.06  -0.05    -0.14  -0.06  -0.05    -0.09  -0.12   0.02
    39   1     0.08  -0.23  -0.04     0.24   0.04  -0.21     0.03   0.01   0.01
    40   1     0.01  -0.03   0.03     0.03  -0.12   0.04    -0.29  -0.20   0.01
                     22                     23                     24
                      A                      A                      A
 Frequencies --    489.7613               493.5597               506.3764
 Red. masses --      6.4451                 7.3043                 6.9097
 Frc consts  --      0.9109                 1.0483                 1.0439
 IR Inten    --      5.1424                11.3352                 7.4970
  Atom  AN      X      Y      Z        X      Y      Z        X      Y      Z
     1  26    -0.03  -0.03  -0.01    -0.11   0.13  -0.00    -0.01   0.00   0.16
     2   6     0.01   0.01   0.00     0.07  -0.03   0.01     0.06   0.07  -0.04
     3   6     0.01   0.00   0.00    -0.02  -0.10  -0.01     0.05   0.03  -0.06
     4   6     0.01   0.01   0.00    -0.02  -0.10   0.01    -0.05  -0.03  -0.06
     5   6     0.01   0.01  -0.00     0.07  -0.03  -0.01    -0.06  -0.07  -0.05
     6   6     0.01   0.01   0.00     0.11   0.04   0.00     0.00   0.00  -0.07
     7   1     0.03   0.02   0.00     0.01  -0.09   0.03    -0.04   0.00  -0.08
     8   1     0.02   0.02   0.00     0.08  -0.07  -0.02    -0.02  -0.04  -0.05
     9   1     0.01   0.02   0.00     0.09   0.02   0.00     0.00   0.00  -0.10
    10   1     0.02   0.02   0.00     0.08  -0.07   0.02     0.02   0.04  -0.05
    11   1     0.02   0.02   0.00     0.01  -0.09  -0.03     0.04  -0.00  -0.08
    12   6     0.07   0.06  -0.00     0.03  -0.21  -0.00    -0.16  -0.03  -0.20
    13   6    -0.01  -0.01   0.00     0.24  -0.01  -0.02    -0.12  -0.06  -0.07
    14   6    -0.01  -0.02   0.00     0.23  -0.01   0.03     0.13   0.06  -0.07
    15   6     0.06   0.06   0.01     0.02  -0.21   0.00     0.16   0.02  -0.19
    16   6     0.01   0.01   0.00    -0.07  -0.15  -0.00     0.00   0.00  -0.22
    17   6    -0.07  -0.05  -0.00     0.03   0.07  -0.00     0.00   0.00   0.16
    18   6    -0.15  -0.13   0.02    -0.03   0.14   0.01     0.10  -0.02   0.16
    19   1    -0.02  -0.02  -0.01     0.25  -0.01   0.04     0.17   0.03  -0.01
    20   1    -0.02  -0.01   0.01     0.25  -0.01  -0.03    -0.15  -0.03  -0.02
    21   1     0.10   0.10   0.02     0.05  -0.30  -0.02     0.23  -0.13  -0.25
    22  27     0.18   0.17  -0.01     0.07  -0.02  -0.00     0.00   0.00  -0.06
    23   6    -0.07  -0.07   0.02    -0.03   0.00   0.01     0.01   0.02   0.01
    24   6    -0.07  -0.04   0.01    -0.01   0.01  -0.00     0.01   0.00   0.02
    25   6    -0.07  -0.05  -0.00    -0.01   0.01   0.00    -0.01  -0.01   0.02
    26   6    -0.07  -0.07  -0.01    -0.03   0.00  -0.01    -0.02  -0.02   0.01
    27   6    -0.06  -0.08   0.00    -0.04  -0.02   0.00     0.00  -0.00   0.02
    28   1    -0.17  -0.20   0.01    -0.03  -0.02   0.00    -0.00  -0.00   0.03
    29   1    -0.18  -0.18   0.02    -0.04   0.00   0.01    -0.01  -0.00   0.01
    30   1    -0.17  -0.16   0.01    -0.04  -0.01  -0.01     0.00  -0.01   0.03
    31   1    -0.17  -0.16   0.00    -0.04  -0.02   0.01    -0.01   0.01   0.02
    32   1    -0.18  -0.18  -0.00    -0.04   0.00  -0.01    -0.00  -0.01   0.01
    33   6    -0.15  -0.14  -0.01    -0.03   0.15  -0.02    -0.11   0.01   0.16
    34   6    -0.04  -0.05  -0.01    -0.18   0.00  -0.02    -0.07  -0.00   0.03
    35   6    -0.05  -0.05   0.01    -0.18   0.00   0.02     0.08   0.00   0.03
    36   1    -0.31  -0.29   0.01    -0.06   0.21  -0.01     0.19  -0.13   0.21
    37   1    -0.12  -0.14   0.01    -0.22  -0.04  -0.01    -0.11   0.04  -0.04
    38   1    -0.13  -0.14   0.01    -0.23  -0.04   0.02     0.12  -0.03  -0.05
    39   1    -0.30  -0.29   0.01    -0.06   0.20   0.00    -0.22   0.09   0.21
    40   1     0.11   0.09   0.00     0.07  -0.29   0.02    -0.24   0.11  -0.25
                     25                     26                     27
                      A                      A                      A
 Frequencies --    585.4083               592.7580               599.9540
 Red. masses --      3.7483                 3.7333                 3.7020
 Frc consts  --      0.7568                 0.7728                 0.7851
 IR Inten    --      0.3062                 0.7733                 0.0302
  Atom  AN      X      Y      Z        X      Y      Z        X      Y      Z
     1  26    -0.00  -0.00   0.00    -0.00  -0.00  -0.00     0.00  -0.00  -0.00
     2   6     0.00   0.00  -0.00    -0.01  -0.01   0.00     0.01   0.01   0.00
     3   6     0.00   0.00  -0.00     0.00   0.00   0.00    -0.01  -0.01   0.00
     4   6    -0.00  -0.00  -0.00     0.00   0.00  -0.00     0.01   0.01   0.00
     5   6     0.00   0.00  -0.00    -0.00  -0.01  -0.00    -0.01  -0.00   0.00
     6   6    -0.00  -0.00  -0.00     0.01   0.01   0.00    -0.00  -0.00  -0.00
     7   1    -0.00   0.00  -0.00     0.00   0.00  -0.00     0.02   0.02   0.00
     8   1     0.00   0.00  -0.00    -0.01  -0.01  -0.00    -0.01  -0.01   0.00
     9   1    -0.00  -0.00  -0.00     0.01   0.01   0.00    -0.01  -0.01  -0.00
    10   1    -0.00  -0.00  -0.00    -0.01  -0.01   0.00     0.02   0.02   0.00
    11   1     0.00  -0.00  -0.00     0.00   0.01   0.00    -0.02  -0.02   0.00
    12   6     0.00   0.01  -0.01    -0.03  -0.03   0.00     0.05   0.05   0.00
    13   6    -0.01  -0.01  -0.00     0.02   0.01  -0.00    -0.07  -0.08  -0.00
    14   6     0.01   0.01   0.00     0.01   0.01   0.00     0.07   0.08   0.00
    15   6    -0.00  -0.01  -0.01    -0.03  -0.03   0.00    -0.04  -0.05  -0.00
    16   6     0.00   0.00  -0.01     0.03   0.03   0.00    -0.00  -0.00   0.01
    17   6     0.00   0.00   0.02     0.05   0.06  -0.00    -0.00  -0.00  -0.00
    18   6     0.08   0.11  -0.00    -0.03  -0.02  -0.01     0.07   0.08  -0.01
    19   1     0.02   0.01   0.01     0.02   0.01   0.00     0.11   0.12   0.00
    20   1    -0.02  -0.01   0.00     0.02   0.01  -0.01    -0.12  -0.12  -0.01
    21   1    -0.01  -0.03  -0.01    -0.04  -0.04   0.00    -0.08  -0.09  -0.00
    22  27    -0.00  -0.00   0.00    -0.00   0.00   0.00     0.00   0.00   0.00
    23   6    -0.10  -0.08   0.01    -0.15  -0.19   0.00     0.09   0.09  -0.01
    24   6     0.14   0.15   0.00     0.05   0.07  -0.02    -0.14  -0.15   0.01
    25   6    -0.13  -0.15   0.01     0.06   0.08   0.01     0.14   0.15  -0.00
    26   6     0.09   0.08  -0.00    -0.16  -0.19   0.01    -0.09  -0.09  -0.00
    27   6     0.00   0.00  -0.02     0.21   0.23  -0.01     0.00   0.00   0.01
    28   1     0.01   0.01  -0.04     0.37   0.39  -0.01     0.00   0.00   0.03
    29   1    -0.17  -0.15   0.01    -0.27  -0.33  -0.01     0.17   0.15  -0.01
    30   1     0.23   0.26   0.00     0.09   0.14  -0.04    -0.25  -0.27   0.00
    31   1    -0.23  -0.26   0.03     0.10   0.15   0.03     0.25   0.27  -0.02
    32   1     0.16   0.14  -0.00    -0.28  -0.34   0.03    -0.18  -0.16   0.00
    33   6    -0.08  -0.11   0.01    -0.03  -0.02   0.01    -0.07  -0.08  -0.00
    34   6     0.15   0.17  -0.02     0.01   0.00   0.01     0.12   0.14  -0.00
    35   6    -0.15  -0.16  -0.00     0.02   0.01  -0.01    -0.12  -0.14   0.01
    36   1     0.15   0.19  -0.00    -0.06  -0.04  -0.01     0.12   0.17  -0.01
    37   1     0.26   0.28  -0.03     0.01   0.00   0.01     0.22   0.24  -0.01
    38   1    -0.25  -0.28  -0.01     0.02   0.02  -0.01    -0.22  -0.24   0.00
    39   1    -0.15  -0.19   0.01    -0.05  -0.04   0.01    -0.12  -0.16  -0.00
    40   1     0.00   0.02  -0.01    -0.04  -0.05  -0.00     0.08   0.09   0.00
                     28                     29                     30
                      A                      A                      A
 Frequencies --    601.3326               605.2141               605.3126
 Red. masses --      4.0915                 4.1944                 4.2346
 Frc consts  --      0.8717                 0.9052                 0.9142
 IR Inten    --      0.1962                 0.0305                 1.2580
  Atom  AN      X      Y      Z        X      Y      Z        X      Y      Z
     1  26    -0.00  -0.00   0.01     0.00   0.00   0.00     0.00  -0.00  -0.00
     2   6    -0.04  -0.03  -0.00     0.12   0.11   0.01    -0.19  -0.21  -0.01
     3   6     0.05   0.05  -0.00    -0.22  -0.21  -0.01     0.09   0.10   0.02
     4   6    -0.04  -0.04  -0.01     0.23   0.23   0.00     0.04   0.06  -0.01
     5   6     0.02   0.01  -0.00    -0.16  -0.16   0.00    -0.16  -0.19  -0.00
     6   6     0.01   0.01   0.00     0.03   0.03  -0.01     0.22   0.24   0.01
     7   1    -0.06  -0.06  -0.01     0.36   0.36   0.02     0.06   0.10  -0.04
     8   1     0.04   0.02  -0.00    -0.27  -0.23   0.01    -0.24  -0.30  -0.02
     9   1     0.02   0.02   0.01     0.04   0.04  -0.05     0.36   0.38   0.02
    10   1    -0.07  -0.06  -0.00     0.21   0.15   0.02    -0.29  -0.34  -0.01
    11   1     0.07   0.08  -0.00    -0.34  -0.33   0.00     0.13   0.17   0.04
    12   6    -0.14  -0.14  -0.02    -0.03  -0.03  -0.00    -0.01  -0.01  -0.00
    13   6     0.19   0.21   0.00     0.04   0.05  -0.00    -0.01  -0.01  -0.00
    14   6    -0.18  -0.21  -0.01    -0.04  -0.05  -0.00     0.03   0.03   0.01
    15   6     0.13   0.13  -0.01     0.03   0.02   0.00    -0.04  -0.04   0.00
    16   6     0.01   0.01  -0.03     0.01   0.01  -0.00     0.04   0.04   0.01
    17   6     0.01   0.01   0.01     0.01   0.01   0.00     0.04   0.04  -0.00
    18   6     0.04   0.03   0.01     0.00  -0.00   0.00    -0.03  -0.03  -0.00
    19   1    -0.30  -0.33   0.00    -0.06  -0.07  -0.00     0.04   0.05   0.00
    20   1     0.30   0.34   0.02     0.07   0.07   0.00    -0.02  -0.02  -0.01
    21   1     0.19   0.20  -0.00     0.04   0.04   0.00    -0.07  -0.06   0.00
    22  27    -0.00  -0.00  -0.00    -0.00  -0.00  -0.00    -0.00  -0.00   0.00
    23   6     0.04   0.04  -0.00     0.00   0.00  -0.00     0.01   0.02  -0.00
    24   6    -0.05  -0.05   0.00    -0.00  -0.00   0.00    -0.00  -0.01   0.00
    25   6     0.05   0.05  -0.00     0.00  -0.00   0.00    -0.01  -0.01  -0.00
    26   6    -0.03  -0.03   0.00     0.00   0.00   0.00     0.01   0.02   0.00
    27   6    -0.00  -0.00   0.00    -0.00  -0.00   0.00    -0.02  -0.02   0.00
    28   1    -0.01  -0.01   0.01    -0.00  -0.00   0.00    -0.03  -0.03   0.00
    29   1     0.07   0.06  -0.00     0.00   0.00  -0.00     0.02   0.03  -0.00
    30   1    -0.09  -0.10   0.00    -0.00  -0.00   0.00    -0.00  -0.01   0.00
    31   1     0.09   0.10  -0.01     0.00   0.00  -0.00    -0.01  -0.01  -0.00
    32   1    -0.05  -0.05   0.00     0.00   0.00  -0.00     0.03   0.03  -0.00
    33   6    -0.05  -0.04   0.02    -0.01  -0.01   0.00    -0.02  -0.03  -0.00
    34   6     0.05   0.07  -0.00     0.01   0.01   0.00     0.01   0.01   0.00
    35   6    -0.05  -0.07   0.00    -0.00  -0.00  -0.00     0.01   0.01  -0.00
    36   1     0.06   0.04   0.01    -0.00  -0.01   0.00    -0.05  -0.05  -0.00
    37   1     0.10   0.13  -0.02     0.01   0.01  -0.00     0.02   0.01   0.01
    38   1    -0.09  -0.12  -0.01    -0.00  -0.01  -0.00     0.02   0.02  -0.00
    39   1    -0.08  -0.07   0.02    -0.01  -0.01   0.00    -0.04  -0.05   0.00
    40   1    -0.21  -0.22  -0.02    -0.05  -0.05  -0.00    -0.03  -0.02  -0.00
                     31                     32                     33
                      A                      A                      A
 Frequencies --    615.6397               697.5884               820.5268
 Red. masses --      5.1971                 6.2075                 1.2265
 Frc consts  --      1.1606                 1.7798                 0.4865
 IR Inten    --      9.6769                29.0898                 0.3603
  Atom  AN      X      Y      Z        X      Y      Z        X      Y      Z
     1  26    -0.01  -0.00  -0.00     0.01   0.02   0.00     0.00   0.00   0.01
     2   6     0.05   0.05   0.01    -0.00   0.00  -0.01     0.03   0.03   0.01
     3   6    -0.02  -0.02  -0.00     0.00   0.00  -0.00     0.02   0.02  -0.00
     4   6    -0.02  -0.02   0.00     0.00   0.00   0.00    -0.02  -0.02  -0.00
     5   6     0.05   0.05  -0.00    -0.00   0.00   0.01    -0.02  -0.03   0.01
     6   6    -0.05  -0.06  -0.00    -0.01  -0.00   0.00     0.00   0.00  -0.00
     7   1    -0.01  -0.03   0.01    -0.03  -0.03  -0.01     0.09   0.11  -0.00
     8   1     0.07   0.08   0.00    -0.01  -0.01   0.01     0.17   0.17   0.02
     9   1    -0.08  -0.09  -0.00    -0.01  -0.01  -0.00    -0.02  -0.02  -0.02
    10   1     0.07   0.08   0.00    -0.01  -0.01  -0.01    -0.21  -0.21   0.01
    11   1    -0.02  -0.03  -0.01    -0.03  -0.03   0.00    -0.11  -0.13  -0.01
    12   6    -0.14  -0.13   0.00     0.09   0.07   0.00     0.05   0.04  -0.01
    13   6     0.05   0.04  -0.01    -0.03  -0.02   0.01     0.02   0.02   0.00
    14   6     0.06   0.06   0.01    -0.03  -0.02  -0.01    -0.03  -0.03  -0.00
    15   6    -0.16  -0.14   0.00     0.08   0.07   0.01    -0.06  -0.06  -0.01
    16   6     0.21   0.20   0.01    -0.33  -0.32  -0.01     0.01   0.00  -0.00
    17   6     0.22   0.22  -0.01     0.29   0.33  -0.01    -0.00  -0.00   0.00
    18   6    -0.13  -0.13  -0.01    -0.07  -0.07  -0.01     0.00   0.01   0.00
    19   1     0.09   0.07   0.03    -0.03  -0.01  -0.03     0.24   0.24   0.01
    20   1     0.08   0.04  -0.03    -0.04  -0.02   0.02    -0.13  -0.14  -0.01
    21   1    -0.27  -0.23   0.01     0.26   0.24   0.01     0.43   0.45  -0.00
    22  27    -0.02  -0.00   0.00    -0.03  -0.01   0.00    -0.00  -0.00   0.00
    23   6     0.05   0.05  -0.01     0.01   0.01  -0.01    -0.00   0.00  -0.00
    24   6    -0.02  -0.02  -0.00    -0.01  -0.00  -0.00    -0.00   0.00   0.00
    25   6    -0.02  -0.02   0.00    -0.00  -0.00   0.01     0.00  -0.00   0.00
    26   6     0.05   0.05   0.00     0.01   0.00   0.01     0.00  -0.00  -0.00
    27   6    -0.04  -0.06   0.00     0.00  -0.01  -0.00    -0.00   0.00  -0.00
    28   1    -0.10  -0.11   0.00     0.01   0.00  -0.00     0.00   0.00   0.00
    29   1     0.09   0.09  -0.01     0.04   0.03  -0.01     0.00   0.00  -0.00
    30   1    -0.01  -0.02   0.01     0.03   0.03   0.00     0.00   0.00  -0.00
    31   1    -0.01  -0.02  -0.01     0.04   0.03  -0.00     0.00   0.00   0.00
    32   1     0.08   0.09  -0.00     0.04   0.03   0.01     0.00   0.00  -0.00
    33   6    -0.12  -0.13   0.01    -0.07  -0.07   0.02     0.00  -0.00  -0.00
    34   6     0.06   0.04   0.01     0.05   0.01   0.01     0.00   0.00  -0.00
    35   6     0.06   0.04  -0.01     0.05   0.01  -0.02    -0.00   0.00  -0.00
    36   1    -0.25  -0.24  -0.01    -0.24  -0.28  -0.01    -0.02  -0.03   0.00
    37   1     0.10   0.06   0.03     0.06   0.01   0.01    -0.00  -0.01   0.00
    38   1     0.10   0.08  -0.02     0.05   0.01  -0.02    -0.02  -0.01  -0.00
    39   1    -0.23  -0.25   0.02    -0.24  -0.26   0.05    -0.00  -0.00  -0.00
    40   1    -0.24  -0.22  -0.01     0.27   0.21   0.02    -0.34  -0.34  -0.04
                     34                     35                     36
                      A                      A                      A
 Frequencies --    830.5313               836.3288               837.5327
 Red. masses --      1.1730                 1.2883                 5.7401
 Frc consts  --      0.4767                 0.5309                 2.3723
 IR Inten    --      1.0524               102.1740                 0.1489
  Atom  AN      X      Y      Z        X      Y      Z        X      Y      Z
     1  26     0.00   0.00  -0.00     0.01   0.01   0.00     0.00   0.00   0.00
     2   6     0.02   0.01  -0.01    -0.03  -0.03  -0.02    -0.02   0.01   0.01
     3   6     0.00   0.00  -0.00    -0.03  -0.05  -0.00    -0.02   0.01  -0.03
     4   6     0.01   0.01   0.01    -0.03  -0.05   0.00     0.02  -0.02  -0.02
     5   6     0.03   0.03   0.01    -0.03  -0.02   0.01     0.01  -0.01   0.02
     6   6     0.03   0.03   0.00    -0.03   0.00  -0.00    -0.01   0.01   0.02
     7   1    -0.11  -0.11  -0.00     0.30   0.34   0.00     0.02  -0.03  -0.02
     8   1    -0.23  -0.25  -0.02     0.24   0.22   0.02    -0.02   0.00   0.03
     9   1    -0.24  -0.24  -0.01     0.15   0.18   0.01    -0.00   0.01  -0.03
    10   1    -0.15  -0.16  -0.01     0.29   0.28  -0.01     0.05   0.02   0.03
    11   1    -0.06  -0.07  -0.00     0.34   0.37   0.02     0.03   0.08  -0.01
    12   6    -0.03  -0.03   0.00    -0.02  -0.01   0.03     0.02  -0.03  -0.02
    13   6    -0.05  -0.04  -0.01    -0.03  -0.01   0.00     0.02  -0.04   0.05
    14   6    -0.04  -0.04  -0.00    -0.03  -0.01  -0.01    -0.04   0.04   0.05
    15   6    -0.02  -0.02   0.00    -0.01  -0.02  -0.03    -0.03   0.03  -0.04
    16   6     0.02   0.01   0.00     0.03  -0.02   0.00     0.01  -0.01  -0.03
    17   6     0.01  -0.01  -0.00     0.03  -0.02  -0.00     0.01  -0.01   0.12
    18   6     0.00   0.00   0.01     0.01  -0.00   0.03    -0.11   0.07   0.10
    19   1     0.32   0.31   0.01     0.18   0.16   0.03    -0.06   0.04   0.04
    20   1     0.37   0.36   0.02     0.18   0.17  -0.02     0.11   0.00   0.02
    21   1     0.16   0.17   0.01     0.11   0.14  -0.02     0.02  -0.01  -0.06
    22  27     0.00  -0.00   0.00     0.00  -0.00   0.00     0.00  -0.00   0.00
    23   6    -0.00  -0.00   0.01     0.00  -0.00   0.03    -0.11   0.10  -0.10
    24   6     0.00  -0.00  -0.00     0.01  -0.01   0.00    -0.14   0.11   0.19
    25   6     0.00  -0.00  -0.00     0.01  -0.01  -0.01     0.16  -0.12   0.18
    26   6    -0.00  -0.00  -0.01    -0.01   0.00  -0.02     0.10  -0.11  -0.14
    27   6    -0.01   0.00   0.00    -0.02   0.02   0.00    -0.02   0.01  -0.13
    28   1     0.00   0.01  -0.00    -0.01   0.03  -0.01    -0.00   0.03   0.21
    29   1     0.01   0.01   0.01     0.02  -0.00   0.02     0.09  -0.08  -0.19
    30   1     0.00   0.00  -0.01     0.01   0.00  -0.02    -0.19   0.17   0.09
    31   1     0.00   0.01   0.00    -0.00   0.01   0.02     0.20  -0.15   0.12
    32   1     0.01   0.00  -0.00     0.02  -0.01  -0.01    -0.07   0.06  -0.22
    33   6    -0.00   0.00  -0.01    -0.00  -0.00  -0.03     0.12  -0.07   0.07
    34   6    -0.00   0.01  -0.00    -0.01   0.02  -0.00     0.11  -0.12  -0.16
    35   6    -0.00   0.01   0.00    -0.01   0.01   0.01    -0.13   0.12  -0.16
    36   1    -0.03  -0.02   0.01    -0.03  -0.01   0.02     0.11   0.02   0.17
    37   1    -0.01  -0.01   0.01    -0.01  -0.01   0.03     0.14  -0.22  -0.06
    38   1    -0.02  -0.02  -0.01    -0.01  -0.03  -0.02    -0.15   0.20  -0.08
    39   1    -0.01   0.00  -0.01    -0.02   0.00  -0.03    -0.13  -0.01   0.16
    40   1     0.27   0.27   0.02     0.11   0.14   0.03     0.00   0.06  -0.04
                     37                     38                     39
                      A                      A                      A
 Frequencies --    839.1146               846.3200               847.8643
 Red. masses --      3.6194                 4.3890                 1.5200
 Frc consts  --      1.5015                 1.8522                 0.6438
 IR Inten    --     23.8879                 0.1976                 9.3818
  Atom  AN      X      Y      Z        X      Y      Z        X      Y      Z
     1  26    -0.01  -0.01  -0.00     0.00  -0.00  -0.01    -0.00   0.01   0.01
     2   6     0.01   0.00  -0.07     0.12  -0.07  -0.12    -0.03  -0.05  -0.05
     3   6     0.07   0.01  -0.01     0.15  -0.11   0.18     0.06   0.01   0.01
     4   6     0.06   0.01   0.01    -0.16   0.10   0.18     0.06   0.04   0.01
     5   6     0.00  -0.00   0.07    -0.11   0.07  -0.11    -0.01  -0.00   0.03
     6   6    -0.06   0.05  -0.00     0.00   0.01  -0.11    -0.08  -0.02  -0.01
     7   1    -0.28  -0.28  -0.09     0.01   0.38   0.10    -0.35  -0.35  -0.06
     8   1     0.00  -0.08   0.05     0.22   0.04  -0.19     0.08   0.01   0.02
     9   1    -0.02   0.09   0.00    -0.03  -0.02   0.23     0.33   0.38   0.02
    10   1    -0.00  -0.08  -0.06    -0.22  -0.05  -0.21     0.32   0.28  -0.04
    11   1    -0.29  -0.29   0.07     0.02  -0.34   0.10    -0.20  -0.24   0.04
    12   6    -0.01  -0.00   0.12    -0.07   0.05   0.06    -0.01  -0.02   0.01
    13   6    -0.03   0.07   0.02    -0.08   0.10  -0.11    -0.01   0.00  -0.01
    14   6    -0.02   0.07  -0.02     0.09  -0.09  -0.11    -0.01  -0.01  -0.00
    15   6     0.00  -0.00  -0.12     0.07  -0.05   0.07    -0.02  -0.03  -0.01
    16   6     0.09  -0.10   0.00    -0.00  -0.00   0.08     0.02   0.01   0.00
    17   6     0.11  -0.08  -0.01     0.00   0.00   0.01    -0.01  -0.01   0.00
    18   6     0.01  -0.01   0.13    -0.01   0.00   0.00     0.00   0.01  -0.00
    19   1    -0.18  -0.22   0.12     0.17  -0.09  -0.03     0.09   0.06   0.02
    20   1    -0.17  -0.20  -0.13    -0.17   0.09  -0.04     0.03   0.02  -0.03
    21   1    -0.04   0.08  -0.10    -0.15  -0.05   0.11     0.22   0.21  -0.01
    22  27     0.00  -0.00  -0.00    -0.00   0.00   0.00     0.00  -0.00   0.00
    23   6    -0.00  -0.01   0.15    -0.03   0.03  -0.03    -0.00   0.00  -0.07
    24   6     0.07  -0.06   0.02    -0.04   0.03   0.05    -0.04   0.03  -0.01
    25   6     0.06  -0.05  -0.04     0.04  -0.03   0.05    -0.03   0.03   0.02
    26   6    -0.02  -0.00  -0.13     0.03  -0.03  -0.03     0.00   0.00   0.07
    27   6    -0.12   0.11   0.01    -0.00   0.00  -0.03     0.06  -0.06  -0.00
    28   1    -0.09   0.16  -0.01    -0.00   0.00   0.06     0.07  -0.05   0.01
    29   1     0.10  -0.04   0.12     0.02  -0.03  -0.05    -0.04   0.04  -0.06
    30   1    -0.00   0.02  -0.14    -0.05   0.05   0.02     0.01  -0.00   0.07
    31   1    -0.02   0.04   0.12     0.05  -0.04   0.03     0.02  -0.02  -0.07
    32   1     0.11  -0.06  -0.10    -0.02   0.02  -0.06    -0.05   0.05   0.05
    33   6    -0.01  -0.01  -0.13     0.01  -0.00   0.00    -0.00   0.00   0.00
    34   6    -0.06   0.06  -0.02     0.01  -0.01  -0.01     0.00  -0.00   0.00
    35   6    -0.04   0.05   0.03    -0.01   0.01  -0.01     0.00   0.00  -0.00
    36   1    -0.07   0.03   0.10     0.01   0.01   0.01    -0.02  -0.01  -0.01
    37   1    -0.00  -0.03   0.12     0.01  -0.02  -0.00    -0.01  -0.01  -0.00
    38   1     0.00  -0.05  -0.11    -0.00   0.02  -0.00    -0.02  -0.01   0.00
    39   1    -0.07   0.03  -0.11    -0.01  -0.01   0.01    -0.00   0.02   0.01
    40   1    -0.04   0.07   0.10     0.13   0.03   0.12     0.11   0.09   0.03
                     40                     41                     42
                      A                      A                      A
 Frequencies --    849.5883               850.1533               854.2976
 Red. masses --      1.8055                 1.8598                 1.2304
 Frc consts  --      0.7678                 0.7920                 0.5291
 IR Inten    --      1.6055                 8.0158                 6.0311
  Atom  AN      X      Y      Z        X      Y      Z        X      Y      Z
     1  26    -0.00   0.00   0.01     0.00  -0.01   0.01     0.00  -0.00  -0.00
     2   6    -0.03  -0.06   0.07    -0.01  -0.03  -0.13     0.00   0.01   0.02
     3   6    -0.04  -0.01   0.04     0.01  -0.10  -0.01    -0.01   0.01   0.00
     4   6    -0.03   0.09   0.01     0.02  -0.03   0.03    -0.01   0.00  -0.00
     5   6     0.03   0.07  -0.12     0.04   0.06   0.10     0.00  -0.00  -0.02
     6   6     0.07  -0.08  -0.02    -0.06   0.14  -0.01     0.02  -0.01   0.00
     7   1    -0.21  -0.21   0.08    -0.02   0.07  -0.11     0.03   0.03   0.02
     8   1    -0.40  -0.33  -0.13    -0.27  -0.43   0.03    -0.02   0.01  -0.01
     9   1     0.14  -0.02   0.02    -0.42  -0.22  -0.00    -0.01  -0.04  -0.00
    10   1     0.26   0.42   0.03     0.20   0.10  -0.11    -0.05  -0.03   0.02
    11   1     0.22   0.14  -0.09     0.27   0.31   0.12     0.01   0.01  -0.02
    12   6     0.02   0.03  -0.02     0.02   0.03   0.01    -0.00  -0.00   0.01
    13   6     0.02   0.01  -0.01     0.02   0.03   0.00    -0.00   0.01   0.00
    14   6    -0.00  -0.02  -0.01    -0.00   0.01  -0.01     0.00   0.01  -0.00
    15   6    -0.02  -0.03   0.02    -0.01  -0.01  -0.02     0.00   0.00  -0.01
    16   6    -0.01   0.01  -0.00     0.00  -0.01  -0.00     0.01  -0.01   0.00
    17   6    -0.01   0.01   0.00     0.00  -0.00  -0.00    -0.00  -0.02  -0.00
    18   6     0.01   0.00  -0.00     0.00   0.00   0.00     0.02   0.02   0.02
    19   1     0.08   0.09  -0.03    -0.03  -0.03  -0.00    -0.04  -0.05   0.01
    20   1    -0.11  -0.09  -0.00    -0.16  -0.16  -0.03    -0.03  -0.03  -0.01
    21   1     0.18   0.17   0.02     0.05   0.06  -0.02    -0.04  -0.02  -0.01
    22  27     0.00  -0.00   0.00    -0.00   0.00   0.00     0.01   0.00  -0.00
    23   6    -0.00  -0.00   0.06    -0.00   0.00  -0.05    -0.03  -0.03  -0.03
    24   6     0.02  -0.02   0.01    -0.02   0.02  -0.01    -0.04  -0.02  -0.01
    25   6     0.03  -0.03  -0.01    -0.02   0.02   0.01    -0.03  -0.02   0.01
    26   6    -0.00  -0.00  -0.06     0.00   0.00   0.04    -0.03  -0.03   0.03
    27   6    -0.05   0.05  -0.00     0.04  -0.04  -0.00    -0.01  -0.06   0.00
    28   1    -0.04   0.06   0.00     0.05  -0.03   0.00     0.32   0.28  -0.01
    29   1     0.06  -0.01   0.04    -0.03   0.02  -0.04     0.23   0.29  -0.02
    30   1    -0.00   0.03  -0.06     0.01   0.00   0.05     0.24   0.27   0.03
    31   1     0.00   0.02   0.06     0.01  -0.01  -0.04     0.23   0.25  -0.05
    32   1     0.05  -0.02  -0.05    -0.03   0.03   0.03     0.23   0.29  -0.00
    33   6     0.00  -0.00   0.00    -0.00   0.00   0.00     0.01   0.02  -0.02
    34   6     0.00   0.00  -0.00    -0.00   0.00   0.00     0.02   0.03  -0.01
    35   6     0.00   0.00   0.00    -0.00   0.00  -0.00     0.02   0.03   0.00
    36   1    -0.02  -0.05   0.00    -0.01   0.00  -0.00    -0.15  -0.14   0.01
    37   1    -0.01  -0.01  -0.01     0.00   0.01   0.00    -0.20  -0.21   0.03
    38   1    -0.02  -0.02   0.00     0.00   0.00  -0.00    -0.21  -0.22  -0.01
    39   1    -0.00  -0.02   0.00     0.00   0.01   0.00    -0.14  -0.12  -0.00
    40   1    -0.20  -0.20  -0.04    -0.24  -0.21  -0.01    -0.00   0.01   0.01
                     43                     44                     45
                      A                      A                      A
 Frequencies --    857.6699               859.7598               866.0266
 Red. masses --      3.7820                 5.1465                 4.6255
 Frc consts  --      1.6391                 2.2414                 2.0440
 IR Inten    --     39.1030                 0.0503                 0.3981
  Atom  AN      X      Y      Z        X      Y      Z        X      Y      Z
     1  26     0.00  -0.01   0.00     0.00   0.00  -0.00     0.00  -0.00  -0.00
     2   6     0.00   0.01   0.11     0.07  -0.05  -0.08     0.03  -0.02  -0.03
     3   6    -0.06   0.03   0.02     0.09  -0.08   0.12     0.04  -0.04   0.05
     4   6    -0.06   0.03  -0.02    -0.10   0.08   0.12    -0.04   0.03   0.05
     5   6     0.01   0.02  -0.11    -0.07   0.05  -0.08    -0.03   0.02  -0.04
     6   6     0.12  -0.08   0.00     0.00  -0.00  -0.07     0.00   0.00  -0.03
     7   1     0.11   0.08   0.13    -0.06   0.18   0.07    -0.02   0.09   0.03
     8   1    -0.19  -0.03  -0.09     0.11  -0.02  -0.14     0.06  -0.00  -0.06
     9   1    -0.01  -0.21  -0.00     0.01   0.00   0.17    -0.01  -0.01   0.08
    10   1    -0.18  -0.02   0.08    -0.10   0.03  -0.14    -0.06   0.00  -0.06
    11   1     0.13   0.09  -0.12     0.05  -0.19   0.06     0.03  -0.08   0.03
    12   6    -0.00  -0.00   0.14     0.09  -0.08  -0.08     0.06  -0.06  -0.06
    13   6    -0.04   0.06   0.02     0.11  -0.13   0.16     0.09  -0.10   0.11
    14   6    -0.04   0.06  -0.02    -0.13   0.13   0.16    -0.09   0.10   0.11
    15   6     0.00   0.00  -0.13    -0.08   0.09  -0.09    -0.06   0.06  -0.06
    16   6     0.09  -0.11   0.00     0.00  -0.00  -0.10     0.00   0.00  -0.08
    17   6     0.12  -0.08  -0.00     0.00  -0.00   0.06    -0.00   0.00  -0.10
    18   6    -0.01  -0.01   0.12    -0.06   0.04   0.05     0.10  -0.05  -0.08
    19   1    -0.07  -0.12   0.13    -0.25   0.11   0.06    -0.24   0.04   0.03
    20   1    -0.07  -0.12  -0.14     0.29  -0.07   0.06     0.22  -0.06   0.04
    21   1    -0.02   0.10  -0.11     0.06  -0.08  -0.16     0.06  -0.04  -0.11
    22  27    -0.00  -0.00   0.00     0.00   0.00  -0.00     0.00   0.00   0.00
    23   6     0.01   0.02  -0.13     0.06  -0.05   0.07    -0.07   0.04  -0.07
    24   6    -0.04   0.07  -0.02     0.08  -0.07  -0.10    -0.08   0.08   0.11
    25   6    -0.04   0.07   0.02    -0.08   0.07  -0.10     0.09  -0.07   0.11
    26   6     0.02   0.02   0.13    -0.06   0.05   0.08     0.06  -0.05  -0.08
    27   6     0.13  -0.09  -0.00     0.00  -0.00   0.06    -0.00   0.00  -0.06
    28   1     0.01  -0.23   0.01     0.01  -0.00  -0.14     0.00   0.01   0.16
    29   1    -0.24  -0.08  -0.10    -0.05   0.07   0.12     0.09  -0.04  -0.13
    30   1    -0.11  -0.18   0.14     0.09  -0.12  -0.05    -0.07   0.16   0.05
    31   1    -0.10  -0.18  -0.13    -0.08   0.13  -0.06     0.08  -0.15   0.06
    32   1    -0.23  -0.07   0.10     0.06  -0.05   0.13    -0.08   0.05  -0.14
    33   6    -0.01  -0.01  -0.12     0.06  -0.03   0.05    -0.11   0.04  -0.08
    34   6    -0.06   0.03  -0.01     0.07  -0.06  -0.09    -0.13   0.10   0.14
    35   6    -0.06   0.03   0.01    -0.08   0.06  -0.08     0.13  -0.10   0.14
    36   1     0.00   0.14   0.09     0.11   0.04   0.09    -0.23  -0.12  -0.15
    37   1     0.11   0.06   0.12     0.08  -0.12  -0.03    -0.11   0.24   0.04
    38   1     0.11   0.06  -0.12    -0.09   0.10  -0.03     0.13  -0.21   0.04
    39   1    -0.01   0.13  -0.10    -0.12  -0.03   0.10     0.25   0.13  -0.17
    40   1    -0.03   0.08   0.11    -0.06   0.08  -0.16    -0.04   0.06  -0.12
                     46                     47                     48
                      A                      A                      A
 Frequencies --    871.6586               876.5004               881.4205
 Red. masses --      1.2233                 1.2944                 1.2586
 Frc consts  --      0.5476                 0.5859                 0.5761
 IR Inten    --    150.9009                 1.9192                 4.1601
  Atom  AN      X      Y      Z        X      Y      Z        X      Y      Z
     1  26    -0.00   0.00   0.00     0.00  -0.00  -0.00     0.01  -0.00  -0.00
     2   6    -0.00  -0.00   0.00     0.00   0.00   0.00     0.00   0.01   0.00
     3   6    -0.00   0.00  -0.00    -0.00   0.00  -0.00    -0.01  -0.01   0.00
     4   6     0.00   0.00  -0.00    -0.00  -0.00  -0.00    -0.01  -0.01  -0.00
     5   6     0.00   0.00  -0.00     0.00   0.00  -0.00     0.00   0.01  -0.00
     6   6     0.00  -0.00  -0.00     0.01   0.00   0.00     0.01   0.00   0.00
     7   1    -0.01  -0.01   0.00     0.03   0.03   0.00     0.06   0.07   0.00
     8   1    -0.00  -0.00  -0.00    -0.01   0.00   0.00    -0.03  -0.01  -0.00
     9   1     0.01   0.00  -0.00    -0.02  -0.03  -0.00    -0.06  -0.07  -0.00
    10   1     0.01   0.01   0.00    -0.02  -0.01   0.00    -0.05  -0.02  -0.00
    11   1    -0.00  -0.00  -0.00     0.01   0.02   0.00     0.05   0.06   0.00
    12   6     0.00   0.00   0.01    -0.02  -0.01   0.00    -0.06  -0.05  -0.01
    13   6    -0.01   0.00   0.00     0.01   0.01  -0.01     0.04   0.03  -0.01
    14   6    -0.01  -0.00  -0.00     0.02   0.01  -0.00     0.04   0.04   0.01
    15   6     0.00   0.00  -0.01    -0.01  -0.02   0.01    -0.06  -0.05   0.01
    16   6     0.00  -0.01   0.00    -0.00   0.01   0.00     0.00   0.02  -0.00
    17   6     0.02   0.01  -0.00    -0.01   0.00   0.01    -0.03   0.00  -0.00
    18   6    -0.03  -0.03  -0.00     0.04   0.06   0.00    -0.01  -0.01  -0.03
    19   1     0.04   0.04   0.01    -0.10  -0.12  -0.00    -0.29  -0.28  -0.00
    20   1     0.02   0.02  -0.01    -0.08  -0.06  -0.00    -0.24  -0.23  -0.01
    21   1    -0.00   0.00  -0.01     0.09   0.11   0.01     0.37   0.38   0.01
    22  27     0.01   0.02  -0.00     0.00   0.00   0.00     0.00   0.00  -0.00
    23   6    -0.01  -0.01  -0.00    -0.02  -0.03   0.01     0.01   0.01   0.01
    24   6    -0.03  -0.03   0.00    -0.01  -0.03  -0.01     0.01   0.01   0.00
    25   6    -0.03  -0.04   0.00     0.01   0.02  -0.01    -0.00  -0.01   0.00
    26   6    -0.01  -0.02   0.00     0.02   0.03   0.00    -0.01  -0.01  -0.01
    27   6    -0.01  -0.01   0.00    -0.00   0.00   0.00    -0.01   0.01  -0.00
    28   1     0.07   0.07  -0.00    -0.01  -0.01  -0.02    -0.01   0.01   0.00
    29   1     0.12   0.12  -0.00     0.18   0.20   0.02    -0.07  -0.09   0.00
    30   1     0.22   0.25   0.00     0.13   0.14  -0.01    -0.05  -0.05  -0.01
    31   1     0.22   0.26  -0.02    -0.10  -0.10   0.00     0.05   0.06   0.01
    32   1     0.12   0.13  -0.01    -0.17  -0.19   0.03     0.09   0.09  -0.02
    33   6    -0.02  -0.02   0.01    -0.04  -0.07   0.02     0.01   0.02   0.02
    34   6    -0.04  -0.04   0.01    -0.01  -0.06  -0.02     0.01   0.00   0.01
    35   6    -0.05  -0.05  -0.00     0.00   0.04  -0.03     0.00  -0.02   0.00
    36   1     0.22   0.25  -0.00    -0.31  -0.36   0.01     0.10   0.10  -0.03
    37   1     0.33   0.34  -0.03     0.27   0.22  -0.04    -0.06  -0.03  -0.02
    38   1     0.37   0.38  -0.00    -0.20  -0.14  -0.00     0.08   0.09   0.03
    39   1     0.16   0.18  -0.01     0.36   0.39  -0.01    -0.08  -0.10   0.03
    40   1    -0.02  -0.01   0.01     0.13   0.13   0.01     0.39   0.38   0.02
                     49                     50                     51
                      A                      A                      A
 Frequencies --    883.6967               892.3480               913.1286
 Red. masses --      1.2426                 1.2420                 1.2165
 Frc consts  --      0.5717                 0.5827                 0.5976
 IR Inten    --      9.6836                 0.7525                 0.1694
  Atom  AN      X      Y      Z        X      Y      Z        X      Y      Z
     1  26     0.00   0.00   0.00    -0.00   0.00  -0.00    -0.00   0.00  -0.00
     2   6    -0.00  -0.00  -0.00    -0.00  -0.00  -0.00    -0.01  -0.01  -0.00
     3   6     0.00  -0.00  -0.00     0.00   0.00  -0.00     0.02   0.02  -0.00
     4   6     0.00  -0.00  -0.00     0.00  -0.00   0.00    -0.02  -0.02  -0.00
     5   6     0.00  -0.00   0.00    -0.00  -0.00   0.00     0.01   0.01   0.00
     6   6    -0.00   0.00   0.00    -0.00  -0.00   0.00    -0.00  -0.00   0.00
     7   1     0.00   0.00  -0.00    -0.00  -0.00   0.00     0.12   0.13   0.01
     8   1     0.00  -0.00   0.00     0.00   0.00   0.00    -0.06  -0.07  -0.00
     9   1    -0.00   0.00  -0.00     0.00   0.00   0.00     0.00   0.00   0.00
    10   1     0.00   0.00  -0.00     0.00   0.00   0.00     0.07   0.07   0.00
    11   1     0.00   0.00   0.00    -0.01  -0.01  -0.00    -0.12  -0.13  -0.00
    12   6     0.00   0.00  -0.00     0.00   0.00   0.00     0.02   0.04   0.01
    13   6     0.00  -0.00  -0.00    -0.00  -0.00  -0.00    -0.07  -0.05  -0.02
    14   6    -0.00  -0.00  -0.00     0.00  -0.00  -0.00     0.06   0.05  -0.01
    15   6    -0.00   0.00   0.00     0.00   0.00   0.00    -0.01  -0.04   0.00
    16   6    -0.00  -0.00  -0.00     0.00  -0.00   0.00     0.00  -0.00   0.02
    17   6     0.01   0.01   0.00     0.00  -0.00   0.00    -0.00  -0.00   0.00
    18   6    -0.01  -0.01  -0.00     0.02   0.04   0.00     0.00   0.01   0.00
    19   1     0.01   0.01  -0.01     0.01   0.01  -0.00    -0.40  -0.42  -0.01
    20   1    -0.00   0.00   0.00     0.03   0.03   0.00     0.43   0.44   0.02
    21   1     0.00   0.00   0.00    -0.04  -0.03   0.00     0.17   0.19   0.02
    22  27    -0.00   0.01  -0.00     0.00   0.00   0.01    -0.00   0.00  -0.00
    23   6    -0.02  -0.03   0.00     0.05   0.05  -0.00    -0.00  -0.00  -0.00
    24   6     0.05   0.05  -0.00     0.03   0.03  -0.01     0.00  -0.00  -0.00
    25   6     0.05   0.05  -0.00    -0.03  -0.03  -0.00     0.00   0.00  -0.00
    26   6    -0.02  -0.02   0.00    -0.05  -0.05  -0.00     0.00   0.00   0.00
    27   6    -0.06  -0.07   0.00     0.00   0.00  -0.00     0.00  -0.00   0.00
    28   1     0.46   0.46  -0.02    -0.00  -0.00  -0.02     0.01   0.00  -0.00
    29   1     0.15   0.15   0.00    -0.35  -0.37  -0.01     0.01   0.01   0.00
    30   1    -0.30  -0.35  -0.00    -0.21  -0.24  -0.01    -0.00  -0.00   0.00
    31   1    -0.29  -0.34   0.03     0.22   0.26  -0.03    -0.01  -0.01  -0.00
    32   1     0.15   0.15  -0.01     0.36   0.38  -0.04    -0.00  -0.00   0.00
    33   6    -0.01  -0.02   0.01    -0.02  -0.03   0.00     0.01   0.01  -0.00
    34   6    -0.00  -0.01   0.00    -0.01  -0.02  -0.01    -0.00  -0.00  -0.00
    35   6    -0.00  -0.01  -0.00     0.00   0.02  -0.01    -0.01  -0.00   0.00
    36   1     0.09   0.08   0.00    -0.20  -0.22   0.00    -0.03  -0.03   0.00
    37   1     0.08   0.07  -0.00     0.14   0.12  -0.02     0.02   0.02  -0.00
    38   1     0.07   0.06  -0.01    -0.11  -0.09  -0.01     0.04   0.05   0.00
    39   1     0.10   0.09  -0.01     0.20   0.20  -0.02    -0.04  -0.05   0.00
    40   1    -0.00  -0.00  -0.00    -0.03  -0.03   0.00    -0.22  -0.23  -0.01
                     52                     53                     54
                      A                      A                      A
 Frequencies --    913.6980               916.1981               921.1369
 Red. masses --      1.2131                 1.2075                 1.2569
 Frc consts  --      0.5967                 0.5972                 0.6284
 IR Inten    --      0.0416                 0.6743                 9.4562
  Atom  AN      X      Y      Z        X      Y      Z        X      Y      Z
     1  26    -0.00   0.00   0.00     0.00   0.00  -0.00     0.00   0.00   0.00
     2   6     0.05   0.03  -0.00     0.03   0.05  -0.01    -0.00  -0.00   0.00
     3   6    -0.05  -0.06   0.01     0.00  -0.02  -0.01     0.00   0.00   0.00
     4   6     0.05   0.06   0.02    -0.01  -0.04   0.01     0.00   0.00  -0.00
     5   6    -0.04  -0.01  -0.00     0.04   0.05   0.02    -0.00  -0.00  -0.00
     6   6    -0.01  -0.01  -0.02    -0.07  -0.05  -0.00     0.00   0.00  -0.00
     7   1    -0.38  -0.40  -0.02     0.18   0.19   0.00    -0.01  -0.00  -0.00
     8   1     0.19   0.20   0.00    -0.36  -0.38  -0.01     0.01   0.01   0.00
     9   1     0.07   0.07   0.01     0.46   0.48   0.02    -0.02  -0.02  -0.00
    10   1    -0.28  -0.29  -0.01    -0.29  -0.31  -0.01     0.01   0.01  -0.00
    11   1     0.41   0.43   0.01     0.07   0.08   0.01    -0.00  -0.00   0.00
    12   6     0.00   0.01   0.00     0.00  -0.00  -0.00     0.00   0.01  -0.00
    13   6    -0.02  -0.01  -0.01     0.00   0.00   0.00    -0.01  -0.01  -0.00
    14   6     0.02   0.01  -0.01    -0.00  -0.00  -0.00     0.01   0.00  -0.00
    15   6    -0.00  -0.01   0.00     0.00   0.00   0.00    -0.00  -0.01   0.01
    16   6    -0.00  -0.00   0.01    -0.00   0.00  -0.00    -0.01  -0.01   0.00
    17   6     0.00  -0.00   0.00     0.00  -0.00   0.00     0.02   0.02   0.00
    18   6     0.00   0.00   0.00    -0.00  -0.00   0.00    -0.06  -0.06   0.00
    19   1    -0.11  -0.12  -0.00     0.01   0.02  -0.00    -0.05  -0.04  -0.01
    20   1     0.12   0.13   0.01    -0.01  -0.01   0.00     0.05   0.05   0.01
    21   1     0.05   0.06   0.01    -0.00  -0.01   0.00     0.05   0.05   0.01
    22  27    -0.00   0.00   0.00     0.00  -0.00   0.00     0.01  -0.00   0.00
    23   6    -0.00  -0.00  -0.00    -0.00   0.00   0.00     0.00   0.00   0.00
    24   6     0.00   0.00   0.00    -0.00  -0.00  -0.00    -0.00  -0.01  -0.00
    25   6     0.00   0.00  -0.00    -0.00  -0.00   0.00    -0.01  -0.01   0.00
    26   6    -0.00  -0.00   0.00    -0.00  -0.00  -0.00    -0.00   0.00  -0.00
    27   6     0.00  -0.00   0.00    -0.00   0.00  -0.00     0.00   0.00   0.00
    28   1     0.00   0.00  -0.00    -0.00  -0.00   0.00    -0.03  -0.03   0.00
    29   1     0.00   0.00  -0.00    -0.00   0.00   0.00    -0.02  -0.01   0.00
    30   1    -0.00  -0.00   0.00     0.00   0.00  -0.00     0.03   0.04  -0.01
    31   1    -0.00  -0.00  -0.00     0.00   0.00   0.00     0.04   0.05   0.01
    32   1     0.00   0.00   0.00     0.00   0.00  -0.00    -0.01   0.00  -0.00
    33   6     0.00   0.00  -0.00    -0.00  -0.00  -0.00    -0.06  -0.06   0.01
    34   6    -0.00  -0.00  -0.00     0.00   0.00  -0.00     0.04   0.04   0.01
    35   6    -0.00  -0.00  -0.00     0.00   0.00  -0.00     0.04   0.04  -0.01
    36   1    -0.01  -0.01   0.00     0.01   0.02   0.00     0.38   0.44   0.00
    37   1     0.01   0.01   0.00    -0.01  -0.01   0.00    -0.24  -0.25   0.04
    38   1     0.01   0.01   0.00    -0.01  -0.01  -0.00    -0.26  -0.28  -0.02
    39   1    -0.01  -0.01   0.00     0.02   0.02  -0.00     0.40   0.43  -0.04
    40   1    -0.06  -0.06   0.00     0.01   0.01  -0.00    -0.03  -0.01  -0.01
                     55                     56                     57
                      A                      A                      A
 Frequencies --    935.3510               951.0366               952.9781
 Red. masses --      3.1519                 1.2513                 1.2508
 Frc consts  --      1.6247                 0.6668                 0.6693
 IR Inten    --      5.3262                 0.0042                 0.1433
  Atom  AN      X      Y      Z        X      Y      Z        X      Y      Z
     1  26     0.00   0.01   0.00     0.00  -0.00  -0.00     0.00   0.00   0.00
     2   6     0.00  -0.00  -0.01    -0.00  -0.00   0.00     0.00  -0.00  -0.00
     3   6     0.00  -0.00  -0.00     0.00   0.00   0.00     0.00  -0.00  -0.00
     4   6     0.00  -0.00   0.00    -0.00  -0.00  -0.00     0.00   0.00   0.00
     5   6     0.00  -0.00   0.01    -0.00   0.00  -0.00    -0.00  -0.00   0.00
     6   6    -0.01   0.01   0.00     0.00   0.00  -0.00    -0.00   0.00   0.00
     7   1    -0.01  -0.00  -0.02     0.00   0.00   0.00    -0.00  -0.00  -0.00
     8   1     0.03   0.00   0.00    -0.00   0.00   0.00     0.00   0.00   0.00
     9   1    -0.01   0.01   0.00    -0.00  -0.00  -0.00    -0.00  -0.00   0.00
    10   1     0.03   0.00  -0.00     0.00   0.00  -0.00     0.00   0.00  -0.00
    11   1    -0.01  -0.00   0.02    -0.00  -0.00   0.00    -0.00   0.00   0.00
    12   6    -0.04   0.02  -0.21     0.00  -0.00   0.00    -0.00   0.00  -0.01
    13   6     0.05  -0.03   0.00     0.00  -0.00  -0.00     0.00  -0.00   0.00
    14   6     0.05  -0.03   0.00    -0.00   0.00   0.00     0.00  -0.00  -0.00
    15   6    -0.05   0.02   0.21    -0.00  -0.00   0.00    -0.00   0.00   0.01
    16   6    -0.04   0.02  -0.00     0.00   0.00  -0.00    -0.00   0.00   0.00
    17   6     0.06  -0.03  -0.00    -0.00  -0.00  -0.02     0.00  -0.00   0.00
    18   6     0.04  -0.03   0.20    -0.02  -0.04  -0.00     0.00   0.01   0.01
    19   1    -0.15   0.08  -0.31    -0.01  -0.00  -0.00    -0.01   0.00  -0.01
    20   1    -0.17   0.07   0.30     0.01   0.00  -0.00    -0.01   0.00   0.01
    21   1    -0.09   0.13   0.25     0.02   0.01  -0.00    -0.01   0.00   0.01
    22  27     0.00  -0.00  -0.00    -0.00   0.00   0.00     0.00   0.00  -0.00
    23   6    -0.00   0.01  -0.02    -0.02  -0.01   0.00    -0.06  -0.07  -0.00
    24   6    -0.01   0.00   0.00     0.03   0.03   0.00     0.03   0.05  -0.01
    25   6    -0.01   0.00  -0.00    -0.03  -0.04   0.00    -0.02  -0.00   0.01
    26   6     0.00   0.01   0.02     0.03   0.02  -0.00    -0.02  -0.04   0.01
    27   6     0.01  -0.02   0.00    -0.01  -0.01  -0.01     0.06   0.06  -0.01
    28   1     0.07   0.04  -0.00     0.04   0.04  -0.01    -0.38  -0.38  -0.00
    29   1    -0.08  -0.03  -0.01     0.09   0.10   0.00     0.43   0.45   0.00
    30   1     0.04   0.01   0.04    -0.17  -0.20   0.00    -0.28  -0.31  -0.02
    31   1     0.04   0.02  -0.04     0.20   0.23  -0.02     0.05   0.08   0.02
    32   1    -0.09  -0.04   0.01    -0.15  -0.16   0.01     0.22   0.20  -0.01
    33   6     0.03  -0.03  -0.20     0.02   0.04  -0.00    -0.00  -0.01  -0.01
    34   6    -0.05   0.03  -0.01    -0.05  -0.06   0.01     0.01   0.01   0.00
    35   6    -0.05   0.03   0.01     0.05   0.06   0.01    -0.01  -0.01  -0.00
    36   1     0.10  -0.06   0.23     0.20   0.20  -0.00    -0.03  -0.02   0.01
    37   1     0.16  -0.06   0.27     0.38   0.38  -0.02    -0.06  -0.08   0.02
    38   1     0.15  -0.06  -0.28    -0.37  -0.37   0.01     0.08   0.06  -0.03
    39   1     0.08  -0.08  -0.23    -0.22  -0.21   0.03     0.05   0.04  -0.02
    40   1    -0.07   0.15  -0.25     0.00  -0.00   0.00    -0.00   0.01  -0.01
                     58                     59                     60
                      A                      A                      A
 Frequencies --    953.9003              1018.8848              1019.9657
 Red. masses --      1.2394                 1.5055                 1.5042
 Frc consts  --      0.6645                 0.9208                 0.9220
 IR Inten    --      0.0348                 7.1607                19.8286
  Atom  AN      X      Y      Z        X      Y      Z        X      Y      Z
     1  26    -0.00  -0.00   0.00     0.00  -0.00   0.00    -0.00  -0.00   0.01
     2   6     0.00   0.00   0.00     0.03  -0.03   0.05     0.05  -0.03  -0.10
     3   6    -0.00  -0.00  -0.00    -0.03   0.04  -0.08    -0.06   0.07   0.00
     4   6     0.00   0.00   0.00    -0.03   0.04   0.08     0.06  -0.07   0.00
     5   6     0.00   0.00  -0.00     0.03  -0.03  -0.05    -0.05   0.03  -0.10
     6   6    -0.00  -0.00   0.00    -0.09   0.07  -0.00    -0.00  -0.00   0.06
     7   1    -0.00  -0.00   0.00     0.08  -0.08   0.32     0.24  -0.25   0.35
     8   1    -0.00  -0.00  -0.00     0.37  -0.35  -0.20    -0.17   0.15  -0.05
     9   1     0.00   0.00   0.00    -0.09   0.07   0.00    -0.01  -0.01   0.59
    10   1    -0.00  -0.00   0.00     0.36  -0.36   0.20     0.17  -0.15  -0.05
    11   1     0.00   0.00  -0.00     0.09  -0.07  -0.32    -0.25   0.24   0.36
    12   6     0.00  -0.00   0.00    -0.01   0.01  -0.01    -0.00   0.01   0.00
    13   6    -0.00   0.00   0.00     0.01  -0.01   0.03     0.00  -0.00  -0.00
    14   6    -0.00  -0.00  -0.00     0.01  -0.01  -0.03    -0.00   0.00  -0.00
    15   6     0.00   0.00  -0.01    -0.01   0.01   0.01     0.00  -0.01   0.00
    16   6     0.00  -0.00   0.00     0.02  -0.03  -0.00    -0.00   0.00  -0.00
    17   6    -0.00   0.00   0.01     0.02  -0.02  -0.00    -0.00   0.00  -0.00
    18   6     0.01   0.02  -0.01    -0.01   0.01  -0.02     0.00  -0.00   0.00
    19   1     0.01  -0.00   0.01    -0.03   0.01  -0.08    -0.01   0.02  -0.03
    20   1     0.00  -0.00  -0.01    -0.03   0.01   0.08     0.01  -0.02  -0.03
    21   1    -0.00  -0.01  -0.01    -0.10   0.11   0.05     0.04  -0.01  -0.00
    22  27    -0.00  -0.00  -0.00    -0.00   0.00  -0.00     0.00  -0.00  -0.00
    23   6    -0.02   0.00   0.01     0.00  -0.00  -0.00    -0.00  -0.00  -0.00
    24   6     0.04   0.03   0.01    -0.00   0.00   0.00     0.00   0.00  -0.00
    25   6    -0.05  -0.06   0.00    -0.00   0.00  -0.00    -0.00  -0.00   0.00
    26   6     0.05   0.05  -0.00     0.00  -0.00   0.00     0.00   0.00  -0.00
    27   6    -0.03  -0.03  -0.01    -0.00   0.00   0.00     0.00  -0.00   0.00
    28   1     0.19   0.19  -0.03    -0.00   0.00  -0.00     0.00  -0.00   0.00
    29   1     0.02   0.06   0.01     0.01  -0.01  -0.00     0.00   0.00  -0.00
    30   1    -0.23  -0.28   0.02    -0.00  -0.00   0.01     0.00  -0.00   0.00
    31   1     0.35   0.40  -0.03     0.00  -0.00  -0.01    -0.00   0.00   0.00
    32   1    -0.34  -0.39   0.04     0.01  -0.01   0.00    -0.00   0.00  -0.00
    33   6    -0.01  -0.02   0.01    -0.01   0.01   0.02    -0.00   0.00   0.00
    34   6     0.03   0.03  -0.00     0.01  -0.01  -0.02     0.00   0.00   0.00
    35   6    -0.02  -0.03  -0.00     0.01  -0.00   0.02    -0.00   0.00  -0.00
    36   1    -0.12  -0.12  -0.01    -0.09   0.08  -0.05     0.01  -0.00   0.00
    37   1    -0.21  -0.20  -0.00    -0.02   0.02  -0.07    -0.00  -0.00   0.00
    38   1     0.19   0.20   0.00    -0.02   0.02   0.07    -0.00   0.00   0.00
    39   1     0.12   0.11  -0.01    -0.09   0.08   0.05    -0.00   0.00   0.00
    40   1     0.00  -0.00   0.00    -0.10   0.12  -0.05    -0.04   0.01  -0.00
                     61                     62                     63
                      A                      A                      A
 Frequencies --   1025.0315              1027.1485              1029.6718
 Red. masses --      1.5177                 1.4998                 1.4954
 Frc consts  --      0.9395                 0.9323                 0.9341
 IR Inten    --     23.5135                14.5022                21.3868
  Atom  AN      X      Y      Z        X      Y      Z        X      Y      Z
     1  26     0.01  -0.01   0.00    -0.00  -0.00  -0.00     0.00  -0.00   0.00
     2   6     0.01  -0.01   0.02    -0.00   0.00   0.00     0.00  -0.00   0.00
     3   6    -0.01   0.02  -0.03     0.00  -0.00   0.00    -0.00   0.00  -0.00
     4   6    -0.01   0.01   0.03    -0.00   0.00  -0.00    -0.00   0.00   0.00
     5   6     0.01  -0.01  -0.02     0.00  -0.00   0.00     0.00  -0.00  -0.00
     6   6    -0.03   0.03  -0.00     0.00  -0.00   0.00    -0.00   0.00   0.00
     7   1     0.04  -0.02   0.12    -0.00   0.00  -0.00     0.00  -0.00   0.01
     8   1     0.14  -0.13  -0.08     0.00  -0.00  -0.00     0.01  -0.01  -0.01
     9   1    -0.04   0.02   0.00     0.00  -0.00   0.00    -0.00   0.00   0.00
    10   1     0.13  -0.14   0.08    -0.00   0.00  -0.00     0.01  -0.01   0.01
    11   1     0.04  -0.02  -0.12     0.00  -0.00  -0.00     0.00  -0.00  -0.01
    12   6     0.02  -0.02   0.02     0.00  -0.00   0.00     0.00  -0.00   0.00
    13   6    -0.03   0.02  -0.06    -0.00   0.00   0.00    -0.00   0.00  -0.01
    14   6    -0.03   0.02   0.06     0.00  -0.00   0.00    -0.01   0.00   0.01
    15   6     0.02  -0.02  -0.02    -0.00   0.00   0.00     0.00  -0.00  -0.00
    16   6    -0.06   0.07   0.00     0.00   0.00  -0.00    -0.01   0.01   0.00
    17   6    -0.06   0.06   0.00    -0.00   0.00  -0.00    -0.01   0.01  -0.00
    18   6     0.02  -0.02   0.04    -0.00   0.00   0.00     0.00  -0.00   0.01
    19   1     0.04  -0.06   0.21     0.00  -0.00   0.00     0.01  -0.01   0.04
    20   1     0.05  -0.05  -0.21    -0.00   0.00   0.00     0.01  -0.01  -0.04
    21   1     0.27  -0.25  -0.13    -0.00   0.00   0.00     0.05  -0.04  -0.02
    22  27     0.00  -0.00   0.00     0.00  -0.00   0.01     0.00  -0.00  -0.00
    23   6    -0.01   0.01   0.01    -0.05   0.02  -0.10     0.04  -0.04  -0.05
    24   6     0.00  -0.01  -0.01     0.06  -0.06   0.01    -0.04   0.05   0.08
    25   6     0.00  -0.01   0.01    -0.06   0.07  -0.00    -0.03   0.04  -0.08
    26   6    -0.01   0.01  -0.01     0.05  -0.03  -0.09     0.03  -0.03   0.06
    27   6     0.01  -0.01   0.00    -0.00   0.01   0.06    -0.09   0.07  -0.00
    28   1     0.02  -0.01   0.00     0.00   0.02   0.60    -0.10   0.07  -0.03
    29   1    -0.06   0.06   0.03    -0.15   0.12  -0.07     0.39  -0.37  -0.21
    30   1    -0.01   0.02  -0.05     0.26  -0.24   0.37     0.09  -0.05   0.32
    31   1    -0.01   0.02   0.06    -0.24   0.25   0.33     0.10  -0.10  -0.35
    32   1    -0.06   0.05  -0.03     0.19  -0.16  -0.04     0.39  -0.35   0.22
    33   6     0.02  -0.02  -0.04     0.00  -0.00   0.00     0.00  -0.00  -0.01
    34   6    -0.02   0.02   0.05    -0.00   0.00  -0.00    -0.00   0.00   0.01
    35   6    -0.03   0.01  -0.05     0.00  -0.00  -0.00    -0.00   0.00  -0.01
    36   1     0.27  -0.24   0.14    -0.02   0.01  -0.00     0.05  -0.03   0.02
    37   1     0.06  -0.05   0.21    -0.00   0.02  -0.02     0.00  -0.02   0.03
    38   1     0.06  -0.06  -0.21     0.00  -0.02  -0.02     0.00  -0.02  -0.03
    39   1     0.26  -0.25  -0.15     0.02  -0.01  -0.00     0.04  -0.03  -0.02
    40   1     0.26  -0.27   0.13     0.00  -0.00   0.00     0.05  -0.05   0.02
                     64                     65                     66
                      A                      A                      A
 Frequencies --   1049.7099              1057.9850              1064.9607
 Red. masses --      1.3367                 1.4114                 1.1991
 Frc consts  --      0.8678                 0.9308                 0.8013
 IR Inten    --      1.3620                37.9037                 1.7081
  Atom  AN      X      Y      Z        X      Y      Z        X      Y      Z
     1  26    -0.00  -0.00   0.00     0.00  -0.00   0.00     0.00   0.00   0.00
     2   6    -0.00   0.00  -0.01    -0.00   0.00  -0.01     0.03  -0.02   0.02
     3   6    -0.00   0.00  -0.00    -0.00   0.00  -0.00    -0.03   0.02   0.05
     4   6     0.00  -0.00  -0.00     0.00  -0.00  -0.00    -0.03   0.03  -0.05
     5   6     0.00  -0.00  -0.01     0.00  -0.00  -0.01     0.03  -0.02  -0.02
     6   6    -0.00  -0.00   0.01    -0.00   0.00   0.01     0.00  -0.02  -0.00
     7   1     0.00  -0.01   0.01     0.00  -0.01   0.01    -0.21   0.22  -0.42
     8   1     0.01  -0.02  -0.01     0.01  -0.02  -0.01     0.21  -0.21  -0.10
     9   1    -0.00  -0.00   0.07    -0.00  -0.00   0.07     0.01  -0.00  -0.01
    10   1    -0.01   0.02  -0.01    -0.01   0.02  -0.01     0.21  -0.21   0.11
    11   1    -0.00   0.01   0.01     0.00   0.01  -0.00    -0.23   0.21   0.42
    12   6     0.05  -0.05  -0.05     0.04  -0.04  -0.05    -0.01   0.01  -0.02
    13   6    -0.04   0.02   0.02    -0.03   0.02   0.01     0.01  -0.01  -0.04
    14   6     0.04  -0.02   0.02     0.03  -0.02   0.01     0.01  -0.01   0.04
    15   6    -0.04   0.05  -0.05    -0.04   0.04  -0.05    -0.01   0.02   0.02
    16   6     0.00  -0.00  -0.00    -0.00   0.00   0.01    -0.00  -0.00   0.00
    17   6     0.00  -0.00   0.00     0.00  -0.00   0.01     0.00  -0.00   0.00
    18   6    -0.04   0.04   0.04     0.05  -0.05  -0.05    -0.00   0.00   0.00
    19   1     0.17  -0.17   0.29     0.14  -0.14   0.25     0.12  -0.12   0.26
    20   1    -0.18   0.16   0.29    -0.17   0.15   0.27     0.12  -0.11  -0.25
    21   1    -0.26   0.26   0.04    -0.18   0.17   0.01    -0.10   0.09   0.06
    22  27    -0.00  -0.00  -0.00     0.00   0.00   0.00    -0.00   0.00   0.00
    23   6    -0.00   0.00   0.01     0.00  -0.01  -0.01    -0.00  -0.00  -0.00
    24   6    -0.00  -0.00   0.00     0.00   0.00  -0.00     0.00  -0.00  -0.00
    25   6     0.00   0.00   0.00    -0.00  -0.00  -0.00     0.00  -0.00  -0.00
    26   6     0.00  -0.00   0.01    -0.00   0.01  -0.01    -0.00   0.00   0.00
    27   6    -0.00  -0.00  -0.01    -0.00   0.00   0.01     0.00   0.00   0.00
    28   1    -0.00  -0.00  -0.07     0.00   0.00   0.11     0.00   0.00   0.00
    29   1    -0.03   0.03   0.02     0.05  -0.05  -0.03     0.00   0.00  -0.00
    30   1     0.01   0.00   0.00    -0.01  -0.00  -0.01     0.00  -0.00   0.00
    31   1    -0.01  -0.00   0.00     0.01  -0.00  -0.01     0.00  -0.00  -0.00
    32   1     0.03  -0.03   0.02    -0.05   0.05  -0.03    -0.00   0.00  -0.00
    33   6     0.04  -0.03   0.04    -0.05   0.05  -0.06    -0.00   0.00  -0.01
    34   6    -0.04   0.02  -0.01     0.04  -0.02   0.01     0.01  -0.01  -0.01
    35   6     0.04  -0.02  -0.01    -0.04   0.02   0.02     0.01  -0.00   0.01
    36   1    -0.22   0.23  -0.04     0.23  -0.22   0.02    -0.04   0.04  -0.01
    37   1    -0.14   0.14  -0.23     0.19  -0.18   0.31     0.02  -0.02   0.02
    38   1     0.13  -0.15  -0.23    -0.17   0.18   0.30     0.01  -0.01  -0.01
    39   1     0.21  -0.22  -0.04    -0.24   0.27   0.03    -0.04   0.04   0.01
    40   1     0.26  -0.27   0.04     0.20  -0.22   0.02    -0.09   0.09  -0.06
                     67                     68                     69
                      A                      A                      A
 Frequencies --   1066.7279              1069.8218              1071.6288
 Red. masses --      1.1862                 1.2425                 1.2604
 Frc consts  --      0.7953                 0.8379                 0.8528
 IR Inten    --      0.2888                 0.5533                 5.0768
  Atom  AN      X      Y      Z        X      Y      Z        X      Y      Z
     1  26    -0.00   0.00  -0.00    -0.00   0.00  -0.00     0.00   0.00   0.00
     2   6    -0.04   0.05  -0.01    -0.00   0.00  -0.00    -0.02   0.01  -0.01
     3   6    -0.01  -0.01  -0.03     0.00  -0.00  -0.00     0.02  -0.01  -0.03
     4   6     0.01   0.01  -0.03     0.00  -0.00   0.00     0.02  -0.02   0.03
     5   6     0.04  -0.05  -0.01    -0.00   0.00   0.00    -0.02   0.01   0.01
     6   6    -0.00  -0.00   0.08     0.00   0.00   0.00    -0.00   0.01   0.00
     7   1    -0.07   0.07  -0.16     0.02  -0.03   0.04     0.13  -0.13   0.25
     8   1     0.36  -0.33  -0.15    -0.03   0.03   0.01    -0.12   0.12   0.06
     9   1    -0.01  -0.01   0.63     0.00   0.00   0.00    -0.01   0.01   0.00
    10   1    -0.35   0.33  -0.15    -0.03   0.03  -0.01    -0.12   0.12  -0.06
    11   1     0.08  -0.06  -0.15     0.02  -0.02  -0.04     0.14  -0.12  -0.25
    12   6    -0.00   0.01   0.01    -0.01   0.01   0.01    -0.01   0.02  -0.04
    13   6     0.00  -0.00  -0.00     0.02  -0.02   0.01     0.01  -0.01  -0.07
    14   6    -0.00   0.00  -0.00     0.02  -0.02  -0.01     0.00  -0.01   0.07
    15   6     0.00  -0.01   0.01    -0.01   0.01  -0.01    -0.01   0.02   0.04
    16   6     0.00  -0.00  -0.00     0.00  -0.01   0.00    -0.01  -0.00  -0.00
    17   6    -0.00   0.00  -0.00    -0.02  -0.00   0.00     0.00  -0.01   0.00
    18   6    -0.00   0.00   0.00    -0.01   0.02  -0.02    -0.00   0.00   0.01
    19   1    -0.02   0.02  -0.03     0.05  -0.04   0.04     0.19  -0.21   0.46
    20   1     0.02  -0.02  -0.04     0.05  -0.04  -0.04     0.20  -0.19  -0.45
    21   1     0.02  -0.02   0.00    -0.10   0.10   0.03    -0.15   0.13   0.10
    22  27     0.00   0.00  -0.00     0.00  -0.00  -0.00    -0.00   0.00   0.00
    23   6    -0.00   0.00   0.00     0.03  -0.01  -0.01    -0.01   0.00   0.00
    24   6     0.00  -0.00   0.00    -0.03   0.02  -0.04     0.01  -0.00   0.01
    25   6     0.00   0.00  -0.00    -0.03   0.02   0.04     0.01  -0.01  -0.01
    26   6     0.00  -0.00   0.00     0.03  -0.01   0.01    -0.01   0.00  -0.00
    27   6     0.00   0.00  -0.00    -0.01  -0.01  -0.00     0.00   0.00   0.00
    28   1    -0.00  -0.00  -0.00     0.02   0.01  -0.01    -0.00  -0.00   0.01
    29   1    -0.00   0.00   0.00     0.17  -0.18  -0.08    -0.03   0.04   0.02
    30   1     0.00  -0.00   0.00    -0.19   0.17  -0.35     0.04  -0.04   0.08
    31   1     0.00  -0.00  -0.00    -0.18   0.19   0.35     0.04  -0.05  -0.08
    32   1     0.00  -0.00   0.00     0.18  -0.19   0.09    -0.05   0.05  -0.02
    33   6     0.00  -0.00   0.00    -0.01   0.02   0.02    -0.01   0.00  -0.01
    34   6    -0.00   0.00  -0.00     0.00  -0.01   0.06     0.01  -0.01  -0.02
    35   6     0.00   0.00  -0.00     0.00  -0.01  -0.06     0.01  -0.01   0.02
    36   1     0.00  -0.00   0.00    -0.10   0.07  -0.06    -0.07   0.08  -0.01
    37   1    -0.00   0.00  -0.01     0.17  -0.15   0.36     0.02  -0.01  -0.03
    38   1     0.00  -0.00  -0.00     0.16  -0.15  -0.36     0.02  -0.01   0.03
    39   1    -0.00  -0.00   0.00    -0.10   0.08   0.06    -0.08   0.08   0.02
    40   1    -0.03   0.03  -0.00    -0.10   0.11  -0.03    -0.14   0.13  -0.10
                     70                     71                     72
                      A                      A                      A
 Frequencies --   1074.3739              1077.7866              1082.0237
 Red. masses --      1.1970                 1.7265                 1.1665
 Frc consts  --      0.8141                 1.1816                 0.8047
 IR Inten    --      0.8633                 9.2992                 2.9935
  Atom  AN      X      Y      Z        X      Y      Z        X      Y      Z
     1  26    -0.00   0.00  -0.00    -0.01   0.00   0.00    -0.00   0.00   0.00
     2   6     0.00   0.00   0.00    -0.00   0.00  -0.00    -0.00   0.00  -0.00
     3   6     0.00   0.00   0.00     0.00  -0.00   0.00     0.00  -0.00  -0.00
     4   6    -0.00   0.00  -0.00     0.00  -0.00  -0.00     0.00  -0.00   0.00
     5   6     0.00  -0.00   0.00    -0.00   0.00   0.00    -0.00   0.00   0.00
     6   6     0.00  -0.00  -0.00     0.00  -0.00  -0.00    -0.00  -0.00  -0.00
     7   1    -0.00   0.00  -0.00    -0.00  -0.01   0.00     0.01  -0.01   0.02
     8   1     0.00  -0.00   0.00    -0.02   0.02   0.01    -0.01   0.01   0.01
     9   1     0.00   0.00  -0.00     0.01   0.01  -0.00     0.00   0.00  -0.00
    10   1    -0.00  -0.00   0.00    -0.02   0.01  -0.01    -0.01   0.01  -0.01
    11   1    -0.00   0.00   0.00    -0.00  -0.01  -0.00     0.01  -0.01  -0.01
    12   6    -0.00   0.00   0.01    -0.02   0.02   0.05    -0.01   0.01   0.00
    13   6     0.00  -0.00   0.00     0.05  -0.05   0.07     0.01  -0.01   0.01
    14   6     0.00  -0.00  -0.00     0.06  -0.05  -0.07     0.02  -0.01  -0.01
    15   6    -0.00  -0.00   0.00    -0.03   0.03  -0.06    -0.01   0.01  -0.01
    16   6     0.00  -0.00  -0.00     0.02  -0.02   0.00     0.01  -0.01   0.00
    17   6    -0.00   0.00  -0.01    -0.03   0.03   0.00     0.00   0.01   0.00
    18   6    -0.01   0.01   0.01     0.02  -0.02  -0.06     0.02  -0.03   0.01
    19   1    -0.00   0.01  -0.02     0.11  -0.07  -0.01     0.06  -0.05   0.07
    20   1     0.01  -0.01  -0.00     0.09  -0.06   0.04     0.05  -0.04  -0.06
    21   1    -0.01   0.01   0.01    -0.29   0.29   0.05    -0.11   0.11   0.04
    22  27     0.00  -0.00  -0.00     0.00   0.00   0.00     0.00   0.00   0.00
    23   6     0.04  -0.05  -0.01    -0.02   0.01   0.01     0.02  -0.01  -0.01
    24   6     0.00   0.02  -0.02     0.02  -0.01   0.03    -0.02   0.02  -0.03
    25   6    -0.01  -0.02  -0.02     0.02  -0.01  -0.03    -0.02   0.02   0.03
    26   6    -0.04   0.05  -0.01    -0.02   0.01  -0.01     0.02  -0.01   0.01
    27   6     0.00   0.00   0.08    -0.00   0.01  -0.00     0.00  -0.01  -0.00
    28   1     0.01   0.01   0.62    -0.02  -0.01  -0.03     0.02  -0.00  -0.01
    29   1     0.36  -0.31  -0.15    -0.14   0.14   0.07     0.12  -0.13  -0.06
    30   1    -0.10   0.05  -0.16     0.15  -0.12   0.26    -0.14   0.13  -0.25
    31   1     0.09  -0.06  -0.16     0.13  -0.13  -0.25    -0.13   0.14   0.25
    32   1    -0.36   0.31  -0.15    -0.10   0.11  -0.05     0.13  -0.13   0.07
    33   6     0.01  -0.01   0.02     0.02  -0.01   0.05     0.02  -0.03  -0.01
    34   6    -0.00   0.00  -0.00    -0.04   0.03   0.09    -0.03   0.03  -0.03
    35   6    -0.00  -0.00  -0.01    -0.05   0.03  -0.09    -0.03   0.03   0.03
    36   1    -0.03   0.03   0.00     0.25  -0.24   0.03     0.27  -0.23   0.11
    37   1    -0.04   0.03  -0.06     0.02  -0.03   0.22    -0.21   0.17  -0.32
    38   1     0.03  -0.03  -0.08    -0.02  -0.02  -0.19    -0.21   0.19   0.35
    39   1     0.06  -0.06  -0.00     0.21  -0.24  -0.03     0.25  -0.24  -0.11
    40   1    -0.01   0.01   0.00    -0.26   0.29  -0.05    -0.10   0.11  -0.04
                     73                     74                     75
                      A                      A                      A
 Frequencies --   1131.5443              1137.0636              1139.3238
 Red. masses --      5.7693                 6.1164                 5.9278
 Frc consts  --      4.3523                 4.6592                 4.5335
 IR Inten    --     30.4491                 5.7483                21.0360
  Atom  AN      X      Y      Z        X      Y      Z        X      Y      Z
     1  26    -0.01  -0.01  -0.00     0.01   0.01   0.00    -0.00  -0.01  -0.00
     2   6     0.08  -0.05  -0.28    -0.00   0.00   0.01     0.00  -0.00  -0.01
     3   6    -0.16   0.17  -0.17     0.01  -0.01   0.01    -0.00   0.00  -0.00
     4   6    -0.17   0.17   0.17     0.01  -0.01  -0.01    -0.00   0.00   0.00
     5   6     0.07  -0.06   0.28    -0.00   0.00  -0.01     0.00  -0.00   0.01
     6   6     0.22  -0.20   0.00    -0.01   0.01   0.00     0.00  -0.00  -0.00
     7   1    -0.16   0.22   0.20     0.01  -0.01  -0.01    -0.00   0.00   0.01
     8   1     0.10  -0.04   0.32     0.00   0.00  -0.02    -0.00  -0.00   0.01
     9   1     0.27  -0.19   0.00    -0.02   0.01   0.00     0.01  -0.00  -0.00
    10   1     0.11  -0.03  -0.32    -0.00   0.00   0.02    -0.00  -0.00  -0.01
    11   1    -0.15   0.22  -0.20     0.01  -0.01   0.01    -0.00   0.00  -0.01
    12   6     0.00  -0.00  -0.01     0.04  -0.04  -0.14    -0.03   0.03   0.11
    13   6    -0.00   0.01  -0.01    -0.10   0.09  -0.09     0.08  -0.07   0.07
    14   6    -0.00   0.01   0.01    -0.10   0.09   0.09     0.08  -0.07  -0.07
    15   6     0.00  -0.00   0.01     0.03  -0.04   0.14    -0.03   0.03  -0.11
    16   6     0.01  -0.01  -0.00     0.12  -0.14  -0.00    -0.10   0.11   0.00
    17   6     0.01  -0.01   0.00     0.13  -0.13  -0.00    -0.10   0.10   0.00
    18   6     0.00  -0.00  -0.01     0.04  -0.04  -0.16    -0.03   0.03   0.12
    19   1    -0.01  -0.00   0.01    -0.15   0.10   0.07     0.11  -0.08  -0.05
    20   1    -0.01   0.00  -0.01    -0.14   0.11  -0.08     0.11  -0.08   0.05
    21   1    -0.00  -0.01   0.01     0.03  -0.08   0.16    -0.02   0.06  -0.12
    22  27     0.00   0.00  -0.00     0.00  -0.00   0.00    -0.01  -0.01   0.00
    23   6     0.00  -0.00   0.00     0.05  -0.03   0.18     0.06  -0.04   0.23
    24   6    -0.00   0.00   0.00    -0.11   0.11   0.11    -0.13   0.13   0.14
    25   6    -0.00   0.00  -0.00    -0.11   0.10  -0.11    -0.14   0.13  -0.14
    26   6     0.00  -0.00  -0.00     0.04  -0.04  -0.18     0.05  -0.05  -0.23
    27   6     0.00  -0.00   0.00     0.14  -0.12   0.00     0.18  -0.15   0.00
    28   1     0.00  -0.00   0.00     0.17  -0.13   0.00     0.23  -0.14   0.00
    29   1     0.00   0.00   0.00     0.07  -0.01   0.20     0.08  -0.01   0.26
    30   1    -0.00   0.00   0.00    -0.10   0.14   0.13    -0.12   0.17   0.17
    31   1    -0.00   0.00  -0.00    -0.10   0.13  -0.13    -0.12   0.17  -0.18
    32   1     0.00   0.00  -0.00     0.06  -0.02  -0.20     0.07  -0.01  -0.27
    33   6     0.00  -0.00   0.01     0.04  -0.04   0.16    -0.03   0.03  -0.12
    34   6    -0.01   0.01   0.01    -0.11   0.10   0.10     0.08  -0.07  -0.08
    35   6    -0.01   0.01  -0.01    -0.11   0.09  -0.10     0.09  -0.07   0.08
    36   1     0.00  -0.01  -0.01     0.04  -0.09  -0.17    -0.03   0.08   0.13
    37   1    -0.01   0.00   0.01    -0.14   0.09   0.12     0.11  -0.07  -0.10
    38   1    -0.01   0.00  -0.01    -0.15   0.09  -0.11     0.11  -0.06   0.09
    39   1     0.00  -0.01   0.01     0.05  -0.09   0.17    -0.03   0.07  -0.13
    40   1    -0.00  -0.01  -0.01     0.04  -0.08  -0.16    -0.03   0.05   0.12
                     76                     77                     78
                      A                      A                      A
 Frequencies --   1208.8252              1267.3266              1287.4114
 Red. masses --      1.8805                 1.4105                 1.2778
 Frc consts  --      1.6190                 1.3347                 1.2478
 IR Inten    --      0.0020                 0.0542                 0.0013
  Atom  AN      X      Y      Z        X      Y      Z        X      Y      Z
     1  26     0.00  -0.00   0.00     0.00   0.00  -0.00     0.00  -0.00  -0.00
     2   6     0.00  -0.00   0.00    -0.00   0.00  -0.00    -0.05   0.05  -0.02
     3   6    -0.00   0.00  -0.00     0.00  -0.00   0.00    -0.03   0.03   0.06
     4   6     0.00  -0.00  -0.00    -0.00   0.00   0.00     0.03  -0.03   0.06
     5   6    -0.00   0.00   0.00     0.00  -0.00  -0.00     0.05  -0.05  -0.02
     6   6     0.00   0.00  -0.00    -0.00  -0.00   0.00     0.00   0.00  -0.07
     7   1     0.00  -0.00  -0.00    -0.00   0.00   0.00    -0.18   0.19  -0.36
     8   1     0.01  -0.01  -0.00    -0.00   0.00   0.00    -0.31   0.29   0.14
     9   1    -0.00  -0.00   0.02     0.00  -0.00  -0.00    -0.01  -0.01   0.44
    10   1    -0.01   0.01  -0.00     0.00  -0.00   0.00     0.30  -0.29   0.14
    11   1    -0.00   0.00  -0.00     0.00  -0.00   0.00     0.19  -0.17  -0.36
    12   6     0.00  -0.01  -0.06    -0.03   0.03   0.00     0.00  -0.00  -0.00
    13   6     0.01  -0.00  -0.02    -0.02   0.01   0.04    -0.00  -0.00  -0.00
    14   6    -0.02   0.01  -0.02     0.01  -0.01   0.04    -0.00   0.00  -0.00
    15   6     0.00   0.01  -0.06     0.03  -0.03   0.00    -0.00   0.00  -0.00
    16   6    -0.00  -0.00   0.17     0.00   0.00  -0.10     0.00  -0.00   0.00
    17   6     0.00   0.00   0.17     0.00   0.00   0.11    -0.00   0.00  -0.00
    18   6    -0.00  -0.01  -0.06     0.03  -0.03  -0.01    -0.00   0.00  -0.00
    19   1     0.09  -0.08   0.16    -0.13   0.14  -0.25     0.00  -0.00   0.00
    20   1    -0.10   0.08   0.16     0.14  -0.13  -0.25    -0.00   0.00   0.00
    21   1     0.29  -0.28  -0.20    -0.26   0.25   0.13     0.00  -0.00  -0.00
    22  27    -0.00  -0.00   0.00     0.00   0.00   0.00     0.00  -0.00  -0.00
    23   6     0.00   0.00   0.00    -0.00   0.00   0.00    -0.00   0.00   0.00
    24   6     0.00  -0.01  -0.00     0.00  -0.00  -0.00    -0.00  -0.00  -0.00
    25   6    -0.00   0.01  -0.00    -0.00   0.00  -0.00    -0.00   0.00  -0.00
    26   6    -0.00  -0.00   0.00     0.00  -0.00   0.00     0.00  -0.00   0.00
    27   6    -0.00  -0.00  -0.00    -0.00  -0.00  -0.00    -0.00   0.00   0.00
    28   1     0.00   0.00   0.03     0.00   0.00   0.01    -0.00  -0.00  -0.00
    29   1     0.02  -0.02  -0.00     0.01  -0.01  -0.00     0.00  -0.00  -0.00
    30   1    -0.00  -0.00  -0.01     0.00  -0.00  -0.00     0.00  -0.00   0.00
    31   1     0.00   0.00  -0.01    -0.00   0.00  -0.00    -0.00   0.00   0.00
    32   1    -0.02   0.02  -0.00    -0.01   0.00  -0.00    -0.00   0.00  -0.00
    33   6    -0.00   0.01  -0.07    -0.03   0.03  -0.01     0.00   0.00  -0.00
    34   6    -0.02   0.00  -0.02    -0.02   0.01  -0.04    -0.00  -0.00   0.00
    35   6     0.02  -0.01  -0.02     0.02  -0.01  -0.04     0.00  -0.00  -0.00
    36   1    -0.28   0.26  -0.19    -0.26   0.24  -0.14     0.00  -0.00   0.00
    37   1     0.10  -0.06   0.15     0.15  -0.12   0.25    -0.00   0.00   0.00
    38   1    -0.09   0.06   0.15    -0.14   0.13   0.25    -0.00  -0.00   0.00
    39   1     0.26  -0.28  -0.19     0.25  -0.25  -0.14    -0.00   0.00   0.00
    40   1    -0.27   0.30  -0.20     0.25  -0.25   0.13    -0.00   0.00  -0.00
                     79                     80                     81
                      A                      A                      A
 Frequencies --   1294.6588              1311.7613              1344.7476
 Red. masses --      1.2781                 3.5612                 2.4528
 Frc consts  --      1.2622                 3.6104                 2.6133
 IR Inten    --      0.0003                14.2255                 0.0120
  Atom  AN      X      Y      Z        X      Y      Z        X      Y      Z
     1  26     0.00   0.00   0.00     0.00   0.00   0.00    -0.00   0.00   0.00
     2   6    -0.00   0.00  -0.00    -0.01   0.00   0.00     0.01  -0.01   0.01
     3   6    -0.00   0.00   0.00     0.00  -0.00  -0.01    -0.01   0.01  -0.00
     4   6     0.00  -0.00   0.00     0.00  -0.00   0.01     0.01  -0.01  -0.00
     5   6     0.00  -0.00  -0.00    -0.01   0.00  -0.00    -0.01   0.01   0.01
     6   6     0.00  -0.00  -0.00     0.01  -0.01   0.00     0.00   0.00  -0.02
     7   1    -0.00   0.00  -0.00    -0.01   0.01  -0.02     0.00   0.00  -0.02
     8   1    -0.00   0.00   0.00     0.01  -0.00  -0.01     0.02  -0.02  -0.00
     9   1     0.00  -0.00   0.00     0.01  -0.00  -0.00    -0.00  -0.00   0.04
    10   1     0.00  -0.00   0.00     0.01  -0.00   0.01    -0.02   0.02  -0.00
    11   1     0.00  -0.00  -0.00    -0.01   0.01   0.02    -0.00   0.00  -0.02
    12   6     0.00  -0.00   0.00     0.11  -0.12  -0.04    -0.06   0.06  -0.10
    13   6    -0.00   0.00  -0.00    -0.09   0.09   0.01     0.00   0.01   0.05
    14   6    -0.00   0.00  -0.00    -0.09   0.09  -0.02    -0.00  -0.01   0.05
    15   6     0.00  -0.00   0.00     0.10  -0.11   0.04     0.07  -0.06  -0.10
    16   6     0.00  -0.00  -0.00     0.13  -0.12  -0.00    -0.00  -0.00   0.13
    17   6    -0.00   0.00  -0.00    -0.12   0.10  -0.01     0.00   0.00   0.13
    18   6    -0.00   0.00   0.00    -0.11   0.12   0.05    -0.08   0.06  -0.11
    19   1     0.00  -0.00   0.00    -0.09   0.08   0.02    -0.13   0.16  -0.23
    20   1    -0.00   0.00   0.00    -0.10   0.09  -0.01     0.14  -0.15  -0.24
    21   1     0.00  -0.00   0.00    -0.25   0.23   0.22    -0.24   0.21   0.02
    22  27    -0.00   0.00  -0.00    -0.00  -0.00   0.00    -0.00  -0.00   0.00
    23   6     0.05  -0.05  -0.02     0.02  -0.01   0.01    -0.01   0.02   0.02
    24   6     0.03  -0.03   0.06    -0.01   0.00  -0.02     0.01  -0.02  -0.00
    25   6    -0.03   0.03   0.06    -0.01   0.00   0.02    -0.01   0.02  -0.00
    26   6    -0.05   0.04  -0.02     0.02  -0.01  -0.01     0.02  -0.02   0.02
    27   6    -0.00  -0.00  -0.07    -0.02   0.01   0.00    -0.00  -0.00  -0.03
    28   1     0.01   0.01   0.44    -0.01   0.01  -0.00     0.00   0.00   0.06
    29   1    -0.31   0.29   0.14    -0.02   0.02   0.03     0.04  -0.04  -0.00
    30   1    -0.20   0.17  -0.36     0.03  -0.02   0.04     0.01  -0.00  -0.03
    31   1     0.19  -0.18  -0.36     0.03  -0.02  -0.04    -0.01   0.00  -0.03
    32   1     0.31  -0.28   0.14    -0.02   0.02  -0.03    -0.04   0.04  -0.00
    33   6    -0.00   0.00   0.00    -0.11   0.12  -0.05     0.07  -0.07  -0.11
    34   6     0.00  -0.00   0.00     0.10  -0.09   0.03    -0.01  -0.00   0.06
    35   6     0.00  -0.00  -0.00     0.09  -0.09  -0.03     0.01   0.00   0.06
    36   1     0.00   0.00   0.00     0.27  -0.24   0.23     0.27  -0.24   0.03
    37   1    -0.00  -0.00   0.00     0.07  -0.06  -0.05    -0.16   0.16  -0.24
    38   1     0.00  -0.00  -0.00     0.07  -0.05   0.05     0.14  -0.17  -0.23
    39   1    -0.00  -0.00  -0.00     0.25  -0.26  -0.23    -0.26   0.24   0.02
    40   1    -0.00   0.00  -0.00    -0.24   0.25  -0.22     0.22  -0.21   0.01
                     82                     83                     84
                      A                      A                      A
 Frequencies --   1369.3599              1378.6633              1382.8403
 Red. masses --      5.4827                 4.7775                 4.6303
 Frc consts  --      6.0573                 5.3502                 5.2168
 IR Inten    --      0.0265                 1.4599                13.1179
  Atom  AN      X      Y      Z        X      Y      Z        X      Y      Z
     1  26    -0.00  -0.00   0.00     0.00   0.00  -0.00     0.00   0.00   0.00
     2   6     0.05  -0.06   0.06    -0.11   0.09   0.04     0.12  -0.09  -0.04
     3   6    -0.04   0.05  -0.00     0.07  -0.06  -0.18    -0.08   0.06   0.19
     4   6     0.04  -0.05  -0.00     0.07  -0.07   0.18    -0.07   0.07  -0.19
     5   6    -0.06   0.06   0.06    -0.11   0.09  -0.04     0.12  -0.10   0.04
     6   6     0.00   0.00  -0.11     0.09  -0.06  -0.00    -0.09   0.06   0.00
     7   1     0.02   0.00  -0.08    -0.14   0.13  -0.21     0.14  -0.13   0.21
     8   1     0.10  -0.11  -0.01     0.13  -0.08  -0.14    -0.13   0.08   0.14
     9   1    -0.00  -0.00   0.17     0.06  -0.10   0.00    -0.06   0.10  -0.00
    10   1    -0.09   0.11  -0.01     0.12  -0.08   0.14    -0.12   0.08  -0.14
    11   1    -0.02  -0.00  -0.08    -0.15   0.12   0.21     0.15  -0.12  -0.21
    12   6    -0.10   0.09  -0.14     0.05  -0.06  -0.03     0.01  -0.01   0.01
    13   6     0.07  -0.05   0.03    -0.04   0.04   0.11    -0.01   0.01  -0.04
    14   6    -0.07   0.05   0.03    -0.04   0.04  -0.11    -0.01   0.00   0.04
    15   6     0.11  -0.09  -0.13     0.05  -0.06   0.03     0.01  -0.01  -0.01
    16   6    -0.00  -0.00   0.26    -0.03   0.04  -0.00     0.03  -0.03   0.00
    17   6    -0.00  -0.00  -0.22    -0.04   0.05   0.00    -0.04   0.04   0.00
    18   6     0.10  -0.08   0.11     0.03  -0.05  -0.03    -0.01   0.00  -0.02
    19   1    -0.07   0.10  -0.01     0.08  -0.09   0.13    -0.06   0.07  -0.07
    20   1     0.07  -0.10  -0.02     0.09  -0.09  -0.13    -0.06   0.06   0.06
    21   1    -0.21   0.18  -0.02    -0.04   0.06   0.08    -0.07   0.05   0.02
    22  27    -0.00   0.00   0.00     0.00  -0.00   0.00    -0.00  -0.00   0.00
    23   6     0.07  -0.08  -0.08    -0.11   0.08  -0.04    -0.12   0.09  -0.05
    24   6    -0.06   0.07   0.01     0.07  -0.05   0.16     0.08  -0.06   0.20
    25   6     0.06  -0.07   0.01     0.06  -0.06  -0.16     0.07  -0.07  -0.20
    26   6    -0.07   0.07  -0.09    -0.10   0.08   0.04    -0.12   0.10   0.04
    27   6     0.00   0.00   0.15     0.08  -0.06  -0.00     0.10  -0.07   0.00
    28   1    -0.00  -0.00  -0.24     0.07  -0.09   0.00     0.08  -0.11  -0.00
    29   1    -0.15   0.15   0.01     0.12  -0.08  -0.14     0.13  -0.09  -0.16
    30   1    -0.03   0.01   0.12    -0.14   0.12  -0.19    -0.17   0.13  -0.22
    31   1     0.03  -0.00   0.12    -0.14   0.13   0.20    -0.16   0.14   0.23
    32   1     0.15  -0.15   0.01     0.12  -0.07   0.14     0.14  -0.09   0.16
    33   6    -0.10   0.08   0.11     0.04  -0.04   0.03    -0.01   0.00   0.02
    34   6     0.09  -0.06  -0.02    -0.03   0.03  -0.09     0.00  -0.00  -0.06
    35   6    -0.09   0.06  -0.02    -0.02   0.03   0.09     0.00   0.00   0.06
    36   1    -0.19   0.17  -0.00    -0.01   0.02  -0.06     0.06  -0.05   0.01
    37   1     0.02  -0.06  -0.10     0.09  -0.09   0.12     0.09  -0.08   0.08
    38   1    -0.03   0.06  -0.10     0.09  -0.09  -0.12     0.08  -0.08  -0.09
    39   1     0.19  -0.17  -0.00    -0.01   0.03   0.06     0.06  -0.05  -0.01
    40   1     0.21  -0.18  -0.01    -0.04   0.06  -0.08    -0.06   0.05  -0.02
                     85                     86                     87
                      A                      A                      A
 Frequencies --   1385.4294              1392.2278              1402.4294
 Red. masses --      4.8124                 5.4763                 5.1999
 Frc consts  --      5.4423                 6.2540                 6.0257
 IR Inten    --      0.0420                 0.0251                 1.0892
  Atom  AN      X      Y      Z        X      Y      Z        X      Y      Z
     1  26    -0.00  -0.00   0.00     0.00   0.00  -0.00    -0.00  -0.00   0.00
     2   6    -0.14   0.15  -0.15     0.06  -0.06   0.07    -0.07   0.06   0.02
     3   6     0.11  -0.13   0.00    -0.05   0.05  -0.00     0.04  -0.04  -0.11
     4   6    -0.11   0.12   0.01     0.05  -0.05  -0.00     0.04  -0.04   0.11
     5   6     0.14  -0.14  -0.15    -0.06   0.06   0.06    -0.07   0.06  -0.02
     6   6    -0.00  -0.01   0.29     0.00   0.00  -0.13     0.05  -0.04   0.00
     7   1    -0.06  -0.00   0.19     0.02   0.00  -0.08    -0.08   0.07  -0.11
     8   1    -0.23   0.25   0.02     0.10  -0.11  -0.01     0.06  -0.04  -0.08
     9   1     0.01   0.01  -0.39    -0.00  -0.00   0.16     0.04  -0.05  -0.00
    10   1     0.23  -0.25   0.02    -0.10   0.10  -0.01     0.06  -0.05   0.08
    11   1     0.05  -0.00   0.20    -0.02   0.00  -0.08    -0.08   0.07   0.11
    12   6    -0.01   0.01  -0.04     0.06  -0.06   0.07    -0.09   0.11   0.07
    13   6    -0.01   0.01   0.02    -0.05   0.04  -0.01     0.08  -0.07  -0.25
    14   6     0.01  -0.01   0.02     0.05  -0.04  -0.00     0.07  -0.08   0.25
    15   6     0.01  -0.01  -0.04    -0.06   0.06   0.07    -0.09   0.11  -0.07
    16   6    -0.00  -0.00   0.06     0.00   0.00  -0.15     0.08  -0.09   0.00
    17   6     0.00   0.00   0.02     0.00   0.00   0.19     0.04  -0.05  -0.00
    18   6     0.00  -0.00  -0.02    -0.08   0.07  -0.09    -0.07   0.08   0.03
    19   1    -0.05   0.05  -0.10     0.01  -0.03  -0.06    -0.19   0.22  -0.28
    20   1     0.05  -0.05  -0.10    -0.01   0.04  -0.05    -0.20   0.20   0.28
    21   1    -0.04   0.03  -0.02     0.10  -0.08   0.01    -0.00  -0.03  -0.13
    22  27     0.00   0.00   0.00     0.00   0.00   0.00    -0.00  -0.00   0.00
    23   6     0.07  -0.08  -0.08     0.13  -0.13  -0.14    -0.06   0.05  -0.02
    24   6    -0.06   0.06   0.00    -0.10   0.11   0.00     0.04  -0.03   0.10
    25   6     0.06  -0.06   0.01     0.10  -0.11   0.00     0.04  -0.03  -0.10
    26   6    -0.07   0.07  -0.08    -0.13   0.13  -0.14    -0.06   0.05   0.02
    27   6     0.00   0.00   0.15     0.00   0.01   0.27     0.04  -0.03  -0.00
    28   1    -0.00  -0.00  -0.21    -0.00  -0.01  -0.36     0.03  -0.05   0.00
    29   1    -0.13   0.13   0.01    -0.21   0.23   0.01     0.06  -0.04  -0.07
    30   1    -0.03   0.00   0.10    -0.05   0.00   0.18    -0.08   0.06  -0.10
    31   1     0.03   0.00   0.10     0.06   0.01   0.18    -0.07   0.06   0.10
    32   1     0.12  -0.13   0.01     0.21  -0.23   0.02     0.06  -0.03   0.07
    33   6    -0.00   0.00  -0.02     0.07  -0.07  -0.09    -0.08   0.08  -0.03
    34   6     0.02  -0.02   0.01    -0.04   0.03   0.02     0.06  -0.05   0.14
    35   6    -0.02   0.02   0.01     0.04  -0.03   0.02     0.05  -0.06  -0.14
    36   1     0.01  -0.01  -0.02     0.14  -0.11  -0.02     0.05  -0.08   0.10
    37   1    -0.04   0.04  -0.10    -0.04   0.07  -0.01    -0.10   0.10  -0.15
    38   1     0.03  -0.04  -0.10     0.04  -0.07  -0.01    -0.09   0.10   0.15
    39   1    -0.01   0.01  -0.01    -0.14   0.11  -0.01     0.05  -0.08  -0.10
    40   1     0.04  -0.03  -0.02    -0.10   0.08   0.01    -0.01  -0.04   0.13
                     88                     89                     90
                      A                      A                      A
 Frequencies --   1420.3637              1432.6121              1449.1493
 Red. masses --      3.4991                 3.0008                 3.0180
 Frc consts  --      4.1592                 3.6287                 3.7342
 IR Inten    --     29.2401                 5.5337                 3.3703
  Atom  AN      X      Y      Z        X      Y      Z        X      Y      Z
     1  26     0.00   0.00   0.00    -0.00  -0.00   0.00     0.00   0.00  -0.00
     2   6    -0.01   0.01   0.01     0.01  -0.01   0.01    -0.00   0.00  -0.00
     3   6     0.01  -0.01  -0.03    -0.01   0.01   0.00     0.00  -0.00   0.00
     4   6     0.01  -0.01   0.03     0.01  -0.01  -0.00    -0.00   0.00  -0.00
     5   6    -0.01   0.01  -0.01    -0.01   0.01   0.01     0.00  -0.00  -0.00
     6   6     0.01  -0.01  -0.00     0.00   0.00  -0.02     0.00  -0.00   0.01
     7   1    -0.02   0.02  -0.02     0.00  -0.00  -0.01    -0.00   0.00  -0.00
     8   1     0.01  -0.01  -0.02     0.01  -0.01  -0.00     0.00   0.00  -0.00
     9   1     0.01  -0.01   0.00    -0.00  -0.00   0.02     0.00  -0.00  -0.01
    10   1     0.01  -0.01   0.02    -0.01   0.01  -0.00     0.00  -0.00  -0.00
    11   1    -0.02   0.02   0.02    -0.00   0.00  -0.01     0.00  -0.00  -0.00
    12   6     0.01  -0.00   0.06     0.09  -0.09  -0.02    -0.06   0.07   0.07
    13   6     0.02  -0.01  -0.16    -0.12   0.11   0.06     0.11  -0.10  -0.07
    14   6     0.01  -0.02   0.17     0.12  -0.11   0.05    -0.11   0.10  -0.07
    15   6     0.01   0.00  -0.06    -0.09   0.09  -0.01     0.06  -0.07   0.07
    16   6     0.04  -0.05   0.00    -0.00   0.00  -0.01     0.00   0.00  -0.13
    17   6    -0.07   0.08   0.00     0.00  -0.00   0.02     0.00   0.00   0.14
    18   6     0.03  -0.04  -0.07     0.09  -0.08  -0.03     0.06  -0.06  -0.07
    19   1    -0.18   0.19  -0.21    -0.09   0.08  -0.36     0.12  -0.12   0.38
    20   1    -0.18   0.18   0.19     0.11  -0.07  -0.37    -0.13   0.10   0.38
    21   1    -0.17   0.14   0.01     0.13  -0.11  -0.12    -0.08   0.07   0.15
    22  27    -0.00   0.00   0.00     0.00   0.00   0.00     0.00   0.00   0.00
    23   6     0.03  -0.03   0.01    -0.02   0.01   0.01    -0.01   0.01  -0.01
    24   6    -0.02   0.02  -0.06     0.01  -0.01   0.00     0.01  -0.01   0.01
    25   6    -0.02   0.02   0.06    -0.01   0.01   0.00    -0.01   0.01   0.01
    26   6     0.03  -0.03  -0.01     0.02  -0.01   0.01     0.01  -0.01  -0.01
    27   6    -0.02   0.02  -0.00    -0.00  -0.00  -0.02    -0.00   0.00   0.02
    28   1    -0.01   0.03   0.00    -0.00   0.00   0.00    -0.00  -0.00  -0.08
    29   1    -0.03   0.01   0.04     0.02  -0.02  -0.01     0.01  -0.01  -0.03
    30   1     0.05  -0.03   0.06    -0.00   0.01  -0.03    -0.02   0.02  -0.06
    31   1     0.04  -0.04  -0.06     0.00  -0.01  -0.03     0.02  -0.02  -0.06
    32   1    -0.03   0.01  -0.04    -0.02   0.02  -0.01    -0.01   0.01  -0.03
    33   6     0.03  -0.03   0.07    -0.09   0.08  -0.02    -0.06   0.06  -0.07
    34   6    -0.04   0.04  -0.23     0.13  -0.10   0.06     0.10  -0.09   0.06
    35   6    -0.04   0.05   0.24    -0.12   0.11   0.06    -0.10   0.09   0.06
    36   1     0.15  -0.10  -0.04    -0.12   0.11  -0.13    -0.07   0.06  -0.15
    37   1     0.24  -0.23   0.26    -0.13   0.08  -0.39    -0.13   0.10  -0.37
    38   1     0.24  -0.24  -0.28     0.11  -0.09  -0.39     0.12  -0.11  -0.37
    39   1     0.15  -0.10   0.04     0.11  -0.11  -0.13     0.06  -0.07  -0.15
    40   1    -0.16   0.14  -0.01    -0.11   0.11  -0.12     0.07  -0.08   0.16
                     91                     92                     93
                      A                      A                      A
 Frequencies --   1452.3846              1453.0323              1458.1778
 Red. masses --      2.4339                 2.4271                 2.4346
 Frc consts  --      3.0249                 3.0191                 3.0500
 IR Inten    --      1.3553                 0.6963                 8.9054
  Atom  AN      X      Y      Z        X      Y      Z        X      Y      Z
     1  26    -0.00   0.00   0.00     0.00  -0.00   0.00     0.00  -0.00   0.00
     2   6    -0.10   0.11  -0.10     0.08  -0.06  -0.09     0.00  -0.00  -0.00
     3   6     0.00  -0.01   0.16    -0.11   0.10   0.07    -0.00   0.00   0.00
     4   6     0.02  -0.02  -0.15     0.10  -0.10   0.09     0.00  -0.00  -0.00
     5   6    -0.12   0.11   0.09    -0.06   0.05  -0.11    -0.00   0.00  -0.00
     6   6     0.10  -0.09   0.01    -0.01   0.00   0.19     0.00  -0.00   0.00
     7   1     0.21  -0.20   0.17    -0.14   0.16  -0.44     0.00  -0.00  -0.00
     8   1     0.39  -0.37  -0.13     0.07  -0.05  -0.19     0.00  -0.00  -0.00
     9   1     0.11  -0.11  -0.04     0.00   0.02  -0.57     0.00  -0.00  -0.00
    10   1     0.37  -0.36   0.11    -0.11   0.10  -0.20     0.00  -0.00  -0.00
    11   1     0.23  -0.21  -0.22     0.13  -0.12  -0.41     0.00  -0.00  -0.00
    12   6     0.00  -0.00  -0.00     0.00  -0.00  -0.00     0.01  -0.01  -0.01
    13   6    -0.00   0.00  -0.00    -0.00   0.00   0.00    -0.01   0.01   0.00
    14   6     0.00  -0.00   0.00     0.00  -0.00   0.00     0.01  -0.01   0.01
    15   6     0.00  -0.00  -0.00    -0.00   0.00  -0.00    -0.00   0.00  -0.01
    16   6    -0.00  -0.00   0.00    -0.00   0.00   0.00    -0.00   0.00   0.01
    17   6     0.00  -0.00  -0.00    -0.00   0.00  -0.00    -0.00   0.00  -0.02
    18   6    -0.00   0.00  -0.00    -0.00   0.00   0.00    -0.01   0.01   0.01
    19   1    -0.00   0.00  -0.00     0.00   0.00  -0.00    -0.01   0.01  -0.03
    20   1     0.00   0.00   0.00    -0.00  -0.00  -0.00     0.01  -0.01  -0.03
    21   1    -0.00   0.00   0.00     0.00   0.00  -0.00    -0.00  -0.00  -0.01
    22  27     0.00   0.00  -0.00     0.00  -0.00  -0.00     0.00  -0.00   0.00
    23   6     0.00  -0.00   0.00     0.00  -0.00   0.00    -0.07   0.05  -0.10
    24   6    -0.00   0.00   0.00    -0.00   0.00  -0.00     0.11  -0.10   0.08
    25   6     0.00  -0.00  -0.00     0.00  -0.00  -0.00    -0.11   0.10   0.07
    26   6    -0.00   0.00   0.00    -0.00   0.00   0.00     0.07  -0.06  -0.10
    27   6    -0.00   0.00  -0.00    -0.00  -0.00  -0.00    -0.00   0.01   0.19
    28   1     0.00   0.00   0.00     0.00   0.00   0.00    -0.01  -0.01  -0.57
    29   1    -0.00   0.00   0.00    -0.00   0.00   0.00     0.07  -0.06  -0.19
    30   1     0.00  -0.00   0.00     0.00  -0.00   0.00    -0.16   0.13  -0.43
    31   1    -0.00   0.00   0.00    -0.00   0.00   0.00     0.13  -0.14  -0.41
    32   1    -0.00   0.00   0.00     0.00  -0.00   0.00    -0.11   0.08  -0.20
    33   6    -0.00   0.00   0.00     0.00  -0.00   0.00     0.01  -0.01   0.01
    34   6    -0.00   0.00  -0.00    -0.00   0.00  -0.00    -0.02   0.01  -0.01
    35   6     0.00  -0.00   0.00     0.00  -0.00  -0.00     0.01  -0.01  -0.01
    36   1     0.00  -0.00   0.00     0.00  -0.00   0.00     0.01  -0.01   0.02
    37   1     0.00  -0.00   0.00     0.00  -0.00   0.00     0.02  -0.01   0.05
    38   1     0.00  -0.00   0.00    -0.00   0.00   0.00    -0.02   0.02   0.06
    39   1     0.00  -0.00  -0.00    -0.00   0.00   0.00    -0.01   0.01   0.02
    40   1    -0.00   0.00  -0.00    -0.00  -0.00  -0.00    -0.01   0.01  -0.01
                     94                     95                     96
                      A                      A                      A
 Frequencies --   1460.3582              1463.1632              1555.6618
 Red. masses --      2.4710                 2.5280                 5.4449
 Frc consts  --      3.1048                 3.1887                 7.7638
 IR Inten    --     20.7119                 0.3639               373.9526
  Atom  AN      X      Y      Z        X      Y      Z        X      Y      Z
     1  26    -0.00   0.00   0.00     0.00  -0.00  -0.00     0.00  -0.00  -0.00
     2   6    -0.00   0.00   0.00     0.00  -0.00  -0.00     0.00  -0.00   0.00
     3   6     0.00  -0.00  -0.00    -0.00   0.00   0.00    -0.00   0.00   0.00
     4   6     0.00  -0.00   0.00    -0.00   0.00  -0.00    -0.00   0.00  -0.00
     5   6    -0.00   0.00  -0.00     0.00  -0.00   0.00     0.00  -0.00  -0.00
     6   6     0.00  -0.00   0.00    -0.00   0.00  -0.00    -0.00   0.01   0.00
     7   1    -0.00   0.00  -0.00     0.00  -0.00   0.00     0.00  -0.00   0.00
     8   1    -0.00   0.00  -0.00     0.00  -0.00   0.00    -0.00   0.00   0.00
     9   1     0.00  -0.00  -0.00    -0.00   0.00   0.00    -0.02  -0.01  -0.00
    10   1    -0.00   0.00   0.00     0.00  -0.00  -0.00    -0.00   0.00  -0.00
    11   1    -0.00   0.00   0.00     0.00  -0.00  -0.00     0.00  -0.00  -0.00
    12   6    -0.05   0.05  -0.03     0.08  -0.08   0.05     0.08  -0.08   0.06
    13   6     0.01  -0.01   0.05    -0.02   0.01  -0.07    -0.00  -0.00  -0.04
    14   6     0.01  -0.01  -0.05    -0.02   0.01   0.07    -0.01  -0.00   0.04
    15   6    -0.05   0.05   0.03     0.08  -0.08  -0.05     0.09  -0.08  -0.06
    16   6     0.05  -0.05   0.00    -0.08   0.08  -0.00    -0.27   0.27  -0.00
    17   6     0.04  -0.04  -0.00    -0.05   0.06   0.00     0.29  -0.28   0.00
    18   6    -0.05   0.04  -0.03     0.07  -0.07   0.05    -0.12   0.10  -0.07
    19   1     0.07  -0.08   0.07    -0.11   0.12  -0.10    -0.05   0.05  -0.05
    20   1     0.08  -0.08  -0.07    -0.12   0.12   0.10    -0.06   0.05   0.05
    21   1     0.15  -0.15  -0.06    -0.24   0.23   0.09    -0.23   0.23   0.07
    22  27    -0.00   0.00   0.00     0.00   0.00  -0.00     0.00   0.00  -0.00
    23   6    -0.10   0.09   0.07    -0.06   0.06   0.05    -0.00   0.00  -0.00
    24   6     0.01  -0.02  -0.13     0.01  -0.01  -0.08     0.00  -0.00   0.01
    25   6     0.01  -0.01   0.13     0.01  -0.01   0.09     0.00  -0.01  -0.01
    26   6    -0.09   0.09  -0.08    -0.06   0.06  -0.05    -0.00   0.00   0.00
    27   6     0.08  -0.07   0.01     0.05  -0.05   0.00    -0.00   0.00   0.00
    28   1     0.09  -0.09  -0.02     0.06  -0.06  -0.00    -0.00  -0.00   0.00
    29   1     0.33  -0.31  -0.11     0.21  -0.20  -0.07    -0.00   0.00  -0.00
    30   1     0.19  -0.16   0.15     0.13  -0.11   0.11    -0.01   0.00  -0.01
    31   1     0.19  -0.18  -0.18     0.12  -0.11  -0.11    -0.01   0.00   0.01
    32   1     0.33  -0.30   0.09     0.21  -0.19   0.06    -0.00   0.00   0.00
    33   6    -0.05   0.04   0.03     0.07  -0.07  -0.05    -0.11   0.11   0.07
    34   6     0.01  -0.01  -0.05    -0.01   0.01   0.08     0.01  -0.01  -0.04
    35   6     0.01  -0.01   0.05    -0.02   0.01  -0.08     0.01  -0.01   0.04
    36   1     0.15  -0.14   0.05    -0.23   0.21  -0.08     0.28  -0.28   0.09
    37   1     0.08  -0.07   0.07    -0.12   0.12  -0.11     0.07  -0.06   0.06
    38   1     0.07  -0.07  -0.06    -0.12   0.12   0.10     0.07  -0.07  -0.06
    39   1     0.14  -0.14  -0.05    -0.22   0.21   0.08     0.27  -0.29  -0.09
    40   1     0.15  -0.15   0.05    -0.24   0.24  -0.09    -0.22   0.24  -0.07
                     97                     98                     99
                      A                      A                      A
 Frequencies --   3217.8943              3218.8854              3222.7043
 Red. masses --      1.0902                 1.0902                 1.0904
 Frc consts  --      6.6511                 6.6550                 6.6722
 IR Inten    --      0.5629                 0.0040                 0.0329
  Atom  AN      X      Y      Z        X      Y      Z        X      Y      Z
     1  26    -0.00   0.00   0.00    -0.00  -0.00  -0.00     0.00  -0.00   0.00
     2   6    -0.01   0.01   0.04     0.01  -0.01  -0.03     0.00  -0.00  -0.00
     3   6    -0.01   0.01  -0.01     0.03  -0.03   0.03     0.00  -0.00   0.00
     4   6    -0.01   0.01   0.01    -0.03   0.03   0.03    -0.00   0.00   0.00
     5   6    -0.01   0.01  -0.04    -0.00   0.01  -0.03    -0.00   0.00  -0.00
     6   6     0.04  -0.04   0.00    -0.00   0.00   0.00    -0.00   0.00   0.00
     7   1     0.13  -0.11  -0.12     0.36  -0.31  -0.34     0.03  -0.03  -0.03
     8   1     0.10  -0.13   0.48     0.06  -0.08   0.31     0.01  -0.01   0.03
     9   1    -0.48   0.49  -0.00     0.04  -0.04  -0.00     0.00  -0.00  -0.00
    10   1     0.10  -0.10  -0.42    -0.09   0.08   0.38    -0.01   0.01   0.03
    11   1     0.07  -0.07   0.08    -0.36   0.34  -0.36    -0.03   0.03  -0.03
    12   6     0.00  -0.00  -0.00    -0.00   0.00   0.00     0.01  -0.01  -0.03
    13   6     0.00  -0.00   0.00    -0.00   0.00  -0.00     0.03  -0.03   0.03
    14   6     0.00  -0.00  -0.00     0.00  -0.00  -0.00    -0.03   0.03   0.03
    15   6     0.00  -0.00   0.00     0.00  -0.00   0.00    -0.01   0.01  -0.04
    16   6     0.00  -0.00  -0.00    -0.00   0.00  -0.00    -0.00   0.00   0.00
    17   6    -0.00   0.00   0.00     0.00  -0.00   0.00    -0.00   0.00  -0.00
    18   6     0.00  -0.00  -0.00     0.00  -0.00  -0.00    -0.00   0.00   0.01
    19   1    -0.01   0.01   0.01    -0.03   0.03   0.03     0.33  -0.33  -0.34
    20   1    -0.00   0.00  -0.00     0.03  -0.03   0.03    -0.30   0.33  -0.33
    21   1    -0.00   0.00  -0.02    -0.01   0.01  -0.03     0.09  -0.09   0.41
    22  27     0.00  -0.00  -0.00    -0.00   0.00   0.00     0.00  -0.00  -0.00
    23   6    -0.00   0.00  -0.00     0.00  -0.00   0.00     0.00  -0.00   0.00
    24   6     0.00  -0.00   0.00    -0.00   0.00   0.00    -0.00   0.00   0.00
    25   6     0.00  -0.00  -0.00     0.00  -0.00   0.00     0.00  -0.00   0.00
    26   6    -0.00   0.00   0.00    -0.00   0.00  -0.00    -0.00  -0.00  -0.00
    27   6     0.00  -0.00  -0.00     0.00   0.00   0.00    -0.00   0.00   0.00
    28   1    -0.00   0.00  -0.00     0.00  -0.00   0.00     0.00  -0.00  -0.00
    29   1     0.00  -0.00   0.00    -0.00   0.00  -0.00    -0.00   0.00  -0.00
    30   1    -0.00   0.00   0.00     0.00  -0.00  -0.00     0.00  -0.00  -0.00
    31   1     0.00  -0.00   0.00    -0.00   0.00  -0.00    -0.00   0.00  -0.00
    32   1     0.00  -0.00  -0.00    -0.00   0.00   0.00    -0.00   0.00   0.00
    33   6     0.00   0.00   0.00    -0.00   0.00  -0.00     0.00  -0.00   0.00
    34   6     0.00  -0.00  -0.00    -0.00   0.00   0.00     0.00  -0.00  -0.00
    35   6     0.00  -0.00   0.00     0.00  -0.00   0.00    -0.00   0.00  -0.00
    36   1    -0.00   0.00   0.00    -0.00   0.00   0.00     0.01  -0.01  -0.06
    37   1    -0.00   0.00   0.00     0.00  -0.00  -0.00    -0.01   0.01   0.01
    38   1    -0.00   0.00  -0.00    -0.00   0.00  -0.00     0.01  -0.01   0.01
    39   1    -0.00   0.00  -0.00     0.00  -0.00   0.00    -0.01   0.01  -0.05
    40   1    -0.00   0.00   0.01     0.01  -0.01  -0.03    -0.09   0.07   0.37
                    100                    101                    102
                      A                      A                      A
 Frequencies --   3227.7878              3231.5338              3232.5764
 Red. masses --      1.0932                 1.0967                 1.0967
 Frc consts  --      6.7108                 6.7474                 6.7521
 IR Inten    --      4.5299                22.5438                19.4064
  Atom  AN      X      Y      Z        X      Y      Z        X      Y      Z
     1  26    -0.00   0.00  -0.00    -0.00   0.00  -0.00    -0.00   0.00   0.00
     2   6     0.00  -0.00  -0.00     0.00  -0.00  -0.02     0.01  -0.01  -0.05
     3   6    -0.00   0.00  -0.00     0.03  -0.03   0.03    -0.02   0.02  -0.01
     4   6    -0.00   0.00   0.00     0.03  -0.02  -0.03     0.02  -0.02  -0.02
     5   6     0.00  -0.00   0.00     0.00  -0.00   0.03    -0.01   0.01  -0.05
     6   6    -0.00   0.00  -0.00     0.04  -0.04  -0.00     0.00  -0.00   0.00
     7   1     0.01  -0.01  -0.01    -0.29   0.25   0.28    -0.25   0.21   0.23
     8   1    -0.00   0.00  -0.01    -0.05   0.07  -0.27     0.11  -0.15   0.56
     9   1     0.02  -0.02   0.00    -0.42   0.42  -0.00    -0.02   0.02  -0.01
    10   1    -0.00   0.00   0.00    -0.05   0.04   0.21    -0.14   0.13   0.59
    11   1     0.00  -0.00   0.00    -0.31   0.29  -0.31     0.19  -0.18   0.19
    12   6     0.01  -0.01  -0.05     0.00  -0.00  -0.00    -0.00   0.00   0.00
    13   6     0.02  -0.02   0.02     0.00  -0.00   0.00     0.00  -0.00   0.00
    14   6     0.02  -0.01  -0.02     0.00  -0.00  -0.00    -0.00   0.00   0.00
    15   6     0.01  -0.01   0.05     0.00  -0.00   0.00     0.00  -0.00   0.00
    16   6     0.00  -0.00  -0.00     0.00  -0.00  -0.00     0.00  -0.00  -0.00
    17   6     0.00  -0.00   0.00    -0.00   0.00   0.00    -0.00  -0.00   0.00
    18   6     0.00  -0.00  -0.01     0.00  -0.00  -0.00     0.00  -0.00  -0.00
    19   1    -0.18   0.18   0.19    -0.00   0.00   0.00     0.01  -0.01  -0.01
    20   1    -0.21   0.23  -0.23    -0.00   0.00  -0.00    -0.01   0.01  -0.01
    21   1    -0.12   0.13  -0.57    -0.00   0.00  -0.02    -0.01   0.01  -0.02
    22  27    -0.00   0.00   0.00     0.00   0.00   0.00    -0.00   0.00   0.00
    23   6     0.00  -0.00  -0.00    -0.00   0.00  -0.00     0.00  -0.00   0.00
    24   6    -0.00   0.00   0.00     0.00  -0.00   0.00     0.00  -0.00  -0.00
    25   6    -0.00   0.00  -0.00    -0.00   0.00  -0.00    -0.00   0.00  -0.00
    26   6     0.00   0.00   0.00    -0.00   0.00   0.00    -0.00   0.00   0.00
    27   6     0.00  -0.00  -0.00     0.00  -0.00  -0.00     0.00  -0.00  -0.00
    28   1    -0.00   0.00  -0.00    -0.00   0.00  -0.00    -0.00   0.00  -0.00
    29   1    -0.00  -0.00   0.00     0.00  -0.00   0.00    -0.00   0.00  -0.00
    30   1     0.00  -0.00  -0.00    -0.00   0.00   0.00    -0.00   0.00   0.00
    31   1     0.00  -0.00   0.00     0.00  -0.00   0.00     0.00  -0.00   0.00
    32   1     0.00  -0.00  -0.00     0.00  -0.00  -0.00     0.00  -0.00  -0.00
    33   6     0.00  -0.00   0.01     0.00  -0.00   0.00    -0.00   0.00  -0.00
    34   6     0.00  -0.00  -0.00     0.00  -0.00  -0.00    -0.00   0.00   0.00
    35   6     0.00  -0.00   0.00     0.00  -0.00   0.00     0.00  -0.00   0.00
    36   1    -0.02   0.02   0.10    -0.00   0.00   0.00    -0.00   0.00   0.00
    37   1    -0.01   0.01   0.01    -0.00   0.00   0.00     0.00  -0.00  -0.00
    38   1    -0.01   0.01  -0.01    -0.00   0.00  -0.00    -0.00   0.00  -0.00
    39   1    -0.03   0.02  -0.09    -0.00   0.00  -0.00     0.00  -0.00   0.00
    40   1    -0.15   0.11   0.57    -0.00   0.00   0.01     0.01  -0.00  -0.02
                    103                    104                    105
                      A                      A                      A
 Frequencies --   3234.9654              3240.9287              3241.3303
 Red. masses --      1.0966                 1.0920                 1.0920
 Frc consts  --      6.7613                 6.7578                 6.7593
 IR Inten    --     13.2967                 0.2868                 0.1226
  Atom  AN      X      Y      Z        X      Y      Z        X      Y      Z
     1  26    -0.00  -0.00   0.00    -0.00   0.00  -0.00     0.00  -0.00  -0.00
     2   6     0.00  -0.00  -0.00     0.00  -0.00  -0.00    -0.00   0.00   0.00
     3   6    -0.00   0.00  -0.00    -0.00   0.00  -0.00     0.00  -0.00   0.00
     4   6     0.00  -0.00  -0.00    -0.00   0.00   0.00    -0.00   0.00   0.00
     5   6    -0.00   0.00  -0.00     0.00  -0.00   0.00     0.00  -0.00   0.00
     6   6     0.00  -0.00   0.00     0.00  -0.00  -0.00    -0.00   0.00  -0.00
     7   1    -0.01   0.01   0.01     0.00  -0.00  -0.00     0.00  -0.00  -0.00
     8   1     0.00  -0.01   0.02    -0.00   0.00  -0.00    -0.00   0.00  -0.00
     9   1    -0.00   0.00  -0.00    -0.00   0.00  -0.00     0.00  -0.00   0.00
    10   1    -0.01   0.01   0.02    -0.00   0.00   0.00     0.00  -0.00  -0.00
    11   1     0.01  -0.01   0.01     0.00  -0.00   0.00    -0.00   0.00  -0.00
    12   6     0.01  -0.01  -0.05    -0.00   0.00   0.00    -0.00   0.00   0.01
    13   6    -0.02   0.02  -0.02     0.00  -0.00   0.00     0.00  -0.00   0.00
    14   6     0.02  -0.02  -0.02     0.00  -0.00  -0.00    -0.00   0.00   0.00
    15   6    -0.01   0.01  -0.05     0.00  -0.00   0.00     0.00  -0.00   0.01
    16   6    -0.00  -0.00   0.00    -0.00   0.00  -0.00     0.00  -0.00  -0.00
    17   6    -0.00  -0.00  -0.00    -0.00   0.00  -0.00     0.00  -0.00  -0.00
    18   6    -0.00   0.00   0.01    -0.00   0.00   0.01    -0.00   0.00   0.02
    19   1    -0.25   0.25   0.25    -0.00   0.00   0.00     0.02  -0.02  -0.02
    20   1     0.21  -0.23   0.22    -0.01   0.01  -0.01    -0.01   0.02  -0.01
    21   1     0.11  -0.12   0.51    -0.00   0.00  -0.02    -0.02   0.02  -0.08
    22  27     0.00  -0.00  -0.00     0.00  -0.00   0.00     0.00   0.00   0.00
    23   6    -0.00   0.00  -0.00     0.01  -0.01   0.03    -0.01   0.01  -0.04
    24   6    -0.00   0.00   0.00     0.00  -0.00  -0.00    -0.03   0.02   0.03
    25   6     0.00  -0.00   0.00     0.02  -0.01   0.02     0.02  -0.02   0.02
    26   6     0.00  -0.00  -0.00     0.01  -0.01  -0.05     0.00  -0.00  -0.02
    27   6    -0.00   0.00   0.00    -0.04   0.04   0.00     0.01  -0.01   0.00
    28   1     0.00  -0.00  -0.00     0.44  -0.44   0.00    -0.10   0.10  -0.00
    29   1     0.00  -0.00   0.00    -0.09   0.09  -0.38     0.09  -0.09   0.41
    30   1     0.00  -0.00  -0.00    -0.03   0.03   0.04     0.32  -0.28  -0.31
    31   1    -0.00   0.00  -0.00    -0.18   0.15  -0.17    -0.28   0.22  -0.26
    32   1    -0.00   0.00   0.01    -0.11   0.15   0.56    -0.04   0.05   0.20
    33   6     0.00  -0.00   0.01    -0.00   0.00  -0.00     0.00  -0.00   0.02
    34   6     0.00  -0.00  -0.00     0.00  -0.00  -0.00     0.02  -0.02  -0.02
    35   6    -0.00   0.00  -0.00    -0.00   0.00  -0.00    -0.02   0.01  -0.01
    36   1     0.04  -0.03  -0.15     0.02  -0.01  -0.07     0.04  -0.03  -0.17
    37   1    -0.05   0.05   0.05    -0.01   0.02   0.02    -0.17   0.18   0.18
    38   1     0.05  -0.05   0.05     0.04  -0.04   0.04     0.17  -0.16   0.17
    39   1    -0.04   0.02  -0.15     0.00  -0.00   0.01    -0.06   0.03  -0.21
    40   1    -0.14   0.10   0.53     0.00  -0.00  -0.01     0.02  -0.02  -0.08
                    106                    107                    108
                      A                      A                      A
 Frequencies --   3242.2757              3243.5568              3243.8618
 Red. masses --      1.0921                 1.1016                 1.1059
 Frc consts  --      6.7640                 6.8282                 6.8561
 IR Inten    --      0.2653                 5.5475                 4.1286
  Atom  AN      X      Y      Z        X      Y      Z        X      Y      Z
     1  26    -0.00  -0.00   0.00    -0.00  -0.00  -0.00    -0.00  -0.00  -0.00
     2   6     0.00  -0.00  -0.00     0.00  -0.00  -0.00     0.01  -0.01  -0.04
     3   6    -0.00   0.00  -0.00    -0.00   0.00  -0.00    -0.03   0.02  -0.03
     4   6     0.00  -0.00  -0.00    -0.00   0.00   0.00    -0.03   0.02   0.03
     5   6    -0.00   0.00  -0.00     0.00  -0.00   0.00     0.01  -0.01   0.04
     6   6    -0.00   0.00   0.00     0.00  -0.00   0.00     0.03  -0.03   0.00
     7   1    -0.00   0.00   0.00     0.01  -0.00  -0.01     0.28  -0.24  -0.27
     8   1     0.00  -0.00   0.00    -0.00   0.00  -0.01    -0.08   0.11  -0.42
     9   1     0.00  -0.00  -0.00    -0.01   0.01  -0.00    -0.28   0.28  -0.00
    10   1    -0.00   0.00   0.00    -0.00   0.00   0.01    -0.10   0.10   0.43
    11   1     0.00  -0.00   0.00     0.01  -0.01   0.01     0.27  -0.25   0.27
    12   6     0.00  -0.00  -0.01    -0.01   0.01   0.03     0.00  -0.00  -0.00
    13   6    -0.00   0.00  -0.00     0.03  -0.03   0.03    -0.00   0.00  -0.00
    14   6     0.00  -0.00  -0.00     0.03  -0.03  -0.03    -0.00   0.00   0.00
    15   6    -0.00   0.00  -0.01    -0.01   0.01  -0.02     0.00  -0.00   0.00
    16   6    -0.00  -0.00   0.00    -0.00   0.00  -0.00    -0.00  -0.00   0.00
    17   6    -0.00   0.00   0.00    -0.00   0.00  -0.00     0.00  -0.00   0.00
    18   6     0.01  -0.00  -0.03    -0.01   0.01   0.03     0.00  -0.00  -0.00
    19   1    -0.03   0.03   0.03    -0.31   0.31   0.32     0.01  -0.01  -0.01
    20   1     0.02  -0.02   0.02    -0.31   0.34  -0.33     0.01  -0.01   0.01
    21   1     0.03  -0.03   0.12     0.06  -0.06   0.25    -0.00   0.00  -0.00
    22  27    -0.00  -0.00   0.00     0.00  -0.00   0.00    -0.00   0.00   0.00
    23   6    -0.00   0.00  -0.02    -0.00   0.00  -0.00    -0.00   0.00  -0.00
    24   6    -0.02   0.02   0.02    -0.00   0.00   0.00    -0.00   0.00   0.00
    25   6     0.02  -0.01   0.02    -0.00   0.00  -0.00    -0.00   0.00  -0.00
    26   6     0.00  -0.00  -0.02    -0.00   0.00   0.00    -0.00   0.00   0.00
    27   6     0.00  -0.00   0.00     0.00  -0.00   0.00     0.00  -0.00   0.00
    28   1    -0.02   0.02  -0.00    -0.03   0.03  -0.00    -0.00   0.00  -0.00
    29   1     0.05  -0.05   0.22     0.00  -0.00   0.02     0.00  -0.00   0.00
    30   1     0.20  -0.17  -0.19     0.00  -0.00  -0.00     0.00  -0.00  -0.00
    31   1    -0.19   0.15  -0.18     0.00  -0.00   0.00     0.00  -0.00   0.00
    32   1    -0.03   0.05   0.17     0.00  -0.01  -0.02     0.00  -0.00  -0.00
    33   6    -0.01   0.00  -0.03    -0.01   0.00  -0.02     0.00  -0.00   0.00
    34   6    -0.02   0.02   0.03    -0.01   0.01   0.01     0.00  -0.00  -0.00
    35   6     0.03  -0.02   0.02    -0.01   0.01  -0.01     0.00  -0.00   0.00
    36   1    -0.07   0.06   0.29     0.07  -0.06  -0.29    -0.00   0.00   0.01
    37   1     0.27  -0.29  -0.29     0.07  -0.07  -0.07    -0.00   0.00   0.00
    38   1    -0.28   0.27  -0.28     0.09  -0.09   0.09    -0.00   0.00  -0.00
    39   1     0.09  -0.05   0.32     0.08  -0.05   0.28    -0.00   0.00  -0.01
    40   1    -0.03   0.02   0.11     0.07  -0.05  -0.28    -0.00   0.00   0.01
                    109                    110                    111
                      A                      A                      A
 Frequencies --   3247.1194              3252.3646              3252.8564
 Red. masses --      1.0962                 1.0968                 1.0971
 Frc consts  --      6.8101                 6.8358                 6.8394
 IR Inten    --      3.4924                 0.0370                 0.2660
  Atom  AN      X      Y      Z        X      Y      Z        X      Y      Z
     1  26     0.00   0.00   0.00     0.00  -0.00  -0.00     0.00   0.00  -0.00
     2   6     0.00  -0.00  -0.00    -0.00   0.00   0.00    -0.00   0.00   0.00
     3   6    -0.00   0.00  -0.00    -0.00   0.00  -0.00     0.00  -0.00   0.00
     4   6    -0.00   0.00   0.00    -0.00   0.00   0.00     0.00  -0.00  -0.00
     5   6     0.00  -0.00   0.00     0.00  -0.00   0.00     0.00  -0.00   0.00
     6   6     0.00  -0.00  -0.00     0.00  -0.00  -0.00    -0.00   0.00  -0.00
     7   1     0.00  -0.00  -0.00     0.00  -0.00  -0.00    -0.00   0.00   0.00
     8   1    -0.00   0.00  -0.00    -0.00   0.00  -0.00    -0.00   0.00  -0.00
     9   1    -0.00   0.00  -0.00    -0.00   0.00   0.00     0.00  -0.00   0.00
    10   1    -0.00   0.00   0.00     0.00  -0.00  -0.00     0.00  -0.00  -0.00
    11   1     0.00  -0.00   0.00     0.00  -0.00   0.00    -0.00   0.00  -0.00
    12   6     0.01  -0.00  -0.02    -0.00   0.00   0.01    -0.00   0.00   0.00
    13   6    -0.01   0.01  -0.01     0.00  -0.00   0.00     0.00  -0.00   0.00
    14   6    -0.01   0.01   0.01    -0.00   0.00   0.00    -0.00   0.00   0.00
    15   6     0.01  -0.01   0.02     0.00  -0.00   0.01     0.00  -0.00   0.00
    16   6     0.00  -0.00   0.00     0.00   0.00   0.00     0.00  -0.00   0.00
    17   6    -0.00   0.00   0.00    -0.00  -0.00  -0.00    -0.00   0.00  -0.00
    18   6    -0.01   0.01   0.04    -0.01   0.01   0.04    -0.01   0.01   0.03
    19   1     0.14  -0.14  -0.14     0.01  -0.01  -0.01     0.01  -0.01  -0.01
    20   1     0.13  -0.14   0.14    -0.01   0.01  -0.01    -0.00   0.00  -0.00
    21   1    -0.05   0.05  -0.23    -0.01   0.01  -0.06    -0.01   0.01  -0.05
    22  27     0.00  -0.00   0.00    -0.00   0.00  -0.00     0.00  -0.00  -0.00
    23   6    -0.00   0.00  -0.00    -0.01   0.01  -0.03     0.00  -0.00  -0.00
    24   6     0.00  -0.00  -0.00     0.02  -0.02  -0.02    -0.03   0.02   0.03
    25   6    -0.00   0.00   0.00    -0.01   0.01  -0.01    -0.02   0.01  -0.02
    26   6    -0.00   0.00   0.00     0.01  -0.01  -0.04    -0.00   0.01   0.03
    27   6     0.00  -0.00   0.00     0.01  -0.01   0.00    -0.03   0.03  -0.00
    28   1    -0.04   0.04  -0.00    -0.10   0.10  -0.00     0.38  -0.37   0.00
    29   1     0.01  -0.01   0.02     0.08  -0.08   0.33     0.00  -0.00   0.02
    30   1    -0.00   0.00   0.00    -0.21   0.18   0.20     0.32  -0.27  -0.30
    31   1    -0.00   0.00  -0.00     0.11  -0.08   0.10     0.19  -0.15   0.18
    32   1     0.00  -0.00  -0.02    -0.08   0.11   0.41     0.06  -0.09  -0.33
    33   6    -0.01   0.01  -0.04     0.01  -0.01   0.04     0.01  -0.00   0.02
    34   6    -0.01   0.02   0.02    -0.02   0.02   0.01    -0.01   0.01   0.01
    35   6    -0.02   0.02  -0.02     0.02  -0.01   0.01     0.01  -0.01   0.01
    36   1     0.11  -0.10  -0.48     0.09  -0.08  -0.39     0.07  -0.06  -0.28
    37   1     0.17  -0.18  -0.19     0.17  -0.18  -0.18     0.11  -0.12  -0.12
    38   1     0.21  -0.20   0.22    -0.16   0.16  -0.16    -0.11   0.10  -0.10
    39   1     0.14  -0.08   0.50    -0.11   0.07  -0.39    -0.07   0.04  -0.24
    40   1    -0.06   0.04   0.23     0.02  -0.01  -0.06     0.01  -0.01  -0.03
                    112                    113                    114
                      A                      A                      A
 Frequencies --   3252.9817              3260.5496              3262.9651
 Red. masses --      1.0970                 1.1043                 1.1067
 Frc consts  --      6.8394                 6.9169                 6.9421
 IR Inten    --      0.2975                 0.1196                 0.7022
  Atom  AN      X      Y      Z        X      Y      Z        X      Y      Z
     1  26    -0.00   0.00   0.00    -0.00  -0.00   0.00     0.00  -0.00  -0.00
     2   6     0.00  -0.00  -0.00    -0.00   0.00   0.00     0.00  -0.00  -0.00
     3   6     0.00  -0.00   0.00     0.00  -0.00   0.00    -0.00   0.00  -0.00
     4   6     0.00  -0.00  -0.00     0.00  -0.00  -0.00    -0.00   0.00   0.00
     5   6    -0.00   0.00  -0.00    -0.00   0.00  -0.00     0.00  -0.00   0.00
     6   6    -0.00   0.00   0.00    -0.00   0.00  -0.00     0.00  -0.00  -0.00
     7   1    -0.00   0.00   0.00    -0.00   0.00   0.00     0.00  -0.00  -0.00
     8   1     0.00  -0.00   0.00     0.00  -0.00   0.00    -0.00   0.00  -0.00
     9   1     0.00  -0.00  -0.00     0.00  -0.00   0.00    -0.00   0.00  -0.00
    10   1    -0.00   0.00   0.00     0.00  -0.00  -0.00    -0.00   0.00   0.00
    11   1    -0.00   0.00  -0.00    -0.00   0.00  -0.00     0.00  -0.00   0.00
    12   6     0.00  -0.00  -0.00    -0.00   0.00   0.00     0.00  -0.00  -0.00
    13   6    -0.00   0.00  -0.00     0.00  -0.00   0.00    -0.00   0.00  -0.00
    14   6     0.00  -0.00  -0.00     0.00  -0.00  -0.00    -0.00   0.00   0.00
    15   6    -0.00   0.00  -0.00    -0.00   0.00  -0.00     0.00  -0.00   0.00
    16   6     0.00  -0.00  -0.00    -0.00   0.00   0.00     0.00  -0.00   0.00
    17   6     0.00   0.00   0.00     0.00  -0.00   0.00    -0.00   0.00  -0.00
    18   6     0.01  -0.01  -0.02     0.01  -0.01  -0.03    -0.00   0.00   0.00
    19   1    -0.01   0.01   0.01    -0.01   0.01   0.01     0.00  -0.00  -0.00
    20   1     0.00  -0.00   0.00    -0.01   0.01  -0.01     0.00  -0.00   0.00
    21   1     0.01  -0.01   0.04     0.01  -0.01   0.05    -0.00   0.00  -0.00
    22  27     0.00  -0.00   0.00     0.00   0.00  -0.00     0.00   0.00  -0.00
    23   6    -0.01   0.01  -0.05    -0.00   0.00  -0.00    -0.01   0.01  -0.04
    24   6     0.00  -0.00   0.00     0.00  -0.00  -0.00     0.03  -0.02  -0.03
    25   6    -0.03   0.02  -0.03     0.00  -0.00   0.00     0.03  -0.02   0.03
    26   6     0.01  -0.01  -0.02    -0.00   0.00   0.00    -0.01   0.01   0.04
    27   6    -0.02   0.02   0.00    -0.00   0.00  -0.00    -0.03   0.03  -0.00
    28   1     0.23  -0.22  -0.00     0.02  -0.02   0.00     0.30  -0.30   0.00
    29   1     0.11  -0.11   0.50     0.00  -0.00   0.01     0.10  -0.10   0.42
    30   1    -0.01   0.01   0.00    -0.00   0.00   0.00    -0.29   0.25   0.27
    31   1     0.34  -0.27   0.31    -0.00   0.00  -0.00    -0.29   0.23  -0.27
    32   1    -0.06   0.08   0.28     0.00  -0.00  -0.01     0.08  -0.11  -0.40
    33   6    -0.01   0.00  -0.02     0.01  -0.01   0.03    -0.00   0.00  -0.00
    34   6     0.01  -0.01  -0.01    -0.03   0.03   0.03     0.00  -0.00  -0.00
    35   6    -0.01   0.01  -0.01    -0.03   0.03  -0.03     0.00  -0.00   0.00
    36   1    -0.06   0.06   0.27    -0.09   0.07   0.36     0.00  -0.00  -0.01
    37   1    -0.12   0.12   0.12     0.33  -0.35  -0.35    -0.01   0.01   0.01
    38   1     0.11  -0.11   0.11     0.35  -0.34   0.36    -0.01   0.01  -0.01
    39   1     0.08  -0.05   0.27    -0.10   0.06  -0.34     0.00  -0.00   0.01
    40   1    -0.01   0.01   0.04     0.01  -0.01  -0.05    -0.00   0.00   0.00

 -------------------
 - Thermochemistry -
 -------------------
 Temperature   298.150 Kelvin.  Pressure   1.00000 Atm.
 Atom     1 has atomic number 26 and mass  55.93494
 Atom     2 has atomic number  6 and mass  12.00000
 Atom     3 has atomic number  6 and mass  12.00000
 Atom     4 has atomic number  6 and mass  12.00000
 Atom     5 has atomic number  6 and mass  12.00000
 Atom     6 has atomic number  6 and mass  12.00000
 Atom     7 has atomic number  1 and mass   1.00783
 Atom     8 has atomic number  1 and mass   1.00783
 Atom     9 has atomic number  1 and mass   1.00783
 Atom    10 has atomic number  1 and mass   1.00783
 Atom    11 has atomic number  1 and mass   1.00783
 Atom    12 has atomic number  6 and mass  12.00000
 Atom    13 has atomic number  6 and mass  12.00000
 Atom    14 has atomic number  6 and mass  12.00000
 Atom    15 has atomic number  6 and mass  12.00000
 Atom    16 has atomic number  6 and mass  12.00000
 Atom    17 has atomic number  6 and mass  12.00000
 Atom    18 has atomic number  6 and mass  12.00000
 Atom    19 has atomic number  1 and mass   1.00783
 Atom    20 has atomic number  1 and mass   1.00783
 Atom    21 has atomic number  1 and mass   1.00783
 Atom    22 has atomic number 27 and mass  58.93320
 Atom    23 has atomic number  6 and mass  12.00000
 Atom    24 has atomic number  6 and mass  12.00000
 Atom    25 has atomic number  6 and mass  12.00000
 Atom    26 has atomic number  6 and mass  12.00000
 Atom    27 has atomic number  6 and mass  12.00000
 Atom    28 has atomic number  1 and mass   1.00783
 Atom    29 has atomic number  1 and mass   1.00783
 Atom    30 has atomic number  1 and mass   1.00783
 Atom    31 has atomic number  1 and mass   1.00783
 Atom    32 has atomic number  1 and mass   1.00783
 Atom    33 has atomic number  6 and mass  12.00000
 Atom    34 has atomic number  6 and mass  12.00000
 Atom    35 has atomic number  6 and mass  12.00000
 Atom    36 has atomic number  1 and mass   1.00783
 Atom    37 has atomic number  1 and mass   1.00783
 Atom    38 has atomic number  1 and mass   1.00783
 Atom    39 has atomic number  1 and mass   1.00783
 Atom    40 has atomic number  1 and mass   1.00783
 Molecular mass:   373.00899 amu.
 Principal axes and moments of inertia in atomic units:
                           1         2         3
     Eigenvalues --  2564.33523********************
           X            0.00246   1.00000   0.00014
           Y            1.00000  -0.00246  -0.00028
           Z            0.00028  -0.00015   1.00000
 This molecule is an asymmetric top.
 Rotational symmetry number  1.
 Warning -- assumption of classical behavior for rotation
           may cause significant error
 Rotational temperatures (Kelvin)      0.03378     0.00752     0.00696
 Rotational constants (GHZ):           0.70379     0.15667     0.14507
 Zero-point vibrational energy     837925.3 (Joules/Mol)
                                  200.26895 (Kcal/Mol)
 Warning -- explicit consideration of  31 degrees of freedom as
           vibrations may cause significant error
 Vibrational temperatures:     28.59    32.80    43.11    63.90   102.72
          (Kelvin)            213.59   221.19   229.23   250.08   268.31
                              411.76   432.92   474.84   516.72   517.98
                              541.12   580.63   586.47   640.84   651.77
                              668.95   704.66   710.12   728.56   842.27
                              852.85   863.20   865.18   870.77   870.91
                              885.77  1003.67  1180.56  1194.95  1203.29
                             1205.02  1207.30  1217.67  1219.89  1222.37
                             1223.18  1229.14  1234.00  1237.00  1246.02
                             1254.12  1261.09  1268.17  1271.44  1283.89
                             1313.79  1314.61  1318.20  1325.31  1345.76
                             1368.33  1371.12  1372.45  1465.95  1467.50
                             1474.79  1477.84  1481.47  1510.30  1522.20
                             1532.24  1534.78  1539.23  1541.83  1545.78
                             1550.69  1556.79  1628.04  1635.98  1639.23
                             1739.23  1823.40  1852.30  1862.73  1887.33
                             1934.79  1970.20  1983.59  1989.60  1993.32
                             2003.11  2017.78  2043.59  2061.21  2085.00
                             2089.66  2090.59  2097.99  2101.13  2105.17
                             2238.25  4629.83  4631.26  4636.75  4644.07
                             4649.46  4650.96  4654.39  4662.97  4663.55
                             4664.91  4666.75  4667.19  4671.88  4679.43
                             4680.13  4680.32  4691.20  4694.68
 
 Zero-point correction=                           0.319149 (Hartree/Particle)
 Thermal correction to Energy=                    0.337153
 Thermal correction to Enthalpy=                  0.338097
 Thermal correction to Gibbs Free Energy=         0.270988
 Sum of electronic and zero-point Energies=          -3419.161252
 Sum of electronic and thermal Energies=             -3419.143248
 Sum of electronic and thermal Enthalpies=           -3419.142304
 Sum of electronic and thermal Free Energies=        -3419.209412
 
                     E (Thermal)             CV                S
                      KCal/Mol        Cal/Mol-Kelvin    Cal/Mol-Kelvin
 Total                  211.567             75.184            141.242
 Electronic               0.000              0.000              0.000
 Translational            0.889              2.981             43.642
 Rotational               0.889              2.981             34.262
 Vibrational            209.789             69.222             63.338
 Vibration     1          0.593              1.986              6.647
 Vibration     2          0.593              1.985              6.374
 Vibration     3          0.594              1.984              5.832
 Vibration     4          0.595              1.980              5.052
 Vibration     5          0.598              1.968              4.115
 Vibration     6          0.618              1.904              2.692
 Vibration     7          0.619              1.899              2.626
 Vibration     8          0.621              1.892              2.558
 Vibration     9          0.627              1.875              2.394
 Vibration    10          0.632              1.858              2.262
 Vibration    11          0.684              1.699              1.496
 Vibration    12          0.693              1.672              1.412
 Vibration    13          0.713              1.616              1.260
 Vibration    14          0.734              1.556              1.126
 Vibration    15          0.735              1.555              1.122
 Vibration    16          0.747              1.521              1.055
 Vibration    17          0.769              1.462              0.950
 Vibration    18          0.772              1.454              0.935
 Vibration    19          0.805              1.371              0.810
 Vibration    20          0.812              1.354              0.787
 Vibration    21          0.822              1.328              0.752
 Vibration    22          0.846              1.273              0.684
 Vibration    23          0.849              1.264              0.674
 Vibration    24          0.862              1.236              0.642
 Vibration    25          0.942              1.063              0.475
 Vibration    26          0.950              1.047              0.462
 Vibration    27          0.958              1.032              0.450
 Vibration    28          0.960              1.029              0.447
 Vibration    29          0.964              1.021              0.441
 Vibration    30          0.964              1.021              0.441
 Vibration    31          0.975              0.999              0.424
                       Q            Log10(Q)             Ln(Q)
 Total Bot       0.226039-124       -124.645817       -287.007601
 Total V=0       0.142020D+23         22.152350         51.007671
 Vib (Bot)       0.116328-139       -139.934316       -322.210671
 Vib (Bot)    1  0.104246D+02          1.018058          2.344165
 Vib (Bot)    2  0.908501D+01          0.958325          2.206625
 Vib (Bot)    3  0.690991D+01          0.839472          1.932956
 Vib (Bot)    4  0.465687D+01          0.668094          1.538344
 Vib (Bot)    5  0.288825D+01          0.460635          1.060651
 Vib (Bot)    6  0.136649D+01          0.135606          0.312243
 Vib (Bot)    7  0.131752D+01          0.119759          0.275754
 Vib (Bot)    8  0.126919D+01          0.103528          0.238383
 Vib (Bot)    9  0.115798D+01          0.063702          0.146680
 Vib (Bot)   10  0.107459D+01          0.031243          0.071940
 Vib (Bot)   11  0.669585D+00         -0.174194         -0.401098
 Vib (Bot)   12  0.631721D+00         -0.199475         -0.459308
 Vib (Bot)   13  0.566140D+00         -0.247076         -0.568914
 Vib (Bot)   14  0.510658D+00         -0.291870         -0.672056
 Vib (Bot)   15  0.509119D+00         -0.293181         -0.675074
 Vib (Bot)   16  0.482053D+00         -0.316905         -0.729700
 Vib (Bot)   17  0.440512D+00         -0.356043         -0.819818
 Vib (Bot)   18  0.434812D+00         -0.361698         -0.832841
 Vib (Bot)   19  0.386440D+00         -0.412917         -0.950777
 Vib (Bot)   20  0.377636D+00         -0.422927         -0.973825
 Vib (Bot)   21  0.364324D+00         -0.438512         -1.009712
 Vib (Bot)   22  0.338614D+00         -0.470295         -1.082893
 Vib (Bot)   23  0.334893D+00         -0.475093         -1.093943
 Vib (Bot)   24  0.322725D+00         -0.491167         -1.130954
 Vib (Bot)   25  0.258889D+00         -0.586887         -1.351357
 Vib (Bot)   26  0.253781D+00         -0.595541         -1.371285
 Vib (Bot)   27  0.248897D+00         -0.603981         -1.390717
 Vib (Bot)   28  0.247974D+00         -0.605594         -1.394432
 Vib (Bot)   29  0.245398D+00         -0.610129         -1.404875
 Vib (Bot)   30  0.245333D+00         -0.610245         -1.405140
 Vib (Bot)   31  0.238635D+00         -0.622267         -1.432822
 Vib (V=0)       0.730888D+07          6.863851         15.804601
 Vib (V=0)    1  0.109365D+02          1.038880          2.392110
 Vib (V=0)    2  0.959875D+01          0.982215          2.261633
 Vib (V=0)    3  0.742797D+01          0.870870          2.005253
 Vib (V=0)    4  0.518364D+01          0.714635          1.645507
 Vib (V=0)    5  0.343121D+01          0.535447          1.232913
 Vib (V=0)    6  0.195509D+01          0.291167          0.670436
 Vib (V=0)    7  0.190921D+01          0.280854          0.646689
 Vib (V=0)    8  0.186413D+01          0.270477          0.622795
 Vib (V=0)    9  0.176132D+01          0.245838          0.566063
 Vib (V=0)   10  0.168522D+01          0.226656          0.521896
 Vib (V=0)   11  0.133567D+01          0.125699          0.289433
 Vib (V=0)   12  0.130565D+01          0.115827          0.266700
 Vib (V=0)   13  0.125532D+01          0.098756          0.227394
 Vib (V=0)   14  0.121468D+01          0.084463          0.194483
 Vib (V=0)   15  0.121358D+01          0.084070          0.193578
 Vib (V=0)   16  0.119453D+01          0.077198          0.177755
 Vib (V=0)   17  0.116637D+01          0.066837          0.153897
 Vib (V=0)   18  0.116262D+01          0.065437          0.150674
 Vib (V=0)   19  0.113193D+01          0.053820          0.123925
 Vib (V=0)   20  0.112659D+01          0.051764          0.119191
 Vib (V=0)   21  0.111865D+01          0.048695          0.112126
 Vib (V=0)   22  0.110387D+01          0.042918          0.098823
 Vib (V=0)   23  0.110179D+01          0.042100          0.096938
 Vib (V=0)   24  0.109511D+01          0.039456          0.090851
 Vib (V=0)   25  0.106305D+01          0.026553          0.061141
 Vib (V=0)   26  0.106072D+01          0.025600          0.058946
 Vib (V=0)   27  0.105852D+01          0.024701          0.056876
 Vib (V=0)   28  0.105811D+01          0.024532          0.056488
 Vib (V=0)   29  0.105697D+01          0.024064          0.055410
 Vib (V=0)   30  0.105695D+01          0.024053          0.055383
 Vib (V=0)   31  0.105403D+01          0.022852          0.052619
 Electronic      0.100000D+01          0.000000          0.000000
 Translational   0.283161D+09          8.452033         19.461525
 Rotational      0.686224D+07          6.836466         15.741545
 -------------------------------------------------------------------
 Center     Atomic                   Forces (Hartrees/Bohr)
 Number     Number              X              Y              Z
 -------------------------------------------------------------------
      1       26          -0.000007166    0.000016203    0.000031872
      2        6          -0.000006469    0.000003271   -0.000019925
      3        6           0.000010265   -0.000013910    0.000004949
      4        6          -0.000017111    0.000010889    0.000008553
      5        6           0.000001437   -0.000005019   -0.000017751
      6        6          -0.000003119   -0.000003721    0.000018698
      7        1          -0.000006132   -0.000004323   -0.000001207
      8        1          -0.000006218   -0.000004404    0.000010369
      9        1          -0.000001503    0.000002393    0.000010171
     10        1          -0.000000383    0.000007161    0.000010657
     11        1          -0.000002156    0.000004290   -0.000000791
     12        6           0.000006419   -0.000003144   -0.000016838
     13        6          -0.000007203   -0.000010527   -0.000007277
     14        6           0.000004140    0.000003604   -0.000004566
     15        6           0.000001658    0.000002685   -0.000013754
     16        6          -0.000005972   -0.000004822   -0.000006897
     17        6           0.000004162    0.000002961    0.000008506
     18        6          -0.000003706   -0.000006734   -0.000001798
     19        1          -0.000011120   -0.000006532   -0.000001787
     20        1           0.000006408    0.000001735   -0.000001272
     21        1          -0.000007433   -0.000005519    0.000004116
     22       27          -0.000013173    0.000018229    0.000023694
     23        6          -0.000002626    0.000002804   -0.000043706
     24        6           0.000019602   -0.000009287    0.000001530
     25        6          -0.000002406    0.000010695    0.000006028
     26        6           0.000013820   -0.000008482   -0.000041136
     27        6           0.000004407   -0.000000432    0.000033420
     28        1           0.000001099   -0.000002686   -0.000007974
     29        1           0.000006434    0.000001098   -0.000001950
     30        1           0.000007764   -0.000000984   -0.000002001
     31        1          -0.000000086    0.000001577   -0.000001394
     32        1          -0.000002282   -0.000002973   -0.000001795
     33        6           0.000005584   -0.000000035   -0.000006981
     34        6           0.000009585   -0.000002168    0.000000953
     35        6          -0.000005682   -0.000005551    0.000005797
     36        1          -0.000000210    0.000001613    0.000003841
     37        1           0.000003046    0.000000256    0.000004360
     38        1           0.000001618    0.000005095    0.000005418
     39        1           0.000002278    0.000002401    0.000003814
     40        1           0.000002429    0.000002292    0.000004052
 -------------------------------------------------------------------
 Cartesian Forces:  Max     0.000043706 RMS     0.000010231
 FormGI is forming the generalized inverse of G from B-inverse, IUseBI=4.

 GradGradGradGradGradGradGradGradGradGradGradGradGradGradGradGradGradGrad
 Berny optimization.
 Internal  Forces:  Max     0.000015881 RMS     0.000002386
 Search for a local minimum.
 Step number   1 out of a maximum of    2
 All quantities printed in internal units (Hartrees-Bohrs-Radians)
 Second derivative matrix not updated -- analytic derivatives used.
 ITU=  0
     Eigenvalues ---    0.00032   0.00069   0.00188   0.00208   0.00210
     Eigenvalues ---    0.00221   0.00228   0.01012   0.01128   0.01138
     Eigenvalues ---    0.01140   0.01219   0.01233   0.01240   0.01243
     Eigenvalues ---    0.01302   0.01321   0.01340   0.01343   0.01344
     Eigenvalues ---    0.01371   0.01392   0.01407   0.01417   0.01450
     Eigenvalues ---    0.01464   0.01469   0.01505   0.01524   0.01545
     Eigenvalues ---    0.01555   0.01595   0.01658   0.01675   0.01719
     Eigenvalues ---    0.01733   0.01783   0.01860   0.01881   0.02055
     Eigenvalues ---    0.02110   0.02220   0.02245   0.02275   0.02423
     Eigenvalues ---    0.02436   0.02570   0.03010   0.03058   0.03104
     Eigenvalues ---    0.03449   0.03469   0.03657   0.03698   0.03828
     Eigenvalues ---    0.03863   0.03884   0.04956   0.05230   0.05828
     Eigenvalues ---    0.06004   0.06319   0.06555   0.06624   0.06884
     Eigenvalues ---    0.06976   0.07043   0.11303   0.11719   0.11757
     Eigenvalues ---    0.12020   0.13585   0.13612   0.13720   0.13872
     Eigenvalues ---    0.19819   0.20446   0.21634   0.21786   0.22046
     Eigenvalues ---    0.22163   0.22352   0.22428   0.22582   0.22774
     Eigenvalues ---    0.23604   0.23631   0.24254   0.24568   0.26411
     Eigenvalues ---    0.26466   0.26536   0.26817   0.29979   0.30184
     Eigenvalues ---    0.36214   0.36605   0.36633   0.36661   0.36675
     Eigenvalues ---    0.36699   0.36723   0.36740   0.36745   0.36807
     Eigenvalues ---    0.37054   0.37061   0.37086   0.37105   0.37111
     Eigenvalues ---    0.37121   0.37131   0.37146   0.37164
 Angle between quadratic step and forces=  80.44 degrees.
 Linear search not attempted -- first point.
 Iteration  1 RMS(Cart)=  0.00186979 RMS(Int)=  0.00000266
 Iteration  2 RMS(Cart)=  0.00000273 RMS(Int)=  0.00000067
 Iteration  3 RMS(Cart)=  0.00000000 RMS(Int)=  0.00000067
 Variable       Old X    -DE/DX   Delta X   Delta X   Delta X     New X
                                 (Linear)    (Quad)   (Total)
    R1        3.92820  -0.00000   0.00000   0.00001   0.00001   3.92821
    R2        3.92585   0.00000   0.00000   0.00001   0.00001   3.92586
    R3        3.92624   0.00000   0.00000   0.00000   0.00000   3.92624
    R4        3.92895   0.00001   0.00000   0.00005   0.00005   3.92900
    R5        3.92950   0.00000   0.00000   0.00005   0.00005   3.92955
    R6        3.91473  -0.00000   0.00000  -0.00002  -0.00002   3.91471
    R7        3.93936  -0.00000   0.00000  -0.00005  -0.00005   3.93931
    R8        3.93889  -0.00000   0.00000  -0.00002  -0.00002   3.93887
    R9        3.91275   0.00000   0.00000   0.00002   0.00002   3.91276
   R10        3.91617   0.00000   0.00000   0.00000   0.00000   3.91617
   R11        2.69649   0.00001   0.00000   0.00002   0.00002   2.69652
   R12        2.69568  -0.00001   0.00000  -0.00004  -0.00004   2.69564
   R13        2.04217   0.00001   0.00000   0.00002   0.00002   2.04219
   R14        2.69562  -0.00000   0.00000  -0.00001  -0.00001   2.69561
   R15        2.04231  -0.00000   0.00000  -0.00001  -0.00001   2.04229
   R16        2.69665  -0.00001   0.00000  -0.00003  -0.00003   2.69662
   R17        2.04232   0.00000   0.00000   0.00001   0.00001   2.04233
   R18        2.69550   0.00001   0.00000   0.00003   0.00003   2.69553
   R19        2.04224  -0.00001   0.00000  -0.00002  -0.00002   2.04222
   R20        2.04266  -0.00000   0.00000  -0.00000  -0.00000   2.04266
   R21        2.68554  -0.00000   0.00000  -0.00001  -0.00001   2.68554
   R22        2.71657  -0.00000   0.00000  -0.00001  -0.00001   2.71657
   R23        2.04153   0.00001   0.00000   0.00002   0.00002   2.04155
   R24        2.69559  -0.00000   0.00000  -0.00000  -0.00000   2.69559
   R25        2.04180   0.00000   0.00000   0.00001   0.00001   2.04181
   R26        2.68562  -0.00000   0.00000  -0.00000  -0.00000   2.68562
   R27        2.04181  -0.00000   0.00000  -0.00001  -0.00001   2.04180
   R28        2.71693   0.00000   0.00000   0.00001   0.00001   2.71694
   R29        2.04153  -0.00001   0.00000  -0.00001  -0.00001   2.04152
   R30        2.75169  -0.00000   0.00000  -0.00001  -0.00001   2.75168
   R31        2.71252  -0.00000   0.00000  -0.00000  -0.00000   2.71252
   R32        3.99047   0.00000   0.00000   0.00001   0.00001   3.99048
   R33        2.71268  -0.00000   0.00000  -0.00001  -0.00001   2.71267
   R34        3.89792   0.00000   0.00000   0.00002   0.00002   3.89793
   R35        2.69039   0.00000   0.00000  -0.00000  -0.00000   2.69039
   R36        2.04030  -0.00000   0.00000  -0.00001  -0.00001   2.04029
   R37        3.90061  -0.00001   0.00000  -0.00007  -0.00007   3.90054
   R38        3.91107  -0.00000   0.00000   0.00007   0.00007   3.91114
   R39        3.91108   0.00001   0.00000   0.00005   0.00005   3.91113
   R40        3.90129   0.00001   0.00000   0.00010   0.00010   3.90140
   R41        3.90489   0.00000   0.00000  -0.00002  -0.00002   3.90487
   R42        3.89670   0.00000   0.00000   0.00002   0.00002   3.89672
   R43        3.87594   0.00000   0.00000   0.00006   0.00006   3.87600
   R44        3.87645   0.00000   0.00000   0.00007   0.00007   3.87652
   R45        2.69671  -0.00001   0.00000  -0.00007  -0.00007   2.69663
   R46        2.69392  -0.00002   0.00000  -0.00004  -0.00004   2.69389
   R47        2.04071   0.00000   0.00000   0.00001   0.00001   2.04072
   R48        2.69260  -0.00000   0.00000  -0.00001  -0.00001   2.69259
   R49        2.04062  -0.00000   0.00000  -0.00001  -0.00001   2.04062
   R50        2.69676   0.00001   0.00000   0.00007   0.00007   2.69683
   R51        2.04063   0.00000   0.00000   0.00001   0.00001   2.04063
   R52        2.69361   0.00001   0.00000   0.00004   0.00004   2.69365
   R53        2.04072  -0.00000   0.00000  -0.00001  -0.00001   2.04071
   R54        2.04074  -0.00000   0.00000   0.00000   0.00000   2.04074
   R55        2.69074  -0.00000   0.00000  -0.00000  -0.00000   2.69073
   R56        2.04039   0.00000   0.00000   0.00001   0.00001   2.04039
   R57        2.69367  -0.00000   0.00000  -0.00001  -0.00001   2.69366
   R58        2.04059  -0.00000   0.00000   0.00000   0.00000   2.04059
   R59        2.04061   0.00000   0.00000   0.00000   0.00000   2.04061
    A1        1.17788  -0.00000   0.00000  -0.00002  -0.00002   1.17786
    A2        1.17779  -0.00000   0.00000  -0.00001  -0.00001   1.17778
    A3        1.89661   0.00000   0.00000   0.00024   0.00024   1.89685
    A4        2.15252   0.00000   0.00000   0.00023   0.00023   2.15275
    A5        2.76520   0.00000   0.00000   0.00015   0.00015   2.76534
    A6        2.79813  -0.00000   0.00000  -0.00003  -0.00003   2.79810
    A7        2.16759  -0.00000   0.00000   0.00011   0.00011   2.16770
    A8        1.17782  -0.00000   0.00000   0.00000   0.00000   1.17782
    A9        1.17693   0.00000   0.00000  -0.00000  -0.00000   1.17693
   A10        2.14487   0.00000   0.00000   0.00002   0.00002   2.14489
   A11        1.87860  -0.00000   0.00000  -0.00002  -0.00002   1.87858
   A12        2.13998  -0.00000   0.00000  -0.00004  -0.00004   2.13994
   A13        2.76109  -0.00000   0.00000  -0.00004  -0.00004   2.76104
   A14        2.78058   0.00000   0.00000   0.00004   0.00004   2.78062
   A15        1.17687  -0.00000   0.00000  -0.00002  -0.00002   1.17685
   A16        2.75857   0.00000   0.00000  -0.00015  -0.00015   2.75842
   A17        2.13888   0.00000   0.00000  -0.00024  -0.00024   2.13865
   A18        1.87984   0.00000   0.00000  -0.00022  -0.00022   1.87962
   A19        2.14753  -0.00000   0.00000  -0.00010  -0.00010   2.14743
   A20        2.78398  -0.00000   0.00000   0.00003   0.00003   2.78401
   A21        2.79990   0.00000   0.00000   0.00028   0.00028   2.80017
   A22        2.76457  -0.00000   0.00000  -0.00034  -0.00034   2.76423
   A23        2.15329  -0.00000   0.00000  -0.00032  -0.00032   2.15297
   A24        1.89826  -0.00000   0.00000  -0.00014  -0.00014   1.89812
   A25        2.17000   0.00000   0.00000   0.00011   0.00011   2.17010
   A26        2.17417   0.00000   0.00000   0.00033   0.00033   2.17450
   A27        2.78448  -0.00000   0.00000   0.00033   0.00033   2.78481
   A28        2.78446   0.00000   0.00000  -0.00027  -0.00027   2.78419
   A29        2.17381   0.00000   0.00000  -0.00010  -0.00010   2.17372
   A30        1.91065   0.00000   0.00000   0.00015   0.00015   1.91081
   A31        1.17695  -0.00000   0.00000  -0.00000  -0.00000   1.17695
   A32        1.18646  -0.00000   0.00000  -0.00000  -0.00000   1.18645
   A33        1.17737  -0.00000   0.00000   0.00001   0.00001   1.17738
   A34        1.18109   0.00000   0.00000   0.00001   0.00001   1.18110
   A35        1.18113  -0.00000   0.00000   0.00000   0.00000   1.18113
   A36        2.17275  -0.00000   0.00000  -0.00002  -0.00002   2.17273
   A37        1.88371   0.00000   0.00000   0.00002   0.00002   1.88373
   A38        2.19950  -0.00000   0.00000   0.00002   0.00002   2.19951
   A39        2.19965  -0.00000   0.00000  -0.00004  -0.00004   2.19961
   A40        2.16862  -0.00000   0.00000  -0.00004  -0.00004   2.16858
   A41        1.88539  -0.00000   0.00000  -0.00004  -0.00004   1.88535
   A42        2.19898   0.00000   0.00000   0.00003   0.00003   2.19900
   A43        2.19836   0.00000   0.00000   0.00001   0.00001   2.19837
   A44        2.16904   0.00000   0.00000  -0.00001  -0.00001   2.16903
   A45        1.88531   0.00000   0.00000   0.00004   0.00004   1.88535
   A46        2.19838  -0.00000   0.00000  -0.00001  -0.00001   2.19837
   A47        2.19904  -0.00000   0.00000  -0.00003  -0.00003   2.19901
   A48        2.17338   0.00000   0.00000   0.00002   0.00002   2.17340
   A49        1.88374  -0.00000   0.00000  -0.00002  -0.00002   1.88371
   A50        2.19938   0.00000   0.00000  -0.00001  -0.00001   2.19937
   A51        2.19974   0.00000   0.00000   0.00003   0.00003   2.19978
   A52        2.16834  -0.00000   0.00000  -0.00000  -0.00000   2.16833
   A53        1.88663  -0.00000   0.00000   0.00000   0.00000   1.88663
   A54        2.19800  -0.00000   0.00000  -0.00003  -0.00003   2.19797
   A55        2.19802   0.00000   0.00000   0.00003   0.00003   2.19805
   A56        2.17523  -0.00000   0.00000   0.00007   0.00007   2.17529
   A57        1.88727   0.00000   0.00000   0.00002   0.00002   1.88729
   A58        2.19470  -0.00000   0.00000  -0.00000  -0.00000   2.19470
   A59        2.20108  -0.00000   0.00000  -0.00001  -0.00001   2.20106
   A60        2.17393   0.00000   0.00000   0.00012   0.00012   2.17405
   A61        1.88883  -0.00000   0.00000  -0.00001  -0.00001   1.88882
   A62        2.19468   0.00000   0.00000  -0.00000  -0.00000   2.19468
   A63        2.19909   0.00000   0.00000   0.00002   0.00002   2.19911
   A64        2.17532  -0.00000   0.00000  -0.00017  -0.00017   2.17515
   A65        1.88912   0.00000   0.00000   0.00001   0.00001   1.88913
   A66        2.19911  -0.00000   0.00000  -0.00002  -0.00002   2.19909
   A67        2.19441  -0.00000   0.00000   0.00000   0.00000   2.19441
   A68        2.18146  -0.00000   0.00000  -0.00013  -0.00013   2.18133
   A69        1.88696  -0.00000   0.00000  -0.00001  -0.00001   1.88695
   A70        2.19439   0.00000   0.00000  -0.00000  -0.00000   2.19439
   A71        2.20181   0.00000   0.00000   0.00001   0.00001   2.20181
   A72        2.18048   0.00000   0.00000   0.00011   0.00011   2.18059
   A73        1.87254  -0.00000   0.00000  -0.00001  -0.00001   1.87253
   A74        2.20338   0.00000   0.00000  -0.00000  -0.00000   2.20338
   A75        2.20705   0.00000   0.00000   0.00001   0.00001   2.20706
   A76        2.21398  -0.00000   0.00000  -0.00008  -0.00008   2.21390
   A77        2.22860  -0.00000   0.00000  -0.00002  -0.00002   2.22858
   A78        2.21007   0.00000   0.00000   0.00009   0.00009   2.21016
   A79        1.85891   0.00000   0.00000  -0.00001  -0.00001   1.85891
   A80        1.89928  -0.00000   0.00000   0.00001   0.00001   1.89929
   A81        2.19563  -0.00000   0.00000  -0.00003  -0.00003   2.19560
   A82        2.16662  -0.00000   0.00000  -0.00011  -0.00011   2.16651
   A83        2.18814   0.00000   0.00000   0.00002   0.00002   2.18816
   A84        2.15392   0.00000   0.00000   0.00142   0.00142   2.15534
   A85        2.78119  -0.00000   0.00000   0.00222   0.00222   2.78341
   A86        2.77363   0.00000   0.00000  -0.00232  -0.00232   2.77131
   A87        2.14877  -0.00000   0.00000  -0.00174  -0.00174   2.14703
   A88        1.88613   0.00000   0.00000  -0.00022  -0.00022   1.88591
   A89        1.18509  -0.00000   0.00000  -0.00001  -0.00001   1.18507
   A90        1.18485  -0.00000   0.00000  -0.00001  -0.00001   1.18484
   A91        2.77677   0.00000   0.00000   0.00199   0.00199   2.77876
   A92        2.77614   0.00000   0.00000  -0.00207  -0.00207   2.77406
   A93        2.15254   0.00000   0.00000  -0.00154  -0.00154   2.15100
   A94        1.88659   0.00000   0.00000  -0.00020  -0.00020   1.88639
   A95        2.15166   0.00000   0.00000   0.00126   0.00126   2.15292
   A96        1.18326  -0.00000   0.00000  -0.00001  -0.00001   1.18325
   A97        1.18872  -0.00000   0.00000  -0.00002  -0.00002   1.18870
   A98        1.18401  -0.00000   0.00000  -0.00002  -0.00002   1.18399
   A99        1.18485  -0.00000   0.00000  -0.00001  -0.00000   1.18484
   A100       1.88501   0.00000   0.00000   0.00010   0.00010   1.88512
   A101       2.14586   0.00000   0.00000  -0.00128  -0.00128   2.14458
   A102       2.77443  -0.00000   0.00000  -0.00195  -0.00195   2.77248
   A103       1.18392   0.00000   0.00000  -0.00001  -0.00001   1.18391
   A104       1.18449  -0.00000   0.00000  -0.00001  -0.00001   1.18448
   A105       2.15714   0.00000   0.00000   0.00171   0.00171   2.15885
   A106       1.88617   0.00000   0.00000   0.00032   0.00032   1.88649
   A107       2.15012   0.00000   0.00000  -0.00126  -0.00126   2.14886
   A108       1.18445   0.00000   0.00000  -0.00000  -0.00000   1.18444
   A109       2.78401  -0.00000   0.00000   0.00239   0.00239   2.78640
   A110       2.15587   0.00000   0.00000   0.00173   0.00173   2.15759
   A111       1.88718   0.00000   0.00000   0.00012   0.00012   1.88730
   A112       2.76815  -0.00000   0.00000  -0.00235  -0.00235   2.76580
   A113       2.78361   0.00000   0.00000   0.00226   0.00226   2.78586
   A114       2.15319   0.00000   0.00000   0.00145   0.00145   2.15464
   A115       2.14492  -0.00000   0.00000  -0.00158  -0.00157   2.14335
   A116       2.76930  -0.00000   0.00000  -0.00211  -0.00211   2.76720
   A117       2.77887   0.00000   0.00000   0.00200   0.00200   2.78087
   A118       1.18873  -0.00000   0.00000  -0.00002  -0.00001   1.18872
   A119       2.15861  -0.00000   0.00000  -0.00002  -0.00002   2.15859
   A120       1.88619   0.00001   0.00000   0.00004   0.00004   1.88624
   A121       2.19733  -0.00000   0.00000  -0.00004  -0.00004   2.19730
   A122       2.19875  -0.00001   0.00000  -0.00001  -0.00001   2.19874
   A123       2.16057  -0.00000   0.00000  -0.00001  -0.00001   2.16057
   A124       1.88438   0.00000   0.00000  -0.00001  -0.00001   1.88437
   A125       2.19812   0.00000   0.00000  -0.00000  -0.00000   2.19812
   A126       2.19951  -0.00000   0.00000   0.00001   0.00001   2.19952
   A127       2.16095   0.00000   0.00000   0.00003   0.00003   2.16098
   A128       1.88440  -0.00000   0.00000   0.00001   0.00001   1.88442
   A129       2.19951   0.00000   0.00000  -0.00002  -0.00002   2.19950
   A130       2.19813  -0.00000   0.00000   0.00001   0.00001   2.19814
   A131       2.15901   0.00000   0.00000  -0.00002  -0.00002   2.15900
   A132       1.88624  -0.00001   0.00000  -0.00005  -0.00005   1.88619
   A133       2.19725   0.00000   0.00000   0.00003   0.00003   2.19729
   A134       2.19879   0.00001   0.00000   0.00001   0.00001   2.19880
   A135       2.15575  -0.00000   0.00000  -0.00005  -0.00005   2.15570
   A136       1.88354   0.00000   0.00000   0.00000   0.00000   1.88355
   A137       2.19898   0.00000   0.00000   0.00001   0.00000   2.19898
   A138       2.19922  -0.00000   0.00000  -0.00001  -0.00001   2.19921
   A139       1.89934   0.00000   0.00000  -0.00000  -0.00000   1.89934
   A140       2.19478   0.00000   0.00000   0.00004   0.00004   2.19482
   A141       2.16076   0.00000   0.00000   0.00004   0.00004   2.16079
   A142       2.18880  -0.00000   0.00000  -0.00004  -0.00004   2.18876
   A143       2.15325   0.00000   0.00000   0.00008   0.00008   2.15333
   A144       1.88293   0.00000   0.00000   0.00001   0.00001   1.88293
   A145       2.19705   0.00000   0.00000  -0.00000  -0.00000   2.19705
   A146       2.20202  -0.00000   0.00000  -0.00000  -0.00000   2.20202
   A147       1.88334  -0.00000   0.00000  -0.00001  -0.00001   1.88332
   A148       2.19660  -0.00000   0.00000   0.00002   0.00002   2.19661
   A149       2.15410  -0.00000   0.00000  -0.00007  -0.00007   2.15402
   A150       2.20211   0.00000   0.00000  -0.00001  -0.00001   2.20210
    D1        2.76103   0.00000   0.00000   0.00004   0.00004   2.76107
    D2       -2.76065  -0.00000   0.00000   0.00004   0.00004  -2.76062
    D3        0.02271   0.00000   0.00000   0.00027   0.00027   0.02298
    D4        0.75183   0.00000   0.00000   0.00037   0.00037   0.75220
    D5        1.34376   0.00000   0.00000   0.00083   0.00083   1.34459
    D6       -1.31540  -0.00000   0.00000  -0.00041  -0.00041  -1.31581
    D7       -0.71587   0.00000   0.00000   0.00014   0.00014  -0.71572
    D8        2.76033  -0.00000   0.00000  -0.00001  -0.00001   2.76032
    D9       -2.76187   0.00000   0.00000  -0.00001  -0.00001  -2.76188
   D10       -0.70969   0.00000   0.00000   0.00037   0.00037  -0.70931
   D11        0.01024   0.00000   0.00000   0.00036   0.00036   0.01060
   D12        0.73200  -0.00000   0.00000   0.00036   0.00036   0.73237
   D13        1.28851  -0.00000   0.00000   0.00035   0.00035   1.28886
   D14       -1.26987   0.00000   0.00000   0.00040   0.00040  -1.26947
   D15       -2.76022  -0.00000   0.00000  -0.00002  -0.00002  -2.76024
   D16        2.76185   0.00000   0.00000  -0.00001  -0.00001   2.76184
   D17       -1.29116   0.00000   0.00000   0.00071   0.00071  -1.29045
   D18       -0.73263  -0.00000   0.00000   0.00028   0.00028  -0.73235
   D19       -0.00984  -0.00000   0.00000   0.00022   0.00022  -0.00963
   D20        0.71047   0.00000   0.00000   0.00011   0.00011   0.71058
   D21        1.27215   0.00000   0.00000  -0.00038  -0.00038   1.27176
   D22        2.76075  -0.00000   0.00000   0.00003   0.00003   2.76078
   D23       -2.76085   0.00000   0.00000   0.00004   0.00004  -2.76082
   D24        1.32197  -0.00000   0.00000  -0.00047  -0.00047   1.32151
   D25       -1.34677   0.00000   0.00000   0.00026   0.00026  -1.34651
   D26       -0.75049   0.00000   0.00000   0.00004   0.00004  -0.75045
   D27       -0.02023   0.00000   0.00000   0.00002   0.00002  -0.02021
   D28        0.71917   0.00000   0.00000  -0.00009  -0.00009   0.71908
   D29        2.76064   0.00000   0.00000  -0.00004  -0.00004   2.76060
   D30       -2.76071  -0.00000   0.00000  -0.00004  -0.00004  -2.76076
   D31        0.74777  -0.00000   0.00000  -0.00002  -0.00003   0.74775
   D32        1.36605   0.00000   0.00000   0.00033   0.00033   1.36638
   D33       -1.36254  -0.00000   0.00000  -0.00052  -0.00052  -1.36306
   D34       -0.74458  -0.00000   0.00000  -0.00017  -0.00017  -0.74475
   D35        0.00181  -0.00000   0.00000  -0.00005  -0.00005   0.00177
   D36       -0.01034   0.00000   0.00000   0.00009   0.00009  -0.01025
   D37       -0.74479  -0.00000   0.00000  -0.00005  -0.00005  -0.74484
   D38       -1.33579  -0.00000   0.00000  -0.00051  -0.00051  -1.33630
   D39        1.30117   0.00000   0.00000   0.00063   0.00063   1.30180
   D40        0.71642  -0.00000   0.00000   0.00014   0.00014   0.71656
   D41       -2.75597  -0.00000   0.00000  -0.00001  -0.00001  -2.75598
   D42        2.76999  -0.00000   0.00000  -0.00001  -0.00001   2.76998
   D43        0.71256   0.00000   0.00000  -0.00013  -0.00013   0.71243
   D44       -0.00904  -0.00000   0.00000  -0.00006  -0.00006  -0.00910
   D45       -0.73402  -0.00000   0.00000  -0.00010  -0.00010  -0.73412
   D46       -1.28708   0.00000   0.00000  -0.00016  -0.00016  -1.28723
   D47        1.25716  -0.00000   0.00000  -0.00030  -0.00030   1.25687
   D48       -2.75539   0.00000   0.00000  -0.00002  -0.00002  -2.75540
   D49        2.75803  -0.00000   0.00000  -0.00002  -0.00002   2.75802
   D50        1.29356  -0.00000   0.00000  -0.00059  -0.00059   1.29297
   D51        0.73792  -0.00000   0.00000  -0.00005  -0.00005   0.73788
   D52        0.01245  -0.00000   0.00000   0.00008   0.00008   0.01253
   D53       -0.70965   0.00000   0.00000   0.00015   0.00015  -0.70950
   D54       -1.25696   0.00000   0.00000   0.00060   0.00060  -1.25636
   D55        2.75573  -0.00000   0.00000  -0.00001  -0.00001   2.75571
   D56       -2.75794  -0.00000   0.00000  -0.00002  -0.00002  -2.75796
   D57       -1.30585   0.00000   0.00000   0.00075   0.00075  -1.30510
   D58        1.33973  -0.00000   0.00000  -0.00002  -0.00002   1.33971
   D59        0.74579  -0.00000   0.00000   0.00025   0.00025   0.74604
   D60        0.01100   0.00000   0.00000   0.00032   0.00032   0.01133
   D61       -0.71679  -0.00000   0.00000   0.00039   0.00039  -0.71640
   D62       -2.77083  -0.00000   0.00000  -0.00001  -0.00001  -2.77084
   D63        2.75546  -0.00000   0.00000  -0.00001  -0.00001   2.75545
   D64       -0.73503   0.00000   0.00000   0.00029   0.00029  -0.73474
   D65       -1.35087  -0.00000   0.00000  -0.00005  -0.00005  -1.35092
   D66        1.35455  -0.00000   0.00000   0.00068   0.00068   1.35523
   D67        0.73897   0.00000   0.00000   0.00041   0.00041   0.73938
   D68        0.00231  -0.00000   0.00000   0.00034   0.00034   0.00265
   D69       -2.76041   0.00000   0.00000   0.00002   0.00002  -2.76039
   D70        2.76501   0.00000   0.00000   0.00001   0.00001   2.76502
   D71        0.00075   0.00000   0.00000  -0.00001  -0.00001   0.00074
   D72        3.11121  -0.00000   0.00000  -0.00004  -0.00004   3.11117
   D73       -3.11452   0.00000   0.00000   0.00001   0.00001  -3.11451
   D74       -0.00407  -0.00000   0.00000  -0.00003  -0.00003  -0.00409
   D75       -0.00114  -0.00000   0.00000   0.00000   0.00000  -0.00114
   D76       -3.10928   0.00000   0.00000   0.00001   0.00001  -3.10928
   D77        3.11413  -0.00000   0.00000  -0.00001  -0.00001   3.11412
   D78        0.00599  -0.00000   0.00000  -0.00001  -0.00001   0.00598
   D79       -0.00008  -0.00000   0.00000   0.00002   0.00002  -0.00006
   D80        3.11082   0.00000   0.00000   0.00001   0.00001   3.11083
   D81       -3.11055   0.00000   0.00000   0.00005   0.00005  -3.11050
   D82        0.00035   0.00000   0.00000   0.00004   0.00004   0.00039
   D83       -0.00063   0.00000   0.00000  -0.00002  -0.00002  -0.00064
   D84        3.11505   0.00000   0.00000   0.00001   0.00001   3.11507
   D85       -3.11151  -0.00000   0.00000  -0.00001  -0.00001  -3.11152
   D86        0.00417  -0.00000   0.00000   0.00002   0.00002   0.00419
   D87        0.00109  -0.00000   0.00000   0.00001   0.00001   0.00110
   D88        3.10923  -0.00000   0.00000   0.00000   0.00000   3.10923
   D89       -3.11458  -0.00000   0.00000  -0.00002  -0.00002  -3.11460
   D90       -0.00644  -0.00000   0.00000  -0.00003  -0.00003  -0.00647
   D91       -0.00583  -0.00000   0.00000   0.00003   0.00003  -0.00580
   D92       -3.11227  -0.00000   0.00000  -0.00015  -0.00015  -3.11242
   D93        3.11876   0.00000   0.00000   0.00009   0.00009   3.11885
   D94        0.01232  -0.00000   0.00000  -0.00009  -0.00009   0.01223
   D95        0.01010   0.00000   0.00000  -0.00003  -0.00003   0.01007
   D96        3.13034   0.00000   0.00000   0.00012   0.00012   3.13046
   D97       -3.11441  -0.00000   0.00000  -0.00009  -0.00009  -3.11450
   D98        0.00583   0.00000   0.00000   0.00005   0.00005   0.00589
   D99       -0.00077  -0.00000   0.00000  -0.00002  -0.00002  -0.00080
   D100      -3.10826   0.00000   0.00000   0.00020   0.00020  -3.10806
   D101       3.10556   0.00000   0.00000   0.00016   0.00016   3.10571
   D102      -0.00193   0.00000   0.00000   0.00038   0.00038  -0.00155
   D103       0.00708   0.00000   0.00000   0.00001   0.00001   0.00708
   D104      -3.12652   0.00000   0.00000   0.00018   0.00018  -3.12634
   D105       3.11468  -0.00000   0.00000  -0.00021  -0.00021   3.11446
   D106      -0.01892  -0.00000   0.00000  -0.00004  -0.00004  -0.01896
   D107      -0.01058  -0.00000   0.00000   0.00001   0.00001  -0.01056
   D108      -3.13076  -0.00000   0.00000  -0.00013  -0.00013  -3.13089
   D109       3.12298  -0.00000   0.00000  -0.00016  -0.00016   3.12282
   D110       0.00280  -0.00000   0.00000  -0.00031  -0.00031   0.00249
   D111      -1.52863  -0.00000   0.00000  -0.00042  -0.00042  -1.52905
   D112      -3.08848  -0.00000   0.00000  -0.00035  -0.00035  -3.08883
   D113       1.63855  -0.00000   0.00000  -0.00041  -0.00041   1.63813
   D114      -3.08607  -0.00000   0.00000  -0.00050  -0.00050  -3.08657
   D115       1.63725  -0.00000   0.00000  -0.00042  -0.00042   1.63683
   D116       0.08110  -0.00000   0.00000  -0.00049  -0.00049   0.08061
   D117       0.03017   0.00000   0.00000  -0.00033  -0.00033   0.02985
   D118      -1.52968   0.00000   0.00000  -0.00025  -0.00025  -1.52994
   D119      -3.08584   0.00000   0.00000  -0.00032  -0.00032  -3.08616
   D120       3.12234   0.00000   0.00000  -0.00000  -0.00000   3.12233
   D121      -0.03620  -0.00000   0.00000  -0.00012  -0.00012  -0.03632
   D122      -0.04067   0.00000   0.00000  -0.00001  -0.00001  -0.04068
   D123       3.08398  -0.00000   0.00000  -0.00012  -0.00012   3.08386
   D124      -0.73340  -0.00000   0.00000  -0.00186  -0.00186  -0.73526
   D125      -1.31236   0.00000   0.00000  -0.00090  -0.00090  -1.31326
   D126       1.30953  -0.00000   0.00000  -0.00211  -0.00211   1.30742
   D127       0.72904  -0.00000   0.00000  -0.00206  -0.00207   0.72697
   D128      -0.00271  -0.00001   0.00000  -0.00235  -0.00235  -0.00506
   D129      -2.75465  -0.00000   0.00000  -0.00012  -0.00012  -2.75477
   D130       2.75967  -0.00000   0.00000  -0.00011  -0.00011   2.75956
   D131      -3.12227  -0.00000   0.00000  -0.00000  -0.00000  -3.12228
   D132       0.04298  -0.00000   0.00000  -0.00007  -0.00007   0.04292
   D133       0.04067  -0.00000   0.00000   0.00001   0.00001   0.04068
   D134      -3.07726  -0.00000   0.00000  -0.00006  -0.00006  -3.07732
   D135      -1.33289   0.00000   0.00000  -0.00122  -0.00122  -1.33411
   D136       1.29168  -0.00000   0.00000  -0.00228  -0.00227   1.28941
   D137       0.71206   0.00000   0.00000  -0.00221  -0.00221   0.70985
   D138      -0.01940  -0.00000   0.00000  -0.00246  -0.00246  -0.02187
   D139      -0.75075  -0.00000   0.00000  -0.00204  -0.00204  -0.75279
   D140      -2.77020   0.00000   0.00000   0.00004   0.00004  -2.77017
   D141       2.74748   0.00000   0.00000   0.00004   0.00004   2.74752
   D142       0.02557  -0.00000   0.00000   0.00001   0.00001   0.02557
   D143       3.11819  -0.00000   0.00000  -0.00009  -0.00009   3.11810
   D144      -3.09917   0.00000   0.00000   0.00012   0.00012  -3.09905
   D145      -0.00655   0.00000   0.00000   0.00002   0.00002  -0.00652
   D146      -0.73627  -0.00000   0.00000  -0.00230  -0.00229  -0.73857
   D147      -1.31474  -0.00000   0.00000  -0.00208  -0.00208  -1.31682
   D148       2.75854  -0.00000   0.00000  -0.00002  -0.00002   2.75851
   D149      -2.76090   0.00000   0.00000  -0.00001  -0.00001  -2.76092
   D150      -0.00987  -0.00000   0.00000  -0.00260  -0.00260  -0.01247
   D151       0.72476  -0.00000   0.00000  -0.00225  -0.00225   0.72251
   D152       1.31122   0.00000   0.00000  -0.00174  -0.00174   1.30947
   D153      -1.31754  -0.00000   0.00000  -0.00234  -0.00234  -1.31988
   D154       1.31746   0.00000   0.00000  -0.00092  -0.00092   1.31654
   D155       2.76159   0.00000   0.00000   0.00002   0.00002   2.76161
   D156      -2.75807   0.00000   0.00000   0.00003   0.00003  -2.75805
   D157      -0.73869   0.00000   0.00000  -0.00211  -0.00211  -0.74080
   D158      -0.00607  -0.00000   0.00000  -0.00235  -0.00235  -0.00842
   D159       0.73163  -0.00000   0.00000  -0.00188  -0.00188   0.72975
   D160       1.31192   0.00000   0.00000  -0.00105  -0.00105   1.31087
   D161       0.72989   0.00000   0.00000  -0.00168  -0.00168   0.72820
   D162      -2.76154   0.00000   0.00000   0.00003   0.00003  -2.76151
   D163       2.75797   0.00000   0.00000   0.00003   0.00003   2.75800
   D164      -1.32778   0.00000   0.00000  -0.00159  -0.00159  -1.32937
   D165      -0.74112   0.00000   0.00000  -0.00176  -0.00175  -0.74287
   D166      -0.00417  -0.00000   0.00000  -0.00212  -0.00212  -0.00629
   D167       0.72948  -0.00000   0.00000  -0.00193  -0.00193   0.72755
   D168       0.00101  -0.00000   0.00000  -0.00222  -0.00222  -0.00122
   D169       2.76098   0.00000   0.00000  -0.00000  -0.00000   2.76097
   D170      -2.75839  -0.00000   0.00000  -0.00002  -0.00002  -2.75841
   D171       1.31304  -0.00000   0.00000  -0.00198  -0.00197   1.31107
   D172      -1.32114   0.00000   0.00000  -0.00085  -0.00085  -1.32199
   D173      -0.73253   0.00000   0.00000  -0.00174  -0.00174  -0.73427
   D174      -0.00426  -0.00000   0.00000  -0.00250  -0.00250  -0.00676
   D175      -0.73174   0.00000   0.00000  -0.00205  -0.00205  -0.73379
   D176       2.76069  -0.00000   0.00000  -0.00002  -0.00002   2.76067
   D177      -2.76100  -0.00000   0.00000  -0.00003  -0.00003  -2.76103
   D178       0.72501  -0.00000   0.00000  -0.00227  -0.00227   0.72274
   D179       1.31123  -0.00000   0.00000  -0.00240  -0.00239   1.30884
   D180      -1.31578   0.00000   0.00000  -0.00117  -0.00117  -1.31695
   D181       2.76911   0.00000   0.00000   0.00006   0.00006   2.76916
   D182       0.00847   0.00000   0.00000  -0.00208  -0.00208   0.00639
   D183      -0.72091   0.00000   0.00000  -0.00168  -0.00168  -0.72260
   D184      -1.29573   0.00000   0.00000  -0.00135  -0.00135  -1.29708
   D185       1.32085   0.00000   0.00000  -0.00105  -0.00105   1.31980
   D186       0.74063  -0.00000   0.00000  -0.00166  -0.00166   0.73898
   D187      -2.74887   0.00000   0.00000   0.00005   0.00005  -2.74881
   D188       2.75826   0.00000   0.00000  -0.00001  -0.00001   2.75826
   D189      -2.76548  -0.00000   0.00000  -0.00000  -0.00000  -2.76549
   D190       0.72626  -0.00000   0.00000  -0.00187  -0.00187   0.72439
   D191      -0.00660   0.00000   0.00000  -0.00234  -0.00233  -0.00893
   D192      -0.73446   0.00000   0.00000  -0.00208  -0.00208  -0.73654
   D193      -1.31381  -0.00000   0.00000  -0.00229  -0.00229  -1.31610
   D194       1.30737  -0.00000   0.00000  -0.00086  -0.00086   1.30650
   D195      -2.75775   0.00000   0.00000  -0.00001  -0.00001  -2.75776
   D196       1.31210  -0.00000   0.00000  -0.00164  -0.00164   1.31046
   D197       0.72855   0.00000   0.00000  -0.00221  -0.00221   0.72634
   D198      -0.00136   0.00000   0.00000  -0.00257  -0.00257  -0.00393
   D199      -0.73302  -0.00000   0.00000  -0.00230  -0.00230  -0.73533
   D200      -1.31450  -0.00000   0.00000  -0.00217  -0.00218  -1.31668
   D201       2.76580   0.00000   0.00000  -0.00001  -0.00001   2.76579
   D202       0.00383   0.00000   0.00000   0.00005   0.00005   0.00388
   D203       3.09575   0.00000   0.00000  -0.00000  -0.00000   3.09574
   D204      -3.09407  -0.00000   0.00000   0.00001   0.00001  -3.09406
   D205      -0.00216  -0.00000   0.00000  -0.00004  -0.00004  -0.00220
   D206      -0.00590  -0.00000   0.00000  -0.00001  -0.00001  -0.00591
   D207      -3.09245   0.00000   0.00000   0.00002   0.00002  -3.09242
   D208       3.09196   0.00000   0.00000   0.00003   0.00003   3.09198
   D209       0.00541   0.00000   0.00000   0.00006   0.00006   0.00547
   D210      -0.00029  -0.00000   0.00000  -0.00006  -0.00006  -0.00036
   D211       3.09232  -0.00000   0.00000   0.00000   0.00000   3.09232
   D212      -3.09216  -0.00000   0.00000  -0.00001  -0.00001  -3.09217
   D213       0.00046  -0.00000   0.00000   0.00005   0.00005   0.00051
   D214      -0.00336   0.00000   0.00000   0.00006   0.00006  -0.00330
   D215       3.09456  -0.00000   0.00000  -0.00001  -0.00002   3.09455
   D216      -3.09602   0.00000   0.00000  -0.00001  -0.00001  -3.09603
   D217       0.00190  -0.00000   0.00000  -0.00008  -0.00008   0.00182
   D218       0.00572  -0.00000   0.00000  -0.00003  -0.00003   0.00569
   D219       3.09225  -0.00000   0.00000  -0.00006  -0.00006   3.09219
   D220      -3.09215   0.00000   0.00000   0.00004   0.00004  -3.09211
   D221      -0.00562   0.00000   0.00000   0.00001   0.00001  -0.00561
   D222      -0.02556  -0.00000   0.00000  -0.00001  -0.00001  -0.02556
   D223      -3.11735  -0.00000   0.00000  -0.00011  -0.00011  -3.11746
   D224       3.09247   0.00000   0.00000   0.00006   0.00006   3.09253
   D225       0.00068  -0.00000   0.00000  -0.00004  -0.00004   0.00064
   D226      -0.00000   0.00000   0.00000  -0.00000  -0.00000  -0.00000
   D227      -3.09243   0.00000   0.00000   0.00010   0.00010  -3.09234
   D228       3.09161   0.00000   0.00000   0.00010   0.00010   3.09171
   D229      -0.00082   0.00000   0.00000   0.00020   0.00020  -0.00062
         Item               Value     Threshold  Converged?
 Maximum Force            0.000016     0.000450     YES
 RMS     Force            0.000002     0.000300     YES
 Maximum Displacement     0.014986     0.001800     NO 
 RMS     Displacement     0.001870     0.001200     NO 
 Predicted change in Energy=-6.859758D-08
                           ----------------------------
                           ! Non-Optimized Parameters !
                           ! (Angstroms and Degrees)  !
 --------------------------                            --------------------------
 ! Name  Definition              Value          Derivative Info.                !
 --------------------------------------------------------------------------------
 ! R1    R(1,2)                  2.0787         -DE/DX =    0.0                 !
 ! R2    R(1,3)                  2.0775         -DE/DX =    0.0                 !
 ! R3    R(1,4)                  2.0777         -DE/DX =    0.0                 !
 ! R4    R(1,5)                  2.0791         -DE/DX =    0.0                 !
 ! R5    R(1,6)                  2.0794         -DE/DX =    0.0                 !
 ! R6    R(1,12)                 2.0716         -DE/DX =    0.0                 !
 ! R7    R(1,13)                 2.0846         -DE/DX =    0.0                 !
 ! R8    R(1,14)                 2.0844         -DE/DX =    0.0                 !
 ! R9    R(1,15)                 2.0705         -DE/DX =    0.0                 !
 ! R10   R(1,16)                 2.0723         -DE/DX =    0.0                 !
 ! R11   R(2,3)                  1.4269         -DE/DX =    0.0                 !
 ! R12   R(2,6)                  1.4265         -DE/DX =    0.0                 !
 ! R13   R(2,10)                 1.0807         -DE/DX =    0.0                 !
 ! R14   R(3,4)                  1.4265         -DE/DX =    0.0                 !
 ! R15   R(3,11)                 1.0807         -DE/DX =    0.0                 !
 ! R16   R(4,5)                  1.427          -DE/DX =    0.0                 !
 ! R17   R(4,7)                  1.0808         -DE/DX =    0.0                 !
 ! R18   R(5,6)                  1.4264         -DE/DX =    0.0                 !
 ! R19   R(5,8)                  1.0807         -DE/DX =    0.0                 !
 ! R20   R(6,9)                  1.0809         -DE/DX =    0.0                 !
 ! R21   R(12,13)                1.4211         -DE/DX =    0.0                 !
 ! R22   R(12,16)                1.4375         -DE/DX =    0.0                 !
 ! R23   R(12,40)                1.0803         -DE/DX =    0.0                 !
 ! R24   R(13,14)                1.4264         -DE/DX =    0.0                 !
 ! R25   R(13,20)                1.0805         -DE/DX =    0.0                 !
 ! R26   R(14,15)                1.4212         -DE/DX =    0.0                 !
 ! R27   R(14,19)                1.0805         -DE/DX =    0.0                 !
 ! R28   R(15,16)                1.4377         -DE/DX =    0.0                 !
 ! R29   R(15,21)                1.0803         -DE/DX =    0.0                 !
 ! R30   R(16,17)                1.4561         -DE/DX =    0.0                 !
 ! R31   R(17,18)                1.4354         -DE/DX =    0.0                 !
 ! R32   R(17,22)                2.1117         -DE/DX =    0.0                 !
 ! R33   R(17,33)                1.4355         -DE/DX =    0.0                 !
 ! R34   R(18,22)                2.0627         -DE/DX =    0.0                 !
 ! R35   R(18,35)                1.4237         -DE/DX =    0.0                 !
 ! R36   R(18,36)                1.0797         -DE/DX =    0.0                 !
 ! R37   R(22,23)                2.0641         -DE/DX =    0.0                 !
 ! R38   R(22,24)                2.0697         -DE/DX =    0.0                 !
 ! R39   R(22,25)                2.0697         -DE/DX =    0.0                 !
 ! R40   R(22,26)                2.0645         -DE/DX =    0.0                 !
 ! R41   R(22,27)                2.0664         -DE/DX =    0.0                 !
 ! R42   R(22,33)                2.0621         -DE/DX =    0.0                 !
 ! R43   R(22,34)                2.0511         -DE/DX =    0.0                 !
 ! R44   R(22,35)                2.0514         -DE/DX =    0.0                 !
 ! R45   R(23,24)                1.427          -DE/DX =    0.0                 !
 ! R46   R(23,27)                1.4255         -DE/DX =    0.0                 !
 ! R47   R(23,29)                1.0799         -DE/DX =    0.0                 !
 ! R48   R(24,25)                1.4249         -DE/DX =    0.0                 !
 ! R49   R(24,30)                1.0798         -DE/DX =    0.0                 !
 ! R50   R(25,26)                1.4271         -DE/DX =    0.0                 !
 ! R51   R(25,31)                1.0799         -DE/DX =    0.0                 !
 ! R52   R(26,27)                1.4254         -DE/DX =    0.0                 !
 ! R53   R(26,32)                1.0799         -DE/DX =    0.0                 !
 ! R54   R(27,28)                1.0799         -DE/DX =    0.0                 !
 ! R55   R(33,34)                1.4239         -DE/DX =    0.0                 !
 ! R56   R(33,39)                1.0797         -DE/DX =    0.0                 !
 ! R57   R(34,35)                1.4254         -DE/DX =    0.0                 !
 ! R58   R(34,37)                1.0798         -DE/DX =    0.0                 !
 ! R59   R(35,38)                1.0798         -DE/DX =    0.0                 !
 ! A1    A(2,1,4)               67.4867         -DE/DX =    0.0                 !
 ! A2    A(2,1,5)               67.4819         -DE/DX =    0.0                 !
 ! A3    A(2,1,12)             108.6815         -DE/DX =    0.0                 !
 ! A4    A(2,1,13)             123.3433         -DE/DX =    0.0                 !
 ! A5    A(2,1,14)             158.4426         -DE/DX =    0.0                 !
 ! A6    A(2,1,15)             160.3193         -DE/DX =    0.0                 !
 ! A7    A(2,1,16)             124.2003         -DE/DX =    0.0                 !
 ! A8    A(3,1,5)               67.4842         -DE/DX =    0.0                 !
 ! A9    A(3,1,6)               67.4328         -DE/DX =    0.0                 !
 ! A10   A(3,1,12)             122.8932         -DE/DX =    0.0                 !
 ! A11   A(3,1,13)             107.6345         -DE/DX =    0.0                 !
 ! A12   A(3,1,14)             122.6095         -DE/DX =    0.0                 !
 ! A13   A(3,1,15)             158.196          -DE/DX =    0.0                 !
 ! A14   A(3,1,16)             159.3179         -DE/DX =    0.0                 !
 ! A15   A(4,1,6)               67.4286         -DE/DX =    0.0                 !
 ! A16   A(4,1,12)             158.0459         -DE/DX =    0.0                 !
 ! A17   A(4,1,13)             122.5355         -DE/DX =    0.0                 !
 ! A18   A(4,1,14)             107.6945         -DE/DX =    0.0                 !
 ! A19   A(4,1,15)             123.0385         -DE/DX =    0.0                 !
 ! A20   A(4,1,16)             159.512          -DE/DX =    0.0                 !
 ! A21   A(5,1,12)             160.4381         -DE/DX =    0.0                 !
 ! A22   A(5,1,13)             158.3785         -DE/DX =    0.0                 !
 ! A23   A(5,1,14)             123.3563         -DE/DX =    0.0                 !
 ! A24   A(5,1,15)             108.7544         -DE/DX =    0.0                 !
 ! A25   A(5,1,16)             124.3377         -DE/DX =    0.0                 !
 ! A26   A(6,1,12)             124.5894         -DE/DX =    0.0                 !
 ! A27   A(6,1,13)             159.5576         -DE/DX =    0.0                 !
 ! A28   A(6,1,14)             159.5222         -DE/DX =    0.0                 !
 ! A29   A(6,1,15)             124.5448         -DE/DX =    0.0                 !
 ! A30   A(6,1,16)             109.4811         -DE/DX =    0.0                 !
 ! A31   A(12,1,14)             67.4343         -DE/DX =    0.0                 !
 ! A32   A(12,1,15)             67.9788         -DE/DX =    0.0                 !
 ! A33   A(13,1,15)             67.4587         -DE/DX =    0.0                 !
 ! A34   A(13,1,16)             67.6723         -DE/DX =    0.0                 !
 ! A35   A(14,1,16)             67.674          -DE/DX =    0.0                 !
 ! A36   A(1,2,10)             124.4883         -DE/DX =    0.0                 !
 ! A37   A(3,2,6)              107.9298         -DE/DX =    0.0                 !
 ! A38   A(3,2,10)             126.0229         -DE/DX =    0.0                 !
 ! A39   A(6,2,10)             126.0284         -DE/DX =    0.0                 !
 ! A40   A(1,3,11)             124.2504         -DE/DX =    0.0                 !
 ! A41   A(2,3,4)              108.0225         -DE/DX =    0.0                 !
 ! A42   A(2,3,11)             125.9936         -DE/DX =    0.0                 !
 ! A43   A(4,3,11)             125.9574         -DE/DX =    0.0                 !
 ! A44   A(1,4,7)              124.2763         -DE/DX =    0.0                 !
 ! A45   A(3,4,5)              108.0226         -DE/DX =    0.0                 !
 ! A46   A(3,4,7)              125.9575         -DE/DX =    0.0                 !
 ! A47   A(5,4,7)              125.9942         -DE/DX =    0.0                 !
 ! A48   A(1,5,8)              124.5267         -DE/DX =    0.0                 !
 ! A49   A(4,5,6)              107.9289         -DE/DX =    0.0                 !
 ! A50   A(4,5,8)              126.0148         -DE/DX =    0.0                 !
 ! A51   A(6,5,8)              126.038          -DE/DX =    0.0                 !
 ! A52   A(1,6,9)              124.2364         -DE/DX =    0.0                 !
 ! A53   A(2,6,5)              108.0961         -DE/DX =    0.0                 !
 ! A54   A(2,6,9)              125.9344         -DE/DX =    0.0                 !
 ! A55   A(5,6,9)              125.939          -DE/DX =    0.0                 !
 ! A56   A(1,12,40)            124.6351         -DE/DX =    0.0                 !
 ! A57   A(13,12,16)           108.1337         -DE/DX =    0.0                 !
 ! A58   A(13,12,40)           125.7469         -DE/DX =    0.0                 !
 ! A59   A(16,12,40)           126.1116         -DE/DX =    0.0                 !
 ! A60   A(1,13,20)            124.5639         -DE/DX =    0.0                 !
 ! A61   A(12,13,14)           108.2212         -DE/DX =    0.0                 !
 ! A62   A(12,13,20)           125.7458         -DE/DX =    0.0                 !
 ! A63   A(14,13,20)           125.9996         -DE/DX =    0.0                 !
 ! A64   A(1,14,19)            124.6267         -DE/DX =    0.0                 !
 ! A65   A(13,14,15)           108.239          -DE/DX =    0.0                 !
 ! A66   A(13,14,19)           125.9983         -DE/DX =    0.0                 !
 ! A67   A(15,14,19)           125.7307         -DE/DX =    0.0                 !
 ! A68   A(1,15,21)            124.9812         -DE/DX =    0.0                 !
 ! A69   A(14,15,16)           108.1145         -DE/DX =    0.0                 !
 ! A70   A(14,15,21)           125.729          -DE/DX =    0.0                 !
 ! A71   A(16,15,21)           126.1546         -DE/DX =    0.0                 !
 ! A72   A(1,16,17)            124.9388         -DE/DX =    0.0                 !
 ! A73   A(12,16,15)           107.2879         -DE/DX =    0.0                 !
 ! A74   A(12,16,17)           126.2445         -DE/DX =    0.0                 !
 ! A75   A(15,16,17)           126.4552         -DE/DX =    0.0                 !
 ! A76   A(16,17,18)           126.847          -DE/DX =    0.0                 !
 ! A77   A(16,17,22)           127.6881         -DE/DX =    0.0                 !
 ! A78   A(16,17,33)           126.633          -DE/DX =    0.0                 !
 ! A79   A(18,17,33)           106.5074         -DE/DX =    0.0                 !
 ! A80   A(17,18,35)           108.8214         -DE/DX =    0.0                 !
 ! A81   A(17,18,36)           125.7986         -DE/DX =    0.0                 !
 ! A82   A(22,18,36)           124.1319         -DE/DX =    0.0                 !
 ! A83   A(35,18,36)           125.3722         -DE/DX =    0.0                 !
 ! A84   A(17,22,23)           123.4919         -DE/DX =    0.0                 !
 ! A85   A(17,22,24)           159.4777         -DE/DX =    0.0                 !
 ! A86   A(17,22,25)           158.7843         -DE/DX =    0.0                 !
 ! A87   A(17,22,26)           123.0158         -DE/DX =    0.0                 !
 ! A88   A(17,22,27)           108.0547         -DE/DX =    0.0                 !
 ! A89   A(17,22,34)            67.8997         -DE/DX =    0.0                 !
 ! A90   A(17,22,35)            67.8863         -DE/DX =    0.0                 !
 ! A91   A(18,22,23)           159.2115         -DE/DX =    0.0                 !
 ! A92   A(18,22,24)           158.942          -DE/DX =    0.0                 !
 ! A93   A(18,22,25)           123.2433         -DE/DX =    0.0                 !
 ! A94   A(18,22,26)           108.0824         -DE/DX =    0.0                 !
 ! A95   A(18,22,27)           123.3531         -DE/DX =    0.0                 !
 ! A96   A(18,22,33)            67.7954         -DE/DX =    0.0                 !
 ! A97   A(18,22,34)            68.1074         -DE/DX =    0.0                 !
 ! A98   A(23,22,25)            67.8374         -DE/DX =    0.0                 !
 ! A99   A(23,22,26)            67.8865         -DE/DX =    0.0                 !
 ! A100  A(23,22,33)           108.0092         -DE/DX =    0.0                 !
 ! A101  A(23,22,34)           122.8754         -DE/DX =    0.0                 !
 ! A102  A(23,22,35)           158.8514         -DE/DX =    0.0                 !
 ! A103  A(24,22,26)            67.833          -DE/DX =    0.0                 !
 ! A104  A(24,22,27)            67.8655         -DE/DX =    0.0                 !
 ! A105  A(24,22,33)           123.6932         -DE/DX =    0.0                 !
 ! A106  A(24,22,34)           108.088          -DE/DX =    0.0                 !
 ! A107  A(24,22,35)           123.1206         -DE/DX =    0.0                 !
 ! A108  A(25,22,27)            67.8637         -DE/DX =    0.0                 !
 ! A109  A(25,22,33)           159.6487         -DE/DX =    0.0                 !
 ! A110  A(25,22,34)           123.621          -DE/DX =    0.0                 !
 ! A111  A(25,22,35)           108.1343         -DE/DX =    0.0                 !
 ! A112  A(26,22,33)           158.4688         -DE/DX =    0.0                 !
 ! A113  A(26,22,34)           159.6183         -DE/DX =    0.0                 !
 ! A114  A(26,22,35)           123.4518         -DE/DX =    0.0                 !
 ! A115  A(27,22,33)           122.8048         -DE/DX =    0.0                 !
 ! A116  A(27,22,34)           158.5487         -DE/DX =    0.0                 !
 ! A117  A(27,22,35)           159.3324         -DE/DX =    0.0                 !
 ! A118  A(33,22,35)            68.1084         -DE/DX =    0.0                 !
 ! A119  A(22,23,29)           123.6781         -DE/DX =    0.0                 !
 ! A120  A(24,23,27)           108.0734         -DE/DX =    0.0                 !
 ! A121  A(24,23,29)           125.8959         -DE/DX =    0.0                 !
 ! A122  A(27,23,29)           125.9787         -DE/DX =    0.0                 !
 ! A123  A(22,24,30)           123.7914         -DE/DX =    0.0                 !
 ! A124  A(23,24,25)           107.9665         -DE/DX =    0.0                 !
 ! A125  A(23,24,30)           125.9428         -DE/DX =    0.0                 !
 ! A126  A(25,24,30)           126.0232         -DE/DX =    0.0                 !
 ! A127  A(22,25,31)           123.8148         -DE/DX =    0.0                 !
 ! A128  A(24,25,26)           107.9692         -DE/DX =    0.0                 !
 ! A129  A(24,25,31)           126.0218         -DE/DX =    0.0                 !
 ! A130  A(26,25,31)           125.9439         -DE/DX =    0.0                 !
 ! A131  A(22,26,32)           123.7013         -DE/DX =    0.0                 !
 ! A132  A(25,26,27)           108.0706         -DE/DX =    0.0                 !
 ! A133  A(25,26,32)           125.8953         -DE/DX =    0.0                 !
 ! A134  A(27,26,32)           125.9819         -DE/DX =    0.0                 !
 ! A135  A(22,27,28)           123.5126         -DE/DX =    0.0                 !
 ! A136  A(23,27,26)           107.9192         -DE/DX =    0.0                 !
 ! A137  A(23,27,28)           125.9924         -DE/DX =    0.0                 !
 ! A138  A(26,27,28)           126.0056         -DE/DX =    0.0                 !
 ! A139  A(17,33,34)           108.8241         -DE/DX =    0.0                 !
 ! A140  A(17,33,39)           125.754          -DE/DX =    0.0                 !
 ! A141  A(22,33,39)           123.8044         -DE/DX =    0.0                 !
 ! A142  A(34,33,39)           125.4069         -DE/DX =    0.0                 !
 ! A143  A(22,34,37)           123.3768         -DE/DX =    0.0                 !
 ! A144  A(33,34,35)           107.8842         -DE/DX =    0.0                 !
 ! A145  A(33,34,37)           125.8817         -DE/DX =    0.0                 !
 ! A146  A(35,34,37)           126.1666         -DE/DX =    0.0                 !
 ! A147  A(18,35,34)           107.9065         -DE/DX =    0.0                 !
 ! A148  A(18,35,38)           125.8566         -DE/DX =    0.0                 !
 ! A149  A(22,35,38)           123.4165         -DE/DX =    0.0                 !
 ! A150  A(34,35,38)           126.171          -DE/DX =    0.0                 !
 ! D1    D(4,1,2,10)           158.1976         -DE/DX =    0.0                 !
 ! D2    D(5,1,2,10)          -158.1718         -DE/DX =    0.0                 !
 ! D3    D(12,1,2,10)            1.3168         -DE/DX =    0.0                 !
 ! D4    D(13,1,2,10)           43.0981         -DE/DX =    0.0                 !
 ! D5    D(14,1,2,10)           77.0394         -DE/DX =    0.0                 !
 ! D6    D(15,1,2,10)          -75.3905         -DE/DX =    0.0                 !
 ! D7    D(16,1,2,10)          -41.008          -DE/DX =    0.0                 !
 ! D8    D(5,1,3,11)           158.1545         -DE/DX =    0.0                 !
 ! D9    D(6,1,3,11)          -158.2443         -DE/DX =    0.0                 !
 ! D10   D(12,1,3,11)          -40.6407         -DE/DX =    0.0                 !
 ! D11   D(13,1,3,11)            0.6071         -DE/DX =    0.0                 !
 ! D12   D(14,1,3,11)           41.9615         -DE/DX =    0.0                 !
 ! D13   D(15,1,3,11)           73.8464         -DE/DX =    0.0                 !
 ! D14   D(16,1,3,11)          -72.7353         -DE/DX =    0.0                 !
 ! D15   D(2,1,4,7)           -158.15           -DE/DX =    0.0                 !
 ! D16   D(6,1,4,7)            158.2419         -DE/DX =    0.0                 !
 ! D17   D(12,1,4,7)           -73.9373         -DE/DX =    0.0                 !
 ! D18   D(13,1,4,7)           -41.9604         -DE/DX =    0.0                 !
 ! D19   D(14,1,4,7)            -0.5517         -DE/DX =    0.0                 !
 ! D20   D(15,1,4,7)            40.713          -DE/DX =    0.0                 !
 ! D21   D(16,1,4,7)            72.8667         -DE/DX =    0.0                 !
 ! D22   D(2,1,5,8)            158.1808         -DE/DX =    0.0                 !
 ! D23   D(3,1,5,8)           -158.1831         -DE/DX =    0.0                 !
 ! D24   D(12,1,5,8)            75.7169         -DE/DX =    0.0                 !
 ! D25   D(13,1,5,8)           -77.1493         -DE/DX =    0.0                 !
 ! D26   D(14,1,5,8)           -42.9975         -DE/DX =    0.0                 !
 ! D27   D(15,1,5,8)            -1.1579         -DE/DX =    0.0                 !
 ! D28   D(16,1,5,8)            41.2001         -DE/DX =    0.0                 !
 ! D29   D(3,1,6,9)            158.1707         -DE/DX =    0.0                 !
 ! D30   D(4,1,6,9)           -158.1797         -DE/DX =    0.0                 !
 ! D31   D(12,1,6,9)            42.8429         -DE/DX =    0.0                 !
 ! D32   D(13,1,6,9)            78.2878         -DE/DX =    0.0                 !
 ! D33   D(14,1,6,9)           -78.0973         -DE/DX =    0.0                 !
 ! D34   D(15,1,6,9)           -42.6709         -DE/DX =    0.0                 !
 ! D35   D(16,1,6,9)             0.1011         -DE/DX =    0.0                 !
 ! D36   D(2,1,12,40)           -0.5874         -DE/DX =    0.0                 !
 ! D37   D(3,1,12,40)          -42.6764         -DE/DX =    0.0                 !
 ! D38   D(4,1,12,40)          -76.5643         -DE/DX =    0.0                 !
 ! D39   D(5,1,12,40)           74.5876         -DE/DX =    0.0                 !
 ! D40   D(6,1,12,40)           41.056          -DE/DX =    0.0                 !
 ! D41   D(14,1,12,40)        -157.9059         -DE/DX =    0.0                 !
 ! D42   D(15,1,12,40)         158.7081         -DE/DX =    0.0                 !
 ! D43   D(2,1,13,20)           40.819          -DE/DX =    0.0                 !
 ! D44   D(3,1,13,20)           -0.5212         -DE/DX =    0.0                 !
 ! D45   D(4,1,13,20)          -42.062          -DE/DX =    0.0                 !
 ! D46   D(5,1,13,20)          -73.753          -DE/DX =    0.0                 !
 ! D47   D(6,1,13,20)           72.0131         -DE/DX =    0.0                 !
 ! D48   D(15,1,13,20)        -157.873          -DE/DX =    0.0                 !
 ! D49   D(16,1,13,20)         158.0228         -DE/DX =    0.0                 !
 ! D50   D(2,1,14,19)           74.0818         -DE/DX =    0.0                 !
 ! D51   D(3,1,14,19)           42.2772         -DE/DX =    0.0                 !
 ! D52   D(4,1,14,19)            0.7181         -DE/DX =    0.0                 !
 ! D53   D(5,1,14,19)          -40.6511         -DE/DX =    0.0                 !
 ! D54   D(6,1,14,19)          -71.9842         -DE/DX =    0.0                 !
 ! D55   D(12,1,14,19)         157.8907         -DE/DX =    0.0                 !
 ! D56   D(16,1,14,19)        -158.0195         -DE/DX =    0.0                 !
 ! D57   D(2,1,15,21)          -74.7768         -DE/DX =    0.0                 !
 ! D58   D(3,1,15,21)           76.7598         -DE/DX =    0.0                 !
 ! D59   D(4,1,15,21)           42.7447         -DE/DX =    0.0                 !
 ! D60   D(5,1,15,21)            0.649          -DE/DX =    0.0                 !
 ! D61   D(6,1,15,21)          -41.0466         -DE/DX =    0.0                 !
 ! D62   D(12,1,15,21)        -158.7573         -DE/DX =    0.0                 !
 ! D63   D(13,1,15,21)         157.8756         -DE/DX =    0.0                 !
 ! D64   D(2,1,16,17)          -42.0978         -DE/DX =    0.0                 !
 ! D65   D(3,1,16,17)          -77.4018         -DE/DX =    0.0                 !
 ! D66   D(4,1,16,17)           77.6491         -DE/DX =    0.0                 !
 ! D67   D(5,1,16,17)           42.3632         -DE/DX =    0.0                 !
 ! D68   D(6,1,16,17)            0.1518         -DE/DX =    0.0                 !
 ! D69   D(13,1,16,17)        -158.1587         -DE/DX =    0.0                 !
 ! D70   D(14,1,16,17)         158.4239         -DE/DX =    0.0                 !
 ! D71   D(6,2,3,4)              0.0427         -DE/DX =    0.0                 !
 ! D72   D(6,2,3,11)           178.2567         -DE/DX =    0.0                 !
 ! D73   D(10,2,3,4)          -178.4485         -DE/DX =    0.0                 !
 ! D74   D(10,2,3,11)           -0.2344         -DE/DX =    0.0                 !
 ! D75   D(3,2,6,5)             -0.0654         -DE/DX =    0.0                 !
 ! D76   D(3,2,6,9)           -178.1483         -DE/DX =    0.0                 !
 ! D77   D(10,2,6,5)           178.4257         -DE/DX =    0.0                 !
 ! D78   D(10,2,6,9)             0.3427         -DE/DX =    0.0                 !
 ! D79   D(2,3,4,5)             -0.0037         -DE/DX =    0.0                 !
 ! D80   D(2,3,4,7)            178.2373         -DE/DX =    0.0                 !
 ! D81   D(11,3,4,5)          -178.2186         -DE/DX =    0.0                 !
 ! D82   D(11,3,4,7)             0.0224         -DE/DX =    0.0                 !
 ! D83   D(3,4,5,6)             -0.0367         -DE/DX =    0.0                 !
 ! D84   D(3,4,5,8)            178.4802         -DE/DX =    0.0                 !
 ! D85   D(7,4,5,6)           -178.2769         -DE/DX =    0.0                 !
 ! D86   D(7,4,5,8)              0.2399         -DE/DX =    0.0                 !
 ! D87   D(4,5,6,2)              0.0631         -DE/DX =    0.0                 !
 ! D88   D(4,5,6,9)            178.146          -DE/DX =    0.0                 !
 ! D89   D(8,5,6,2)           -178.4533         -DE/DX =    0.0                 !
 ! D90   D(8,5,6,9)             -0.3705         -DE/DX =    0.0                 !
 ! D91   D(16,12,13,14)         -0.3322         -DE/DX =    0.0                 !
 ! D92   D(16,12,13,20)       -178.3286         -DE/DX =    0.0                 !
 ! D93   D(40,12,13,14)        178.6971         -DE/DX =    0.0                 !
 ! D94   D(40,12,13,20)          0.7007         -DE/DX =    0.0                 !
 ! D95   D(13,12,16,15)          0.5772         -DE/DX =    0.0                 !
 ! D96   D(13,12,16,17)        179.3621         -DE/DX =    0.0                 !
 ! D97   D(40,12,16,15)       -178.4477         -DE/DX =    0.0                 !
 ! D98   D(40,12,16,17)          0.3373         -DE/DX =    0.0                 !
 ! D99   D(12,13,14,15)         -0.0457         -DE/DX =    0.0                 !
 ! D100  D(12,13,14,19)       -178.0788         -DE/DX =    0.0                 !
 ! D101  D(20,13,14,15)        177.9443         -DE/DX =    0.0                 !
 ! D102  D(20,13,14,19)         -0.0888         -DE/DX =    0.0                 !
 ! D103  D(13,14,15,16)          0.4058         -DE/DX =    0.0                 !
 ! D104  D(13,14,15,21)       -179.1263         -DE/DX =    0.0                 !
 ! D105  D(19,14,15,16)        178.4455         -DE/DX =    0.0                 !
 ! D106  D(19,14,15,21)         -1.0865         -DE/DX =    0.0                 !
 ! D107  D(14,15,16,12)         -0.6052         -DE/DX =    0.0                 !
 ! D108  D(14,15,16,17)       -179.3869         -DE/DX =    0.0                 !
 ! D109  D(21,15,16,12)        178.9243         -DE/DX =    0.0                 !
 ! D110  D(21,15,16,17)          0.1426         -DE/DX =    0.0                 !
 ! D111  D(1,16,17,18)         -87.6081         -DE/DX =    0.0                 !
 ! D112  D(1,16,17,22)        -176.9771         -DE/DX =    0.0                 !
 ! D113  D(1,16,17,33)          93.8581         -DE/DX =    0.0                 !
 ! D114  D(12,16,17,18)       -176.8475         -DE/DX =    0.0                 !
 ! D115  D(12,16,17,22)         93.7835         -DE/DX =    0.0                 !
 ! D116  D(12,16,17,33)          4.6188         -DE/DX =    0.0                 !
 ! D117  D(15,16,17,18)          1.71           -DE/DX =    0.0                 !
 ! D118  D(15,16,17,22)        -87.659          -DE/DX =    0.0                 !
 ! D119  D(15,16,17,33)       -176.8237         -DE/DX =    0.0                 !
 ! D120  D(16,17,18,35)        178.8966         -DE/DX =    0.0                 !
 ! D121  D(16,17,18,36)         -2.0809         -DE/DX =    0.0                 !
 ! D122  D(33,17,18,35)         -2.3306         -DE/DX =    0.0                 !
 ! D123  D(33,17,18,36)        176.6919         -DE/DX =    0.0                 !
 ! D124  D(16,17,22,23)        -42.127          -DE/DX =    0.0                 !
 ! D125  D(16,17,22,24)        -75.244          -DE/DX =    0.0                 !
 ! D126  D(16,17,22,25)         74.9095         -DE/DX =    0.0                 !
 ! D127  D(16,17,22,26)         41.6524         -DE/DX =    0.0                 !
 ! D128  D(16,17,22,27)         -0.29           -DE/DX =    0.0                 !
 ! D129  D(16,17,22,34)       -157.8369         -DE/DX =    0.0                 !
 ! D130  D(16,17,22,35)        158.1111         -DE/DX =    0.0                 !
 ! D131  D(16,17,33,34)       -178.8932         -DE/DX =    0.0                 !
 ! D132  D(16,17,33,39)          2.459          -DE/DX =    0.0                 !
 ! D133  D(18,17,33,34)          2.3305         -DE/DX =    0.0                 !
 ! D134  D(18,17,33,39)       -176.3173         -DE/DX =    0.0                 !
 ! D135  D(36,18,22,23)        -76.4389         -DE/DX =    0.0                 !
 ! D136  D(36,18,22,24)         73.8776         -DE/DX =    0.0                 !
 ! D137  D(36,18,22,25)         40.6713         -DE/DX =    0.0                 !
 ! D138  D(36,18,22,26)         -1.2529         -DE/DX =    0.0                 !
 ! D139  D(36,18,22,27)        -43.1314         -DE/DX =    0.0                 !
 ! D140  D(36,18,22,33)       -158.7189         -DE/DX =    0.0                 !
 ! D141  D(36,18,22,34)        157.4213         -DE/DX =    0.0                 !
 ! D142  D(17,18,35,34)          1.4652         -DE/DX =    0.0                 !
 ! D143  D(17,18,35,38)        178.654          -DE/DX =    0.0                 !
 ! D144  D(36,18,35,34)       -177.5625         -DE/DX =    0.0                 !
 ! D145  D(36,18,35,38)         -0.3737         -DE/DX =    0.0                 !
 ! D146  D(17,22,23,29)        -42.3167         -DE/DX =    0.0                 !
 ! D147  D(18,22,23,29)        -75.4483         -DE/DX =    0.0                 !
 ! D148  D(25,22,23,29)        158.0512         -DE/DX =    0.0                 !
 ! D149  D(26,22,23,29)       -158.1888         -DE/DX =    0.0                 !
 ! D150  D(33,22,23,29)         -0.7145         -DE/DX =    0.0                 !
 ! D151  D(34,22,23,29)         41.3969         -DE/DX =    0.0                 !
 ! D152  D(35,22,23,29)         75.0273         -DE/DX =    0.0                 !
 ! D153  D(17,22,24,30)        -75.6237         -DE/DX =    0.0                 !
 ! D154  D(18,22,24,30)         75.432          -DE/DX =    0.0                 !
 ! D155  D(26,22,24,30)        158.2285         -DE/DX =    0.0                 !
 ! D156  D(27,22,24,30)       -158.0245         -DE/DX =    0.0                 !
 ! D157  D(33,22,24,30)        -42.4449         -DE/DX =    0.0                 !
 ! D158  D(34,22,24,30)         -0.4823         -DE/DX =    0.0                 !
 ! D159  D(35,22,24,30)         41.8115         -DE/DX =    0.0                 !
 ! D160  D(17,22,25,31)         75.1071         -DE/DX =    0.0                 !
 ! D161  D(18,22,25,31)         41.7229         -DE/DX =    0.0                 !
 ! D162  D(23,22,25,31)       -158.2227         -DE/DX =    0.0                 !
 ! D163  D(27,22,25,31)        158.0215         -DE/DX =    0.0                 !
 ! D164  D(33,22,25,31)        -76.1675         -DE/DX =    0.0                 !
 ! D165  D(34,22,25,31)        -42.5636         -DE/DX =    0.0                 !
 ! D166  D(35,22,25,31)         -0.3605         -DE/DX =    0.0                 !
 ! D167  D(17,22,26,32)         41.6853         -DE/DX =    0.0                 !
 ! D168  D(18,22,26,32)         -0.0696         -DE/DX =    0.0                 !
 ! D169  D(23,22,26,32)        158.1921         -DE/DX =    0.0                 !
 ! D170  D(24,22,26,32)       -158.0455         -DE/DX =    0.0                 !
 ! D171  D(33,22,26,32)         75.1185         -DE/DX =    0.0                 !
 ! D172  D(34,22,26,32)        -75.7445         -DE/DX =    0.0                 !
 ! D173  D(35,22,26,32)        -42.0706         -DE/DX =    0.0                 !
 ! D174  D(17,22,27,28)         -0.3875         -DE/DX =    0.0                 !
 ! D175  D(18,22,27,28)        -42.0431         -DE/DX =    0.0                 !
 ! D176  D(24,22,27,28)        158.1749         -DE/DX =    0.0                 !
 ! D177  D(25,22,27,28)       -158.1953         -DE/DX =    0.0                 !
 ! D178  D(33,22,27,28)         41.4102         -DE/DX =    0.0                 !
 ! D179  D(34,22,27,28)         74.9909         -DE/DX =    0.0                 !
 ! D180  D(35,22,27,28)        -75.4554         -DE/DX =    0.0                 !
 ! D181  D(18,22,33,39)        158.6614         -DE/DX =    0.0                 !
 ! D182  D(23,22,33,39)          0.366          -DE/DX =    0.0                 !
 ! D183  D(24,22,33,39)        -41.4018         -DE/DX =    0.0                 !
 ! D184  D(25,22,33,39)        -74.3174         -DE/DX =    0.0                 !
 ! D185  D(26,22,33,39)         75.6188         -DE/DX =    0.0                 !
 ! D186  D(27,22,33,39)         42.3402         -DE/DX =    0.0                 !
 ! D187  D(35,22,33,39)       -157.4953         -DE/DX =    0.0                 !
 ! D188  D(17,22,34,37)        158.0364         -DE/DX =    0.0                 !
 ! D189  D(18,22,34,37)       -158.4507         -DE/DX =    0.0                 !
 ! D190  D(23,22,34,37)         41.5043         -DE/DX =    0.0                 !
 ! D191  D(24,22,34,37)         -0.5117         -DE/DX =    0.0                 !
 ! D192  D(25,22,34,37)        -42.2008         -DE/DX =    0.0                 !
 ! D193  D(26,22,34,37)        -75.407          -DE/DX =    0.0                 !
 ! D194  D(27,22,34,37)         74.8571         -DE/DX =    0.0                 !
 ! D195  D(17,22,35,38)       -158.0082         -DE/DX =    0.0                 !
 ! D196  D(23,22,35,38)         75.0837         -DE/DX =    0.0                 !
 ! D197  D(24,22,35,38)         41.616          -DE/DX =    0.0                 !
 ! D198  D(25,22,35,38)         -0.2253         -DE/DX =    0.0                 !
 ! D199  D(26,22,35,38)        -42.131          -DE/DX =    0.0                 !
 ! D200  D(27,22,35,38)        -75.4401         -DE/DX =    0.0                 !
 ! D201  D(33,22,35,38)        158.4679         -DE/DX =    0.0                 !
 ! D202  D(27,23,24,25)          0.2223         -DE/DX =    0.0                 !
 ! D203  D(27,23,24,30)        177.373          -DE/DX =    0.0                 !
 ! D204  D(29,23,24,25)       -177.2767         -DE/DX =    0.0                 !
 ! D205  D(29,23,24,30)         -0.126          -DE/DX =    0.0                 !
 ! D206  D(24,23,27,26)         -0.3389         -DE/DX =    0.0                 !
 ! D207  D(24,23,27,28)       -177.1829         -DE/DX =    0.0                 !
 ! D208  D(29,23,27,26)        177.1575         -DE/DX =    0.0                 !
 ! D209  D(29,23,27,28)          0.3135         -DE/DX =    0.0                 !
 ! D210  D(23,24,25,26)         -0.0206         -DE/DX =    0.0                 !
 ! D211  D(23,24,25,31)        177.1771         -DE/DX =    0.0                 !
 ! D212  D(30,24,25,26)       -177.1684         -DE/DX =    0.0                 !
 ! D213  D(30,24,25,31)          0.0293         -DE/DX =    0.0                 !
 ! D214  D(24,25,26,27)         -0.189          -DE/DX =    0.0                 !
 ! D215  D(24,25,26,32)        177.3046         -DE/DX =    0.0                 !
 ! D216  D(31,25,26,27)       -177.3894         -DE/DX =    0.0                 !
 ! D217  D(31,25,26,32)          0.1041         -DE/DX =    0.0                 !
 ! D218  D(25,26,27,23)          0.3261         -DE/DX =    0.0                 !
 ! D219  D(25,26,27,28)        177.1696         -DE/DX =    0.0                 !
 ! D220  D(32,26,27,23)       -177.1647         -DE/DX =    0.0                 !
 ! D221  D(32,26,27,28)         -0.3212         -DE/DX =    0.0                 !
 ! D222  D(17,33,34,35)         -1.4647         -DE/DX =    0.0                 !
 ! D223  D(17,33,34,37)       -178.6171         -DE/DX =    0.0                 !
 ! D224  D(39,33,34,35)        177.1889         -DE/DX =    0.0                 !
 ! D225  D(39,33,34,37)          0.0365         -DE/DX =    0.0                 !
 ! D226  D(33,34,35,18)         -0.0002         -DE/DX =    0.0                 !
 ! D227  D(33,34,35,38)       -177.1778         -DE/DX =    0.0                 !
 ! D228  D(37,34,35,18)        177.1418         -DE/DX =    0.0                 !
 ! D229  D(37,34,35,38)         -0.0357         -DE/DX =    0.0                 !
 --------------------------------------------------------------------------------
 GradGradGradGradGradGradGradGradGradGradGradGradGradGradGradGradGradGrad


 ----------------------------------------------------------------------

 Electric dipole moment (input orientation):
 (Debye = 10**-18 statcoulomb cm , SI units = C m)
                  (au)            (Debye)         (10**-30 SI)
   Tot        0.380674D+01      0.967578D+01      0.322749D+02
   x         -0.328715D+00     -0.835511D+00     -0.278696D+01
   y          0.379252D+01      0.963963D+01      0.321543D+02
   z          0.510256D-02      0.129694D-01      0.432613D-01

 Dipole polarizability, Alpha (input orientation).
 (esu units = cm**3 , SI units = C**2 m**2 J**-1)
 Alpha(0;0):
               (au)            (10**-24 esu)      (10**-40 SI)
   iso        0.375782D+03      0.556852D+02      0.619581D+02
   aniso      0.197334D+03      0.292418D+02      0.325359D+02
   xx         0.347953D+03      0.515613D+02      0.573697D+02
   yx         0.485992D+02      0.720166D+01      0.801293D+01
   yy         0.489881D+03      0.725928D+02      0.807704D+02
   zx        -0.380227D+00     -0.563438D-01     -0.626910D-01
   zy        -0.755826D+00     -0.112002D+00     -0.124619D+00
   zz         0.289514D+03      0.429015D+02      0.477344D+02

 ----------------------------------------------------------------------

 Dipole orientation:
    26          0.03884434         -0.00217700         -4.90580139
     6         -2.67988911         -2.34457238         -6.50344050
     6         -1.04916032         -1.37452535         -8.41937827
     6         -1.22553579          1.31505035         -8.38166384
     6         -2.96573063          2.00983502         -6.44236223
     6         -3.86436765         -0.25230026         -5.28438964
     1         -0.17977948          2.60227234         -9.57351817
     1         -3.47470857          3.91516939         -5.91189866
     1         -5.16671425         -0.35978153         -3.71442633
     1         -2.93410822         -4.31396172         -6.02665737
     1          0.15396447         -2.48033389         -9.64440722
     6          2.16337733         -2.09593460         -2.37051972
     6          3.76637169         -1.11826421         -4.29060335
     6          3.58941414          1.57116947         -4.24786472
     6          1.87472775          2.26988128         -2.30255585
     6          0.98440495         -0.00082019         -1.10549985
     6         -0.81899625         -0.15750520          0.96694039
     6         -2.10087135          1.90951164          2.16777859
     1          4.54210521          2.85688402         -5.51605269
     1          4.87415781         -2.22742624         -5.59885071
     1          1.32878142          4.17776302         -1.82319252
    27         -0.05712413         -0.00245997          4.88093253
     6          2.94749098         -1.83890340          6.55858479
     6          1.12896140         -1.14978712          8.42681886
     6          0.84799945          1.52738963          8.36473245
     6          2.49349243          2.49259705          6.45862437
     6          3.79728764          0.41313922          5.34888178
     1          5.11646871          0.51538880          3.79520655
     1          3.51707932         -3.74103688          6.08746700
     1          0.08147054         -2.43924950          9.61180469
     1         -0.44941929          2.62445639          9.49490974
     1          2.65884399          4.44806664          5.89885969
     6         -1.62172668         -2.41046493          2.24695837
     6         -3.43462269         -1.74530571          4.12073495
     6         -3.73124156          0.93153160          4.07136032
     1         -1.85134824          3.88611251          1.72775134
     1         -4.34813483         -3.03451322          5.41202974
     1         -4.91096250          2.03574631          5.31757758
     1         -0.93434561         -4.29698766          1.88401602
     1          1.86281916         -4.07305459         -1.96000218

 Electric dipole moment (dipole orientation):
 (Debye = 10**-18 statcoulomb cm , SI units = C m)
                  (au)            (Debye)         (10**-30 SI)
   Tot        0.380674D+01      0.967578D+01      0.322749D+02
   x          0.000000D+00      0.000000D+00      0.000000D+00
   y          0.000000D+00      0.000000D+00      0.000000D+00
   z          0.380674D+01      0.967578D+01      0.322749D+02

 Dipole polarizability, Alpha (dipole orientation).
 (esu units = cm**3 , SI units = C**2 m**2 J**-1)
 Alpha(0;0):
               (au)            (10**-24 esu)      (10**-40 SI)
   iso        0.375782D+03      0.556852D+02      0.619581D+02
   aniso      0.197334D+03      0.292418D+02      0.325359D+02
   xx         0.356777D+03      0.528688D+02      0.588245D+02
   yx         0.635438D+01      0.941622D+00      0.104770D+01
   yy         0.290112D+03      0.429902D+02      0.478331D+02
   zx         0.597749D+02      0.885773D+01      0.985555D+01
   zy         0.616074D+01      0.912927D+00      0.101577D+01
   zz         0.480458D+03      0.711966D+02      0.792169D+02

 ----------------------------------------------------------------------
 Unable to Open any file for archive entry.
 12-Mar-2021\0\\# freq b3lyp/6-311+G(d) guess=read SCRF(solvent=acetoni
 trile) nosymm geom=allcheck\\FeCp2CoCp2 cation\\1,1\Fe,0.2444733833,-2
 .5845833636,-0.0005570276\C,-1.2169941131,-3.5613529491,1.1089888171\C
 ,-0.2288255528,-4.4927869496,0.6707367998\C,-0.200911073,-4.4684164626
 ,-0.7552406091\C,-1.1719542535,-3.521900568,-1.1996735835\C,-1.7997086
 952,-2.9627906597,-0.0473172526\H,0.4613413631,-5.0432334804,-1.386923
 9486\H,-1.3769050173,-3.2565204111,-2.2270475582\H,-2.5603746221,-2.19
 48143739,-0.0490500596\H,-1.4618405892,-3.3307077153,2.1359728513\H,0.
 4088036789,-5.0890663005,1.3078269173\C,1.1493178551,-1.161130009,1.20
 21508164\C,2.1234552974,-2.0959751532,0.7586095026\C,2.1508280142,-2.0
 689830354,-0.6673160661\C,1.1930868465,-1.1181221491,-1.1126495604\C,0
 .5675239834,-0.5380693038,0.0446305041\C,-0.481511787,0.4718045603,0.0
 462987093\C,-1.1156985788,1.0562197407,-1.1011562122\H,2.7676186936,-2
 .6882812083,-1.3025114257\H,2.7146593554,-2.7404772569,1.3930520671\H,
 0.9711697529,-0.8813509013,-2.1430920189\Co,-0.2531490347,2.5706198747
 ,0.0021487049\C,1.1648344451,3.5831386823,1.1088073857\C,0.1556367012,
 4.4886000616,0.6637328873\C,0.13261521,4.4555430372,-0.7605576484\C,1.
 1278692759,3.5299399791,-1.195576601\C,1.7688411058,2.9944891273,-0.04
 04965379\H,2.5373669839,2.2358409398,-0.0352247781\H,1.3990537444,3.35
 18160591,2.1373055269\H,-0.5073147843,5.0597067263,1.2965132229\H,-0.5
 506038621,4.9974890294,-1.3974151264\H,1.3291982457,3.2514419331,-2.21
 93417923\C,-1.0640522568,1.0996597018,1.1982866926\C,-2.0716334752,2.0
 081878149,0.7661037198\C,-2.1034748464,1.9811190502,-0.6587142913\H,-0
 .8746703093,0.8447722539,-2.1321306747\H,-2.6690606068,2.6414328667,1.
 4049472303\H,-2.7298521771,2.5896254822,-1.2938796761\H,-0.7721972426,
 0.930795003,2.2240140987\H,0.8828089414,-0.9675626725,2.2310459946\\Ve
 rsion=ES64L-G16RevC.01\HF=-3419.4804005\RMSD=5.758e-09\RMSF=1.023e-05\
 ZeroPoint=0.3191489\Thermal=0.3371528\ETot=-3419.1432477\HTot=-3419.14
 23035\GTot=-3419.2094123\Dipole=-0.3283784,3.7925856,0.0034653\DipoleD
 eriv=-0.843261,0.93583,0.0130458,0.4844894,-1.2823852,0.0207045,0.0150
 385,0.025548,-1.2154216,-0.0002299,-0.189803,-0.020552,-0.0927344,0.06
 07624,-0.0865049,0.1830563,0.1115227,0.0786992,0.0893439,0.0092633,-0.
 0805674,-0.2317097,-0.0864132,0.0063717,0.0444433,0.1670396,0.1510191,
 0.0876866,0.0114324,0.0781108,-0.2289953,-0.0796079,-0.0233682,-0.0527
 83,-0.1808582,0.1440667,0.0057863,-0.1834019,0.0107922,-0.0895664,0.05
 93521,0.0817061,-0.1874632,-0.1206976,0.0668557,-0.0845712,-0.2746867,
 -0.0087499,0.0623944,0.2317996,-0.0012783,-0.0047274,-0.005018,0.19216
 16,0.0590328,0.1128908,0.0793741,0.0557624,0.0457723,-0.0532348,0.0529
 53,-0.0874538,0.0379578,0.1093241,0.0121695,-0.0231353,0.0375363,0.115
 7202,0.0618227,-0.0643213,0.0012887,-0.0730192,0.0271326,0.0625251,-0.
 0003737,0.1588213,0.0255241,0.0018122,-0.0000045,-0.0007586,0.1011188,
 0.1056067,0.0109895,0.0314502,0.0372998,0.1171267,-0.0530555,0.0725009
 ,0.0057585,-0.071683,0.0642441,0.1118693,-0.074546,0.0554141,0.0407702
 ,0.0561653,-0.0500794,0.0918389,0.0377486,0.1195826,-0.2719036,0.10650
 63,-0.2063032,0.3501129,-0.0049176,-0.1259344,-0.5108168,0.0444708,-0.
 0607761,-0.1678098,-0.0131681,0.0578108,-0.0936615,0.0546881,-0.099465
 9,-0.1995247,0.1704675,-0.0622957,-0.1805163,-0.0074755,0.0571204,-0.1
 031247,-0.054845,0.0908993,0.1789172,0.1768217,0.1187755,-0.2510524,-0
 .1160365,-0.2091065,0.3581896,-0.0162916,0.1146872,0.5147093,0.0521104
 ,-0.0019327,0.7850371,0.0015985,-0.1256352,-0.766263,-0.0074294,-0.001
 9152,-0.0209722,0.2297928,0.1637873,-0.8123965,0.0002286,-0.349188,2.0
 341603,0.0003034,0.0027563,0.0064946,0.1517724,0.0417917,-0.0365223,0.
 0720626,-0.1228376,-0.3539456,0.0588093,-0.0960225,-0.0283884,0.098977
 7,0.0499849,0.0575231,0.0553642,0.1033204,0.0360856,-0.0700288,0.08057
 54,-0.0477673,0.0449426,0.0560089,0.0589902,-0.0524485,0.1039601,0.034
 2293,0.0761611,-0.0761309,0.0508082,0.0444979,0.1109064,0.0173208,-0.0
 681429,0.0125971,0.0988885,0.0438971,-0.0101263,0.0618667,-0.042768,-0
 .351266,1.3043451,-0.0242039,0.7494918,-0.4053171,-0.0322731,-0.025158
 6,-0.050123,-0.8898019,0.0267291,-0.1597601,0.0703352,-0.082529,0.0908
 478,0.0690814,-0.0749797,-0.0085003,0.123329,0.0289839,-0.0151847,0.02
 8424,-0.1904727,-0.1867618,0.0348868,-0.0528337,0.0583277,0.1108978,0.
 0298917,-0.0154918,-0.0259537,-0.1894491,-0.1899402,-0.0223361,0.06482
 52,-0.0472245,0.1105977,0.0279372,-0.1692134,-0.0618018,-0.0797271,0.0
 930139,-0.0647754,0.0811526,0.0141687,0.1274281,-0.017095,-0.3843772,0
 .0084549,-0.0164684,0.0151534,0.0045591,0.0030089,0.0133004,0.1192311,
 0.082719,0.0377692,-0.0002546,0.091602,0.0644232,0.0000709,-0.0012836,
 0.0011244,0.1177034,0.1204048,0.0028684,-0.015913,0.020288,0.1249715,0
 .0371364,-0.0364473,0.0020687,0.0163344,0.0893747,0.0553163,0.0465318,
 0.0338981,0.0792414,-0.0313564,0.0345498,-0.0484593,0.0814616,0.086779
 3,0.0542992,-0.0492252,0.0331779,0.0832848,0.0297129,-0.0356942,0.0460
 749,0.0812809,0.1216262,0.0023804,0.0136525,0.0204959,0.12222,-0.04171
 64,0.0324501,-0.0074238,0.0169207,0.0431241,-0.0346518,-0.0632774,-0.1
 258755,-0.3446847,-0.0333825,0.1086659,0.0485369,0.1020393,0.0194257,-
 0.3170491,-0.0460864,0.0081614,0.0564578,-0.038842,0.0339295,-0.028795
 7,0.1439397,0.0237533,-0.3149254,0.0611715,0.009158,0.0603712,0.040539
 8,-0.0307231,0.0539388,0.1384961,0.1148031,0.0072499,0.0557856,0.00253
 24,0.1097274,-0.0322945,0.017256,-0.0425683,0.0260391,0.0891653,0.0497
 088,0.0328795,0.062257,0.0810419,-0.0489324,0.04315,-0.029883,0.083236
 4,0.0860882,0.0502475,-0.0340033,0.0634989,0.0838052,0.0455424,-0.0463
 618,0.0281227,0.0834566,0.1137885,0.0101729,-0.048602,0.0045273,0.1141
 701,0.0330832,-0.0199859,0.039208,0.0295169,0.1078388,0.018547,0.06874
 87,0.0149828,0.1048813,-0.0401916,0.0165437,-0.05543,-0.0426963\Polar=
 347.9527152,48.5991967,489.880635,-0.380227,-0.7558262,289.5138295\Qua
 drupole=-10.372136,13.0857622,-2.7136262,-11.3819049,-0.0866158,-0.073
 6481\PG=C01 [X(C20H18Co1Fe1)]\NImag=0\\0.29910254,0.04170109,0.2991440
 6,0.00133831,0.00116465,0.26388892,-0.03098096,-0.01498678,0.02184589,
 0.35613827,-0.01457371,-0.01700848,0.00607866,-0.20367825,0.32387364,0
 .02413279,0.00778526,-0.04180629,-0.08450172,0.03627926,0.77987909,-0.
 01746337,-0.00095753,-0.00524413,-0.16037471,0.10645711,0.04609232,0.4
 1804022,-0.00332271,-0.05372304,0.02094003,0.12293380,-0.15089250,-0.0
 3867667,-0.28597472,0.42526872,-0.00416718,0.02228918,-0.01959717,0.04
 116520,-0.02692152,-0.11968468,0.08544269,-0.11163048,0.61763150,-0.01
 781003,-0.00018861,0.00534806,-0.00996252,0.01318723,0.02177583,-0.068
 10619,0.03082314,0.00317682,0.42530227,-0.00252849,-0.05211407,-0.0221
 5534,0.00341652,0.00731429,-0.01800887,0.03110994,-0.07506638,-0.00607
 501,-0.28671818,0.41825637,0.00421668,-0.02341923,-0.02073126,0.022070
 21,-0.03621956,-0.03251150,0.00649346,0.01451345,-0.28888504,-0.102852
 55,0.09385844,0.61730187,-0.02922377,-0.01401258,-0.02180388,0.0207001
 3,-0.00392334,0.01158699,-0.00829789,0.00341318,-0.02106573,-0.1569477
 5,0.12267147,-0.03843552,0.35064406,-0.01367851,-0.01670226,-0.0056719
 4,-0.00363029,0.00197427,0.00221383,0.01247417,0.00543486,0.03803528,0
 .10679606,-0.15318495,0.02996396,-0.20416056,0.32698370,-0.02401108,-0
 .00736872,-0.04411708,-0.00867221,-0.00034958,-0.05741237,-0.02043804,
 0.01945376,-0.03227331,-0.04392389,0.04233274,-0.12061890,0.06062513,-
 0.05977124,0.78238368,-0.06273690,0.00172787,-0.00103913,-0.10764597,0
 .06768322,-0.06773053,-0.01947808,0.02161713,-0.01527222,-0.02116552,0
 .02154703,0.01486704,-0.11267682,0.06780070,0.07463383,0.50062419,0.00
 393370,-0.01997826,-0.00015382,0.05741682,-0.09943215,0.06584804,0.037
 11507,-0.02367356,0.00605487,0.03638931,-0.02307343,-0.00572135,0.0580
 6910,-0.09505165,-0.05919796,-0.33486091,0.44349551,-0.00100567,-0.000
 17991,-0.00559585,-0.04954043,0.06773342,-0.22489942,-0.02830277,0.011
 52327,0.00832942,0.02844182,-0.01179933,0.00943916,0.05609426,-0.06069
 047,-0.22450361,-0.00619073,-0.00782578,0.51667554,0.00617434,-0.00251
 725,-0.00400610,0.00069499,0.00117902,-0.00061364,0.00094818,-0.002435
 97,-0.00283721,-0.15513260,0.11200509,0.10717606,-0.00757388,0.0038590
 9,0.01449727,-0.00122904,0.00357059,-0.00142148,0.15723707,0.00650742,
 -0.00312715,-0.00536842,0.00124341,0.00130329,0.00184477,-0.00681084,0
 .00461675,0.00270394,0.10912349,-0.12334785,-0.08904164,0.00489862,-0.
 00477236,-0.00965274,0.00260196,-0.00052202,0.00153821,-0.11512932,0.1
 2588631,0.00073020,-0.00080587,0.00013881,-0.00070332,0.00048651,-0.00
 518669,0.01766628,-0.01488216,-0.00624900,0.10561555,-0.09049055,-0.15
 776180,-0.00770408,0.00623385,0.01180954,-0.00180401,0.00243661,-0.001
 50378,-0.11433232,0.09803904,0.15714013,0.00019951,0.00282525,-0.00788
 228,-0.00057066,0.00301833,0.00289632,-0.00171949,0.00336451,-0.000253
 31,-0.00016430,0.00032235,-0.01592345,-0.05305040,0.02830721,-0.050003
 02,0.00621519,-0.00894315,0.01395985,-0.00045075,-0.00115204,0.0005439
 9,0.04866227,-0.00058190,0.00380608,-0.00755724,0.00238534,-0.00042947
 ,-0.00158881,0.00436182,-0.00159819,0.00097453,-0.00280355,-0.00094442
 ,0.01989011,0.02934382,-0.06002353,0.07158445,-0.00452284,0.00367592,-
 0.01011638,-0.00128622,-0.00069134,-0.00092880,-0.02648333,0.05574581,
 -0.00055451,0.00016361,-0.00089787,0.00170041,-0.00157238,-0.00220624,
 0.00018747,0.00015440,0.00007350,0.00145631,-0.00095774,0.00045960,-0.
 05217768,0.06929553,-0.32273300,-0.00624807,0.00774015,-0.01054236,-0.
 00054189,0.00020309,-0.00004381,0.05650235,-0.07495969,0.33559920,-0.0
 0462521,0.00689939,0.00000577,-0.00220623,0.00120101,0.00115706,0.0011
 5035,0.00118789,-0.00068554,0.00104019,0.00121402,0.00095318,-0.002770
 07,0.00189249,-0.00149167,-0.18630932,0.15968102,0.00021396,0.00034989
 ,0.00045913,-0.00019898,-0.00094742,-0.00097898,0.00017298,0.19420020,
 -0.00357569,0.00708447,0.00002894,0.00383479,-0.00584225,-0.00465396,0
 .00178858,0.00043014,0.00151863,0.00177470,0.00052324,-0.00127343,0.00
 312118,-0.00544563,0.00434235,0.16296635,-0.19200561,0.00086936,0.0008
 2877,0.00035214,0.00020722,-0.00103887,-0.00070138,-0.00037066,-0.1700
 0030,0.19724600,-0.00012995,0.00027126,0.00092903,-0.01590447,0.016555
 25,0.00749390,-0.00192216,0.00144580,-0.00474585,0.00220795,-0.0012230
 5,-0.00472630,0.01563246,-0.01696086,0.00763090,0.00028170,0.00082142,
 -0.05773281,0.00088001,-0.00063057,0.00080904,-0.00105673,0.00060972,0
 .00042734,-0.00006177,-0.00079272,0.04876837,-0.00007287,0.00262037,0.
 00801536,-0.05739156,0.02896762,0.06138520,-0.00069960,-0.00025536,0.0
 1587664,-0.00172478,0.00335753,0.00029923,-0.00039910,0.00304466,-0.00
 272511,0.00649134,-0.00818189,-0.01359891,0.00064491,0.00013133,0.0008
 0553,0.00105299,0.00006958,-0.00060232,-0.00100865,-0.00110006,0.00093
 281,0.05344966,-0.00080282,0.00364901,0.00766938,0.03000363,-0.0556496
 6,-0.06150855,-0.00196756,-0.00030371,-0.02002496,0.00440053,-0.001562
 58,-0.00085900,0.00237560,-0.00054701,0.00174294,-0.00514167,0.0035857
 2,0.01040737,0.00041656,0.00082816,-0.00104916,0.00003531,0.00089677,0
 .00032902,-0.00095129,-0.00066455,-0.00070961,-0.02712652,0.05102418,0
 .00049646,0.00003039,-0.00031821,0.06361177,-0.05922852,-0.32281683,-0
 .00157312,0.00092846,0.00038287,-0.00010994,-0.00007785,0.00004291,-0.
 00155213,0.00174878,-0.00226757,0.00674052,-0.00759350,-0.01073682,0.0
 0008172,0.00013047,0.00004743,0.00066140,-0.00028205,-0.00041294,-0.00
 028373,0.00026480,0.00043165,-0.06844002,0.06444924,0.33554146,0.00598
 133,-0.00274182,0.00414551,-0.00728663,0.00461708,-0.01510194,-0.14696
 443,0.11198452,-0.10310843,0.00153446,-0.00312448,0.00304227,0.0006301
 4,0.00116693,0.00088430,-0.00135678,0.00361146,0.00155016,-0.00068783,
 -0.00082184,-0.00053875,0.00067892,0.00037612,-0.00004409,0.00037673,0
 .00086539,-0.00086880,-0.00043690,-0.00133783,0.00048037,0.14846334,0.
 00620616,-0.00341800,0.00548676,0.00427995,-0.00488490,0.00927124,0.10
 914260,-0.12954102,0.09436068,-0.00609064,0.00419272,-0.00258082,0.001
 28010,0.00137540,-0.00157098,0.00259951,-0.00039096,-0.00140289,-0.000
 87172,-0.00124101,0.00055135,0.00016326,0.00079464,-0.00009875,0.00042
 745,0.00033648,0.00063321,-0.00110936,-0.00071335,-0.00026985,-0.11503
 994,0.13270228,-0.00027739,0.00059335,0.00047520,0.00711741,-0.0066289
 6,0.01162614,-0.10164822,0.09593144,-0.15959025,-0.01759277,0.01513842
 ,-0.00640572,0.00097381,-0.00021793,-0.00519739,0.00190053,-0.00226102
 ,-0.00150394,0.00044849,-0.00066239,0.00073122,-0.00077623,0.00109119,
 0.00004638,0.00019649,-0.00019036,0.00079760,-0.00060244,0.00085525,-0
 .00002348,0.11025504,-0.10347163,0.15902897,-0.01519121,-0.01155777,-0
 .00499736,0.00242905,-0.00326814,-0.00054738,-0.00148688,0.00045570,0.
 00292140,0.00025500,0.00064944,-0.00275820,-0.00075485,-0.00136966,-0.
 00051563,-0.00005973,-0.00000380,-0.00244741,-0.00020419,-0.00034923,0
 .00001696,-0.00026547,-0.00023573,-0.00002099,-0.00000708,0.00007770,0
 .00007971,0.00039479,0.00015882,-0.00024984,-0.00024776,0.00003267,0.0
 0001417,0.34262951,-0.01328560,-0.02822765,-0.02190982,-0.00265051,0.0
 0250338,-0.00082777,0.00040140,-0.00075594,-0.00287732,-0.00120301,-0.
 00153094,0.00014290,0.00036415,-0.00070586,-0.00159655,-0.00025610,-0.
 00129001,0.00260822,-0.00014152,-0.00012999,0.00004644,-0.00026566,-0.
 00017978,0.00002610,0.00017824,0.00007908,0.00008316,0.00000096,0.0000
 3449,-0.00022652,0.00025671,0.00018695,0.00005927,-0.21131276,0.343067
 54,-0.00745832,-0.02530900,-0.04558848,0.00116779,0.00035614,0.0046500
 9,-0.00122352,0.00130452,0.00139771,-0.00065191,-0.00015046,0.00051445
 ,-0.00151421,-0.00074906,0.00147362,0.00104459,-0.00037814,-0.00070163
 ,0.00018590,0.00026152,-0.00003303,0.00031654,0.00024062,0.00000910,-0
 .00006976,0.00015267,-0.00010653,-0.00057008,-0.00054615,0.00022951,0.
 00000771,-0.00011090,0.00001659,-0.06999375,0.06807130,0.76973922,-0.0
 5155900,-0.00401227,-0.02247428,-0.00098455,0.00079388,-0.00148989,0.0
 0249268,-0.00175347,-0.00112392,0.00037511,-0.00108688,0.00239168,-0.0
 0115145,0.00063881,-0.00012014,-0.00118384,-0.00180825,0.00019074,0.00
 002752,-0.00000596,0.00007222,-0.00005519,-0.00009530,-0.00003226,0.00
 000129,0.00001501,0.00001813,0.00010195,0.00015933,0.00010010,-0.00019
 953,-0.00013137,-0.00011616,-0.16528507,0.12866083,0.04592658,0.438705
 38,-0.00004739,-0.01604168,0.00568599,0.00050439,-0.00155655,0.0009946
 0,-0.00336637,0.00201231,0.00040062,-0.00110824,0.00061729,-0.00174310
 ,-0.00129281,0.00023024,-0.00058841,-0.00090174,0.00175750,-0.00194268
 ,0.00011163,0.00006240,0.00008204,-0.00028897,-0.00039681,-0.00007295,
 -0.00046837,-0.00043403,0.00010352,0.00008975,-0.00015427,-0.00008942,
 0.00012376,0.00066890,-0.00017219,0.11206532,-0.15548242,-0.04435471,-
 0.29153790,0.41070667,-0.02143649,0.00539311,-0.01967063,0.00257817,-0
 .00275792,0.00104664,-0.00021082,0.00106621,0.00536946,-0.00170022,0.0
 0227839,-0.00209505,-0.00000634,-0.00272084,0.00070456,0.00015275,0.00
 073396,-0.00069276,0.00019457,0.00007199,-0.00018571,0.00014868,0.0002
 0729,0.00006270,0.00006600,0.00005605,0.00000097,-0.00006631,-0.000111
 63,-0.00006097,-0.00028039,-0.00034005,0.00017059,0.03268937,-0.040207
 99,-0.12116472,0.09353309,-0.09922883,0.61984709,-0.05323138,-0.004586
 10,0.02117902,-0.00114614,0.00049527,0.00006529,0.00040004,-0.00089664
 ,-0.00232571,0.00245821,-0.00176715,0.00091379,-0.00094310,0.00064682,
 0.00145730,-0.00116942,-0.00177391,-0.00028959,-0.00023239,-0.00018333
 ,0.00009611,0.00010311,0.00015536,-0.00008699,0.00000569,0.00001851,-0
 .00001867,-0.00004869,-0.00008915,0.00002333,0.00003470,0.00000087,-0.
 00006105,0.00512476,0.00410234,0.02049273,-0.07696606,0.03133296,0.014
 85922,0.44707644,-0.00057594,-0.01545392,-0.00557008,-0.00130736,0.000
 10686,0.00052556,-0.00121508,0.00062630,0.00178649,-0.00336609,0.00205
 406,-0.00059269,0.00061983,-0.00161597,-0.00108944,-0.00096215,0.00170
 053,0.00199039,0.00008548,0.00061666,0.00019321,0.00009169,-0.00015977
 ,0.00009085,-0.00045590,-0.00042184,-0.00013470,-0.00028806,-0.0003927
 1,0.00004465,0.00011912,0.00006931,-0.00007525,0.01231331,-0.00595096,
 -0.02117946,0.03163177,-0.06648216,0.00625928,-0.29101130,0.40319706,0
 .02010512,-0.00546377,-0.01832741,-0.00011886,0.00272940,0.00083383,0.
 00175037,-0.00221401,-0.00218283,-0.00002572,-0.00121471,0.00533950,-0
 .00261117,0.00267838,0.00109090,-0.00021325,-0.00070180,-0.00067308,0.
 00026799,0.00035456,0.00020279,0.00007207,0.00011570,-0.00005562,-0.00
 008851,-0.00007049,-0.00000766,-0.00016349,-0.00022552,0.00005555,-0.0
 0018129,-0.00006680,-0.00019740,0.03955002,-0.02067268,-0.03247621,-0.
 00553612,0.00339045,-0.28839636,-0.11161765,0.07964631,0.61871877,-0.0
 1596653,-0.01279349,0.00543529,-0.00083557,-0.00140947,0.00037175,0.00
 012880,0.00051355,0.00276452,-0.00143864,0.00060801,-0.00299321,0.0024
 5741,-0.00321731,0.00038040,-0.00010194,-0.00014965,0.00250314,-0.0002
 3627,0.00004950,-0.00002126,0.00038116,0.00015067,0.00027976,0.0000101
 3,0.00008475,-0.00007141,-0.00025087,-0.00022225,-0.00000452,-0.000201
 12,-0.00033650,-0.00003957,0.00131678,-0.00278561,-0.00037770,0.007367
 88,0.01290985,-0.03753280,-0.16247759,0.11134101,-0.02996311,0.3374083
 2,-0.01449219,-0.03024437,0.02186725,0.00026557,-0.00078950,0.00152544
 ,-0.00124128,-0.00152549,-0.00025920,0.00025237,-0.00079804,0.00283913
 ,-0.00263986,0.00253515,0.00071607,-0.00012316,-0.00119828,-0.00261486
 ,0.00025686,0.00018951,-0.00004305,-0.00001425,0.00001383,0.00021657,0
 .00017396,0.00007767,-0.00007144,-0.00024702,-0.00016461,-0.00004615,-
 0.00013263,-0.00011331,-0.00005877,-0.00241206,0.01599580,-0.00658121,
 0.00404275,-0.00759505,0.02177799,0.12878723,-0.15855002,0.04397757,-0
 .21002190,0.34956836,0.00815718,0.02552565,-0.04351649,0.00143375,0.00
 061591,0.00164527,0.00060333,0.00011513,0.00066967,0.00110181,-0.00134
 660,0.00134290,-0.00127975,-0.00054046,0.00465550,-0.00102312,0.000347
 51,-0.00071309,-0.00001166,0.00011745,0.00001432,0.00059990,0.00055397
 ,0.00030012,0.00007449,-0.00014592,-0.00011161,-0.00033424,-0.00025199
 ,-0.00001078,-0.00020049,-0.00028138,-0.00005035,0.00246804,0.00912459
 ,-0.05419978,-0.01886212,0.02259337,-0.03300184,-0.04269846,0.04747152
 ,-0.12070014,0.04409691,-0.09391921,0.76806879,-0.02032426,0.00637059,
 -0.00031179,-0.00071844,-0.00038265,0.00059434,0.00156449,-0.00168869,
 -0.00072919,0.00161396,-0.00172245,0.00078974,-0.00081327,-0.00026032,
 -0.00060684,0.00238203,-0.00489530,-0.00015176,-0.00039540,-0.00034896
 ,-0.00005482,-0.00005166,0.00006597,0.00019776,0.00100642,0.00069570,0
 .00001001,-0.00004730,0.00007271,-0.00020304,-0.00039495,-0.00034868,0
 .00002439,-0.08939554,0.04516649,-0.04992308,-0.02495962,0.03661064,-0
 .00384001,-0.02553389,0.03756249,0.00406918,-0.09395364,0.04400297,0.0
 5562884,0.41843293,0.00352644,-0.06650081,-0.00092780,0.00027905,-0.00
 027848,-0.00116931,-0.00097468,-0.00095892,-0.00000485,-0.00096549,-0.
 00097152,-0.00009628,0.00021286,-0.00029296,0.00116949,-0.00190374,0.0
 0426370,-0.00002442,-0.00007722,-0.00010771,-0.00005904,0.00006669,0.0
 0014151,-0.00009509,-0.00049651,-0.00092702,-0.00003705,0.00005840,0.0
 0012750,0.00010997,-0.00007396,-0.00010418,0.00004954,0.05848189,-0.09
 722874,0.06278524,0.02079837,-0.02066200,0.01190607,0.02072175,-0.0193
 9967,-0.01217760,0.05904750,-0.09245475,-0.05606713,-0.28153746,0.4517
 1084,-0.00049903,-0.00112824,-0.00549237,-0.00304227,0.00263647,-0.000
 78032,0.00210946,0.00010520,-0.00063944,-0.00202771,-0.00018229,-0.000
 71041,0.00306807,-0.00260397,-0.00073749,-0.00006995,-0.00009679,0.005
 14514,0.00001414,0.00000910,0.00004817,0.00011686,0.00012883,-0.000128
 61,0.00001441,0.00000541,0.00012674,-0.00011298,-0.00011468,-0.0001414
 8,-0.00003951,-0.00003284,0.00005186,-0.05402747,0.04808811,-0.2130404
 9,-0.01215184,0.02493474,0.00870141,0.01161972,-0.02480609,0.00807176,
 0.06103882,-0.04121615,-0.21235922,-0.00629042,-0.00608372,0.53325726,
 0.00838168,-0.00536677,0.00012876,0.00048087,-0.00000711,-0.00002137,-
 0.00048198,0.00010664,0.00014446,-0.00048551,0.00011097,-0.00019171,0.
 00047686,-0.00001878,0.00003396,-0.00109991,0.00228154,0.00000163,0.00
 002655,-0.00005551,-0.00007597,-0.00003310,-0.00001100,-0.00010608,-0.
 00063942,-0.00078033,0.00000598,-0.00003310,-0.00001230,0.00010380,0.0
 0002115,-0.00006015,0.00007494,-0.01378829,0.01380117,-0.00266010,0.00
 106507,-0.00082613,-0.00314235,0.00086636,-0.00104777,0.00328426,-0.01
 397082,0.01468974,0.00258390,-0.16292570,0.10522069,-0.00007025,0.4439
 3041,0.00114086,0.00061446,-0.00005292,-0.00021264,0.00008507,0.000282
 87,-0.00029348,-0.00005890,-0.00057097,-0.00026075,-0.00007129,0.00062
 860,-0.00028627,0.00017097,-0.00024052,0.00009380,-0.00255518,-0.00009
 463,0.00007634,0.00025804,0.00013809,0.00005629,-0.00000054,0.00018369
 ,0.00037107,0.00023438,0.00003077,0.00007252,0.00001142,-0.00018541,0.
 00008015,0.00026179,-0.00012594,0.01089741,-0.01726739,0.00802053,-0.0
 0093802,0.00465229,0.00395846,-0.00079657,0.00490344,-0.00356639,0.009
 89205,-0.01710426,-0.00866661,0.10089999,-0.13829352,0.00038295,-0.279
 24021,0.42299089,0.00021645,-0.00012771,0.00102006,-0.00030315,0.00004
 042,-0.00014912,-0.00005804,0.00002535,-0.00007623,0.00002054,-0.00001
 671,-0.00005974,0.00032027,-0.00003010,-0.00016560,-0.00001015,-0.0000
 0007,0.00041332,-0.00001202,-0.00000075,-0.00000321,-0.00000662,-0.000
 03668,-0.00002105,-0.00000312,0.00001647,0.00003559,0.00000500,0.00003
 376,-0.00001907,0.00001732,0.00000712,-0.00000333,-0.02032309,0.017185
 52,0.00836722,-0.00136446,0.00260142,-0.00569342,0.00158226,-0.0022092
 1,-0.00584320,0.01992012,-0.01756902,0.00841520,0.00043148,-0.00001018
 ,-0.10458363,0.00656321,0.00654674,0.52967601,0.00088330,-0.00073541,0
 .00023397,-0.00012719,0.00004700,-0.00010512,0.00000136,-0.00004357,-0
 .00001816,-0.00002947,-0.00008624,-0.00000934,-0.00002010,0.00003255,0
 .00006616,-0.00000193,-0.00011858,0.00008886,0.00001404,0.00000145,-0.
 00000038,0.00000926,0.00000209,-0.00001150,0.00008914,0.00011413,-0.00
 001529,-0.00000182,0.00000386,0.00000849,0.00001833,0.00000580,-0.0000
 0010,-0.00158227,0.00146201,0.00184624,-0.00005330,0.00041806,-0.00113
 334,0.00011457,-0.00038328,-0.00026038,0.00067025,-0.00063552,-0.00015
 839,-0.00941716,0.00805929,-0.02017294,-0.10286249,0.06608412,-0.05590
 524,0.35167612,0.00095955,-0.00043579,0.00020834,0.00006764,-0.0001748
 2,0.00000843,-0.00011378,-0.00001463,0.00007338,0.00008295,-0.00005418
 ,-0.00001347,-0.00018066,0.00011369,0.00008016,0.00024062,0.00036939,-
 0.00009611,0.00000123,-0.00002756,-0.00001670,-0.00001843,-0.00000270,
 -0.00002752,-0.00008972,0.00006069,-0.00004130,-0.00000962,-0.00000396
 ,0.00002732,0.00002044,-0.00000895,0.00001320,0.00147913,0.00166789,-0
 .00305289,0.00073201,-0.00108925,0.00041615,0.00002110,-0.00029405,0.0
 0092553,-0.00130916,0.00128455,0.00156307,0.01335998,-0.01204433,0.018
 53012,0.05016064,-0.09710095,0.03819310,-0.20667395,0.34474438,0.00036
 643,-0.00040068,-0.00022493,-0.00003813,0.00004930,-0.00005278,0.00002
 978,-0.00009917,0.00001931,0.00004931,-0.00009061,0.00000006,-0.000093
 18,0.00006515,0.00011312,-0.00016289,-0.00013837,-0.00001427,0.0000072
 2,-0.00001545,-0.00000349,-0.00001053,-0.00000391,-0.00002080,0.000151
 39,0.00008646,-0.00002201,-0.00001103,-0.00000477,0.00001397,0.0000116
 6,-0.00001140,0.00000137,0.00181727,-0.00218417,-0.00030873,0.00019961
 ,-0.00029678,0.00062394,0.00018386,-0.00021408,-0.00042093,0.00027507,
 -0.00082622,0.00131577,-0.00177659,0.00588279,0.00797045,-0.05940414,0
 .05704282,-0.21421577,-0.05529913,0.08112545,0.78007335,-0.00340406,0.
 00575937,0.00528056,-0.00015314,-0.00031035,-0.00030246,0.00008864,-0.
 00002304,-0.00010102,0.00072001,-0.00007174,-0.00030787,0.00011158,0.0
 0006143,-0.00008069,-0.00001610,-0.00040079,0.00000158,-0.00005236,-0.
 00022241,-0.00009418,-0.00003876,-0.00001968,-0.00001967,0.00003511,0.
 00005603,0.00000969,0.00004038,0.00006865,0.00001148,-0.00001005,-0.00
 003667,0.00001857,0.00134139,0.00123619,-0.00147762,0.00451667,-0.0058
 5452,-0.00261236,-0.13741423,0.10984952,0.09780333,-0.00532412,0.00479
 990,0.00962329,-0.00005025,0.00252893,-0.00168715,0.00036444,0.0004215
 4,0.00067660,0.00004663,-0.00002445,0.00003908,0.14060380,-0.00289205,
 0.00591349,0.00419210,-0.00014627,-0.00021186,-0.00021767,0.00012059,-
 0.00000270,-0.00022196,0.00023850,-0.00016178,-0.00024614,0.00019823,-
 0.00019867,0.00003650,-0.00005484,-0.00040494,-0.00001607,0.00002600,-
 0.00004424,-0.00004024,-0.00000091,0.00000817,-0.00001496,0.00005636,0
 .00007070,0.00001811,0.00004757,0.00007024,0.00000522,-0.00000481,-0.0
 0001459,0.00002538,0.00113860,0.00080417,0.00082912,-0.00299921,0.0013
 6591,0.00273356,0.11278249,-0.14093792,-0.10006978,0.00504093,-0.00707
 990,-0.01453370,0.00366798,-0.00089451,0.00154102,0.00053053,0.0010669
 4,-0.00101094,-0.00003514,-0.00005083,-0.00008304,-0.11600030,0.141875
 20,0.00050686,-0.00027189,0.00055817,-0.00002906,-0.00002865,-0.000025
 53,-0.00007603,-0.00006395,-0.00019433,-0.00016826,-0.00011380,0.00016
 602,0.00009059,0.00001569,-0.00000501,-0.00001811,0.00007617,0.0000570
 4,0.00003274,0.00008821,0.00003120,-0.00000658,0.00000645,0.00000563,-
 0.00000050,-0.00000373,-0.00000009,0.00001116,0.00002221,-0.00000148,0
 .00002441,0.00001907,-0.00000889,-0.00036581,0.00102991,-0.00518454,0.
 01569799,-0.01713159,-0.00645790,0.09939425,-0.09891919,-0.15947084,-0
 .00701145,0.00720343,0.01161960,-0.00220747,0.00169844,-0.00159530,-0.
 00017344,0.00016829,0.00087427,0.00005386,-0.00006579,0.00001653,-0.10
 691425,0.10702029,0.15879629,-0.00324699,0.00587639,-0.00521940,0.0001
 1003,0.00007015,0.00008828,0.00069250,-0.00008642,0.00033074,0.0000814
 0,-0.00003386,0.00010694,-0.00016260,-0.00032011,0.00028657,-0.0000174
 3,-0.00040052,-0.00001786,-0.00000377,-0.00002948,-0.00001590,0.000041
 99,0.00006963,-0.00000658,0.00003617,0.00005623,-0.00000631,-0.0000464
 3,-0.00002098,0.00001636,-0.00003544,-0.00020220,0.00007881,-0.0051452
 4,0.00546062,-0.01005192,-0.12969201,0.10955327,-0.09242166,0.00497901
 ,-0.00664624,0.00275947,0.00127440,0.00120933,0.00176071,-0.00022973,0
 .00256031,0.00182103,0.00039640,0.00040256,-0.00066078,-0.00013572,0.0
 0003225,0.00013075,-0.00115025,-0.00080553,-0.00066261,0.13225201,-0.0
 0272829,0.00600511,-0.00407295,0.00019753,-0.00018714,-0.00003492,0.00
 021906,-0.00016629,0.00024018,0.00011087,-0.00001430,0.00023162,-0.000
 15233,-0.00021832,0.00020475,-0.00005439,-0.00040775,-0.00000154,0.000
 00037,-0.00000608,-0.00002276,0.00004833,0.00007030,0.00000009,0.00005
 804,0.00007101,-0.00001244,-0.00000924,0.00000784,0.00001485,0.0000285
 2,-0.00005005,0.00003036,0.00422348,-0.00737979,0.01402165,0.11245799,
 -0.14910841,0.10515748,-0.00232921,0.00080801,-0.00260070,0.00116622,0
 .00086060,-0.00057861,0.00357289,-0.00074604,-0.00140066,0.00054290,0.
 00098494,0.00103701,0.00018096,-0.00029696,-0.00020743,-0.00085384,-0.
 00073740,0.00041268,-0.11567027,0.15071426,-0.00075105,0.00071856,0.00
 020846,-0.00007954,-0.00002133,-0.00000763,0.00020528,0.00009932,0.000
 19585,0.00008339,0.00006837,-0.00017696,0.00001600,0.00000899,-0.00000
 825,0.00001404,-0.00011163,0.00005509,-0.00002053,-0.00001560,-0.00001
 109,-0.00000729,-0.00001651,-0.00000305,0.00000451,0.00000843,-0.00000
 097,0.00000067,-0.00000716,0.00000709,-0.00003571,-0.00009654,0.000031
 98,0.00651569,-0.00774017,0.01177079,-0.09395535,0.10384304,-0.1591383
 4,-0.01534882,0.01719585,-0.00640907,0.00065930,-0.00075716,-0.0051582
 6,0.00236440,-0.00157767,-0.00155861,0.00020042,-0.00015701,0.00087944
 ,0.00012204,-0.00012541,-0.00010508,0.00054169,-0.00051018,0.00075217,
 0.10150120,-0.11210639,0.15852179,0.00331665,-0.00085219,0.00764840,-0
 .00011078,-0.00025392,-0.00022827,-0.00039177,-0.00010191,-0.00022681,
 -0.00015354,0.00014996,-0.00011567,0.00009662,0.00020125,-0.00053337,0
 .00009607,0.00006676,-0.00013802,0.00000732,-0.00001901,-0.00000843,-0
 .00007727,-0.00002284,-0.00006694,-0.00004217,-0.00001581,0.00002399,0
 .00006026,0.00005363,0.00001470,0.00006545,0.00007247,0.00002535,-0.00
 104042,0.00225198,0.00149118,-0.00172312,0.00434570,-0.00100963,0.0002
 6319,-0.00171419,-0.02091638,-0.05507485,0.02957099,-0.05864791,0.0034
 4648,-0.00521910,0.01047684,-0.00025300,-0.00077583,-0.00033236,-0.000
 07657,0.00015193,0.00013055,-0.00069650,-0.00145310,0.00087607,0.00077
 053,0.00037833,-0.00107084,0.05112993,0.00244086,-0.00021281,0.0086886
 9,-0.00022246,-0.00030369,-0.00033223,-0.00031401,-0.00007664,-0.00015
 192,0.00007374,0.00013185,-0.00011678,0.00006120,0.00041586,-0.0006280
 7,0.00009168,-0.00010807,-0.00012807,-0.00000863,-0.00005416,-0.000000
 22,-0.00013354,-0.00006196,-0.00010791,-0.00002626,0.00001903,0.000014
 83,0.00006725,0.00006243,0.00002557,0.00004581,0.00004272,0.00002050,0
 .00277492,-0.00077514,-0.00259171,0.00324730,-0.00143448,0.00044356,-0
 .00034219,-0.00043423,0.01524936,0.02863849,-0.05523307,0.05962111,-0.
 00764845,0.00565480,-0.01347221,-0.00133696,-0.00015932,0.00054173,0.0
 0018057,-0.00019026,-0.00008670,-0.00120285,-0.00056556,-0.00057813,0.
 00012597,0.00065394,0.00076717,-0.02738034,0.05175320,0.00012562,0.000
 61140,-0.00034294,-0.00000813,-0.00000111,0.00002159,0.00004411,-0.000
 00482,0.00007439,-0.00009160,0.00010011,-0.00006868,-0.00019102,-0.000
 24624,0.00021533,0.00004387,-0.00012271,-0.00014728,0.00001314,0.00001
 519,0.00000662,0.00010485,0.00007587,0.00004562,0.00001264,0.00001488,
 0.00001029,0.00001939,0.00001372,-0.00000011,0.00000299,0.00000865,-0.
 00000060,0.00161146,-0.00136674,-0.00210830,-0.00004756,-0.00008147,0.
 00007732,0.00084828,-0.00134326,0.00007606,-0.05730298,0.06160029,-0.3
 2559203,-0.00695238,0.00605200,-0.01067173,-0.00062594,0.00081518,-0.0
 0000839,-0.00003711,-0.00007874,-0.00038847,-0.00027226,0.00040951,0.0
 0000181,0.00013688,0.00006604,0.00005829,0.06244508,-0.06676465,0.3377
 7682,-0.00434310,0.00384411,-0.00009632,-0.00008489,-0.00008474,0.0001
 1922,0.00019245,0.00013771,-0.00009034,0.00018666,0.00013825,0.0001296
 9,-0.00007132,-0.00008081,-0.00012445,0.00039191,-0.00107980,0.0000018
 9,-0.00002484,0.00006186,0.00004638,0.00003184,0.00000100,0.00008579,0
 .00020737,0.00011082,0.00000913,0.00003544,0.00000690,-0.00008429,-0.0
 0002463,0.00006088,-0.00004520,0.00223810,-0.00182407,0.00210494,-0.00
 059460,0.00112033,0.00108234,-0.00047613,0.00121861,-0.00107094,0.0022
 1978,-0.00201253,-0.00210760,0.00226468,0.01131036,-0.00019841,-0.0203
 2496,-0.01408350,0.00051566,-0.01835226,-0.01611029,-0.00389373,-0.000
 10054,0.00010734,0.00002662,-0.00012192,0.00008437,-0.00002415,0.00017
 232,0.00006697,0.00008178,0.31129607,0.00186838,-0.00141115,0.00007365
 ,0.00005359,-0.00000201,-0.00007461,-0.00008243,-0.00005444,0.00008094
 ,-0.00007432,-0.00005245,-0.00009751,0.00004071,-0.00000023,0.00007505
 ,-0.00013378,0.00055661,-0.00000463,0.00000524,-0.00003254,-0.00002297
 ,-0.00000862,-0.00000224,-0.00003914,-0.00009279,-0.00005440,-0.000004
 10,-0.00000895,-0.00000377,0.00003921,0.00000585,-0.00003115,0.0000219
 3,-0.00111797,0.00147975,-0.00109683,0.00042191,-0.00061934,-0.0007550
 2,0.00036553,-0.00063972,0.00073939,-0.00108643,0.00156816,0.00111180,
 0.00263765,-0.00644246,0.00002312,-0.00361243,-0.04054282,0.00089074,-
 0.01740538,-0.03685996,-0.02007932,-0.00001579,-0.00008153,-0.00002051
 ,-0.00000458,-0.00006664,0.00001871,-0.00008116,-0.00008400,-0.0000755
 7,0.08965271,0.30420682,0.00016247,-0.00014806,-0.00015674,0.00004789,
 -0.00003875,-0.00000329,-0.00001854,-0.00003547,0.00005347,0.00000760,
 0.00002368,0.00005272,-0.00005158,0.00005197,0.00001807,-0.00001905,0.
 00003091,-0.00004520,0.00000481,-0.00000068,-0.00000145,0.00000295,0.0
 0001562,0.00000488,-0.00000117,-0.00000327,-0.00001661,-0.00000463,-0.
 00001376,0.00000930,-0.00000175,-0.00000224,0.00000135,0.00053489,0.00
 064648,-0.00027648,-0.00005722,-0.00036136,0.00009886,0.00008240,0.000
 25250,0.00024292,-0.00074753,-0.00048760,-0.00018726,0.00004330,-0.000
 25970,0.00130508,0.00027975,0.00124545,-0.00547904,-0.00095236,-0.0189
 2053,-0.03649668,0.00005034,0.00008184,-0.00000829,-0.00004933,-0.0000
 8113,-0.00000660,-0.00012111,0.00008341,0.00011567,-0.00333555,-0.0035
 7232,0.22637987,0.00010860,-0.00000661,-0.00015833,-0.00003388,0.00004
 487,-0.00000777,0.00003417,-0.00000611,-0.00000393,-0.00005174,-0.0000
 1524,-0.00001363,0.00007416,-0.00005398,-0.00001672,-0.00004239,0.0000
 5000,0.00006830,0.00000270,0.00000071,-0.00000198,0.00000121,0.0000007
 2,-0.00000199,-0.00001997,-0.00002633,0.00000922,-0.00000296,-0.000001
 63,0.00000168,-0.00000756,-0.00000771,0.00000213,-0.00016893,0.0000463
 8,-0.00014426,-0.00000488,0.00001785,-0.00004929,0.00005283,-0.0000438
 2,0.00000212,-0.00014676,0.00005364,0.00007852,-0.00031474,-0.00065434
 ,0.00001360,0.00164334,-0.00086170,0.00813363,-0.00326048,0.00677774,-
 0.00123906,-0.00000446,-0.00000473,-0.00000606,0.00000599,-0.00000416,
 -0.00000317,0.00001574,0.00000172,-0.00001844,-0.03102797,-0.01926196,
 -0.01855346,0.36743645,-0.00040135,0.00027550,0.00008472,0.00002650,-0
 .00003907,0.00002991,-0.00001072,0.00000762,-0.00000374,0.00004740,0.0
 0001588,0.00002817,-0.00004765,0.00003517,-0.00000650,0.00003142,-0.00
 013564,-0.00005102,-0.00000315,0.00000521,0.00000498,0.00000089,0.0000
 0105,0.00000975,0.00002552,0.00001644,-0.00000662,0.00000541,0.0000000
 6,-0.00000831,0.00000144,0.00000924,-0.00000530,0.00029001,-0.00026518
 ,0.00027960,-0.00005421,0.00007786,0.00016534,-0.00008939,0.00020468,-
 0.00011801,0.00019684,-0.00037203,-0.00026495,-0.00019588,0.00106819,0
 .00016029,0.00001075,0.00043107,-0.00645199,-0.00401804,-0.00301803,-0
 .00190741,0.00000239,0.00002084,0.00000440,-0.00000593,0.00001675,-0.0
 0000146,-0.00000517,0.00001245,0.00003474,-0.01789543,-0.02269056,-0.0
 0481271,-0.19756202,0.32121176,-0.00034305,0.00029092,-0.00000783,0.00
 000156,-0.00001303,0.00002033,0.00000461,0.00001498,-0.00000987,0.0000
 1848,0.00001543,0.00001617,-0.00001655,0.00000595,-0.00000851,0.000030
 67,-0.00011959,-0.00001471,-0.00000127,0.00000611,0.00000509,0.0000025
 1,0.00000107,0.00000849,0.00002448,0.00001593,0.00000051,0.00000552,0.
 00000312,-0.00000986,0.00000032,0.00000891,-0.00000441,0.00026687,-0.0
 0024790,0.00033261,-0.00005836,0.00011868,0.00012716,-0.00003133,0.000
 13197,-0.00012337,0.00024127,-0.00029477,-0.00028059,-0.00031277,0.000
 78845,-0.00003858,-0.00062287,-0.00033141,-0.00063389,-0.00181207,-0.0
 0119215,0.00045306,-0.00000174,0.00001402,0.00000325,-0.00000463,0.000
 01596,-0.00000241,-0.00000792,-0.00000191,0.00001251,-0.02066366,-0.00
 714935,-0.03703759,0.08167154,-0.04042651,0.79325744,0.00001582,-0.000
 04672,0.00006351,0.00002950,-0.00002922,0.00001100,-0.00002702,0.00000
 022,0.00000311,0.00002002,0.00000956,0.00001169,-0.00004401,0.00003680
 ,0.00000977,0.00002065,-0.00001009,-0.00004813,-0.00000025,-0.00000088
 ,0.00000120,-0.00000180,0.00000164,0.00000098,0.00000524,0.00000857,-0
 .00000518,0.00000208,0.00000071,0.00000014,0.00000496,0.00000508,-0.00
 000020,0.00007962,-0.00003624,0.00007246,-0.00000974,-0.00000284,0.000
 04393,-0.00001088,0.00004553,0.00001014,-0.00000880,-0.00004685,-0.000
 06674,-0.00010754,-0.00008167,0.00021346,0.00103202,0.00104581,-0.0048
 7537,-0.00150736,-0.00346752,-0.00141021,0.00000749,0.00000911,0.00000
 119,0.00000017,0.00000503,0.00000195,-0.00002327,-0.00000972,0.0000113
 7,-0.01952322,-0.00521079,0.00605818,-0.16664487,0.10587466,-0.0477229
 8,0.44591912,0.00077336,-0.00064615,0.00012281,0.00002727,-0.00001777,
 -0.00003704,-0.00005185,-0.00003018,0.00002623,0.00000341,-0.00002262,
 -0.00002620,-0.00004573,0.00003627,0.00005247,-0.00001127,0.00024475,-
 0.00004417,0.00000474,-0.00001513,-0.00000992,-0.00000841,-0.00000086,
 -0.00001906,-0.00002553,0.00000390,-0.00000608,-0.00000676,-0.00000158
 ,0.00002057,0.00001005,-0.00001102,0.00000969,-0.00040803,0.00055329,-
 0.00050706,0.00014466,-0.00028532,-0.00025481,0.00009296,-0.00029072,0
 .00027363,-0.00041202,0.00067042,0.00060645,0.00101121,-0.00199660,-0.
 00005096,-0.00318451,-0.00040927,-0.00346442,0.00465031,-0.00449775,0.
 00278807,0.00000535,-0.00004415,-0.00000239,0.00000536,-0.00003344,0.0
 0000987,-0.00001467,0.00000580,-0.00002190,-0.00785786,-0.05201437,-0.
 01714775,0.12131090,-0.14538370,0.03824386,-0.28543716,0.41261973,-0.0
 0061142,0.00046657,0.00009429,0.00002742,-0.00003868,0.00003849,-0.000
 00065,0.00002141,-0.00001159,0.00004562,0.00002603,0.00002485,-0.00003
 339,0.00002249,-0.00002280,0.00003739,-0.00016143,-0.00004325,-0.00000
 649,0.00000723,0.00000637,0.00000320,0.00000106,0.00001487,0.00002448,
 0.00000754,-0.00000522,0.00000653,0.00000263,-0.00001279,-0.00000136,0
 .00001107,-0.00000645,0.00031718,-0.00040103,0.00038469,-0.00007556,0.
 00018059,0.00020617,-0.00011616,0.00021370,-0.00017893,0.00032680,-0.0
 0035431,-0.00032626,-0.00013383,0.00140483,0.00000571,0.00169205,0.002
 54595,-0.00463072,-0.00515283,-0.00173145,-0.00148714,-0.00000392,0.00
 001981,0.00000689,-0.00000691,0.00002361,-0.00000088,0.00000015,0.0000
 1425,0.00003618,0.00492291,-0.01958030,-0.01575190,-0.03925993,0.02351
 993,-0.12590633,-0.09534545,0.11125509,0.62180086,0.00001076,-0.000017
 72,-0.00006568,-0.00003734,0.00003461,-0.00000595,0.00001911,0.0000103
 4,-0.00000883,-0.00002833,0.00000288,-0.00000583,0.00003420,-0.0000298
 0,-0.00001415,0.00001203,-0.00000781,0.00004777,0.00000393,0.00000438,
 0.00000036,0.00000218,0.00000101,0.00000042,0.00000159,0.00000318,0.00
 000472,-0.00000140,0.00000149,-0.00000130,-0.00000117,-0.00000102,-0.0
 0000097,-0.00001572,-0.00006843,0.00006034,-0.00000617,0.00005502,-0.0
 0000168,-0.00000513,-0.00000108,-0.00004337,0.00008096,-0.00003073,-0.
 00008140,-0.00015668,-0.00010226,-0.00016650,0.00115210,0.00110499,0.0
 0458100,-0.00173834,0.00190353,-0.00233477,-0.00000135,0.00000344,-0.0
 0000234,0.00000663,0.00000699,-0.00000066,-0.00000437,0.00000755,0.000
 00242,-0.01982737,-0.00473454,-0.00576443,-0.01061301,0.01197947,-0.02
 442192,-0.07413203,0.03338294,-0.00524569,0.45267216,0.00079218,-0.000
 63315,-0.00008141,-0.00003811,0.00003715,-0.00005363,-0.00000066,-0.00
 002195,0.00002269,-0.00005089,-0.00002998,-0.00003747,0.00003033,-0.00
 002029,0.00003503,-0.00002376,0.00025304,0.00004680,0.00000915,-0.0000
 1150,-0.00001012,-0.00000569,-0.00000068,-0.00002097,-0.00003087,-0.00
 000448,0.00000370,-0.00000887,-0.00000182,0.00001901,0.00000414,-0.000
 01548,0.00000990,-0.00044998,0.00066435,-0.00058683,0.00012335,-0.0002
 7509,-0.00029829,0.00013634,-0.00030690,0.00025152,-0.00039948,0.00058
 474,0.00054008,0.00098902,-0.00206990,-0.00003045,-0.00309650,-0.00035
 111,0.00359750,0.00192585,-0.00130900,0.00193561,0.00000109,-0.0000415
 3,-0.00000970,0.00000799,-0.00003916,0.00000305,0.00000175,-0.00000612
 ,-0.00004615,-0.00736069,-0.05010490,0.01885336,0.00186582,0.01061828,
 0.02021239,0.03382041,-0.07664439,0.00656470,-0.28379370,0.40321832,0.
 00058051,-0.00046879,0.00012960,0.00003177,-0.00002289,-0.00002371,-0.
 00004648,-0.00002704,0.00001652,0.00000753,-0.00002313,-0.00001387,-0.
 00003891,0.00003952,0.00004030,-0.00002532,0.00014943,-0.00004636,0.00
 000167,-0.00001055,-0.00000630,-0.00000576,-0.00000214,-0.00001277,-0.
 00001825,0.00000015,-0.00000699,-0.00000370,-0.00000219,0.00001461,0.0
 0000751,-0.00000619,0.00000583,-0.00030931,0.00031429,-0.00030523,0.00
 011586,-0.00020027,-0.00016722,0.00005261,-0.00018227,0.00018628,-0.00
 030200,0.00038491,0.00038399,0.00013176,-0.00130141,-0.00000678,-0.001
 84721,-0.00280162,-0.00461829,0.00647764,-0.00552019,0.00442398,0.0000
 0642,-0.00002521,-0.00000031,0.00000708,-0.00001447,0.00000628,-0.0000
 0784,-0.00000213,-0.00001053,-0.00449461,0.02134354,-0.01742622,-0.023
 52410,0.03783608,-0.03275697,-0.00333475,-0.01751137,-0.29083911,0.114
 29128,-0.09220643,0.62464581,0.00015516,-0.00009266,0.00017589,0.00007
 128,-0.00005475,0.00001388,-0.00005647,-0.00001858,0.00000974,0.000038
 51,-0.00000913,0.00000733,-0.00005041,0.00005292,0.00001618,-0.0000237
 3,0.00005645,-0.00007821,-0.00000582,-0.00000775,-0.00000286,-0.000003
 96,-0.00000162,-0.00000324,-0.00001625,-0.00001389,-0.00001023,0.00000
 064,0.00000044,0.00000351,0.00000464,0.00000102,0.00000221,-0.00014871
 ,0.00009514,-0.00009746,0.00005025,-0.00007090,-0.00001049,-0.00001156
 ,0.00000298,0.00006209,-0.00021590,0.00005901,0.00019328,-0.00023510,-
 0.00071395,-0.00002743,0.00134419,-0.00117800,-0.00815942,0.00562326,-
 0.00490979,0.00162813,0.00000899,-0.00000387,0.00000359,-0.00000246,-0
 .00000395,0.00000564,-0.00000399,0.00000023,0.00000632,-0.02965106,-0.
 01832754,0.01915174,0.02539499,-0.00534626,-0.01132883,-0.00911038,0.0
 0226118,0.02274485,-0.16395268,0.12173390,0.03486850,0.36301132,-0.000
 40959,0.00031140,-0.00011239,-0.00004160,0.00003345,0.00001074,0.00004
 719,0.00001892,-0.00002151,-0.00001468,0.00001048,0.00000511,0.0000367
 4,-0.00004105,-0.00003337,0.00002205,-0.00013046,0.00004940,0.00000062
 ,0.00000926,0.00000557,0.00000510,0.00000043,0.00000907,0.00001830,0.0
 0000740,0.00000851,0.00000171,0.00000126,-0.00001029,-0.00000459,0.000
 00469,-0.00000461,0.00020157,-0.00035391,0.00026166,-0.00009414,0.0002
 0570,0.00011995,-0.00002881,0.00009412,-0.00015614,0.00027523,-0.00027
 212,-0.00029600,-0.00023390,0.00107083,-0.00013741,0.00033441,0.000678
 19,0.00631476,-0.00475830,0.00501393,-0.00139867,-0.00000676,0.0000189
 7,0.00000086,-0.00000155,0.00001757,-0.00000361,0.00001799,-0.00000800
 ,-0.00000228,-0.01690321,-0.02221313,0.00473240,-0.00496874,0.00201682
 ,-0.00376287,0.01181168,0.00784157,-0.04012432,0.10718208,-0.14829012,
 -0.02594037,-0.19897602,0.32622618,0.00037106,-0.00031661,0.00001896,0
 .00001503,-0.00000382,-0.00001072,-0.00002020,-0.00001561,0.00001184,-
 0.00000448,-0.00001647,-0.00001317,-0.00000306,0.00001342,0.00002043,-
 0.00003013,0.00012608,-0.00001399,0.00000003,-0.00000900,-0.00000500,-
 0.00000544,-0.00000342,-0.00001077,-0.00002511,-0.00001464,0.00000008,
 -0.00000332,-0.00000156,0.00000900,0.00000143,-0.00000657,0.00000499,-
 0.00024894,0.00031477,-0.00027967,0.00004759,-0.00014031,-0.00013960,0
 .00004129,-0.00013314,0.00012553,-0.00025976,0.00026730,0.00036297,0.0
 0034359,-0.00083103,-0.00007986,0.00053733,0.00036392,-0.00052169,0.00
 186531,-0.00204791,0.00292457,0.00000412,-0.00001979,-0.00000172,0.000
 00434,-0.00001184,0.00000353,0.00000812,-0.00000405,-0.00003264,0.0211
 4208,0.00700585,-0.03888289,0.00883421,0.00108755,-0.05971199,0.023144
 75,-0.02218108,-0.03149191,0.04410867,-0.04116846,-0.12553926,-0.05847
 444,0.06815632,0.79276525,0.00063839,-0.00065765,0.00001596,0.00000078
 ,0.00001194,-0.00003680,-0.00001872,-0.00000011,0.00003000,-0.00002192
 ,-0.00000017,-0.00003922,0.00000828,0.00000508,0.00003155,-0.00003441,
 0.00025535,0.00000816,0.00000508,-0.00001366,-0.00000978,-0.00000542,-
 0.00000200,-0.00001942,-0.00003991,-0.00002567,-0.00000069,-0.00000682
 ,-0.00000241,0.00001915,0.00000469,-0.00001405,0.00000922,-0.00030156,
 0.00063112,-0.00043943,0.00007585,-0.00025546,-0.00028807,0.00004980,-
 0.00027434,0.00026808,-0.00028816,0.00065723,0.00046728,0.00057912,-0.
 00151508,0.00000595,0.00062043,0.00114832,0.00009397,0.00206860,-0.001
 57301,0.00092236,0.00000623,-0.00002986,-0.00000804,0.00000951,-0.0000
 2429,0.00000871,-0.00000839,-0.00001871,-0.00002692,-0.06137363,-0.004
 86754,0.00097270,-0.11439289,0.06928418,0.06964788,-0.02103300,0.02222
 761,0.01782496,-0.02256980,0.02171122,-0.01778503,-0.11849148,0.067927
 62,-0.07645860,0.52249794,-0.00022221,0.00039808,0.00001047,0.00002565
 ,-0.00002008,0.00001511,-0.00000481,0.00000591,-0.00000764,0.00000020,
 0.00000771,0.00000921,0.00001872,-0.00001386,-0.00001281,0.00000414,0.
 00002082,-0.00000590,-0.00000501,-0.00000085,0.00000034,0.00000155,0.0
 0000202,0.00000439,-0.00001590,-0.00002920,-0.00000025,0.00000191,0.00
 000232,-0.00000381,-0.00000463,-0.00000034,-0.00000029,-0.00009572,0.0
 0006323,-0.00003793,-0.00001681,0.00003613,0.00002225,-0.00001948,0.00
 005537,-0.00002288,-0.00013184,-0.00001441,0.00006934,-0.00013410,-0.0
 0108253,-0.00005188,-0.00066607,0.00004795,0.00011041,0.00009092,0.001
 39499,-0.00081333,-0.00000688,0.00000410,-0.00000134,-0.00000908,0.000
 00300,0.00000209,0.00001376,0.00002305,0.00000545,-0.00180149,-0.02211
 637,0.00049671,0.05966073,-0.09967239,-0.06463029,0.03840722,-0.023085
 19,-0.00587274,0.03725118,-0.02233927,0.00621767,0.05933895,-0.0943344
 0,0.05679551,-0.33660169,0.44401274,-0.00003445,0.00005803,-0.00020191
 ,-0.00006596,0.00006467,-0.00001497,0.00005743,0.00000729,-0.00001126,
 -0.00005654,-0.00000218,-0.00001576,0.00007715,-0.00006870,-0.00002288
 ,-0.00000999,-0.00000695,0.00009231,0.00000452,0.00000477,0.00000128,0
 .00000362,-0.00000022,0.00000148,-0.00000238,-0.00000819,0.00001288,-0
 .00000255,0.00000008,-0.00000092,-0.00000685,-0.00000459,0.00000054,-0
 .00002382,-0.00005685,-0.00001378,-0.00001777,0.00007204,-0.00002903,0
 .00002217,-0.00003797,-0.00005269,0.00006198,-0.00001201,-0.00006729,0
 .00004524,0.00008547,-0.00003660,0.00004479,0.00008211,0.01103666,-0.0
 0681958,0.00739906,-0.00031047,-0.00001031,-0.00000153,-0.00000509,0.0
 0000731,0.00000183,-0.00000477,0.00002796,-0.00000370,-0.00001839,0.00
 084527,0.00055796,-0.00464619,0.04838377,-0.06288462,-0.22629259,0.029
 30793,-0.00964629,0.01084963,-0.03000991,0.01049951,0.01167090,-0.0547
 4639,0.05475108,-0.22798861,0.00791463,0.00704711,0.51655745,0.0001028
 4,-0.00008576,-0.00000542,-0.00000754,0.00000407,-0.00001316,-0.000004
 64,0.00001100,0.00000312,-0.00000693,0.00000964,-0.00000464,-0.0000052
 0,-0.00000007,0.00001275,0.00000370,0.00000717,0.00000245,0.00000285,0
 .00000303,0.00000109,0.00000155,0.00000116,-0.00000017,0.00000218,0.00
 000387,-0.00000007,0.00000138,0.00000112,0.00000014,0.00000310,0.00000
 321,-0.00000083,0.00007415,-0.00002312,0.00011123,0.00002561,-0.000039
 49,-0.00004763,0.00002903,-0.00006502,0.00004948,0.00010991,0.00000839
 ,-0.00013176,0.00010524,0.00011326,0.00003338,-0.00009384,0.00044532,-
 0.00000905,0.00016799,-0.00025721,0.00003538,-0.00000047,0.00000645,0.
 00000183,0.00000145,0.00000697,-0.00000209,-0.00000238,-0.00001281,-0.
 00000245,-0.00300818,0.00657155,-0.00009187,-0.00185251,0.00177164,-0.
 00078551,0.00127981,0.00139221,0.00061994,0.00118246,0.00140691,-0.000
 87369,-0.00234652,0.00233941,0.00099480,-0.19590945,0.16024548,-0.0014
 7182,0.20135271,0.00008590,-0.00012485,-0.00000104,-0.00001018,0.00000
 629,-0.00001317,-0.00000097,0.00000937,0.00000454,-0.00000321,0.000008
 48,-0.00000561,-0.00000572,0.00000262,0.00001155,-0.00000208,0.0000047
 4,0.00000433,0.00000224,0.00000130,0.00000028,0.00000087,0.00000007,-0
 .00000125,0.00000278,0.00000302,0.00000010,0.00000051,0.00000013,0.000
 00113,0.00000246,0.00000123,-0.00000019,0.00007831,0.00002360,0.000060
 69,0.00001179,-0.00005328,-0.00005365,0.00000468,-0.00007087,0.0000514
 8,0.00009451,0.00004448,-0.00006720,-0.00006674,0.00026984,0.00000092,
 -0.00006229,-0.00007744,0.00001547,0.00032389,-0.00034046,0.00022149,0
 .00000185,0.00000209,0.00000280,0.00000335,0.00000298,-0.00000291,0.00
 000266,-0.00000103,0.00000564,-0.00322336,0.00698105,-0.00009556,0.003
 95162,-0.00474305,0.00413832,0.00173312,0.00080887,-0.00133021,0.00166
 142,0.00092505,0.00101759,0.00307910,-0.00417821,-0.00371109,0.1650732
 0,-0.19378236,0.00054674,-0.17193009,0.19577085,-0.00000518,0.00000630
 ,-0.00002703,-0.00000149,0.00000295,0.00000147,0.00000173,0.00000058,-
 0.00000120,-0.00000142,-0.00000102,-0.00000119,0.00000251,-0.00000374,
 0.00000144,-0.00000043,-0.00000040,0.00000386,-0.00000009,-0.00000050,
 0.00000030,-0.00000021,0.00000042,-0.00000018,-0.00000002,-0.00000027,
 0.00000052,0.00000039,-0.00000011,-0.00000042,-0.00000008,0.00000049,0
 .00000016,-0.00000152,-0.00000541,-0.00001456,-0.00001057,0.00002133,0
 .00000644,0.00001260,-0.00001829,0.00000691,0.00000929,0.00001926,-0.0
 0001028,0.00002474,0.00001767,0.00008108,0.00004483,0.00001288,0.00017
 408,0.00004379,0.00014707,-0.00008120,-0.00000052,-0.00000112,-0.00000
 083,0.00000051,0.00000144,-0.00000103,-0.00000003,-0.00001222,-0.00000
 687,0.00008768,-0.00028490,0.00068429,0.01626530,-0.01640623,0.0074155
 2,0.00224419,-0.00155516,-0.00474922,-0.00251597,0.00125201,-0.0047673
 9,-0.01612099,0.01688823,0.00732298,-0.00160708,0.00059931,-0.05775082
 ,0.00149928,-0.00068390,0.04923255,0.00001859,-0.00001469,-0.00000499,
 -0.00000172,0.00000267,-0.00000237,0.00000200,-0.00000158,0.00000091,-
 0.00000251,-0.00000121,-0.00000168,0.00000198,-0.00000175,0.00000012,-
 0.00000269,0.00000463,0.00000276,0.00000040,-0.00000046,-0.00000025,-0
 .00000012,-0.00000004,-0.00000056,0.00000068,0.00000061,-0.00000004,-0
 .00000022,-0.00000028,0.00000079,0.00000011,-0.00000073,0.00000042,-0.
 00000353,0.00000468,-0.00001698,0.00000515,-0.00000309,-0.00000328,0.0
 0000484,-0.00000908,-0.00000077,-0.00000218,0.00000934,0.00001730,0.00
 000089,-0.00002210,-0.00001257,-0.00010238,0.00000244,0.00040286,-0.00
 047331,0.00003078,0.00025910,0.00000066,-0.00000330,0.00000047,0.00000
 166,-0.00000163,-0.00000047,-0.00000310,0.00000025,-0.00000024,0.00080
 434,0.00323036,-0.00661291,-0.05992011,0.02592069,-0.05955394,-0.00033
 942,0.00056640,-0.01666169,-0.00185199,0.00354794,-0.00075888,-0.00038
 498,0.00336064,0.00288864,0.00737818,-0.00769451,0.01379616,-0.0009381
 3,-0.00107884,-0.00089443,0.05419299,-0.00000023,0.00000047,0.00001113
 ,-0.00000116,-0.00000069,-0.00000334,0.00000100,0.00000050,-0.00000025
 ,-0.00000046,0.00000093,-0.00000034,0.00000224,-0.00000192,0.00000060,
 -0.00000174,0.00000103,0.00000060,0.00000002,0.00000015,0.,0.00000004,
 0.00000047,0.00000057,0.00000150,-0.00000010,0.00000045,-0.00000017,0.
 00000061,-0.00000033,-0.00000005,-0.00000043,-0.00000018,-0.00000880,-
 0.00000392,-0.00000296,0.00001329,-0.00000799,-0.00000244,0.00000433,0
 .00000007,-0.00000337,0.00000505,-0.00000224,0.00000428,-0.00002678,0.
 00000534,-0.00004136,0.00006521,0.00007284,0.00041679,-0.00053345,0.00
 007633,0.00014636,-0.00000008,-0.00000200,0.00000073,0.00000057,-0.000
 00184,-0.00000019,-0.00000282,0.00000188,0.00000230,0.00012663,0.00405
 460,-0.00693501,0.02740936,-0.05833683,0.06354803,-0.00159497,0.000130
 26,0.01921211,0.00455877,-0.00114375,0.00089877,0.00248878,-0.00023048
 ,-0.00214008,-0.00453214,0.00406734,-0.01076984,-0.00097941,-0.0007227
 7,0.00063967,-0.02614421,0.05209325,0.00003840,-0.00002964,0.00000832,
 -0.00000034,0.00000009,-0.00000316,-0.00000174,-0.00000160,0.00000115,
 -0.00000161,-0.00000071,-0.00000031,0.00000067,0.00000059,0.00000140,-
 0.00000336,0.00001085,0.00000107,0.00000024,-0.00000050,-0.00000041,-0
 .00000021,0.00000031,-0.00000063,-0.00000130,-0.00000074,-0.00000030,-
 0.00000045,0.00000026,0.00000085,0.00000044,-0.00000050,0.00000044,-0.
 00002520,0.00002120,-0.00002807,0.00001489,-0.00001418,-0.00001182,0.0
 0000291,-0.00001324,0.00000971,-0.00001867,0.00002632,0.00002624,0.000
 02471,-0.00007965,-0.00001340,0.00005769,0.00007534,-0.00020221,0.0000
 8604,-0.00008014,0.00005124,0.00000027,-0.00000236,0.00000006,0.000000
 14,-0.00000222,0.00000049,-0.00000130,0.00000177,0.00000055,0.00011269
 ,0.00030091,0.00015325,-0.06272939,0.06017592,-0.32977466,0.00125868,-
 0.00061098,0.00103002,0.00037515,-0.00002309,0.00019049,0.00152627,-0.
 00152030,-0.00218837,-0.00617557,0.00679385,-0.01046811,0.00018722,-0.
 00019818,0.00044991,0.06646893,-0.06542214,0.34077959,0.00001560,-0.00
 002667,0.00000669,-0.00000095,0.00000004,-0.00000336,0.00000028,0.0000
 0053,0.00000228,0.00000102,0.00000044,-0.00000259,-0.00000107,0.000002
 41,0.00000266,-0.00000107,0.00000362,0.00000004,-0.00000022,-0.0000007
 6,-0.00000035,-0.00000014,-0.00000013,-0.00000069,0.00000169,0.0000017
 5,-0.00000070,0.00000004,0.00000026,0.00000062,0.00000049,-0.00000039,
 0.00000042,0.00000509,0.00001534,-0.00000980,0.00000624,-0.00001503,-0
 .00001079,0.00000504,-0.00002357,0.00001020,0.00001711,0.00003162,0.00
 000619,0.00008927,0.00007310,-0.00001218,-0.00045448,0.00005638,-0.000
 39916,0.00003028,-0.00047170,0.00036616,-0.00000034,-0.00000393,0.0000
 0035,0.00000033,-0.00000231,0.00000023,-0.00000323,-0.00000290,-0.0000
 0020,0.00565084,-0.00177729,-0.00350962,-0.00711247,0.00483483,0.01450
 162,-0.16066179,0.11208779,0.10907102,0.00293275,-0.00316205,-0.003296
 47,0.00081749,0.00115894,-0.00130998,-0.00125040,0.00357657,-0.0015349
 2,0.00031815,0.00064570,0.00079944,-0.00037329,-0.00131184,-0.00040591
 ,0.16059377,0.00004422,-0.00005982,0.00000439,-0.00000272,0.00000104,-
 0.00000524,0.00000181,-0.00000084,0.00000335,-0.00000091,-0.00000105,-
 0.00000405,0.00000014,0.00000159,0.00000286,-0.00000367,0.00001349,0.0
 0000171,0.00000013,-0.00000154,-0.00000081,-0.00000056,-0.00000002,-0.
 00000147,0.00000121,0.00000151,-0.00000090,-0.00000081,-0.00000036,0.0
 0000162,0.00000058,-0.00000169,0.00000091,-0.00000990,0.00003226,-0.00
 003700,0.00000985,-0.00002174,-0.00001657,0.00000581,-0.00003326,0.000
 01521,0.00000561,0.00005249,0.00003134,0.00011724,0.00004560,-0.000003
 48,-0.00054051,0.00013879,-0.00032589,-0.00008477,-0.00042049,0.000474
 54,0.00000026,-0.00000639,0.00000007,0.00000125,-0.00000524,0.,-0.0000
 0445,-0.00000095,-0.00000051,0.00635112,-0.00150390,-0.00447493,0.0050
 9276,-0.00436782,-0.00852940,0.10805611,-0.12629047,-0.09150151,-0.005
 66157,0.00460116,0.00204558,0.00153063,0.00170777,0.00160183,0.0027788
 3,-0.00013404,0.00117097,0.00035829,0.00032325,-0.00062683,-0.00112707
 ,-0.00076104,0.00018655,-0.11564146,0.12667959,0.00001325,-0.00001658,
 -0.00000253,-0.00000067,0.00000144,-0.00000060,-0.00000039,-0.00000049
 ,0.00000094,-0.00000013,-0.00000041,-0.00000125,0.00000046,-0.00000049
 ,0.00000042,-0.00000064,0.00000359,0.00000160,0.00000024,-0.00000022,-
 0.00000040,-0.00000010,0.,-0.00000046,0.00000007,0.00000035,0.00000030
 ,-0.00000005,0.00000032,0.00000029,-0.00000014,-0.00000041,0.00000022,
 -0.00000257,0.00000986,-0.00000645,0.00000160,-0.00000646,-0.00000385,
 0.00000248,-0.00000563,0.00000376,-0.00000322,0.00000513,0.00000445,0.
 00001552,-0.00000821,-0.00000175,-0.00006627,0.00010847,0.00009121,-0.
 00002187,0.00003403,-0.00003807,0.00000042,-0.00000089,-0.00000024,0.0
 0000032,-0.00000117,0.00000017,-0.00000037,0.00000089,-0.00000024,0.00
 020626,-0.00002096,0.00055225,-0.00766470,0.00659151,0.01219054,0.1072
 4745,-0.09368444,-0.16079788,0.01778460,-0.01436737,-0.00661028,-0.000
 85129,0.00005624,-0.00527973,-0.00218617,0.00253773,-0.00141945,-0.000
 20840,0.00016564,0.00085427,0.00057608,-0.00077437,-0.00002875,-0.1153
 3123,0.09979807,0.15964683,0.00001752,-0.00002635,-0.00000726,-0.00000
 156,0.00000366,-0.00000256,0.00000151,0.00000044,0.00000219,-0.0000005
 6,0.00000042,-0.00000264,0.00000040,-0.00000055,0.00000286,-0.00000225
 ,0.00000398,0.00000168,0.00000055,-0.00000035,-0.00000043,0.00000005,0
 .00000030,-0.00000061,0.00000098,0.00000077,0.00000042,-0.00000020,-0.
 00000017,0.00000071,-0.00000030,-0.00000087,0.00000033,0.00000872,0.00
 002729,-0.00000840,0.00000462,-0.00002133,-0.00001207,0.00000743,-0.00
 001645,0.00000983,0.00000547,0.00001590,0.00000959,0.00009180,0.000070
 90,0.00000743,-0.00042505,0.00007920,0.00042675,-0.00039769,0.00031038
 ,-0.00005275,0.00000016,-0.00000262,-0.00000034,-0.00000010,-0.0000034
 5,-0.00000031,-0.00000047,-0.00000039,-0.00000129,0.00581374,-0.001555
 73,0.00343500,0.00087775,0.00120257,0.00105546,0.00245618,-0.00254874,
 0.00310745,-0.16772356,0.10982203,-0.11408749,-0.00732785,0.00397171,-
 0.01407521,-0.00113906,0.00355834,0.00136442,0.00029844,0.00060395,-0.
 00081127,0.00063374,0.00024623,-0.00005359,-0.00070237,-0.00088345,-0.
 00041333,0.16814856,0.00004571,-0.00005927,-0.00000423,-0.00000050,0.0
 0000298,-0.00000280,-0.00000071,-0.00000124,0.00000293,0.00000085,-0.0
 0000070,-0.00000374,-0.00000126,0.00000068,0.00000444,-0.00000456,0.00
 001329,0.00000053,0.00000062,-0.00000166,-0.00000093,-0.00000072,-0.00
 000039,-0.00000174,0.00000057,0.00000095,0.00000056,-0.00000068,-0.000
 00013,0.00000138,0.00000010,-0.00000157,0.00000074,0.00000079,0.000050
 77,-0.00003098,0.00000504,-0.00003139,-0.00001713,0.00000986,-0.000023
 04,0.00001472,-0.00000886,0.00003007,0.00003806,0.00011901,0.00004332,
 -0.00000454,-0.00051035,0.00015076,0.00035403,-0.00012269,0.00020087,-
 0.00012544,0.00000100,-0.00000553,0.00000002,0.00000047,-0.00000584,-0
 .00000006,-0.00000191,0.00000074,-0.00000092,0.00663415,-0.00116624,0.
 00436677,0.00150613,0.00160932,-0.00197493,-0.00656118,0.00515905,-0.0
 0240906,0.10576194,-0.11812491,0.08622395,0.00571948,-0.00423648,0.009
 10384,0.00283366,-0.00031057,-0.00131412,0.00038776,0.00034631,0.00063
 802,0.00002550,0.00072358,-0.00011726,-0.00084059,-0.00130569,0.000565
 79,-0.11327993,0.11780048,-0.00001408,0.00001868,-0.00000269,-0.000000
 06,-0.00000006,0.00000094,-0.00000015,0.00000030,-0.00000115,0.0000004
 4,0.00000044,0.00000132,0.00000076,-0.00000111,-0.00000081,0.00000076,
 -0.00000393,0.00000112,0.00000006,0.00000041,0.00000030,0.,-0.00000033
 ,0.00000036,-0.00000028,-0.00000045,0.00000043,0.00000016,0.00000011,-
 0.00000048,-0.00000021,0.00000027,-0.00000041,0.00000311,-0.00000632,0
 .00000527,-0.00000287,0.00000676,0.00000474,-0.00000196,0.00000757,-0.
 00000400,0.00000158,-0.00001127,-0.00000731,-0.00002456,0.00000096,-0.
 00000192,0.00011010,-0.00010884,0.00006063,0.00004987,0.00012189,0.000
 00216,-0.00000030,0.00000150,0.00000014,-0.00000050,0.00000097,-0.0000
 0019,0.00000141,-0.00000020,0.00000023,-0.00068784,0.00015234,0.000244
 84,0.00058253,-0.00041788,-0.00524802,-0.01779918,0.01390738,-0.006687
 75,-0.11208731,0.08828869,-0.16204369,0.00803285,-0.00595936,0.0122724
 8,0.00205285,-0.00270531,-0.00135472,0.00020852,-0.00016185,0.00085213
 ,-0.00084515,0.00093391,0.00013654,0.00050247,-0.00043639,0.00074062,0
 .12051356,-0.09438005,0.16110363,0.00002228,-0.00002150,0.00000533,0.0
 0000177,-0.00000196,-0.00000032,-0.00000290,-0.00000185,0.00000159,0.0
 0000214,-0.00000180,-0.00000107,-0.00000245,0.00000308,0.00000266,-0.0
 0000163,0.00000553,-0.00000282,0.00000014,-0.00000082,-0.00000045,-0.0
 0000033,-0.00000016,-0.00000086,0.00000110,0.00000147,-0.00000040,-0.0
 0000021,-0.00000012,0.00000067,0.00000046,-0.00000055,0.00000027,-0.00
 000164,0.00001333,-0.00001949,0.00000494,-0.00001037,-0.00000033,0.000
 00384,-0.00000516,0.00000326,-0.00000187,0.00001142,0.00001742,0.00000
 053,-0.00002933,0.00001428,-0.00012808,-0.00000607,-0.00043258,0.00012
 567,-0.00009254,-0.00010492,0.00000180,-0.00000150,0.00000034,0.000000
 77,-0.00000344,-0.00000050,-0.00000355,-0.00000023,0.00000036,0.000943
 94,0.00343525,0.00641058,-0.00053299,0.00327147,-0.00309278,-0.0018476
 7,0.00357764,0.00066247,0.00014497,0.00134197,0.01668092,-0.05630715,0
 .02622406,0.04961956,0.00713017,-0.00855556,-0.01398667,-0.00089636,-0
 .00101969,0.00100521,0.00092557,-0.00010025,-0.00060105,0.00066277,0.0
 0006850,0.00082758,-0.00037938,-0.00116547,-0.00051157,0.05022014,-0.0
 0000033,-0.00000248,-0.00001383,0.00000228,-0.00000196,-0.00000083,-0.
 00000032,0.00000091,0.00000131,0.00000135,0.00000033,0.00000034,-0.000
 00147,0.00000017,0.00000477,-0.00000143,0.00000122,-0.00000009,-0.0000
 0004,-0.00000048,0.00000019,-0.00000015,0.00000061,0.00000023,0.000001
 90,0.00000046,-0.00000114,0.00000012,0.00000052,-0.00000053,0.00000003
 ,0.00000011,-0.00000007,0.00000822,0.00000173,-0.00000713,0.00000389,-
 0.00000054,0.00000212,0.00001486,-0.00000873,0.00000230,0.00000693,0.0
 0001470,-0.00000869,-0.00002665,0.00000659,0.00005096,0.00003088,0.000
 06468,-0.00046894,-0.00006148,-0.00002415,-0.00015750,0.00000051,-0.00
 000150,0.00000032,-0.00000010,-0.00000220,-0.00000132,-0.00001216,-0.0
 0002995,-0.00000195,0.00022252,0.00418229,0.00671858,0.00247929,-0.000
 06706,0.00196951,0.00450873,-0.00118847,-0.00098176,-0.00226787,-0.000
 72805,-0.01909323,0.02777624,-0.06450498,-0.07675091,-0.00392955,0.004
 24563,0.01024375,-0.00099891,-0.00075840,-0.00052371,-0.00006333,0.000
 85794,0.00029087,0.00021747,0.00068340,-0.00096730,-0.00126499,-0.0007
 2898,0.00084790,-0.02656178,0.05869779,-0.00003927,0.00002885,0.000007
 00,-0.00000122,-0.00000049,0.00000143,0.00000190,0.00000065,-0.0000002
 4,0.00000143,0.00000163,0.00000149,0.00000064,-0.00000019,-0.00000333,
 0.00000354,-0.00001152,0.00000147,-0.00000040,0.00000060,0.00000048,0.
 00000033,-0.00000031,0.00000086,0.00000144,0.00000097,0.00000005,0.000
 00021,-0.00000030,-0.00000063,-0.00000031,0.00000050,-0.00000039,0.000
 01650,-0.00002750,0.00002550,-0.00000418,0.00001251,0.00001074,-0.0000
 1348,0.00001616,-0.00001123,0.00002065,-0.00002667,-0.00002996,-0.0000
 2213,0.00007985,-0.00001563,-0.00006611,-0.00008968,-0.00016095,-0.000
 22874,-0.00019639,0.00007575,-0.00000004,0.00000273,0.00000039,-0.0000
 0059,0.00000207,0.00000019,0.00000588,0.00000454,0.00001235,-0.0000792
 4,-0.00051772,-0.00032600,-0.00169902,0.00131873,-0.00220347,-0.000514
 00,-0.00002845,0.00022455,-0.00112890,0.00064715,0.00138208,0.05276830
 ,-0.07335291,-0.32699978,0.00581559,-0.00720471,-0.01038508,-0.0000835
 4,0.00030441,0.00043982,0.00056708,-0.00034052,-0.00029673,0.00002635,
 0.00008966,0.00014672,0.00047786,-0.00011851,-0.00005697,-0.05602634,0
 .07925495,0.33794745,0.00076681,-0.00062533,-0.00011421,-0.00001296,0.
 00004338,-0.00006507,-0.00002181,-0.00007922,0.00000324,-0.00001237,-0
 .00004815,0.00000843,-0.00011535,0.00004028,0.00008724,0.00001812,-0.0
 0011956,-0.00008646,0.00001234,0.00000652,0.00000263,0.00000049,0.0000
 0668,-0.00000358,0.00007728,0.00008954,0.00000058,0.00000539,-0.000006
 98,0.00001309,0.00001402,0.00000538,-0.00000014,0.00048755,-0.00061418
 ,0.00027315,0.00013783,-0.00038077,0.00020316,-0.00014030,0.00035849,0
 .00116615,-0.00149678,0.00183469,-0.00182549,-0.00898535,0.00864099,0.
 02056387,-0.09780663,0.06486249,0.04833368,0.00327784,-0.00656490,-0.0
 0249455,-0.00016848,0.00016744,-0.00012305,0.00004155,-0.00002753,-0.0
 0005229,-0.00006457,-0.00002204,0.00014278,-0.01817690,-0.01610320,0.0
 0088406,0.00561207,-0.00488493,-0.00206576,-0.00196178,0.00165017,-0.0
 0632233,-0.00125461,0.00475539,0.00501942,-0.00310953,-0.00393687,0.00
 212289,0.00240706,0.00038696,0.00669607,0.00019023,0.00033853,-0.00006
 756,0.00010320,-0.00009909,0.00015670,-0.00038271,-0.00011358,-0.00003
 807,-0.00000224,-0.00012595,0.00002291,-0.00048758,-0.00053842,-0.0000
 4445,0.35823254,0.00094915,-0.00037044,-0.00014930,-0.00014964,0.00011
 763,-0.00008444,0.00007186,-0.00003855,0.00001667,-0.00013208,-0.00000
 146,-0.00009024,0.00010904,-0.00017710,-0.00002944,0.00019705,0.000413
 85,0.00013502,0.00001376,-0.00000796,-0.00001263,-0.00000451,-0.000000
 57,-0.00002299,-0.00011791,0.00002364,0.00003232,-0.00002128,-0.000012
 48,0.00002851,-0.00000098,-0.00002530,0.00001512,-0.00122939,0.0017654
 6,-0.00132332,0.00006388,-0.00019467,-0.00093736,0.00074618,-0.0009836
 0,-0.00041402,0.00116567,0.00163208,0.00309147,0.01249321,-0.01235715,
 -0.01851094,0.05083464,-0.10128696,-0.04480165,-0.00696985,0.02219013,
 -0.00979542,0.00001699,-0.00028105,0.00011858,-0.00002947,-0.00003348,
 0.00006657,-0.00006029,-0.00004616,-0.00017055,-0.01512890,-0.03542385
 ,0.01962698,-0.00487593,0.00507050,0.00228326,0.00222468,-0.00113345,0
 .00568700,-0.00330728,-0.00459234,0.00195305,0.00693190,-0.00286649,0.
 00104733,-0.00188704,0.00116815,-0.00747990,-0.00026271,-0.00036665,-0
 .00013565,-0.00008119,-0.00001798,0.00019370,0.00029803,0.00018769,-0.
 00013667,-0.00049083,-0.00044107,0.00000138,0.00003924,0.00008606,0.00
 008302,-0.20686397,0.33851911,-0.00041722,0.00050002,-0.00023954,0.000
 07083,-0.00005414,0.00010811,-0.00003638,0.00009224,-0.00000195,-0.000
 03117,0.00009529,0.00002331,0.00003778,-0.00005329,-0.00004596,0.00015
 000,0.00010946,-0.00000048,-0.00000967,0.00001218,0.00000226,0.0000108
 9,0.00000540,0.00001529,-0.00012672,-0.00006332,-0.00000358,0.00001284
 ,0.00001247,-0.00002053,-0.00000697,0.00001516,-0.00000398,-0.00033103
 ,0.00078495,0.00156124,-0.00017641,0.00022888,-0.00039951,-0.00023551,
 0.00029041,0.00060937,-0.00178929,0.00215358,-0.00033203,0.00186025,-0
 .00555214,0.00773767,0.05270867,-0.06423187,-0.21514545,-0.00010686,0.
 00692748,-0.05834440,-0.00012829,0.00021067,-0.00010148,-0.00004482,0.
 00007851,0.00002015,-0.00001666,-0.00001460,0.00004703,0.00372587,0.02
 088174,-0.03816554,-0.00169241,0.00151727,0.00290191,0.00242432,-0.001
 76028,0.00434119,0.00159992,-0.00283208,-0.00168729,0.00103567,0.00220
 651,0.00014288,-0.00097342,0.00075084,-0.00020907,-0.00003530,-0.00022
 655,-0.00006316,0.00010739,0.00019497,0.00003032,0.00004439,0.00010996
 ,-0.00000090,-0.00034981,-0.00045434,-0.00000029,-0.00022752,-0.000113
 83,0.00006455,0.08361004,-0.05417889,0.77835295,0.00023761,0.00001234,
 0.00008133,-0.00001898,0.00000615,-0.00002618,-0.00000404,0.00000709,-
 0.00000454,0.00001772,-0.00001562,-0.00002812,-0.00002570,-0.00000523,
 0.00003820,0.00001729,0.00009069,-0.00002405,0.00000446,-0.00000781,-0
 .00000502,-0.00000300,0.00000198,-0.00001080,0.00002389,0.00001728,0.0
 0000063,0.00000103,0.00001205,0.00000249,0.00000608,-0.00000439,0.0000
 0445,-0.00015223,0.00013690,-0.00018095,0.00014049,0.00003152,-0.00018
 446,0.00003251,-0.00016868,0.00018775,-0.00020832,0.00101662,0.0001565
 9,0.00196235,-0.00089926,0.00145370,-0.02659709,0.02173318,0.01093313,
 0.00874463,0.00303467,0.02255914,-0.00005501,-0.00005497,-0.00003108,-
 0.00000082,-0.00001394,0.00000041,0.00000190,-0.00006550,-0.00007585,-
 0.05352897,-0.01247783,0.02251873,-0.00073979,0.00179794,0.00210799,0.
 00311019,-0.00257454,0.00316511,0.00349263,-0.00308792,-0.00482921,-0.
 00450465,0.00491508,-0.00316903,-0.00345020,-0.00295878,0.00352745,-0.
 00012772,-0.00020964,0.00004806,0.00019452,0.00021395,-0.00017434,-0.0
 0019631,-0.00007014,0.00012521,-0.00012824,-0.00022639,-0.00008111,0.0
 0007371,0.00012743,0.00002849,-0.17133973,0.12635902,-0.04603402,0.458
 03462,0.00005327,-0.00029746,0.00034540,0.00010976,-0.00007752,0.00003
 827,-0.00005678,-0.00003490,0.00002998,0.00006478,-0.00002219,-0.00000
 019,-0.00004225,0.00009883,-0.00000144,-0.00012226,-0.00000619,-0.0001
 0298,-0.00001566,-0.00001915,-0.00000583,-0.00000771,-0.00000083,-0.00
 000357,-0.00002932,-0.00004779,-0.00002214,-0.00000057,-0.00000631,0.0
 0000583,-0.00000356,-0.00000588,0.00000500,-0.00018370,0.00019303,-0.0
 0013032,0.00018648,-0.00020845,0.00005470,0.00001217,-0.00008286,-0.00
 013347,0.00044434,-0.00070598,0.00041838,0.00011540,0.00279235,-0.0024
 7109,0.03566743,-0.01761849,-0.02844116,0.01462695,-0.00900460,-0.0236
 9170,0.00004123,-0.00009370,0.00004043,-0.00000430,-0.00003698,0.00001
 235,-0.00006757,0.00006083,0.00009246,-0.00887363,-0.02199602,-0.00500
 924,0.00171647,-0.00129176,-0.00237281,-0.00247530,0.00290961,-0.00255
 381,-0.00178340,0.00298427,0.00378581,-0.00341315,-0.00118495,0.001354
 45,0.00085422,0.00124856,0.00461615,-0.00026997,-0.00024303,-0.0000507
 6,-0.00003511,-0.00031011,0.00009286,-0.00006593,0.00029476,0.00006459
[truncated: 26,749 more chars]
