# Supplementary material for: High-Spin State of a Ferrocene Electron Donor Revealed by Optical and X-ray Transient Absorption Spectroscopy
Source: J Am Chem Soc. 2024 Jul 25;146(31):21651–63. doi: 10.1021/jacs.4c05646 (PMC11311227; doi:10.1021/jacs.4c05646)
Supplement: Supplementary file 1 — ja4c05646_si_001.zip [file ja4c05646_si_001.zip › DFT_LogFiles/FeCp2CoCp2_C1_plus1_S0_B3LYP_6311plusGd_MeCN_TD_PubSafe.log]

 Entering Gaussian System, Link 0=g16
 Input=FeCp2CoCp2_C1_plus1_S0_B3LYP_6311plusGd_MeCN_TD.gjf
 Output=FeCp2CoCp2_C1_plus1_S0_B3LYP_6311plusGd_MeCN_TD.log
 Initial command:
 Entering Link 1 = /share/apps/gaussian/g16/l1.exe PID=     46833.
  
 Copyright (c) 1988-2019, Gaussian, Inc.  All Rights Reserved.
  
 This is part of the Gaussian(R) 16 program.  It is based on
 the Gaussian(R) 09 system (copyright 2009, Gaussian, Inc.),
 the Gaussian(R) 03 system (copyright 2003, Gaussian, Inc.),
 the Gaussian(R) 98 system (copyright 1998, Gaussian, Inc.),
 the Gaussian(R) 94 system (copyright 1995, Gaussian, Inc.),
 the Gaussian 92(TM) system (copyright 1992, Gaussian, Inc.),
 the Gaussian 90(TM) system (copyright 1990, Gaussian, Inc.),
 the Gaussian 88(TM) system (copyright 1988, Gaussian, Inc.),
 the Gaussian 86(TM) system (copyright 1986, Carnegie Mellon
 University), and the Gaussian 82(TM) system (copyright 1983,
 Carnegie Mellon University). Gaussian is a federally registered
 trademark of Gaussian, Inc.
  
 This software contains proprietary and confidential information,
 including trade secrets, belonging to Gaussian, Inc.
  
 This software is provided under written license and may be
 used, copied, transmitted, or stored only in accord with that
 written license.
  
 The following legend is applicable only to US Government
 contracts under FAR:
  
                    RESTRICTED RIGHTS LEGEND
  
 Use, reproduction and disclosure by the US Government is
 subject to restrictions as set forth in subparagraphs (a)
 and (c) of the Commercial Computer Software - Restricted
 Rights clause in FAR 52.227-19.
  
 Gaussian, Inc.
 340 Quinnipiac St., Bldg. 40, Wallingford CT 06492
  
  
 ---------------------------------------------------------------
 Warning -- This program may not be used in any manner that
 competes with the business of Gaussian, Inc. or will provide
 assistance to any competitor of Gaussian, Inc.  The licensee
 of this program is prohibited from giving any competitor of
 Gaussian, Inc. access to this program.  By using this program,
 the user acknowledges that Gaussian, Inc. is engaged in the
 business of creating and licensing software in the field of
 computational chemistry and represents and warrants to the
 licensee that it is not a competitor of Gaussian, Inc. and that
 it will not use this program in any manner prohibited above.
 ---------------------------------------------------------------
  

 Cite this work as:
 Gaussian 16, Revision C.01,
 M. J. Frisch, G. W. Trucks, H. B. Schlegel, G. E. Scuseria, 
 M. A. Robb, J. R. Cheeseman, G. Scalmani, V. Barone, 
 G. A. Petersson, H. Nakatsuji, X. Li, M. Caricato, A. V. Marenich, 
 J. Bloino, B. G. Janesko, R. Gomperts, B. Mennucci, H. P. Hratchian, 
 J. V. Ortiz, A. F. Izmaylov, J. L. Sonnenberg, D. Williams-Young, 
 F. Ding, F. Lipparini, F. Egidi, J. Goings, B. Peng, A. Petrone, 
 T. Henderson, D. Ranasinghe, V. G. Zakrzewski, J. Gao, N. Rega, 
 G. Zheng, W. Liang, M. Hada, M. Ehara, K. Toyota, R. Fukuda, 
 J. Hasegawa, M. Ishida, T. Nakajima, Y. Honda, O. Kitao, H. Nakai, 
 T. Vreven, K. Throssell, J. A. Montgomery, Jr., J. E. Peralta, 
 F. Ogliaro, M. J. Bearpark, J. J. Heyd, E. N. Brothers, K. N. Kudin, 
 V. N. Staroverov, T. A. Keith, R. Kobayashi, J. Normand, 
 K. Raghavachari, A. P. Rendell, J. C. Burant, S. S. Iyengar, 
 J. Tomasi, M. Cossi, J. M. Millam, M. Klene, C. Adamo, R. Cammi, 
 J. W. Ochterski, R. L. Martin, K. Morokuma, O. Farkas, 
 J. B. Foresman, and D. J. Fox, Gaussian, Inc., Wallingford CT, 2019.
 
 ******************************************
 Gaussian 16:  ES64L-G16RevC.01  3-Jul-2019
                13-Mar-2021 
 ******************************************
 %nprocshared=8
 Will use up to    8 processors via shared memory.
 %mem=10GB
 %chk=FeCp2CoCp2_C1_plus1_S0_B3LYP_6311plusGd_MeCN_TD.chk
 ----------------------------------------------------------------------
 # gfinput TD(nstates=150) pop=full b3lyp/6-311+G(d) guess=read SCRF(so
 lvent=acetonitrile) nosymm geom=allcheck
 ----------------------------------------------------------------------
 1/29=7,38=1,172=1/1;
 2/12=2,15=1,40=1/2;
 3/5=4,6=6,7=11,11=9,14=-4,24=10,25=1,30=1,70=2201,72=2,74=-5,116=-2/1,2,3,8;
 4/5=1/1;
 5/5=2,38=6,53=2/2;
 8/6=1,10=2,108=150/1;
 9/41=150,42=1,70=2/14;
 6/7=3/1;
 99/5=1,9=1/99;
 Structure from the checkpoint file:  "FeCp2CoCp2_C1_plus1_S0_B3LYP_6311plusGd_MeCN_TD.chk"
 -----------------
 FeCp2CoCp2 cation
 -----------------
 Charge =  1 Multiplicity = 1
 Redundant internal coordinates found in file.  (old form).
 Fe,0,0.2444733833,-2.5845833636,-0.0005570276
 C,0,-1.2169941131,-3.5613529491,1.1089888171
 C,0,-0.2288255528,-4.4927869496,0.6707367998
 C,0,-0.200911073,-4.4684164626,-0.7552406091
 C,0,-1.1719542535,-3.521900568,-1.1996735835
 C,0,-1.7997086952,-2.9627906597,-0.0473172526
 H,0,0.4613413631,-5.0432334804,-1.3869239486
 H,0,-1.3769050173,-3.2565204111,-2.2270475582
 H,0,-2.5603746221,-2.1948143739,-0.0490500596
 H,0,-1.4618405892,-3.3307077153,2.1359728513
 H,0,0.4088036789,-5.0890663005,1.3078269173
 C,0,1.1493178551,-1.161130009,1.2021508164
 C,0,2.1234552974,-2.0959751532,0.7586095026
 C,0,2.1508280142,-2.0689830354,-0.6673160661
 C,0,1.1930868465,-1.1181221491,-1.1126495604
 C,0,0.5675239834,-0.5380693038,0.0446305041
 C,0,-0.481511787,0.4718045603,0.0462987093
 C,0,-1.1156985788,1.0562197407,-1.1011562122
 H,0,2.7676186936,-2.6882812083,-1.3025114257
 H,0,2.7146593554,-2.7404772569,1.3930520671
 H,0,0.9711697529,-0.8813509013,-2.1430920189
 Co,0,-0.2531490347,2.5706198747,0.0021487049
 C,0,1.1648344451,3.5831386823,1.1088073857
 C,0,0.1556367012,4.4886000616,0.6637328873
 C,0,0.13261521,4.4555430372,-0.7605576484
 C,0,1.1278692759,3.5299399791,-1.195576601
 C,0,1.7688411058,2.9944891273,-0.0404965379
 H,0,2.5373669839,2.2358409398,-0.0352247781
 H,0,1.3990537444,3.3518160591,2.1373055269
 H,0,-0.5073147843,5.0597067263,1.2965132229
 H,0,-0.5506038621,4.9974890294,-1.3974151264
 H,0,1.3291982457,3.2514419331,-2.2193417923
 C,0,-1.0640522568,1.0996597018,1.1982866926
 C,0,-2.0716334752,2.0081878149,0.7661037198
 C,0,-2.1034748464,1.9811190502,-0.6587142913
 H,0,-0.8746703093,0.8447722539,-2.1321306747
 H,0,-2.6690606068,2.6414328667,1.4049472303
 H,0,-2.7298521771,2.5896254822,-1.2938796761
 H,0,-0.7721972426,0.930795003,2.2240140987
 H,0,0.8828089414,-0.9675626725,2.2310459946
 Recover connectivity data from disk.
                           ----------------------------
                           !    Current Parameters    !
                           ! (Angstroms and Degrees)  !
 --------------------------                            --------------------------
 ! Name  Definition              Value                                          !
 --------------------------------------------------------------------------------
 ! R1    R(1,2)                  2.0787                                         !
 ! R2    R(1,3)                  2.0775                                         !
 ! R3    R(1,4)                  2.0777                                         !
 ! R4    R(1,5)                  2.0791                                         !
 ! R5    R(1,6)                  2.0794                                         !
 ! R6    R(1,12)                 2.0716                                         !
 ! R7    R(1,13)                 2.0846                                         !
 ! R8    R(1,14)                 2.0844                                         !
 ! R9    R(1,15)                 2.0705                                         !
 ! R10   R(1,16)                 2.0723                                         !
 ! R11   R(2,3)                  1.4269                                         !
 ! R12   R(2,6)                  1.4265                                         !
 ! R13   R(2,10)                 1.0807                                         !
 ! R14   R(3,4)                  1.4265                                         !
 ! R15   R(3,11)                 1.0807                                         !
 ! R16   R(4,5)                  1.427                                          !
 ! R17   R(4,7)                  1.0807                                         !
 ! R18   R(5,6)                  1.4264                                         !
 ! R19   R(5,8)                  1.0807                                         !
 ! R20   R(6,9)                  1.0809                                         !
 ! R21   R(12,13)                1.4211                                         !
 ! R22   R(12,16)                1.4375                                         !
 ! R23   R(12,40)                1.0803                                         !
 ! R24   R(13,14)                1.4264                                         !
 ! R25   R(13,20)                1.0805                                         !
 ! R26   R(14,15)                1.4212                                         !
 ! R27   R(14,19)                1.0805                                         !
 ! R28   R(15,16)                1.4377                                         !
 ! R29   R(15,21)                1.0803                                         !
 ! R30   R(16,17)                1.4561                                         !
 ! R31   R(17,18)                1.4354                                         !
 ! R32   R(17,22)                2.1117                                         !
 ! R33   R(17,33)                1.4355                                         !
 ! R34   R(18,22)                2.0627                                         !
 ! R35   R(18,35)                1.4237                                         !
 ! R36   R(18,36)                1.0797                                         !
 ! R37   R(22,23)                2.0641                                         !
 ! R38   R(22,24)                2.0696                                         !
 ! R39   R(22,25)                2.0697                                         !
 ! R40   R(22,26)                2.0645                                         !
 ! R41   R(22,27)                2.0664                                         !
 ! R42   R(22,33)                2.062                                          !
 ! R43   R(22,34)                2.0511                                         !
 ! R44   R(22,35)                2.0513                                         !
 ! R45   R(23,24)                1.427                                          !
 ! R46   R(23,27)                1.4256                                         !
 ! R47   R(23,29)                1.0799                                         !
 ! R48   R(24,25)                1.4249                                         !
 ! R49   R(24,30)                1.0799                                         !
 ! R50   R(25,26)                1.4271                                         !
 ! R51   R(25,31)                1.0799                                         !
 ! R52   R(26,27)                1.4254                                         !
 ! R53   R(26,32)                1.0799                                         !
 ! R54   R(27,28)                1.0799                                         !
 ! R55   R(33,34)                1.4239                                         !
 ! R56   R(33,39)                1.0797                                         !
 ! R57   R(34,35)                1.4254                                         !
 ! R58   R(34,37)                1.0798                                         !
 ! R59   R(35,38)                1.0798                                         !
 ! A1    A(2,1,4)               67.4877                                         !
 ! A2    A(2,1,5)               67.4825                                         !
 ! A3    A(2,1,12)             108.6676                                         !
 ! A4    A(2,1,13)             123.3301                                         !
 ! A5    A(2,1,14)             158.4342                                         !
 ! A6    A(2,1,15)             160.3212                                         !
 ! A7    A(2,1,16)             124.1937                                         !
 ! A8    A(3,1,5)               67.4842                                         !
 ! A9    A(3,1,6)               67.433                                          !
 ! A10   A(3,1,12)             122.8919                                         !
 ! A11   A(3,1,13)             107.6357                                         !
 ! A12   A(3,1,14)             122.6116                                         !
 ! A13   A(3,1,15)             158.1985                                         !
 ! A14   A(3,1,16)             159.3157                                         !
 ! A15   A(4,1,6)               67.4297                                         !
 ! A16   A(4,1,12)             158.0547                                         !
 ! A17   A(4,1,13)             122.549                                          !
 ! A18   A(4,1,14)             107.7071                                         !
 ! A19   A(4,1,15)             123.0445                                         !
 ! A20   A(4,1,16)             159.5105                                         !
 ! A21   A(5,1,12)             160.4223                                         !
 ! A22   A(5,1,13)             158.3982                                         !
 ! A23   A(5,1,14)             123.3745                                         !
 ! A24   A(5,1,15)             108.7626                                         !
 ! A25   A(5,1,16)             124.3316                                         !
 ! A26   A(6,1,12)             124.5708                                         !
 ! A27   A(6,1,13)             159.5387                                         !
 ! A28   A(6,1,14)             159.5377                                         !
 ! A29   A(6,1,15)             124.5503                                         !
 ! A30   A(6,1,16)             109.4724                                         !
 ! A31   A(12,1,14)             67.4345                                         !
 ! A32   A(12,1,15)             67.9789                                         !
 ! A33   A(13,1,15)             67.4581                                         !
 ! A34   A(13,1,16)             67.6716                                         !
 ! A35   A(14,1,16)             67.6738                                         !
 ! A36   A(1,2,10)             124.4894                                         !
 ! A37   A(3,2,6)              107.9286                                         !
 ! A38   A(3,2,10)             126.0218                                         !
 ! A39   A(6,2,10)             126.0307                                         !
 ! A40   A(1,3,11)             124.2528                                         !
 ! A41   A(2,3,4)              108.0247                                         !
 ! A42   A(2,3,11)             125.9921                                         !
 ! A43   A(4,3,11)             125.9568                                         !
 ! A44   A(1,4,7)              124.277                                          !
 ! A45   A(3,4,5)              108.0204                                         !
 ! A46   A(3,4,7)              125.9582                                         !
 ! A47   A(5,4,7)              125.9958                                         !
 ! A48   A(1,5,8)              124.5256                                         !
 ! A49   A(4,5,6)              107.9302                                         !
 ! A50   A(4,5,8)              126.0154                                         !
 ! A51   A(6,5,8)              126.0361                                         !
 ! A52   A(1,6,9)              124.2365                                         !
 ! A53   A(2,6,5)              108.0961                                         !
 ! A54   A(2,6,9)              125.9362                                         !
 ! A55   A(5,6,9)              125.9372                                         !
 ! A56   A(1,12,40)            124.6314                                         !
 ! A57   A(13,12,16)           108.1328                                         !
 ! A58   A(13,12,40)           125.747                                          !
 ! A59   A(16,12,40)           126.1123                                         !
 ! A60   A(1,13,20)            124.5568                                         !
 ! A61   A(12,13,14)           108.2219                                         !
 ! A62   A(12,13,20)           125.7459                                         !
 ! A63   A(14,13,20)           125.9985                                         !
 ! A64   A(1,14,19)            124.6366                                         !
 ! A65   A(13,14,15)           108.2384                                         !
 ! A66   A(13,14,19)           125.9995                                         !
 ! A67   A(15,14,19)           125.7306                                         !
 ! A68   A(1,15,21)            124.9885                                         !
 ! A69   A(14,15,16)           108.1149                                         !
 ! A70   A(14,15,21)           125.7291                                         !
 ! A71   A(16,15,21)           126.1542                                         !
 ! A72   A(1,16,17)            124.9322                                         !
 ! A73   A(12,16,15)           107.2884                                         !
 ! A74   A(12,16,17)           126.2445                                         !
 ! A75   A(15,16,17)           126.4546                                         !
 ! A76   A(16,17,18)           126.8518                                         !
 ! A77   A(16,17,22)           127.6892                                         !
 ! A78   A(16,17,33)           126.6278                                         !
 ! A79   A(18,17,33)           106.5078                                         !
 ! A80   A(17,18,35)           108.8209                                         !
 ! A81   A(17,18,36)           125.8005                                         !
 ! A82   A(22,18,36)           124.1381                                         !
 ! A83   A(35,18,36)           125.3709                                         !
 ! A84   A(17,22,23)           123.4104                                         !
 ! A85   A(17,22,24)           159.3505                                         !
 ! A86   A(17,22,25)           158.9175                                         !
 ! A87   A(17,22,26)           123.1152                                         !
 ! A88   A(17,22,27)           108.0671                                         !
 ! A89   A(17,22,34)            67.9006                                         !
 ! A90   A(17,22,35)            67.8868                                         !
 ! A91   A(18,22,23)           159.0974                                         !
 ! A92   A(18,22,24)           159.0609                                         !
 ! A93   A(18,22,25)           123.3315                                         !
 ! A94   A(18,22,26)           108.0938                                         !
 ! A95   A(18,22,27)           123.2811                                         !
 ! A96   A(18,22,33)            67.7961                                         !
 ! A97   A(18,22,34)            68.1086                                         !
 ! A98   A(23,22,25)            67.8386                                         !
 ! A99   A(23,22,26)            67.8868                                         !
 ! A100  A(23,22,33)           108.0034                                         !
 ! A101  A(23,22,34)           122.9487                                         !
 ! A102  A(23,22,35)           158.9628                                         !
 ! A103  A(24,22,26)            67.8335                                         !
 ! A104  A(24,22,27)            67.8663                                         !
 ! A105  A(24,22,33)           123.5951                                         !
 ! A106  A(24,22,34)           108.0698                                         !
 ! A107  A(24,22,35)           123.1928                                         !
 ! A108  A(25,22,27)            67.8638                                         !
 ! A109  A(25,22,33)           159.5118                                         !
 ! A110  A(25,22,34)           123.522                                          !
 ! A111  A(25,22,35)           108.1272                                         !
 ! A112  A(26,22,33)           158.6036                                         !
 ! A113  A(26,22,34)           159.489                                          !
 ! A114  A(26,22,35)           123.3689                                         !
 ! A115  A(27,22,33)           122.8951                                         !
 ! A116  A(27,22,34)           158.6694                                         !
 ! A117  A(27,22,35)           159.2176                                         !
 ! A118  A(33,22,35)            68.1092                                         !
 ! A119  A(22,23,29)           123.6794                                         !
 ! A120  A(24,23,27)           108.0709                                         !
 ! A121  A(24,23,29)           125.898                                          !
 ! A122  A(27,23,29)           125.9791                                         !
 ! A123  A(22,24,30)           123.7917                                         !
 ! A124  A(23,24,25)           107.9669                                         !
 ! A125  A(23,24,30)           125.9431                                         !
 ! A126  A(25,24,30)           126.0226                                         !
 ! A127  A(22,25,31)           123.8131                                         !
 ! A128  A(24,25,26)           107.9684                                         !
 ! A129  A(24,25,31)           126.0228                                         !
 ! A130  A(26,25,31)           125.9435                                         !
 ! A131  A(22,26,32)           123.7022                                         !
 ! A132  A(25,26,27)           108.0735                                         !
 ! A133  A(25,26,32)           125.8934                                         !
 ! A134  A(27,26,32)           125.9811                                         !
 ! A135  A(22,27,28)           123.5157                                         !
 ! A136  A(23,27,26)           107.9191                                         !
 ! A137  A(23,27,28)           125.9922                                         !
 ! A138  A(26,27,28)           126.0061                                         !
 ! A139  A(17,33,34)           108.8241                                         !
 ! A140  A(17,33,39)           125.7516                                         !
 ! A141  A(22,33,39)           123.8023                                         !
 ! A142  A(34,33,39)           125.4092                                         !
 ! A143  A(22,34,37)           123.372                                          !
 ! A144  A(33,34,35)           107.8837                                         !
 ! A145  A(33,34,37)           125.8818                                         !
 ! A146  A(35,34,37)           126.1667                                         !
 ! A147  A(18,35,34)           107.9072                                         !
 ! A148  A(18,35,38)           125.8557                                         !
 ! A149  A(22,35,38)           123.4206                                         !
 ! A150  A(34,35,38)           126.1715                                         !
 ! D1    D(4,1,2,10)           158.1951                                         !
 ! D2    D(5,1,2,10)          -158.1738                                         !
 ! D3    D(12,1,2,10)            1.3012                                         !
 ! D4    D(13,1,2,10)           43.0769                                         !
 ! D5    D(14,1,2,10)           76.9916                                         !
 ! D6    D(15,1,2,10)          -75.3669                                         !
 ! D7    D(16,1,2,10)          -41.0162                                         !
 ! D8    D(5,1,3,11)           158.1551                                         !
 ! D9    D(6,1,3,11)          -158.2436                                         !
 ! D10   D(12,1,3,11)          -40.6622                                         !
 ! D11   D(13,1,3,11)            0.5864                                         !
 ! D12   D(14,1,3,11)           41.9407                                         !
 ! D13   D(15,1,3,11)           73.8261                                         !
 ! D14   D(16,1,3,11)          -72.7582                                         !
 ! D15   D(2,1,4,7)           -158.149                                          !
 ! D16   D(6,1,4,7)            158.2423                                         !
 ! D17   D(12,1,4,7)           -73.9779                                         !
 ! D18   D(13,1,4,7)           -41.9767                                         !
 ! D19   D(14,1,4,7)            -0.564                                          !
 ! D20   D(15,1,4,7)            40.7069                                         !
 ! D21   D(16,1,4,7)            72.8887                                         !
 ! D22   D(2,1,5,8)            158.1791                                         !
 ! D23   D(3,1,5,8)           -158.1852                                         !
 ! D24   D(12,1,5,8)            75.7436                                         !
 ! D25   D(13,1,5,8)           -77.1641                                         !
 ! D26   D(14,1,5,8)           -42.9997                                         !
 ! D27   D(15,1,5,8)            -1.1593                                         !
 ! D28   D(16,1,5,8)            41.2054                                         !
 ! D29   D(3,1,6,9)            158.1732                                         !
 ! D30   D(4,1,6,9)           -158.1773                                         !
 ! D31   D(12,1,6,9)            42.8443                                         !
 ! D32   D(13,1,6,9)            78.2689                                         !
 ! D33   D(14,1,6,9)           -78.0677                                         !
 ! D34   D(15,1,6,9)           -42.6612                                         !
 ! D35   D(16,1,6,9)             0.1039                                         !
 ! D36   D(2,1,12,40)           -0.5925                                         !
 ! D37   D(3,1,12,40)          -42.6733                                         !
 ! D38   D(4,1,12,40)          -76.5353                                         !
 ! D39   D(5,1,12,40)           74.5516                                         !
 ! D40   D(6,1,12,40)           41.0478                                         !
 ! D41   D(14,1,12,40)        -157.9056                                         !
 ! D42   D(15,1,12,40)         158.7085                                         !
 ! D43   D(2,1,13,20)           40.8266                                         !
 ! D44   D(3,1,13,20)           -0.5177                                         !
 ! D45   D(4,1,13,20)          -42.0561                                         !
 ! D46   D(5,1,13,20)          -73.744                                          !
 ! D47   D(6,1,13,20)           72.0302                                         !
 ! D48   D(15,1,13,20)        -157.872                                          !
 ! D49   D(16,1,13,20)         158.0237                                         !
 ! D50   D(2,1,14,19)           74.1156                                         !
 ! D51   D(3,1,14,19)           42.2798                                         !
 ! D52   D(4,1,14,19)            0.7134                                         !
 ! D53   D(5,1,14,19)          -40.6598                                         !
 ! D54   D(6,1,14,19)          -72.0186                                         !
 ! D55   D(12,1,14,19)         157.8915                                         !
 ! D56   D(16,1,14,19)        -158.0186                                         !
 ! D57   D(2,1,15,21)          -74.8196                                         !
 ! D58   D(3,1,15,21)           76.7607                                         !
 ! D59   D(4,1,15,21)           42.7305                                         !
 ! D60   D(5,1,15,21)            0.6304                                         !
 ! D61   D(6,1,15,21)          -41.0691                                         !
 ! D62   D(12,1,15,21)        -158.7567                                         !
 ! D63   D(13,1,15,21)         157.8764                                         !
 ! D64   D(2,1,16,17)          -42.1143                                         !
 ! D65   D(3,1,16,17)          -77.3992                                         !
 ! D66   D(4,1,16,17)           77.6099                                         !
 ! D67   D(5,1,16,17)           42.3398                                         !
 ! D68   D(6,1,16,17)            0.1324                                         !
 ! D69   D(13,1,16,17)        -158.1596                                         !
 ! D70   D(14,1,16,17)         158.4232                                         !
 ! D71   D(6,2,3,4)              0.0433                                         !
 ! D72   D(6,2,3,11)           178.2592                                         !
 ! D73   D(10,2,3,4)          -178.4488                                         !
 ! D74   D(10,2,3,11)           -0.2329                                         !
 ! D75   D(3,2,6,5)             -0.0655                                         !
 ! D76   D(3,2,6,9)           -178.1488                                         !
 ! D77   D(10,2,6,5)           178.4265                                         !
 ! D78   D(10,2,6,9)             0.3431                                         !
 ! D79   D(2,3,4,5)             -0.0046                                         !
 ! D80   D(2,3,4,7)            178.2369                                         !
 ! D81   D(11,3,4,5)          -178.2213                                         !
 ! D82   D(11,3,4,7)             0.0201                                         !
 ! D83   D(3,4,5,6)             -0.0358                                         !
 ! D84   D(3,4,5,8)            178.4795                                         !
 ! D85   D(7,4,5,6)           -178.2764                                         !
 ! D86   D(7,4,5,8)              0.2389                                         !
 ! D87   D(4,5,6,2)              0.0626                                         !
 ! D88   D(4,5,6,9)            178.1459                                         !
 ! D89   D(8,5,6,2)           -178.4523                                         !
 ! D90   D(8,5,6,9)             -0.369                                          !
 ! D91   D(16,12,13,14)         -0.334                                          !
 ! D92   D(16,12,13,20)       -178.3201                                         !
 ! D93   D(40,12,13,14)        178.6918                                         !
 ! D94   D(40,12,13,20)          0.7056                                         !
 ! D95   D(13,12,16,15)          0.5787                                         !
 ! D96   D(13,12,16,17)        179.3555                                         !
 ! D97   D(40,12,16,15)       -178.4425                                         !
 ! D98   D(40,12,16,17)          0.3343                                         !
 ! D99   D(12,13,14,15)         -0.0444                                         !
 ! D100  D(12,13,14,19)       -178.0902                                         !
 ! D101  D(20,13,14,15)        177.9353                                         !
 ! D102  D(20,13,14,19)         -0.1105                                         !
 ! D103  D(13,14,15,16)          0.4054                                         !
 ! D104  D(13,14,15,21)       -179.1367                                         !
 ! D105  D(19,14,15,16)        178.4578                                         !
 ! D106  D(19,14,15,21)         -1.0843                                         !
 ! D107  D(14,15,16,12)         -0.6059                                         !
 ! D108  D(14,15,16,17)       -179.3794                                         !
 ! D109  D(21,15,16,12)        178.9337                                         !
 ! D110  D(21,15,16,17)          0.1602                                         !
 ! D111  D(1,16,17,18)         -87.5839                                         !
 ! D112  D(1,16,17,22)        -176.9571                                         !
 ! D113  D(1,16,17,33)          93.8818                                         !
 ! D114  D(12,16,17,18)       -176.8191                                         !
 ! D115  D(12,16,17,22)         93.8078                                         !
 ! D116  D(12,16,17,33)          4.6466                                         !
 ! D117  D(15,16,17,18)          1.7288                                         !
 ! D118  D(15,16,17,22)        -87.6444                                         !
 ! D119  D(15,16,17,33)       -176.8055                                         !
 ! D120  D(16,17,18,35)        178.8967                                         !
 ! D121  D(16,17,18,36)         -2.0743                                         !
 ! D122  D(33,17,18,35)         -2.33                                           !
 ! D123  D(33,17,18,36)        176.6989                                         !
 ! D124  D(16,17,22,23)        -42.0206                                         !
 ! D125  D(16,17,22,24)        -75.1926                                         !
 ! D126  D(16,17,22,25)         75.0303                                         !
 ! D127  D(16,17,22,26)         41.7708                                         !
 ! D128  D(16,17,22,27)         -0.1555                                         !
 ! D129  D(16,17,22,34)       -157.8301                                         !
 ! D130  D(16,17,22,35)        158.1172                                         !
 ! D131  D(16,17,33,34)       -178.8932                                         !
 ! D132  D(16,17,33,39)          2.4628                                         !
 ! D133  D(18,17,33,34)          2.33                                           !
 ! D134  D(18,17,33,39)       -176.3141                                         !
 ! D135  D(36,18,22,23)        -76.3689                                         !
 ! D136  D(36,18,22,24)         74.0079                                         !
 ! D137  D(36,18,22,25)         40.7979                                         !
 ! D138  D(36,18,22,26)         -1.1117                                         !
 ! D139  D(36,18,22,27)        -43.0146                                         !
 ! D140  D(36,18,22,33)       -158.721                                          !
 ! D141  D(36,18,22,34)        157.419                                          !
 ! D142  D(17,18,35,34)          1.4648                                         !
 ! D143  D(17,18,35,38)        178.6591                                         !
 ! D144  D(36,18,35,34)       -177.5693                                         !
 ! D145  D(36,18,35,38)         -0.375                                          !
 ! D146  D(17,22,23,29)        -42.1853                                         !
 ! D147  D(18,22,23,29)        -75.3292                                         !
 ! D148  D(25,22,23,29)        158.0524                                         !
 ! D149  D(26,22,23,29)       -158.188                                          !
 ! D150  D(33,22,23,29)         -0.5656                                         !
 ! D151  D(34,22,23,29)         41.5258                                         !
 ! D152  D(35,22,23,29)         75.1272                                         !
 ! D153  D(17,22,24,30)        -75.4897                                         !
 ! D154  D(18,22,24,30)         75.4848                                         !
 ! D155  D(26,22,24,30)        158.2274                                         !
 ! D156  D(27,22,24,30)       -158.026                                          !
 ! D157  D(33,22,24,30)        -42.324                                          !
 ! D158  D(34,22,24,30)         -0.3477                                         !
 ! D159  D(35,22,24,30)         41.9192                                         !
 ! D160  D(17,22,25,31)         75.1672                                         !
 ! D161  D(18,22,25,31)         41.8194                                         !
 ! D162  D(23,22,25,31)       -158.2245                                         !
 ! D163  D(27,22,25,31)        158.0199                                         !
 ! D164  D(33,22,25,31)        -76.0762                                         !
 ! D165  D(34,22,25,31)        -42.4631                                         !
 ! D166  D(35,22,25,31)         -0.2392                                         !
 ! D167  D(17,22,26,32)         41.796                                          !
 ! D168  D(18,22,26,32)          0.0577                                         !
 ! D169  D(23,22,26,32)        158.1922                                         !
 ! D170  D(24,22,26,32)       -158.0443                                         !
 ! D171  D(33,22,26,32)         75.2316                                         !
 ! D172  D(34,22,26,32)        -75.6959                                         !
 ! D173  D(35,22,26,32)        -41.9711                                         !
 ! D174  D(17,22,27,28)         -0.2444                                         !
 ! D175  D(18,22,27,28)        -41.9258                                         !
 ! D176  D(24,22,27,28)        158.1759                                         !
 ! D177  D(25,22,27,28)       -158.1936                                         !
 ! D178  D(33,22,27,28)         41.5401                                         !
 ! D179  D(34,22,27,28)         75.1281                                         !
 ! D180  D(35,22,27,28)        -75.3885                                         !
 ! D181  D(18,22,33,39)        158.658                                          !
 ! D182  D(23,22,33,39)          0.4854                                         !
 ! D183  D(24,22,33,39)        -41.3054                                         !
 ! D184  D(25,22,33,39)        -74.2401                                         !
 ! D185  D(26,22,33,39)         75.6788                                         !
 ! D186  D(27,22,33,39)         42.4351                                         !
 ! D187  D(35,22,33,39)       -157.4984                                         !
 ! D188  D(17,22,34,37)        158.0367                                         !
 ! D189  D(18,22,34,37)       -158.4505                                         !
 ! D190  D(23,22,34,37)         41.6116                                         !
 ! D191  D(24,22,34,37)         -0.3779                                         !
 ! D192  D(25,22,34,37)        -42.0816                                         !
 ! D193  D(26,22,34,37)        -75.2757                                         !
 ! D194  D(27,22,34,37)         74.9066                                         !
 ! D195  D(17,22,35,38)       -158.0074                                         !
 ! D196  D(23,22,35,38)         75.1778                                         !
 ! D197  D(24,22,35,38)         41.7427                                         !
 ! D198  D(25,22,35,38)         -0.0779                                         !
 ! D199  D(26,22,35,38)        -41.9992                                         !
 ! D200  D(27,22,35,38)        -75.3155                                         !
 ! D201  D(33,22,35,38)        158.4686                                         !
 ! D202  D(27,23,24,25)          0.2197                                         !
 ! D203  D(27,23,24,30)        177.3732                                         !
 ! D204  D(29,23,24,25)       -177.2772                                         !
 ! D205  D(29,23,24,30)         -0.1236                                         !
 ! D206  D(24,23,27,26)         -0.3383                                         !
 ! D207  D(24,23,27,28)       -177.1841                                         !
 ! D208  D(29,23,27,26)        177.156                                          !
 ! D209  D(29,23,27,28)          0.3102                                         !
 ! D210  D(23,24,25,26)         -0.0169                                         !
 ! D211  D(23,24,25,31)        177.1768                                         !
 ! D212  D(30,24,25,26)       -177.1676                                         !
 ! D213  D(30,24,25,31)          0.0261                                         !
 ! D214  D(24,25,26,27)         -0.1923                                         !
 ! D215  D(24,25,26,32)        177.3054                                         !
 ! D216  D(31,25,26,27)       -177.3888                                         !
 ! D217  D(31,25,26,32)          0.1089                                         !
 ! D218  D(25,26,27,23)          0.3278                                         !
 ! D219  D(25,26,27,28)        177.1731                                         !
 ! D220  D(32,26,27,23)       -177.1672                                         !
 ! D221  D(32,26,27,28)         -0.3219                                         !
 ! D222  D(17,33,34,35)         -1.4644                                         !
 ! D223  D(17,33,34,37)       -178.6109                                         !
 ! D224  D(39,33,34,35)        177.1855                                         !
 ! D225  D(39,33,34,37)          0.0389                                         !
 ! D226  D(33,34,35,18)         -0.0002                                         !
 ! D227  D(33,34,35,38)       -177.1833                                         !
 ! D228  D(37,34,35,18)        177.136                                          !
 ! D229  D(37,34,35,38)         -0.0471                                         !
 --------------------------------------------------------------------------------
                          Input orientation:                          
 ---------------------------------------------------------------------
 Center     Atomic      Atomic             Coordinates (Angstroms)
 Number     Number       Type             X           Y           Z
 ---------------------------------------------------------------------
      1         26           0        0.244473   -2.584583   -0.000557
      2          6           0       -1.216994   -3.561353    1.108989
      3          6           0       -0.228826   -4.492787    0.670737
      4          6           0       -0.200911   -4.468416   -0.755241
      5          6           0       -1.171954   -3.521901   -1.199674
      6          6           0       -1.799709   -2.962791   -0.047317
      7          1           0        0.461341   -5.043233   -1.386924
      8          1           0       -1.376905   -3.256520   -2.227048
      9          1           0       -2.560375   -2.194814   -0.049050
     10          1           0       -1.461841   -3.330708    2.135973
     11          1           0        0.408804   -5.089066    1.307827
     12          6           0        1.149318   -1.161130    1.202151
     13          6           0        2.123455   -2.095975    0.758610
     14          6           0        2.150828   -2.068983   -0.667316
     15          6           0        1.193087   -1.118122   -1.112650
     16          6           0        0.567524   -0.538069    0.044631
     17          6           0       -0.481512    0.471805    0.046299
     18          6           0       -1.115699    1.056220   -1.101156
     19          1           0        2.767619   -2.688281   -1.302511
     20          1           0        2.714659   -2.740477    1.393052
     21          1           0        0.971170   -0.881351   -2.143092
     22         27           0       -0.253149    2.570620    0.002149
     23          6           0        1.164834    3.583139    1.108807
     24          6           0        0.155637    4.488600    0.663733
     25          6           0        0.132615    4.455543   -0.760558
     26          6           0        1.127869    3.529940   -1.195577
     27          6           0        1.768841    2.994489   -0.040497
     28          1           0        2.537367    2.235841   -0.035225
     29          1           0        1.399054    3.351816    2.137306
     30          1           0       -0.507315    5.059707    1.296513
     31          1           0       -0.550604    4.997489   -1.397415
     32          1           0        1.329198    3.251442   -2.219342
     33          6           0       -1.064052    1.099660    1.198287
     34          6           0       -2.071633    2.008188    0.766104
     35          6           0       -2.103475    1.981119   -0.658714
     36          1           0       -0.874670    0.844772   -2.132131
     37          1           0       -2.669061    2.641433    1.404947
     38          1           0       -2.729852    2.589625   -1.293880
     39          1           0       -0.772197    0.930795    2.224014
     40          1           0        0.882809   -0.967563    2.231046
 ---------------------------------------------------------------------
                    Distance matrix (angstroms):
                    1          2          3          4          5
     1  Fe   0.000000
     2  C    2.078715   0.000000
     3  C    2.077472   1.426924   0.000000
     4  C    2.077677   2.308796   1.426459   0.000000
     5  C    2.079113   2.309439   2.308798   1.427003   0.000000
     6  C    2.079401   1.426491   2.307415   2.307427   1.426396
     7  H    2.830902   3.352963   2.239038   1.080748   2.239904
     8  H    2.835071   3.353749   3.353147   2.240060   1.080708
     9  H    2.832215   2.239007   3.351849   3.351871   2.238929
    10  H    2.834249   1.080668   2.240016   3.353124   3.353673
    11  H    2.830425   2.239791   1.080742   2.239019   3.352963
    12  C    2.071586   3.371822   3.644395   4.073407   4.090269
    13  C    2.084621   3.664519   3.359413   3.650055   4.089971
    14  C    2.084370   4.089579   3.650748   3.360906   3.665413
    15  C    2.070538   4.088220   4.073164   3.646292   3.373299
    16  C    2.072347   3.668461   4.082398   4.083860   3.671148
    17  C    3.141776   4.235163   5.010084   5.012682   4.240146
    18  C    4.039410   5.120252   5.892166   5.610535   4.579526
    19  H    2.841144   4.738642   4.016046   3.504362   4.028118
    20  H    2.840470   4.026466   3.500919   4.012666   4.736941
    21  H    2.831880   4.748316   4.732874   4.020814   3.529238
    22  Co   5.179166   6.305171   7.095021   7.079859   6.277530
    23  C    6.333921   7.531060   8.206995   8.376603   7.827595
    24  C    7.104864   8.178271   8.989615   9.075724   8.330840
    25  C    7.081913   8.341898   9.069281   8.930192   8.095328
    26  C    6.292524   7.816383   8.347928   8.119930   7.417389
    27  C    5.783714   7.294902   7.781763   7.751499   7.242603
    28  H    5.338076   7.000851   7.309216   7.277613   6.947416
    29  H    6.414386   7.462777   8.144852   8.490156   8.061854
    30  H    7.789913   8.652253   9.577019   9.751344   8.961957
    31  H    7.750560   8.943149   9.718340   9.494106   8.544307
    32  H    6.337099   7.998441   8.411485   8.005063   7.292027
    33  C    4.089390   4.664376   5.679029   5.963619   5.207751
    34  C    5.200545   5.645154   6.757789   6.910897   5.937641
    35  C    5.176067   5.884694   6.869731   6.724996   5.607459
    36  H    4.190056   5.480509   6.063227   5.529896   4.475007
    37  H    6.146167   6.377354   7.575678   7.829951   6.856534
    38  H    6.106696   6.774736   7.763724   7.516757   6.307668
    39  H    4.282548   4.649787   5.667730   6.193045   5.630980
    40  H    2.828830   3.520786   4.012169   4.727402   4.745159
                    6          7          8          9         10
     6  C    0.000000
     7  H    3.351885   0.000000
     8  H    2.239702   2.697647   0.000000
     9  H    1.080927   4.362816   2.696571   0.000000
    10  H    2.239704   4.363734   4.364478   2.696545   0.000000
    11  H    3.351864   2.695653   4.363750   4.362778   2.697584
    12  C    3.674767   4.716709   4.746774   4.049176   3.520971
    13  C    4.097817   4.006528   4.744843   4.753982   4.034358
    14  C    4.097564   3.495478   4.035828   4.753264   4.743601
    15  C    3.673494   4.002147   3.524129   4.047096   4.743176
    16  C    3.389914   4.728332   4.041201   3.540809   4.036194
    17  C    3.680061   5.775703   4.457605   3.382546   4.448245
    18  C    4.210806   6.306508   4.464929   3.709884   5.462962
    19  H    4.744612   3.297247   4.284243   5.495652   5.488553
    20  H    4.743797   4.255396   5.487469   5.495761   4.282926
    21  H    4.049991   4.260632   3.340948   4.310685   5.498116
    22  Co   5.745688   7.772437   6.339378   5.294835   6.390603
    23  C    7.278347   9.007656   8.023048   6.971553   7.466978
    24  C    7.736420   9.754717   8.407865   7.249331   8.119439
    25  C    7.698978   9.525080   7.994071   7.210110   8.459189
    26  C    7.214206   8.601173   7.307111   6.905829   8.054459
    27  C    6.944334   8.253933   7.331565   6.758036   7.428488
    28  H    6.770239   7.689077   7.091660   6.754100   7.189870
    29  H    7.408030   9.152942   8.391879   7.156978   7.269171
    30  H    8.236299  10.498025   9.073660   7.658569   8.486157
    31  H    8.170011  10.091593   8.336650   7.588577   9.092527
    32  H    7.288651   8.381392   7.048165   7.035670   8.371580
    33  C    4.312334   6.837052   5.550414   3.827321   4.545948
    34  C    5.044425   7.795770   6.095798   4.309126   5.545466
    35  C    4.990824   7.513328   5.515473   4.244864   6.036346
    36  H    4.438432   6.083492   4.133020   4.052149   5.999676
    37  H    5.854243   8.754888   7.046056   5.051258   6.136631
    38  H    5.766143   8.273627   6.072783   4.946634   6.958598
    39  H    4.623282   7.088689   6.140947   4.258384   4.317843
    40  H    4.045711   5.466117   5.497293   4.308190   3.330297
                   11         12         13         14         15
    11  H    0.000000
    12  C    3.998526   0.000000
    13  C    3.492888   1.421129   0.000000
    14  C    4.007086   2.306973   1.426444   0.000000
    15  C    4.716164   2.315614   2.307248   1.421171   0.000000
    16  C    4.725720   1.437547   2.314683   2.314609   1.437737
    17  C    5.771256   2.581100   3.726491   3.727474   2.583662
    18  C    6.774352   3.918184   4.887451   4.541509   3.171496
    19  H    4.259301   3.350287   2.239195   1.080479   2.231725
    20  H    3.292431   2.231832   1.080473   2.239180   3.350486
    21  H    5.470829   3.361646   3.350067   2.231587   1.080333
    22  Co   7.798318   4.163277   5.291275   5.268131   4.115968
    23  C    8.707372   4.745212   5.770089   6.006103   5.199762
    24  C    9.602637   5.761662   6.872986   6.982433   5.972200
    25  C    9.770059   6.035969   7.013822   6.830177   5.684568
    26  C    9.003963   5.268367   6.038291   5.716069   4.649259
    27  C    8.307319   4.381455   5.164993   5.116402   4.288890
    28  H    7.745246   3.872621   4.423361   4.368119   3.770544
    29  H    8.539152   4.615578   5.666038   6.149482   5.530369
    30  H   10.190044   6.438334   7.642910   7.857517   6.845510
    31  H   10.487011   6.897541   7.881387   7.600382   6.365709
    32  H    9.102314   5.586570   6.172026   5.602748   4.509588
    33  C    6.362518   3.163889   4.534931   4.884284   3.918375
    34  C    7.537708   4.539740   5.868814   6.042118   4.895092
    35  C    7.756697   4.890522   6.041394   5.873882   4.547381
    36  H    6.977898   4.386069   5.098346   4.448516   3.027857
    37  H    8.321256   5.392645   6.769712   7.050789   5.948843
    38  H    8.693811   5.945275   7.051394   6.776153   5.400897
    39  H    6.202652   3.018704   4.437742   5.089453   4.381065
    40  H    4.250154   1.080334   2.231723   3.349851   3.361434
                   16         17         18         19         20
    16  C    0.000000
    17  C    1.456133   0.000000
    18  C    2.586083   1.435405   0.000000
    19  H    3.358366   4.728877   5.398332   0.000000
    20  H    3.358427   4.727368   5.942022   2.696589   0.000000
    21  H    2.250978   2.955460   3.032298   2.683058   4.358947
    22  Co   3.215472   2.111664   2.062688   6.203484   6.241014
    23  C    4.298093   3.676925   4.058336   6.907538   6.516968
    24  C    5.081372   4.113615   4.063541   7.886456   7.703250
    25  C    5.076774   4.110759   3.637265   7.633556   7.942776
    26  C    4.289615   3.672132   3.340929   6.431678   6.966852
    27  C    3.732208   3.381650   3.633518   5.906278   5.986608
    28  H    3.403122   3.497442   3.984044   5.089795   5.180265
    29  H    4.494657   4.025333   4.699082   7.084355   6.277003
    30  H    5.835888   4.755265   4.706045   8.804058   8.439983
    31  H    5.828560   4.750884   3.992581   8.372017   8.850128
    32  H    4.479522   4.017236   3.470859   6.179801   7.132460
    33  C    2.583625   1.435490   2.300433   5.940050   5.391034
    34  C    3.737526   2.325313   2.303631   7.053676   6.771372
    35  C    3.738347   2.325046   1.423691   6.778298   7.051073
    36  H    2.954736   2.244824   1.079682   5.141693   6.177719
    37  H    4.736578   3.367281   3.347594   8.080450   7.612459
    38  H    4.737803   3.366939   2.234719   7.620929   8.079128
    39  H    2.949937   2.244463   3.345218   6.169635   5.130975
    40  H    2.250396   2.950639   4.381016   4.358831   2.683493
                   21         22         23         24         25
    21  H    0.000000
    22  Co   4.244657   0.000000
    23  C    5.526665   2.064114   0.000000
    24  C    6.113897   2.069649   1.427036   0.000000
    25  C    5.576469   2.069655   2.306749   1.424860   0.000000
    26  C    4.514624   2.064474   2.305294   2.306794   1.427065
    27  C    4.480996   2.066380   1.425564   2.308838   2.308766
    28  H    4.075900   2.810775   2.237826   3.352030   3.352017
    29  H    6.035279   2.810505   1.079897   2.238254   3.349581
    30  H    7.022319   2.817008   2.238654   1.079851   2.237424
    31  H    6.118218   2.817260   3.350264   2.237426   1.079852
    32  H    4.148973   2.811114   3.348674   3.349616   2.238241
    33  C    4.385356   2.062046   3.338205   3.641196   4.065838
    34  C    5.106026   2.051059   3.615611   3.335215   3.630283
    35  C    4.455396   2.051330   4.046288   3.624902   3.336652
    36  H    2.527201   2.814247   4.707644   4.707002   3.991679
    37  H    6.184648   2.794546   3.958947   3.455480   3.978667
    38  H    5.144551   2.795373   4.682794   3.970440   3.458294
    39  H    5.039327   2.809826   3.468531   3.994162   4.706400
    40  H    4.375880   4.333257   4.695513   5.723195   6.238795
                   26         27         28         29         30
    26  C    0.000000
    27  C    1.425399   0.000000
    28  H    2.237810   1.079911   0.000000
    29  H    3.348637   2.237688   2.694633   0.000000
    30  H    3.350302   3.351657   4.360944   2.694079   0.000000
    31  H    2.238685   3.351576   4.360943   4.359318   2.694994
    32  H    1.079903   2.237561   2.694714   4.358363   4.359339
    33  C    4.054795   3.626327   3.972742   3.467111   4.000197
    34  C    4.049782   4.046312   4.683678   3.966258   3.469898
    35  C    3.623348   4.050178   4.689460   4.686603   3.980998
    36  H    3.478135   3.998046   4.239585   5.448227   5.445753
    37  H    4.687094   4.680697   5.417148   4.194109   3.245451
    38  H    3.971885   4.687550   5.427059   5.422345   4.213207
    39  H    4.696744   3.980417   4.214323   3.253182   4.240086
    40  H    5.659446   4.652184   4.258561   4.351130   6.255699
                   31         32         33         34         35
    31  H    0.000000
    32  H    2.694049   0.000000
    33  C    4.711090   4.694465   0.000000
    34  C    3.991274   4.692997   1.423877   0.000000
    35  C    3.472114   3.979010   2.303437   1.425431   0.000000
    36  H    4.229643   3.264460   3.345521   3.344551   2.229843
    37  H    4.229905   5.430806   2.235134   1.079833   2.239330
    38  H    3.249254   4.215492   3.347504   2.239387   1.079844
    39  H    5.449941   5.435502   1.079727   2.230429   3.344489
    40  H    7.127569   6.148595   3.021633   4.441833   5.095422
                   36         37         38         39         40
    36  H    0.000000
    37  H    4.354164   0.000000
    38  H    2.681208   2.700009   0.000000
    39  H    4.358199   2.682395   4.354275   0.000000
    40  H    5.040893   5.130601   6.174950   2.518503   0.000000
 Symmetry turned off by external request.
 Stoichiometry    C20H18CoFe(1+)
 Framework group  C1[X(C20H18CoFe)]
 Deg. of freedom   114
 Full point group                 C1      NOp   1
 Rotational constants (GHZ):           0.7037852           0.1566723           0.1450679
 Standard basis: 6-311+G(d) (5D, 7F)
 AO basis set in the form of general basis input (Overlap normalization):
      1 0
 S   6 1.00       0.000000000000
      0.2575390000D+06  0.6141471350D-03
      0.3863690000D+05  0.4786112155D-02
      0.8891440000D+04  0.2439646550D-01
      0.2544010000D+04  0.9669640753D-01
      0.8447770000D+03  0.2972260358D+00
      0.3125270000D+03  0.6653966545D+00
 S   1 1.00       0.000000000000
      0.1255930000D+03  0.1000000000D+01
 S   1 1.00       0.000000000000
      0.5349870000D+02  0.1000000000D+01
 S   1 1.00       0.000000000000
      0.1771510000D+02  0.1000000000D+01
 S   1 1.00       0.000000000000
      0.7376770000D+01  0.1000000000D+01
 S   1 1.00       0.000000000000
      0.2018470000D+01  0.1000000000D+01
 S   1 1.00       0.000000000000
      0.7799350000D+00  0.1000000000D+01
 S   1 1.00       0.000000000000
      0.1142200000D+00  0.1000000000D+01
 S   1 1.00       0.000000000000
      0.4188900000D-01  0.1000000000D+01
 S   1 1.00       0.000000000000
      0.1256700000D-01  0.1000000000D+01
 P   5 1.00       0.000000000000
      0.1678400000D+04  0.3477490211D-02
      0.3963920000D+03  0.2814113564D-01
      0.1285880000D+03  0.1284716163D+00
      0.4911580000D+02  0.3629857352D+00
      0.2050350000D+02  0.5989522998D+00
 P   1 1.00       0.000000000000
      0.8987120000D+01  0.1000000000D+01
 P   1 1.00       0.000000000000
      0.3682490000D+01  0.1000000000D+01
 P   1 1.00       0.000000000000
      0.1521750000D+01  0.1000000000D+01
 P   1 1.00       0.000000000000
      0.5926840000D+00  0.1000000000D+01
 P   1 1.00       0.000000000000
      0.1349150000D+00  0.1000000000D+01
 P   1 1.00       0.000000000000
      0.4184300000D-01  0.1000000000D+01
 D   3 1.00       0.000000000000
      0.4145260000D+02  0.5499267257D-01
      0.1154030000D+02  0.2984190189D+00
      0.3885430000D+01  0.7735986352D+00
 D   1 1.00       0.000000000000
      0.1323800000D+01  0.1000000000D+01
 D   1 1.00       0.000000000000
      0.4166800000D+00  0.1000000000D+01
 D   1 1.00       0.000000000000
      0.1133000000D+00  0.1000000000D+01
 F   1 1.00       0.000000000000
      0.1050000000D+01  0.1000000000D+01
 ****
      2 0
 S   6 1.00       0.000000000000
      0.4563240000D+04  0.1966650249D-02
      0.6820240000D+03  0.1523060193D-01
      0.1549730000D+03  0.7612690966D-01
      0.4445530000D+02  0.2608010331D+00
      0.1302900000D+02  0.6164620782D+00
      0.1827730000D+01  0.2210060280D+00
 SP   3 1.00       0.000000000000
      0.2096420000D+02  0.1146600807D+00  0.4024869267D-01
      0.4803310000D+01  0.9199996477D+00  0.2375939567D+00
      0.1459330000D+01 -0.3030682134D-02  0.8158538515D+00
 SP   1 1.00       0.000000000000
      0.4834560000D+00  0.1000000000D+01  0.1000000000D+01
 SP   1 1.00       0.000000000000
      0.1455850000D+00  0.1000000000D+01  0.1000000000D+01
 SP   1 1.00       0.000000000000
      0.4380000000D-01  0.1000000000D+01  0.1000000000D+01
 D   1 1.00       0.000000000000
      0.6260000000D+00  0.1000000000D+01
 ****
      3 0
 S   6 1.00       0.000000000000
      0.4563240000D+04  0.1966650249D-02
      0.6820240000D+03  0.1523060193D-01
      0.1549730000D+03  0.7612690966D-01
      0.4445530000D+02  0.2608010331D+00
      0.1302900000D+02  0.6164620782D+00
      0.1827730000D+01  0.2210060280D+00
 SP   3 1.00       0.000000000000
      0.2096420000D+02  0.1146600807D+00  0.4024869267D-01
      0.4803310000D+01  0.9199996477D+00  0.2375939567D+00
      0.1459330000D+01 -0.3030682134D-02  0.8158538515D+00
 SP   1 1.00       0.000000000000
      0.4834560000D+00  0.1000000000D+01  0.1000000000D+01
 SP   1 1.00       0.000000000000
      0.1455850000D+00  0.1000000000D+01  0.1000000000D+01
 SP   1 1.00       0.000000000000
      0.4380000000D-01  0.1000000000D+01  0.1000000000D+01
 D   1 1.00       0.000000000000
      0.6260000000D+00  0.1000000000D+01
 ****
      4 0
 S   6 1.00       0.000000000000
      0.4563240000D+04  0.1966650249D-02
      0.6820240000D+03  0.1523060193D-01
      0.1549730000D+03  0.7612690966D-01
      0.4445530000D+02  0.2608010331D+00
      0.1302900000D+02  0.6164620782D+00
      0.1827730000D+01  0.2210060280D+00
 SP   3 1.00       0.000000000000
      0.2096420000D+02  0.1146600807D+00  0.4024869267D-01
      0.4803310000D+01  0.9199996477D+00  0.2375939567D+00
      0.1459330000D+01 -0.3030682134D-02  0.8158538515D+00
 SP   1 1.00       0.000000000000
      0.4834560000D+00  0.1000000000D+01  0.1000000000D+01
 SP   1 1.00       0.000000000000
      0.1455850000D+00  0.1000000000D+01  0.1000000000D+01
 SP   1 1.00       0.000000000000
      0.4380000000D-01  0.1000000000D+01  0.1000000000D+01
 D   1 1.00       0.000000000000
      0.6260000000D+00  0.1000000000D+01
 ****
      5 0
 S   6 1.00       0.000000000000
      0.4563240000D+04  0.1966650249D-02
      0.6820240000D+03  0.1523060193D-01
      0.1549730000D+03  0.7612690966D-01
      0.4445530000D+02  0.2608010331D+00
      0.1302900000D+02  0.6164620782D+00
      0.1827730000D+01  0.2210060280D+00
 SP   3 1.00       0.000000000000
      0.2096420000D+02  0.1146600807D+00  0.4024869267D-01
      0.4803310000D+01  0.9199996477D+00  0.2375939567D+00
      0.1459330000D+01 -0.3030682134D-02  0.8158538515D+00
 SP   1 1.00       0.000000000000
      0.4834560000D+00  0.1000000000D+01  0.1000000000D+01
 SP   1 1.00       0.000000000000
      0.1455850000D+00  0.1000000000D+01  0.1000000000D+01
 SP   1 1.00       0.000000000000
      0.4380000000D-01  0.1000000000D+01  0.1000000000D+01
 D   1 1.00       0.000000000000
      0.6260000000D+00  0.1000000000D+01
 ****
      6 0
 S   6 1.00       0.000000000000
      0.4563240000D+04  0.1966650249D-02
      0.6820240000D+03  0.1523060193D-01
      0.1549730000D+03  0.7612690966D-01
      0.4445530000D+02  0.2608010331D+00
      0.1302900000D+02  0.6164620782D+00
      0.1827730000D+01  0.2210060280D+00
 SP   3 1.00       0.000000000000
      0.2096420000D+02  0.1146600807D+00  0.4024869267D-01
      0.4803310000D+01  0.9199996477D+00  0.2375939567D+00
      0.1459330000D+01 -0.3030682134D-02  0.8158538515D+00
 SP   1 1.00       0.000000000000
      0.4834560000D+00  0.1000000000D+01  0.1000000000D+01
 SP   1 1.00       0.000000000000
      0.1455850000D+00  0.1000000000D+01  0.1000000000D+01
 SP   1 1.00       0.000000000000
      0.4380000000D-01  0.1000000000D+01  0.1000000000D+01
 D   1 1.00       0.000000000000
      0.6260000000D+00  0.1000000000D+01
 ****
      7 0
 S   3 1.00       0.000000000000
      0.3386500000D+02  0.2549381454D-01
      0.5094790000D+01  0.1903731086D+00
      0.1158790000D+01  0.8521614860D+00
 S   1 1.00       0.000000000000
      0.3258400000D+00  0.1000000000D+01
 S   1 1.00       0.000000000000
      0.1027410000D+00  0.1000000000D+01
 ****
      8 0
 S   3 1.00       0.000000000000
      0.3386500000D+02  0.2549381454D-01
      0.5094790000D+01  0.1903731086D+00
      0.1158790000D+01  0.8521614860D+00
 S   1 1.00       0.000000000000
      0.3258400000D+00  0.1000000000D+01
 S   1 1.00       0.000000000000
      0.1027410000D+00  0.1000000000D+01
 ****
      9 0
 S   3 1.00       0.000000000000
      0.3386500000D+02  0.2549381454D-01
      0.5094790000D+01  0.1903731086D+00
      0.1158790000D+01  0.8521614860D+00
 S   1 1.00       0.000000000000
      0.3258400000D+00  0.1000000000D+01
 S   1 1.00       0.000000000000
      0.1027410000D+00  0.1000000000D+01
 ****
     10 0
 S   3 1.00       0.000000000000
      0.3386500000D+02  0.2549381454D-01
      0.5094790000D+01  0.1903731086D+00
      0.1158790000D+01  0.8521614860D+00
 S   1 1.00       0.000000000000
      0.3258400000D+00  0.1000000000D+01
 S   1 1.00       0.000000000000
      0.1027410000D+00  0.1000000000D+01
 ****
     11 0
 S   3 1.00       0.000000000000
      0.3386500000D+02  0.2549381454D-01
      0.5094790000D+01  0.1903731086D+00
      0.1158790000D+01  0.8521614860D+00
 S   1 1.00       0.000000000000
      0.3258400000D+00  0.1000000000D+01
 S   1 1.00       0.000000000000
      0.1027410000D+00  0.1000000000D+01
 ****
     12 0
 S   6 1.00       0.000000000000
      0.4563240000D+04  0.1966650249D-02
      0.6820240000D+03  0.1523060193D-01
      0.1549730000D+03  0.7612690966D-01
      0.4445530000D+02  0.2608010331D+00
      0.1302900000D+02  0.6164620782D+00
      0.1827730000D+01  0.2210060280D+00
 SP   3 1.00       0.000000000000
      0.2096420000D+02  0.1146600807D+00  0.4024869267D-01
      0.4803310000D+01  0.9199996477D+00  0.2375939567D+00
      0.1459330000D+01 -0.3030682134D-02  0.8158538515D+00
 SP   1 1.00       0.000000000000
      0.4834560000D+00  0.1000000000D+01  0.1000000000D+01
 SP   1 1.00       0.000000000000
      0.1455850000D+00  0.1000000000D+01  0.1000000000D+01
 SP   1 1.00       0.000000000000
      0.4380000000D-01  0.1000000000D+01  0.1000000000D+01
 D   1 1.00       0.000000000000
      0.6260000000D+00  0.1000000000D+01
 ****
     13 0
 S   6 1.00       0.000000000000
      0.4563240000D+04  0.1966650249D-02
      0.6820240000D+03  0.1523060193D-01
      0.1549730000D+03  0.7612690966D-01
      0.4445530000D+02  0.2608010331D+00
      0.1302900000D+02  0.6164620782D+00
      0.1827730000D+01  0.2210060280D+00
 SP   3 1.00       0.000000000000
      0.2096420000D+02  0.1146600807D+00  0.4024869267D-01
      0.4803310000D+01  0.9199996477D+00  0.2375939567D+00
      0.1459330000D+01 -0.3030682134D-02  0.8158538515D+00
 SP   1 1.00       0.000000000000
      0.4834560000D+00  0.1000000000D+01  0.1000000000D+01
 SP   1 1.00       0.000000000000
      0.1455850000D+00  0.1000000000D+01  0.1000000000D+01
 SP   1 1.00       0.000000000000
      0.4380000000D-01  0.1000000000D+01  0.1000000000D+01
 D   1 1.00       0.000000000000
      0.6260000000D+00  0.1000000000D+01
 ****
     14 0
 S   6 1.00       0.000000000000
      0.4563240000D+04  0.1966650249D-02
      0.6820240000D+03  0.1523060193D-01
      0.1549730000D+03  0.7612690966D-01
      0.4445530000D+02  0.2608010331D+00
      0.1302900000D+02  0.6164620782D+00
      0.1827730000D+01  0.2210060280D+00
 SP   3 1.00       0.000000000000
      0.2096420000D+02  0.1146600807D+00  0.4024869267D-01
      0.4803310000D+01  0.9199996477D+00  0.2375939567D+00
      0.1459330000D+01 -0.3030682134D-02  0.8158538515D+00
 SP   1 1.00       0.000000000000
      0.4834560000D+00  0.1000000000D+01  0.1000000000D+01
 SP   1 1.00       0.000000000000
      0.1455850000D+00  0.1000000000D+01  0.1000000000D+01
 SP   1 1.00       0.000000000000
      0.4380000000D-01  0.1000000000D+01  0.1000000000D+01
 D   1 1.00       0.000000000000
      0.6260000000D+00  0.1000000000D+01
 ****
     15 0
 S   6 1.00       0.000000000000
      0.4563240000D+04  0.1966650249D-02
      0.6820240000D+03  0.1523060193D-01
      0.1549730000D+03  0.7612690966D-01
      0.4445530000D+02  0.2608010331D+00
      0.1302900000D+02  0.6164620782D+00
      0.1827730000D+01  0.2210060280D+00
 SP   3 1.00       0.000000000000
      0.2096420000D+02  0.1146600807D+00  0.4024869267D-01
      0.4803310000D+01  0.9199996477D+00  0.2375939567D+00
      0.1459330000D+01 -0.3030682134D-02  0.8158538515D+00
 SP   1 1.00       0.000000000000
      0.4834560000D+00  0.1000000000D+01  0.1000000000D+01
 SP   1 1.00       0.000000000000
      0.1455850000D+00  0.1000000000D+01  0.1000000000D+01
 SP   1 1.00       0.000000000000
      0.4380000000D-01  0.1000000000D+01  0.1000000000D+01
 D   1 1.00       0.000000000000
      0.6260000000D+00  0.1000000000D+01
 ****
     16 0
 S   6 1.00       0.000000000000
      0.4563240000D+04  0.1966650249D-02
      0.6820240000D+03  0.1523060193D-01
      0.1549730000D+03  0.7612690966D-01
      0.4445530000D+02  0.2608010331D+00
      0.1302900000D+02  0.6164620782D+00
      0.1827730000D+01  0.2210060280D+00
 SP   3 1.00       0.000000000000
      0.2096420000D+02  0.1146600807D+00  0.4024869267D-01
      0.4803310000D+01  0.9199996477D+00  0.2375939567D+00
      0.1459330000D+01 -0.3030682134D-02  0.8158538515D+00
 SP   1 1.00       0.000000000000
      0.4834560000D+00  0.1000000000D+01  0.1000000000D+01
 SP   1 1.00       0.000000000000
      0.1455850000D+00  0.1000000000D+01  0.1000000000D+01
 SP   1 1.00       0.000000000000
      0.4380000000D-01  0.1000000000D+01  0.1000000000D+01
 D   1 1.00       0.000000000000
      0.6260000000D+00  0.1000000000D+01
 ****
     17 0
 S   6 1.00       0.000000000000
      0.4563240000D+04  0.1966650249D-02
      0.6820240000D+03  0.1523060193D-01
      0.1549730000D+03  0.7612690966D-01
      0.4445530000D+02  0.2608010331D+00
      0.1302900000D+02  0.6164620782D+00
      0.1827730000D+01  0.2210060280D+00
 SP   3 1.00       0.000000000000
      0.2096420000D+02  0.1146600807D+00  0.4024869267D-01
      0.4803310000D+01  0.9199996477D+00  0.2375939567D+00
      0.1459330000D+01 -0.3030682134D-02  0.8158538515D+00
 SP   1 1.00       0.000000000000
      0.4834560000D+00  0.1000000000D+01  0.1000000000D+01
 SP   1 1.00       0.000000000000
      0.1455850000D+00  0.1000000000D+01  0.1000000000D+01
 SP   1 1.00       0.000000000000
      0.4380000000D-01  0.1000000000D+01  0.1000000000D+01
 D   1 1.00       0.000000000000
      0.6260000000D+00  0.1000000000D+01
 ****
     18 0
 S   6 1.00       0.000000000000
      0.4563240000D+04  0.1966650249D-02
      0.6820240000D+03  0.1523060193D-01
      0.1549730000D+03  0.7612690966D-01
      0.4445530000D+02  0.2608010331D+00
      0.1302900000D+02  0.6164620782D+00
      0.1827730000D+01  0.2210060280D+00
 SP   3 1.00       0.000000000000
      0.2096420000D+02  0.1146600807D+00  0.4024869267D-01
      0.4803310000D+01  0.9199996477D+00  0.2375939567D+00
      0.1459330000D+01 -0.3030682134D-02  0.8158538515D+00
 SP   1 1.00       0.000000000000
      0.4834560000D+00  0.1000000000D+01  0.1000000000D+01
 SP   1 1.00       0.000000000000
      0.1455850000D+00  0.1000000000D+01  0.1000000000D+01
 SP   1 1.00       0.000000000000
      0.4380000000D-01  0.1000000000D+01  0.1000000000D+01
 D   1 1.00       0.000000000000
      0.6260000000D+00  0.1000000000D+01
 ****
     19 0
 S   3 1.00       0.000000000000
      0.3386500000D+02  0.2549381454D-01
      0.5094790000D+01  0.1903731086D+00
      0.1158790000D+01  0.8521614860D+00
 S   1 1.00       0.000000000000
      0.3258400000D+00  0.1000000000D+01
 S   1 1.00       0.000000000000
      0.1027410000D+00  0.1000000000D+01
 ****
     20 0
 S   3 1.00       0.000000000000
      0.3386500000D+02  0.2549381454D-01
      0.5094790000D+01  0.1903731086D+00
      0.1158790000D+01  0.8521614860D+00
 S   1 1.00       0.000000000000
      0.3258400000D+00  0.1000000000D+01
 S   1 1.00       0.000000000000
      0.1027410000D+00  0.1000000000D+01
 ****
     21 0
 S   3 1.00       0.000000000000
      0.3386500000D+02  0.2549381454D-01
      0.5094790000D+01  0.1903731086D+00
      0.1158790000D+01  0.8521614860D+00
 S   1 1.00       0.000000000000
      0.3258400000D+00  0.1000000000D+01
 S   1 1.00       0.000000000000
      0.1027410000D+00  0.1000000000D+01
 ****
     22 0
 S   6 1.00       0.000000000000
      0.2709910000D+06  0.6356283010D-03
      0.3973480000D+05  0.4962001576D-02
      0.9057460000D+04  0.2538412376D-01
      0.2598210000D+04  0.9942456877D-01
      0.8682000000D+03  0.3008367236D+00
      0.3234310000D+03  0.6587364654D+00
 S   1 1.00       0.000000000000
      0.1308600000D+03  0.1000000000D+01
 S   1 1.00       0.000000000000
      0.5612190000D+02  0.1000000000D+01
 S   1 1.00       0.000000000000
      0.1892190000D+02  0.1000000000D+01
 S   1 1.00       0.000000000000
      0.7952380000D+01  0.1000000000D+01
 S   1 1.00       0.000000000000
      0.2197540000D+01  0.1000000000D+01
 S   1 1.00       0.000000000000
      0.8467130000D+00  0.1000000000D+01
 S   1 1.00       0.000000000000
      0.1222660000D+00  0.1000000000D+01
 S   1 1.00       0.000000000000
      0.4417200000D-01  0.1000000000D+01
 S   1 1.00       0.000000000000
      0.1325200000D-01  0.1000000000D+01
 P   5 1.00       0.000000000000
      0.1636210000D+04  0.3956796149D-02
      0.3909030000D+03  0.3122660745D-01
      0.1278840000D+03  0.1382606168D+00
      0.4924130000D+02  0.3736766201D+00
      0.2075120000D+02  0.5783873506D+00
 P   1 1.00       0.000000000000
      0.9203680000D+01  0.1000000000D+01
 P   1 1.00       0.000000000000
      0.3817790000D+01  0.1000000000D+01
 P   1 1.00       0.000000000000
      0.1587620000D+01  0.1000000000D+01
 P   1 1.00       0.000000000000
      0.6246600000D+00  0.1000000000D+01
 P   1 1.00       0.000000000000
      0.1413080000D+00  0.1000000000D+01
 P   1 1.00       0.000000000000
      0.4340200000D-01  0.1000000000D+01
 D   3 1.00       0.000000000000
      0.4497740000D+02  0.5618303902D-01
      0.1256900000D+02  0.3033071410D+00
      0.4244220000D+01  0.7686832084D+00
 D   1 1.00       0.000000000000
      0.1443300000D+01  0.1000000000D+01
 D   1 1.00       0.000000000000
      0.4499650000D+00  0.1000000000D+01
 D   1 1.00       0.000000000000
      0.1219000000D+00  0.1000000000D+01
 F   1 1.00       0.000000000000
      0.1170000000D+01  0.1000000000D+01
 ****
     23 0
 S   6 1.00       0.000000000000
      0.4563240000D+04  0.1966650249D-02
      0.6820240000D+03  0.1523060193D-01
      0.1549730000D+03  0.7612690966D-01
      0.4445530000D+02  0.2608010331D+00
      0.1302900000D+02  0.6164620782D+00
      0.1827730000D+01  0.2210060280D+00
 SP   3 1.00       0.000000000000
      0.2096420000D+02  0.1146600807D+00  0.4024869267D-01
      0.4803310000D+01  0.9199996477D+00  0.2375939567D+00
      0.1459330000D+01 -0.3030682134D-02  0.8158538515D+00
 SP   1 1.00       0.000000000000
      0.4834560000D+00  0.1000000000D+01  0.1000000000D+01
 SP   1 1.00       0.000000000000
      0.1455850000D+00  0.1000000000D+01  0.1000000000D+01
 SP   1 1.00       0.000000000000
      0.4380000000D-01  0.1000000000D+01  0.1000000000D+01
 D   1 1.00       0.000000000000
      0.6260000000D+00  0.1000000000D+01
 ****
     24 0
 S   6 1.00       0.000000000000
      0.4563240000D+04  0.1966650249D-02
      0.6820240000D+03  0.1523060193D-01
      0.1549730000D+03  0.7612690966D-01
      0.4445530000D+02  0.2608010331D+00
      0.1302900000D+02  0.6164620782D+00
      0.1827730000D+01  0.2210060280D+00
 SP   3 1.00       0.000000000000
      0.2096420000D+02  0.1146600807D+00  0.4024869267D-01
      0.4803310000D+01  0.9199996477D+00  0.2375939567D+00
      0.1459330000D+01 -0.3030682134D-02  0.8158538515D+00
 SP   1 1.00       0.000000000000
      0.4834560000D+00  0.1000000000D+01  0.1000000000D+01
 SP   1 1.00       0.000000000000
      0.1455850000D+00  0.1000000000D+01  0.1000000000D+01
 SP   1 1.00       0.000000000000
      0.4380000000D-01  0.1000000000D+01  0.1000000000D+01
 D   1 1.00       0.000000000000
      0.6260000000D+00  0.1000000000D+01
 ****
     25 0
 S   6 1.00       0.000000000000
      0.4563240000D+04  0.1966650249D-02
      0.6820240000D+03  0.1523060193D-01
      0.1549730000D+03  0.7612690966D-01
      0.4445530000D+02  0.2608010331D+00
      0.1302900000D+02  0.6164620782D+00
      0.1827730000D+01  0.2210060280D+00
 SP   3 1.00       0.000000000000
      0.2096420000D+02  0.1146600807D+00  0.4024869267D-01
      0.4803310000D+01  0.9199996477D+00  0.2375939567D+00
      0.1459330000D+01 -0.3030682134D-02  0.8158538515D+00
 SP   1 1.00       0.000000000000
      0.4834560000D+00  0.1000000000D+01  0.1000000000D+01
 SP   1 1.00       0.000000000000
      0.1455850000D+00  0.1000000000D+01  0.1000000000D+01
 SP   1 1.00       0.000000000000
      0.4380000000D-01  0.1000000000D+01  0.1000000000D+01
 D   1 1.00       0.000000000000
      0.6260000000D+00  0.1000000000D+01
 ****
     26 0
 S   6 1.00       0.000000000000
      0.4563240000D+04  0.1966650249D-02
      0.6820240000D+03  0.1523060193D-01
      0.1549730000D+03  0.7612690966D-01
      0.4445530000D+02  0.2608010331D+00
      0.1302900000D+02  0.6164620782D+00
      0.1827730000D+01  0.2210060280D+00
 SP   3 1.00       0.000000000000
      0.2096420000D+02  0.1146600807D+00  0.4024869267D-01
      0.4803310000D+01  0.9199996477D+00  0.2375939567D+00
      0.1459330000D+01 -0.3030682134D-02  0.8158538515D+00
 SP   1 1.00       0.000000000000
      0.4834560000D+00  0.1000000000D+01  0.1000000000D+01
 SP   1 1.00       0.000000000000
      0.1455850000D+00  0.1000000000D+01  0.1000000000D+01
 SP   1 1.00       0.000000000000
      0.4380000000D-01  0.1000000000D+01  0.1000000000D+01
 D   1 1.00       0.000000000000
      0.6260000000D+00  0.1000000000D+01
 ****
     27 0
 S   6 1.00       0.000000000000
      0.4563240000D+04  0.1966650249D-02
      0.6820240000D+03  0.1523060193D-01
      0.1549730000D+03  0.7612690966D-01
      0.4445530000D+02  0.2608010331D+00
      0.1302900000D+02  0.6164620782D+00
      0.1827730000D+01  0.2210060280D+00
 SP   3 1.00       0.000000000000
      0.2096420000D+02  0.1146600807D+00  0.4024869267D-01
      0.4803310000D+01  0.9199996477D+00  0.2375939567D+00
      0.1459330000D+01 -0.3030682134D-02  0.8158538515D+00
 SP   1 1.00       0.000000000000
      0.4834560000D+00  0.1000000000D+01  0.1000000000D+01
 SP   1 1.00       0.000000000000
      0.1455850000D+00  0.1000000000D+01  0.1000000000D+01
 SP   1 1.00       0.000000000000
      0.4380000000D-01  0.1000000000D+01  0.1000000000D+01
 D   1 1.00       0.000000000000
      0.6260000000D+00  0.1000000000D+01
 ****
     28 0
 S   3 1.00       0.000000000000
      0.3386500000D+02  0.2549381454D-01
      0.5094790000D+01  0.1903731086D+00
      0.1158790000D+01  0.8521614860D+00
 S   1 1.00       0.000000000000
      0.3258400000D+00  0.1000000000D+01
 S   1 1.00       0.000000000000
      0.1027410000D+00  0.1000000000D+01
 ****
     29 0
 S   3 1.00       0.000000000000
      0.3386500000D+02  0.2549381454D-01
      0.5094790000D+01  0.1903731086D+00
      0.1158790000D+01  0.8521614860D+00
 S   1 1.00       0.000000000000
      0.3258400000D+00  0.1000000000D+01
 S   1 1.00       0.000000000000
      0.1027410000D+00  0.1000000000D+01
 ****
     30 0
 S   3 1.00       0.000000000000
      0.3386500000D+02  0.2549381454D-01
      0.5094790000D+01  0.1903731086D+00
      0.1158790000D+01  0.8521614860D+00
 S   1 1.00       0.000000000000
      0.3258400000D+00  0.1000000000D+01
 S   1 1.00       0.000000000000
      0.1027410000D+00  0.1000000000D+01
 ****
     31 0
 S   3 1.00       0.000000000000
      0.3386500000D+02  0.2549381454D-01
      0.5094790000D+01  0.1903731086D+00
      0.1158790000D+01  0.8521614860D+00
 S   1 1.00       0.000000000000
      0.3258400000D+00  0.1000000000D+01
 S   1 1.00       0.000000000000
      0.1027410000D+00  0.1000000000D+01
 ****
     32 0
 S   3 1.00       0.000000000000
      0.3386500000D+02  0.2549381454D-01
      0.5094790000D+01  0.1903731086D+00
      0.1158790000D+01  0.8521614860D+00
 S   1 1.00       0.000000000000
      0.3258400000D+00  0.1000000000D+01
 S   1 1.00       0.000000000000
      0.1027410000D+00  0.1000000000D+01
 ****
     33 0
 S   6 1.00       0.000000000000
      0.4563240000D+04  0.1966650249D-02
      0.6820240000D+03  0.1523060193D-01
      0.1549730000D+03  0.7612690966D-01
      0.4445530000D+02  0.2608010331D+00
      0.1302900000D+02  0.6164620782D+00
      0.1827730000D+01  0.2210060280D+00
 SP   3 1.00       0.000000000000
      0.2096420000D+02  0.1146600807D+00  0.4024869267D-01
      0.4803310000D+01  0.9199996477D+00  0.2375939567D+00
      0.1459330000D+01 -0.3030682134D-02  0.8158538515D+00
 SP   1 1.00       0.000000000000
      0.4834560000D+00  0.1000000000D+01  0.1000000000D+01
 SP   1 1.00       0.000000000000
      0.1455850000D+00  0.1000000000D+01  0.1000000000D+01
 SP   1 1.00       0.000000000000
      0.4380000000D-01  0.1000000000D+01  0.1000000000D+01
 D   1 1.00       0.000000000000
      0.6260000000D+00  0.1000000000D+01
 ****
     34 0
 S   6 1.00       0.000000000000
      0.4563240000D+04  0.1966650249D-02
      0.6820240000D+03  0.1523060193D-01
      0.1549730000D+03  0.7612690966D-01
      0.4445530000D+02  0.2608010331D+00
      0.1302900000D+02  0.6164620782D+00
      0.1827730000D+01  0.2210060280D+00
 SP   3 1.00       0.000000000000
      0.2096420000D+02  0.1146600807D+00  0.4024869267D-01
      0.4803310000D+01  0.9199996477D+00  0.2375939567D+00
      0.1459330000D+01 -0.3030682134D-02  0.8158538515D+00
 SP   1 1.00       0.000000000000
      0.4834560000D+00  0.1000000000D+01  0.1000000000D+01
 SP   1 1.00       0.000000000000
      0.1455850000D+00  0.1000000000D+01  0.1000000000D+01
 SP   1 1.00       0.000000000000
      0.4380000000D-01  0.1000000000D+01  0.1000000000D+01
 D   1 1.00       0.000000000000
      0.6260000000D+00  0.1000000000D+01
 ****
     35 0
 S   6 1.00       0.000000000000
      0.4563240000D+04  0.1966650249D-02
      0.6820240000D+03  0.1523060193D-01
      0.1549730000D+03  0.7612690966D-01
      0.4445530000D+02  0.2608010331D+00
      0.1302900000D+02  0.6164620782D+00
      0.1827730000D+01  0.2210060280D+00
 SP   3 1.00       0.000000000000
      0.2096420000D+02  0.1146600807D+00  0.4024869267D-01
      0.4803310000D+01  0.9199996477D+00  0.2375939567D+00
      0.1459330000D+01 -0.3030682134D-02  0.8158538515D+00
 SP   1 1.00       0.000000000000
      0.4834560000D+00  0.1000000000D+01  0.1000000000D+01
 SP   1 1.00       0.000000000000
      0.1455850000D+00  0.1000000000D+01  0.1000000000D+01
 SP   1 1.00       0.000000000000
      0.4380000000D-01  0.1000000000D+01  0.1000000000D+01
 D   1 1.00       0.000000000000
      0.6260000000D+00  0.1000000000D+01
 ****
     36 0
 S   3 1.00       0.000000000000
      0.3386500000D+02  0.2549381454D-01
      0.5094790000D+01  0.1903731086D+00
      0.1158790000D+01  0.8521614860D+00
 S   1 1.00       0.000000000000
      0.3258400000D+00  0.1000000000D+01
 S   1 1.00       0.000000000000
      0.1027410000D+00  0.1000000000D+01
 ****
     37 0
 S   3 1.00       0.000000000000
      0.3386500000D+02  0.2549381454D-01
      0.5094790000D+01  0.1903731086D+00
      0.1158790000D+01  0.8521614860D+00
 S   1 1.00       0.000000000000
      0.3258400000D+00  0.1000000000D+01
 S   1 1.00       0.000000000000
      0.1027410000D+00  0.1000000000D+01
 ****
     38 0
 S   3 1.00       0.000000000000
      0.3386500000D+02  0.2549381454D-01
      0.5094790000D+01  0.1903731086D+00
      0.1158790000D+01  0.8521614860D+00
 S   1 1.00       0.000000000000
      0.3258400000D+00  0.1000000000D+01
 S   1 1.00       0.000000000000
      0.1027410000D+00  0.1000000000D+01
 ****
     39 0
 S   3 1.00       0.000000000000
      0.3386500000D+02  0.2549381454D-01
      0.5094790000D+01  0.1903731086D+00
      0.1158790000D+01  0.8521614860D+00
 S   1 1.00       0.000000000000
      0.3258400000D+00  0.1000000000D+01
 S   1 1.00       0.000000000000
      0.1027410000D+00  0.1000000000D+01
 ****
     40 0
 S   3 1.00       0.000000000000
      0.3386500000D+02  0.2549381454D-01
      0.5094790000D+01  0.1903731086D+00
      0.1158790000D+01  0.8521614860D+00
 S   1 1.00       0.000000000000
      0.3258400000D+00  0.1000000000D+01
 S   1 1.00       0.000000000000
      0.1027410000D+00  0.1000000000D+01
 ****

   610 basis functions,   998 primitive gaussians,   644 cartesian basis functions
    95 alpha electrons       95 beta electrons
       nuclear repulsion energy      2726.4385183294 Hartrees.
 NAtoms=   40 NActive=   40 NUniq=   40 SFac= 1.00D+00 NAtFMM=   60 NAOKFM=F Big=F
 Integral buffers will be    131072 words long.
 Regular integral format.
 Two-electron integral symmetry is turned off.
 ------------------------------------------------------------------------------
 Polarizable Continuum Model (PCM)
 =================================
 Model                : PCM.
 Atomic radii         : UFF (Universal Force Field).
 Polarization charges : Total charges.
 Charge compensation  : None.
 Solution method      : On-the-fly selection.
 Cavity type          : Scaled VdW (van der Waals Surface) (Alpha=1.100).
 Cavity algorithm     : GePol (No added spheres)
                        Default sphere list used, NSphG=   40.
                        Lebedev-Laikov grids with approx.  5.0 points / Ang**2.
                        Smoothing algorithm: York/Karplus (Gamma=1.0000).
                        Polarization charges: spherical gaussians, with
                                              point-specific exponents (IZeta= 3).
                        Self-potential: point-specific (ISelfS= 7).
                        Self-field    : sphere-specific E.n sum rule (ISelfD= 2).
 Solvent              : Acetonitrile, Eps=  35.688000 Eps(inf)=   1.806874
 ------------------------------------------------------------------------------
 One-electron integrals computed using PRISM.
 NBasis=   610 RedAO= T EigKep=  1.50D-06  NBF=   610
 NBsUse=   608 1.00D-06 EigRej=  3.76D-07 NBFU=   608
 Initial guess from the checkpoint file:  "FeCp2CoCp2_C1_plus1_S0_B3LYP_6311plusGd_MeCN_TD.chk"
 B after Tr=     0.000000    0.000000    0.000000
         Rot=    1.000000    0.000000    0.000000    0.000000 Ang=   0.00 deg.
 Requested convergence on RMS density matrix=1.00D-08 within 128 cycles.
 Requested convergence on MAX density matrix=1.00D-06.
 Requested convergence on             energy=1.00D-06.
 No special actions if energy rises.
 Inv3:  Mode=1 IEnd=    24573132.
 Iteration    1 A*A^-1 deviation from unit magnitude is 5.88D-15 for   2856.
 Iteration    1 A*A^-1 deviation from orthogonality  is 3.42D-15 for   2151    319.
 Iteration    1 A^-1*A deviation from unit magnitude is 5.88D-15 for   2856.
 Iteration    1 A^-1*A deviation from orthogonality  is 1.53D-15 for   1515   1251.
 Error on total polarization charges =  0.01524
 SCF Done:  E(RB3LYP) =  -3419.48040050     A.U. after    3 cycles
            NFock=  3  Conv=0.31D-08     -V/T= 2.0017
 DoSCS=F DFT=T ScalE2(SS,OS)=  1.000000  1.000000
 ExpMin= 1.26D-02 ExpMax= 2.71D+05 ExpMxC= 9.06D+03 IAcc=3 IRadAn=         5 AccDes= 0.00D+00
 HarFok:  IExCor=  205 AccDes= 0.00D+00 IRadAn=         5 IDoV=-2 UseB2=F ITyADJ=14
 ICtDFT= 12500011 ScaDFX=  1.000000  1.000000  1.000000  1.000000
 GSVD:  LWork=       -1748 too small for GESVD, short by        7790 words or        7790 for optimal perf.
 Range of M.O.s used for correlation:    39   608
 NBasis=   610 NAE=    95 NBE=    95 NFC=    38 NFV=     0
 NROrb=    570 NOA=    57 NOB=    57 NVA=   513 NVB=   513

 **** Warning!!: The largest alpha MO coefficient is  0.14542636D+03

 NEqPCM:  Using non-equilibrium solvation (IEInf=1, Eps=  35.6880, EpsInf=   1.8069)
 Inv3:  Mode=1 IEnd=    24573132.
 Iteration    1 A*A^-1 deviation from unit magnitude is 5.33D-15 for   2852.
 Iteration    1 A*A^-1 deviation from orthogonality  is 1.92D-15 for   2838   2080.
 Iteration    1 A^-1*A deviation from unit magnitude is 5.33D-15 for   2852.
 Iteration    1 A^-1*A deviation from orthogonality  is 1.55D-15 for   1851   1531.
   600 initial guesses have been made.
 Convergence on wavefunction:    0.001000000000000
 Iteration     1 Dimension   600 NMult     0 NNew    600
 New state      1 was old state      2
 New state      2 was old state     13
 New state      4 was old state     18
 New state      5 was old state     17
 New state      6 was old state     20
 New state      7 was old state      4
 New state      8 was old state     23
 New state      9 was old state      1
 New state     10 was old state     34
 New state     11 was old state     40
 New state     12 was old state     45
 New state     13 was old state      5
 New state     14 was old state      6
 New state     16 was old state      8
 New state     17 was old state      7
 New state     18 was old state     32
 New state     20 was old state     24
 New state     21 was old state      9
 New state     22 was old state     10
 New state     23 was old state     21
 New state     24 was old state     11
 New state     25 was old state     12
 New state     26 was old state     14
 New state     27 was old state     33
 New state     29 was old state     16
 New state     30 was old state     29
 New state     31 was old state     27
 New state     32 was old state     51
 New state     33 was old state     25
 New state     34 was old state     26
 New state     35 was old state     39
 New state     36 was old state     35
 New state     37 was old state     47
 New state     38 was old state     57
 New state     39 was old state     30
 New state     40 was old state     36
 New state     41 was old state     31
 New state     42 was old state     62
 New state     43 was old state     74
 New state     44 was old state     56
 New state     45 was old state     37
 New state     46 was old state     77
 New state     47 was old state     38
 New state     48 was old state     54
 New state     49 was old state     42
 New state     50 was old state     41
 New state     51 was old state     43
 New state     52 was old state     91
 New state     53 was old state     68
 New state     54 was old state     44
 New state     55 was old state     90
 New state     56 was old state     93
 New state     57 was old state     48
 New state     58 was old state     22
 New state     59 was old state     46
 New state     60 was old state     50
 New state     61 was old state     55
 New state     62 was old state     49
 New state     63 was old state     53
 New state     64 was old state     85
 New state     65 was old state     59
 New state     66 was old state     83
 New state     67 was old state     52
 New state     68 was old state     60
 New state     69 was old state     66
 New state     70 was old state     61
 New state     71 was old state     63
 New state     72 was old state     65
 New state     73 was old state     67
 New state     74 was old state     64
 New state     75 was old state     76
 New state     76 was old state     99
 New state     77 was old state     69
 New state     78 was old state     71
 New state     79 was old state     73
 New state     80 was old state     72
 New state     81 was old state     97
 New state     82 was old state     70
 New state     83 was old state     75
 New state     84 was old state     80
 New state     85 was old state     78
 New state     86 was old state     81
 New state     87 was old state     79
 New state     88 was old state     89
 New state     89 was old state     87
 New state     90 was old state     82
 New state     91 was old state     84
 New state     92 was old state    110
 New state     93 was old state     92
 New state     94 was old state    213
 New state     96 was old state    173
 New state     97 was old state     94
 New state     98 was old state     96
 New state     99 was old state    168
 New state    100 was old state    102
 New state    101 was old state    111
 New state    102 was old state    100
 New state    103 was old state    104
 New state    104 was old state    101
 New state    105 was old state    103
 New state    106 was old state     98
 New state    107 was old state    105
 New state    108 was old state    106
 New state    109 was old state    107
 New state    110 was old state    166
 New state    111 was old state    112
 New state    112 was old state    108
 New state    113 was old state    118
 New state    114 was old state    137
 New state    115 was old state    135
 New state    116 was old state    114
 New state    117 was old state    109
 New state    118 was old state    117
 New state    119 was old state    113
 New state    120 was old state    115
 New state    121 was old state    119
 New state    122 was old state    116
 New state    123 was old state    126
 New state    124 was old state    122
 New state    125 was old state    124
 New state    126 was old state    211
 New state    128 was old state    125
 New state    129 was old state    121
 New state    130 was old state    128
 New state    131 was old state    152
 New state    132 was old state    120
 New state    133 was old state    131
 New state    134 was old state    123
 New state    135 was old state    149
 New state    136 was old state    167
 New state    137 was old state    170
 New state    138 was old state    130
 New state    139 was old state    132
 New state    140 was old state    133
 New state    141 was old state    144
 New state    142 was old state    139
 New state    143 was old state    129
 New state    144 was old state    145
 New state    145 was old state    147
 New state    146 was old state    138
 New state    147 was old state    134
 New state    148 was old state    163
 New state    149 was old state    158
 New state    150 was old state    151
 Iteration     2 Dimension   900 NMult   600 NNew    300
 New state      3 was old state      4
 New state      4 was old state      3
 New state      7 was old state      8
 New state      8 was old state      7
 New state     16 was old state     17
 New state     17 was old state     16
 New state     35 was old state     36
 New state     36 was old state     35
 New state     37 was old state     38
 New state     38 was old state     37
 New state     39 was old state     40
 New state     40 was old state     39
 New state     41 was old state     42
 New state     42 was old state     43
 New state     43 was old state     44
 New state     44 was old state     41
 New state     46 was old state     48
 New state     47 was old state     46
 New state     48 was old state     47
 New state     49 was old state     58
 New state     50 was old state     49
 New state     51 was old state     50
 New state     52 was old state     51
 New state     53 was old state     52
 New state     54 was old state     53
 New state     55 was old state     54
 New state     56 was old state     55
 New state     57 was old state     56
 New state     58 was old state     57
 New state     63 was old state     69
 New state     64 was old state     63
 New state     65 was old state     64
 New state     67 was old state     65
 New state     68 was old state     67
 New state     69 was old state     68
 New state     73 was old state     76
 New state     74 was old state     73
 New state     75 was old state     74
 New state     76 was old state     75
 New state     78 was old state     81
 New state     79 was old state     78
 New state     80 was old state     79
 New state     81 was old state     82
 New state     82 was old state     80
 New state     83 was old state     84
 New state     84 was old state     83
 New state     86 was old state     88
 New state     87 was old state     92
 New state     88 was old state     86
 New state     89 was old state     87
 New state     90 was old state     89
 New state     91 was old state     90
 New state     92 was old state     94
 New state     93 was old state     91
 New state     94 was old state     98
 New state     95 was old state     93
 New state     97 was old state     95
 New state     98 was old state     99
 New state     99 was old state     97
 New state    100 was old state    103
 New state    102 was old state    100
 New state    103 was old state    102
 New state    105 was old state    107
 New state    107 was old state    105
 New state    108 was old state    110
 New state    109 was old state    111
 New state    110 was old state    108
 New state    111 was old state    109
 New state    112 was old state    123
 New state    113 was old state    112
 New state    114 was old state    113
 New state    115 was old state    114
 New state    116 was old state    115
 New state    117 was old state    116
 New state    118 was old state    117
 New state    120 was old state    118
 New state    121 was old state    120
 New state    122 was old state    121
 New state    123 was old state    122
 New state    125 was old state    126
 New state    126 was old state    125
 New state    135 was old state    136
 New state    136 was old state    135
 New state    137 was old state    139
 New state    138 was old state    137
 New state    139 was old state    138
 New state    149 was old state    150
 New state    150 was old state    149
 Iteration     3 Dimension  1200 NMult   900 NNew    300
 Iteration     4 Dimension  1452 NMult  1200 NNew    252
 Iteration     5 Dimension  1504 NMult  1452 NNew     52
 Iteration     6 Dimension  1508 NMult  1504 NNew      4
 Iteration     7 Dimension  1512 NMult  1508 NNew      4
 ***********************************************************************
 Excited states from <AA,BB:AA,BB> singles matrix:
 ***********************************************************************
 
 Ground to excited state transition densities written to RWF  633
 Ground to excited state transition electric dipole moments (Au):
       state          X           Y           Z        Dip. S.      Osc.
         1         0.0007     -0.0135     -0.0520      0.0029      0.0001
         2         0.0103      0.5836     -0.0015      0.3407      0.0171
         3         0.0299      0.5029     -0.0020      0.2538      0.0149
         4         0.0019      0.0111      0.0319      0.0011      0.0001
         5         0.0016      0.0319      0.0425      0.0028      0.0002
         6         0.0187      0.3140     -0.0024      0.0990      0.0061
         7         0.0037      0.0304      0.0262      0.0016      0.0001
         8         0.0326      0.2272     -0.0044      0.0527      0.0034
         9        -0.0529     -0.5256     -0.0006      0.2791      0.0183
        10        -0.0006     -0.0112     -0.0326      0.0012      0.0001
        11         0.0002      0.2974     -0.0025      0.0885      0.0063
        12         0.0002      0.0063     -0.0090      0.0001      0.0000
        13         0.0594      0.5155     -0.0040      0.2693      0.0211
        14         0.0037     -0.0033      0.0352      0.0013      0.0001
        15        -0.0013     -0.0106      0.0006      0.0001      0.0000
        16         0.1509      1.4826     -0.0110      2.2210      0.1910
        17        -0.0050     -0.0499     -0.0074      0.0026      0.0002
        18         0.0184      0.1977     -0.0028      0.0394      0.0035
        19         0.0013      0.0175     -0.0086      0.0004      0.0000
        20         0.0174      0.2392      0.0001      0.0575      0.0053
        21         0.0014      0.0274     -0.0523      0.0035      0.0003
        22        -0.0541     -0.3655      0.0033      0.1365      0.0134
        23        -0.0014      0.0011      0.0225      0.0005      0.0001
        24         0.0755      0.1789      0.0046      0.0377      0.0039
        25         0.0042      0.0281     -0.0068      0.0009      0.0001
        26         0.0054      0.0023      0.0686      0.0047      0.0005
        27        -0.0001      0.0126     -0.0373      0.0016      0.0002
        28        -0.0016      0.0212      0.1280      0.0168      0.0019
        29         0.2239      0.9773     -0.0148      1.0055      0.1113
        30        -0.1264     -0.4957      0.0077      0.2617      0.0292
        31        -0.0395     -0.8028      0.0014      0.6461      0.0732
        32         0.0011      0.0106     -0.0156      0.0004      0.0000
        33         0.0162      0.0794     -0.0006      0.0066      0.0008
        34        -0.0054     -0.0129      0.0042      0.0002      0.0000
        35         0.5090      1.5738     -0.0183      2.7362      0.3328
        36        -0.0350     -0.0986     -0.0299      0.0118      0.0014
        37        -0.2364     -0.1154      0.0222      0.0697      0.0087
        38        -0.0065     -0.0086     -0.0537      0.0030      0.0004
        39         0.0100      0.0165      0.1299      0.0172      0.0022
        40        -0.0240      0.0101      0.0030      0.0007      0.0001
        41        -0.0048      0.0064     -0.0708      0.0051      0.0007
        42         0.0083      0.0039     -0.1453      0.0212      0.0027
        43        -0.0101      0.0488      0.0104      0.0026      0.0003
        44         0.0012      0.0024      0.0162      0.0003      0.0000
        45         0.4910      0.9857     -0.0049      1.2127      0.1598
        46         1.0262      1.3491     -0.0359      2.8745      0.3802
        47         0.0031      0.0076      0.0418      0.0018      0.0002
        48        -0.2733      0.3860      0.0358      0.2250      0.0303
        49         0.1945     -0.2159     -0.0296      0.0853      0.0116
        50        -0.0064     -0.0135     -0.0696      0.0051      0.0007
        51        -0.0022      0.0145      0.0468      0.0024      0.0003
        52        -0.2768     -0.2756     -0.0077      0.1527      0.0209
        53         0.1560      0.3483      0.0069      0.1457      0.0200
        54        -0.1953     -0.2855     -0.0118      0.1198      0.0164
        55        -0.0831     -0.2042      0.0163      0.0489      0.0068
        56        -0.0140     -0.0490     -0.0929      0.0112      0.0016
        57         0.0833     -0.1607      0.0102      0.0329      0.0046
        58        -0.1538      0.1798      0.0060      0.0560      0.0079
        59         0.0115     -0.0746      0.0395      0.0073      0.0010
        60         0.1669     -0.5126     -0.0240      0.2912      0.0414
        61        -0.4306      0.2521     -0.0025      0.2490      0.0355
        62         0.0457     -0.0425      0.0639      0.0080      0.0011
        63        -0.3667      0.2138     -0.0215      0.1806      0.0260
        64        -0.1944      0.0926      0.0583      0.0497      0.0072
        65         0.1851     -0.1248     -0.0024      0.0499      0.0072
        66        -0.0025      0.0040     -0.0067      0.0001      0.0000
        67        -0.0182     -0.0026      0.0027      0.0003      0.0001
        68         0.1099      0.1483      0.0010      0.0341      0.0050
        69         0.0946     -0.0283      0.0008      0.0098      0.0014
        70         0.0011     -0.0012      0.0063      0.0000      0.0000
        71        -0.1102     -0.0595     -0.0021      0.0157      0.0023
        72        -0.1914      0.0370      0.0072      0.0381      0.0056
        73         0.1710     -0.0585     -0.0001      0.0327      0.0048
        74        -0.0163     -0.0318     -0.0178      0.0016      0.0002
        75         0.0031      0.2221     -0.0001      0.0493      0.0074
        76        -0.0271     -0.0008      0.0627      0.0047      0.0007
        77        -0.1178     -0.0295     -0.0184      0.0151      0.0023
        78         0.0046     -0.0055      0.0711      0.0051      0.0008
        79         0.1358      0.1912      0.0681      0.0596      0.0091
        80        -0.1566     -0.1983      0.0753      0.0695      0.0106
        81         0.3566      0.5909      0.0006      0.4763      0.0730
        82        -0.0308     -0.0773     -0.1248      0.0225      0.0034
        83         0.0170      0.0146     -0.1580      0.0255      0.0039
        84        -0.3994     -0.3475     -0.0297      0.2812      0.0433
        85        -0.0453     -0.0525      0.0445      0.0068      0.0011
        86         0.0895      0.0875      0.0501      0.0182      0.0028
        87         0.9896      1.0910      0.0349      2.1707      0.3382
        88        -0.2162     -0.2898     -0.0016      0.1307      0.0204
        89        -0.2359     -0.2487     -0.0055      0.1175      0.0184
        90        -0.0080     -0.0138      0.1866      0.0351      0.0055
        91        -0.2405     -0.3626     -0.0212      0.1898      0.0298
        92         0.0035      0.1840     -0.0067      0.0339      0.0054
        93        -0.0306     -0.0327     -0.0135      0.0022      0.0003
        94        -0.4733     -0.1334      0.0034      0.2418      0.0385
        95         0.4309      0.1517      0.0187      0.2090      0.0334
        96         0.0527     -0.0061     -0.0311      0.0038      0.0006
        97         0.0902     -0.0731      0.0074      0.0135      0.0022
        98        -0.0389      0.0439     -0.0224      0.0039      0.0006
        99         0.0007      0.0029     -0.0422      0.0018      0.0003
       100        -0.0084      0.0115      0.1950      0.0382      0.0062
       101        -0.1245      0.0153     -0.0033      0.0157      0.0025
       102         0.0087      0.0059     -0.0374      0.0015      0.0002
       103        -0.0002      0.0086      0.0040      0.0001      0.0000
       104         0.1703     -0.0222      0.0087      0.0296      0.0048
       105         0.0883      0.1592     -0.0047      0.0331      0.0054
       106        -0.0489     -0.1491     -0.0132      0.0248      0.0041
       107         0.1122     -0.0501      0.0064      0.0151      0.0025
       108         0.0029     -0.0004     -0.1753      0.0307      0.0051
       109         0.0120     -0.0061     -0.1844      0.0342      0.0056
       110        -0.0572     -0.0946     -0.0030      0.0122      0.0020
       111         0.1451      0.1212      0.0214      0.0362      0.0060
       112         0.0012      0.0157     -0.0542      0.0032      0.0005
       113         0.0340      0.0333      0.0094      0.0024      0.0004
       114        -0.0313     -0.0247      0.0239      0.0022      0.0004
       115        -0.1364     -0.1726     -0.0014      0.0484      0.0080
       116         0.0311      0.0345      0.0508      0.0047      0.0008
       117        -0.0229      0.1687     -0.0064      0.0290      0.0048
       118        -0.0698     -0.1156      0.0061      0.0183      0.0031
       119         0.0501     -0.3832     -0.0132      0.1495      0.0250
       120         0.0056      0.0092      0.0071      0.0002      0.0000
       121        -0.0041      0.0116      0.1422      0.0204      0.0034
       122        -0.0194     -0.1605      0.0128      0.0263      0.0044
       123         0.0058      0.0409      0.0008      0.0017      0.0003
       124        -0.0063      0.3309      0.0140      0.1097      0.0185
       125         0.0010      0.0035     -0.1016      0.0103      0.0017
       126        -0.1628     -0.0875     -0.0196      0.0345      0.0058
       127        -0.0485      0.1047      0.0079      0.0134      0.0023
       128        -0.5153     -0.1865     -0.0051      0.3004      0.0508
       129         0.4800      0.1860      0.0130      0.2652      0.0449
       130        -0.1997     -0.1608      0.0074      0.0658      0.0112
       131         0.0760      0.1163      0.0130      0.0195      0.0033
       132        -0.3533     -0.0060     -0.0129      0.1251      0.0212
       133        -0.2351     -0.0470      0.0093      0.0576      0.0098
       134         0.1906     -0.2432     -0.0085      0.0955      0.0163
       135        -0.1089      0.0133     -0.0220      0.0125      0.0021
       136         0.2592      0.1308     -0.0023      0.0843      0.0144
       137        -0.3901     -0.1971     -0.0130      0.1912      0.0328
       138        -0.0043      0.0162      0.0247      0.0009      0.0002
       139        -0.0049     -0.0007      0.0334      0.0011      0.0002
       140        -0.0170     -0.0020      0.0771      0.0062      0.0011
       141         0.0637      0.0177     -0.0641      0.0085      0.0015
       142         0.0681      0.2536     -0.0063      0.0690      0.0119
       143        -0.0168      0.0145     -0.2594      0.0678      0.0117
       144         0.0238      0.0106      0.0747      0.0063      0.0011
       145         0.1872      0.0487     -0.0362      0.0387      0.0067
       146        -0.0010      0.0027      0.0183      0.0003      0.0001
       147         0.0389      0.2357      0.0206      0.0575      0.0100
       148        -0.0691      0.0264     -0.0354      0.0067      0.0012
       149         0.0131      0.0434      0.0080      0.0021      0.0004
       150        -0.0668     -0.0021     -0.0121      0.0046      0.0008
 Ground to excited state transition velocity dipole moments (Au):
       state          X           Y           Z        Dip. S.      Osc.
         1        -0.0001      0.0010      0.0036      0.0000      0.0001
         2        -0.0009     -0.0435      0.0001      0.0019      0.0167
         3        -0.0028     -0.0436      0.0002      0.0019      0.0144
         4        -0.0002     -0.0010     -0.0033      0.0000      0.0001
         5        -0.0001     -0.0029     -0.0039      0.0000      0.0002
         6        -0.0015     -0.0290      0.0002      0.0008      0.0061
         7        -0.0003     -0.0029     -0.0028      0.0000      0.0001
         8        -0.0026     -0.0222      0.0004      0.0005      0.0034
         9         0.0052      0.0507      0.0001      0.0026      0.0177
        10         0.0000      0.0012      0.0033      0.0000      0.0001
        11         0.0000     -0.0316      0.0003      0.0010      0.0063
        12        -0.0000     -0.0007      0.0007      0.0000      0.0000
        13        -0.0073     -0.0600      0.0005      0.0037      0.0208
        14        -0.0005      0.0004     -0.0044      0.0000      0.0001
        15         0.0002      0.0013      0.0005      0.0000      0.0000
        16        -0.0189     -0.1908      0.0014      0.0368      0.1901
        17         0.0006      0.0065      0.0009      0.0000      0.0002
        18        -0.0021     -0.0267      0.0003      0.0007      0.0036
        19        -0.0002     -0.0024      0.0016      0.0000      0.0000
        20        -0.0023     -0.0332     -0.0000      0.0011      0.0054
        21        -0.0002     -0.0038      0.0075      0.0001      0.0003
        22         0.0082      0.0531     -0.0005      0.0029      0.0131
        23         0.0002     -0.0001     -0.0034      0.0000      0.0001
        24        -0.0114     -0.0279     -0.0007      0.0009      0.0039
        25        -0.0007     -0.0044      0.0008      0.0000      0.0001
        26        -0.0009     -0.0004     -0.0110      0.0001      0.0005
        27         0.0000     -0.0020      0.0059      0.0000      0.0002
        28         0.0003     -0.0035     -0.0204      0.0004      0.0017
        29        -0.0374     -0.1617      0.0025      0.0276      0.1106
        30         0.0212      0.0825     -0.0013      0.0073      0.0290
        31         0.0058      0.1355     -0.0003      0.0184      0.0721
        32        -0.0002     -0.0018      0.0029      0.0000      0.0000
        33        -0.0030     -0.0140      0.0002      0.0002      0.0008
        34         0.0009      0.0024     -0.0010      0.0000      0.0000
        35        -0.0932     -0.2867      0.0034      0.0909      0.3322
        36         0.0065      0.0180      0.0056      0.0004      0.0014
        37         0.0446      0.0217     -0.0041      0.0025      0.0088
        38         0.0012      0.0016      0.0099      0.0001      0.0004
        39        -0.0020     -0.0031     -0.0265      0.0007      0.0025
        40         0.0055     -0.0022     -0.0006      0.0000      0.0001
        41         0.0010     -0.0012      0.0140      0.0002      0.0007
        42        -0.0017     -0.0008      0.0291      0.0008      0.0029
        43         0.0027     -0.0094     -0.0020      0.0001      0.0003
        44        -0.0002     -0.0004     -0.0041      0.0000      0.0001
        45        -0.0977     -0.1966      0.0009      0.0482      0.1625
        46        -0.2047     -0.2660      0.0072      0.1127      0.3788
        47        -0.0006     -0.0014     -0.0079      0.0001      0.0002
        48         0.0548     -0.0763     -0.0071      0.0089      0.0292
        49        -0.0391      0.0420      0.0060      0.0033      0.0109
        50         0.0013      0.0028      0.0144      0.0002      0.0007
        51         0.0005     -0.0029     -0.0104      0.0001      0.0004
        52         0.0581      0.0563      0.0016      0.0065      0.0212
        53        -0.0316     -0.0725     -0.0014      0.0063      0.0203
        54         0.0405      0.0591      0.0025      0.0051      0.0166
        55         0.0169      0.0428     -0.0033      0.0021      0.0068
        56         0.0029      0.0105      0.0194      0.0005      0.0016
        57        -0.0174      0.0347     -0.0022      0.0015      0.0048
        58         0.0334     -0.0371     -0.0013      0.0025      0.0079
        59        -0.0025      0.0155     -0.0090      0.0003      0.0010
        60        -0.0362      0.1070      0.0053      0.0128      0.0400
        61         0.0923     -0.0514      0.0007      0.0112      0.0347
        62        -0.0100      0.0089     -0.0131      0.0004      0.0011
        63         0.0806     -0.0457      0.0056      0.0086      0.0266
        64         0.0426     -0.0197     -0.0144      0.0024      0.0074
        65        -0.0403      0.0266      0.0006      0.0023      0.0072
        66         0.0005     -0.0008      0.0013      0.0000      0.0000
        67         0.0040      0.0005     -0.0002      0.0000      0.0001
        68        -0.0246     -0.0308     -0.0002      0.0016      0.0047
        69        -0.0204      0.0060     -0.0001      0.0005      0.0014
        70        -0.0003      0.0004     -0.0027      0.0000      0.0000
        71         0.0258      0.0121      0.0004      0.0008      0.0024
        72         0.0433     -0.0082     -0.0016      0.0019      0.0058
        73        -0.0379      0.0120      0.0000      0.0016      0.0047
        74         0.0035      0.0070      0.0049      0.0001      0.0003
        75         0.0022     -0.0509      0.0002      0.0026      0.0077
        76         0.0061      0.0002     -0.0145      0.0002      0.0007
        77         0.0270      0.0072      0.0040      0.0008      0.0023
        78        -0.0009      0.0013     -0.0176      0.0003      0.0009
        79        -0.0305     -0.0437     -0.0165      0.0031      0.0090
        80         0.0352      0.0455     -0.0192      0.0037      0.0107
        81        -0.0792     -0.1359     -0.0012      0.0247      0.0718
        82         0.0067      0.0178      0.0238      0.0009      0.0027
        83        -0.0041     -0.0032      0.0359      0.0013      0.0038
        84         0.0924      0.0791      0.0066      0.0148      0.0428
        85         0.0106      0.0121     -0.0094      0.0003      0.0010
        86        -0.0209     -0.0201     -0.0123      0.0010      0.0028
        87        -0.2314     -0.2521     -0.0081      0.1172      0.3343
        88         0.0479      0.0640      0.0003      0.0064      0.0182
        89         0.0561      0.0566      0.0013      0.0064      0.0180
        90         0.0018      0.0033     -0.0440      0.0019      0.0055
        91         0.0548      0.0845      0.0048      0.0102      0.0288
        92        -0.0007     -0.0430      0.0015      0.0019      0.0052
        93         0.0073      0.0075      0.0013      0.0001      0.0003
        94         0.1135      0.0335     -0.0008      0.0140      0.0390
        95        -0.1008     -0.0354     -0.0045      0.0114      0.0318
        96        -0.0119      0.0019      0.0080      0.0002      0.0006
        97        -0.0205      0.0184     -0.0018      0.0008      0.0021
        98         0.0097     -0.0109      0.0055      0.0002      0.0007
        99        -0.0000     -0.0007      0.0086      0.0001      0.0002
       100         0.0020     -0.0028     -0.0471      0.0022      0.0061
       101         0.0292     -0.0043      0.0007      0.0009      0.0024
       102        -0.0021     -0.0015      0.0102      0.0001      0.0003
       103         0.0001     -0.0021     -0.0015      0.0000      0.0000
       104        -0.0398      0.0045     -0.0021      0.0016      0.0044
       105        -0.0202     -0.0384      0.0011      0.0019      0.0051
       106         0.0113      0.0357      0.0032      0.0014      0.0038
       107        -0.0268      0.0119     -0.0016      0.0009      0.0023
       108        -0.0008      0.0000      0.0424      0.0018      0.0049
       109        -0.0028      0.0015      0.0461      0.0021      0.0058
       110         0.0140      0.0231      0.0008      0.0007      0.0020
       111        -0.0344     -0.0274     -0.0052      0.0020      0.0053
       112        -0.0003     -0.0037      0.0138      0.0002      0.0006
       113        -0.0077     -0.0075     -0.0021      0.0001      0.0003
       114         0.0075      0.0058     -0.0051      0.0001      0.0003
       115         0.0338      0.0438      0.0005      0.0031      0.0082
       116        -0.0078     -0.0085     -0.0115      0.0003      0.0007
       117         0.0048     -0.0407      0.0015      0.0017      0.0045
       118         0.0169      0.0283     -0.0015      0.0011      0.0029
       119        -0.0116      0.0937      0.0032      0.0089      0.0237
       120        -0.0015     -0.0022     -0.0012      0.0000      0.0000
       121         0.0011     -0.0028     -0.0361      0.0013      0.0035
       122         0.0040      0.0384     -0.0032      0.0015      0.0040
       123        -0.0013     -0.0098      0.0002      0.0001      0.0003
       124         0.0027     -0.0838     -0.0034      0.0070      0.0186
       125        -0.0002     -0.0009      0.0258      0.0007      0.0018
       126         0.0430      0.0226      0.0049      0.0024      0.0063
       127         0.0126     -0.0273     -0.0020      0.0009      0.0024
       128         0.1311      0.0475      0.0013      0.0194      0.0511
       129        -0.1213     -0.0466     -0.0034      0.0169      0.0444
       130         0.0508      0.0402     -0.0018      0.0042      0.0110
       131        -0.0190     -0.0289     -0.0031      0.0012      0.0032
       132         0.0901      0.0020      0.0031      0.0081      0.0213
       133         0.0598      0.0120     -0.0019      0.0037      0.0097
       134        -0.0489      0.0590      0.0019      0.0059      0.0153
       135         0.0271     -0.0023      0.0055      0.0008      0.0020
       136        -0.0661     -0.0331     -0.0006      0.0055      0.0142
       137         0.0995      0.0497      0.0027      0.0124      0.0321
       138         0.0010     -0.0040     -0.0066      0.0001      0.0002
       139         0.0012      0.0002     -0.0094      0.0001      0.0002
       140         0.0044      0.0005     -0.0199      0.0004      0.0011
       141        -0.0160     -0.0044      0.0175      0.0006      0.0015
       142        -0.0172     -0.0648      0.0019      0.0045      0.0116
       143         0.0043     -0.0036      0.0657      0.0043      0.0112
       144        -0.0062     -0.0027     -0.0230      0.0006      0.0015
       145        -0.0487     -0.0126      0.0099      0.0026      0.0067
       146         0.0010     -0.0011     -0.0049      0.0000      0.0001
       147        -0.0095     -0.0602     -0.0052      0.0037      0.0096
       148         0.0183     -0.0070      0.0091      0.0005      0.0012
       149        -0.0035     -0.0111     -0.0038      0.0001      0.0004
       150         0.0174      0.0010      0.0039      0.0003      0.0008
 Ground to excited state transition magnetic dipole moments (Au):
       state          X           Y           Z
         1        -0.4082      0.0812     -0.0127
         2         0.0156      0.0045     -0.1833
         3         0.0229      0.0352     -1.0868
         4        -0.4489      0.1357      0.0045
         5         0.7822     -0.6382      0.0215
         6        -0.0316      0.0204      0.6588
         7        -0.1414     -0.0289      0.0409
         8         0.0344     -0.0492      0.4779
         9         0.0204     -0.0265     -0.6251
        10         0.5141     -0.7358     -0.0266
        11         0.0468      0.0038      1.1593
        12         0.8751     -0.7501     -0.0209
        13         0.0002      0.0078     -0.0570
        14        -0.0249     -0.2553     -0.0025
        15        -0.2830      0.3056      0.0079
        16         0.0157      0.0132      0.1903
        17        -0.0227      0.0915      0.0168
        18         0.0028      0.0219     -0.4094
        19         0.3523     -0.3042     -0.0018
        20         0.0184      0.0101      0.4517
        21        -0.1366     -0.0912      0.0014
        22        -0.0065     -0.0050     -0.1414
        23         0.0254      0.0110      0.0086
        24         0.0051      0.0008     -0.2139
        25        -0.1235      0.0213      0.0216
        26         0.1067     -0.0015      0.0116
        27        -0.0410     -0.0281      0.0147
        28         0.4051      0.1826      0.0108
        29         0.0257      0.0090      0.4035
        30        -0.0090     -0.0018     -0.1815
        31        -0.0123     -0.0065     -0.0330
        32         0.1473      0.0280      0.0004
        33         0.0036      0.0020      0.0390
        34        -0.0299     -0.0162     -0.0024
        35         0.0558      0.0153      0.3406
        36         0.1316      0.0252     -0.0223
        37        -0.0012      0.0035     -0.7861
        38        -0.0596     -0.0279     -0.0167
        39        -0.0942     -0.1398      0.0080
        40        -0.0052     -0.0054      0.0650
        41         0.1981      0.0517     -0.0093
        42         0.0781      0.1333     -0.0057
        43        -0.0121     -0.0024     -0.3076
        44         0.0137     -0.0173     -0.0106
        45         0.0393      0.0080      0.1744
        46         0.0504      0.0047      1.1022
        47        -0.0067      0.0128      0.0009
        48         0.0026      0.0096     -1.3500
        49        -0.0057     -0.0026      0.7390
        50        -0.0892      0.0091      0.0162
        51         0.0744      0.0125     -0.0160
        52         0.0593     -0.0095      0.3386
        53        -0.0606      0.0135     -0.3135
        54        -0.1727      0.0171      0.3450
        55         0.0428      0.0148      0.5285
        56        -0.1359     -0.0865      0.1283
        57         0.0190      0.0118      0.2048
        58         0.0020      0.0047     -0.1672
        59         0.1314      0.0681      0.0523
        60        -0.0297     -0.0240      0.3588
        61        -0.0032      0.0054     -0.1978
        62        -0.1118      0.0474      0.0165
        63        -0.0645     -0.0188     -0.1102
        64         0.0932      0.0621     -0.0429
        65        -0.0103     -0.0093      0.0134
        66        -0.0754     -0.0132      0.0113
        67         0.0213      0.0317      0.0105
        68         0.0018     -0.0038     -0.0928
        69        -0.0030     -0.0030     -0.0946
        70        -0.0808     -0.0455     -0.0006
        71        -0.0051     -0.0021      0.1879
        72         0.0085      0.0098     -0.2817
        73        -0.0040      0.0010      0.0838
        74        -0.0742     -0.0953      0.0263
        75         0.0109      0.0033     -0.1504
        76        -0.3760     -0.1735      0.0275
        77        -0.0231     -0.0140      0.1916
        78         0.4343      0.1802      0.0111
        79        -0.0950     -0.0503     -0.2252
        80         0.1645      0.0249      0.2513
        81         0.0616     -0.0028     -0.6598
        82        -0.1898     -0.1587      0.0644
        83        -0.2308     -0.0884     -0.0042
        84        -0.0633     -0.0135      0.5208
        85        -0.4541     -0.2014      0.0615
        86        -0.3629     -0.2550     -0.1242
        87         0.0477      0.0140     -1.4317
        88        -0.0029     -0.0066      0.3414
        89        -0.0116     -0.0064      0.3371
        90         0.2864      0.0216      0.0056
        91        -0.0204     -0.0031      0.3825
        92        -0.0245     -0.0163      0.5515
        93         0.0227      0.0401      0.0290
        94        -0.0045      0.0109      0.5775
        95         0.0471      0.0132     -0.0816
        96        -0.0005     -0.0060      0.0504
        97         0.0030      0.0024     -0.4128
        98         0.0195     -0.0048     -0.4295
        99         0.0010     -0.1295      0.0165
       100        -0.3641     -0.1602     -0.0229
       101         0.0045      0.0015      0.1294
       102        -0.1619      0.0085      0.0015
       103         0.0054     -0.0381     -0.0089
       104        -0.0278     -0.0379      0.3557
       105         0.1063      0.1457     -0.3702
       106         0.1474      0.2091      0.3181
       107        -0.0134     -0.0120     -0.2501
       108        -0.2749     -0.3985      0.0049
       109         0.2251     -0.0766     -0.0250
       110         0.0432     -0.0077      0.0823
       111         0.0187      0.0071     -0.2611
       112         0.1790      0.0962      0.0079
       113         0.1794     -0.1233     -0.2108
       114         0.4159     -0.3409      0.1169
       115        -0.0077     -0.0104      0.1021
       116        -0.0255     -0.0569     -0.0518
       117         0.0157      0.0109      0.0113
       118        -0.0118      0.0020     -0.1106
       119        -0.0087     -0.0151     -0.0088
       120         0.0325     -0.0146      0.0028
       121         0.1209      0.1560      0.0083
       122         0.0028     -0.0238     -0.0872
       123        -0.0449     -0.1521      0.0290
       124         0.0213     -0.0231     -0.2848
       125         0.0972     -0.1135      0.0048
       126        -0.0335      0.0074      0.1561
       127        -0.0016      0.0134     -0.2568
       128        -0.0062      0.0001      0.3124
       129         0.0100      0.0034     -0.3846
       130         0.0305     -0.0278      0.1518
       131         0.0800     -0.1216     -0.0908
       132        -0.0856      0.0869      0.2339
       133         0.1391     -0.1250      0.1693
       134        -0.0206     -0.0163      0.1319
       135         0.0046      0.0090      0.5494
       136         0.0554     -0.0117     -0.3455
       137         0.0142     -0.0071      0.4271
       138         0.0969     -0.0659      0.0352
       139        -0.0111     -0.0060     -0.0070
       140        -0.4716     -0.0711      0.0136
       141        -0.1204     -0.0314     -0.0793
       142        -0.0592     -0.0043     -0.1176
       143        -0.4011     -0.0308     -0.0030
       144        -0.0702     -0.0961     -0.0209
       145         0.0161     -0.0045     -0.1729
       146        -0.0074      0.0147      0.2129
       147         0.0270      0.0015     -0.0926
       148         0.0358     -0.0352      0.1260
       149         0.0130      0.0035     -0.0003
       150         0.0125      0.0150      0.1440
 Ground to excited state transition velocity quadrupole moments (Au):
       state          XX          YY          ZZ          XY          XZ          YZ
         1        -0.0001      0.0018      0.0001      0.0012      0.0035     -0.0161
         2         0.0072     -0.0263     -0.0024     -0.0013      0.0012      0.0023
         3         0.0394     -0.0693      0.0016     -0.0013      0.0012      0.0016
         4         0.0015     -0.0012     -0.0015     -0.0006      0.0066     -0.0232
         5         0.0003     -0.0049      0.0019     -0.0031      0.0199      0.0321
         6         0.0000     -0.0191      0.0061     -0.0300     -0.0008      0.0011
         7         0.0000     -0.0002      0.0001     -0.0014      0.0073     -0.0039
         8        -0.0122      0.0202      0.0038     -0.0053      0.0018      0.0017
         9         0.0072     -0.0168     -0.0029      0.0028      0.0006     -0.0035
        10        -0.0008      0.0030      0.0016      0.0017      0.0360      0.0071
        11        -0.0290     -0.0080      0.0077     -0.0427      0.0029      0.0013
        12         0.0025     -0.0010     -0.0031      0.0009      0.0351      0.0392
        13         0.0054     -0.0878      0.0071     -0.0378     -0.0005      0.0047
        14         0.0016     -0.0016     -0.0015     -0.0006      0.0283     -0.0143
        15        -0.0010      0.0039      0.0001      0.0016      0.0033      0.0016
        16         0.1289     -0.4253      0.0104     -0.2007      0.0019      0.0139
        17        -0.0055      0.0192      0.0002      0.0098     -0.0101      0.0042
        18         0.0345     -0.1084     -0.0004     -0.0559     -0.0003      0.0022
        19         0.0014     -0.0039      0.0000     -0.0019      0.0045      0.0102
        20         0.0107     -0.0229     -0.0014     -0.0200      0.0003      0.0016
        21         0.0006      0.0037      0.0025     -0.0001      0.0246      0.0183
        22        -0.0423      0.1152      0.0061      0.0678     -0.0018     -0.0059
        23         0.0008     -0.0117      0.0001     -0.0049     -0.0005      0.0016
        24        -0.0111      0.2384     -0.0337      0.1129      0.0014      0.0037
        25         0.0022     -0.0164      0.0012     -0.0096      0.0087     -0.0127
        26         0.0001     -0.0011     -0.0018      0.0013     -0.0352      0.0235
        27         0.0014     -0.0131      0.0019     -0.0074      0.0057     -0.0114
        28         0.0022     -0.0059     -0.0034     -0.0038     -0.0559      0.0692
        29         0.1261     -0.6823     -0.0221     -0.3349     -0.0010      0.0131
        30        -0.0607      0.3493      0.0186      0.1684      0.0016     -0.0075
        31        -0.0759     -0.1322      0.0453      0.0377     -0.0033     -0.0082
        32         0.0034     -0.0028     -0.0011     -0.0018      0.0545     -0.0476
        33         0.0509     -0.0120     -0.0546     -0.0301      0.0015      0.0003
        34         0.0022      0.0070     -0.0038      0.0018     -0.0325      0.0266
        35         0.0270     -0.7657      0.0966     -0.2554      0.0017      0.0330
        36        -0.0031      0.0540     -0.0047      0.0192     -0.0029      0.0159
        37        -0.1412      1.1727     -0.1128      0.5049     -0.0014     -0.0076
        38        -0.0032      0.0240      0.0001      0.0101      0.0120      0.0103
        39         0.0048     -0.0234     -0.0024     -0.0068     -0.0104      0.0704
        40         0.0032      0.0232     -0.0038     -0.0645      0.0000      0.0048
        41        -0.0086      0.0178      0.0070      0.0068     -0.1102      0.0916
        42        -0.0019     -0.0016      0.0043      0.0064     -0.0138     -0.0166
        43        -0.0962      0.4887      0.0569      0.2510      0.0031     -0.0033
        44        -0.0022      0.0163      0.0018      0.0096     -0.0188      0.0130
        45        -0.0030     -0.1529      0.0220     -0.1959     -0.0095      0.0275
        46         0.2734     -1.8921      0.0123     -0.8266     -0.0013      0.0458
        47         0.0075     -0.0174     -0.0024     -0.0002     -0.0966      0.0764
        48        -0.2415      2.0435     -0.0196      1.1045      0.0079     -0.0056
        49         0.1622     -1.1185     -0.0227     -0.6803     -0.0060     -0.0024
        50         0.0012     -0.0448      0.0033     -0.0149      0.0426     -0.0466
        51        -0.0018      0.0258     -0.0004      0.0163      0.0075      0.0614
        52        -0.0254     -0.6325      0.0646     -0.2799     -0.0173      0.0718
        53        -0.0027      0.6903     -0.0637      0.2418      0.0202     -0.0740
        54        -0.0130     -0.5729      0.0605     -0.2543      0.0301     -0.2237
        55        -0.0372     -0.3233      0.0511     -0.4185      0.0082      0.0709
        56        -0.0074     -0.0363      0.0099     -0.0734     -0.0458     -0.1698
        57         0.0084     -0.0665      0.0185      0.0558      0.0103      0.0298
        58         0.1131      0.3053      0.1965      0.0402      0.0002     -0.0081
        59         0.0233     -0.0880      0.0126     -0.0341      0.0340      0.1335
        60         0.1314     -0.5593      0.0529     -0.1783     -0.0102     -0.0123
        61        -0.0174     -0.0390     -0.0151     -0.0809      0.0028     -0.0165
        62        -0.0049     -0.0308      0.0139     -0.0165      0.0345     -0.0258
        63         0.0496      0.0692     -0.0356      0.0467     -0.0016     -0.0477
        64         0.0296     -0.0034     -0.0142      0.0161      0.0384      0.0820
        65         0.0586     -0.3071     -0.0127      0.0267     -0.0031      0.0037
        66        -0.0001     -0.0150      0.0029     -0.0067      0.1132      0.0860
        67         0.0091     -0.0193      0.0017     -0.0095     -0.0277      0.0295
        68        -0.0509      0.3240      0.0058      0.0619     -0.0055      0.0033
        69        -0.0650     -0.0535     -0.0871      0.0769     -0.0020      0.0014
        70        -0.0025     -0.0083      0.0045     -0.0016     -0.0092     -0.0457
        71         0.0355     -0.1545      0.0505     -0.1818      0.0023     -0.0038
        72        -0.0019      0.6627     -0.0446      0.3379     -0.0090     -0.0115
        73        -0.1715     -0.1620     -0.0353     -0.1913     -0.0023      0.0014
        74        -0.0038     -0.0545      0.0006     -0.0201      0.0502      0.0293
        75         0.0117      0.4813      0.0497      0.0437     -0.0017      0.0029
        76         0.0099     -0.0227      0.0049     -0.0174      0.1020     -0.1319
        77         0.0772     -0.4225      0.0447     -0.0445      0.0167      0.0209
        78         0.0153     -0.0338     -0.0038      0.0037     -0.1198      0.0032
        79        -0.0176      0.2868     -0.0039      0.1959      0.0247     -0.0837
        80         0.0421     -0.3161      0.0000     -0.1918     -0.1182     -0.0553
        81        -0.1251      0.7912     -0.0210      0.5448     -0.0185      0.0329
        82        -0.0028     -0.0698      0.0079     -0.0778      0.1346      0.0128
        83         0.0216     -0.0041      0.0154      0.0206      0.0449     -0.1016
        84         0.0112     -0.7651     -0.0075     -0.4378      0.0201     -0.0424
        85         0.0291     -0.1012      0.0096     -0.0471      0.2362     -0.2873
        86        -0.0566      0.2178     -0.0070      0.1097      0.1211     -0.2426
        87        -0.5987      2.4570     -0.0360      1.2179     -0.0005      0.0574
        88         0.0057     -0.2289      0.0255     -0.3559     -0.0098     -0.0043
        89         0.0996     -0.4642      0.0433     -0.2882      0.0000     -0.0075
        90         0.0131     -0.0134     -0.0028     -0.0020     -0.0229      0.2276
        91         0.1123     -0.3539      0.0431     -0.2837      0.0042     -0.0085
        92         0.1922     -0.8215      0.0261     -0.2678      0.0128     -0.0113
        93         0.0275     -0.0575      0.0075     -0.0285      0.0600      0.0805
        94         0.1549     -0.3533     -0.0222     -0.2643      0.0041     -0.0092
        95        -0.2417      0.5458      0.0676      0.0776     -0.0163      0.0307
        96        -0.0925      0.0971      0.0119     -0.0195      0.0071      0.0026
        97        -0.3367      0.2605      0.0008      0.1829     -0.0192      0.0064
        98         0.0943      0.0274     -0.0344      0.1733     -0.0046      0.0037
        99         0.0160      0.0138     -0.0167      0.0058     -0.2125     -0.2427
       100        -0.0024      0.0111     -0.0055      0.0152      0.0433     -0.0916
       101        -0.0755      0.0797      0.0333     -0.0123     -0.0026     -0.0043
       102         0.0140      0.0008     -0.0061      0.0018      0.0970     -0.0414
       103        -0.0087      0.0125      0.0078      0.0005      0.1136      0.0882
       104         0.0263     -0.1272      0.0356      0.0420      0.0337      0.0174
       105         0.0577      0.3034     -0.1335      0.1739     -0.1592     -0.0327
       106        -0.0300     -0.2685      0.1173     -0.1167     -0.2126     -0.0654
       107         0.1762     -0.0763      0.0202      0.4734      0.0069      0.0067
       108        -0.0006     -0.0191      0.0053     -0.0117      0.1376     -0.1136
       109         0.0020      0.0359      0.0038      0.0369     -0.1308      0.2320
       110         0.0067     -0.1763      0.0221     -0.1102      0.1515      0.2218
       111         0.1405      0.0318     -0.0414      0.3540      0.0099      0.0228
       112        -0.0062      0.0326     -0.0162     -0.0035     -0.0254      0.2175
       113         0.0907     -0.0715      0.0138      0.1594     -0.0932     -0.0777
       114        -0.0125     -0.0008     -0.0243     -0.0815     -0.2057     -0.1695
       115         0.0499     -0.4121     -0.0127     -0.1580     -0.0013     -0.0134
       116         0.0139      0.0165     -0.0003      0.0236      0.0245     -0.0190
       117         0.0239     -0.2227      0.0437     -0.0772      0.0009      0.0230
       118        -0.0116      0.1195     -0.0016      0.0322      0.0061     -0.0050
       119        -0.2176     -0.1965      0.0803      0.1071     -0.0109     -0.0223
       120         0.0026      0.0138     -0.0047     -0.0077     -0.0086     -0.0346
       121        -0.0137      0.0873     -0.0033      0.0074     -0.1670      0.1816
       122         0.0571     -0.7508      0.0561     -0.2191     -0.0129      0.0607
       123        -0.0077      0.1729     -0.0164      0.0434      0.0659      0.1740
       124        -0.1797      0.6561      0.0120      0.1959      0.0291      0.0211
       125        -0.0011      0.0273     -0.0058      0.0127     -0.0032      0.2262
       126        -0.0779     -0.1749      0.0739     -0.1957     -0.0032     -0.0327
       127         0.1181     -0.2451      0.0036      0.2261     -0.0119     -0.0018
       128         0.3453     -0.6621     -0.0856      0.0542      0.0100      0.0034
       129         0.0187      0.5461      0.1107      0.7498     -0.0015      0.0135
       130        -0.0252     -0.7544      0.1022     -0.1160      0.0289      0.0352
       131        -0.0037      0.2456     -0.0024      0.0984      0.1534      0.1472
       132         0.0671     -0.4429     -0.0106     -0.1516     -0.1121     -0.1069
       133         0.0557     -0.3282     -0.0065     -0.1320      0.1842      0.1187
       134         0.1663     -0.0311     -0.0557      0.0411      0.0117     -0.0108
       135         0.2100     -0.8993     -0.0057     -0.4609     -0.0076     -0.0003
       136        -0.0363      0.4788     -0.0177      0.2805     -0.0178      0.0361
       137         0.0104     -0.5412      0.0309     -0.3312     -0.0172     -0.0115
       138         0.0353     -0.0824     -0.0044     -0.0313     -0.0461      0.0417
       139        -0.0126      0.0189      0.0026      0.0076      0.0146     -0.1478
       140         0.0043     -0.0473      0.0009     -0.0031      0.1505     -0.2392
       141        -0.0418      0.1398      0.0019      0.0827     -0.0041     -0.0563
       142         0.0986      0.1769     -0.0292      0.0147     -0.0307     -0.0470
       143         0.0348     -0.0311     -0.0211     -0.0210     -0.0293     -0.3822
       144         0.0558     -0.0466     -0.0068      0.0106      0.1056      0.0178
       145         0.4645     -0.3101     -0.0805      0.0954      0.0791      0.0190
       146        -0.1419      0.0314     -0.0147     -0.1791     -0.0830     -0.0191
       147        -0.1053      0.3624      0.0723      0.1002     -0.0242      0.0317
       148        -0.1895      0.1084      0.0266     -0.1228      0.2438      0.0798
       149         0.0089      0.0733     -0.0073      0.0181      0.0077     -0.0606
       150         0.0664     -0.1113     -0.0529     -0.1546      0.0087      0.0242
 <0|del|b> * <b|rxdel|0> + <0|del|b> * <b|delr+rdel|0>
 Rotatory Strengths (R) in cgs (10**-40 erg-esu-cm/Gauss)
       state          XX          YY          ZZ    R(velocity)    E-M Angle
         1         0.1870     -0.0737      0.5654      0.2262       90.00
         2        -0.7916     -0.1829     -1.2281     -0.7342       91.68
         3        -6.7489     -1.0796     -6.6091     -4.8125       92.17
         4        -0.5476      0.2738     -0.2397     -0.1712       90.00
         5         7.1469     -0.7435      6.6383      4.3472       70.12
         6        -1.8725      0.7104     -1.9972     -1.0531       91.23
         7        -0.0190     -0.2591      0.3901      0.0374       90.00
         8         4.8807      0.4403      3.5261      2.9490       83.52
         9        -5.0839      0.1816     -4.2994     -3.0672       92.29
        10        -3.4823     -0.3304     -2.8855     -2.2328      107.27
        11         0.8865      1.0645     -0.7070      0.4146       89.71
        12         1.7116     -0.0868      1.5736      1.0662       65.42
        13        -1.6322     -0.1351     -1.2268     -0.9981       98.22
        14        -0.3071      0.0782     -0.2622     -0.1637       90.00
        15         1.1314     -0.1144      1.0196      0.6789       51.63
        16        -5.9227     -0.0294     -7.9702     -4.6408       93.97
        17         1.8735     -0.0131      1.4015      1.0873       19.18
        18        -2.0231     -0.3560     -1.5462     -1.3084       93.82
        19         1.8743     -0.1713      1.6721      1.1250       60.38
        20        -0.8420     -0.1190     -0.9850     -0.6487       91.44
        21         1.1368      0.0980      0.7311      0.6553       73.58
        22        -0.3273     -0.0093     -0.8931     -0.4099       91.92
        23        -0.0335     -0.0967      0.0075     -0.0409       90.00
        24         0.2060      0.2993     -0.1733      0.1107       90.00
        25        -0.1025      0.2527     -0.1364      0.0046       90.00
        26        -0.3433     -0.4950     -0.1258     -0.3213      100.55
        27         0.2429      0.2810      0.0982      0.2074       63.71
        28        -2.0904     -0.3130     -0.7200     -1.0411       94.57
        29        -3.0862      0.7886     -3.7643     -2.0206       91.22
        30        -0.5453      0.2102     -0.1037     -0.1463       90.38
        31        -0.8892     -0.2011     -2.8139     -1.3014      101.15
        32         0.0888     -0.0244     -0.3746     -0.1034       90.00
        33        -0.0106     -0.0008     -0.1140     -0.0418       90.00
        34         0.0767      0.0022     -0.3298     -0.0836       90.00
        35        -6.9740    -12.1675    -13.5517    -10.8977       94.65
        36         0.9457      1.3907      2.2136      1.5166       64.15
        37         2.4028      9.3674      0.6330      4.1344       85.20
        38        -0.2456     -0.6128     -0.2075     -0.3553      114.34
        39         0.6828     -0.6372      1.4504      0.4987       84.83
        40         0.0213     -0.1513     -0.0803     -0.0701       90.00
        41        -0.4195      0.0960      0.3151     -0.0028       90.00
        42        -0.1676     -0.8296     -0.4614     -0.4862       95.09
        43         0.3047      2.0041     -0.0565      0.7507       78.42
        44         0.0066      0.1445      0.0249      0.0586       90.00
        45        -6.2017    -11.0588     -1.5431     -6.2679       97.69
        46         0.6943    -10.2319     -3.2642     -4.2673       90.56
        47        -0.2837     -0.0909      0.2991     -0.0252       90.00
        48         2.8357     30.3634     -1.5449     10.5514       85.92
        49         0.8630     15.4173     -0.4108      5.2899       83.85
        50        -0.1273      0.4635      0.1507      0.1623       84.00
        51        -0.0310      0.6908     -0.0889      0.1903       78.60
        52         0.9204     14.8250     -3.8447      3.9669       82.86
        53         1.0115      8.6347     -4.9323      1.5713       86.89
        54        -0.9389    -25.0057      8.3353     -5.8698      100.68
        55        -0.1431     -2.1058      0.8672     -0.4606       90.95
        56         1.0843      5.1530     -2.1784      1.3530       74.84
        57        -0.8541     -1.9712      1.6042     -0.4070       92.60
        58        -0.0149      0.0950      0.2567      0.1123       89.31
        59         0.6058     -2.3874      2.6417      0.2867       84.77
        60        -0.8705      7.2153     -5.0224      0.4408       89.44
        61        -0.5239     -3.1215      1.3322     -0.7711       91.92
        62         0.1889      1.5479      2.6134      1.4501       54.77
        63         0.6985    -16.2749     -0.6986     -5.4250      114.47
        64        -0.1292     13.6229     -2.4564      3.6791       55.11
        65        -0.2316      0.4201      0.3797      0.1894       79.25
        66         0.1740      0.0469     -0.2589     -0.0126       90.00
        67         0.0467      0.3231     -0.0504      0.1065       90.00
        68        -0.0809     -0.1640      0.5221      0.0924       90.00
        69        -0.0072      0.0809      0.0982      0.0573       90.00
        70        -0.0111      0.0592     -0.0134      0.0116       90.00
        71        -0.0816     -0.1253     -0.0499     -0.0856       90.00
        72        -0.3930      1.4098      1.3720      0.7963       86.55
        73         0.0614      0.1624      0.3048      0.1762       87.14
        74        -1.5743      0.1077     -1.0844     -0.8503      134.59
        75        -0.4292     -0.0013     -0.1036     -0.1780       91.26
        76        -0.3264     -5.8364     -2.3424     -2.8351      114.68
        77         0.5811      1.3836     -1.8187      0.0487       90.00
        78         0.1810     -0.8271     -0.4974     -0.3812       92.55
        79         5.7984     19.1383      2.2580      9.0649       50.71
        80         8.2705     -7.1980      5.3878      2.1534       83.42
        81        -3.0791     -9.3148      0.9540     -3.8133       92.04
        82        -8.5088      3.3603     -2.7613     -2.6366      109.30
        83         1.5648      0.7369      1.0342      1.1119       83.05
        84        -3.2360     -5.3280     -2.1626     -3.5755       93.14
        85        -8.2460    -13.4596     -2.0413     -7.9156      147.08
        86        11.7251     23.5482      7.8904     14.3879       11.11
        87        -2.9162     -4.2389     -1.7440     -2.9664       90.34
        88         0.3077     -0.2196     -1.4766     -0.4629       90.97
        89        -0.4540     -0.4111     -0.8906     -0.5852       91.24
        90        -0.0138      0.9093      0.1551      0.3502       88.42
        91        -0.2002      2.4406     -0.8346      0.4686       89.30
        92         2.4987      1.8490      0.2437      1.5305       86.30
        93        -0.2224      1.2340      0.4966      0.5027       28.63
        94        -0.0447     -3.3286      1.5258     -0.6158       90.52
        95        -1.5149    -10.5210     -2.2743     -4.7700      118.45
        96         0.3262      0.7848      0.0571      0.3894       57.19
        97         1.2006      1.3197     -0.3524      0.7226       86.29
        98        -2.0459     -4.4896      0.3731     -2.0541      108.36
        99         0.2014      0.1432      0.3244      0.2230       78.32
       100         1.3732      1.2745     -0.3216      0.7754       87.57
       101         0.1016      0.1629      0.3788      0.2144       86.69
       102         0.2365      0.6280      0.1523      0.3389       78.12
       103         0.4717      0.0406     -0.2431      0.0898       90.00
       104        -1.6580     -0.3417      2.5658      0.1887       89.22
       105       -17.1942     -3.0442     -3.3065     -7.8483      117.19
       106        22.6202      3.3316      3.2963      9.7494       48.61
       107        -0.8370      1.9187      0.6840      0.5886       85.21
       108        -0.4378      1.4323      0.1634      0.3860       88.87
       109         0.8986     -5.8992     -0.4121     -1.8042       99.84
       110        -5.2763      5.5311      1.1603      0.4717       78.66
       111        -0.5779      2.5194     -0.4672      0.4914       87.45
       112        -0.5612      0.0279     -0.3571     -0.2968       96.15
       113         0.4709     -0.0402     -0.5142     -0.0279       90.00
       114        -1.3731      1.1965      1.7073      0.5103       84.78
       115        -0.6069     -0.8224     -0.4513     -0.6269       96.69
       116         1.4389      1.7155      0.4625      1.2056       14.46
       117        -0.7162      0.4539     -0.7273     -0.3298      112.57
       118         0.0035     -0.0996      0.1611      0.0217       90.00
       119        -0.1048     -0.0193     -3.6538     -1.2593      136.59
       120         0.0275     -0.0139     -0.0685     -0.0183       90.00
       121        -2.0560      0.4365     -0.0535     -0.5577       94.76
       122         0.7830     -0.2332     -2.3019     -0.5840      100.25
       123         3.0193     -0.2455      1.5925      1.4555       12.51
       124         6.5516      2.4648     -0.7047      2.7706       82.91
       125         0.7715     -0.3716      0.1809      0.1936       86.91
       126         0.0628     -1.5626      0.0877     -0.4707       93.71
       127        -0.8782      1.2941     -0.0545      0.1205       89.04
       128         0.0020     -0.0510     -1.0857     -0.3782       90.54
       129        -2.0442      1.3856      0.4660     -0.0642       90.00
       130        -3.2602      3.9537     -0.2696      0.1413       89.14
       131        11.0277     -5.1899      0.4936      2.1105       67.53
       132         0.8954    -22.4089      2.5999     -6.3045      106.66
       133        -5.2553     20.5701      2.6814      5.9988       65.07
       134        -1.8295      2.3553      0.2799      0.2686       88.38
       135         0.6163      7.7976      0.1808      2.8649       78.20
       136        -0.2255     -7.8396     -0.4117     -2.8256       96.83
       137         1.0509      3.2010      1.8648      2.0389       87.32
       138         0.0724     -0.4072      0.6899      0.1184       82.19
       139        -0.0133     -0.0769      0.2318      0.0472       90.00
       140        -0.4329     -4.7491     -1.3515     -2.1778      104.22
       141         0.2450     -0.0125      1.6159      0.6161       79.07
       142        -2.6109      2.1492      3.3808      0.9731       83.05
       143        -2.1370     -2.9349      0.1853     -1.6289       93.88
       144         1.0692      1.4294      0.7103      1.0696       65.94
       145         0.3851     -5.9175     -1.0771     -2.2032      105.87
       146        -0.3718     -2.6314      0.1198     -0.9611      167.06
       147        -2.1470      0.6114      1.9085      0.1243       88.66
       148         2.6677      5.9224     -3.0568      1.8444       45.81
       149        -0.0280      0.3163     -0.5120     -0.0745       90.00
       150        -0.0473      2.4373     -0.2452      0.7149       72.20
 1/2[<0|r|b>*<b|rxdel|0> + (<0|rxdel|b>*<b|r|0>)*]
 Rotatory Strengths (R) in cgs (10**-40 erg-esu-cm/Gauss)
       state          XX          YY          ZZ     R(length)
         1         0.1948      0.7762     -0.4655      0.1685
         2        -0.1133     -1.8775     -0.1939     -0.7283
         3        -0.4848    -12.5089     -1.5076     -4.8338
         4         0.6152     -1.0657     -0.1023     -0.1843
         5        -0.9106     14.4112     -0.6455      4.2850
         6         0.4178     -4.5277      1.1010     -1.0030
         7         0.3661      0.6218     -0.7574      0.0768
         8        -0.7943      7.9098      1.4943      2.8699
         9         0.7646     -9.8629     -0.2639     -3.1207
        10         0.2222     -5.8245     -0.6118     -2.0714
        11        -0.0055     -0.8098      2.0700      0.4183
        12        -0.1517      3.3214     -0.1329      1.0123
        13        -0.0065     -2.8423     -0.1630     -1.0039
        14         0.0649     -0.5952      0.0614     -0.1563
        15        -0.2577      2.2813     -0.0036      0.6734
        16        -1.6772    -13.7889      1.4774     -4.6629
        17        -0.0809      3.2274      0.0877      1.0781
        18        -0.0368     -3.0556     -0.8128     -1.3017
        19        -0.3333      3.7747     -0.0110      1.1435
        20        -0.2265     -1.7102     -0.0467     -0.6611
        21         0.1365      1.7696      0.0513      0.6525
        22        -0.2498     -1.3027      0.3268     -0.4086
        23         0.0248     -0.0086     -0.1373     -0.0404
        24        -0.2709     -0.0952      0.6964      0.1101
        25         0.3626     -0.4239      0.1037      0.0141
        26        -0.4112      0.0024     -0.5603     -0.3230
        27        -0.0030      0.2512      0.3875      0.2119
        28         0.4513     -2.7434     -0.9804     -1.0908
        29        -4.0660     -6.2346      4.2349     -2.0219
        30        -0.8053     -0.6169      0.9936     -0.1429
        31        -0.3444     -3.6768      0.0337     -1.3292
        32        -0.1156     -0.2101      0.0043     -0.1072
        33        -0.0407     -0.1105      0.0154     -0.0453
        34        -0.1136     -0.1480      0.0072     -0.0848
        35       -20.0989    -16.9724      4.4062    -10.8884
        36         3.2567      1.7590     -0.4705      1.5151
        37        -0.2001      0.2866     12.3400      4.1421
        38        -0.2741     -0.1703     -0.6344     -0.3596
        39         0.6665      1.6273     -0.7333      0.5202
        40        -0.0882      0.0385     -0.1369     -0.0622
        41         0.6785     -0.2344     -0.4672     -0.0077
        42        -0.4605     -0.3670     -0.5823     -0.4699
        43        -0.0861      0.0816      2.2615      0.7523
        44        -0.0114      0.0294      0.1216      0.0465
        45       -13.6322     -5.6055      0.6104     -6.2091
        46       -36.5445     -4.4953     27.9902     -4.3499
        47         0.0145     -0.0690     -0.0277     -0.0274
        48         0.4937     -2.6211     34.1783     10.6837
        49         0.7845     -0.4038     15.4445      5.2751
        50        -0.4046      0.0866      0.7995      0.1605
        51         0.1183     -0.1279      0.5289      0.1731
        52        11.5996     -1.8421      1.8386      3.8654
        53         6.6850     -3.3251      1.5380      1.6326
        54       -23.8489      3.4521      2.8907     -5.8354
        55         2.5123      2.1396     -6.0737     -0.4739
        56        -1.3466     -2.9949      8.4236      1.3607
        57        -1.1191      1.3395     -1.4700     -0.4165
        58         0.2156     -0.6006      0.7126      0.1092
        59        -1.0682      3.5933     -1.4617      0.3544
        60         3.5080     -8.6954      6.0829      0.2985
        61        -0.9643     -0.9659     -0.3464     -0.7589
        62         3.6117      1.4247     -0.7469      1.4298
        63       -16.7351      2.8361     -1.6783     -5.1925
        64        12.8057     -4.0639      1.7669      3.5029
        65         1.3452     -0.8230      0.0229      0.1817
        66        -0.1331      0.0378      0.0539     -0.0138
        67         0.2737      0.0588     -0.0203      0.1040
        68        -0.1396      0.3946      0.0633      0.1061
        69         0.2018     -0.0604      0.0543      0.0652
        70         0.0606     -0.0371      0.0027      0.0087
        71        -0.3973     -0.0879      0.2746     -0.0702
        72         1.1491     -0.2572      1.4306      0.7742
        73         0.4891      0.0423      0.0045      0.1786
        74        -0.8539     -2.1441      0.3304     -0.8892
        75        -0.0238     -0.5211     -0.0135     -0.1861
        76        -7.2064     -0.0987     -1.2196     -2.8416
        77        -1.9278     -0.2923      2.4882      0.0894
        78        -1.4117      0.6958     -0.5601     -0.4253
        79         9.1200      6.8033     10.8460      8.9231
        80        18.2208      3.4916    -13.3769      2.7785
        81       -15.5394      1.1636      0.2656     -4.7034
        82        -4.1349     -8.6752      5.6805     -2.3766
        83         2.7827      0.9095     -0.4710      1.0737
        84       -17.8798     -3.3271     10.9215     -3.4284
        85       -14.5547     -7.4837     -1.9370     -7.9918
        86        22.9826     15.7819      4.4039     14.3895
        87       -33.3873    -10.7965     35.3605     -2.9411
        88        -0.4416     -1.3443      0.3867     -0.4664
        89        -1.9376     -1.1252      1.3120     -0.5836
        90         1.6197      0.2105     -0.7383      0.3640
        91        -3.4685     -0.7821      5.7258      0.4918
        92         0.0597      2.1263      2.5986      1.5948
        93         0.4918      0.9270      0.2761      0.5650
        94        -1.5103      1.0281     -1.3713     -0.6178
        95       -14.3591     -1.4109      1.0781     -4.8973
        96         0.0193     -0.0262      1.1078      0.3670
        97        -0.1943      0.1238      2.1628      0.6975
        98         0.5367      0.1483     -6.7970     -2.0374
        99        -0.0005      0.2626      0.4933      0.2518
       100        -2.1568      1.2977      3.1626      0.7678
       101         0.3946     -0.0159      0.3038      0.2275
       102         0.9913     -0.0352      0.0400      0.3321
       103         0.0008      0.2317      0.0253      0.0859
       104         3.3497     -0.5966     -2.1871      0.1886
       105        -6.6369    -16.4002     -1.2282     -8.0884
       106         5.0986     22.0438      2.9804     10.0409
       107         1.0603     -0.4270      1.1260      0.5864
       108         0.5661     -0.1065      0.6088      0.3561
       109        -1.9147     -0.3324     -3.2653     -1.8375
       110         1.7483     -0.5134      0.1766      0.4705
       111        -1.9209     -0.6100      3.9609      0.4767
       112        -0.1478     -1.0688      0.3024     -0.3047
       113        -4.3092      2.9079      1.3977     -0.0012
       114         9.2028     -5.9449     -1.9787      0.4264
       115        -0.7461     -1.2673      0.1029     -0.6368
       116         0.5609      1.3888      1.8588      1.2695
       117         0.2546     -1.2976      0.0514     -0.3305
       118        -0.5810      0.1651      0.4773      0.0205
       119         0.3089     -4.0893     -0.0822     -1.2875
       120        -0.1286      0.0955     -0.0141     -0.0157
       121         0.3481     -1.2834     -0.8313     -0.5889
       122         0.0381     -2.6984      0.7878     -0.6242
       123         0.1842      4.3994     -0.0172      1.5221
       124         0.0956      5.4029      2.8102      2.7695
       125        -0.0666      0.2825      0.3474      0.1878
       126        -3.8574      0.4602      2.1652     -0.4107
       127        -0.0563     -0.9918      1.4430      0.1316
       128        -2.2573      0.0115      1.1170     -0.3763
       129        -3.3970     -0.4477      3.5368     -0.1026
       130         4.3004     -3.1562     -0.7987      0.1152
       131        -4.2983     10.0035      0.8331      2.1794
       132       -21.3828      0.3713      2.1370     -6.2915
       133        23.1354     -4.1587     -1.1159      5.9536
       134         2.7771     -2.8107      0.7889      0.2518
       135         0.3573     -0.0842      8.5332      2.9355
       136       -10.1582      1.0868     -0.5625     -3.2113
       137         3.9158     -0.9842      3.9135      2.2817
       138         0.2950      0.7565     -0.6151      0.1455
       139        -0.0385     -0.0028      0.1663      0.0417
       140        -5.6688     -0.1008     -0.7406     -2.1701
       141         5.4180      0.3932     -3.5957      0.7385
       142         2.8546      0.7645     -0.5201      1.0330
       143        -4.7734      0.3151     -0.5475     -1.6686
       144         1.1798      0.7214      1.1039      1.0017
       145        -2.1273      0.1559     -4.4287     -2.1334
       146        -0.0053     -0.0281     -2.7483     -0.9272
       147        -0.7416     -0.2509      1.3514      0.1197
       148         1.7493      0.6582      3.1526      1.8534
       149        -0.1209     -0.1073      0.0015     -0.0756
       150         0.5889      0.0220      1.2328      0.6145
  1/2[<0|del|b>*<b|r|0> + (<0|r|b>*<b|del|0>)*] (Au)
       state          X           Y           Z        Dip. S.   Osc.(frdel)
         1        -0.0000     -0.0000     -0.0002      0.0002      0.0001
         2        -0.0000     -0.0254     -0.0000      0.0254      0.0169
         3        -0.0001     -0.0219     -0.0000      0.0220      0.0147
         4        -0.0000     -0.0000     -0.0001      0.0001      0.0001
         5        -0.0000     -0.0001     -0.0002      0.0003      0.0002
         6        -0.0000     -0.0091     -0.0000      0.0091      0.0061
         7        -0.0000     -0.0001     -0.0001      0.0002      0.0001
         8        -0.0001     -0.0050     -0.0000      0.0051      0.0034
         9        -0.0003     -0.0267     -0.0000      0.0269      0.0180
        10        -0.0000     -0.0000     -0.0001      0.0001      0.0001
        11         0.0000     -0.0094     -0.0000      0.0094      0.0063
        12        -0.0000     -0.0000     -0.0000      0.0000      0.0000
        13        -0.0004     -0.0309     -0.0000      0.0314      0.0209
        14        -0.0000     -0.0000     -0.0002      0.0002      0.0001
        15        -0.0000     -0.0000      0.0000      0.0000      0.0000
        16        -0.0029     -0.2829     -0.0000      0.2858      0.1905
        17        -0.0000     -0.0003     -0.0000      0.0003      0.0002
        18        -0.0000     -0.0053     -0.0000      0.0053      0.0035
        19        -0.0000     -0.0000     -0.0000      0.0001      0.0000
        20        -0.0000     -0.0080     -0.0000      0.0080      0.0053
        21        -0.0000     -0.0001     -0.0004      0.0005      0.0003
        22        -0.0004     -0.0194     -0.0000      0.0198      0.0132
        23        -0.0000     -0.0000     -0.0001      0.0001      0.0001
        24        -0.0009     -0.0050     -0.0000      0.0059      0.0039
        25        -0.0000     -0.0001     -0.0000      0.0001      0.0001
        26        -0.0000     -0.0000     -0.0008      0.0008      0.0005
        27        -0.0000     -0.0000     -0.0002      0.0002      0.0002
        28        -0.0000     -0.0001     -0.0026      0.0027      0.0018
        29        -0.0084     -0.1580     -0.0000      0.1664      0.1110
        30        -0.0027     -0.0409     -0.0000      0.0436      0.0291
        31        -0.0002     -0.1088     -0.0000      0.1090      0.0727
        32        -0.0000     -0.0000     -0.0000      0.0001      0.0000
        33        -0.0000     -0.0011     -0.0000      0.0012      0.0008
        34        -0.0000     -0.0000     -0.0000      0.0000      0.0000
        35        -0.0474     -0.4512     -0.0001      0.4988      0.3325
        36        -0.0002     -0.0018     -0.0002      0.0022      0.0014
        37        -0.0105     -0.0025     -0.0001      0.0131      0.0088
        38        -0.0000     -0.0000     -0.0005      0.0006      0.0004
        39        -0.0000     -0.0001     -0.0034      0.0035      0.0023
        40        -0.0001     -0.0000     -0.0000      0.0002      0.0001
        41        -0.0000     -0.0000     -0.0010      0.0010      0.0007
        42        -0.0000     -0.0000     -0.0042      0.0042      0.0028
        43        -0.0000     -0.0005     -0.0000      0.0005      0.0003
        44        -0.0000     -0.0000     -0.0001      0.0001      0.0000
        45        -0.0480     -0.1938     -0.0000      0.2418      0.1612
        46        -0.2101     -0.3589     -0.0003      0.5693      0.3795
        47        -0.0000     -0.0000     -0.0003      0.0003      0.0002
        48        -0.0150     -0.0294     -0.0003      0.0447      0.0298
        49        -0.0076     -0.0091     -0.0002      0.0169      0.0112
        50        -0.0000     -0.0000     -0.0010      0.0011      0.0007
        51        -0.0000     -0.0000     -0.0005      0.0005      0.0004
        52        -0.0161     -0.0155     -0.0000      0.0316      0.0211
        53        -0.0049     -0.0252     -0.0000      0.0302      0.0201
        54        -0.0079     -0.0169     -0.0000      0.0248      0.0165
        55        -0.0014     -0.0087     -0.0001      0.0102      0.0068
        56        -0.0000     -0.0005     -0.0018      0.0024      0.0016
        57        -0.0015     -0.0056     -0.0000      0.0070      0.0047
        58        -0.0051     -0.0067     -0.0000      0.0118      0.0079
        59        -0.0000     -0.0012     -0.0004      0.0015      0.0010
        60        -0.0060     -0.0548     -0.0001      0.0610      0.0407
        61        -0.0397     -0.0130     -0.0000      0.0527      0.0351
        62        -0.0005     -0.0004     -0.0008      0.0017      0.0011
        63        -0.0295     -0.0098     -0.0001      0.0394      0.0263
        64        -0.0083     -0.0018     -0.0008      0.0109      0.0073
        65        -0.0075     -0.0033     -0.0000      0.0108      0.0072
        66        -0.0000     -0.0000     -0.0000      0.0000      0.0000
        67        -0.0001     -0.0000     -0.0000      0.0001      0.0000
        68        -0.0027     -0.0046     -0.0000      0.0073      0.0048
        69        -0.0019     -0.0002     -0.0000      0.0021      0.0014
        70        -0.0000     -0.0000     -0.0000      0.0000      0.0000
        71        -0.0028     -0.0007     -0.0000      0.0036      0.0024
        72        -0.0083     -0.0003     -0.0000      0.0086      0.0057
        73        -0.0065     -0.0007     -0.0000      0.0072      0.0048
        74        -0.0001     -0.0002     -0.0001      0.0004      0.0002
        75         0.0000     -0.0113     -0.0000      0.0113      0.0075
        76        -0.0002     -0.0000     -0.0009      0.0011      0.0007
        77        -0.0032     -0.0002     -0.0001      0.0035      0.0023
        78        -0.0000     -0.0000     -0.0013      0.0013      0.0008
        79        -0.0041     -0.0083     -0.0011      0.0136      0.0091
        80        -0.0055     -0.0090     -0.0014      0.0160      0.0106
        81        -0.0282     -0.0803     -0.0000      0.1085      0.0724
        82        -0.0002     -0.0014     -0.0030      0.0046      0.0030
        83        -0.0001     -0.0000     -0.0057      0.0058      0.0039
        84        -0.0369     -0.0275     -0.0002      0.0646      0.0430
        85        -0.0005     -0.0006     -0.0004      0.0015      0.0010
        86        -0.0019     -0.0018     -0.0006      0.0043      0.0028
        87        -0.2290     -0.2751     -0.0003      0.5044      0.3362
        88        -0.0104     -0.0186     -0.0000      0.0289      0.0193
        89        -0.0132     -0.0141     -0.0000      0.0273      0.0182
        90        -0.0000     -0.0000     -0.0082      0.0083      0.0055
        91        -0.0132     -0.0306     -0.0001      0.0439      0.0293
        92        -0.0000     -0.0079     -0.0000      0.0079      0.0053
        93        -0.0002     -0.0002     -0.0000      0.0005      0.0003
        94        -0.0537     -0.0045     -0.0000      0.0582      0.0388
        95        -0.0434     -0.0054     -0.0001      0.0489      0.0326
        96        -0.0006     -0.0000     -0.0002      0.0009      0.0006
        97        -0.0019     -0.0013     -0.0000      0.0032      0.0021
        98        -0.0004     -0.0005     -0.0001      0.0010      0.0007
        99        -0.0000     -0.0000     -0.0004      0.0004      0.0002
       100        -0.0000     -0.0000     -0.0092      0.0092      0.0062
       101        -0.0036     -0.0001     -0.0000      0.0037      0.0025
       102        -0.0000     -0.0000     -0.0004      0.0004      0.0003
       103        -0.0000     -0.0000     -0.0000      0.0000      0.0000
       104        -0.0068     -0.0001     -0.0000      0.0069      0.0046
       105        -0.0018     -0.0061     -0.0000      0.0079      0.0053
       106        -0.0006     -0.0053     -0.0000      0.0059      0.0040
       107        -0.0030     -0.0006     -0.0000      0.0036      0.0024
       108        -0.0000     -0.0000     -0.0074      0.0074      0.0050
       109        -0.0000     -0.0000     -0.0085      0.0086      0.0057
       110        -0.0008     -0.0022     -0.0000      0.0030      0.0020
       111        -0.0050     -0.0033     -0.0001      0.0084      0.0056
       112        -0.0000     -0.0001     -0.0007      0.0008      0.0005
       113        -0.0003     -0.0003     -0.0000      0.0005      0.0004
       114        -0.0002     -0.0001     -0.0001      0.0005      0.0003
       115        -0.0046     -0.0076     -0.0000      0.0122      0.0081
       116        -0.0002     -0.0003     -0.0006      0.0011      0.0007
       117        -0.0001     -0.0069     -0.0000      0.0070      0.0047
       118        -0.0012     -0.0033     -0.0000      0.0045      0.0030
       119        -0.0006     -0.0359     -0.0000      0.0365      0.0244
       120        -0.0000     -0.0000     -0.0000      0.0000      0.0000
       121        -0.0000     -0.0000     -0.0051      0.0052      0.0034
       122        -0.0001     -0.0062     -0.0000      0.0063      0.0042
       123        -0.0000     -0.0004      0.0000      0.0004      0.0003
       124        -0.0000     -0.0277     -0.0000      0.0278      0.0185
       125        -0.0000     -0.0000     -0.0026      0.0026      0.0017
       126        -0.0070     -0.0020     -0.0001      0.0091      0.0060
       127        -0.0006     -0.0029     -0.0000      0.0035      0.0023
       128        -0.0675     -0.0089     -0.0000      0.0764      0.0509
       129        -0.0582     -0.0087     -0.0000      0.0669      0.0446
       130        -0.0101     -0.0065     -0.0000      0.0166      0.0111
       131        -0.0014     -0.0034     -0.0000      0.0049      0.0032
       132        -0.0318     -0.0000     -0.0000      0.0319      0.0213
       133        -0.0141     -0.0006     -0.0000      0.0146      0.0098
       134        -0.0093     -0.0143     -0.0000      0.0237      0.0158
       135        -0.0030     -0.0000     -0.0001      0.0031      0.0021
       136        -0.0171     -0.0043      0.0000      0.0215      0.0143
       137        -0.0388     -0.0098     -0.0000      0.0487      0.0324
       138        -0.0000     -0.0001     -0.0002      0.0002      0.0002
       139        -0.0000     -0.0000     -0.0003      0.0003      0.0002
       140        -0.0001     -0.0000     -0.0015      0.0016      0.0011
       141        -0.0010     -0.0001     -0.0011      0.0022      0.0015
       142        -0.0012     -0.0164     -0.0000      0.0176      0.0117
       143        -0.0001     -0.0001     -0.0170      0.0172      0.0114
       144        -0.0001     -0.0000     -0.0017      0.0019      0.0013
       145        -0.0091     -0.0006     -0.0004      0.0101      0.0067
       146        -0.0000     -0.0000     -0.0001      0.0001      0.0001
       147        -0.0004     -0.0142     -0.0001      0.0147      0.0098
       148        -0.0013     -0.0002     -0.0003      0.0018      0.0012
       149        -0.0000     -0.0005     -0.0000      0.0006      0.0004
       150        -0.0012     -0.0000     -0.0000      0.0012      0.0008

 Excitation energies and oscillator strengths:
 
 Excited state symmetry could not be determined.
 Excited State   1:      Singlet-?Sym    2.0217 eV  613.27 nm  f=0.0001  <S**2>=0.000
      94 -> 96         0.42902
      94 -> 98         0.44160
      94 ->101         0.11715
      95 -> 99         0.30223
 This state for optimization and/or second-order correction.
 Total Energy, E(TD-HF/TD-DFT) =  -3419.40610446    
 Copying the excited state density for this state as the 1-particle RhoCI density.
 
 Excited state symmetry could not be determined.
 Excited State   2:      Singlet-?Sym    2.0538 eV  603.68 nm  f=0.0171  <S**2>=0.000
      94 -> 99        -0.33673
      95 -> 96         0.39466
      95 -> 98         0.43557
      95 ->101         0.13822
 
 Excited state symmetry could not be determined.
 Excited State   3:      Singlet-?Sym    2.3960 eV  517.45 nm  f=0.0149  <S**2>=0.000
      87 -> 96         0.12297
      92 -> 98        -0.13675
      93 -> 96         0.19818
      93 -> 98         0.33671
      93 ->101         0.11266
      94 -> 99         0.45401
      95 -> 96         0.25455
 
 Excited state symmetry could not be determined.
 Excited State   4:      Singlet-?Sym    2.4255 eV  511.16 nm  f=0.0001  <S**2>=0.000
      86 -> 96        -0.23844
      87 -> 97         0.36682
      88 -> 96         0.21420
      92 -> 97         0.16671
      95 -> 97         0.42166
      95 -> 99        -0.12899
 
 Excited state symmetry could not be determined.
 Excited State   5:      Singlet-?Sym    2.4415 eV  507.83 nm  f=0.0002  <S**2>=0.000
      87 -> 97         0.10484
      93 -> 99        -0.31312
      94 -> 96        -0.31704
      95 -> 99         0.50230
 
 Excited state symmetry could not be determined.
 Excited State   6:      Singlet-?Sym    2.5027 eV  495.40 nm  f=0.0061  <S**2>=0.000
      86 -> 97         0.31275
      87 -> 96         0.46353
      88 -> 97        -0.28626
      92 -> 96         0.16040
      93 -> 98        -0.15140
      95 -> 98        -0.13931
 
 Excited state symmetry could not be determined.
 Excited State   7:      Singlet-?Sym    2.6243 eV  472.45 nm  f=0.0001  <S**2>=0.000
      86 -> 96         0.25809
      87 -> 97        -0.28045
      88 -> 96        -0.22302
      95 -> 97         0.54298
 
 Excited state symmetry could not be determined.
 Excited State   8:      Singlet-?Sym    2.6461 eV  468.55 nm  f=0.0034  <S**2>=0.000
      93 -> 96        -0.11320
      93 -> 98        -0.14401
      94 -> 97         0.54835
      95 -> 96         0.29526
      95 -> 98        -0.16731
 
 Excited state symmetry could not be determined.
 Excited State   9:      Singlet-?Sym    2.6705 eV  464.28 nm  f=0.0183  <S**2>=0.000
      88 -> 97        -0.10175
      93 -> 96         0.16005
      93 -> 98         0.18555
      94 -> 97         0.43981
      94 -> 99        -0.10122
      95 -> 96        -0.39662
      95 -> 98         0.19252
 
 Excited state symmetry could not be determined.
 Excited State  10:      Singlet-?Sym    2.6892 eV  461.04 nm  f=0.0001  <S**2>=0.000
      92 -> 99         0.11766
      93 -> 99        -0.35037
      94 -> 96         0.44426
      94 -> 98        -0.35160
      94 ->101        -0.15192
 
 Excited state symmetry could not be determined.
 Excited State  11:      Singlet-?Sym    2.8909 eV  428.88 nm  f=0.0063  <S**2>=0.000
      84 -> 96         0.41223
      86 -> 97        -0.29048
      87 -> 96         0.30459
      88 -> 97         0.28967
      92 -> 96         0.14901
      93 -> 96         0.16500
 
 Excited state symmetry could not be determined.
 Excited State  12:      Singlet-?Sym    2.9224 eV  424.26 nm  f=0.0000  <S**2>=0.000
      84 -> 97         0.45601
      85 -> 97        -0.10638
      86 -> 96        -0.28785
      87 -> 97        -0.32344
      88 -> 96         0.26334
 
 Excited state symmetry could not be determined.
 Excited State  13:      Singlet-?Sym    3.1926 eV  388.34 nm  f=0.0211  <S**2>=0.000
      87 -> 96        -0.10784
      92 -> 96        -0.10815
      93 -> 96         0.42844
      93 -> 98         0.14493
      94 -> 99        -0.32457
      95 -> 96         0.13166
      95 -> 98        -0.35708
 
 Excited state symmetry could not be determined.
 Excited State  14:      Singlet-?Sym    3.2989 eV  375.83 nm  f=0.0001  <S**2>=0.000
      84 -> 97         0.15787
      87 -> 97        -0.13409
      92 -> 97         0.42133
      93 -> 97         0.48712
 
 Excited state symmetry could not be determined.
 Excited State  15:      Singlet-?Sym    3.4096 eV  363.63 nm  f=0.0000  <S**2>=0.000
      92 -> 99        -0.17642
      93 -> 99         0.44845
      94 -> 98        -0.34752
      95 -> 99         0.35466
 
 Excited state symmetry could not be determined.
 Excited State  16:      Singlet-?Sym    3.5108 eV  353.15 nm  f=0.1910  <S**2>=0.000
      84 -> 96        -0.16492
      87 -> 96        -0.17517
      88 -> 97         0.12219
      92 -> 96         0.55494
      93 -> 96         0.24643
      93 -> 98        -0.11399
 
 Excited state symmetry could not be determined.
 Excited State  17:      Singlet-?Sym    3.5331 eV  350.92 nm  f=0.0002  <S**2>=0.000
      92 -> 97        -0.48850
      93 -> 97         0.49275
 
 Excited state symmetry could not be determined.
 Excited State  18:      Singlet-?Sym    3.5786 eV  346.46 nm  f=0.0035  <S**2>=0.000
      92 -> 96         0.29111
      92 -> 98        -0.10981
      93 -> 96        -0.37393
      93 -> 98         0.39351
      93 ->101         0.15802
      94 -> 99        -0.17616
      95 -> 98        -0.16588
 
 Excited state symmetry could not be determined.
 Excited State  19:      Singlet-?Sym    3.7193 eV  333.36 nm  f=0.0000  <S**2>=0.000
      84 -> 97         0.49543
      86 -> 96         0.21481
      87 -> 97         0.37403
      88 -> 96        -0.23547
 
 Excited state symmetry could not be determined.
 Excited State  20:      Singlet-?Sym    3.7438 eV  331.18 nm  f=0.0053  <S**2>=0.000
      84 -> 96         0.52257
      85 -> 96        -0.10709
      86 -> 97         0.24910
      87 -> 96        -0.32175
      88 -> 97        -0.20225
 
 Excited state symmetry could not be determined.
 Excited State  21:      Singlet-?Sym    3.8266 eV  324.01 nm  f=0.0003  <S**2>=0.000
      91 -> 96         0.69026
 
 Excited state symmetry could not be determined.
 Excited State  22:      Singlet-?Sym    3.9915 eV  310.62 nm  f=0.0134  <S**2>=0.000
      91 -> 97         0.69619
 
 Excited state symmetry could not be determined.
 Excited State  23:      Singlet-?Sym    4.1228 eV  300.73 nm  f=0.0001  <S**2>=0.000
      86 -> 96         0.45700
      88 -> 96         0.48762
      89 -> 96        -0.15339
 
 Excited state symmetry could not be determined.
 Excited State  24:      Singlet-?Sym    4.2069 eV  294.72 nm  f=0.0039  <S**2>=0.000
      86 -> 97        -0.14414
      88 -> 97        -0.13731
      90 -> 96         0.64815
      92 -> 96         0.12294
 
 Excited state symmetry could not be determined.
 Excited State  25:      Singlet-?Sym    4.3281 eV  286.46 nm  f=0.0001  <S**2>=0.000
      85 -> 97        -0.25432
      89 -> 96        -0.19559
      90 -> 97         0.59384
      92 -> 97         0.11342
 
 Excited state symmetry could not be determined.
 Excited State  26:      Singlet-?Sym    4.3507 eV  284.97 nm  f=0.0005  <S**2>=0.000
      86 -> 96         0.12543
      88 -> 96         0.12888
      89 -> 96         0.63751
      89 -> 98         0.10507
      90 -> 97         0.18596
 
 Excited state symmetry could not be determined.
 Excited State  27:      Singlet-?Sym    4.4372 eV  279.42 nm  f=0.0002  <S**2>=0.000
      82 -> 97        -0.33207
      83 -> 96        -0.35429
      85 -> 97         0.40693
      90 -> 97         0.26243
 
 Excited state symmetry could not be determined.
 Excited State  28:      Singlet-?Sym    4.5093 eV  274.95 nm  f=0.0019  <S**2>=0.000
      94 -> 98        -0.22503
      94 ->101         0.59722
      94 ->102        -0.23376
 
 Excited state symmetry could not be determined.
 Excited State  29:      Singlet-?Sym    4.5198 eV  274.31 nm  f=0.1113  <S**2>=0.000
      83 -> 97         0.14410
      85 -> 96        -0.34086
      86 -> 97        -0.22537
      88 -> 97        -0.25005
      89 -> 97         0.43832
      90 -> 96        -0.18779
 
 Excited state symmetry could not be determined.
 Excited State  30:      Singlet-?Sym    4.5489 eV  272.56 nm  f=0.0292  <S**2>=0.000
      83 -> 97        -0.10652
      85 -> 96         0.25836
      86 -> 97         0.21997
      88 -> 97         0.22973
      89 -> 97         0.54359
 
 Excited state symmetry could not be determined.
 Excited State  31:      Singlet-?Sym    4.6270 eV  267.96 nm  f=0.0732  <S**2>=0.000
      94 ->118        -0.12342
      95 -> 98        -0.20732
      95 ->101         0.59174
      95 ->102        -0.21233
 
 Excited state symmetry could not be determined.
 Excited State  32:      Singlet-?Sym    4.7735 eV  259.73 nm  f=0.0000  <S**2>=0.000
      83 -> 96         0.57771
      85 -> 97         0.37069
      90 -> 97         0.10210
 
 Excited state symmetry could not be determined.
 Excited State  33:      Singlet-?Sym    4.9055 eV  252.75 nm  f=0.0008  <S**2>=0.000
      95 ->100         0.64936
      95 ->101         0.14272
      95 ->102         0.22491
 
 Excited state symmetry could not be determined.
 Excited State  34:      Singlet-?Sym    4.9384 eV  251.06 nm  f=0.0000  <S**2>=0.000
      94 ->100         0.63951
      94 ->101         0.16296
      94 ->102         0.24089
 
 Excited state symmetry could not be determined.
 Excited State  35:      Singlet-?Sym    4.9649 eV  249.72 nm  f=0.3328  <S**2>=0.000
      82 -> 96        -0.32824
      83 -> 97        -0.32599
      85 -> 96         0.14072
      86 -> 97        -0.16118
      88 -> 97        -0.16338
      91 -> 99        -0.13094
      92 -> 98         0.38117
      93 -> 98         0.13355
 
 Excited state symmetry could not be determined.
 Excited State  36:      Singlet-?Sym    5.0017 eV  247.88 nm  f=0.0014  <S**2>=0.000
      92 -> 99         0.65245
      93 -> 99         0.22260
 
 Excited state symmetry could not be determined.
 Excited State  37:      Singlet-?Sym    5.0763 eV  244.24 nm  f=0.0087  <S**2>=0.000
      82 -> 96         0.26838
      83 -> 97         0.26906
      86 -> 97         0.11058
      88 -> 97         0.12247
      91 -> 99        -0.26163
      92 -> 98         0.43601
      93 -> 98         0.15969
 
 Excited state symmetry could not be determined.
 Excited State  38:      Singlet-?Sym    5.1107 eV  242.60 nm  f=0.0004  <S**2>=0.000
      89 -> 98         0.16593
      90 -> 99        -0.19927
      91 -> 98         0.62384
      91 ->101         0.11856
 
 Excited state symmetry could not be determined.
 Excited State  39:      Singlet-?Sym    5.2203 eV  237.50 nm  f=0.0022  <S**2>=0.000
      89 -> 98        -0.20694
      90 -> 99         0.35415
      91 -> 98         0.22310
      95 ->103         0.35026
      95 ->107        -0.15757
      95 ->113         0.11545
      95 ->114        -0.10863
      95 ->118         0.27409
 
 Excited state symmetry could not be determined.
 Excited State  40:      Singlet-?Sym    5.2389 eV  236.66 nm  f=0.0001  <S**2>=0.000
      95 ->100        -0.25522
      95 ->101         0.21535
      95 ->102         0.60315
 
 Excited state symmetry could not be determined.
 Excited State  41:      Singlet-?Sym    5.2484 eV  236.23 nm  f=0.0007  <S**2>=0.000
      82 -> 97         0.59051
      83 -> 96        -0.14438
      85 -> 97         0.31620
 
 Excited state symmetry could not be determined.
 Excited State  42:      Singlet-?Sym    5.2686 eV  235.33 nm  f=0.0027  <S**2>=0.000
      89 -> 98        -0.22713
      90 -> 99         0.39862
      91 -> 98         0.14893
      95 ->103        -0.37082
      95 ->107         0.15374
      95 ->113        -0.10006
      95 ->118        -0.22718
 
 Excited state symmetry could not be determined.
 Excited State  43:      Singlet-?Sym    5.2720 eV  235.17 nm  f=0.0003  <S**2>=0.000
      89 -> 99         0.24171
      90 -> 98        -0.30541
      91 -> 99         0.14309
      92 -> 98         0.13883
      93 -> 98        -0.13965
      93 ->101         0.44155
      93 ->102        -0.17393
 
 Excited state symmetry could not be determined.
 Excited State  44:      Singlet-?Sym    5.2787 eV  234.88 nm  f=0.0000  <S**2>=0.000
      94 ->100        -0.27352
      94 ->101         0.20971
      94 ->102         0.58872
      94 ->108         0.10054
 
 Excited state symmetry could not be determined.
 Excited State  45:      Singlet-?Sym    5.3794 eV  230.48 nm  f=0.1598  <S**2>=0.000
      82 -> 96         0.11305
      85 -> 96         0.18414
      90 -> 98        -0.12340
      91 -> 99         0.35291
      93 -> 98         0.10767
      93 ->101        -0.20712
      94 ->103         0.36827
      94 ->107        -0.13201
      94 ->118         0.12255
      95 ->117         0.13290
 
 Excited state symmetry could not be determined.
 Excited State  46:      Singlet-?Sym    5.3995 eV  229.62 nm  f=0.3802  <S**2>=0.000
      82 -> 96         0.22264
      83 -> 97         0.13759
      85 -> 96         0.40898
      86 -> 97        -0.18059
      88 -> 97        -0.19621
      89 -> 99         0.10859
      92 ->101        -0.10088
      94 ->103        -0.31476
      94 ->107         0.11367
      94 ->118        -0.11370
 
 Excited state symmetry could not be determined.
 Excited State  47:      Singlet-?Sym    5.4560 eV  227.24 nm  f=0.0002  <S**2>=0.000
      89 -> 98         0.55155
      89 ->101         0.11608
      90 -> 99         0.35388
      93 ->118        -0.11980
 
 Excited state symmetry could not be determined.
 Excited State  48:      Singlet-?Sym    5.5023 eV  225.33 nm  f=0.0303  <S**2>=0.000
      85 -> 96        -0.17167
      88 -> 97         0.11064
      89 -> 99         0.16886
      91 -> 99         0.27511
      92 -> 98         0.14335
      93 -> 98         0.12898
      93 ->101        -0.19503
      94 ->103        -0.23572
      95 ->104         0.35851
      95 ->109        -0.12018
 
 Excited state symmetry could not be determined.
 Excited State  49:      Singlet-?Sym    5.5392 eV  223.83 nm  f=0.0116  <S**2>=0.000
      85 -> 96         0.10617
      89 -> 99        -0.16209
      91 -> 99        -0.14430
      93 ->101         0.13974
      94 ->103         0.18270
      95 ->104         0.56814
      95 ->109        -0.12591
 
 Excited state symmetry could not be determined.
 Excited State  50:      Singlet-?Sym    5.5561 eV  223.15 nm  f=0.0007  <S**2>=0.000
      95 ->105         0.67334
      95 ->110         0.18559
 
 Excited state symmetry could not be determined.
 Excited State  51:      Singlet-?Sym    5.5646 eV  222.81 nm  f=0.0003  <S**2>=0.000
      94 ->104         0.66541
      94 ->109        -0.19086
 
 Excited state symmetry could not be determined.
 Excited State  52:      Singlet-?Sym    5.5921 eV  221.71 nm  f=0.0209  <S**2>=0.000
      89 -> 99         0.14318
      90 -> 98        -0.28600
      91 -> 99        -0.15431
      93 ->101        -0.15859
      94 ->105         0.41597
      94 ->110         0.11117
      95 ->103        -0.15977
      95 ->106        -0.11508
      95 ->117        -0.17729
      95 ->118         0.14244
 
 Excited state symmetry could not be determined.
 Excited State  53:      Singlet-?Sym    5.5947 eV  221.61 nm  f=0.0200  <S**2>=0.000
      90 -> 98         0.20305
      91 -> 99         0.13765
      94 ->105         0.52091
      94 ->110         0.16537
      95 ->103         0.16142
      95 ->117         0.13378
      95 ->118        -0.14640
 
 Excited state symmetry could not be determined.
 Excited State  54:      Singlet-?Sym    5.6051 eV  221.20 nm  f=0.0164  <S**2>=0.000
      90 -> 98        -0.21633
      91 -> 99        -0.12946
      93 ->101        -0.10845
      95 ->103         0.38756
      95 ->107         0.10117
      95 ->113        -0.10601
      95 ->114         0.17098
      95 ->118        -0.38135
 
 Excited state symmetry could not be determined.
 Excited State  55:      Singlet-?Sym    5.6633 eV  218.92 nm  f=0.0068  <S**2>=0.000
      90 -> 98        -0.12913
      92 ->101         0.12377
      94 ->103        -0.25623
      94 ->114        -0.15885
      94 ->117        -0.15366
      94 ->118         0.30538
      95 ->106         0.30574
      95 ->117         0.21271
 
 Excited state symmetry could not be determined.
 Excited State  56:      Singlet-?Sym    5.6805 eV  218.26 nm  f=0.0016  <S**2>=0.000
      94 ->104         0.10836
      94 ->106         0.31348
      94 ->108         0.18878
      94 ->111        -0.13804
      94 ->115         0.17875
      94 ->116         0.11701
      94 ->117         0.45160
      95 ->106         0.13922
 
 Excited state symmetry could not be determined.
 Excited State  57:      Singlet-?Sym    5.7179 eV  216.84 nm  f=0.0046  <S**2>=0.000
      89 -> 99         0.20320
      94 ->103         0.20479
      94 ->114         0.12511
      94 ->118        -0.25207
      95 ->106         0.52459
      95 ->117        -0.10371
 
 Excited state symmetry could not be determined.
 Excited State  58:      Singlet-?Sym    5.7551 eV  215.43 nm  f=0.0079  <S**2>=0.000
      92 ->101        -0.11724
      93 ->100         0.62011
      93 ->101         0.13585
      93 ->102         0.20449
      95 ->106         0.10922
 
 Excited state symmetry could not be determined.
 Excited State  59:      Singlet-?Sym    5.7880 eV  214.21 nm  f=0.0010  <S**2>=0.000
      94 ->106         0.58616
      94 ->117        -0.33293
 
 Excited state symmetry could not be determined.
 Excited State  60:      Singlet-?Sym    5.7993 eV  213.79 nm  f=0.0414  <S**2>=0.000
      89 -> 99         0.23420
      92 ->101         0.21923
      93 ->100         0.15601
      94 ->103         0.13041
      94 ->106        -0.12108
      94 ->107         0.11659
      95 ->106        -0.22727
      95 ->108         0.32012
      95 ->115         0.12745
      95 ->117         0.24931
 
 Excited state symmetry could not be determined.
 Excited State  61:      Singlet-?Sym    5.8254 eV  212.83 nm  f=0.0355  <S**2>=0.000
      89 -> 99        -0.13689
      92 ->101        -0.28466
      94 ->116         0.12506
      95 ->108         0.49224
      95 ->109        -0.19907
      95 ->117        -0.14679
 
 Excited state symmetry could not be determined.
 Excited State  62:      Singlet-?Sym    5.8587 eV  211.63 nm  f=0.0011  <S**2>=0.000
      95 ->103         0.13550
      95 ->107         0.51566
      95 ->110        -0.14194
      95 ->114        -0.12276
      95 ->116         0.31209
      95 ->118         0.15874
 
 Excited state symmetry could not be determined.
 Excited State  63:      Singlet-?Sym    5.8652 eV  211.39 nm  f=0.0260  <S**2>=0.000
      92 ->101        -0.24022
      92 ->102         0.10427
      94 ->107         0.14413
      94 ->108        -0.27917
      94 ->109         0.13522
      94 ->113        -0.10902
      94 ->116         0.24078
      95 ->109         0.36690
      95 ->111        -0.10271
 
 Excited state symmetry could not be determined.
 Excited State  64:      Singlet-?Sym    5.8675 eV  211.31 nm  f=0.0072  <S**2>=0.000
      92 ->101        -0.12283
      94 ->108         0.51505
      94 ->109        -0.24658
      94 ->117        -0.16328
      95 ->109         0.20453
 
 Excited state symmetry could not be determined.
 Excited State  65:      Singlet-?Sym    5.8874 eV  210.59 nm  f=0.0072  <S**2>=0.000
      92 ->101         0.18361
      94 ->107        -0.14652
      94 ->116        -0.19373
      95 ->108         0.27840
      95 ->109         0.41858
      95 ->112        -0.19611
      95 ->117        -0.21161
 
 Excited state symmetry could not be determined.
 Excited State  66:      Singlet-?Sym    5.9153 eV  209.60 nm  f=0.0000  <S**2>=0.000
      95 ->107        -0.39108
      95 ->110        -0.14728
      95 ->113        -0.25944
      95 ->116         0.44232
      95 ->117        -0.11031
      95 ->118        -0.11631
 
 Excited state symmetry could not be determined.
 Excited State  67:      Singlet-?Sym    5.9203 eV  209.42 nm  f=0.0001  <S**2>=0.000
      94 ->104         0.12661
      94 ->106        -0.12807
      94 ->108         0.24203
      94 ->109         0.55449
      94 ->112        -0.24510
      94 ->117        -0.12397
 
 Excited state symmetry could not be determined.
 Excited State  68:      Singlet-?Sym    5.9433 eV  208.61 nm  f=0.0050  <S**2>=0.000
      89 -> 99        -0.11563
      92 ->100        -0.17429
      94 ->107         0.59515
      94 ->113         0.10322
      94 ->116        -0.10821
      94 ->118         0.17083
 
 Excited state symmetry could not be determined.
 Excited State  69:      Singlet-?Sym    5.9570 eV  208.13 nm  f=0.0014  <S**2>=0.000
      92 ->100         0.62214
      92 ->101         0.14435
      92 ->102         0.10698
      93 ->102        -0.12878
      94 ->107         0.12753
 
 Excited state symmetry could not be determined.
 Excited State  70:      Singlet-?Sym    5.9828 eV  207.24 nm  f=0.0000  <S**2>=0.000
      95 ->105        -0.15827
      95 ->110         0.60737
      95 ->113        -0.10824
      95 ->114         0.13575
      95 ->116         0.17663
      95 ->118         0.17217
 
 Excited state symmetry could not be determined.
 Excited State  71:      Singlet-?Sym    6.0137 eV  206.17 nm  f=0.0023  <S**2>=0.000
      92 ->100         0.10263
      94 ->105        -0.16091
      94 ->110         0.59996
      94 ->114         0.16746
      94 ->118         0.17809
 
 Excited state symmetry could not be determined.
 Excited State  72:      Singlet-?Sym    6.0281 eV  205.68 nm  f=0.0056  <S**2>=0.000
      82 -> 96         0.30945
      83 -> 97        -0.30496
      86 ->103         0.12615
      87 -> 98        -0.27089
      87 ->101         0.15625
      87 ->106         0.11207
      88 ->103        -0.11215
      92 ->101        -0.12886
      94 ->110         0.12164
      95 ->111         0.25322
 
 Excited state symmetry could not be determined.
 Excited State  73:      Singlet-?Sym    6.0480 eV  205.00 nm  f=0.0048  <S**2>=0.000
      82 -> 96        -0.14279
      83 -> 97         0.14353
      87 -> 98         0.12891
      95 ->111         0.57878
      95 ->112        -0.16004
      95 ->117         0.12785
 
 Excited state symmetry could not be determined.
 Excited State  74:      Singlet-?Sym    6.0828 eV  203.83 nm  f=0.0002  <S**2>=0.000
      94 ->111         0.64086
      94 ->112        -0.17623
      94 ->117         0.14950
      94 ->119         0.11565
 
 Excited state symmetry could not be determined.
 Excited State  75:      Singlet-?Sym    6.0971 eV  203.35 nm  f=0.0074  <S**2>=0.000
      92 ->100         0.15553
      93 ->100        -0.23018
      93 ->101         0.21062
      93 ->102         0.58951
 
 Excited state symmetry could not be determined.
 Excited State  76:      Singlet-?Sym    6.1685 eV  201.00 nm  f=0.0007  <S**2>=0.000
      93 ->103         0.58090
      93 ->107        -0.18885
      93 ->113         0.10811
      93 ->118         0.19835
 
 Excited state symmetry could not be determined.
 Excited State  77:      Singlet-?Sym    6.1909 eV  200.27 nm  f=0.0023  <S**2>=0.000
      95 ->108         0.10941
      95 ->109         0.21271
      95 ->111         0.15409
      95 ->112         0.61185
 
 Excited state symmetry could not be determined.
 Excited State  78:      Singlet-?Sym    6.2191 eV  199.36 nm  f=0.0008  <S**2>=0.000
      86 -> 98        -0.31015
      86 ->101         0.14105
      88 -> 98         0.28856
      88 ->101        -0.13967
      91 ->100         0.11187
      91 ->101         0.43178
      94 ->112         0.14689
      95 ->113         0.10732
 
 Excited state symmetry could not be determined.
 Excited State  79:      Singlet-?Sym    6.2350 eV  198.85 nm  f=0.0091  <S**2>=0.000
      86 -> 98         0.22187
      86 ->101        -0.10460
      88 -> 98        -0.24180
      88 ->101         0.11220
      91 ->100         0.11839
      91 ->101         0.15590
      93 ->103         0.11638
      94 ->109         0.15678
      94 ->111         0.10046
      94 ->112         0.45982
 
 Excited state symmetry could not be determined.
 Excited State  80:      Singlet-?Sym    6.2378 eV  198.76 nm  f=0.0106  <S**2>=0.000
      86 -> 98         0.17293
      88 -> 98        -0.18020
      91 ->100         0.27502
      91 ->101         0.33220
      94 ->109        -0.13131
      94 ->112        -0.32643
      95 ->113         0.17882
 
 Excited state symmetry could not be determined.
 Excited State  81:      Singlet-?Sym    6.2527 eV  198.29 nm  f=0.0730  <S**2>=0.000
      91 ->100         0.13007
      92 ->100        -0.13570
      92 ->101         0.25661
      92 ->102         0.46887
      94 ->112        -0.13104
      94 ->113        -0.27628
 
 Excited state symmetry could not be determined.
 Excited State  82:      Singlet-?Sym    6.2592 eV  198.08 nm  f=0.0034  <S**2>=0.000
      91 ->100         0.47877
      91 ->102         0.22102
      95 ->113        -0.34882
      95 ->116        -0.17782
      95 ->118         0.12156
 
 Excited state symmetry could not be determined.
 Excited State  83:      Singlet-?Sym    6.2669 eV  197.84 nm  f=0.0039  <S**2>=0.000
      88 -> 98         0.11429
      91 ->100         0.24129
      91 ->101        -0.34372
      91 ->102         0.18413
      95 ->113         0.38239
      95 ->116         0.21741
      95 ->118        -0.16523
 
 Excited state symmetry could not be determined.
 Excited State  84:      Singlet-?Sym    6.2830 eV  197.33 nm  f=0.0433  <S**2>=0.000
      92 ->102         0.35605
      94 ->113         0.50952
      94 ->116         0.10647
      94 ->118        -0.15142
      94 ->120        -0.11372
 
 Excited state symmetry could not be determined.
 Excited State  85:      Singlet-?Sym    6.3418 eV  195.50 nm  f=0.0011  <S**2>=0.000
      87 ->103         0.13971
      92 ->103         0.45737
      93 ->118        -0.14134
      95 ->110         0.12621
      95 ->114        -0.39298
      95 ->118        -0.12605
 
 Excited state symmetry could not be determined.
 Excited State  86:      Singlet-?Sym    6.3536 eV  195.14 nm  f=0.0028  <S**2>=0.000
      87 ->103         0.10622
      92 ->103         0.37597
      93 ->118        -0.11148
      95 ->110        -0.15104
      95 ->114         0.47988
      95 ->118         0.15511
 
 Excited state symmetry could not be determined.
 Excited State  87:      Singlet-?Sym    6.3597 eV  194.95 nm  f=0.3382  <S**2>=0.000
      89 -> 99        -0.12104
      91 -> 99         0.19202
      92 ->101         0.18278
      92 ->102        -0.20342
      94 ->113         0.12135
      94 ->116         0.44677
      95 ->115         0.10349
      95 ->117        -0.12962
 
 Excited state symmetry could not be determined.
 Excited State  88:      Singlet-?Sym    6.3789 eV  194.36 nm  f=0.0204  <S**2>=0.000
      93 ->104         0.66675
      93 ->109        -0.15924
 
 Excited state symmetry could not be determined.
 Excited State  89:      Singlet-?Sym    6.3942 eV  193.90 nm  f=0.0184  <S**2>=0.000
      94 ->110        -0.21123
      94 ->114         0.61289
      94 ->118         0.19528
 
 Excited state symmetry could not be determined.
 Excited State  90:      Singlet-?Sym    6.4114 eV  193.38 nm  f=0.0055  <S**2>=0.000
      93 ->105         0.67303
      93 ->110         0.17106
 
 Excited state symmetry could not be determined.
 Excited State  91:      Singlet-?Sym    6.4163 eV  193.23 nm  f=0.0298  <S**2>=0.000
      95 ->111         0.10111
      95 ->115         0.61795
      95 ->116        -0.10516
      95 ->117        -0.13211
 
 Excited state symmetry could not be determined.
 Excited State  92:      Singlet-?Sym    6.4408 eV  192.50 nm  f=0.0054  <S**2>=0.000
      82 -> 96         0.14412
      83 -> 97        -0.14189
      86 ->103         0.29818
      87 -> 98         0.44947
      87 ->101        -0.13952
      88 ->103        -0.26002
      90 ->101         0.12753
      95 ->115         0.10029
 
 Excited state symmetry could not be determined.
 Excited State  93:      Singlet-?Sym    6.4530 eV  192.13 nm  f=0.0003  <S**2>=0.000
      94 ->108        -0.11414
      94 ->111         0.10845
      94 ->115         0.63564
      94 ->116        -0.12201
      94 ->117        -0.15841
 
 Excited state symmetry could not be determined.
 Excited State  94:      Singlet-?Sym    6.5055 eV  190.58 nm  f=0.0385  <S**2>=0.000
      87 -> 98        -0.11772
      90 -> 98        -0.18034
      90 ->101         0.45595
      90 ->102        -0.12596
      93 ->106         0.28347
      93 ->108         0.10742
      93 ->117         0.20276
 
 Excited state symmetry could not be determined.
 Excited State  95:      Singlet-?Sym    6.5176 eV  190.23 nm  f=0.0334  <S**2>=0.000
      90 ->101        -0.32004
      92 ->104         0.17406
      92 ->106         0.13835
      93 ->106         0.47263
      93 ->117         0.13872
 
 Excited state symmetry could not be determined.
 Excited State  96:      Singlet-?Sym    6.5408 eV  189.55 nm  f=0.0006  <S**2>=0.000
      89 ->101        -0.10291
      92 ->103         0.21638
      92 ->104         0.12393
      92 ->118        -0.10802
      93 ->103        -0.30986
      93 ->106         0.12898
      93 ->107        -0.17764
      93 ->113         0.10881
      93 ->114        -0.20013
      93 ->118         0.39769
 
 Excited state symmetry could not be determined.
 Excited State  97:      Singlet-?Sym    6.5512 eV  189.26 nm  f=0.0022  <S**2>=0.000
      90 ->100        -0.21443
      90 ->102        -0.14542
      92 ->104         0.58482
      93 ->106        -0.14292
 
 Excited state symmetry could not be determined.
 Excited State  98:      Singlet-?Sym    6.5827 eV  188.35 nm  f=0.0006  <S**2>=0.000
      90 ->101        -0.13424
      92 ->106        -0.27928
      92 ->117        -0.12130
      93 ->106        -0.21796
      93 ->108         0.29312
      93 ->111        -0.10868
      93 ->115         0.16672
      93 ->117         0.39843
 
 Excited state symmetry could not be determined.
 Excited State  99:      Singlet-?Sym    6.5877 eV  188.20 nm  f=0.0003  <S**2>=0.000
      89 ->100         0.12510
      91 ->100        -0.24603
      91 ->101         0.12951
      91 ->102         0.57155
      91 ->108         0.11344
      92 ->105         0.18050
 
 Excited state symmetry could not be determined.
 Excited State 100:      Singlet-?Sym    6.5987 eV  187.89 nm  f=0.0062  <S**2>=0.000
      86 -> 98         0.44171
      87 ->103         0.16379
      88 -> 98         0.44758
      92 ->107         0.10771
 
 Excited state symmetry could not be determined.
 Excited State 101:      Singlet-?Sym    6.6118 eV  187.52 nm  f=0.0025  <S**2>=0.000
      92 ->104        -0.11753
      95 ->119         0.57917
      95 ->121        -0.32927
      95 ->122        -0.10044
 
 Excited state symmetry could not be determined.
 Excited State 102:      Singlet-?Sym    6.6220 eV  187.23 nm  f=0.0002  <S**2>=0.000
      91 ->102        -0.16767
      92 ->105         0.65405
 
 Excited state symmetry could not be determined.
 Excited State 103:      Singlet-?Sym    6.6422 eV  186.66 nm  f=0.0000  <S**2>=0.000
      94 ->119         0.56686
      94 ->121        -0.34359
      94 ->122        -0.11414
 
 Excited state symmetry could not be determined.
 Excited State 104:      Singlet-?Sym    6.6716 eV  185.84 nm  f=0.0048  <S**2>=0.000
      90 ->100         0.49475
      90 ->101         0.10605
      90 ->102         0.21483
      92 ->104         0.23134
      92 ->106         0.21671
      93 ->106        -0.15845
      93 ->108         0.16226
 
 Excited state symmetry could not be determined.
 Excited State 105:      Singlet-?Sym    6.6821 eV  185.55 nm  f=0.0054  <S**2>=0.000
      90 ->100         0.10241
      92 ->106        -0.30325
      92 ->107         0.14227
      93 ->106         0.15400
      93 ->107         0.26605
      93 ->108         0.31051
      93 ->117        -0.27985
 
 Excited state symmetry could not be determined.
 Excited State 106:      Singlet-?Sym    6.6831 eV  185.52 nm  f=0.0041  <S**2>=0.000
      86 -> 98        -0.10519
      92 ->106         0.24500
      92 ->107         0.20786
      93 ->106        -0.13806
      93 ->107         0.39654
      93 ->108        -0.16598
      93 ->116         0.20844
      93 ->117         0.16119
      93 ->118         0.13345
 
 Excited state symmetry could not be determined.
 Excited State 107:      Singlet-?Sym    6.6951 eV  185.19 nm  f=0.0025  <S**2>=0.000
      90 ->100         0.21500
      92 ->106        -0.31618
      93 ->104         0.10993
      93 ->108        -0.34563
      93 ->109         0.40600
 
 Excited state symmetry could not be determined.
 Excited State 108:      Singlet-?Sym    6.7090 eV  184.80 nm  f=0.0051  <S**2>=0.000
      89 -> 98        -0.12503
      89 ->101         0.53532
      89 ->102        -0.15253
      93 ->107        -0.13699
      93 ->113        -0.10553
      93 ->116         0.25952
 
 Excited state symmetry could not be determined.
 Excited State 109:      Singlet-?Sym    6.7192 eV  184.52 nm  f=0.0056  <S**2>=0.000
      86 -> 98        -0.11065
      87 -> 99        -0.35214
      87 ->103         0.39668
      89 ->101         0.19537
      92 ->103        -0.10529
      93 ->103        -0.10987
      93 ->107        -0.13598
      93 ->116        -0.19215
      95 ->120        -0.10493
 
 Excited state symmetry could not be determined.
 Excited State 110:      Singlet-?Sym    6.7338 eV  184.12 nm  f=0.0020  <S**2>=0.000
      95 ->113         0.15455
      95 ->120         0.63410
 
 Excited state symmetry could not be determined.
 Excited State 111:      Singlet-?Sym    6.7412 eV  183.92 nm  f=0.0060  <S**2>=0.000
      90 ->100        -0.18471
      92 ->106         0.20897
      93 ->106        -0.12957
      93 ->108         0.27238
      93 ->109         0.46603
      93 ->112        -0.18473
      93 ->117        -0.14455
 
 Excited state symmetry could not be determined.
 Excited State 112:      Singlet-?Sym    6.7441 eV  183.84 nm  f=0.0005  <S**2>=0.000
      87 -> 99        -0.22219
      87 ->103         0.17599
      89 ->101        -0.23322
      92 ->103        -0.15980
      92 ->107        -0.21384
      92 ->116        -0.11597
      93 ->107        -0.17587
      93 ->113        -0.22141
      93 ->116         0.34618
 
 Excited state symmetry could not be determined.
 Excited State 113:      Singlet-?Sym    6.7772 eV  182.94 nm  f=0.0004  <S**2>=0.000
      89 ->100         0.17767
      91 ->104        -0.13271
      94 ->113         0.14115
      94 ->120         0.59222
 
 Excited state symmetry could not be determined.
 Excited State 114:      Singlet-?Sym    6.7807 eV  182.85 nm  f=0.0004  <S**2>=0.000
      89 ->100         0.46503
      89 ->102         0.17713
      91 ->102        -0.11086
      91 ->104        -0.33344
      91 ->109         0.10294
      94 ->120        -0.23172
      95 ->120         0.13594
 
 Excited state symmetry could not be determined.
 Excited State 115:      Singlet-?Sym    6.7862 eV  182.70 nm  f=0.0080  <S**2>=0.000
      94 ->120        -0.11488
      95 ->115         0.11885
      95 ->119         0.31355
      95 ->121         0.54957
      95 ->123         0.10205
 
 Excited state symmetry could not be determined.
 Excited State 116:      Singlet-?Sym    6.7892 eV  182.62 nm  f=0.0008  <S**2>=0.000
      78 -> 96         0.15677
      80 -> 96         0.63697
      81 -> 96        -0.13642
 
 Excited state symmetry could not be determined.
 Excited State 117:      Singlet-?Sym    6.8082 eV  182.11 nm  f=0.0048  <S**2>=0.000
      81 -> 96        -0.10451
      85 -> 98        -0.13499
      86 -> 99         0.54270
      88 -> 99         0.36834
      91 ->103        -0.13603
 
 Excited state symmetry could not be determined.
 Excited State 118:      Singlet-?Sym    6.8174 eV  181.86 nm  f=0.0031  <S**2>=0.000
      81 -> 96        -0.10828
      86 -> 99        -0.40944
      87 -> 98        -0.10441
      88 -> 99         0.50494
      91 ->103        -0.16082
 
 Excited state symmetry could not be determined.
 Excited State 119:      Singlet-?Sym    6.8296 eV  181.54 nm  f=0.0250  <S**2>=0.000
      85 -> 98         0.14813
      88 -> 99         0.23697
      91 ->103         0.60450
      91 ->107        -0.13025
 
 Excited state symmetry could not be determined.
 Excited State 120:      Singlet-?Sym    6.8307 eV  181.51 nm  f=0.0000  <S**2>=0.000
      94 ->115         0.11887
      94 ->119         0.32782
      94 ->121         0.55523
      94 ->123         0.10939
 
 Excited state symmetry could not be determined.
 Excited State 121:      Singlet-?Sym    6.8349 eV  181.40 nm  f=0.0034  <S**2>=0.000
      87 -> 99         0.16963
      92 ->107         0.33106
      93 ->105        -0.12692
      93 ->107        -0.17634
      93 ->110         0.46208
      93 ->113        -0.12289
      93 ->114         0.11356
      93 ->116         0.16473
 
 Excited state symmetry could not be determined.
 Excited State 122:      Singlet-?Sym    6.8428 eV  181.19 nm  f=0.0044  <S**2>=0.000
      81 -> 96        -0.10077
      90 ->100        -0.14106
      90 ->102         0.11620
      92 ->108         0.57464
      92 ->109        -0.15359
      93 ->110         0.13841
 
 Excited state symmetry could not be determined.
 Excited State 123:      Singlet-?Sym    6.8463 eV  181.10 nm  f=0.0003  <S**2>=0.000
      87 -> 99        -0.19056
      87 ->103        -0.10238
      92 ->107        -0.37354
      92 ->108        -0.16687
      93 ->107         0.23619
      93 ->110         0.37645
      93 ->118         0.20428
 
 Excited state symmetry could not be determined.
 Excited State 124:      Singlet-?Sym    6.8681 eV  180.52 nm  f=0.0185  <S**2>=0.000
      81 -> 96         0.35634
      88 -> 99         0.12676
      92 ->109        -0.21938
      95 ->117        -0.11376
      95 ->122         0.33215
      95 ->124         0.14528
      95 ->125        -0.13982
      95 ->126        -0.11851
      95 ->130         0.10620
 
 Excited state symmetry could not be determined.
 Excited State 125:      Singlet-?Sym    6.8763 eV  180.31 nm  f=0.0017  <S**2>=0.000
      87 -> 99         0.48018
      87 ->103         0.38809
      92 ->103        -0.11255
      92 ->107        -0.26141
 
 Excited state symmetry could not be determined.
 Excited State 126:      Singlet-?Sym    6.8819 eV  180.16 nm  f=0.0058  <S**2>=0.000
      81 -> 96         0.21608
      92 ->109        -0.26933
      93 ->111         0.35697
      93 ->112        -0.15096
      95 ->122        -0.31556
      95 ->123         0.10665
 
 Excited state symmetry could not be determined.
 Excited State 127:      Singlet-?Sym    6.8886 eV  179.98 nm  f=0.0023  <S**2>=0.000
      76 -> 96        -0.11014
      81 -> 96         0.38911
      85 -> 98        -0.30153
      92 ->108         0.13092
      92 ->109         0.24761
      93 ->111        -0.21963
      93 ->112         0.10914
      95 ->122        -0.15903
 
 Excited state symmetry could not be determined.
 Excited State 128:      Singlet-?Sym    6.8976 eV  179.75 nm  f=0.0508  <S**2>=0.000
      80 -> 97        -0.15931
      81 -> 96         0.11636
      85 -> 98         0.40505
      91 ->103        -0.10832
      91 ->105        -0.36681
      91 ->110        -0.11414
      92 ->109         0.22807
 
 Excited state symmetry could not be determined.
 Excited State 129:      Singlet-?Sym    6.9039 eV  179.59 nm  f=0.0449  <S**2>=0.000
      80 -> 97         0.17976
      85 -> 98        -0.22717
      91 ->103         0.13388
      91 ->105        -0.27148
      92 ->109         0.25465
      93 ->111         0.35701
      93 ->117         0.10812
      95 ->122         0.12817
 
 Excited state symmetry could not be determined.
 Excited State 130:      Singlet-?Sym    6.9168 eV  179.25 nm  f=0.0112  <S**2>=0.000
      80 -> 97        -0.12228
      85 -> 98         0.13321
      91 ->105         0.43351
      91 ->110         0.13204
      92 ->109         0.29353
      93 ->111         0.30197
      94 ->122         0.12101
 
 Excited state symmetry could not be determined.
 Excited State 131:      Singlet-?Sym    6.9250 eV  179.04 nm  f=0.0033  <S**2>=0.000
      80 -> 97         0.19869
      89 ->100         0.19713
      91 ->104         0.25546
      94 ->119         0.10379
      94 ->122         0.41468
      94 ->123        -0.11760
      94 ->124         0.14512
      94 ->125        -0.15752
      94 ->126        -0.12917
      94 ->130         0.10555
 
 Excited state symmetry could not be determined.
 Excited State 132:      Singlet-?Sym    6.9338 eV  178.81 nm  f=0.0212  <S**2>=0.000
      78 -> 97         0.12708
      80 -> 97         0.50683
      81 -> 96         0.13949
      81 -> 97        -0.11913
      85 -> 98         0.15398
      89 ->100        -0.17372
      91 ->104        -0.24833
      91 ->105         0.10221
 
 Excited state symmetry could not be determined.
 Excited State 133:      Singlet-?Sym    6.9376 eV  178.71 nm  f=0.0098  <S**2>=0.000
      80 -> 97         0.20705
      85 -> 98         0.10784
      89 ->100         0.27094
      91 ->104         0.40801
      91 ->109        -0.10574
      94 ->122        -0.31290
 
 Excited state symmetry could not be determined.
 Excited State 134:      Singlet-?Sym    6.9809 eV  177.60 nm  f=0.0163  <S**2>=0.000
      90 ->100        -0.22764
      90 ->101         0.17598
      90 ->102         0.52405
      90 ->108         0.10600
      92 ->108        -0.16834
      92 ->111         0.16180
 
 Excited state symmetry could not be determined.
 Excited State 135:      Singlet-?Sym    6.9880 eV  177.42 nm  f=0.0021  <S**2>=0.000
      86 ->103        -0.16504
      87 -> 98         0.28764
      87 ->100        -0.16428
      87 ->101         0.34874
      87 ->102        -0.10148
      87 ->106         0.21180
      88 ->103         0.13718
      95 ->122         0.17544
      95 ->124        -0.12678
 
 Excited state symmetry could not be determined.
 Excited State 136:      Singlet-?Sym    6.9929 eV  177.30 nm  f=0.0144  <S**2>=0.000
      81 -> 97         0.17890
      85 -> 99         0.31649
      86 -> 98         0.10934
      86 ->101         0.15274
      88 ->101        -0.11589
      92 ->110        -0.27619
      95 ->122        -0.18766
      95 ->124         0.16498
      95 ->126        -0.10712
 
 Excited state symmetry could not be determined.
 Excited State 137:      Singlet-?Sym    6.9947 eV  177.26 nm  f=0.0328  <S**2>=0.000
      85 -> 99         0.20719
      87 -> 98        -0.14705
      87 ->101        -0.18137
      90 ->102         0.10882
      92 ->110        -0.19211
      95 ->122         0.25529
      95 ->124        -0.23251
      95 ->125         0.11825
      95 ->126         0.15453
      95 ->130        -0.12737
 
 Excited state symmetry could not be determined.
 Excited State 138:      Singlet-?Sym    7.0029 eV  177.05 nm  f=0.0002  <S**2>=0.000
      85 -> 99         0.29254
      86 -> 98        -0.19561
      86 ->100         0.12152
      86 ->101        -0.27099
      86 ->106        -0.18722
      88 -> 98         0.17037
      88 ->100        -0.14284
      88 ->101         0.23648
      88 ->106         0.17796
      92 ->110        -0.19584
 
 Excited state symmetry could not be determined.
 Excited State 139:      Singlet-?Sym    7.0149 eV  176.74 nm  f=0.0002  <S**2>=0.000
      81 -> 97         0.24506
      85 -> 99         0.33513
      92 ->110         0.47321
      93 ->114        -0.10017
 
 Excited state symmetry could not be determined.
 Excited State 140:      Singlet-?Sym    7.0265 eV  176.45 nm  f=0.0011  <S**2>=0.000
      76 -> 97        -0.11685
      81 -> 97         0.50505
      85 -> 99        -0.26636
      88 -> 98         0.10195
      88 ->100        -0.17960
      88 ->101         0.17722
      92 ->110        -0.14824
 
 Excited state symmetry could not be determined.
 Excited State 141:      Singlet-?Sym    7.0344 eV  176.25 nm  f=0.0015  <S**2>=0.000
      92 ->110        -0.17559
      93 ->112        -0.10693
      94 ->122        -0.30061
      94 ->123         0.15646
      94 ->124         0.35691
      94 ->125        -0.18150
      94 ->126        -0.22751
      94 ->128        -0.14866
      94 ->130         0.22078
 
 Excited state symmetry could not be determined.
 Excited State 142:      Singlet-?Sym    7.0425 eV  176.05 nm  f=0.0119  <S**2>=0.000
      92 ->111         0.17529
      93 ->109         0.18115
      93 ->111         0.11871
      93 ->112         0.55105
      95 ->124         0.12656
 
 Excited state symmetry could not be determined.
 Excited State 143:      Singlet-?Sym    7.0631 eV  175.54 nm  f=0.0117  <S**2>=0.000
      86 ->100         0.12411
      88 ->100         0.11944
      89 ->100        -0.11533
      89 ->102         0.14747
      91 ->106         0.56961
      91 ->108         0.18173
      91 ->109         0.10405
      91 ->112        -0.10616
 
 Excited state symmetry could not be determined.
 Excited State 144:      Singlet-?Sym    7.0818 eV  175.07 nm  f=0.0011  <S**2>=0.000
      81 -> 97         0.15360
      86 ->101        -0.11421
      88 ->100         0.54203
      88 ->102        -0.17369
      91 ->106        -0.20692
      93 ->113         0.11473
 
 Excited state symmetry could not be determined.
 Excited State 145:      Singlet-?Sym    7.0901 eV  174.87 nm  f=0.0067  <S**2>=0.000
      87 ->100         0.30589
      90 ->102        -0.15491
      92 ->108         0.10490
      92 ->109         0.10133
      92 ->111         0.48264
      93 ->112        -0.12356
      93 ->113         0.11371
      95 ->123         0.11498
 
 Excited state symmetry could not be determined.
 Excited State 146:      Singlet-?Sym    7.0990 eV  174.65 nm  f=0.0001  <S**2>=0.000
      84 -> 98        -0.10128
      87 ->100         0.54399
      87 ->102        -0.20085
      92 ->111        -0.22907
      93 ->113        -0.13474
 
 Excited state symmetry could not be determined.
 Excited State 147:      Singlet-?Sym    7.1054 eV  174.49 nm  f=0.0100  <S**2>=0.000
      92 ->111        -0.17103
      95 ->122         0.18648
      95 ->123         0.56062
      95 ->124         0.11248
      95 ->126         0.17472
 
 Excited state symmetry could not be determined.
 Excited State 148:      Singlet-?Sym    7.1065 eV  174.47 nm  f=0.0012  <S**2>=0.000
      88 ->100        -0.11184
      92 ->111        -0.21259
      93 ->113         0.48200
      93 ->116         0.23082
      93 ->118        -0.15981
      93 ->120        -0.10400
      94 ->123        -0.10613
 
 Excited state symmetry could not be determined.
 Excited State 149:      Singlet-?Sym    7.1220 eV  174.09 nm  f=0.0004  <S**2>=0.000
      84 -> 98         0.13254
      86 ->100         0.44831
      86 ->102        -0.12658
      89 ->102         0.12231
      95 ->123         0.10745
      95 ->124        -0.15359
      95 ->125        -0.18562
      95 ->127        -0.29695
 
 Excited state symmetry could not be determined.
 Excited State 150:      Singlet-?Sym    7.1234 eV  174.05 nm  f=0.0008  <S**2>=0.000
      84 -> 98         0.55211
      84 ->101        -0.23056
      84 ->102         0.10612
      86 ->100        -0.21382
 SavETr:  write IOETrn=   770 NScale= 10 NData=  16 NLR=1 NState=  150 LETran=    2710.

 **********************************************************************

            Population analysis using the SCF Density.

 **********************************************************************

 Alpha  occ. eigenvalues -- -277.55474-256.02829 -32.86508 -29.97258 -28.53863
 Alpha  occ. eigenvalues --  -28.51867 -28.51729 -25.85988 -25.84084 -25.84032
 Alpha  occ. eigenvalues --  -10.24325 -10.22848 -10.22804 -10.22696 -10.22689
 Alpha  occ. eigenvalues --  -10.22685 -10.22683 -10.22648 -10.22607 -10.22539
 Alpha  occ. eigenvalues --  -10.21046 -10.19490 -10.19487 -10.19273 -10.19228
 Alpha  occ. eigenvalues --  -10.18850 -10.18803 -10.18777 -10.18737 -10.18731
 Alpha  occ. eigenvalues --   -3.76860  -3.41134  -2.48124  -2.43812  -2.43604
 Alpha  occ. eigenvalues --   -2.21579  -2.17143  -2.17031  -0.94656  -0.93103
 Alpha  occ. eigenvalues --   -0.90769  -0.89122  -0.78846  -0.76185  -0.75860
 Alpha  occ. eigenvalues --   -0.75826  -0.73032  -0.72281  -0.72242  -0.71465
 Alpha  occ. eigenvalues --   -0.60609  -0.59698  -0.58566  -0.58404  -0.58049
 Alpha  occ. eigenvalues --   -0.56805  -0.55778  -0.55615  -0.55184  -0.55083
 Alpha  occ. eigenvalues --   -0.53897  -0.50050  -0.46991  -0.45432  -0.45011
 Alpha  occ. eigenvalues --   -0.44419  -0.43745  -0.43607  -0.43233  -0.42333
 Alpha  occ. eigenvalues --   -0.42305  -0.42225  -0.41980  -0.41428  -0.41370
 Alpha  occ. eigenvalues --   -0.41004  -0.40090  -0.39048  -0.38944  -0.38435
 Alpha  occ. eigenvalues --   -0.37971  -0.34021  -0.33683  -0.32889  -0.31268
 Alpha  occ. eigenvalues --   -0.29906  -0.29829  -0.29774  -0.28596  -0.27927
 Alpha  occ. eigenvalues --   -0.26477  -0.25366  -0.24664  -0.21670  -0.21535
 Alpha virt. eigenvalues --   -0.10246  -0.09888  -0.03314  -0.02785  -0.01385
 Alpha virt. eigenvalues --   -0.00894  -0.00379   0.00578   0.00980   0.01182
 Alpha virt. eigenvalues --    0.01342   0.01798   0.01896   0.02166   0.02488
 Alpha virt. eigenvalues --    0.02866   0.03326   0.03519   0.03757   0.04131
 Alpha virt. eigenvalues --    0.04256   0.04275   0.04422   0.04861   0.05242
 Alpha virt. eigenvalues --    0.05500   0.06096   0.06684   0.06713   0.06789
 Alpha virt. eigenvalues --    0.07064   0.07229   0.07368   0.08024   0.09042
 Alpha virt. eigenvalues --    0.09149   0.09313   0.09457   0.09879   0.10244
 Alpha virt. eigenvalues --    0.10530   0.10969   0.11048   0.11906   0.12139
 Alpha virt. eigenvalues --    0.12379   0.12423   0.12552   0.13699   0.13914
 Alpha virt. eigenvalues --    0.14021   0.14236   0.14824   0.14931   0.15186
 Alpha virt. eigenvalues --    0.15621   0.15646   0.15816   0.16101   0.16310
 Alpha virt. eigenvalues --    0.16407   0.16861   0.17044   0.17109   0.17171
 Alpha virt. eigenvalues --    0.17613   0.17823   0.17876   0.18318   0.18407
 Alpha virt. eigenvalues --    0.18797   0.19072   0.19421   0.19564   0.19755
 Alpha virt. eigenvalues --    0.19928   0.20150   0.20663   0.20774   0.20888
 Alpha virt. eigenvalues --    0.21174   0.21446   0.21790   0.21891   0.21972
 Alpha virt. eigenvalues --    0.22243   0.22398   0.22799   0.22948   0.23191
 Alpha virt. eigenvalues --    0.23405   0.23521   0.23767   0.23912   0.24187
 Alpha virt. eigenvalues --    0.24297   0.24495   0.24768   0.25232   0.25438
 Alpha virt. eigenvalues --    0.25531   0.26066   0.26246   0.26413   0.26688
 Alpha virt. eigenvalues --    0.26907   0.27578   0.27866   0.28364   0.28577
 Alpha virt. eigenvalues --    0.28915   0.28973   0.29110   0.29211   0.29925
 Alpha virt. eigenvalues --    0.29981   0.30930   0.31099   0.31295   0.31597
 Alpha virt. eigenvalues --    0.31880   0.33546   0.34265   0.35019   0.35718
 Alpha virt. eigenvalues --    0.36137   0.36735   0.37243   0.37873   0.37998
 Alpha virt. eigenvalues --    0.39004   0.39200   0.39280   0.39735   0.40848
 Alpha virt. eigenvalues --    0.41285   0.41591   0.42325   0.42568   0.43218
 Alpha virt. eigenvalues --    0.43834   0.43874   0.44039   0.44668   0.45197
 Alpha virt. eigenvalues --    0.45862   0.46365   0.46835   0.47612   0.48868
 Alpha virt. eigenvalues --    0.50178   0.50939   0.52253   0.52584   0.53067
 Alpha virt. eigenvalues --    0.53783   0.55640   0.57243   0.57581   0.58309
 Alpha virt. eigenvalues --    0.58921   0.59860   0.60592   0.61379   0.61763
 Alpha virt. eigenvalues --    0.62220   0.62483   0.62843   0.62888   0.63509
 Alpha virt. eigenvalues --    0.63665   0.63700   0.64121   0.64620   0.64775
 Alpha virt. eigenvalues --    0.64993   0.65497   0.65595   0.66759   0.66874
 Alpha virt. eigenvalues --    0.67253   0.67465   0.67990   0.68235   0.68702
 Alpha virt. eigenvalues --    0.69335   0.69476   0.69892   0.70017   0.70275
 Alpha virt. eigenvalues --    0.71420   0.71553   0.71888   0.72047   0.72265
 Alpha virt. eigenvalues --    0.73161   0.73300   0.73524   0.73928   0.74492
 Alpha virt. eigenvalues --    0.74747   0.74799   0.75043   0.75334   0.76730
 Alpha virt. eigenvalues --    0.76923   0.77052   0.77697   0.77990   0.78194
 Alpha virt. eigenvalues --    0.78922   0.79095   0.80168   0.80855   0.82018
 Alpha virt. eigenvalues --    0.82529   0.82938   0.83622   0.84386   0.84673
 Alpha virt. eigenvalues --    0.85009   0.86199   0.86743   0.86949   0.88476
 Alpha virt. eigenvalues --    0.90137   0.90843   0.93687   0.93787   0.94812
 Alpha virt. eigenvalues --    0.95582   0.97115   0.98071   0.98307   0.99137
 Alpha virt. eigenvalues --    1.00817   1.02092   1.02292   1.05295   1.05974
 Alpha virt. eigenvalues --    1.06017   1.06738   1.07641   1.08293   1.08590
 Alpha virt. eigenvalues --    1.08799   1.09688   1.09883   1.10359   1.11080
 Alpha virt. eigenvalues --    1.12579   1.13233   1.13542   1.13647   1.14208
 Alpha virt. eigenvalues --    1.16813   1.18115   1.18692   1.23111   1.25545
 Alpha virt. eigenvalues --    1.25908   1.26100   1.26856   1.27895   1.30264
 Alpha virt. eigenvalues --    1.36949   1.37703   1.38099   1.40009   1.40501
 Alpha virt. eigenvalues --    1.40949   1.42014   1.43556   1.44185   1.44974
 Alpha virt. eigenvalues --    1.47383   1.51088   1.52799   1.54462   1.55428
 Alpha virt. eigenvalues --    1.56669   1.58144   1.58473   1.59926   1.60403
 Alpha virt. eigenvalues --    1.61125   1.61573   1.62352   1.63114   1.63392
 Alpha virt. eigenvalues --    1.64120   1.65218   1.68115   1.68609   1.69216
 Alpha virt. eigenvalues --    1.69407   1.70864   1.71654   1.71922   1.72348
 Alpha virt. eigenvalues --    1.73281   1.73527   1.74961   1.75289   1.75673
 Alpha virt. eigenvalues --    1.76636   1.77057   1.77782   1.78274   1.80247
 Alpha virt. eigenvalues --    1.81963   1.83342   1.84380   1.85264   1.86035
 Alpha virt. eigenvalues --    1.88464   1.89542   1.91697   1.94173   1.95226
 Alpha virt. eigenvalues --    1.95651   1.96461   1.98327   1.98396   2.00568
 Alpha virt. eigenvalues --    2.00730   2.01741   2.03744   2.04985   2.05220
 Alpha virt. eigenvalues --    2.06605   2.07247   2.07342   2.08074   2.09250
 Alpha virt. eigenvalues --    2.09421   2.10236   2.10540   2.10830   2.11064
 Alpha virt. eigenvalues --    2.11982   2.13429   2.15056   2.15365   2.15900
 Alpha virt. eigenvalues --    2.15964   2.17026   2.19124   2.20311   2.20673
 Alpha virt. eigenvalues --    2.22106   2.22140   2.22465   2.23052   2.24414
 Alpha virt. eigenvalues --    2.25447   2.25502   2.27707   2.28080   2.29422
 Alpha virt. eigenvalues --    2.30940   2.33407   2.33838   2.36947   2.37523
 Alpha virt. eigenvalues --    2.39272   2.39589   2.40649   2.46872   2.48086
 Alpha virt. eigenvalues --    2.54872   2.58143   2.59153   2.59822   2.59884
 Alpha virt. eigenvalues --    2.61312   2.61776   2.62617   2.63409   2.63922
 Alpha virt. eigenvalues --    2.74852   2.75589   2.75688   2.77002   2.77745
 Alpha virt. eigenvalues --    2.78452   2.81988   2.82759   2.84790   2.86671
 Alpha virt. eigenvalues --    2.89680   2.89849   2.92196   2.95468   2.99499
 Alpha virt. eigenvalues --    2.99992   3.03459   3.07350   3.07712   3.07844
 Alpha virt. eigenvalues --    3.08051   3.08802   3.10017   3.10719   3.10819
 Alpha virt. eigenvalues --    3.13150   3.13673   3.14342   3.15162   3.15406
 Alpha virt. eigenvalues --    3.15952   3.16406   3.16961   3.17682   3.18233
 Alpha virt. eigenvalues --    3.19572   3.21081   3.22301   3.23248   3.23501
 Alpha virt. eigenvalues --    3.24031   3.24334   3.25676   3.25700   3.26215
 Alpha virt. eigenvalues --    3.26903   3.27407   3.29014   3.34853   3.38684
 Alpha virt. eigenvalues --    3.39016   3.40669   3.40859   3.44511   3.44815
 Alpha virt. eigenvalues --    3.48154   3.49272   3.50034   3.51764   3.58820
 Alpha virt. eigenvalues --    3.59310   3.66288   3.66426   3.69232   3.70408
 Alpha virt. eigenvalues --    3.75712   3.78631   3.82789   3.84443   3.84764
 Alpha virt. eigenvalues --    3.87963   3.90224   3.91093   3.91886   3.92000
 Alpha virt. eigenvalues --    3.92811   3.94064   3.96001   4.23579   4.36305
 Alpha virt. eigenvalues --    4.49912   4.50414   4.53931   4.56806   4.62151
 Alpha virt. eigenvalues --    5.98494   6.00250   6.21735   6.32515   6.34796
 Alpha virt. eigenvalues --    6.38635   6.39491   6.56950   6.69808   6.71302
 Alpha virt. eigenvalues --    8.28290   8.33949   8.36634   8.41865   8.81779
 Alpha virt. eigenvalues --    8.97082  23.46590  23.53500  23.56402  23.68813
 Alpha virt. eigenvalues --   23.90564  23.91912  23.93444  23.93860  23.95089
 Alpha virt. eigenvalues --   23.96125  23.96801  23.97727  23.97773  23.97899
 Alpha virt. eigenvalues --   23.98079  23.99535  24.00067  24.01009  24.02053
 Alpha virt. eigenvalues --   24.06956  26.84810  28.37100  34.03882  34.07737
 Alpha virt. eigenvalues --   34.12226  34.16550  34.53361  34.61355 147.69771
 Alpha virt. eigenvalues --  153.96069 777.53176 804.70229
     Molecular Orbital Coefficients:
                           1         2         3         4         5
                           O         O         O         O         O
     Eigenvalues --  -277.55474-256.02829 -32.86508 -29.97258 -28.53863
   1 1   Fe 1S         -0.00000   0.47235  -0.00000  -0.15935   0.00000
   2        2S          0.00000   0.40648   0.00000  -0.23860  -0.00000
   3        3S         -0.00000   0.21523  -0.00000  -0.10506   0.00000
   4        4S          0.00000   0.01587   0.00000   0.48939  -0.00000
   5        5S         -0.00000  -0.00277  -0.00001   0.62226   0.00001
   6        6S          0.00000   0.00089   0.00001   0.05848  -0.00002
   7        7S         -0.00000  -0.00053  -0.00002  -0.01553   0.00004
   8        8S         -0.00002   0.00024  -0.00072   0.00585  -0.00006
   9        9S         -0.00000   0.00203  -0.00031   0.04610  -0.00095
  10       10S         -0.00000   0.00000  -0.00015   0.00009   0.00003
  11       11PX         0.00000  -0.00000   0.00000  -0.00003   0.00000
  12       11PY         0.00000   0.00000   0.00000  -0.00004   0.00000
  13       11PZ         0.00000   0.00000   0.00000  -0.00000   0.00000
  14       12PX        -0.00000   0.00000  -0.00000  -0.00000  -0.00000
  15       12PY        -0.00000  -0.00000  -0.00001  -0.00003  -0.00001
  16       12PZ        -0.00000  -0.00000  -0.00000  -0.00000  -0.00000
  17       13PX         0.00000  -0.00000   0.00000  -0.00003   0.00001
  18       13PY         0.00000   0.00000   0.00003  -0.00000   0.00002
  19       13PZ         0.00000  -0.00000   0.00000  -0.00000   0.00000
  20       14PX        -0.00000   0.00000  -0.00001   0.00007  -0.00002
  21       14PY        -0.00000   0.00000  -0.00007   0.00001  -0.00005
  22       14PZ        -0.00000   0.00000  -0.00000   0.00000  -0.00000
  23       15PX         0.00000  -0.00001   0.00003  -0.00011   0.00003
  24       15PY         0.00000  -0.00000   0.00012  -0.00005   0.00009
  25       15PZ         0.00000  -0.00000   0.00000  -0.00000   0.00000
  26       16PX        -0.00001   0.00003  -0.00022   0.00056  -0.00007
  27       16PY         0.00001   0.00004   0.00021   0.00080  -0.00020
  28       16PZ         0.00000   0.00000   0.00001   0.00002   0.00000
  29       17PX        -0.00018  -0.00021  -0.00540  -0.00495  -0.00062
  30       17PY        -0.00018   0.00037  -0.00553   0.00824  -0.00160
  31       17PZ        -0.00001  -0.00000  -0.00030  -0.00010   0.00007
  32       18D 0       -0.00000  -0.00000  -0.00000  -0.00031   0.00000
  33       18D+1       -0.00000   0.00000  -0.00000   0.00002  -0.00000
  34       18D-1        0.00000   0.00000   0.00000   0.00002   0.00000
  35       18D+2       -0.00000  -0.00000  -0.00000  -0.00003  -0.00000
  36       18D-2       -0.00000   0.00001  -0.00000   0.00052  -0.00000
  37       19D 0        0.00000   0.00001   0.00000   0.00021  -0.00000
  38       19D+1        0.00000  -0.00000   0.00000  -0.00001   0.00000
  39       19D-1       -0.00000  -0.00000  -0.00000  -0.00001  -0.00000
  40       19D+2        0.00000   0.00000   0.00001   0.00003   0.00001
  41       19D-2        0.00000  -0.00001   0.00001  -0.00036   0.00000
  42       20D 0       -0.00000  -0.00001  -0.00001  -0.00012   0.00000
  43       20D+1       -0.00000   0.00000  -0.00000   0.00001  -0.00000
  44       20D-1        0.00000   0.00000   0.00000   0.00001   0.00000
  45       20D+2       -0.00000  -0.00000  -0.00007  -0.00004  -0.00004
  46       20D-2       -0.00000   0.00001  -0.00003   0.00019  -0.00001
  47       21D 0       -0.00002  -0.00017  -0.00046  -0.00389  -0.00001
  48       21D+1        0.00000   0.00001   0.00006   0.00021   0.00001
  49       21D-1        0.00000   0.00001   0.00006   0.00027  -0.00002
  50       21D+2       -0.00001  -0.00006  -0.00034  -0.00130   0.00046
  51       21D-2        0.00002   0.00028   0.00047   0.00655   0.00014
  52       22F 0       -0.00000   0.00000  -0.00000   0.00000  -0.00000
  53       22F+1       -0.00000   0.00000  -0.00000   0.00000  -0.00000
  54       22F-1       -0.00000  -0.00000  -0.00001  -0.00001  -0.00000
  55       22F+2       -0.00000  -0.00000  -0.00000  -0.00000   0.00000
  56       22F-2        0.00000   0.00000   0.00000   0.00000   0.00000
  57       22F+3       -0.00000   0.00000  -0.00001   0.00000  -0.00000
  58       22F-3       -0.00000  -0.00000  -0.00001  -0.00001   0.00000
  59 2   C  1S         -0.00000  -0.00000  -0.00000  -0.00001  -0.00000
  60        2S          0.00000   0.00000   0.00000   0.00003   0.00000
  61        2PX         0.00000   0.00000   0.00000   0.00007   0.00000
  62        2PY         0.00000   0.00000   0.00000   0.00002   0.00000
  63        2PZ        -0.00000  -0.00000  -0.00000  -0.00008  -0.00000
  64        3S         -0.00000   0.00000  -0.00001   0.00007  -0.00000
  65        3PX        -0.00000  -0.00001  -0.00001  -0.00027  -0.00001
  66        3PY        -0.00000  -0.00000  -0.00002  -0.00010  -0.00002
  67        3PZ         0.00000   0.00001   0.00001   0.00031   0.00002
  68        4S         -0.00000  -0.00014  -0.00008  -0.00312  -0.00027
  69        4PX        -0.00000  -0.00003  -0.00005  -0.00061  -0.00004
  70        4PY         0.00000  -0.00002   0.00007  -0.00054   0.00000
  71        4PZ        -0.00000   0.00004  -0.00006   0.00082   0.00008
  72        5S         -0.00011  -0.00056  -0.00330  -0.01263  -0.00073
  73        5PX        -0.00001  -0.00006  -0.00027  -0.00129   0.00014
  74        5PY        -0.00000  -0.00006  -0.00006  -0.00146  -0.00039
  75        5PZ         0.00002   0.00009   0.00052   0.00201   0.00014
  76        6D 0        0.00000  -0.00000   0.00000  -0.00002  -0.00000
  77        6D+1        0.00000   0.00001   0.00001   0.00016   0.00000
  78        6D-1       -0.00000   0.00000  -0.00000   0.00010   0.00000
  79        6D+2       -0.00000  -0.00000  -0.00000  -0.00006   0.00000
  80        6D-2       -0.00000  -0.00000  -0.00000  -0.00010  -0.00000
  81 3   C  1S         -0.00000  -0.00000  -0.00000  -0.00001  -0.00000
  82        2S          0.00000   0.00000   0.00000   0.00003   0.00000
  83        2PX         0.00000   0.00000   0.00000   0.00001  -0.00000
  84        2PY         0.00000   0.00000   0.00001   0.00010   0.00000
  85        2PZ        -0.00000  -0.00000  -0.00000  -0.00005  -0.00000
  86        3S          0.00000   0.00000   0.00001   0.00002  -0.00001
  87        3PX        -0.00000  -0.00000  -0.00000  -0.00006   0.00000
  88        3PY        -0.00000  -0.00002  -0.00002  -0.00042  -0.00001
  89        3PZ         0.00000   0.00001   0.00001   0.00018   0.00001
  90        4S         -0.00001  -0.00012  -0.00037  -0.00280   0.00010
  91        4PX         0.00000  -0.00000   0.00002  -0.00002   0.00003
  92        4PY        -0.00000  -0.00004  -0.00013  -0.00087   0.00004
  93        4PZ         0.00000   0.00002   0.00010   0.00045   0.00000
  94        5S         -0.00002   0.00014  -0.00056   0.00300  -0.00099
  95        5PX        -0.00000  -0.00001  -0.00015  -0.00030   0.00001
  96        5PY        -0.00001   0.00002  -0.00022   0.00054  -0.00016
  97        5PZ         0.00001  -0.00001   0.00024  -0.00020  -0.00009
  98        6D 0        0.00000   0.00000   0.00000   0.00006  -0.00000
  99        6D+1        0.00000   0.00000   0.00000   0.00002  -0.00000
 100        6D-1        0.00000   0.00001   0.00001   0.00014   0.00000
 101        6D+2        0.00000   0.00001   0.00001   0.00015   0.00001
 102        6D-2        0.00000  -0.00000   0.00000  -0.00006   0.00000
 103 4   C  1S         -0.00000  -0.00000  -0.00000  -0.00001  -0.00000
 104        2S          0.00000   0.00000   0.00000   0.00003   0.00000
 105        2PX         0.00000   0.00000   0.00000   0.00001  -0.00000
 106        2PY         0.00000   0.00000   0.00001   0.00010   0.00000
 107        2PZ         0.00000   0.00000   0.00000   0.00005   0.00000
 108        3S          0.00000   0.00000   0.00001   0.00002  -0.00001
 109        3PX        -0.00000  -0.00000  -0.00000  -0.00005  -0.00000
 110        3PY        -0.00000  -0.00002  -0.00002  -0.00041  -0.00001
 111        3PZ        -0.00000  -0.00001  -0.00001  -0.00020  -0.00001
 112        4S         -0.00001  -0.00012  -0.00034  -0.00283   0.00015
 113        4PX         0.00000  -0.00000   0.00001  -0.00001   0.00004
 114        4PY        -0.00000  -0.00004  -0.00011  -0.00087   0.00005
 115        4PZ        -0.00000  -0.00002  -0.00009  -0.00049   0.00000
 116        5S         -0.00005   0.00011  -0.00159   0.00233  -0.00048
 117        5PX        -0.00000  -0.00001  -0.00004  -0.00028  -0.00002
 118        5PY        -0.00001   0.00002  -0.00037   0.00043  -0.00003
 119        5PZ        -0.00001   0.00001  -0.00033   0.00016   0.00004
 120        6D 0        0.00000   0.00000   0.00000   0.00005   0.00000
 121        6D+1       -0.00000  -0.00000  -0.00000  -0.00002   0.00000
 122        6D-1       -0.00000  -0.00001  -0.00001  -0.00015  -0.00000
 123        6D+2        0.00000   0.00001   0.00001   0.00015   0.00001
 124        6D-2        0.00000  -0.00000   0.00000  -0.00006   0.00000
 125 5   C  1S         -0.00000  -0.00000  -0.00000  -0.00001  -0.00000
 126        2S          0.00000   0.00000   0.00000   0.00003   0.00000
 127        2PX         0.00000   0.00000   0.00000   0.00006   0.00000
 128        2PY         0.00000   0.00000   0.00000   0.00002   0.00000
 129        2PZ         0.00000   0.00000   0.00000   0.00008   0.00000
 130        3S         -0.00000   0.00000  -0.00000   0.00006   0.00000
 131        3PX        -0.00000  -0.00001  -0.00001  -0.00026  -0.00001
 132        3PY        -0.00000  -0.00000  -0.00002  -0.00009  -0.00002
 133        3PZ        -0.00000  -0.00001  -0.00001  -0.00033  -0.00002
 134        4S         -0.00001  -0.00013  -0.00018  -0.00308  -0.00030
 135        4PX        -0.00000  -0.00002  -0.00007  -0.00057  -0.00004
 136        4PY         0.00000  -0.00002   0.00006  -0.00050   0.00001
 137        4PZ         0.00000  -0.00004   0.00004  -0.00085  -0.00009
 138        5S         -0.00010  -0.00054  -0.00290  -0.01232  -0.00065
 139        5PX        -0.00001  -0.00005  -0.00017  -0.00117  -0.00001
 140        5PY        -0.00001  -0.00006  -0.00017  -0.00144  -0.00026
 141        5PZ        -0.00002  -0.00009  -0.00045  -0.00207  -0.00010
 142        6D 0        0.00000  -0.00000   0.00000  -0.00003  -0.00000
 143        6D+1       -0.00000  -0.00001  -0.00001  -0.00016  -0.00000
 144        6D-1        0.00000  -0.00000   0.00000  -0.00010  -0.00000
 145        6D+2       -0.00000  -0.00000  -0.00000  -0.00005   0.00000
 146        6D-2       -0.00000  -0.00000  -0.00000  -0.00009  -0.00000
 147 6   C  1S          0.00000  -0.00000   0.00000  -0.00001  -0.00000
 148        2S         -0.00000   0.00000  -0.00000   0.00003   0.00000
 149        2PX         0.00000   0.00001   0.00001   0.00011   0.00001
 150        2PY        -0.00000  -0.00000  -0.00000  -0.00001   0.00000
 151        2PZ        -0.00000   0.00000  -0.00000   0.00000  -0.00000
 152        3S          0.00000   0.00000   0.00003   0.00000  -0.00002
 153        3PX        -0.00000  -0.00002  -0.00003  -0.00043  -0.00004
 154        3PY         0.00000   0.00000   0.00000   0.00002  -0.00001
 155        3PZ        -0.00000  -0.00000  -0.00000  -0.00001   0.00000
 156        4S         -0.00002  -0.00009  -0.00066  -0.00206  -0.00014
 157        4PX        -0.00000  -0.00002  -0.00012  -0.00041   0.00011
 158        4PY         0.00000  -0.00001   0.00008  -0.00023  -0.00013
 159        4PZ        -0.00000  -0.00000  -0.00001  -0.00001  -0.00001
 160        5S          0.00002   0.00036   0.00037   0.00812   0.00162
 161        5PX        -0.00000   0.00005  -0.00007   0.00111   0.00029
 162        5PY        -0.00002  -0.00001  -0.00070  -0.00011   0.00023
 163        5PZ        -0.00000   0.00000  -0.00004   0.00005   0.00015
 164        6D 0       -0.00000   0.00001  -0.00000   0.00012   0.00001
 165        6D+1       -0.00000  -0.00000  -0.00000  -0.00001  -0.00000
 166        6D-1        0.00000  -0.00000   0.00000  -0.00000   0.00000
 167        6D+2       -0.00000  -0.00001  -0.00001  -0.00017  -0.00000
 168        6D-2        0.00000  -0.00000   0.00001  -0.00004   0.00000
 169 7   H  1S         -0.00000  -0.00000  -0.00000  -0.00004   0.00000
 170        2S         -0.00000   0.00000  -0.00001   0.00005  -0.00002
 171        3S         -0.00001  -0.00002  -0.00016  -0.00044   0.00001
 172 8   H  1S          0.00000  -0.00000   0.00001  -0.00004   0.00000
 173        2S         -0.00000   0.00000  -0.00003   0.00008  -0.00002
 174        3S         -0.00000  -0.00003  -0.00002  -0.00057   0.00003
 175 9   H  1S         -0.00000  -0.00000  -0.00000  -0.00006  -0.00001
 176        2S          0.00000   0.00001   0.00004   0.00017   0.00005
 177        3S         -0.00000  -0.00003  -0.00010  -0.00073   0.00005
 178 10  H  1S          0.00000  -0.00000   0.00001  -0.00004   0.00000
 179        2S         -0.00000   0.00000  -0.00003   0.00008  -0.00002
 180        3S         -0.00000  -0.00002  -0.00003  -0.00057   0.00002
 181 11  H  1S         -0.00000  -0.00000  -0.00000  -0.00004   0.00000
 182        2S         -0.00000   0.00000  -0.00000   0.00005  -0.00002
 183        3S         -0.00001  -0.00002  -0.00019  -0.00044   0.00002
 184 12  C  1S         -0.00000  -0.00000  -0.00000  -0.00000  -0.00000
 185        2S          0.00000   0.00000   0.00000   0.00002   0.00000
 186        2PX        -0.00000  -0.00000  -0.00000  -0.00002  -0.00001
 187        2PY         0.00000  -0.00000   0.00001  -0.00007   0.00001
 188        2PZ         0.00000  -0.00000   0.00001  -0.00008   0.00001
 189        3S         -0.00000   0.00001  -0.00003   0.00015  -0.00005
 190        3PX        -0.00000   0.00000  -0.00000   0.00010   0.00002
 191        3PY        -0.00000   0.00001  -0.00001   0.00032  -0.00005
 192        3PZ        -0.00000   0.00001  -0.00006   0.00032  -0.00002
 193        4S          0.00005  -0.00018   0.00149  -0.00410   0.00058
 194        4PX         0.00000  -0.00001   0.00003  -0.00017  -0.00005
 195        4PY        -0.00000   0.00006   0.00001   0.00130  -0.00000
 196        4PZ        -0.00004   0.00007  -0.00110   0.00147  -0.00030
 197        5S         -0.00017  -0.00145  -0.00526  -0.03270   0.00118
 198        5PX        -0.00003   0.00003  -0.00081   0.00081   0.00004
 199        5PY         0.00008   0.00016   0.00234   0.00362  -0.00025
 200        5PZ         0.00002   0.00025   0.00069   0.00557  -0.00023
 201        6D 0        0.00000  -0.00000   0.00004  -0.00002   0.00002
 202        6D+1       -0.00000  -0.00000  -0.00000  -0.00008  -0.00000
 203        6D-1        0.00000  -0.00001   0.00001  -0.00020   0.00000
 204        6D+2        0.00000   0.00000   0.00002   0.00007   0.00000
 205        6D-2        0.00000  -0.00001   0.00002  -0.00012   0.00001
 206 13  C  1S         -0.00000  -0.00000  -0.00000  -0.00001  -0.00000
 207        2S          0.00000   0.00000   0.00001   0.00003   0.00000
 208        2PX        -0.00000  -0.00000  -0.00000  -0.00010  -0.00000
 209        2PY        -0.00000  -0.00000  -0.00000  -0.00002  -0.00000
 210        2PZ         0.00000  -0.00000   0.00000  -0.00005   0.00000
 211        3S         -0.00000   0.00000  -0.00010   0.00003  -0.00003
 212        3PX         0.00000   0.00002   0.00003   0.00039   0.00001
 213        3PY        -0.00000   0.00000  -0.00000   0.00010  -0.00000
 214        3PZ         0.00000   0.00001   0.00001   0.00020  -0.00000
 215        4S         -0.00002  -0.00006  -0.00050  -0.00152  -0.00020
 216        4PX        -0.00000   0.00003  -0.00007   0.00064   0.00002
 217        4PY        -0.00000  -0.00001  -0.00010  -0.00012   0.00005
 218        4PZ        -0.00000   0.00003  -0.00004   0.00073  -0.00003
 219        5S          0.00008   0.00012   0.00257   0.00275  -0.00062
 220        5PX        -0.00002   0.00000  -0.00052   0.00002   0.00008
 221        5PY        -0.00000   0.00000  -0.00009   0.00011  -0.00010
 222        5PZ         0.00003   0.00004   0.00081   0.00091  -0.00003
 223        6D 0        0.00000   0.00000   0.00000   0.00005   0.00000
 224        6D+1        0.00000  -0.00001   0.00001  -0.00015   0.00001
 225        6D-1       -0.00000  -0.00000  -0.00001  -0.00003  -0.00001
 226        6D+2        0.00000  -0.00001   0.00001  -0.00016   0.00000
 227        6D-2       -0.00000  -0.00000  -0.00002  -0.00006  -0.00001
 228 14  C  1S         -0.00000  -0.00000  -0.00000  -0.00001  -0.00000
 229        2S          0.00000   0.00000   0.00001   0.00003   0.00000
 230        2PX        -0.00000  -0.00000  -0.00000  -0.00010  -0.00000
 231        2PY        -0.00000  -0.00000  -0.00000  -0.00002  -0.00000
 232        2PZ        -0.00000   0.00000  -0.00000   0.00005  -0.00000
 233        3S         -0.00000   0.00000  -0.00012   0.00003  -0.00003
 234        3PX         0.00000   0.00002   0.00003   0.00040   0.00001
 235        3PY        -0.00000   0.00000  -0.00000   0.00011  -0.00000
 236        3PZ         0.00000  -0.00001   0.00000  -0.00018   0.00000
 237        4S         -0.00001  -0.00007  -0.00025  -0.00159  -0.00015
 238        4PX        -0.00001   0.00003  -0.00016   0.00070  -0.00000
 239        4PY        -0.00000  -0.00000  -0.00003  -0.00010   0.00006
 240        4PZ         0.00000  -0.00003   0.00013  -0.00075   0.00004
 241        5S          0.00008   0.00022   0.00240   0.00499  -0.00095
 242        5PX        -0.00001  -0.00002  -0.00016  -0.00044   0.00015
 243        5PY        -0.00001   0.00002  -0.00026   0.00048  -0.00009
 244        5PZ        -0.00001  -0.00005  -0.00020  -0.00117   0.00002
 245        6D 0        0.00000   0.00000   0.00001   0.00006   0.00000
 246        6D+1       -0.00000   0.00001  -0.00001   0.00014  -0.00001
 247        6D-1        0.00000   0.00000   0.00001   0.00003   0.00000
 248        6D+2        0.00000  -0.00001   0.00001  -0.00017   0.00000
 249        6D-2       -0.00000  -0.00000  -0.00002  -0.00007  -0.00001
 250 15  C  1S         -0.00000  -0.00000  -0.00000  -0.00000  -0.00000
 251        2S          0.00000   0.00000   0.00000   0.00002   0.00001
 252        2PX        -0.00000  -0.00000  -0.00000  -0.00003  -0.00001
 253        2PY         0.00000  -0.00000   0.00001  -0.00008   0.00001
 254        2PZ        -0.00000   0.00000  -0.00001   0.00008  -0.00001
 255        3S         -0.00000   0.00001  -0.00003   0.00014  -0.00005
 256        3PX        -0.00000   0.00000   0.00000   0.00012   0.00003
 257        3PY        -0.00000   0.00001  -0.00002   0.00033  -0.00005
 258        3PZ         0.00000  -0.00001   0.00006  -0.00030   0.00002
 259        4S          0.00004  -0.00018   0.00126  -0.00399   0.00060
 260        4PX        -0.00000  -0.00001  -0.00002  -0.00013  -0.00009
 261        4PY        -0.00000   0.00006  -0.00008   0.00138   0.00002
 262        4PZ         0.00003  -0.00006   0.00101  -0.00140   0.00030
 263        5S         -0.00019  -0.00143  -0.00610  -0.03222   0.00146
 264        5PX        -0.00000   0.00001  -0.00010   0.00021   0.00000
 265        5PY         0.00005   0.00022   0.00152   0.00496  -0.00040
 266        5PZ        -0.00003  -0.00024  -0.00095  -0.00532   0.00026
 267        6D 0        0.00000   0.00000   0.00004   0.00000   0.00002
 268        6D+1       -0.00000   0.00000  -0.00000   0.00008  -0.00000
 269        6D-1       -0.00000   0.00001  -0.00001   0.00019  -0.00000
 270        6D+2        0.00000   0.00000   0.00002   0.00008   0.00000
 271        6D-2        0.00000  -0.00001   0.00002  -0.00013   0.00001
 272 16  C  1S         -0.00000   0.00000  -0.00000   0.00000  -0.00000
 273        2S          0.00000  -0.00000   0.00001   0.00000   0.00001
 274        2PX        -0.00000   0.00000  -0.00001   0.00004  -0.00001
 275        2PY         0.00000  -0.00001   0.00003  -0.00011  -0.00000
 276        2PZ        -0.00000  -0.00000  -0.00000  -0.00000   0.00000
 277        3S          0.00000   0.00002   0.00001   0.00040  -0.00009
 278        3PX         0.00000  -0.00001   0.00011  -0.00016   0.00003
 279        3PY        -0.00001   0.00002  -0.00024   0.00046  -0.00002
 280        3PZ         0.00000   0.00000   0.00000   0.00001  -0.00000
 281        4S          0.00002  -0.00036   0.00048  -0.00787   0.00145
 282        4PX        -0.00009   0.00016  -0.00272   0.00335  -0.00125
 283        4PY         0.00013  -0.00003   0.00392  -0.00064   0.00118
 284        4PZ        -0.00000   0.00000  -0.00012   0.00009   0.00003
 285        5S          0.00068   0.00141   0.02118   0.03241  -0.00532
 286        5PX         0.00009   0.00057   0.00293   0.01284   0.00138
 287        5PY        -0.00045  -0.00092  -0.01405  -0.02095  -0.00141
 288        5PZ        -0.00003   0.00006  -0.00088   0.00127  -0.00014
 289        6D 0       -0.00000   0.00000  -0.00001   0.00012  -0.00001
 290        6D+1       -0.00000   0.00000  -0.00000   0.00000   0.00000
 291        6D-1        0.00000  -0.00000   0.00000  -0.00001   0.00000
 292        6D+2        0.00000   0.00001   0.00001   0.00020  -0.00002
 293        6D-2        0.00000  -0.00000   0.00001  -0.00000  -0.00001
 294 17  C  1S          0.00000  -0.00000   0.00000  -0.00000  -0.00000
 295        2S         -0.00000   0.00000   0.00000   0.00001   0.00001
 296        2PX        -0.00000   0.00000  -0.00004   0.00002  -0.00001
 297        2PY         0.00000  -0.00000   0.00010  -0.00003   0.00004
 298        2PZ        -0.00000  -0.00000  -0.00000  -0.00000  -0.00000
 299        3S          0.00001  -0.00000   0.00033  -0.00006   0.00014
 300        3PX         0.00001  -0.00001   0.00016  -0.00012   0.00005
 301        3PY        -0.00001   0.00001  -0.00035   0.00022  -0.00026
 302        3PZ         0.00000   0.00000   0.00000   0.00000   0.00000
 303        4S         -0.00020   0.00008  -0.00583   0.00174  -0.00287
 304        4PX        -0.00008   0.00016  -0.00235   0.00340  -0.00148
 305        4PY         0.00001  -0.00022   0.00015  -0.00464   0.00022
 306        4PZ         0.00000  -0.00000   0.00012  -0.00009  -0.00001
 307        5S          0.00084   0.00133   0.02592   0.03083  -0.00704
 308        5PX        -0.00042  -0.00015  -0.01271  -0.00360   0.00225
 309        5PY         0.00055   0.00109   0.01672   0.02516  -0.00475
 310        5PZ         0.00003  -0.00005   0.00091  -0.00110   0.00039
 311        6D 0        0.00000  -0.00000   0.00008  -0.00001   0.00007
 312        6D+1       -0.00000   0.00000  -0.00000   0.00000   0.00000
 313        6D-1        0.00000  -0.00000   0.00001  -0.00000   0.00000
 314        6D+2        0.00001   0.00000   0.00019  -0.00000   0.00007
 315        6D-2       -0.00000  -0.00000   0.00000  -0.00001  -0.00000
 316 18  C  1S         -0.00000  -0.00000  -0.00000  -0.00000  -0.00000
 317        2S          0.00000   0.00000   0.00002   0.00000   0.00002
 318        2PX         0.00000   0.00000   0.00002   0.00001   0.00001
 319        2PY         0.00000  -0.00000   0.00007  -0.00001   0.00003
 320        2PZ         0.00000  -0.00000   0.00007  -0.00001   0.00002
 321        3S          0.00000  -0.00000   0.00012  -0.00001   0.00001
 322        3PX        -0.00000  -0.00000  -0.00007  -0.00001  -0.00008
 323        3PY        -0.00001   0.00000  -0.00031   0.00004  -0.00021
 324        3PZ        -0.00001   0.00000  -0.00026   0.00005  -0.00014
 325        4S         -0.00010   0.00006  -0.00296   0.00114  -0.00165
 326        4PX         0.00000  -0.00000   0.00008  -0.00003  -0.00013
 327        4PY        -0.00004   0.00000  -0.00113   0.00001  -0.00052
 328        4PZ        -0.00003   0.00005  -0.00102   0.00104  -0.00040
 329        5S         -0.00091  -0.00035  -0.02742  -0.00834  -0.00220
 330        5PX        -0.00000  -0.00000  -0.00013  -0.00011  -0.00008
 331        5PY        -0.00012  -0.00006  -0.00356  -0.00130  -0.00122
 332        5PZ        -0.00016  -0.00006  -0.00485  -0.00136  -0.00018
 333        6D 0        0.00000   0.00000   0.00000   0.00004  -0.00000
 334        6D+1       -0.00000  -0.00000  -0.00007  -0.00000  -0.00001
 335        6D-1       -0.00001   0.00000  -0.00019   0.00001  -0.00006
 336        6D+2        0.00000   0.00000   0.00008   0.00002   0.00003
 337        6D-2       -0.00000   0.00000  -0.00011   0.00003  -0.00008
 338 19  H  1S         -0.00000  -0.00000  -0.00001  -0.00001  -0.00000
 339        2S          0.00000  -0.00001   0.00003  -0.00016   0.00002
 340        3S          0.00000  -0.00001   0.00012  -0.00027   0.00008
 341 20  H  1S         -0.00000  -0.00000  -0.00001  -0.00001  -0.00000
 342        2S          0.00000  -0.00001   0.00002  -0.00016   0.00002
 343        3S          0.00000  -0.00001   0.00008  -0.00022   0.00007
 344 21  H  1S         -0.00000  -0.00000  -0.00001  -0.00001   0.00001
 345        2S          0.00000  -0.00001   0.00010  -0.00018  -0.00004
 346        3S          0.00002   0.00001   0.00071   0.00012   0.00018
 347 22  Co 1S          0.48784  -0.00000  -0.16605  -0.00000  -0.00002
 348        2S          0.40278   0.00000  -0.24469   0.00000  -0.00002
 349        3S          0.20317  -0.00000  -0.09109  -0.00000  -0.00001
 350        4S          0.01371   0.00000   0.50099   0.00000   0.00005
 351        5S         -0.00215  -0.00000   0.61027  -0.00001   0.00004
 352        6S          0.00063   0.00000   0.05526   0.00001   0.00002
 353        7S         -0.00036  -0.00000  -0.01384  -0.00002  -0.00003
 354        8S          0.00016  -0.00004   0.00519  -0.00080   0.00027
 355        9S          0.00110  -0.00039   0.03330  -0.00908   0.00073
 356       10S          0.00000  -0.00001   0.00008  -0.00017   0.00003
 357       11PX         0.00000   0.00000  -0.00002   0.00000   0.51212
 358       11PY        -0.00000  -0.00000  -0.00006  -0.00000   0.54387
 359       11PZ        -0.00000   0.00000   0.00000   0.00000  -0.02163
 360       12PX        -0.00000  -0.00000  -0.00002  -0.00000   0.20300
 361       12PY         0.00000   0.00000  -0.00004   0.00001   0.21558
 362       12PZ         0.00000  -0.00000   0.00000  -0.00000  -0.00858
 363       13PX         0.00000   0.00000   0.00002   0.00000   0.04014
 364       13PY         0.00000  -0.00000   0.00000  -0.00004   0.04267
 365       13PZ        -0.00000   0.00000  -0.00000   0.00000  -0.00170
 366       14PX        -0.00000   0.00000  -0.00004   0.00000  -0.00448
 367       14PY        -0.00000   0.00000  -0.00002   0.00007  -0.00484
 368       14PZ         0.00000  -0.00000   0.00000  -0.00000   0.00019
 369       15PX         0.00000  -0.00000   0.00006  -0.00001   0.00270
 370       15PY         0.00000  -0.00001   0.00006  -0.00012   0.00299
 371       15PZ        -0.00000   0.00000  -0.00000   0.00000  -0.00012
 372       16PX        -0.00001   0.00001  -0.00037   0.00017  -0.00400
 373       16PY        -0.00002  -0.00001  -0.00058  -0.00017  -0.00471
 374       16PZ         0.00000   0.00000   0.00002   0.00001   0.00017
 375       17PX         0.00007   0.00027   0.00210   0.00607  -0.01314
 376       17PY        -0.00020   0.00048  -0.00582   0.01123  -0.01693
 377       17PZ        -0.00000  -0.00001  -0.00011  -0.00030   0.00055
 378       18D 0       -0.00000   0.00000  -0.00026   0.00000   0.00001
 379       18D+1       -0.00000   0.00000  -0.00002   0.00000   0.00000
 380       18D-1       -0.00000  -0.00000  -0.00002  -0.00000   0.00000
 381       18D+2       -0.00000  -0.00000  -0.00003  -0.00000   0.00001
 382       18D-2        0.00000  -0.00000   0.00051  -0.00000  -0.00001
 383       19D 0        0.00000  -0.00000   0.00016  -0.00000  -0.00000
 384       19D+1        0.00000  -0.00000   0.00001  -0.00000   0.00000
 385       19D-1        0.00000   0.00000   0.00001   0.00000  -0.00000
 386       19D+2        0.00000   0.00000   0.00002   0.00001  -0.00001
 387       19D-2       -0.00001   0.00000  -0.00030   0.00001  -0.00000
 388       20D 0       -0.00000  -0.00000  -0.00004   0.00000  -0.00001
 389       20D+1       -0.00000   0.00000  -0.00000   0.00000  -0.00000
 390       20D-1       -0.00000   0.00000  -0.00000  -0.00000   0.00000
 391       20D+2        0.00000  -0.00000   0.00002  -0.00006   0.00003
 392       20D-2        0.00000  -0.00000   0.00010  -0.00004   0.00002
 393       21D 0       -0.00009  -0.00002  -0.00295  -0.00041   0.00003
 394       21D+1       -0.00001  -0.00000  -0.00019  -0.00005   0.00002
 395       21D-1       -0.00001  -0.00000  -0.00023  -0.00005  -0.00000
 396       21D+2       -0.00004  -0.00003  -0.00112  -0.00055  -0.00056
 397       21D-2        0.00016   0.00002   0.00493   0.00047  -0.00028
 398       22F 0       -0.00000  -0.00000  -0.00000  -0.00000   0.00000
 399       22F+1       -0.00000   0.00000  -0.00000   0.00000  -0.00004
 400       22F-1        0.00000   0.00000   0.00000   0.00001  -0.00004
 401       22F+2       -0.00000  -0.00000  -0.00000  -0.00000   0.00000
 402       22F-2        0.00000   0.00000   0.00000   0.00000  -0.00000
 403       22F+3       -0.00000   0.00000  -0.00000   0.00001  -0.00006
 404       22F-3        0.00000   0.00000   0.00000   0.00001   0.00004
 405 23  C  1S         -0.00000  -0.00000  -0.00001  -0.00000   0.00001
 406        2S          0.00000   0.00000   0.00002   0.00000  -0.00002
 407        2PX        -0.00000  -0.00000  -0.00006  -0.00000   0.00002
 408        2PY        -0.00000  -0.00000  -0.00002  -0.00000   0.00002
 409        2PZ        -0.00000  -0.00000  -0.00008  -0.00000   0.00002
 410        3S          0.00000  -0.00000   0.00006  -0.00000   0.00004
 411        3PX         0.00001   0.00000   0.00025   0.00001  -0.00019
 412        3PY         0.00000   0.00000   0.00010   0.00002  -0.00015
 413        3PZ         0.00001   0.00000   0.00029   0.00002  -0.00015
 414        4S         -0.00008  -0.00001  -0.00249  -0.00022   0.00144
 415        4PX         0.00002   0.00000   0.00052   0.00004  -0.00036
 416        4PY         0.00002  -0.00000   0.00049  -0.00005  -0.00025
 417        4PZ         0.00002  -0.00000   0.00066  -0.00004  -0.00012
 418        5S         -0.00026  -0.00015  -0.00793  -0.00317   0.00415
 419        5PX         0.00002   0.00001   0.00069   0.00012  -0.00071
 420        5PY         0.00003   0.00000   0.00086   0.00005  -0.00043
 421        5PZ         0.00005   0.00003   0.00143   0.00059  -0.00057
 422        6D 0       -0.00000   0.00000  -0.00002   0.00000   0.00000
 423        6D+1       -0.00000  -0.00000  -0.00015  -0.00001   0.00005
 424        6D-1       -0.00000   0.00000  -0.00010   0.00000   0.00002
 425        6D+2       -0.00000  -0.00000  -0.00005  -0.00000   0.00001
 426        6D-2       -0.00000   0.00000  -0.00010   0.00000   0.00007
 427 24  C  1S         -0.00000   0.00000  -0.00001   0.00000   0.00001
 428        2S          0.00000   0.00000   0.00003  -0.00000  -0.00002
 429        2PX        -0.00000  -0.00000  -0.00000  -0.00000   0.00001
 430        2PY        -0.00000  -0.00000  -0.00009  -0.00001   0.00003
 431        2PZ        -0.00000  -0.00000  -0.00005  -0.00000   0.00001
 432        3S          0.00000   0.00000   0.00000   0.00002   0.00004
 433        3PX         0.00000   0.00000   0.00003   0.00001  -0.00005
 434        3PY         0.00001   0.00000   0.00037   0.00003  -0.00026
 435        3PZ         0.00001   0.00000   0.00017   0.00001  -0.00009
 436        4S         -0.00007  -0.00002  -0.00211  -0.00051   0.00117
 437        4PX         0.00000  -0.00000   0.00004  -0.00003  -0.00015
 438        4PY         0.00002   0.00001   0.00071   0.00016  -0.00031
 439        4PZ         0.00001   0.00001   0.00033   0.00012  -0.00007
 440        5S          0.00008  -0.00009   0.00227  -0.00208   0.00459
 441        5PX         0.00001   0.00001   0.00025   0.00023  -0.00030
 442        5PY        -0.00001   0.00003  -0.00035   0.00062  -0.00110
 443        5PZ        -0.00001   0.00001  -0.00020   0.00033  -0.00041
 444        6D 0        0.00000   0.00000   0.00006   0.00000  -0.00004
 445        6D+1       -0.00000  -0.00000  -0.00002  -0.00000  -0.00001
 446        6D-1       -0.00000  -0.00000  -0.00013  -0.00001   0.00005
 447        6D+2        0.00000   0.00000   0.00015   0.00001  -0.00005
 448        6D-2       -0.00000   0.00000  -0.00005   0.00000   0.00003
 449 25  C  1S         -0.00000  -0.00000  -0.00001  -0.00000   0.00001
 450        2S          0.00000   0.00000   0.00003   0.00000  -0.00002
 451        2PX        -0.00000  -0.00000  -0.00000  -0.00000   0.00001
 452        2PY        -0.00000  -0.00000  -0.00009  -0.00001   0.00003
 453        2PZ         0.00000   0.00000   0.00005   0.00000  -0.00001
 454        3S          0.00000   0.00000   0.00000   0.00001   0.00004
 455        3PX         0.00000   0.00000   0.00002   0.00001  -0.00005
 456        3PY         0.00001   0.00000   0.00036   0.00003  -0.00025
 457        3PZ        -0.00001  -0.00000  -0.00019  -0.00001   0.00010
 458        4S         -0.00007  -0.00002  -0.00212  -0.00043   0.00116
 459        4PX         0.00000  -0.00000   0.00004  -0.00001  -0.00014
 460        4PY         0.00002   0.00001   0.00071   0.00013  -0.00031
 461        4PZ        -0.00001  -0.00000  -0.00037  -0.00010   0.00010
 462        5S          0.00004  -0.00012   0.00109  -0.00274   0.00449
 463        5PX         0.00001   0.00001   0.00021   0.00013  -0.00026
 464        5PY        -0.00001   0.00003  -0.00018   0.00062  -0.00103
 465        5PZ         0.00000  -0.00002   0.00008  -0.00055   0.00047
 466        6D 0        0.00000   0.00000   0.00005   0.00000  -0.00004
 467        6D+1        0.00000   0.00000   0.00002   0.00000   0.00001
 468        6D-1        0.00000   0.00000   0.00014   0.00001  -0.00005
 469        6D+2        0.00000   0.00000   0.00014   0.00001  -0.00005
 470        6D-2       -0.00000   0.00000  -0.00004   0.00000   0.00003
 471 26  C  1S         -0.00000   0.00000  -0.00001   0.00000   0.00001
 472        2S          0.00000  -0.00000   0.00002  -0.00000  -0.00002
 473        2PX        -0.00000  -0.00000  -0.00006  -0.00000   0.00002
 474        2PY        -0.00000  -0.00000  -0.00002  -0.00001   0.00002
 475        2PZ         0.00000   0.00000   0.00008   0.00000  -0.00002
 476        3S          0.00000   0.00000   0.00006   0.00001   0.00004
 477        3PX         0.00001   0.00000   0.00024   0.00002  -0.00019
 478        3PY         0.00000   0.00000   0.00008   0.00002  -0.00014
 479        3PZ        -0.00001  -0.00000  -0.00030  -0.00002   0.00017
 480        4S         -0.00008  -0.00001  -0.00249  -0.00033   0.00146
 481        4PX         0.00002   0.00000   0.00050   0.00006  -0.00035
 482        4PY         0.00001  -0.00000   0.00045  -0.00006  -0.00026
 483        4PZ        -0.00002   0.00000  -0.00069   0.00001   0.00014
 484        5S         -0.00025  -0.00012  -0.00741  -0.00264   0.00411
 485        5PX         0.00002   0.00001   0.00058   0.00020  -0.00073
 486        5PY         0.00003   0.00000   0.00084   0.00004  -0.00042
 487        5PZ        -0.00005  -0.00002  -0.00141  -0.00041   0.00060
 488        6D 0       -0.00000   0.00000  -0.00003   0.00000   0.00001
 489        6D+1        0.00001   0.00000   0.00015   0.00001  -0.00006
 490        6D-1        0.00000  -0.00000   0.00009  -0.00000  -0.00002
 491        6D+2       -0.00000  -0.00000  -0.00005  -0.00000   0.00001
 492        6D-2       -0.00000   0.00000  -0.00009   0.00000   0.00007
 493 27  C  1S         -0.00000   0.00000  -0.00001   0.00000   0.00001
 494        2S          0.00000  -0.00000   0.00002  -0.00000  -0.00002
 495        2PX        -0.00000  -0.00000  -0.00010  -0.00001   0.00003
 496        2PY         0.00000  -0.00000   0.00001  -0.00000   0.00001
 497        2PZ         0.00000  -0.00000   0.00000  -0.00000  -0.00000
 498        3S          0.00000   0.00000   0.00003   0.00001   0.00003
 499        3PX         0.00001   0.00000   0.00040   0.00004  -0.00029
 500        3PY        -0.00000   0.00000  -0.00002   0.00001  -0.00006
 501        3PZ        -0.00000   0.00000  -0.00001   0.00000   0.00001
 502        4S         -0.00006  -0.00002  -0.00174  -0.00052   0.00160
 503        4PX         0.00001  -0.00000   0.00042  -0.00005  -0.00045
 504        4PY         0.00001  -0.00000   0.00029  -0.00009  -0.00024
 505        4PZ        -0.00000  -0.00000  -0.00001  -0.00001   0.00002
 506        5S          0.00019   0.00004   0.00567   0.00066   0.00444
 507        5PX        -0.00002  -0.00000  -0.00070   0.00002  -0.00113
 508        5PY         0.00001   0.00003   0.00017   0.00069  -0.00021
 509        5PZ         0.00000   0.00000   0.00004   0.00010  -0.00001
 510        6D 0        0.00000  -0.00000   0.00011  -0.00000  -0.00007
 511        6D+1        0.00000   0.00000   0.00001   0.00000  -0.00000
 512        6D-1        0.00000  -0.00000   0.00000  -0.00000  -0.00000
 513        6D+2       -0.00001  -0.00000  -0.00017  -0.00000   0.00005
 514        6D-2       -0.00000   0.00000  -0.00004   0.00001   0.00003
 515 28  H  1S         -0.00000  -0.00000  -0.00005  -0.00000   0.00002
 516        2S          0.00000   0.00000   0.00014   0.00003  -0.00011
 517        3S         -0.00002   0.00000  -0.00053   0.00003   0.00001
 518 29  H  1S         -0.00000   0.00000  -0.00004   0.00001   0.00001
 519        2S          0.00000  -0.00000   0.00008  -0.00002  -0.00009
 520        3S         -0.00002  -0.00000  -0.00049  -0.00009   0.00004
 521 30  H  1S         -0.00000  -0.00000  -0.00004  -0.00000   0.00001
 522        2S          0.00000  -0.00000   0.00005  -0.00000  -0.00008
 523        3S         -0.00001  -0.00001  -0.00033  -0.00022   0.00012
 524 31  H  1S         -0.00000  -0.00000  -0.00004  -0.00000   0.00001
 525        2S          0.00000  -0.00000   0.00004  -0.00001  -0.00008
 526        3S         -0.00001  -0.00001  -0.00031  -0.00019   0.00012
 527 32  H  1S         -0.00000   0.00000  -0.00004   0.00001   0.00001
 528        2S          0.00000  -0.00000   0.00008  -0.00003  -0.00010
 529        3S         -0.00002  -0.00000  -0.00049  -0.00006   0.00003
 530 33  C  1S         -0.00000  -0.00000  -0.00000  -0.00000  -0.00000
 531        2S          0.00000   0.00000   0.00002   0.00000   0.00002
 532        2PX         0.00000   0.00000   0.00001   0.00001   0.00001
 533        2PY         0.00000  -0.00000   0.00007  -0.00001   0.00003
 534        2PZ        -0.00000   0.00000  -0.00008   0.00001  -0.00002
 535        3S          0.00001  -0.00000   0.00013  -0.00000   0.00000
 536        3PX        -0.00000  -0.00000  -0.00006  -0.00001  -0.00008
 537        3PY        -0.00001   0.00000  -0.00030   0.00003  -0.00021
 538        3PZ         0.00001  -0.00000   0.00028  -0.00006   0.00015
 539        4S         -0.00010   0.00006  -0.00310   0.00132  -0.00160
 540        4PX         0.00000  -0.00001   0.00010  -0.00011  -0.00011
 541        4PY        -0.00004  -0.00000  -0.00107  -0.00005  -0.00049
 542        4PZ         0.00004  -0.00005   0.00111  -0.00111   0.00040
 543        5S         -0.00089  -0.00035  -0.02673  -0.00836  -0.00236
 544        5PX        -0.00002   0.00003  -0.00057   0.00079  -0.00023
 545        5PY        -0.00008  -0.00011  -0.00243  -0.00260  -0.00098
 546        5PZ         0.00016   0.00005   0.00486   0.00117   0.00026
 547        6D 0       -0.00000   0.00000  -0.00002   0.00004  -0.00001
 548        6D+1        0.00000   0.00000   0.00007   0.00000   0.00001
 549        6D-1        0.00001  -0.00000   0.00020  -0.00001   0.00006
 550        6D+2        0.00000   0.00000   0.00008   0.00002   0.00003
 551        6D-2       -0.00000   0.00000  -0.00010   0.00002  -0.00007
 552 34  C  1S         -0.00000  -0.00000  -0.00001  -0.00000  -0.00001
 553        2S          0.00000   0.00000   0.00003   0.00001   0.00002
 554        2PX         0.00000   0.00000   0.00009   0.00000   0.00002
 555        2PY         0.00000   0.00000   0.00002   0.00001   0.00001
 556        2PZ        -0.00000   0.00000  -0.00005   0.00000  -0.00001
 557        3S          0.00000  -0.00001   0.00000  -0.00013  -0.00004
 558        3PX        -0.00001  -0.00000  -0.00034  -0.00004  -0.00022
 559        3PY        -0.00000  -0.00000  -0.00009  -0.00002  -0.00007
 560        3PZ         0.00001   0.00000   0.00020   0.00002   0.00010
 561        4S         -0.00004  -0.00002  -0.00136  -0.00041  -0.00091
 562        4PX        -0.00002   0.00001  -0.00059   0.00016  -0.00021
 563        4PY        -0.00000   0.00001  -0.00003   0.00015  -0.00024
 564        4PZ         0.00002  -0.00000   0.00055  -0.00009   0.00010
 565        5S          0.00003   0.00014   0.00078   0.00331  -0.00279
 566        5PX        -0.00001   0.00003  -0.00033   0.00075  -0.00059
 567        5PY        -0.00000   0.00000  -0.00005   0.00007  -0.00030
 568        5PZ         0.00003   0.00004   0.00076   0.00084   0.00028
 569        6D 0        0.00000   0.00000   0.00004   0.00000   0.00003
 570        6D+1        0.00000  -0.00000   0.00014  -0.00001   0.00005
 571        6D-1        0.00000   0.00000   0.00003   0.00001  -0.00001
 572        6D+2       -0.00000   0.00000  -0.00014   0.00001  -0.00003
 573        6D-2       -0.00000  -0.00000  -0.00008  -0.00002  -0.00004
 574 35  C  1S         -0.00000  -0.00000  -0.00001  -0.00000  -0.00001
 575        2S          0.00000   0.00000   0.00003   0.00001   0.00002
 576        2PX         0.00000   0.00000   0.00009   0.00000   0.00002
 577        2PY         0.00000   0.00000   0.00002   0.00001   0.00001
 578        2PZ         0.00000  -0.00000   0.00004  -0.00000   0.00001
 579        3S          0.00000  -0.00001   0.00000  -0.00015  -0.00004
 580        3PX        -0.00001  -0.00000  -0.00035  -0.00004  -0.00022
 581        3PY        -0.00000  -0.00000  -0.00010  -0.00001  -0.00007
 582        3PZ        -0.00001  -0.00000  -0.00018  -0.00001  -0.00009
 583        4S         -0.00004  -0.00001  -0.00139  -0.00016  -0.00088
 584        4PX        -0.00002   0.00001  -0.00063   0.00027  -0.00021
 585        4PY        -0.00000   0.00000  -0.00004   0.00009  -0.00025
 586        4PZ        -0.00002   0.00001  -0.00057   0.00016  -0.00008
 587        5S          0.00011   0.00010   0.00335   0.00228  -0.00235
 588        5PX         0.00000   0.00001   0.00014   0.00013  -0.00050
 589        5PY        -0.00001   0.00001  -0.00041   0.00028  -0.00036
 590        5PZ        -0.00003  -0.00000  -0.00089  -0.00011  -0.00030
 591        6D 0        0.00000   0.00000   0.00006   0.00000   0.00004
 592        6D+1       -0.00000   0.00000  -0.00013   0.00001  -0.00005
 593        6D-1       -0.00000  -0.00000  -0.00003  -0.00001   0.00001
 594        6D+2       -0.00001   0.00000  -0.00015   0.00001  -0.00003
 595        6D-2       -0.00000  -0.00000  -0.00008  -0.00002  -0.00004
 596 36  H  1S         -0.00000  -0.00000  -0.00002  -0.00001  -0.00001
 597        2S         -0.00000   0.00001  -0.00013   0.00011   0.00007
 598        3S          0.00001   0.00003   0.00019   0.00072  -0.00015
 599 37  H  1S         -0.00000  -0.00000  -0.00002  -0.00001  -0.00001
 600        2S         -0.00000   0.00000  -0.00010   0.00003   0.00010
 601        3S         -0.00000   0.00000  -0.00009   0.00010  -0.00018
 602 38  H  1S         -0.00000  -0.00000  -0.00002  -0.00001  -0.00001
 603        2S         -0.00000   0.00000  -0.00010   0.00003   0.00010
 604        3S         -0.00000   0.00001  -0.00013   0.00016  -0.00018
 605 39  H  1S         -0.00000  -0.00000  -0.00002  -0.00001  -0.00001
 606        2S         -0.00000   0.00001  -0.00012   0.00011   0.00007
 607        3S          0.00000   0.00003   0.00013   0.00072  -0.00017
 608 40  H  1S         -0.00000  -0.00000  -0.00001  -0.00001   0.00001
 609        2S          0.00000  -0.00001   0.00010  -0.00017  -0.00003
 610        3S          0.00002   0.00000   0.00072   0.00008   0.00019
                           6         7         8         9        10
                           O         O         O         O         O
     Eigenvalues --   -28.51867 -28.51729 -25.85988 -25.84084 -25.84032
   1 1   Fe 1S          0.00000  -0.00000  -0.00001   0.00000  -0.00000
   2        2S          0.00000   0.00000  -0.00002   0.00000  -0.00000
   3        3S         -0.00000  -0.00000  -0.00001   0.00000  -0.00000
   4        4S          0.00000   0.00000   0.00004  -0.00002   0.00000
   5        5S         -0.00000  -0.00001   0.00005   0.00000  -0.00000
   6        6S          0.00000   0.00002  -0.00001  -0.00003   0.00000
   7        7S          0.00000  -0.00004   0.00004   0.00004  -0.00000
   8        8S         -0.00006   0.00004  -0.00056   0.00035   0.00000
   9        9S          0.00030  -0.00261  -0.00139   0.00147  -0.00047
  10       10S         -0.00000   0.00002  -0.00006   0.00004  -0.00000
  11       11PX         0.00000  -0.00000   0.49051   0.52060  -0.01702
  12       11PY         0.00000  -0.00000   0.52039  -0.49090  -0.00992
  13       11PZ        -0.00000  -0.00000   0.01889   0.00558   0.71530
  14       12PX        -0.00000   0.00000   0.22198   0.23550  -0.00770
  15       12PY        -0.00000   0.00000   0.23549  -0.22206  -0.00449
  16       12PZ         0.00000   0.00000   0.00855   0.00253   0.32358
  17       13PX         0.00000  -0.00001   0.04876   0.05135  -0.00168
  18       13PY         0.00000  -0.00001   0.05176  -0.04844  -0.00098
  19       13PZ        -0.00001  -0.00000   0.00188   0.00055   0.07053
  20       14PX        -0.00000   0.00003  -0.00510  -0.00473   0.00015
  21       14PY        -0.00000   0.00002  -0.00545   0.00451   0.00009
  22       14PZ         0.00001   0.00000  -0.00020  -0.00005  -0.00646
  23       15PX         0.00000  -0.00005   0.00319   0.00220  -0.00007
  24       15PY         0.00000  -0.00004   0.00345  -0.00215  -0.00004
  25       15PZ        -0.00002  -0.00000   0.00012   0.00002   0.00296
  26       16PX         0.00001   0.00006  -0.00516  -0.00120   0.00003
  27       16PY        -0.00001   0.00015  -0.00583   0.00131   0.00003
  28       16PZ         0.00003   0.00001  -0.00020  -0.00002  -0.00153
  29       17PX        -0.00021   0.00017  -0.01975  -0.00170  -0.00009
  30       17PY        -0.00008  -0.00161  -0.02424  -0.00055  -0.00045
  31       17PZ        -0.00046   0.00005  -0.00076  -0.00024   0.00045
  32       18D 0        0.00000  -0.00000   0.00001  -0.00000  -0.00000
  33       18D+1       -0.00000   0.00000  -0.00000  -0.00000  -0.00001
  34       18D-1       -0.00000   0.00000  -0.00000   0.00000  -0.00000
  35       18D+2        0.00000  -0.00000   0.00000  -0.00001   0.00000
  36       18D-2       -0.00000  -0.00000  -0.00001  -0.00000   0.00000
  37       19D 0       -0.00000   0.00001  -0.00001  -0.00000   0.00000
  38       19D+1        0.00000  -0.00000   0.00000  -0.00000   0.00000
  39       19D-1        0.00000  -0.00000   0.00000  -0.00000  -0.00000
  40       19D+2       -0.00000   0.00000   0.00000  -0.00000   0.00000
  41       19D-2        0.00000   0.00000   0.00001  -0.00001   0.00000
  42       20D 0        0.00000  -0.00002   0.00002   0.00000  -0.00000
  43       20D+1       -0.00001   0.00000  -0.00000   0.00000  -0.00000
  44       20D-1       -0.00001   0.00000   0.00000  -0.00000   0.00002
  45       20D+2        0.00000  -0.00000  -0.00001   0.00005  -0.00000
  46       20D-2       -0.00000  -0.00002  -0.00003   0.00006  -0.00000
  47       21D 0       -0.00000  -0.00006  -0.00010   0.00017  -0.00002
  48       21D+1        0.00010  -0.00002   0.00001  -0.00004  -0.00022
  49       21D-1        0.00013   0.00001  -0.00001  -0.00001  -0.00027
  50       21D+2       -0.00003  -0.00042   0.00041  -0.00073   0.00001
  51       21D-2        0.00001  -0.00006   0.00039  -0.00060   0.00001
  52       22F 0       -0.00000  -0.00000  -0.00000   0.00000   0.00002
  53       22F+1       -0.00000   0.00000  -0.00005   0.00001  -0.00000
  54       22F-1        0.00000  -0.00000  -0.00004  -0.00001  -0.00000
  55       22F+2        0.00000  -0.00000   0.00000  -0.00000  -0.00000
  56       22F-2       -0.00000  -0.00000   0.00001  -0.00000  -0.00002
  57       22F+3        0.00000   0.00000  -0.00006  -0.00002  -0.00000
  58       22F-3        0.00000  -0.00000   0.00006  -0.00002   0.00000
  59 2   C  1S         -0.00000  -0.00000  -0.00001  -0.00000   0.00000
  60        2S          0.00000  -0.00000   0.00002  -0.00000  -0.00000
  61        2PX        -0.00000  -0.00000   0.00003  -0.00002   0.00002
  62        2PY         0.00000  -0.00000   0.00002   0.00000   0.00002
  63        2PZ        -0.00000   0.00000  -0.00002   0.00000  -0.00001
  64        3S         -0.00000  -0.00001  -0.00005  -0.00000   0.00006
  65        3PX         0.00000   0.00001  -0.00022   0.00007   0.00001
  66        3PY        -0.00000   0.00000  -0.00015  -0.00005  -0.00002
  67        3PZ         0.00000  -0.00001   0.00017   0.00001   0.00000
  68        4S          0.00005   0.00021  -0.00174   0.00019   0.00016
  69        4PX         0.00001   0.00004  -0.00044  -0.00003  -0.00008
  70        4PY         0.00003   0.00007  -0.00032   0.00002   0.00016
  71        4PZ        -0.00001  -0.00007   0.00017  -0.00028   0.00040
  72        5S         -0.00031   0.00365  -0.00655   0.00115  -0.00028
  73        5PX        -0.00034   0.00030  -0.00099  -0.00030  -0.00043
  74        5PY        -0.00000   0.00014  -0.00063   0.00043   0.00031
  75        5PZ        -0.00004  -0.00062   0.00084  -0.00042   0.00000
  76        6D 0        0.00000   0.00000  -0.00000  -0.00001  -0.00001
  77        6D+1        0.00000  -0.00000   0.00006  -0.00002   0.00003
  78        6D-1        0.00000  -0.00001   0.00001   0.00001   0.00004
  79        6D+2        0.00000  -0.00000  -0.00001   0.00003  -0.00001
  80        6D-2        0.00000   0.00000  -0.00008  -0.00001   0.00002
  81 3   C  1S         -0.00000   0.00000  -0.00001   0.00000   0.00000
  82        2S          0.00000  -0.00000   0.00002  -0.00001  -0.00000
  83        2PX         0.00000   0.00000   0.00001   0.00000   0.00001
  84        2PY        -0.00000   0.00000   0.00003   0.00002   0.00001
  85        2PZ         0.00000   0.00000  -0.00001   0.00000  -0.00001
  86        3S         -0.00000   0.00002  -0.00005   0.00007   0.00003
  87        3PX        -0.00000   0.00000  -0.00007   0.00001  -0.00004
  88        3PY         0.00000   0.00000  -0.00029  -0.00001   0.00002
  89        3PZ        -0.00000  -0.00000   0.00011  -0.00005   0.00005
  90        4S          0.00004  -0.00016  -0.00156   0.00004   0.00014
  91        4PX         0.00003  -0.00002  -0.00022   0.00016   0.00025
  92        4PY        -0.00001  -0.00007  -0.00045  -0.00014  -0.00012
  93        4PZ         0.00002   0.00002   0.00010   0.00023   0.00004
  94        5S          0.00107  -0.00185  -0.00683   0.00000   0.00338
  95        5PX         0.00008   0.00010  -0.00052  -0.00007  -0.00010
  96        5PY         0.00030  -0.00037  -0.00146  -0.00009   0.00028
  97        5PZ         0.00004   0.00003   0.00050   0.00023  -0.00051
  98        6D 0        0.00000   0.00000   0.00005   0.00000  -0.00002
  99        6D+1        0.00000   0.00000  -0.00002   0.00002   0.00002
 100        6D-1        0.00000   0.00000   0.00005  -0.00000   0.00003
 101        6D+2        0.00000  -0.00000   0.00005   0.00003   0.00001
 102        6D-2        0.00000  -0.00000  -0.00004   0.00002   0.00000
 103 4   C  1S          0.00000   0.00000  -0.00001   0.00000  -0.00000
 104        2S         -0.00000  -0.00000   0.00002  -0.00001   0.00000
 105        2PX        -0.00000   0.00000   0.00001   0.00000  -0.00001
 106        2PY         0.00000   0.00000   0.00003   0.00002  -0.00001
 107        2PZ         0.00000   0.00000   0.00001  -0.00000  -0.00001
 108        3S          0.00001   0.00002  -0.00005   0.00007  -0.00003
 109        3PX         0.00000  -0.00000  -0.00007   0.00001   0.00004
 110        3PY        -0.00000   0.00000  -0.00029  -0.00001  -0.00002
 111        3PZ        -0.00000   0.00000  -0.00012   0.00005   0.00005
 112        4S         -0.00010  -0.00019  -0.00153   0.00006  -0.00014
 113        4PX        -0.00003  -0.00002  -0.00021   0.00015  -0.00025
 114        4PY        -0.00001  -0.00008  -0.00043  -0.00013   0.00012
 115        4PZ         0.00001  -0.00002  -0.00012  -0.00021   0.00004
 116        5S         -0.00123  -0.00144  -0.00695  -0.00012  -0.00372
 117        5PX        -0.00007   0.00009  -0.00046  -0.00006   0.00010
 118        5PY        -0.00033  -0.00027  -0.00143  -0.00012  -0.00034
 119        5PZ         0.00003  -0.00006  -0.00060  -0.00019  -0.00054
 120        6D 0        0.00000   0.00000   0.00004   0.00000   0.00003
 121        6D+1        0.00000  -0.00000   0.00001  -0.00002   0.00002
 122        6D-1        0.00000  -0.00000  -0.00006   0.00000   0.00002
 123        6D+2       -0.00000  -0.00000   0.00005   0.00003  -0.00001
 124        6D-2       -0.00000  -0.00000  -0.00004   0.00002  -0.00000
 125 5   C  1S          0.00000  -0.00000  -0.00001  -0.00000  -0.00000
 126        2S         -0.00000  -0.00000   0.00002  -0.00000   0.00000
 127        2PX         0.00000  -0.00000   0.00002  -0.00002  -0.00002
 128        2PY        -0.00000  -0.00000   0.00002   0.00001  -0.00002
 129        2PZ         0.00000  -0.00000   0.00002  -0.00000  -0.00002
 130        3S          0.00000  -0.00001  -0.00004  -0.00000  -0.00006
 131        3PX        -0.00000   0.00001  -0.00021   0.00007  -0.00001
 132        3PY        -0.00000   0.00000  -0.00014  -0.00005   0.00002
 133        3PZ        -0.00000   0.00001  -0.00019  -0.00001   0.00000
 134        4S         -0.00008   0.00024  -0.00176   0.00018  -0.00015
 135        4PX        -0.00001   0.00005  -0.00043  -0.00005   0.00007
 136        4PY        -0.00003   0.00007  -0.00032   0.00002  -0.00017
 137        4PZ        -0.00000   0.00008  -0.00020   0.00027   0.00040
 138        5S         -0.00004   0.00358  -0.00630   0.00091   0.00060
 139        5PX         0.00034   0.00017  -0.00098  -0.00027   0.00045
 140        5PY        -0.00010   0.00018  -0.00061   0.00034  -0.00027
 141        5PZ        -0.00009   0.00066  -0.00085   0.00038   0.00007
 142        6D 0       -0.00000   0.00000  -0.00001  -0.00000   0.00002
 143        6D+1        0.00000   0.00000  -0.00006   0.00003   0.00002
 144        6D-1        0.00000   0.00001  -0.00001  -0.00001   0.00004
 145        6D+2       -0.00000  -0.00000  -0.00001   0.00003   0.00001
 146        6D-2       -0.00000   0.00000  -0.00007  -0.00001  -0.00002
 147 6   C  1S         -0.00000   0.00000  -0.00001  -0.00000  -0.00000
 148        2S          0.00000  -0.00000   0.00002   0.00000   0.00000
 149        2PX         0.00000  -0.00000   0.00003  -0.00003   0.00000
 150        2PY         0.00000  -0.00001   0.00001   0.00000   0.00000
 151        2PZ         0.00000  -0.00000   0.00000  -0.00000  -0.00001
 152        3S         -0.00000   0.00001  -0.00005  -0.00005   0.00000
 153        3PX        -0.00000   0.00001  -0.00031   0.00003  -0.00000
 154        3PY        -0.00000   0.00003  -0.00004  -0.00003  -0.00000
 155        3PZ        -0.00000   0.00000  -0.00001   0.00000   0.00008
 156        4S         -0.00001   0.00001  -0.00178  -0.00004  -0.00000
 157        4PX         0.00001   0.00001  -0.00048   0.00021  -0.00001
 158        4PY         0.00000  -0.00001  -0.00030  -0.00018   0.00001
 159        4PZ         0.00002   0.00000  -0.00002  -0.00000  -0.00011
 160        5S          0.00027  -0.00423  -0.00569  -0.00463  -0.00023
 161        5PX         0.00005  -0.00075  -0.00139  -0.00062  -0.00003
 162        5PY         0.00004   0.00039  -0.00021  -0.00015   0.00001
 163        5PZ        -0.00047   0.00005   0.00003  -0.00009  -0.00050
 164        6D 0        0.00000  -0.00000   0.00007   0.00001   0.00000
 165        6D+1        0.00000   0.00000  -0.00000   0.00000   0.00004
 166        6D-1       -0.00000   0.00000  -0.00000  -0.00000   0.00000
 167        6D+2        0.00000   0.00000  -0.00005   0.00006  -0.00000
 168        6D-2        0.00000   0.00000  -0.00002  -0.00003  -0.00000
 169 7   H  1S         -0.00000   0.00000  -0.00002   0.00001  -0.00001
 170        2S          0.00001   0.00000   0.00010  -0.00013   0.00010
 171        3S          0.00006  -0.00000  -0.00012  -0.00015   0.00024
 172 8   H  1S         -0.00000  -0.00000  -0.00002  -0.00000  -0.00001
 173        2S          0.00001   0.00000   0.00011   0.00006   0.00017
 174        3S         -0.00007  -0.00004  -0.00006   0.00013   0.00035
 175 9   H  1S         -0.00000   0.00000  -0.00002  -0.00000   0.00000
 176        2S          0.00000   0.00000   0.00013   0.00009  -0.00000
 177        3S         -0.00001   0.00013  -0.00002   0.00045  -0.00001
 178 10  H  1S          0.00000  -0.00000  -0.00001  -0.00001   0.00001
 179        2S         -0.00001   0.00000   0.00011   0.00007  -0.00017
 180        3S          0.00007  -0.00005  -0.00006   0.00013  -0.00036
 181 11  H  1S          0.00000   0.00000  -0.00002   0.00001   0.00001
 182        2S         -0.00001  -0.00000   0.00011  -0.00014  -0.00010
 183        3S         -0.00006   0.00001  -0.00012  -0.00017  -0.00024
 184 12  C  1S         -0.00000   0.00000   0.00001  -0.00000   0.00000
 185        2S          0.00000  -0.00000  -0.00002   0.00000  -0.00000
 186        2PX         0.00000   0.00001   0.00001  -0.00001  -0.00002
 187        2PY        -0.00000  -0.00002   0.00003   0.00002  -0.00002
 188        2PZ        -0.00000  -0.00000   0.00002  -0.00000  -0.00002
 189        3S         -0.00001   0.00002   0.00001  -0.00001   0.00006
 190        3PX        -0.00001  -0.00004  -0.00011   0.00006   0.00003
 191        3PY         0.00001   0.00008  -0.00021  -0.00008   0.00000
 192        3PZ         0.00000   0.00000  -0.00018   0.00004   0.00000
 193        4S          0.00011   0.00012   0.00205  -0.00043   0.00021
 194        4PX         0.00017   0.00008  -0.00016  -0.00023  -0.00035
 195        4PY        -0.00011  -0.00013  -0.00060   0.00034  -0.00004
 196        4PZ        -0.00015  -0.00014  -0.00061   0.00024   0.00046
 197        5S          0.00336  -0.00151   0.00355   0.00160   0.00384
 198        5PX        -0.00056   0.00009  -0.00035  -0.00102  -0.00009
 199        5PY         0.00008   0.00029  -0.00123   0.00059  -0.00016
 200        5PZ        -0.00041   0.00032  -0.00026  -0.00049  -0.00083
 201        6D 0       -0.00000  -0.00001   0.00002  -0.00002  -0.00002
 202        6D+1       -0.00000   0.00000   0.00001  -0.00002  -0.00004
 203        6D-1        0.00000  -0.00000   0.00006   0.00002  -0.00003
 204        6D+2        0.00000   0.00000  -0.00001  -0.00003   0.00001
 205        6D-2       -0.00001  -0.00001   0.00009  -0.00003   0.00003
 206 13  C  1S          0.00000  -0.00000   0.00001   0.00000   0.00000
 207        2S         -0.00000   0.00000  -0.00002  -0.00000  -0.00000
 208        2PX        -0.00000  -0.00000   0.00003  -0.00002  -0.00001
 209        2PY         0.00000   0.00000   0.00001  -0.00000  -0.00001
 210        2PZ        -0.00000  -0.00000   0.00001  -0.00000  -0.00001
 211        3S          0.00002  -0.00000   0.00001   0.00004   0.00000
 212        3PX         0.00001   0.00001  -0.00025  -0.00001  -0.00003
 213        3PY        -0.00000  -0.00002  -0.00007  -0.00002   0.00003
 214        3PZ         0.00001  -0.00000  -0.00011  -0.00004   0.00004
 215        4S         -0.00038  -0.00009   0.00104   0.00103   0.00061
 216        4PX         0.00013   0.00002  -0.00032  -0.00013  -0.00004
 217        4PY        -0.00011  -0.00009  -0.00031  -0.00023  -0.00015
 218        4PZ         0.00002   0.00003  -0.00016   0.00029  -0.00008
 219        5S         -0.00022   0.00098   0.00379   0.00353  -0.00467
 220        5PX         0.00015  -0.00031  -0.00070  -0.00065   0.00072
 221        5PY         0.00011   0.00025  -0.00039   0.00028  -0.00030
 222        5PZ         0.00004   0.00003  -0.00033   0.00009   0.00051
 223        6D 0       -0.00000  -0.00000  -0.00004  -0.00001  -0.00003
 224        6D+1        0.00000  -0.00001   0.00006   0.00000  -0.00002
 225        6D-1        0.00000   0.00001  -0.00002  -0.00001  -0.00002
 226        6D+2       -0.00000  -0.00000   0.00004  -0.00004  -0.00001
 227        6D-2        0.00000   0.00000   0.00004   0.00004  -0.00000
 228 14  C  1S         -0.00000  -0.00000   0.00001   0.00000  -0.00000
 229        2S          0.00000   0.00000  -0.00002  -0.00000   0.00000
 230        2PX         0.00000  -0.00000   0.00003  -0.00002   0.00001
 231        2PY        -0.00000   0.00000   0.00001  -0.00000   0.00001
 232        2PZ        -0.00000   0.00000  -0.00001   0.00000  -0.00001
 233        3S         -0.00002  -0.00000   0.00001   0.00004  -0.00000
 234        3PX        -0.00001   0.00001  -0.00025  -0.00001   0.00003
 235        3PY         0.00000  -0.00002  -0.00007  -0.00002  -0.00003
 236        3PZ         0.00001  -0.00000   0.00010   0.00004   0.00004
 237        4S          0.00040  -0.00010   0.00101   0.00116  -0.00061
 238        4PX        -0.00013   0.00002  -0.00032  -0.00017   0.00004
 239        4PY         0.00010  -0.00007  -0.00033  -0.00016   0.00015
 240        4PZ         0.00001   0.00003   0.00013  -0.00025  -0.00007
 241        5S          0.00080  -0.00013   0.00358   0.00074   0.00476
 242        5PX        -0.00024   0.00003  -0.00067  -0.00022  -0.00074
 243        5PY        -0.00007   0.00000  -0.00042  -0.00007   0.00029
 244        5PZ        -0.00002   0.00033   0.00030  -0.00010   0.00047
 245        6D 0       -0.00000  -0.00000  -0.00004  -0.00000   0.00003
 246        6D+1        0.00000   0.00001  -0.00006  -0.00000  -0.00003
 247        6D-1        0.00000  -0.00001   0.00002   0.00001  -0.00002
 248        6D+2        0.00000  -0.00000   0.00004  -0.00004   0.00001
 249        6D-2       -0.00000   0.00000   0.00004   0.00004   0.00000
 250 15  C  1S          0.00000   0.00000   0.00001  -0.00000  -0.00000
 251        2S         -0.00000  -0.00000  -0.00002   0.00000   0.00000
 252        2PX        -0.00000   0.00001   0.00001  -0.00001   0.00002
 253        2PY         0.00000  -0.00002   0.00002   0.00002   0.00002
 254        2PZ        -0.00000   0.00000  -0.00002   0.00001  -0.00001
 255        3S          0.00001   0.00003   0.00000  -0.00000  -0.00006
 256        3PX         0.00001  -0.00004  -0.00011   0.00007  -0.00003
 257        3PY        -0.00001   0.00008  -0.00021  -0.00009  -0.00001
 258        3PZ         0.00000  -0.00001   0.00017  -0.00005   0.00000
 259        4S         -0.00013  -0.00010   0.00212  -0.00072  -0.00022
 260        4PX        -0.00017   0.00016  -0.00019  -0.00021   0.00032
 261        4PY         0.00011  -0.00023  -0.00062   0.00036   0.00005
 262        4PZ        -0.00014   0.00008   0.00062  -0.00034   0.00047
 263        5S         -0.00496  -0.00227   0.00353   0.00213  -0.00423
 264        5PX         0.00053   0.00077  -0.00032  -0.00035   0.00006
 265        5PY         0.00009  -0.00053  -0.00136   0.00005   0.00023
 266        5PZ        -0.00068  -0.00054   0.00019   0.00059  -0.00092
 267        6D 0        0.00000  -0.00002   0.00001  -0.00002   0.00001
 268        6D+1       -0.00000  -0.00000  -0.00001   0.00002  -0.00004
 269        6D-1        0.00000  -0.00000  -0.00005  -0.00002  -0.00003
 270        6D+2       -0.00000   0.00000  -0.00002  -0.00003  -0.00001
 271        6D-2        0.00001  -0.00000   0.00009  -0.00002  -0.00003
 272 16  C  1S         -0.00000   0.00000   0.00000  -0.00000   0.00000
 273        2S          0.00000  -0.00001  -0.00001   0.00000  -0.00000
 274        2PX        -0.00000  -0.00001  -0.00001   0.00001   0.00000
 275        2PY        -0.00000   0.00002   0.00003   0.00003   0.00000
 276        2PZ         0.00000  -0.00000   0.00000   0.00000  -0.00001
 277        3S         -0.00000   0.00017  -0.00009  -0.00005   0.00000
 278        3PX         0.00000   0.00003   0.00005  -0.00006  -0.00000
 279        3PY         0.00000  -0.00007  -0.00030   0.00002  -0.00000
 280        3PZ        -0.00000   0.00001  -0.00001   0.00000   0.00008
 281        4S         -0.00001  -0.00267   0.00299   0.00001  -0.00004
 282        4PX        -0.00001   0.00077  -0.00207   0.00159   0.00001
 283        4PY         0.00001  -0.00054   0.00070  -0.00112  -0.00000
 284        4PZ         0.00001  -0.00014   0.00003  -0.00015  -0.00014
 285        5S          0.00102   0.00556   0.01080  -0.00575   0.00118
 286        5PX         0.00034  -0.00108   0.00289   0.00039   0.00009
 287        5PY        -0.00040  -0.00219  -0.00800   0.00314  -0.00053
 288        5PZ        -0.00271  -0.00098  -0.00029  -0.00057   0.00082
 289        6D 0        0.00000   0.00002  -0.00009   0.00005  -0.00000
 290        6D+1       -0.00000  -0.00000   0.00000  -0.00000   0.00001
 291        6D-1        0.00000   0.00000   0.00000  -0.00000  -0.00004
 292        6D+2        0.00000   0.00003  -0.00004  -0.00006  -0.00000
 293        6D-2       -0.00000   0.00003  -0.00000   0.00000   0.00000
 294 17  C  1S          0.00000   0.00000   0.00000  -0.00000   0.00000
 295        2S         -0.00000  -0.00000  -0.00001   0.00001   0.00000
 296        2PX        -0.00000   0.00001  -0.00000  -0.00001   0.00000
 297        2PY        -0.00000   0.00001  -0.00001   0.00003   0.00000
 298        2PZ        -0.00001  -0.00000  -0.00000   0.00000   0.00000
 299        3S          0.00000  -0.00004   0.00013  -0.00018  -0.00000
 300        3PX         0.00000  -0.00007   0.00002   0.00006  -0.00000
 301        3PY         0.00000   0.00004   0.00003  -0.00016   0.00000
 302        3PZ         0.00005  -0.00000   0.00000  -0.00001  -0.00001
 303        4S         -0.00003   0.00107  -0.00217   0.00279  -0.00001
 304        4PX        -0.00001   0.00172  -0.00149   0.00033   0.00003
 305        4PY        -0.00001  -0.00103   0.00119   0.00028  -0.00003
 306        4PZ        -0.00002   0.00009  -0.00006   0.00021   0.00023
 307        5S          0.00097   0.00647   0.00877  -0.00381   0.00131
 308        5PX        -0.00009  -0.00022   0.00250  -0.00317  -0.00054
 309        5PY         0.00053   0.00193  -0.00093  -0.00008   0.00041
 310        5PZ         0.00027   0.00019   0.00009   0.00149  -0.00242
 311        6D 0       -0.00000  -0.00005   0.00001  -0.00001   0.00000
 312        6D+1       -0.00001  -0.00000   0.00000  -0.00000  -0.00000
 313        6D-1        0.00004  -0.00000  -0.00000   0.00000   0.00000
 314        6D+2       -0.00000   0.00003   0.00003  -0.00004   0.00000
 315        6D-2        0.00000  -0.00000   0.00003  -0.00003  -0.00000
 316 18  C  1S         -0.00000   0.00000   0.00000  -0.00000   0.00000
 317        2S          0.00000  -0.00000  -0.00001   0.00000   0.00000
 318        2PX        -0.00001  -0.00001  -0.00001   0.00001   0.00000
 319        2PY        -0.00001   0.00001   0.00001  -0.00002  -0.00000
 320        2PZ        -0.00001  -0.00000   0.00001  -0.00000  -0.00000
 321        3S         -0.00004   0.00000   0.00007  -0.00005   0.00000
 322        3PX         0.00002   0.00006   0.00004  -0.00005  -0.00001
 323        3PY        -0.00001  -0.00005  -0.00006   0.00010   0.00001
 324        3PZ         0.00001   0.00004  -0.00002  -0.00001   0.00000
 325        4S         -0.00021   0.00060  -0.00066  -0.00016   0.00000
 326        4PX        -0.00026  -0.00022  -0.00012   0.00022   0.00025
 327        4PY        -0.00006   0.00032   0.00005  -0.00040  -0.00019
 328        4PZ         0.00034   0.00029  -0.00031  -0.00023  -0.00010
 329        5S         -0.00379  -0.00354  -0.00104  -0.00010  -0.00566
 330        5PX         0.00004  -0.00027   0.00003   0.00103  -0.00044
 331        5PY         0.00012  -0.00014  -0.00053  -0.00096  -0.00049
 332        5PZ        -0.00085  -0.00078  -0.00019   0.00008  -0.00076
 333        6D 0        0.00001   0.00001  -0.00002   0.00001   0.00000
 334        6D+1        0.00003   0.00001  -0.00000   0.00000   0.00000
 335        6D-1        0.00002  -0.00001  -0.00000  -0.00001  -0.00000
 336        6D+2       -0.00000   0.00002   0.00000  -0.00001  -0.00000
 337        6D-2       -0.00003   0.00003  -0.00001  -0.00000   0.00001
 338 19  H  1S          0.00000  -0.00000   0.00002   0.00002  -0.00001
 339        2S         -0.00001   0.00001  -0.00011  -0.00017   0.00012
 340        3S          0.00004  -0.00002   0.00023  -0.00025   0.00001
 341 20  H  1S         -0.00000   0.00000   0.00002   0.00002   0.00001
 342        2S          0.00000  -0.00001  -0.00011  -0.00018  -0.00012
 343        3S         -0.00005  -0.00006   0.00023  -0.00033  -0.00000
 344 21  H  1S          0.00001  -0.00001   0.00001  -0.00000  -0.00002
 345        2S         -0.00008   0.00008  -0.00007  -0.00001   0.00020
 346        3S          0.00009   0.00002   0.00019   0.00012   0.00054
 347 22  Co 1S         -0.00000   0.00001  -0.00000   0.00000  -0.00000
 348        2S         -0.00000   0.00001   0.00000  -0.00000   0.00000
 349        3S         -0.00000   0.00000  -0.00000   0.00000  -0.00000
 350        4S          0.00000  -0.00002   0.00001  -0.00000   0.00000
 351        5S          0.00000  -0.00003  -0.00001   0.00001  -0.00000
 352        6S          0.00000   0.00000   0.00002  -0.00002   0.00000
 353        7S         -0.00000  -0.00001  -0.00004   0.00004  -0.00000
 354        8S          0.00000  -0.00035   0.00002  -0.00024  -0.00007
 355        9S         -0.00045   0.00045  -0.00006   0.00328   0.00053
 356       10S         -0.00000  -0.00003  -0.00002  -0.00008  -0.00000
 357       11PX         0.01855   0.54413   0.00000  -0.00000  -0.00000
 358       11PY         0.01226  -0.51257   0.00000  -0.00000  -0.00000
 359       11PZ         0.74721  -0.00510  -0.00000   0.00000  -0.00000
 360       12PX         0.00735   0.21557  -0.00000   0.00000   0.00000
 361       12PY         0.00486  -0.20305  -0.00001   0.00000   0.00000
 362       12PZ         0.29604  -0.00202   0.00000  -0.00000   0.00000
 363       13PX         0.00144   0.04231   0.00001  -0.00001  -0.00000
 364       13PY         0.00095  -0.03990   0.00003  -0.00001  -0.00000
 365       13PZ         0.05811  -0.00040  -0.00000   0.00000  -0.00001
 366       14PX        -0.00014  -0.00417  -0.00002   0.00003   0.00000
 367       14PY        -0.00009   0.00401  -0.00006   0.00002   0.00000
 368       14PZ        -0.00572   0.00004   0.00000  -0.00000   0.00001
 369       15PX         0.00006   0.00186   0.00003  -0.00005  -0.00000
 370       15PY         0.00004  -0.00189   0.00010  -0.00004  -0.00000
 371       15PZ         0.00257  -0.00002  -0.00000   0.00000  -0.00002
 372       16PX        -0.00003  -0.00087  -0.00006   0.00003  -0.00001
 373       16PY        -0.00003   0.00129  -0.00027   0.00028   0.00000
 374       16PZ        -0.00131   0.00001  -0.00001  -0.00000   0.00004
 375       17PX         0.00009  -0.00088   0.00038   0.00026   0.00020
 376       17PY         0.00040  -0.00207  -0.00042  -0.00165  -0.00015
 377       17PZ         0.00118   0.00019  -0.00013  -0.00007  -0.00086
 378       18D 0        0.00000  -0.00000  -0.00000   0.00000   0.00000
 379       18D+1       -0.00000   0.00000  -0.00000   0.00000   0.00000
 380       18D-1       -0.00001   0.00000   0.00000  -0.00000   0.00000
 381       18D+2        0.00000  -0.00001   0.00000   0.00000   0.00000
 382       18D-2       -0.00000  -0.00001   0.00000   0.00000  -0.00000
 383       19D 0       -0.00000  -0.00000   0.00000  -0.00001  -0.00000
 384       19D+1        0.00000  -0.00000   0.00000  -0.00000  -0.00000
 385       19D-1        0.00001  -0.00000  -0.00000   0.00000  -0.00000
 386       19D+2       -0.00000   0.00001  -0.00001  -0.00000  -0.00000
 387       19D-2        0.00000   0.00002  -0.00000  -0.00000   0.00000
 388       20D 0        0.00000   0.00001  -0.00000   0.00003   0.00000
 389       20D+1       -0.00000   0.00000  -0.00000   0.00000   0.00001
 390       20D-1       -0.00002   0.00000   0.00000  -0.00000   0.00002
 391       20D+2        0.00000  -0.00004   0.00004   0.00001   0.00000
 392       20D-2       -0.00000  -0.00005   0.00001   0.00001  -0.00000
 393       21D 0       -0.00001  -0.00010  -0.00003   0.00010  -0.00000
 394       21D+1        0.00015  -0.00003   0.00003  -0.00004  -0.00013
 395       21D-1        0.00021  -0.00001  -0.00001   0.00001  -0.00014
 396       21D+2       -0.00002   0.00061  -0.00055   0.00052  -0.00003
 397       21D-2        0.00001   0.00046  -0.00017   0.00019   0.00001
 398       22F 0        0.00002  -0.00000   0.00000   0.00000  -0.00000
 399       22F+1        0.00000   0.00001  -0.00000   0.00000   0.00000
 400       22F-1        0.00000  -0.00000  -0.00000  -0.00000  -0.00000
 401       22F+2        0.00000   0.00000  -0.00000   0.00000   0.00000
 402       22F-2       -0.00002   0.00000  -0.00000   0.00000  -0.00000
 403       22F+3        0.00000  -0.00001  -0.00000   0.00000   0.00000
 404       22F-3       -0.00000  -0.00002   0.00000  -0.00001  -0.00000
 405 23  C  1S          0.00000  -0.00000   0.00000   0.00000  -0.00000
 406        2S         -0.00000   0.00000  -0.00000  -0.00000   0.00000
 407        2PX        -0.00001  -0.00002   0.00000  -0.00000   0.00000
 408        2PY        -0.00001   0.00000   0.00000   0.00000  -0.00000
 409        2PZ        -0.00001  -0.00000   0.00000  -0.00000  -0.00000
 410        3S          0.00004   0.00000   0.00000   0.00002  -0.00001
 411        3PX        -0.00001   0.00007  -0.00001   0.00001  -0.00000
 412        3PY         0.00001  -0.00003  -0.00002  -0.00000   0.00000
 413        3PZ         0.00000   0.00000  -0.00002   0.00002   0.00000
 414        4S          0.00017  -0.00023   0.00028  -0.00031   0.00010
 415        4PX         0.00005  -0.00001  -0.00005   0.00008  -0.00002
 416        4PY        -0.00013   0.00005  -0.00000   0.00012  -0.00004
 417        4PZ         0.00032   0.00023  -0.00008   0.00008  -0.00001
 418        5S         -0.00032  -0.00133   0.00073  -0.00443  -0.00084
 419        5PX         0.00026  -0.00020   0.00022   0.00033   0.00059
 420        5PY        -0.00006   0.00039  -0.00044   0.00012  -0.00020
 421        5PZ         0.00007   0.00039  -0.00017   0.00080  -0.00001
 422        6D 0       -0.00001   0.00000   0.00000  -0.00000   0.00000
 423        6D+1       -0.00002  -0.00002   0.00000  -0.00000  -0.00000
 424        6D-1       -0.00003   0.00001   0.00000  -0.00001  -0.00000
 425        6D+2       -0.00001  -0.00003  -0.00000   0.00000   0.00000
 426        6D-2        0.00002   0.00001   0.00000  -0.00000   0.00000
 427 24  C  1S          0.00000  -0.00000   0.00000  -0.00000   0.00000
 428        2S         -0.00000   0.00001  -0.00000   0.00000   0.00000
 429        2PX        -0.00001   0.00000  -0.00000   0.00000  -0.00000
 430        2PY        -0.00001   0.00001   0.00000   0.00000   0.00000
 431        2PZ        -0.00001  -0.00000   0.00000  -0.00000  -0.00000
 432        3S          0.00002  -0.00006   0.00001  -0.00002   0.00000
 433        3PX         0.00003   0.00002   0.00001  -0.00000   0.00000
 434        3PY        -0.00002   0.00001  -0.00001  -0.00000  -0.00000
 435        3PZ         0.00004   0.00004  -0.00001   0.00001  -0.00000
 436        4S          0.00013  -0.00005  -0.00018   0.00019   0.00002
 437        4PX        -0.00018   0.00014   0.00003  -0.00003  -0.00004
 438        4PY         0.00009  -0.00011   0.00006  -0.00009   0.00002
 439        4PZ         0.00001  -0.00019   0.00000  -0.00003   0.00002
 440        5S          0.00147   0.00065   0.00088   0.00243   0.00273
 441        5PX         0.00003  -0.00010   0.00006   0.00016   0.00005
 442        5PY        -0.00001  -0.00024  -0.00013  -0.00045  -0.00060
 443        5PZ        -0.00034  -0.00022   0.00011  -0.00006   0.00001
 444        6D 0       -0.00002   0.00000   0.00000  -0.00000  -0.00000
 445        6D+1       -0.00002   0.00002  -0.00000   0.00000  -0.00000
 446        6D-1       -0.00002  -0.00001   0.00000   0.00000  -0.00000
 447        6D+2        0.00001  -0.00002  -0.00001   0.00000  -0.00000
 448        6D-2        0.00000  -0.00002  -0.00001   0.00000   0.00000
 449 25  C  1S         -0.00000  -0.00000   0.00000  -0.00000   0.00000
 450        2S          0.00000   0.00000  -0.00000   0.00000  -0.00000
 451        2PX         0.00001   0.00000  -0.00000   0.00000   0.00000
 452        2PY         0.00001   0.00001   0.00000   0.00000  -0.00000
 453        2PZ        -0.00001   0.00000  -0.00000  -0.00000   0.00000
 454        3S         -0.00002  -0.00005   0.00002  -0.00003   0.00000
 455        3PX        -0.00003   0.00002   0.00001  -0.00000  -0.00000
 456        3PY         0.00002   0.00001  -0.00001  -0.00000   0.00001
 457        3PZ         0.00004  -0.00004   0.00001  -0.00000  -0.00000
 458        4S         -0.00016  -0.00009  -0.00022   0.00023  -0.00009
 459        4PX         0.00018   0.00013   0.00003  -0.00002   0.00004
 460        4PY        -0.00008  -0.00009   0.00007  -0.00010   0.00001
 461        4PZ         0.00001   0.00017  -0.00001   0.00004   0.00001
 462        5S         -0.00175   0.00092   0.00029   0.00135  -0.00267
 463        5PX        -0.00004  -0.00008   0.00001   0.00014  -0.00007
 464        5PY         0.00005  -0.00029   0.00000  -0.00025   0.00058
 465        5PZ        -0.00036   0.00023  -0.00009  -0.00001  -0.00000
 466        6D 0        0.00002  -0.00000  -0.00000  -0.00000   0.00000
 467        6D+1       -0.00001  -0.00001   0.00000  -0.00000  -0.00000
 468        6D-1       -0.00002   0.00001  -0.00000  -0.00000  -0.00000
 469        6D+2       -0.00001  -0.00002  -0.00001   0.00000   0.00000
 470        6D-2       -0.00000  -0.00002  -0.00000   0.00000  -0.00000
 471 26  C  1S         -0.00000  -0.00000   0.00000   0.00000   0.00000
 472        2S          0.00000   0.00000  -0.00000  -0.00000  -0.00000
 473        2PX         0.00001  -0.00002   0.00000  -0.00000  -0.00000
 474        2PY         0.00001   0.00000   0.00000   0.00000   0.00000
 475        2PZ        -0.00001   0.00000  -0.00000   0.00000   0.00000
 476        3S         -0.00004   0.00000   0.00000   0.00002   0.00001
 477        3PX         0.00001   0.00007  -0.00001   0.00001   0.00001
 478        3PY        -0.00001  -0.00003  -0.00002  -0.00000  -0.00000
 479        3PZ         0.00001  -0.00000   0.00003  -0.00002  -0.00000
 480        4S         -0.00016  -0.00020   0.00032  -0.00038  -0.00014
 481        4PX        -0.00005  -0.00002  -0.00005   0.00009   0.00001
 482        4PY         0.00014   0.00005  -0.00000   0.00012   0.00004
 483        4PZ         0.00031  -0.00023   0.00009  -0.00011  -0.00001
 484        5S          0.00051  -0.00134   0.00076  -0.00397   0.00041
 485        5PX        -0.00027  -0.00017   0.00009   0.00016  -0.00059
 486        5PY         0.00005   0.00034  -0.00033   0.00013   0.00030
 487        5PZ         0.00011  -0.00039   0.00015  -0.00077  -0.00008
 488        6D 0        0.00001   0.00000   0.00000  -0.00000  -0.00000
 489        6D+1       -0.00002   0.00002  -0.00000   0.00000  -0.00000
 490        6D-1       -0.00003  -0.00001  -0.00000   0.00001  -0.00000
 491        6D+2        0.00001  -0.00003  -0.00000   0.00000   0.00000
 492        6D-2       -0.00002   0.00001   0.00000  -0.00000  -0.00000
 493 27  C  1S         -0.00000   0.00000   0.00000  -0.00000   0.00000
 494        2S          0.00000  -0.00000  -0.00000   0.00000  -0.00000
 495        2PX        -0.00000  -0.00003   0.00001  -0.00000  -0.00000
 496        2PY        -0.00000   0.00000   0.00000  -0.00001   0.00000
 497        2PZ        -0.00001   0.00000   0.00000   0.00000   0.00000
 498        3S         -0.00000   0.00003   0.00003  -0.00002   0.00000
 499        3PX         0.00000   0.00004  -0.00004   0.00001   0.00000
 500        3PY         0.00000  -0.00002  -0.00001   0.00004  -0.00000
 501        3PZ         0.00007  -0.00000  -0.00000  -0.00000  -0.00001
 502        4S          0.00002   0.00005   0.00009   0.00004  -0.00002
 503        4PX        -0.00000   0.00018   0.00009   0.00003  -0.00001
 504        4PY        -0.00001  -0.00013  -0.00011  -0.00004   0.00000
 505        4PZ        -0.00009   0.00000   0.00001  -0.00000   0.00001
 506        5S         -0.00012   0.00374  -0.00251   0.00462   0.00025
 507        5PX         0.00002  -0.00048   0.00044  -0.00077  -0.00004
 508        5PY        -0.00001  -0.00012   0.00016   0.00058  -0.00004
 509        5PZ        -0.00026   0.00004  -0.00011  -0.00004  -0.00070
 510        6D 0        0.00000  -0.00001  -0.00001   0.00001   0.00000
 511        6D+1       -0.00003   0.00000  -0.00000   0.00000   0.00000
 512        6D-1       -0.00000  -0.00000   0.00000   0.00000   0.00000
 513        6D+2       -0.00000  -0.00005   0.00000  -0.00000   0.00000
 514        6D-2       -0.00000   0.00002   0.00000  -0.00001   0.00000
 515 28  H  1S          0.00000   0.00000   0.00001   0.00000  -0.00000
 516        2S         -0.00000  -0.00008  -0.00005  -0.00003   0.00000
 517        3S         -0.00000  -0.00038   0.00000  -0.00015  -0.00001
 518 29  H  1S          0.00001   0.00000  -0.00000  -0.00000   0.00000
 519        2S         -0.00014  -0.00004   0.00002   0.00001  -0.00002
 520        3S         -0.00030  -0.00010  -0.00005   0.00004   0.00008
 521 30  H  1S          0.00001  -0.00001  -0.00000  -0.00000  -0.00000
 522        2S         -0.00008   0.00012   0.00002   0.00000  -0.00000
 523        3S         -0.00015   0.00013  -0.00004  -0.00003  -0.00011
 524 31  H  1S         -0.00001  -0.00001  -0.00000  -0.00000   0.00000
 525        2S          0.00009   0.00012   0.00002   0.00000   0.00000
 526        3S          0.00015   0.00011  -0.00003  -0.00000   0.00010
 527 32  H  1S         -0.00001   0.00000  -0.00000  -0.00000  -0.00000
 528        2S          0.00014  -0.00004   0.00002   0.00002   0.00002
 529        3S          0.00029  -0.00009  -0.00006   0.00002  -0.00007
 530 33  C  1S          0.00000   0.00000   0.00000  -0.00000   0.00000
 531        2S         -0.00000  -0.00000  -0.00001   0.00000  -0.00000
 532        2PX         0.00001  -0.00000  -0.00001   0.00001  -0.00000
 533        2PY         0.00001   0.00001   0.00002  -0.00002   0.00000
 534        2PZ        -0.00001   0.00000  -0.00001  -0.00000  -0.00000
 535        3S          0.00004   0.00001   0.00006  -0.00003  -0.00000
 536        3PX        -0.00002   0.00005   0.00004  -0.00005   0.00001
 537        3PY         0.00001  -0.00004  -0.00007   0.00010  -0.00002
 538        3PZ         0.00001  -0.00003   0.00002   0.00002   0.00001
 539        4S          0.00019   0.00041  -0.00056  -0.00052  -0.00002
 540        4PX         0.00028  -0.00024  -0.00006   0.00013  -0.00027
 541        4PY         0.00005   0.00029   0.00004  -0.00028   0.00019
 542        4PZ         0.00033  -0.00022   0.00029   0.00035  -0.00013
 543        5S          0.00354  -0.00290  -0.00078  -0.00088   0.00308
 544        5PX        -0.00007  -0.00059   0.00014  -0.00006   0.00044
 545        5PY        -0.00012   0.00010  -0.00043   0.00032   0.00030
 546        5PZ        -0.00079   0.00068   0.00013   0.00014  -0.00032
 547        6D 0       -0.00001   0.00001  -0.00002   0.00001  -0.00001
 548        6D+1        0.00003  -0.00001  -0.00000   0.00000   0.00000
 549        6D-1        0.00002   0.00001   0.00000   0.00000  -0.00001
 550        6D+2        0.00000   0.00002  -0.00000  -0.00001   0.00000
 551        6D-2        0.00003   0.00003  -0.00001   0.00000  -0.00001
 552 34  C  1S          0.00000  -0.00000   0.00000   0.00000   0.00000
 553        2S          0.00000   0.00000  -0.00000  -0.00000  -0.00000
 554        2PX         0.00001  -0.00002  -0.00000  -0.00000   0.00000
 555        2PY         0.00001  -0.00000  -0.00000   0.00001  -0.00000
 556        2PZ        -0.00001   0.00000  -0.00000  -0.00000  -0.00000
 557        3S          0.00000  -0.00003   0.00002   0.00004   0.00002
 558        3PX         0.00002   0.00001   0.00001   0.00001  -0.00001
 559        3PY        -0.00002  -0.00002   0.00000  -0.00003   0.00000
 560        3PZ         0.00004   0.00003   0.00000   0.00000   0.00001
 561        4S          0.00046  -0.00085   0.00018   0.00012  -0.00046
 562        4PX         0.00001  -0.00010   0.00004  -0.00001  -0.00015
 563        4PY         0.00015  -0.00021   0.00008  -0.00008   0.00012
 564        4PZ        -0.00003  -0.00025   0.00002   0.00002  -0.00001
 565        5S         -0.00513  -0.00163   0.00134  -0.00158  -0.00006
 566        5PX        -0.00070  -0.00032   0.00024  -0.00049  -0.00022
 567        5PY         0.00033   0.00016  -0.00013   0.00037  -0.00014
 568        5PZ         0.00065   0.00001   0.00003   0.00005  -0.00014
 569        6D 0       -0.00003   0.00000  -0.00000   0.00000  -0.00000
 570        6D+1        0.00002  -0.00000   0.00001  -0.00000  -0.00000
 571        6D-1        0.00002  -0.00001  -0.00001   0.00001  -0.00000
 572        6D+2       -0.00001   0.00004  -0.00000   0.00000  -0.00000
 573        6D-2       -0.00000  -0.00003   0.00001   0.00000   0.00000
 574 35  C  1S         -0.00000  -0.00000   0.00000   0.00000  -0.00000
 575        2S         -0.00000   0.00000  -0.00000  -0.00000   0.00000
 576        2PX        -0.00001  -0.00002  -0.00000  -0.00000  -0.00000
 577        2PY        -0.00001  -0.00000  -0.00000   0.00001  -0.00000
 578        2PZ        -0.00001  -0.00000   0.00000   0.00000  -0.00000
 579        3S         -0.00000  -0.00003   0.00003   0.00003  -0.00002
 580        3PX        -0.00002   0.00000   0.00001   0.00001   0.00001
 581        3PY         0.00002  -0.00002   0.00000  -0.00003  -0.00000
 582        3PZ         0.00004  -0.00003  -0.00000   0.00000   0.00001
 583        4S         -0.00044  -0.00095   0.00016   0.00011   0.00046
 584        4PX         0.00000  -0.00012   0.00002  -0.00003   0.00016
 585        4PY        -0.00014  -0.00016   0.00008  -0.00004  -0.00011
 586        4PZ        -0.00003   0.00022  -0.00003  -0.00010  -0.00003
 587        5S          0.00507   0.00007   0.00149   0.00083   0.00087
 588        5PX         0.00071  -0.00007   0.00027   0.00010   0.00035
 589        5PY        -0.00030  -0.00004  -0.00008  -0.00002   0.00008
 590        5PZ         0.00063   0.00005   0.00002  -0.00049  -0.00019
 591        6D 0        0.00002   0.00000  -0.00000   0.00000  -0.00000
 592        6D+1        0.00002   0.00000  -0.00001   0.00000  -0.00000
 593        6D-1        0.00002   0.00001   0.00001  -0.00001  -0.00000
 594        6D+2        0.00001   0.00004  -0.00000   0.00000   0.00000
 595        6D-2        0.00000  -0.00003   0.00001   0.00000  -0.00000
 596 36  H  1S         -0.00001   0.00000  -0.00001   0.00001   0.00001
 597        2S          0.00016   0.00001   0.00006  -0.00013  -0.00010
 598        3S          0.00039  -0.00003  -0.00023  -0.00000   0.00015
 599 37  H  1S          0.00001  -0.00001   0.00000   0.00000  -0.00000
 600        2S         -0.00011   0.00016  -0.00001  -0.00001   0.00001
 601        3S          0.00002   0.00025  -0.00009   0.00006  -0.00005
 602 38  H  1S         -0.00001  -0.00001   0.00000   0.00000   0.00000
 603        2S          0.00011   0.00016  -0.00001  -0.00003  -0.00002
 604        3S         -0.00000   0.00020  -0.00009  -0.00001   0.00005
 605 39  H  1S          0.00001   0.00000  -0.00001   0.00001  -0.00001
 606        2S         -0.00017   0.00001   0.00005  -0.00010   0.00011
 607        3S         -0.00038  -0.00001  -0.00025  -0.00008  -0.00004
 608 40  H  1S         -0.00001  -0.00001   0.00001  -0.00000   0.00002
 609        2S          0.00008   0.00005  -0.00007  -0.00001  -0.00021
 610        3S         -0.00003   0.00008   0.00020   0.00009  -0.00052
                          11        12        13        14        15
                           O         O         O         O         O
     Eigenvalues --   -10.24325 -10.22848 -10.22804 -10.22696 -10.22689
   1 1   Fe 1S          0.00000   0.00000   0.00000   0.00000   0.00000
   2        2S         -0.00000  -0.00000  -0.00000  -0.00000  -0.00000
   3        3S          0.00000   0.00001   0.00000   0.00000   0.00000
   4        4S         -0.00001  -0.00003  -0.00000  -0.00000  -0.00000
   5        5S          0.00002   0.00006   0.00000   0.00000   0.00000
   6        6S         -0.00006  -0.00019  -0.00001  -0.00000  -0.00001
   7        7S          0.00008   0.00042   0.00002   0.00001   0.00004
   8        8S          0.00032  -0.00287   0.00037  -0.00117  -0.00163
   9        9S          0.00414  -0.02607  -0.00943   0.00384   0.00618
  10       10S          0.00033  -0.00029   0.00002   0.00054   0.00012
  11       11PX        -0.00000   0.00000  -0.00000   0.00000   0.00000
  12       11PY         0.00000   0.00000   0.00000   0.00000   0.00000
  13       11PZ         0.00000   0.00000  -0.00000   0.00000   0.00000
  14       12PX         0.00000  -0.00002   0.00000  -0.00001  -0.00000
  15       12PY        -0.00003  -0.00000  -0.00000  -0.00001  -0.00002
  16       12PZ        -0.00000  -0.00000   0.00001  -0.00000  -0.00000
  17       13PX        -0.00001   0.00005  -0.00000   0.00002   0.00001
  18       13PY         0.00009   0.00002   0.00000   0.00005   0.00008
  19       13PZ         0.00000   0.00000  -0.00002   0.00000   0.00000
  20       14PX         0.00001  -0.00013   0.00000  -0.00005  -0.00004
  21       14PY        -0.00023  -0.00006  -0.00001  -0.00011  -0.00018
  22       14PZ        -0.00000  -0.00000   0.00004  -0.00001   0.00000
  23       15PX         0.00003   0.00023  -0.00000   0.00010   0.00010
  24       15PY         0.00048   0.00019   0.00002   0.00022   0.00034
  25       15PZ         0.00000   0.00001  -0.00007   0.00002  -0.00000
  26       16PX        -0.00057  -0.00095  -0.00004  -0.00054  -0.00052
  27       16PY         0.00142  -0.00290  -0.00017  -0.00005  -0.00082
  28       16PZ         0.00003  -0.00007   0.00023   0.00004   0.00003
  29       17PX        -0.00619   0.00767   0.00173  -0.00082  -0.00675
  30       17PY         0.00171  -0.00700  -0.00549   0.00923  -0.00040
  31       17PZ        -0.00035   0.00024   0.00543  -0.00031  -0.00074
  32       18D 0        0.00000   0.00001  -0.00000   0.00000  -0.00000
  33       18D+1        0.00000   0.00000   0.00000  -0.00000  -0.00000
  34       18D-1       -0.00000  -0.00000  -0.00001   0.00000   0.00000
  35       18D+2        0.00000   0.00001   0.00000  -0.00001  -0.00001
  36       18D-2       -0.00000   0.00000  -0.00000  -0.00000  -0.00001
  37       19D 0       -0.00001  -0.00004   0.00000  -0.00001   0.00000
  38       19D+1       -0.00000  -0.00000  -0.00001   0.00000   0.00001
  39       19D-1        0.00000   0.00000   0.00004  -0.00000  -0.00001
  40       19D+2        0.00000  -0.00005  -0.00000   0.00003   0.00003
  41       19D-2        0.00002  -0.00001   0.00000   0.00002   0.00004
  42       20D 0       -0.00004   0.00016  -0.00001   0.00003   0.00001
  43       20D+1        0.00000   0.00000   0.00002  -0.00001  -0.00003
  44       20D-1       -0.00000  -0.00000  -0.00016   0.00001   0.00003
  45       20D+2       -0.00016   0.00018   0.00000  -0.00016  -0.00016
  46       20D-2       -0.00006   0.00002  -0.00000  -0.00008  -0.00017
  47       21D 0       -0.00165   0.00016   0.00019  -0.00037  -0.00077
  48       21D+1       -0.00000  -0.00006   0.00032   0.00025  -0.00006
  49       21D-1        0.00014  -0.00018   0.00173   0.00007  -0.00010
  50       21D+2       -0.00299   0.00145   0.00017   0.00152   0.00233
  51       21D-2        0.00090   0.00003  -0.00010   0.00095   0.00095
  52       22F 0       -0.00000   0.00000   0.00000  -0.00000  -0.00001
  53       22F+1       -0.00002  -0.00001   0.00000   0.00000  -0.00001
  54       22F-1       -0.00002   0.00002   0.00000  -0.00000  -0.00001
  55       22F+2       -0.00000   0.00000   0.00001  -0.00000  -0.00001
  56       22F-2        0.00000   0.00000   0.00001   0.00000  -0.00001
  57       22F+3       -0.00004  -0.00001   0.00000  -0.00001   0.00000
  58       22F-3       -0.00001   0.00002   0.00000  -0.00000   0.00000
  59 2   C  1S         -0.00001  -0.00001   0.00001  -0.00000  -0.00001
  60        2S          0.00000  -0.00000   0.00000  -0.00000  -0.00000
  61        2PX         0.00001   0.00001   0.00000   0.00001   0.00001
  62        2PY         0.00000   0.00001  -0.00001   0.00001   0.00002
  63        2PZ         0.00000  -0.00001  -0.00001  -0.00001  -0.00000
  64        3S         -0.00014  -0.00003   0.00011   0.00002  -0.00008
  65        3PX        -0.00006  -0.00006  -0.00001  -0.00004  -0.00009
  66        3PY        -0.00003  -0.00004   0.00008  -0.00004  -0.00010
  67        3PZ         0.00000   0.00006   0.00002   0.00003   0.00002
  68        4S          0.00065  -0.00022  -0.00069  -0.00039  -0.00038
  69        4PX         0.00021  -0.00005  -0.00005  -0.00007  -0.00017
  70        4PY         0.00042  -0.00010  -0.00014  -0.00020   0.00026
  71        4PZ        -0.00016  -0.00002   0.00034  -0.00014  -0.00003
  72        5S          0.00286  -0.00266   0.01286   0.00912   0.00071
  73        5PX        -0.00045   0.00038   0.00065   0.00001   0.00005
  74        5PY         0.00072  -0.00050   0.00062   0.00195  -0.00032
  75        5PZ        -0.00088   0.00045  -0.00242  -0.00162  -0.00014
  76        6D 0        0.00000  -0.00001  -0.00002  -0.00001   0.00001
  77        6D+1        0.00002   0.00002   0.00000   0.00001   0.00002
  78        6D-1       -0.00002   0.00002   0.00001   0.00001  -0.00001
  79        6D+2       -0.00002  -0.00000   0.00001   0.00001  -0.00000
  80        6D-2       -0.00001  -0.00000   0.00003  -0.00001  -0.00003
  81 3   C  1S         -0.00000  -0.00001  -0.00001  -0.00001  -0.00001
  82        2S         -0.00000  -0.00000  -0.00000  -0.00000  -0.00000
  83        2PX         0.00000   0.00000   0.00001   0.00000  -0.00001
  84        2PY         0.00003   0.00000  -0.00000   0.00001   0.00001
  85        2PZ        -0.00001  -0.00000   0.00001  -0.00001  -0.00000
  86        3S          0.00006  -0.00011  -0.00015  -0.00005  -0.00004
  87        3PX        -0.00002  -0.00002  -0.00003  -0.00000   0.00003
  88        3PY        -0.00013  -0.00005   0.00001  -0.00004  -0.00006
  89        3PZ         0.00001   0.00002  -0.00002   0.00004   0.00002
  90        4S         -0.00171   0.00042   0.00195   0.00006   0.00015
  91        4PX        -0.00005   0.00008   0.00008   0.00032   0.00019
  92        4PY        -0.00050   0.00012   0.00073   0.00013   0.00003
  93        4PZ         0.00029   0.00002  -0.00032  -0.00005   0.00014
  94        5S          0.00023   0.00114  -0.01924   0.00266  -0.00652
  95        5PX         0.00016  -0.00029  -0.00005   0.00006  -0.00001
  96        5PY         0.00006   0.00021  -0.00287   0.00065  -0.00106
  97        5PZ         0.00034  -0.00018   0.00235   0.00017   0.00080
  98        6D 0        0.00001   0.00000   0.00000   0.00000   0.00000
  99        6D+1        0.00001  -0.00000   0.00001  -0.00000  -0.00000
 100        6D-1        0.00004   0.00001   0.00000   0.00000   0.00001
 101        6D+2        0.00001   0.00001  -0.00001   0.00002   0.00003
 102        6D-2        0.00000  -0.00000  -0.00003   0.00002   0.00002
 103 4   C  1S         -0.00000  -0.00002   0.00001  -0.00001  -0.00001
 104        2S         -0.00000  -0.00000  -0.00000  -0.00000  -0.00000
 105        2PX         0.00000   0.00000  -0.00001   0.00000  -0.00000
 106        2PY         0.00003   0.00000   0.00000   0.00001   0.00001
 107        2PZ         0.00001  -0.00000   0.00001   0.00001   0.00001
 108        3S          0.00006  -0.00013   0.00012  -0.00008  -0.00004
 109        3PX        -0.00002  -0.00002   0.00003  -0.00001   0.00001
 110        3PY        -0.00013  -0.00005  -0.00001  -0.00004  -0.00006
 111        3PZ        -0.00001  -0.00002  -0.00003  -0.00003  -0.00003
 112        4S         -0.00172   0.00073  -0.00158   0.00021   0.00035
 113        4PX        -0.00005   0.00010  -0.00007   0.00028   0.00026
 114        4PY        -0.00050   0.00025  -0.00065   0.00018   0.00018
 115        4PZ        -0.00029   0.00007  -0.00035   0.00008  -0.00006
 116        5S          0.00188  -0.00139   0.01566   0.00214   0.00815
 117        5PX         0.00013  -0.00032  -0.00041   0.00015  -0.00002
 118        5PY         0.00028  -0.00005   0.00209   0.00021   0.00145
 119        5PZ        -0.00016  -0.00045   0.00214   0.00040   0.00090
 120        6D 0        0.00000   0.00000  -0.00000   0.00000  -0.00000
 121        6D+1       -0.00001   0.00000   0.00001   0.00000   0.00000
 122        6D-1       -0.00004  -0.00001   0.00001  -0.00000  -0.00001
 123        6D+2        0.00001   0.00001   0.00001   0.00002   0.00003
 124        6D-2        0.00000  -0.00001   0.00003   0.00001   0.00002
 125 5   C  1S         -0.00001  -0.00001  -0.00001  -0.00000  -0.00000
 126        2S          0.00000  -0.00000  -0.00000  -0.00000  -0.00000
 127        2PX         0.00001   0.00001  -0.00000   0.00001   0.00001
 128        2PY         0.00000   0.00001   0.00002   0.00001   0.00002
 129        2PZ        -0.00000   0.00001  -0.00001   0.00001   0.00001
 130        3S         -0.00015  -0.00002  -0.00015   0.00003  -0.00002
 131        3PX        -0.00005  -0.00006   0.00001  -0.00006  -0.00005
 132        3PY        -0.00003  -0.00002  -0.00010  -0.00004  -0.00008
 133        3PZ        -0.00001  -0.00007   0.00001  -0.00004  -0.00007
 134        4S          0.00069  -0.00027   0.00090  -0.00067  -0.00086
 135        4PX         0.00019  -0.00002  -0.00001  -0.00013  -0.00015
 136        4PY         0.00044  -0.00011   0.00031  -0.00022   0.00007
 137        4PZ         0.00020  -0.00004   0.00032   0.00013   0.00007
 138        5S          0.00175   0.00071  -0.00692   0.00664  -0.01069
 139        5PX        -0.00070   0.00019  -0.00019   0.00075  -0.00102
 140        5PY         0.00075   0.00008   0.00030   0.00110  -0.00115
 141        5PZ         0.00074   0.00020  -0.00137   0.00117  -0.00137
 142        6D 0        0.00000  -0.00001   0.00002  -0.00001   0.00001
 143        6D+1       -0.00002  -0.00002   0.00000  -0.00002  -0.00002
 144        6D-1        0.00002  -0.00002   0.00001  -0.00001   0.00001
 145        6D+2       -0.00002  -0.00000  -0.00001   0.00001   0.00001
 146        6D-2       -0.00001   0.00000  -0.00003  -0.00001  -0.00001
 147 6   C  1S          0.00000  -0.00002  -0.00000  -0.00000   0.00000
 148        2S         -0.00000  -0.00000  -0.00000  -0.00000   0.00000
 149        2PX         0.00002   0.00000  -0.00000   0.00001   0.00002
 150        2PY        -0.00003   0.00002  -0.00000   0.00002  -0.00001
 151        2PZ        -0.00000   0.00000  -0.00001   0.00000  -0.00000
 152        3S          0.00008  -0.00010  -0.00003   0.00004   0.00007
 153        3PX        -0.00008  -0.00003   0.00000  -0.00006  -0.00013
 154        3PY         0.00014  -0.00013   0.00001  -0.00009   0.00000
 155        3PZ         0.00000  -0.00001   0.00009  -0.00000   0.00001
 156        4S         -0.00116   0.00006   0.00018  -0.00146  -0.00261
 157        4PX         0.00007  -0.00026   0.00002  -0.00072  -0.00050
 158        4PY        -0.00001   0.00037  -0.00004   0.00034  -0.00018
 159        4PZ         0.00001  -0.00002   0.00028  -0.00000  -0.00025
 160        5S         -0.00878   0.01254  -0.00243  -0.01199   0.00408
 161        5PX        -0.00100   0.00244  -0.00032  -0.00192   0.00079
 162        5PY         0.00033   0.00165   0.00034   0.00061   0.00094
 163        5PZ        -0.00000   0.00070  -0.00192  -0.00108  -0.00087
 164        6D 0       -0.00001   0.00002  -0.00000   0.00001   0.00002
 165        6D+1        0.00000  -0.00000   0.00003   0.00000  -0.00002
 166        6D-1        0.00000   0.00000  -0.00002   0.00000   0.00001
 167        6D+2       -0.00003  -0.00002  -0.00000  -0.00001  -0.00003
 168        6D-2        0.00005   0.00000   0.00000  -0.00001   0.00003
 169 7   H  1S          0.00000   0.00000  -0.00002   0.00000  -0.00000
 170        2S         -0.00000  -0.00002   0.00015  -0.00005  -0.00005
 171        3S         -0.00022   0.00012  -0.00064  -0.00004  -0.00032
 172 8   H  1S          0.00001  -0.00001   0.00002  -0.00001   0.00002
 173        2S         -0.00010   0.00005  -0.00015   0.00011  -0.00007
 174        3S         -0.00031   0.00004   0.00066  -0.00041   0.00017
 175 9   H  1S         -0.00001  -0.00002  -0.00000   0.00001  -0.00004
 176        2S          0.00015   0.00010   0.00001  -0.00006   0.00036
 177        3S          0.00044  -0.00094   0.00012  -0.00060  -0.00054
 178 10  H  1S          0.00001  -0.00000  -0.00002  -0.00001   0.00001
 179        2S         -0.00010   0.00002   0.00013   0.00013  -0.00010
 180        3S         -0.00034   0.00022  -0.00065  -0.00059  -0.00017
 181 11  H  1S          0.00000  -0.00000   0.00002  -0.00000   0.00001
 182        2S         -0.00001   0.00000  -0.00018  -0.00003  -0.00008
 183        3S         -0.00019  -0.00000   0.00069  -0.00007  -0.00004
 184 12  C  1S         -0.00004  -0.00004   0.00001  -0.00002  -0.00008
 185        2S          0.00001  -0.00001   0.00000  -0.00000  -0.00002
 186        2PX        -0.00006  -0.00006   0.00001  -0.00001  -0.00002
 187        2PY         0.00006   0.00004  -0.00001   0.00005   0.00003
 188        2PZ         0.00004  -0.00002  -0.00000   0.00001   0.00001
 189        3S         -0.00026  -0.00019  -0.00001  -0.00014  -0.00051
 190        3PX         0.00023   0.00029  -0.00005   0.00004   0.00008
 191        3PY        -0.00028  -0.00020   0.00002  -0.00022  -0.00011
 192        3PZ        -0.00016   0.00017  -0.00000  -0.00003   0.00001
 193        4S          0.00695   0.00050   0.00044   0.00084   0.00810
 194        4PX         0.00003   0.00070   0.00073  -0.00076  -0.00061
 195        4PY        -0.00041  -0.00099   0.00030   0.00141   0.00010
 196        4PZ        -0.00409  -0.00137  -0.00075  -0.00057  -0.00356
 197        5S          0.00654   0.01595   0.01586  -0.01850   0.02036
 198        5PX        -0.00016  -0.00795  -0.00051  -0.00058  -0.00748
 199        5PY         0.00266   0.00613   0.00196   0.00552   0.00919
 200        5PZ        -0.00163  -0.00376  -0.00356   0.00237  -0.00315
 201        6D 0        0.00016  -0.00001  -0.00000   0.00007  -0.00000
 202        6D+1       -0.00020  -0.00009  -0.00000   0.00001  -0.00004
 203        6D-1        0.00023   0.00010   0.00000  -0.00002   0.00007
 204        6D+2        0.00007  -0.00005  -0.00001   0.00000   0.00003
 205        6D-2        0.00007   0.00007  -0.00006   0.00003  -0.00000
 206 13  C  1S         -0.00006  -0.00001   0.00001  -0.00001  -0.00001
 207        2S          0.00002   0.00000   0.00000  -0.00000   0.00000
 208        2PX        -0.00002  -0.00000  -0.00001  -0.00001  -0.00002
 209        2PY         0.00001   0.00001  -0.00001   0.00000   0.00002
 210        2PZ         0.00002   0.00001  -0.00001  -0.00000   0.00002
 211        3S         -0.00064  -0.00006   0.00009  -0.00012  -0.00003
 212        3PX         0.00023   0.00004   0.00003   0.00006   0.00015
 213        3PY        -0.00017  -0.00007   0.00004  -0.00000  -0.00012
 214        3PZ        -0.00000  -0.00005   0.00004   0.00003  -0.00006
 215        4S         -0.00086  -0.00129  -0.00182  -0.00005  -0.00352
 216        4PX        -0.00069   0.00008   0.00062  -0.00042   0.00092
 217        4PY        -0.00010  -0.00008  -0.00101   0.00051  -0.00047
 218        4PZ        -0.00048  -0.00040   0.00079   0.00024   0.00066
 219        5S          0.00535   0.00603  -0.01521   0.01191   0.02724
 220        5PX        -0.00173  -0.00014   0.00147  -0.00271  -0.00474
 221        5PY         0.00020   0.00137  -0.00119   0.00083   0.00234
 222        5PZ        -0.00031   0.00260   0.00277   0.00071   0.00004
 223        6D 0        0.00004   0.00002  -0.00001   0.00000   0.00003
 224        6D+1        0.00007   0.00004   0.00001  -0.00001   0.00003
 225        6D-1       -0.00006  -0.00003  -0.00000   0.00000  -0.00003
 226        6D+2        0.00001   0.00003   0.00000   0.00003   0.00001
 227        6D-2       -0.00002   0.00002   0.00002  -0.00004   0.00003
 228 14  C  1S         -0.00006  -0.00001  -0.00000  -0.00002  -0.00001
 229        2S          0.00002   0.00000  -0.00000  -0.00000  -0.00000
 230        2PX        -0.00001  -0.00000   0.00001  -0.00001  -0.00001
 231        2PY         0.00002   0.00001   0.00000   0.00000   0.00001
 232        2PZ        -0.00002  -0.00001  -0.00001  -0.00001  -0.00000
 233        3S         -0.00069  -0.00003  -0.00006  -0.00018  -0.00010
 234        3PX         0.00021   0.00004  -0.00003   0.00006   0.00008
 235        3PY        -0.00017  -0.00007  -0.00002  -0.00002  -0.00004
 236        3PZ         0.00002   0.00004   0.00003  -0.00000  -0.00001
 237        4S          0.00010  -0.00197   0.00172   0.00042  -0.00038
 238        4PX        -0.00105   0.00030  -0.00062  -0.00057  -0.00017
 239        4PY         0.00026  -0.00035   0.00089   0.00060   0.00068
 240        4PZ         0.00086   0.00020   0.00091  -0.00024   0.00077
 241        5S         -0.00340   0.00347   0.01262   0.01887  -0.02858
 242        5PX         0.00008   0.00056  -0.00096  -0.00359   0.00445
 243        5PY        -0.00119   0.00094   0.00135   0.00162  -0.00391
 244        5PZ         0.00130  -0.00233   0.00259  -0.00013   0.00043
 245        6D 0        0.00005   0.00002   0.00001   0.00001   0.00002
 246        6D+1       -0.00007  -0.00004   0.00000   0.00001  -0.00000
 247        6D-1        0.00006   0.00003  -0.00000  -0.00001   0.00000
 248        6D+2        0.00001   0.00003  -0.00000   0.00002   0.00001
 249        6D-2       -0.00003   0.00003  -0.00001  -0.00004  -0.00001
 250 15  C  1S         -0.00004  -0.00004  -0.00001  -0.00003  -0.00003
 251        2S          0.00001  -0.00000  -0.00000  -0.00001  -0.00000
 252        2PX        -0.00006  -0.00006  -0.00002  -0.00001  -0.00005
 253        2PY         0.00007   0.00004   0.00001   0.00004   0.00005
 254        2PZ        -0.00004   0.00002  -0.00000  -0.00001  -0.00000
 255        3S         -0.00021  -0.00019   0.00002  -0.00020  -0.00016
 256        3PX         0.00024   0.00028   0.00008   0.00004   0.00021
 257        3PY        -0.00029  -0.00018  -0.00001  -0.00017  -0.00022
 258        3PZ         0.00015  -0.00015  -0.00000   0.00002  -0.00001
 259        4S          0.00568   0.00111  -0.00085   0.00129  -0.00135
 260        4PX        -0.00016   0.00081  -0.00067  -0.00106   0.00021
 261        4PY        -0.00058  -0.00102  -0.00052   0.00139  -0.00084
 262        4PZ         0.00350   0.00168  -0.00111   0.00078   0.00022
 263        5S          0.00879   0.01902  -0.00174  -0.02162  -0.00947
 264        5PX         0.00281  -0.00772  -0.00093  -0.00096   0.00930
 265        5PY        -0.00046   0.00509  -0.00201   0.00646  -0.00818
 266        5PZ         0.00177   0.00400  -0.00122  -0.00274  -0.00050
 267        6D 0        0.00017  -0.00002  -0.00001   0.00007   0.00010
 268        6D+1        0.00019   0.00010  -0.00000  -0.00003   0.00002
 269        6D-1       -0.00024  -0.00009  -0.00000   0.00002  -0.00006
 270        6D+2        0.00006  -0.00006   0.00001   0.00000   0.00002
 271        6D-2        0.00009   0.00006   0.00006   0.00003   0.00009
 272 16  C  1S          0.00302  -0.00025  -0.00000  -0.00005  -0.00022
 273        2S          0.00252  -0.00011  -0.00000  -0.00002  -0.00014
 274        2PX        -0.00049  -0.00015  -0.00000  -0.00001  -0.00006
 275        2PY         0.00053   0.00010  -0.00000   0.00000   0.00006
 276        2PZ        -0.00000   0.00000  -0.00004   0.00000   0.00000
 277        3S          0.00088  -0.00092  -0.00002  -0.00023  -0.00024
 278        3PX         0.00185   0.00085  -0.00000   0.00009   0.00039
 279        3PY        -0.00222  -0.00048   0.00002  -0.00009  -0.00042
 280        3PZ         0.00001  -0.00001   0.00016  -0.00001   0.00006
 281        4S         -0.00276   0.00968   0.00015   0.00319   0.00332
 282        4PX        -0.00950  -0.00788   0.00026  -0.00296  -0.00494
 283        4PY         0.01640   0.00216  -0.00040   0.00347   0.00461
 284        4PZ        -0.00046   0.00031  -0.00065   0.00024  -0.00591
 285        5S          0.00083   0.02185  -0.00242   0.03346   0.02133
 286        5PX        -0.00703  -0.01271  -0.00279  -0.00722  -0.00468
 287        5PY        -0.00161  -0.00401  -0.00016  -0.00434  -0.00237
 288        5PZ        -0.00225  -0.00010  -0.00188   0.00131  -0.03397
 289        6D 0        0.00074   0.00024   0.00000  -0.00004   0.00020
 290        6D+1       -0.00001  -0.00000  -0.00010   0.00001   0.00015
 291        6D-1       -0.00000  -0.00001   0.00011  -0.00000  -0.00013
 292        6D+2       -0.00013   0.00004  -0.00000  -0.00006  -0.00002
 293        6D-2        0.00097   0.00017  -0.00000   0.00004   0.00011
 294 17  C  1S          0.56285  -0.00115   0.00006  -0.00009  -0.00716
 295        2S          0.46301  -0.00079   0.00005  -0.00008  -0.00587
 296        2PX         0.00018  -0.00012  -0.00000  -0.00006  -0.00032
 297        2PY         0.00017   0.00010  -0.00001   0.00000   0.00025
 298        2PZ        -0.00001   0.00000  -0.00025   0.00000   0.00052
 299        3S          0.02201  -0.00161   0.00000   0.00023   0.00095
 300        3PX        -0.00028   0.00097   0.00001   0.00031   0.00110
 301        3PY         0.00123  -0.00103   0.00002   0.00004  -0.00071
 302        3PZ        -0.00002   0.00000   0.00108   0.00000  -0.00168
 303        4S         -0.04472   0.00572   0.00017  -0.00019  -0.00322
 304        4PX        -0.00626  -0.00790   0.00009  -0.00395  -0.00729
 305        4PY        -0.00879   0.01689  -0.00005   0.00103   0.00303
 306        4PZ         0.00053  -0.00034  -0.00233  -0.00017   0.01103
 307        5S          0.01130   0.04311  -0.00255   0.04188   0.03744
 308        5PX        -0.00887  -0.02226   0.00050  -0.01364  -0.01670
 309        5PY         0.02090   0.03302  -0.00388   0.03501   0.03990
 310        5PZ         0.00249  -0.00032  -0.01796  -0.00127   0.02525
 311        6D 0        0.00024  -0.00055   0.00001   0.00003  -0.00054
 312        6D+1        0.00003  -0.00001  -0.00052   0.00001   0.00084
 313        6D-1        0.00004  -0.00002   0.00047   0.00000  -0.00087
 314        6D+2        0.00032  -0.00015  -0.00002   0.00006   0.00014
 315        6D-2       -0.00141  -0.00029  -0.00000  -0.00007   0.00030
 316 18  C  1S          0.00726   0.05347   0.07775   0.00174  -0.00686
 317        2S          0.00602   0.04413   0.06397   0.00143  -0.00556
 318        2PX         0.00023  -0.00035  -0.00023  -0.00001  -0.00001
 319        2PY        -0.00018   0.00026   0.00033   0.00002  -0.00005
 320        2PZ         0.00042   0.00008   0.00014  -0.00000  -0.00004
 321        3S          0.00128   0.00192   0.00411   0.00017  -0.00119
 322        3PX        -0.00055   0.00133   0.00071   0.00007  -0.00003
 323        3PY         0.00049  -0.00069  -0.00079  -0.00002   0.00023
 324        3PZ        -0.00104  -0.00027   0.00015   0.00004  -0.00012
 325        4S         -0.00101  -0.00567  -0.00627   0.00109   0.00921
 326        4PX         0.00154  -0.00214  -0.00435  -0.00008   0.00274
 327        4PY        -0.00304   0.00140  -0.00076  -0.00097  -0.00013
 328        4PZ         0.00119  -0.00231  -0.00095  -0.00060   0.00310
 329        5S         -0.01562  -0.06020  -0.00936   0.02683  -0.04569
 330        5PX        -0.00128  -0.00996  -0.00538  -0.00002   0.00726
 331        5PY        -0.00069   0.00034   0.00602   0.01039  -0.01303
 332        5PZ        -0.00362  -0.01050  -0.00210   0.00237  -0.00863
 333        6D 0       -0.00074   0.00062   0.00017   0.00007   0.00013
 334        6D+1       -0.00080   0.00051   0.00046  -0.00001  -0.00009
 335        6D-1        0.00060  -0.00046  -0.00067  -0.00004   0.00021
 336        6D+2        0.00009  -0.00013   0.00006   0.00005  -0.00000
 337        6D-2        0.00009   0.00077   0.00040  -0.00014  -0.00006
 338 19  H  1S         -0.00006  -0.00001  -0.00003  -0.00002  -0.00002
 339        2S          0.00022   0.00006   0.00031   0.00010   0.00017
 340        3S          0.00061   0.00001   0.00014  -0.00041   0.00087
 341 20  H  1S         -0.00005  -0.00002   0.00003  -0.00002  -0.00003
 342        2S          0.00015   0.00011  -0.00031   0.00010   0.00011
 343        3S          0.00027   0.00008  -0.00002  -0.00031  -0.00101
 344 21  H  1S         -0.00006  -0.00003   0.00005   0.00003   0.00000
 345        2S          0.00017   0.00037  -0.00034  -0.00032   0.00004
 346        3S          0.00146  -0.00114  -0.00074   0.00165   0.00007
 347 22  Co 1S         -0.00000  -0.00000   0.00000  -0.00000  -0.00000
 348        2S         -0.00000  -0.00001  -0.00000  -0.00001  -0.00000
 349        3S         -0.00000   0.00002   0.00000   0.00002   0.00000
 350        4S          0.00000  -0.00006  -0.00000  -0.00007  -0.00001
 351        5S         -0.00001   0.00015   0.00000   0.00017   0.00003
 352        6S          0.00008  -0.00032  -0.00000  -0.00036  -0.00004
 353        7S         -0.00040   0.00016   0.00001   0.00008  -0.00016
 354        8S          0.00364   0.00277   0.00002   0.00539   0.00200
 355        9S         -0.01406   0.00409   0.00137  -0.00264  -0.01309
 356       10S         -0.00008   0.00085   0.00003   0.00069  -0.00014
 357       11PX        -0.00000  -0.00001   0.00000   0.00001  -0.00000
 358       11PY        -0.00000  -0.00001   0.00000   0.00002  -0.00000
 359       11PZ         0.00000   0.00000   0.00000  -0.00000   0.00000
 360       12PX         0.00003   0.00007  -0.00000  -0.00009   0.00003
 361       12PY         0.00002   0.00008  -0.00000  -0.00013   0.00003
 362       12PZ        -0.00000  -0.00000  -0.00001   0.00000   0.00000
 363       13PX        -0.00010  -0.00022   0.00000   0.00031  -0.00011
 364       13PY        -0.00006  -0.00028   0.00000   0.00042  -0.00010
 365       13PZ         0.00001   0.00001   0.00003  -0.00001  -0.00000
 366       14PX         0.00022   0.00053  -0.00000  -0.00073   0.00024
 367       14PY         0.00013   0.00063  -0.00000  -0.00098   0.00024
 368       14PZ        -0.00001  -0.00002  -0.00006   0.00003  -0.00000
 369       15PX        -0.00039  -0.00081   0.00001   0.00122  -0.00042
 370       15PY         0.00001  -0.00112   0.00001   0.00163  -0.00032
 371       15PZ         0.00001   0.00004   0.00019  -0.00006  -0.00008
 372       16PX         0.00234  -0.00445  -0.00017  -0.00050   0.00083
 373       16PY        -0.00620   0.00509  -0.00006  -0.00140  -0.00230
 374       16PZ         0.00005   0.00001  -0.00528   0.00022   0.00453
 375       17PX        -0.02248  -0.09204   0.00037   0.12560  -0.02976
 376       17PY        -0.02600  -0.07872  -0.00023   0.13643  -0.02261
 377       17PZ         0.00158   0.00376  -0.01014  -0.00414   0.01264
 378       18D 0       -0.00002   0.00001   0.00000   0.00000   0.00000
 379       18D+1       -0.00000   0.00000  -0.00001  -0.00000   0.00001
 380       18D-1       -0.00000   0.00000  -0.00001  -0.00000   0.00000
 381       18D+2       -0.00001  -0.00001  -0.00000   0.00000   0.00000
 382       18D-2       -0.00001  -0.00000  -0.00000   0.00001   0.00000
 383       19D 0        0.00008  -0.00002  -0.00001   0.00002   0.00001
 384       19D+1        0.00000  -0.00000   0.00007   0.00001  -0.00006
 385       19D-1        0.00000   0.00000   0.00007   0.00000  -0.00003
 386       19D+2       -0.00000   0.00008   0.00000  -0.00001  -0.00003
 387       19D-2        0.00000  -0.00002   0.00000  -0.00007  -0.00001
 388       20D 0       -0.00038  -0.00017   0.00001  -0.00037  -0.00011
 389       20D+1       -0.00002  -0.00002  -0.00012  -0.00003   0.00019
 390       20D-1       -0.00002  -0.00002  -0.00020  -0.00003  -0.00001
 391       20D+2        0.00002  -0.00013  -0.00000   0.00004   0.00008
 392       20D-2        0.00021   0.00047  -0.00001   0.00081   0.00027
 393       21D 0       -0.00115   0.00118  -0.00062   0.00182   0.00168
 394       21D+1        0.00037  -0.00020   0.00933   0.00047  -0.00475
 395       21D-1       -0.00018   0.00029   0.00750   0.00032  -0.00724
 396       21D+2       -0.01466   0.01430   0.00016  -0.00340  -0.00616
 397       21D-2       -0.00318   0.00037   0.00028  -0.00249  -0.00042
 398       22F 0       -0.00000   0.00000   0.00007  -0.00000  -0.00003
 399       22F+1       -0.00002   0.00001   0.00001   0.00001  -0.00002
 400       22F-1        0.00008  -0.00004   0.00001   0.00001  -0.00001
 401       22F+2       -0.00001   0.00001  -0.00002  -0.00000  -0.00004
 402       22F-2       -0.00000   0.00000  -0.00007   0.00000   0.00009
 403       22F+3        0.00003  -0.00007   0.00000  -0.00001   0.00003
 404       22F-3        0.00012  -0.00010  -0.00000   0.00001   0.00003
 405 23  C  1S          0.00000  -0.00049  -0.00047   0.34654   0.01994
 406        2S          0.00000  -0.00039  -0.00038   0.28531   0.01638
 407        2PX         0.00001   0.00001  -0.00006  -0.00014   0.00002
 408        2PY         0.00004  -0.00003  -0.00004  -0.00004   0.00004
 409        2PZ         0.00002  -0.00001   0.00001   0.00006   0.00001
 410        3S         -0.00010  -0.00005  -0.00002   0.01252   0.00106
 411        3PX        -0.00007  -0.00006   0.00035  -0.00052  -0.00026
 412        3PY        -0.00021   0.00013   0.00019  -0.00031  -0.00029
 413        3PZ        -0.00013   0.00007   0.00001  -0.00132  -0.00016
 414        4S          0.00371   0.00025  -0.00509  -0.01584   0.00142
 415        4PX        -0.00103   0.00075   0.00087   0.00200   0.00018
 416        4PY        -0.00051   0.00060   0.00098   0.00163  -0.00004
 417        4PZ        -0.00057  -0.00009   0.00068   0.00342   0.00083
 418        5S          0.01339   0.03379   0.01807  -0.05020  -0.00649
 419        5PX        -0.00182  -0.00473  -0.00237   0.00672  -0.00062
 420        5PY        -0.00038  -0.00453  -0.00170   0.00617   0.00053
 421        5PZ        -0.00212  -0.00520  -0.00255   0.00695   0.00147
 422        6D 0        0.00002   0.00003   0.00001   0.00049   0.00001
 423        6D+1        0.00004  -0.00003  -0.00000  -0.00005  -0.00004
 424        6D-1        0.00004  -0.00006   0.00000  -0.00003   0.00001
 425        6D+2       -0.00004   0.00007   0.00003  -0.00002  -0.00002
 426        6D-2        0.00003  -0.00010  -0.00007  -0.00019  -0.00002
 427 24  C  1S          0.00001  -0.00013  -0.00049   0.20247   0.00442
 428        2S          0.00000  -0.00010  -0.00039   0.16678   0.00364
 429        2PX        -0.00005   0.00004  -0.00000   0.00011  -0.00001
 430        2PY        -0.00004   0.00004  -0.00003  -0.00018   0.00001
 431        2PZ        -0.00000   0.00002   0.00002  -0.00001  -0.00001
 432        3S          0.00016  -0.00008  -0.00020   0.00764   0.00012
 433        3PX         0.00019  -0.00023   0.00003  -0.00031   0.00006
 434        3PY         0.00018  -0.00028   0.00021  -0.00030  -0.00012
 435        3PZ        -0.00001  -0.00009  -0.00011  -0.00031   0.00003
 436        4S         -0.00404   0.00676  -0.00086  -0.00905   0.00230
 437        4PX         0.00081  -0.00023   0.00051   0.00162   0.00010
 438        4PY         0.00159  -0.00123  -0.00020   0.00177  -0.00052
 439        4PZ         0.00039  -0.00038  -0.00026   0.00039  -0.00041
 440        5S          0.00345   0.01604  -0.01406  -0.03510   0.01820
 441        5PX        -0.00137  -0.00017  -0.00051   0.00196   0.00016
 442        5PY        -0.00124  -0.00383   0.00152   0.00796  -0.00243
 443        5PZ        -0.00049  -0.00123   0.00193   0.00244  -0.00304
 444        6D 0        0.00003   0.00002   0.00002   0.00008   0.00007
 445        6D+1       -0.00004   0.00001   0.00003  -0.00038  -0.00004
 446        6D-1       -0.00008   0.00005   0.00004   0.00028  -0.00002
 447        6D+2       -0.00004   0.00005   0.00003   0.00002  -0.00003
 448        6D-2       -0.00012  -0.00001  -0.00001   0.00019   0.00001
 449 25  C  1S          0.00001  -0.00013   0.00054   0.19299  -0.00925
 450        2S          0.00000  -0.00010   0.00043   0.15898  -0.00761
 451        2PX        -0.00005   0.00004   0.00000   0.00011  -0.00005
 452        2PY        -0.00003   0.00004   0.00003  -0.00016  -0.00002
 453        2PZ         0.00001  -0.00002   0.00002   0.00004   0.00002
 454        3S          0.00015  -0.00007   0.00022   0.00726  -0.00035
 455        3PX         0.00019  -0.00022  -0.00005  -0.00029   0.00019
 456        3PY         0.00018  -0.00027  -0.00021  -0.00030   0.00019
 457        3PZ         0.00001   0.00010  -0.00010   0.00023  -0.00014
 458        4S         -0.00385   0.00651   0.00079  -0.00850  -0.00338
 459        4PX         0.00076  -0.00029  -0.00053   0.00157   0.00055
 460        4PY         0.00150  -0.00111   0.00020   0.00160   0.00137
 461        4PZ        -0.00051   0.00037  -0.00025  -0.00030  -0.00020
 462        5S          0.00612   0.02080   0.01398  -0.03532  -0.00947
 463        5PX        -0.00130  -0.00003   0.00055   0.00179  -0.00090
 464        5PY        -0.00170  -0.00465  -0.00141   0.00765  -0.00006
 465        5PZ         0.00076   0.00184   0.00201  -0.00302  -0.00169
 466        6D 0        0.00002   0.00002  -0.00003   0.00001   0.00001
 467        6D+1        0.00005  -0.00001   0.00003   0.00036  -0.00005
 468        6D-1        0.00008  -0.00004   0.00003  -0.00028  -0.00002
 469        6D+2       -0.00005   0.00005  -0.00003   0.00004   0.00006
 470        6D-2       -0.00012  -0.00001   0.00001   0.00017  -0.00011
 471 26  C  1S         -0.00000  -0.00053   0.00042   0.32948  -0.02444
 472        2S          0.00000  -0.00042   0.00034   0.27128  -0.02010
 473        2PX         0.00001   0.00001   0.00006  -0.00013  -0.00002
 474        2PY         0.00004  -0.00003   0.00003  -0.00005  -0.00002
 475        2PZ        -0.00003   0.00001   0.00000  -0.00005  -0.00000
 476        3S         -0.00011  -0.00008  -0.00001   0.01182  -0.00100
 477        3PX        -0.00007  -0.00007  -0.00034  -0.00048   0.00016
 478        3PY        -0.00020   0.00013  -0.00018  -0.00023   0.00015
 479        3PZ         0.00014  -0.00007   0.00003   0.00126  -0.00014
 480        4S          0.00381   0.00047   0.00518  -0.01470  -0.00052
 481        4PX        -0.00102   0.00072  -0.00093   0.00159   0.00025
 482        4PY        -0.00054   0.00060  -0.00100   0.00121   0.00022
 483        4PZ         0.00065   0.00012   0.00079  -0.00318   0.00024
 484        5S          0.01301   0.03096  -0.01837  -0.04869   0.02969
 485        5PX        -0.00141  -0.00411   0.00255   0.00631  -0.00433
 486        5PY        -0.00046  -0.00422   0.00173   0.00580  -0.00268
 487        5PZ         0.00223   0.00515  -0.00264  -0.00712   0.00400
 488        6D 0        0.00002   0.00002  -0.00001   0.00048   0.00004
 489        6D+1       -0.00004   0.00003  -0.00001   0.00005  -0.00003
 490        6D-1       -0.00004   0.00006  -0.00000   0.00008  -0.00004
 491        6D+2       -0.00004   0.00007  -0.00002  -0.00002  -0.00009
 492        6D-2        0.00003  -0.00010   0.00007  -0.00016  -0.00003
 493 27  C  1S          0.00005  -0.00049  -0.00001   0.09928  -0.00075
 494        2S          0.00003  -0.00038  -0.00000   0.08189  -0.00061
 495        2PX         0.00004  -0.00004  -0.00000  -0.00024   0.00003
 496        2PY         0.00004  -0.00004   0.00000   0.00021   0.00002
 497        2PZ        -0.00000   0.00000   0.00002   0.00001   0.00001
 498        3S          0.00005  -0.00016   0.00000   0.00391  -0.00014
 499        3PX        -0.00031   0.00024   0.00002   0.00022  -0.00018
 500        3PY        -0.00027   0.00019  -0.00000  -0.00076  -0.00013
 501        3PZ         0.00001  -0.00000  -0.00007  -0.00004   0.00004
 502        4S          0.00534  -0.00230  -0.00016  -0.00050   0.00461
 503        4PX        -0.00180   0.00126  -0.00003  -0.00197  -0.00159
 504        4PY        -0.00043   0.00128   0.00004   0.00254   0.00000
 505        4PZ         0.00004  -0.00004  -0.00003   0.00005   0.00013
 506        5S          0.00322   0.01590  -0.00006  -0.01548   0.00859
 507        5PX        -0.00139  -0.00493  -0.00009   0.00441  -0.00150
 508        5PY        -0.00121  -0.00325  -0.00031   0.00246  -0.00026
 509        5PZ         0.00026   0.00013  -0.00187  -0.00007   0.00282
 510        6D 0       -0.00004   0.00010  -0.00000  -0.00069  -0.00001
 511        6D+1       -0.00000   0.00000   0.00012   0.00001   0.00005
 512        6D-1       -0.00000   0.00001   0.00007  -0.00006  -0.00009
 513        6D+2        0.00003  -0.00001   0.00000  -0.00002   0.00002
 514        6D-2        0.00002  -0.00014   0.00000   0.00018   0.00000
 515 28  H  1S         -0.00001  -0.00002  -0.00000  -0.00024  -0.00002
 516        2S         -0.00004   0.00020   0.00001   0.00021   0.00001
 517        3S          0.00073   0.00197   0.00012  -0.00022   0.00067
 518 29  H  1S         -0.00001  -0.00005  -0.00001  -0.00011   0.00001
 519        2S         -0.00002   0.00026   0.00021  -0.00016  -0.00008
 520        3S          0.00021   0.00108  -0.00038  -0.00051  -0.00023
 521 30  H  1S         -0.00001  -0.00002  -0.00001  -0.00020  -0.00002
 522        2S          0.00018  -0.00009   0.00010   0.00019   0.00005
 523        3S          0.00057   0.00097   0.00079  -0.00024   0.00027
 524 31  H  1S         -0.00001  -0.00002   0.00001  -0.00020  -0.00001
 525        2S          0.00017  -0.00009  -0.00009   0.00020   0.00015
 526        3S          0.00048   0.00081  -0.00080  -0.00021   0.00073
 527 32  H  1S         -0.00001  -0.00005   0.00001  -0.00011  -0.00003
 528        2S         -0.00003   0.00025  -0.00024  -0.00021   0.00019
 529        3S          0.00027   0.00124   0.00044  -0.00040   0.00015
 530 33  C  1S          0.00728   0.05553  -0.08220   0.00381   0.55293
 531        2S          0.00604   0.04583  -0.06763   0.00313   0.45496
 532        2PX         0.00021  -0.00035   0.00024  -0.00001   0.00038
 533        2PY        -0.00019   0.00026  -0.00032   0.00002   0.00012
 534        2PZ        -0.00043  -0.00007   0.00014   0.00000   0.00022
 535        3S          0.00130   0.00199  -0.00428   0.00024   0.02124
 536        3PX        -0.00052   0.00135  -0.00069   0.00009  -0.00090
 537        3PY         0.00054  -0.00068   0.00076  -0.00002   0.00089
 538        3PZ         0.00104   0.00023   0.00017  -0.00006  -0.00291
 539        4S         -0.00141  -0.00545   0.00677   0.00167  -0.04328
 540        4PX         0.00154  -0.00200   0.00418  -0.00004  -0.00159
 541        4PY        -0.00306   0.00142   0.00109  -0.00088  -0.00570
 542        4PZ        -0.00097   0.00223  -0.00129   0.00047   0.01546
 543        5S         -0.01798  -0.06286   0.01474   0.02876  -0.03007
 544        5PX        -0.00413  -0.00906   0.00394  -0.00054  -0.00906
 545        5PY         0.00149   0.00016  -0.00390   0.00991   0.00438
 546        5PZ         0.00413   0.01109  -0.00295  -0.00301   0.00552
 547        6D 0       -0.00075   0.00062  -0.00017   0.00006   0.00016
 548        6D+1        0.00073  -0.00048   0.00047   0.00002   0.00023
 549        6D-1       -0.00065   0.00046  -0.00067   0.00005   0.00029
 550        6D+2        0.00015  -0.00017  -0.00002   0.00005   0.00020
 551        6D-2        0.00010   0.00077  -0.00041  -0.00015  -0.00121
 552 34  C  1S         -0.00022   0.39375  -0.38989  -0.00008  -0.09765
 553        2S         -0.00008   0.32409  -0.32079  -0.00005  -0.08025
 554        2PX        -0.00005   0.00005  -0.00017  -0.00001   0.00037
 555        2PY        -0.00003   0.00025  -0.00021   0.00001  -0.00043
 556        2PZ         0.00008  -0.00033  -0.00055  -0.00001   0.00016
 557        3S         -0.00105   0.01555  -0.01431  -0.00015  -0.00311
 558        3PX        -0.00003   0.00161  -0.00094   0.00014  -0.00141
 559        3PY         0.00032  -0.00112   0.00095  -0.00002   0.00140
 560        3PZ        -0.00019   0.00003   0.00279   0.00004  -0.00040
 561        4S          0.00745  -0.02133   0.02484   0.00552   0.01271
 562        4PX         0.00353  -0.00787   0.00727   0.00071   0.00513
 563        4PY         0.00069  -0.00028  -0.00187   0.00012  -0.00522
 564        4PZ        -0.00029   0.00238  -0.00717  -0.00038  -0.00306
 565        5S         -0.01396  -0.04117   0.01433   0.02468  -0.06614
 566        5PX        -0.00283  -0.00830   0.00455   0.00649  -0.01199
 567        5PY         0.00068  -0.00113  -0.00134   0.00413   0.00383
 568        5PZ        -0.00087   0.00203   0.00165  -0.00475   0.00409
 569        6D 0        0.00002  -0.00055  -0.00170   0.00005   0.00065
 570        6D+1       -0.00028   0.00035  -0.00018  -0.00001  -0.00051
 571        6D-1        0.00020  -0.00010  -0.00010   0.00001   0.00048
 572        6D+2        0.00004  -0.00013   0.00012  -0.00004  -0.00017
 573        6D-2        0.00004  -0.00071   0.00037  -0.00005   0.00124
 574 35  C  1S         -0.00022   0.39473   0.38997   0.00043   0.02042
 575        2S         -0.00008   0.32489   0.32084   0.00037   0.01688
 576        2PX        -0.00005   0.00007   0.00014  -0.00001  -0.00009
 577        2PY        -0.00003   0.00027   0.00019   0.00002   0.00006
 578        2PZ        -0.00008   0.00032  -0.00057   0.00001  -0.00007
 579        3S         -0.00103   0.01559   0.01432  -0.00015  -0.00002
 580        3PX        -0.00003   0.00162   0.00108   0.00013   0.00030
 581        3PY         0.00033  -0.00113  -0.00085  -0.00005  -0.00010
 582        3PZ         0.00018  -0.00007   0.00278  -0.00004  -0.00010
 583        4S          0.00708  -0.02140  -0.02509   0.00561  -0.00085
 584        4PX         0.00342  -0.00798  -0.00772   0.00077   0.00032
 585        4PY         0.00081  -0.00043   0.00161   0.00006   0.00345
 586        4PZ        -0.00001  -0.00194  -0.00684   0.00043  -0.00214
 587        5S         -0.00855  -0.04460  -0.01766   0.02820   0.04880
 588        5PX        -0.00173  -0.00900  -0.00489   0.00726   0.00712
 589        5PY        -0.00048  -0.00086   0.00178   0.00415  -0.00441
 590        5PZ         0.00012  -0.00156   0.00240   0.00462   0.00106
 591        6D 0        0.00001  -0.00053   0.00170   0.00005  -0.00004
 592        6D+1        0.00028  -0.00036  -0.00003   0.00002   0.00027
 593        6D-1       -0.00020   0.00010   0.00002  -0.00000  -0.00015
 594        6D+2        0.00006  -0.00015  -0.00013  -0.00004   0.00006
 595        6D-2        0.00004  -0.00072  -0.00038  -0.00006  -0.00008
 596 36  H  1S         -0.00011  -0.00013  -0.00010  -0.00004  -0.00003
 597        2S          0.00008  -0.00037   0.00091   0.00005  -0.00058
 598        3S         -0.00017  -0.00068  -0.00102   0.00210   0.00073
 599 37  H  1S         -0.00003  -0.00005  -0.00016  -0.00001  -0.00019
 600        2S         -0.00060  -0.00004   0.00041  -0.00009   0.00061
 601        3S          0.00051  -0.00029   0.00066   0.00214   0.00310
 602 38  H  1S         -0.00003  -0.00005   0.00016  -0.00001   0.00003
 603        2S         -0.00060  -0.00001  -0.00039  -0.00007  -0.00096
 604        3S          0.00038  -0.00018  -0.00060   0.00211  -0.00183
 605 39  H  1S         -0.00011  -0.00013   0.00010  -0.00004   0.00012
 606        2S          0.00005  -0.00035  -0.00089   0.00007  -0.00033
 607        3S         -0.00011  -0.00058   0.00092   0.00206  -0.00287
 608 40  H  1S         -0.00007  -0.00003  -0.00004   0.00003   0.00001
 609        2S          0.00023   0.00031   0.00035  -0.00032  -0.00004
 610        3S          0.00153  -0.00105  -0.00015   0.00131   0.00160
                          16        17        18        19        20
                           O         O         O         O         O
     Eigenvalues --   -10.22685 -10.22683 -10.22648 -10.22607 -10.22539
   1 1   Fe 1S          0.00000   0.00000   0.00000   0.00000  -0.00000
   2        2S         -0.00000  -0.00000  -0.00000  -0.00000   0.00000
   3        3S          0.00000   0.00000   0.00000   0.00000  -0.00000
   4        4S         -0.00000  -0.00000  -0.00000  -0.00000   0.00000
   5        5S          0.00000   0.00000   0.00000   0.00000  -0.00000
   6        6S         -0.00000  -0.00002  -0.00000  -0.00000   0.00001
   7        7S          0.00000   0.00005   0.00001   0.00001  -0.00002
   8        8S         -0.00026  -0.00136   0.00086   0.00029   0.00038
   9        9S          0.00263   0.00201  -0.02365  -0.00452   0.00601
  10       10S          0.00000   0.00015   0.00026   0.00001  -0.00006
  11       11PX         0.00000   0.00000  -0.00000  -0.00000   0.00000
  12       11PY         0.00000   0.00000   0.00000   0.00000   0.00000
  13       11PZ         0.00000   0.00000   0.00000   0.00000   0.00000
  14       12PX        -0.00000  -0.00000   0.00000   0.00000  -0.00000
  15       12PY        -0.00000  -0.00003  -0.00001  -0.00000  -0.00001
  16       12PZ        -0.00000  -0.00000  -0.00000  -0.00000  -0.00000
  17       13PX         0.00000   0.00001  -0.00001  -0.00000   0.00000
  18       13PY         0.00001   0.00009   0.00003   0.00000   0.00004
  19       13PZ         0.00001   0.00000   0.00000   0.00000   0.00000
  20       14PX        -0.00001  -0.00003   0.00002   0.00000  -0.00001
  21       14PY        -0.00003  -0.00020  -0.00006  -0.00001  -0.00009
  22       14PZ        -0.00002  -0.00001  -0.00000  -0.00001  -0.00000
  23       15PX         0.00002   0.00008  -0.00003   0.00000   0.00004
  24       15PY         0.00005   0.00038   0.00010   0.00002   0.00016
  25       15PZ         0.00004   0.00002   0.00001   0.00001   0.00000
  26       16PX        -0.00011  -0.00051   0.00020  -0.00005  -0.00051
  27       16PY        -0.00015  -0.00081   0.00021  -0.00006  -0.00055
  28       16PZ        -0.00020  -0.00006  -0.00006   0.00001   0.00006
  29       17PX        -0.00029  -0.00603  -0.00627  -0.00027   0.00280
  30       17PY         0.00167  -0.00289  -0.01789  -0.00339  -0.00243
  31       17PZ        -0.00848   0.00128  -0.00087   0.00390  -0.00026
  32       18D 0        0.00000  -0.00000   0.00000  -0.00000  -0.00000
  33       18D+1       -0.00000   0.00000  -0.00000   0.00000  -0.00000
  34       18D-1        0.00000  -0.00000   0.00000  -0.00000   0.00000
  35       18D+2       -0.00000  -0.00001  -0.00000  -0.00000  -0.00000
  36       18D-2       -0.00000  -0.00001  -0.00000  -0.00000  -0.00000
  37       19D 0       -0.00000   0.00000  -0.00000   0.00000   0.00001
  38       19D+1        0.00000  -0.00000   0.00000  -0.00001   0.00000
  39       19D-1       -0.00001   0.00001  -0.00000   0.00002  -0.00000
  40       19D+2        0.00000   0.00003   0.00002   0.00000   0.00001
  41       19D-2        0.00001   0.00004   0.00001   0.00000   0.00001
  42       20D 0        0.00001   0.00000   0.00000  -0.00001  -0.00004
  43       20D+1        0.00000   0.00001  -0.00000   0.00001  -0.00000
  44       20D-1        0.00004  -0.00002   0.00000  -0.00004   0.00001
  45       20D+2       -0.00002  -0.00017  -0.00009  -0.00001  -0.00005
  46       20D-2       -0.00002  -0.00017  -0.00004  -0.00001  -0.00004
  47       21D 0       -0.00015  -0.00086   0.00003   0.00009   0.00006
  48       21D+1        0.00037   0.00017  -0.00007  -0.00027   0.00019
  49       21D-1       -0.00022   0.00006  -0.00017   0.00069   0.00005
  50       21D+2        0.00037   0.00226  -0.00007   0.00022   0.00122
  51       21D-2        0.00014   0.00095   0.00028  -0.00004   0.00030
  52       22F 0       -0.00000   0.00001  -0.00000   0.00001  -0.00000
  53       22F+1       -0.00000  -0.00001  -0.00000   0.00000   0.00000
  54       22F-1       -0.00000  -0.00001  -0.00000   0.00000  -0.00000
  55       22F+2        0.00000   0.00000   0.00000   0.00000  -0.00000
  56       22F-2       -0.00000   0.00001  -0.00000   0.00001   0.00000
  57       22F+3        0.00000   0.00000  -0.00000   0.00000  -0.00000
  58       22F-3        0.00000   0.00000   0.00000   0.00000  -0.00000
  59 2   C  1S         -0.00001  -0.00001  -0.00000   0.00000  -0.00000
  60        2S         -0.00000  -0.00000  -0.00000   0.00000  -0.00000
  61        2PX        -0.00000   0.00001   0.00000   0.00000   0.00000
  62        2PY         0.00000   0.00002   0.00001  -0.00001   0.00000
  63        2PZ         0.00001  -0.00001  -0.00000  -0.00000   0.00000
  64        3S         -0.00009  -0.00005  -0.00004   0.00006  -0.00000
  65        3PX        -0.00000  -0.00005  -0.00001  -0.00001  -0.00002
  66        3PY        -0.00001  -0.00009  -0.00005   0.00003  -0.00001
  67        3PZ        -0.00002   0.00006   0.00001   0.00000  -0.00002
  68        4S          0.00061  -0.00063  -0.00028  -0.00073   0.00026
  69        4PX         0.00008  -0.00017   0.00003  -0.00018  -0.00011
  70        4PY         0.00008   0.00021   0.00013  -0.00004   0.00001
  71        4PZ        -0.00010  -0.00010   0.00017   0.00030  -0.00018
  72        5S         -0.01436  -0.00405  -0.00507   0.00327   0.01103
  73        5PX        -0.00066  -0.00113  -0.00101  -0.00002   0.00062
  74        5PY         0.00186  -0.00040   0.00109   0.00068   0.00117
  75        5PZ         0.00262   0.00003   0.00065  -0.00070  -0.00195
  76        6D 0        0.00000   0.00001  -0.00001  -0.00001   0.00001
  77        6D+1       -0.00000   0.00002  -0.00000   0.00001   0.00001
  78        6D-1       -0.00000  -0.00001   0.00000   0.00000   0.00000
  79        6D+2       -0.00000   0.00000  -0.00000   0.00000  -0.00000
  80        6D-2       -0.00001  -0.00001   0.00000   0.00002  -0.00001
  81 3   C  1S          0.00000  -0.00001   0.00000  -0.00001  -0.00001
  82        2S          0.00000  -0.00000  -0.00000  -0.00000  -0.00000
  83        2PX        -0.00000  -0.00000   0.00000   0.00000   0.00000
  84        2PY         0.00001   0.00001   0.00001  -0.00000  -0.00000
  85        2PZ        -0.00000  -0.00001  -0.00000   0.00001  -0.00000
  86        3S          0.00003  -0.00004   0.00002  -0.00011  -0.00005
  87        3PX         0.00001   0.00001  -0.00000  -0.00002  -0.00000
  88        3PY        -0.00003  -0.00007  -0.00002   0.00001  -0.00000
  89        3PZ         0.00002   0.00002  -0.00000  -0.00002   0.00002
  90        4S         -0.00038   0.00028  -0.00017   0.00137   0.00025
  91        4PX         0.00010   0.00024   0.00005  -0.00007   0.00012
  92        4PY        -0.00002   0.00011  -0.00004   0.00051   0.00002
  93        4PZ        -0.00007   0.00014   0.00007  -0.00028   0.00001
  94        5S          0.02707   0.00197  -0.00134  -0.00793  -0.00328
  95        5PX        -0.00189   0.00002  -0.00097  -0.00051   0.00003
  96        5PY         0.00368   0.00066  -0.00043  -0.00137  -0.00065
  97        5PZ        -0.00267   0.00017   0.00062   0.00116   0.00028
  98        6D 0       -0.00000  -0.00000  -0.00000   0.00001   0.00000
  99        6D+1       -0.00000  -0.00000  -0.00000   0.00000   0.00000
 100        6D-1        0.00000   0.00002  -0.00000  -0.00000   0.00000
 101        6D+2        0.00000   0.00003   0.00001  -0.00000   0.00002
 102        6D-2        0.00002   0.00002   0.00001  -0.00002   0.00000
 103 4   C  1S         -0.00000  -0.00001  -0.00000   0.00001  -0.00001
 104        2S         -0.00000  -0.00000  -0.00000   0.00000  -0.00000
 105        2PX        -0.00000  -0.00001   0.00000  -0.00000   0.00000
 106        2PY        -0.00000   0.00001   0.00000   0.00000   0.00000
 107        2PZ        -0.00000   0.00001  -0.00000   0.00001   0.00000
 108        3S         -0.00005  -0.00004   0.00001   0.00009  -0.00007
 109        3PX        -0.00000   0.00003  -0.00000   0.00002  -0.00001
 110        3PY         0.00002  -0.00007  -0.00002  -0.00000  -0.00001
 111        3PZ         0.00001  -0.00002   0.00001  -0.00003  -0.00001
 112        4S          0.00050   0.00018   0.00003  -0.00111   0.00047
 113        4PX        -0.00004   0.00021   0.00009   0.00011   0.00008
 114        4PY         0.00007   0.00005   0.00003  -0.00043   0.00011
 115        4PZ        -0.00009  -0.00013  -0.00006  -0.00028   0.00007
 116        5S         -0.02563  -0.00161  -0.00159   0.00592  -0.00497
 117        5PX         0.00203  -0.00023  -0.00096   0.00024   0.00001
 118        5PY        -0.00333  -0.00052  -0.00055   0.00091  -0.00115
 119        5PZ        -0.00272  -0.00000  -0.00060   0.00106  -0.00030
 120        6D 0       -0.00000   0.00000  -0.00000  -0.00001   0.00000
 121        6D+1       -0.00001   0.00001  -0.00000   0.00000  -0.00000
 122        6D-1       -0.00000  -0.00001   0.00000   0.00000  -0.00000
 123        6D+2        0.00001   0.00003   0.00001   0.00001   0.00002
 124        6D-2       -0.00001   0.00003   0.00001   0.00002  -0.00001
 125 5   C  1S          0.00000  -0.00001  -0.00000  -0.00000   0.00000
 126        2S          0.00000  -0.00000  -0.00000  -0.00000   0.00000
 127        2PX         0.00000   0.00001   0.00000  -0.00000   0.00001
 128        2PY         0.00000   0.00002   0.00001   0.00001   0.00000
 129        2PZ         0.00001   0.00000   0.00000  -0.00000  -0.00000
 130        3S          0.00007  -0.00012  -0.00004  -0.00007   0.00003
 131        3PX        -0.00002  -0.00008  -0.00001   0.00001  -0.00003
 132        3PY        -0.00000  -0.00010  -0.00004  -0.00004  -0.00000
 133        3PZ        -0.00002  -0.00003  -0.00001   0.00001   0.00001
 134        4S         -0.00071  -0.00017  -0.00022   0.00074  -0.00008
 135        4PX        -0.00014  -0.00015   0.00006   0.00015  -0.00019
 136        4PY        -0.00004   0.00034   0.00015   0.00007  -0.00005
 137        4PZ        -0.00013   0.00010  -0.00015   0.00029   0.00009
 138        5S          0.01346  -0.00055  -0.00485  -0.00238   0.01144
 139        5PX         0.00033   0.00010  -0.00098   0.00014   0.00093
 140        5PY        -0.00179  -0.00005   0.00113  -0.00043   0.00110
 141        5PZ         0.00248  -0.00010  -0.00065  -0.00055   0.00202
 142        6D 0        0.00000   0.00001  -0.00001   0.00001   0.00001
 143        6D+1       -0.00001  -0.00003   0.00000   0.00000  -0.00001
 144        6D-1       -0.00000   0.00001  -0.00000   0.00000  -0.00000
 145        6D+2        0.00000  -0.00000  -0.00000  -0.00000  -0.00000
 146        6D-2        0.00001  -0.00002   0.00000  -0.00002  -0.00000
 147 6   C  1S          0.00000   0.00000  -0.00001  -0.00000   0.00000
 148        2S          0.00000   0.00000  -0.00000  -0.00000   0.00000
 149        2PX         0.00000   0.00003   0.00001  -0.00000  -0.00001
 150        2PY        -0.00000  -0.00002   0.00000   0.00000  -0.00001
 151        2PZ         0.00000   0.00000   0.00000  -0.00001   0.00000
 152        3S          0.00002   0.00008  -0.00009  -0.00000   0.00008
 153        3PX        -0.00001  -0.00015  -0.00007   0.00000   0.00005
 154        3PY         0.00001   0.00005  -0.00001  -0.00001   0.00002
 155        3PZ        -0.00002  -0.00000  -0.00000   0.00004  -0.00001
 156        4S         -0.00042  -0.00275   0.00032   0.00002  -0.00088
 157        4PX        -0.00014  -0.00051   0.00063  -0.00004  -0.00100
 158        4PY        -0.00004  -0.00027  -0.00000   0.00001   0.00006
 159        4PZ        -0.00014   0.00014   0.00001   0.00012  -0.00002
 160        5S         -0.00051  -0.00045   0.00493  -0.00022  -0.01795
 161        5PX        -0.00009   0.00009   0.00176   0.00002  -0.00353
 162        5PY        -0.00025   0.00096   0.00012   0.00004  -0.00032
 163        5PZ         0.00308  -0.00026   0.00008  -0.00076  -0.00036
 164        6D 0        0.00000   0.00001  -0.00000   0.00000  -0.00000
 165        6D+1       -0.00001   0.00001  -0.00000   0.00001  -0.00000
 166        6D-1        0.00002  -0.00001   0.00000  -0.00001   0.00000
 167        6D+2       -0.00001  -0.00004   0.00000  -0.00000  -0.00002
 168        6D-2        0.00000   0.00003   0.00001  -0.00000  -0.00001
 169 7   H  1S          0.00002   0.00000   0.00001  -0.00001   0.00000
 170        2S         -0.00015  -0.00007  -0.00005   0.00005  -0.00004
 171        3S          0.00048  -0.00015  -0.00005  -0.00033  -0.00005
 172 8   H  1S          0.00000   0.00001   0.00000   0.00001  -0.00001
 173        2S          0.00001  -0.00011  -0.00001  -0.00005   0.00007
 174        3S         -0.00001  -0.00008  -0.00021   0.00042  -0.00022
 175 9   H  1S         -0.00000  -0.00003  -0.00001  -0.00000   0.00001
 176        2S          0.00004   0.00033   0.00006   0.00000  -0.00007
 177        3S         -0.00002  -0.00015   0.00051  -0.00004  -0.00055
 178 10  H  1S          0.00000   0.00002   0.00000  -0.00001  -0.00001
 179        2S         -0.00004  -0.00010  -0.00003   0.00005   0.00005
 180        3S         -0.00007   0.00007  -0.00018  -0.00043  -0.00012
 181 11  H  1S         -0.00002   0.00000   0.00001   0.00001  -0.00000
 182        2S          0.00013  -0.00008  -0.00004  -0.00007  -0.00002
 183        3S         -0.00053  -0.00024  -0.00003   0.00037  -0.00016
 184 12  C  1S          0.00000  -0.00003  -0.00001  -0.00000  -0.00000
 185        2S          0.00000  -0.00000  -0.00000  -0.00000  -0.00000
 186        2PX        -0.00001  -0.00004  -0.00000  -0.00001  -0.00000
 187        2PY         0.00001   0.00005   0.00001   0.00001  -0.00000
 188        2PZ        -0.00000   0.00001   0.00001   0.00000   0.00001
 189        3S          0.00003  -0.00020  -0.00002   0.00002  -0.00005
 190        3PX         0.00004   0.00020   0.00002   0.00004  -0.00000
 191        3PY        -0.00004  -0.00021  -0.00005  -0.00006   0.00000
 192        3PZ         0.00001  -0.00001  -0.00006  -0.00001  -0.00002
 193        4S         -0.00007  -0.00047   0.00003  -0.00124   0.00061
 194        4PX         0.00039   0.00012  -0.00010  -0.00073  -0.00047
 195        4PY        -0.00071  -0.00087  -0.00018   0.00106   0.00048
 196        4PZ        -0.00027  -0.00057   0.00029   0.00079  -0.00021
 197        5S         -0.00114  -0.00678   0.02683   0.04058  -0.02228
 198        5PX         0.00084   0.00711  -0.00328  -0.00828  -0.00132
 199        5PY        -0.00333  -0.00602  -0.00010   0.00941   0.00324
 200        5PZ        -0.00024  -0.00004  -0.00524  -0.00755   0.00476
 201        6D 0        0.00000   0.00010   0.00002   0.00002   0.00002
 202        6D+1       -0.00001  -0.00002   0.00000   0.00001   0.00001
 203        6D-1        0.00002   0.00007  -0.00000  -0.00002  -0.00001
 204        6D+2        0.00001   0.00003   0.00001  -0.00001  -0.00001
 205        6D-2        0.00001   0.00008   0.00001   0.00001   0.00002
 206 13  C  1S          0.00001  -0.00002  -0.00001  -0.00001  -0.00001
 207        2S          0.00000  -0.00000  -0.00000  -0.00000  -0.00000
 208        2PX        -0.00000  -0.00001  -0.00001   0.00000   0.00000
 209        2PY        -0.00000   0.00001  -0.00001  -0.00001   0.00000
 210        2PZ        -0.00001   0.00000  -0.00001   0.00001   0.00000
 211        3S          0.00009  -0.00011  -0.00006  -0.00014  -0.00006
 212        3PX         0.00001   0.00009   0.00004   0.00000   0.00000
 213        3PY         0.00001  -0.00004   0.00006   0.00003  -0.00001
 214        3PZ         0.00004   0.00000   0.00004  -0.00005   0.00000
 215        4S         -0.00144  -0.00063  -0.00008   0.00240   0.00032
 216        4PX         0.00051  -0.00008  -0.00021  -0.00089   0.00000
 217        4PY        -0.00028   0.00061  -0.00013   0.00053   0.00024
 218        4PZ         0.00012  -0.00067  -0.00023  -0.00034   0.00029
 219        5S         -0.01026  -0.02162   0.00447  -0.00838   0.00478
 220        5PX         0.00112   0.00326  -0.00068  -0.00093  -0.00099
 221        5PY        -0.00163  -0.00271   0.00022   0.00099   0.00146
 222        5PZ         0.00117  -0.00017  -0.00034   0.00586   0.00111
 223        6D 0       -0.00002   0.00002   0.00000   0.00003  -0.00001
 224        6D+1        0.00001   0.00001   0.00001  -0.00000  -0.00001
 225        6D-1       -0.00000  -0.00001  -0.00000   0.00000   0.00000
 226        6D+2       -0.00000   0.00001   0.00001   0.00001   0.00000
 227        6D-2        0.00001  -0.00001  -0.00000  -0.00002  -0.00003
 228 14  C  1S         -0.00001  -0.00001  -0.00001   0.00001  -0.00001
 229        2S         -0.00000   0.00000  -0.00000   0.00000  -0.00000
 230        2PX        -0.00000  -0.00002  -0.00001  -0.00000   0.00000
 231        2PY         0.00001   0.00002  -0.00001   0.00000   0.00000
 232        2PZ        -0.00001  -0.00001   0.00000   0.00001  -0.00000
 233        3S         -0.00011  -0.00003  -0.00007   0.00014  -0.00011
 234        3PX         0.00002   0.00015   0.00003   0.00000   0.00000
 235        3PY        -0.00004  -0.00012   0.00007  -0.00001  -0.00002
 236        3PZ         0.00005   0.00006  -0.00003  -0.00005   0.00001
 237        4S          0.00082  -0.00356   0.00030  -0.00226   0.00059
 238        4PX        -0.00038   0.00095  -0.00036   0.00086  -0.00010
 239        4PY         0.00036  -0.00042  -0.00002  -0.00049   0.00027
 240        4PZ         0.00012  -0.00046   0.00021  -0.00032  -0.00017
 241        5S          0.00991   0.01498   0.00622   0.01046   0.00394
 242        5PX        -0.00115  -0.00264  -0.00139   0.00041   0.00001
 243        5PY         0.00134   0.00075   0.00091  -0.00083   0.00066
 244        5PZ         0.00125   0.00032  -0.00062   0.00562   0.00087
 245        6D 0        0.00002   0.00003   0.00001  -0.00003  -0.00000
 246        6D+1       -0.00000  -0.00003  -0.00000   0.00000   0.00000
 247        6D-1        0.00000   0.00003   0.00000   0.00000  -0.00001
 248        6D+2        0.00000   0.00001   0.00001  -0.00001   0.00000
 249        6D-2       -0.00001   0.00003  -0.00001   0.00002  -0.00003
 250 15  C  1S         -0.00002  -0.00008  -0.00000   0.00000  -0.00000
 251        2S         -0.00000  -0.00002  -0.00000   0.00000  -0.00000
 252        2PX        -0.00000  -0.00002  -0.00000   0.00001  -0.00000
 253        2PY        -0.00000   0.00003   0.00002  -0.00001  -0.00001
 254        2PZ        -0.00001  -0.00001  -0.00001   0.00000  -0.00000
 255        3S         -0.00013  -0.00047  -0.00000  -0.00003  -0.00006
 256        3PX         0.00000   0.00011   0.00001  -0.00003  -0.00001
 257        3PY         0.00000  -0.00010  -0.00006   0.00004   0.00005
 258        3PZ         0.00001  -0.00000   0.00006  -0.00000   0.00000
 259        4S          0.00106   0.00772  -0.00010   0.00112   0.00044
 260        4PX        -0.00048  -0.00067  -0.00022   0.00056  -0.00043
 261        4PY         0.00053  -0.00035   0.00027  -0.00106   0.00017
 262        4PZ         0.00025   0.00344  -0.00042   0.00054   0.00035
 263        5S         -0.00071   0.02652   0.03108  -0.03130  -0.02779
 264        5PX        -0.00029  -0.00477  -0.00503   0.00664   0.00173
 265        5PY         0.00368   0.00537   0.00174  -0.00845   0.00055
 266        5PZ        -0.00046   0.00425   0.00606  -0.00589  -0.00588
 267        6D 0        0.00001   0.00000   0.00003  -0.00002   0.00001
 268        6D+1       -0.00000   0.00004  -0.00000   0.00001  -0.00002
 269        6D-1       -0.00001  -0.00008   0.00001  -0.00002  -0.00000
 270        6D+2       -0.00000   0.00003   0.00001   0.00001  -0.00001
 271        6D-2       -0.00000   0.00001   0.00001  -0.00000   0.00003
 272 16  C  1S         -0.00003  -0.00022   0.00001  -0.00000   0.00001
 273        2S         -0.00002  -0.00015   0.00001  -0.00000   0.00000
 274        2PX        -0.00001  -0.00006   0.00001   0.00000  -0.00002
 275        2PY         0.00001   0.00007   0.00001  -0.00000  -0.00000
 276        2PZ         0.00002  -0.00001   0.00000  -0.00001  -0.00000
 277        3S         -0.00005  -0.00022   0.00004  -0.00000   0.00003
 278        3PX         0.00005   0.00042  -0.00005  -0.00001   0.00009
 279        3PY        -0.00006  -0.00044  -0.00004   0.00001  -0.00001
 280        3PZ        -0.00007  -0.00004  -0.00002   0.00003   0.00001
 281        4S          0.00069   0.00358   0.00093   0.00001  -0.00080
 282        4PX        -0.00076  -0.00540  -0.00027   0.00024  -0.00034
 283        4PY         0.00071   0.00523   0.00130  -0.00031  -0.00021
 284        4PZ         0.00092   0.00527   0.00021   0.00014  -0.00016
 285        5S          0.00394   0.02016  -0.00540  -0.00219   0.02248
 286        5PX        -0.00033  -0.00673  -0.01762  -0.00179   0.01024
 287        5PY        -0.00058  -0.00385   0.00821   0.00224  -0.00636
 288        5PZ         0.01432   0.02715   0.00361  -0.03037  -0.00344
 289        6D 0        0.00003   0.00020   0.00001   0.00000  -0.00002
 290        6D+1        0.00001  -0.00014   0.00000  -0.00002   0.00000
 291        6D-1       -0.00003   0.00015   0.00000   0.00000   0.00000
 292        6D+2       -0.00000  -0.00003  -0.00002  -0.00000  -0.00002
 293        6D-2        0.00001   0.00011  -0.00002   0.00000   0.00003
 294 17  C  1S         -0.00095  -0.00737  -0.00004   0.00000  -0.00005
 295        2S         -0.00078  -0.00603  -0.00004   0.00000  -0.00006
 296        2PX        -0.00004  -0.00035   0.00002   0.00000  -0.00002
 297        2PY         0.00003   0.00024   0.00005  -0.00000  -0.00003
 298        2PZ         0.00004  -0.00051  -0.00000  -0.00002  -0.00000
 299        3S          0.00012   0.00097   0.00032  -0.00000   0.00018
 300        3PX         0.00015   0.00121  -0.00009  -0.00000   0.00014
 301        3PY        -0.00010  -0.00070  -0.00030   0.00000   0.00024
 302        3PZ        -0.00020   0.00164   0.00001   0.00014  -0.00000
 303        4S         -0.00044  -0.00341  -0.00721   0.00015   0.00201
 304        4PX        -0.00110  -0.00834  -0.00200   0.00013   0.00112
 305        4PY         0.00052   0.00335  -0.00248  -0.00024  -0.00081
 306        4PZ        -0.00069  -0.01026  -0.00011  -0.00118   0.00009
 307        5S          0.00603   0.03648   0.00124  -0.00128   0.01557
 308        5PX        -0.00291  -0.01695   0.00678  -0.00120  -0.00809
 309        5PY         0.00545   0.03762   0.01833  -0.00117  -0.02061
 310        5PZ         0.00044  -0.01880  -0.00163  -0.00891   0.00092
 311        6D 0       -0.00007  -0.00054   0.00008   0.00001  -0.00003
 312        6D+1       -0.00004  -0.00087   0.00001  -0.00002  -0.00000
 313        6D-1       -0.00011   0.00082   0.00000  -0.00009   0.00000
 314        6D+2        0.00002   0.00007   0.00006   0.00000   0.00001
 315        6D-2        0.00004   0.00032  -0.00009  -0.00001  -0.00000
 316 18  C  1S          0.03944   0.55344   0.00148   0.00026   0.00026
 317        2S          0.03244   0.45539   0.00123   0.00022   0.00022
 318        2PX        -0.00002   0.00037   0.00004  -0.00001  -0.00005
 319        2PY        -0.00007   0.00013   0.00002  -0.00002   0.00001
 320        2PZ        -0.00001  -0.00025  -0.00001  -0.00000  -0.00000
 321        3S          0.00165   0.02121  -0.00004  -0.00008  -0.00014
 322        3PX         0.00021  -0.00080  -0.00017   0.00002   0.00026
 323        3PY         0.00053   0.00094  -0.00010   0.00013  -0.00002
 324        3PZ         0.00022   0.00290   0.00005   0.00001   0.00004
 325        4S          0.00188  -0.04365   0.00038   0.00267   0.00417
 326        4PX         0.00098  -0.00231  -0.00013   0.00004   0.00004
 327        4PY         0.00033  -0.00646   0.00050   0.00159   0.00060
 328        4PZ        -0.00085  -0.01525   0.00001   0.00049   0.00143
 329        5S         -0.01481  -0.02752   0.04859  -0.03677  -0.02262
 330        5PX        -0.00134  -0.00572  -0.00170  -0.00192  -0.00336
 331        5PY        -0.00839   0.00234   0.00916  -0.00061   0.00171
 332        5PZ        -0.00078  -0.00517   0.00820  -0.00623  -0.00454
 333        6D 0       -0.00001   0.00020   0.00000  -0.00001   0.00002
 334        6D+1       -0.00005  -0.00018  -0.00005   0.00001  -0.00000
 335        6D-1       -0.00000  -0.00022   0.00001   0.00003  -0.00000
 336        6D+2       -0.00004   0.00020  -0.00009   0.00004   0.00003
 337        6D-2       -0.00001  -0.00123  -0.00008   0.00006   0.00001
 338 19  H  1S         -0.00001  -0.00003  -0.00002  -0.00000   0.00002
 339        2S          0.00005   0.00011   0.00012   0.00003  -0.00012
 340        3S          0.00005  -0.00075  -0.00020  -0.00047   0.00049
 341 20  H  1S          0.00000  -0.00002  -0.00002   0.00000   0.00002
 342        2S         -0.00001   0.00016   0.00011  -0.00002  -0.00012
 343        3S         -0.00004   0.00077  -0.00020   0.00044   0.00046
 344 21  H  1S          0.00000   0.00001   0.00002  -0.00001   0.00001
 345        2S         -0.00012  -0.00001  -0.00013   0.00016  -0.00011
 346        3S          0.00106   0.00127  -0.00145  -0.00027   0.00153
 347 22  Co 1S         -0.00000  -0.00000  -0.00000  -0.00000  -0.00000
 348        2S         -0.00000  -0.00000  -0.00000  -0.00000  -0.00000
 349        3S          0.00000   0.00000   0.00001   0.00000   0.00001
 350        4S         -0.00000  -0.00001  -0.00002  -0.00000  -0.00002
 351        5S          0.00001   0.00003   0.00006   0.00000   0.00005
 352        6S         -0.00001  -0.00005  -0.00013  -0.00000  -0.00011
 353        7S         -0.00002  -0.00014   0.00013   0.00000  -0.00000
 354        8S          0.00024   0.00201   0.00289   0.00006   0.00097
 355        9S          0.00082  -0.01173  -0.03625   0.00140   0.04571
 356       10S          0.00000  -0.00011   0.00042   0.00002   0.00003
 357       11PX        -0.00000  -0.00000   0.00000   0.00000   0.00000
 358       11PY        -0.00000  -0.00000   0.00000   0.00000   0.00001
 359       11PZ         0.00000   0.00000  -0.00000  -0.00000  -0.00000
 360       12PX         0.00000   0.00003  -0.00002  -0.00000  -0.00003
 361       12PY         0.00000   0.00003  -0.00003  -0.00000  -0.00004
 362       12PZ        -0.00000  -0.00000   0.00000  -0.00000   0.00000
 363       13PX        -0.00001  -0.00011   0.00005   0.00000   0.00011
 364       13PY        -0.00000  -0.00010   0.00010   0.00000   0.00014
 365       13PZ         0.00002   0.00001  -0.00000   0.00000  -0.00001
 366       14PX         0.00002   0.00026  -0.00012  -0.00001  -0.00025
 367       14PY         0.00001   0.00024  -0.00023  -0.00001  -0.00031
 368       14PZ        -0.00002  -0.00002   0.00000  -0.00000   0.00001
 369       15PX        -0.00003  -0.00043   0.00028   0.00002   0.00037
 370       15PY        -0.00001  -0.00032   0.00030   0.00001   0.00056
 371       15PZ         0.00017   0.00009  -0.00001   0.00003  -0.00002
 372       16PX         0.00003   0.00063  -0.00447  -0.00015   0.00261
 373       16PY        -0.00047  -0.00243   0.00322   0.00002  -0.00269
 374       16PZ        -0.00703  -0.00351  -0.00006  -0.00164   0.00004
 375       17PX        -0.00193  -0.03038   0.02242   0.00044   0.04321
 376       17PY        -0.00271  -0.02423   0.07733   0.00051  -0.00055
 377       17PZ        -0.02765  -0.00586  -0.00194  -0.00346  -0.00058
 378       18D 0       -0.00000   0.00000  -0.00001  -0.00000  -0.00001
 379       18D+1        0.00001  -0.00001  -0.00000   0.00001  -0.00000
 380       18D-1        0.00001  -0.00000   0.00000  -0.00000   0.00000
 381       18D+2        0.00000   0.00000   0.00001   0.00000  -0.00001
 382       18D-2        0.00000   0.00000   0.00000   0.00000  -0.00000
 383       19D 0        0.00001   0.00000   0.00003   0.00000   0.00001
 384       19D+1       -0.00009   0.00008   0.00000  -0.00002   0.00000
 385       19D-1       -0.00010   0.00004  -0.00000  -0.00003   0.00000
 386       19D+2       -0.00000  -0.00003  -0.00011  -0.00000   0.00006
 387       19D-2       -0.00001  -0.00001  -0.00004  -0.00000  -0.00001
 388       20D 0       -0.00003  -0.00009  -0.00019  -0.00001  -0.00018
 389       20D+1        0.00019  -0.00023  -0.00002   0.00011  -0.00001
 390       20D-1        0.00022  -0.00003  -0.00001   0.00003  -0.00001
 391       20D+2        0.00001   0.00007   0.00024   0.00001  -0.00013
 392       20D-2        0.00006   0.00028   0.00023   0.00001   0.00020
 393       21D 0        0.00100   0.00084  -0.00024   0.00021  -0.00158
 394       21D+1       -0.01170   0.00663   0.00044  -0.00108  -0.00021
 395       21D-1       -0.01164   0.00849  -0.00016  -0.00513   0.00001
 396       21D+2       -0.00068  -0.00635  -0.01621  -0.00024   0.00883
 397       21D-2       -0.00048   0.00007  -0.00396  -0.00020  -0.00056
 398       22F 0        0.00008   0.00003   0.00000   0.00004   0.00000
 399       22F+1        0.00001  -0.00001   0.00001   0.00000  -0.00004
 400       22F-1        0.00001  -0.00001  -0.00002   0.00000   0.00000
 401       22F+2       -0.00000   0.00004   0.00000   0.00004  -0.00000
 402       22F-2       -0.00012  -0.00007  -0.00000  -0.00001   0.00000
 403       22F+3        0.00001   0.00004  -0.00007   0.00000   0.00006
 404       22F-3        0.00000   0.00003  -0.00010  -0.00000   0.00005
 405 23  C  1S         -0.36825   0.02602  -0.19327   0.11962  -0.09179
 406        2S         -0.30298   0.02141  -0.15898   0.09842  -0.07545
 407        2PX         0.00027  -0.00005  -0.00029   0.00022   0.00028
 408        2PY         0.00009  -0.00003   0.00043  -0.00027  -0.00017
 409        2PZ        -0.00010   0.00001  -0.00007   0.00020  -0.00051
 410        3S         -0.01463   0.00102  -0.00708   0.00364  -0.00258
 411        3PX         0.00003   0.00015   0.00151  -0.00083  -0.00077
 412        3PY         0.00003   0.00014  -0.00139   0.00064   0.00056
 413        3PZ         0.00209  -0.00015   0.00094  -0.00095   0.00185
 414        4S          0.02433  -0.00401   0.01266  -0.00639   0.00597
 415        4PX        -0.00558   0.00103  -0.00453   0.00106   0.00113
 416        4PY        -0.00393   0.00084   0.00080  -0.00184   0.00015
 417        4PZ        -0.00768   0.00083  -0.00425   0.00286  -0.00463
 418        5S         -0.00239   0.02756   0.01136   0.00174  -0.01704
 419        5PX        -0.00075  -0.00458   0.00118  -0.00004   0.00188
 420        5PY        -0.00168  -0.00219  -0.00195   0.00039   0.00168
 421        5PZ        -0.00003  -0.00317  -0.00328  -0.00069   0.00295
 422        6D 0       -0.00017   0.00006   0.00055  -0.00011  -0.00086
 423        6D+1        0.00065  -0.00005  -0.00055   0.00044   0.00085
 424        6D-1       -0.00022   0.00006   0.00065  -0.00035  -0.00088
 425        6D+2        0.00003  -0.00009  -0.00008   0.00013  -0.00001
 426        6D-2        0.00069  -0.00012   0.00113  -0.00079   0.00042
 427 24  C  1S         -0.11853   0.00717   0.35158  -0.37116   0.01945
 428        2S         -0.09752   0.00590   0.28930  -0.30538   0.01608
 429        2PX        -0.00024  -0.00002  -0.00039   0.00033  -0.00004
 430        2PY         0.00033  -0.00006   0.00004  -0.00001   0.00008
 431        2PZ        -0.00034   0.00003  -0.00035  -0.00048   0.00005
 432        3S         -0.00524   0.00038   0.01375  -0.01300  -0.00009
 433        3PX         0.00059   0.00012   0.00168  -0.00134  -0.00012
 434        3PY        -0.00051   0.00025  -0.00167   0.00138  -0.00014
 435        3PZ         0.00169  -0.00010   0.00019   0.00233  -0.00022
 436        4S          0.00765  -0.00430  -0.02194   0.02180   0.00167
 437        4PX        -0.00235   0.00087  -0.00119   0.00336  -0.00073
 438        4PY        -0.00235   0.00166   0.00866  -0.00636  -0.00173
 439        4PZ        -0.00302   0.00046   0.00182  -0.00615  -0.00013
 440        5S          0.02269  -0.01199  -0.03099   0.00041   0.00363
 441        5PX         0.00143  -0.00105   0.00151  -0.00061  -0.00015
 442        5PY        -0.00542   0.00081   0.00710  -0.00109  -0.00074
 443        5PZ        -0.00019   0.00139   0.00338   0.00071  -0.00044
 444        6D 0       -0.00121   0.00017  -0.00066  -0.00132  -0.00006
 445        6D+1        0.00021   0.00002   0.00043  -0.00014  -0.00014
 446        6D-1       -0.00011   0.00004  -0.00060   0.00009   0.00016
 447        6D+2       -0.00006   0.00007   0.00031  -0.00018  -0.00008
 448        6D-2       -0.00068  -0.00002  -0.00108   0.00077  -0.00018
 449 25  C  1S          0.12369  -0.01070   0.33790   0.38671   0.01997
 450        2S          0.10178  -0.00880   0.27804   0.31817   0.01650
 451        2PX         0.00023  -0.00004  -0.00036  -0.00036  -0.00005
 452        2PY        -0.00036   0.00005   0.00006  -0.00001   0.00008
 453        2PZ        -0.00033   0.00005   0.00038  -0.00046  -0.00005
 454        3S          0.00541  -0.00053   0.01329   0.01361  -0.00005
 455        3PX        -0.00054   0.00012   0.00162   0.00147  -0.00012
 456        3PY         0.00060  -0.00020  -0.00162  -0.00134  -0.00013
 457        3PZ         0.00168  -0.00024  -0.00024   0.00234   0.00023
 458        4S         -0.00792   0.00316  -0.02108  -0.02280   0.00132
 459        4PX         0.00242  -0.00017  -0.00113  -0.00360  -0.00073
 460        4PY         0.00231  -0.00073   0.00833   0.00643  -0.00159
 461        4PZ        -0.00317   0.00081  -0.00196  -0.00640   0.00013
 462        5S         -0.02193   0.02189  -0.02744  -0.00127   0.00305
 463        5PX        -0.00153   0.00044   0.00152   0.00064  -0.00032
 464        5PY         0.00519  -0.00337   0.00624   0.00131  -0.00049
 465        5PZ        -0.00023   0.00295  -0.00359   0.00058   0.00082
 466        6D 0        0.00122  -0.00010  -0.00072   0.00129  -0.00006
 467        6D+1        0.00027   0.00001  -0.00042  -0.00005   0.00014
 468        6D-1       -0.00005   0.00003   0.00059   0.00025  -0.00017
 469        6D+2        0.00007  -0.00004   0.00026   0.00018  -0.00007
 470        6D-2        0.00070  -0.00008  -0.00104  -0.00081  -0.00018
 471 26  C  1S          0.38623  -0.02827  -0.18422  -0.12374  -0.09212
 472        2S          0.31778  -0.02328  -0.15154  -0.10180  -0.07572
 473        2PX        -0.00028   0.00006  -0.00028  -0.00023   0.00030
 474        2PY        -0.00010   0.00005   0.00042   0.00030  -0.00015
 475        2PZ        -0.00009   0.00000   0.00005   0.00020   0.00051
 476        3S          0.01531  -0.00087  -0.00677  -0.00380  -0.00260
 477        3PX        -0.00001  -0.00026   0.00143   0.00085  -0.00083
 478        3PY         0.00005  -0.00028  -0.00141  -0.00074   0.00049
 479        3PZ         0.00216  -0.00010  -0.00086  -0.00097  -0.00185
 480        4S         -0.02516   0.00458   0.01229   0.00683   0.00605
 481        4PX         0.00556  -0.00060  -0.00434  -0.00115   0.00128
 482        4PY         0.00367  -0.00054   0.00091   0.00201   0.00037
 483        4PZ        -0.00833   0.00022   0.00418   0.00297   0.00464
 484        5S          0.00302  -0.00769   0.01012  -0.00075  -0.01752
 485        5PX         0.00027  -0.00041   0.00182   0.00015   0.00125
 486        5PY         0.00163   0.00024  -0.00203  -0.00049   0.00204
 487        5PZ        -0.00022  -0.00146   0.00328  -0.00043  -0.00334
 488        6D 0        0.00017  -0.00002   0.00057   0.00015  -0.00088
 489        6D+1        0.00070  -0.00005   0.00052   0.00044  -0.00091
 490        6D-1       -0.00018   0.00002  -0.00063  -0.00040   0.00080
 491        6D+2       -0.00001  -0.00002  -0.00003  -0.00010  -0.00008
 492        6D-2       -0.00070   0.00007   0.00110   0.00084   0.00041
 493 27  C  1S          0.00292  -0.00050  -0.08826  -0.00168   0.54699
 494        2S          0.00240  -0.00041  -0.07258  -0.00138   0.45011
 495        2PX        -0.00002   0.00003   0.00025   0.00001   0.00007
 496        2PY        -0.00001   0.00002  -0.00011   0.00000  -0.00046
 497        2PZ        -0.00072   0.00008  -0.00001   0.00012   0.00001
[truncated: 10,679,519 more chars]
