# Supplementary material for: High-Spin State of a Ferrocene Electron Donor Revealed by Optical and X-ray Transient Absorption Spectroscopy
Source: J Am Chem Soc. 2024 Jul 25;146(31):21651–63. doi: 10.1021/jacs.4c05646 (PMC11311227; doi:10.1021/jacs.4c05646)
Supplement: Supplementary file 1 — ja4c05646_si_001.zip [file ja4c05646_si_001.zip › DFT_LogFiles/FeCp2CoCp2_C1_plus1_S0_B3PW91_6311plusGd_MeCN_freq_PubSafe.log]

 Entering Gaussian System, Link 0=g16
 Input=FeCp2CoCp2_C1_plus1_S0_B3PW91_6311plusGd_MeCN_freq.gjf
 Output=FeCp2CoCp2_C1_plus1_S0_B3PW91_6311plusGd_MeCN_freq.log
 Initial command:
 Entering Link 1 = /share/apps/gaussian/g16/l1.exe PID=     47632.
  
 Copyright (c) 1988-2019, Gaussian, Inc.  All Rights Reserved.
  
 This is part of the Gaussian(R) 16 program.  It is based on
 the Gaussian(R) 09 system (copyright 2009, Gaussian, Inc.),
 the Gaussian(R) 03 system (copyright 2003, Gaussian, Inc.),
 the Gaussian(R) 98 system (copyright 1998, Gaussian, Inc.),
 the Gaussian(R) 94 system (copyright 1995, Gaussian, Inc.),
 the Gaussian 92(TM) system (copyright 1992, Gaussian, Inc.),
 the Gaussian 90(TM) system (copyright 1990, Gaussian, Inc.),
 the Gaussian 88(TM) system (copyright 1988, Gaussian, Inc.),
 the Gaussian 86(TM) system (copyright 1986, Carnegie Mellon
 University), and the Gaussian 82(TM) system (copyright 1983,
 Carnegie Mellon University). Gaussian is a federally registered
 trademark of Gaussian, Inc.
  
 This software contains proprietary and confidential information,
 including trade secrets, belonging to Gaussian, Inc.
  
 This software is provided under written license and may be
 used, copied, transmitted, or stored only in accord with that
 written license.
  
 The following legend is applicable only to US Government
 contracts under FAR:
  
                    RESTRICTED RIGHTS LEGEND
  
 Use, reproduction and disclosure by the US Government is
 subject to restrictions as set forth in subparagraphs (a)
 and (c) of the Commercial Computer Software - Restricted
 Rights clause in FAR 52.227-19.
  
 Gaussian, Inc.
 340 Quinnipiac St., Bldg. 40, Wallingford CT 06492
  
  
 ---------------------------------------------------------------
 Warning -- This program may not be used in any manner that
 competes with the business of Gaussian, Inc. or will provide
 assistance to any competitor of Gaussian, Inc.  The licensee
 of this program is prohibited from giving any competitor of
 Gaussian, Inc. access to this program.  By using this program,
 the user acknowledges that Gaussian, Inc. is engaged in the
 business of creating and licensing software in the field of
 computational chemistry and represents and warrants to the
 licensee that it is not a competitor of Gaussian, Inc. and that
 it will not use this program in any manner prohibited above.
 ---------------------------------------------------------------
  

 Cite this work as:
 Gaussian 16, Revision C.01,
 M. J. Frisch, G. W. Trucks, H. B. Schlegel, G. E. Scuseria, 
 M. A. Robb, J. R. Cheeseman, G. Scalmani, V. Barone, 
 G. A. Petersson, H. Nakatsuji, X. Li, M. Caricato, A. V. Marenich, 
 J. Bloino, B. G. Janesko, R. Gomperts, B. Mennucci, H. P. Hratchian, 
 J. V. Ortiz, A. F. Izmaylov, J. L. Sonnenberg, D. Williams-Young, 
 F. Ding, F. Lipparini, F. Egidi, J. Goings, B. Peng, A. Petrone, 
 T. Henderson, D. Ranasinghe, V. G. Zakrzewski, J. Gao, N. Rega, 
 G. Zheng, W. Liang, M. Hada, M. Ehara, K. Toyota, R. Fukuda, 
 J. Hasegawa, M. Ishida, T. Nakajima, Y. Honda, O. Kitao, H. Nakai, 
 T. Vreven, K. Throssell, J. A. Montgomery, Jr., J. E. Peralta, 
 F. Ogliaro, M. J. Bearpark, J. J. Heyd, E. N. Brothers, K. N. Kudin, 
 V. N. Staroverov, T. A. Keith, R. Kobayashi, J. Normand, 
 K. Raghavachari, A. P. Rendell, J. C. Burant, S. S. Iyengar, 
 J. Tomasi, M. Cossi, J. M. Millam, M. Klene, C. Adamo, R. Cammi, 
 J. W. Ochterski, R. L. Martin, K. Morokuma, O. Farkas, 
 J. B. Foresman, and D. J. Fox, Gaussian, Inc., Wallingford CT, 2019.
 
 ******************************************
 Gaussian 16:  ES64L-G16RevC.01  3-Jul-2019
                11-Mar-2021 
 ******************************************
 %nprocshared=8
 Will use up to    8 processors via shared memory.
 %mem=10GB
 %chk=FeCp2CoCp2_C1_plus1_S0_B3PW91_6311plusGd_MeCN_freq.chk
 ----------------------------------------------------------------------
 # freq b3pw91/6-311+G(d) guess=read SCRF(solvent=acetonitrile) nosymm 
 geom=allcheck
 ----------------------------------------------------------------------
 1/10=4,29=7,30=1,38=1/1,3;
 2/12=2,15=1,40=1/2;
 3/5=4,6=6,7=11,11=2,14=-4,25=1,30=1,70=2201,71=2,72=2,74=-6,116=-2,140=1/1,2,3;
 4/5=1/1;
 5/5=2,38=6,53=2,98=1/2;
 8/6=4,10=90,11=11/1;
 11/6=1,8=1,9=11,15=111,16=1,31=1/1,2,10;
 10/6=1,31=1/2;
 6/7=2,8=2,9=2,10=2,28=1/1;
 7/8=1,10=1,25=1,30=1/1,2,3,16;
 1/10=4,30=1/3;
 99//99;
 Structure from the checkpoint file:  "FeCp2CoCp2_C1_plus1_S0_B3PW91_6311plusGd_MeCN_freq.chk"
 -----------------
 FeCp2CoCp2 cation
 -----------------
 Charge =  1 Multiplicity = 1
 Redundant internal coordinates found in file.  (old form).
 Fe,0,0.2322454381,-2.5585860571,0.0019413979
 C,0,-1.1856781275,-3.4654016927,1.1766810274
 C,0,-0.2211466624,-4.4184138825,0.7362005958
 C,0,-0.2333822653,-4.4319043268,-0.6889792461
 C,0,-1.2053939301,-3.4871469266,-1.1305441724
 C,0,-1.7939485508,-2.8916069253,0.0227757528
 H,0,0.4076091248,-5.0286913331,-1.3238902592
 H,0,-1.4344324249,-3.2428624925,-2.1590272473
 H,0,-2.5448251403,-2.112730081,0.0213613929
 H,0,-1.3967725111,-3.2036267869,2.2047498732
 H,0,0.4307733095,-5.0029440495,1.3713012245
 C,0,1.1665638927,-1.1382296532,1.1356819912
 C,0,2.1137261812,-2.0989326158,0.6915189211
 C,0,2.1005704912,-2.1124557389,-0.7333240721
 C,0,1.1441215798,-1.1613001978,-1.1781081528
 C,0,0.5618548728,-0.5408132786,-0.0216596935
 C,0,-0.4778840461,0.4754667554,-0.023653803
 C,0,-1.0636865318,1.098108567,-1.1744304146
 H,0,2.6877235144,-2.7619183572,-1.3684194119
 H,0,2.7129580953,-2.7356715492,1.3276377158
 H,0,0.8890176011,-0.9568256305,-2.2087870744
 Co,0,-0.24010422,2.5456448086,-0.001612692
 C,0,1.1476004536,3.4727210054,1.1710284109
 C,0,0.1592166,4.4068998299,0.7438595557
 C,0,0.1639626769,4.4312810731,-0.679444091
 C,0,1.1550891464,3.5118871298,-1.1317053258
 C,0,1.7660793577,2.9230845657,0.0119712515
 H,0,2.5221669591,2.1507930416,0.0017208731
 H,0,1.3561794011,3.1941050368,2.194267186
 H,0,-0.5129960868,4.9580742093,1.3863342847
 H,0,-0.5033846167,5.0038725902,-1.3076463973
 H,0,1.3694669011,3.2683438823,-2.1626810847
 C,0,-1.0930347095,1.0758994921,1.1234880309
 C,0,-2.0725683304,2.0084380723,0.6827824576
 C,0,-2.0546708309,2.0221670182,-0.7409268426
 H,0,-0.7815731286,0.9191570935,-2.2021878056
 H,0,-2.6815440787,2.6350855019,1.3188874097
 H,0,-2.6479415535,2.6604534813,-1.3802037515
 H,0,-0.8389174706,0.8761958115,2.1546125687
 H,0,0.932626619,-0.9122253905,2.1669296166
 Recover connectivity data from disk.

 GradGradGradGradGradGradGradGradGradGradGradGradGradGradGradGradGradGrad
 Berny optimization.
 Initialization pass.
                           ----------------------------
                           !    Initial Parameters    !
                           ! (Angstroms and Degrees)  !
 --------------------------                            --------------------------
 ! Name  Definition              Value          Derivative Info.                !
 --------------------------------------------------------------------------------
 ! R1    R(1,2)                  2.0525         calculate D2E/DX2 analytically  !
 ! R2    R(1,3)                  2.0503         calculate D2E/DX2 analytically  !
 ! R3    R(1,4)                  2.0502         calculate D2E/DX2 analytically  !
 ! R4    R(1,5)                  2.0522         calculate D2E/DX2 analytically  !
 ! R5    R(1,6)                  2.0535         calculate D2E/DX2 analytically  !
 ! R6    R(1,12)                 2.0435         calculate D2E/DX2 analytically  !
 ! R7    R(1,15)                 2.0436         calculate D2E/DX2 analytically  !
 ! R8    R(1,16)                 2.0447         calculate D2E/DX2 analytically  !
 ! R9    R(2,3)                  1.4257         calculate D2E/DX2 analytically  !
 ! R10   R(2,6)                  1.425          calculate D2E/DX2 analytically  !
 ! R11   R(2,10)                 1.0817         calculate D2E/DX2 analytically  !
 ! R12   R(3,4)                  1.4253         calculate D2E/DX2 analytically  !
 ! R13   R(3,11)                 1.0817         calculate D2E/DX2 analytically  !
 ! R14   R(4,5)                  1.4256         calculate D2E/DX2 analytically  !
 ! R15   R(4,7)                  1.0817         calculate D2E/DX2 analytically  !
 ! R16   R(5,6)                  1.4252         calculate D2E/DX2 analytically  !
 ! R17   R(5,8)                  1.0816         calculate D2E/DX2 analytically  !
 ! R18   R(6,9)                  1.0819         calculate D2E/DX2 analytically  !
 ! R19   R(12,13)                1.4203         calculate D2E/DX2 analytically  !
 ! R20   R(12,16)                1.436          calculate D2E/DX2 analytically  !
 ! R21   R(12,40)                1.0813         calculate D2E/DX2 analytically  !
 ! R22   R(13,14)                1.425          calculate D2E/DX2 analytically  !
 ! R23   R(13,20)                1.0813         calculate D2E/DX2 analytically  !
 ! R24   R(14,15)                1.4203         calculate D2E/DX2 analytically  !
 ! R25   R(14,19)                1.0816         calculate D2E/DX2 analytically  !
 ! R26   R(15,16)                1.4358         calculate D2E/DX2 analytically  !
 ! R27   R(15,21)                1.0813         calculate D2E/DX2 analytically  !
 ! R28   R(16,17)                1.4539         calculate D2E/DX2 analytically  !
 ! R29   R(17,18)                1.4336         calculate D2E/DX2 analytically  !
 ! R30   R(17,33)                1.4335         calculate D2E/DX2 analytically  !
 ! R31   R(18,22)                2.0369         calculate D2E/DX2 analytically  !
 ! R32   R(18,35)                1.4226         calculate D2E/DX2 analytically  !
 ! R33   R(18,36)                1.0807         calculate D2E/DX2 analytically  !
 ! R34   R(22,23)                2.0397         calculate D2E/DX2 analytically  !
 ! R35   R(22,24)                2.0444         calculate D2E/DX2 analytically  !
 ! R36   R(22,25)                2.0441         calculate D2E/DX2 analytically  !
 ! R37   R(22,26)                2.0389         calculate D2E/DX2 analytically  !
 ! R38   R(22,27)                2.0414         calculate D2E/DX2 analytically  !
 ! R39   R(22,33)                2.038          calculate D2E/DX2 analytically  !
 ! R40   R(22,34)                2.0285         calculate D2E/DX2 analytically  !
 ! R41   R(22,35)                2.0281         calculate D2E/DX2 analytically  !
 ! R42   R(23,24)                1.4255         calculate D2E/DX2 analytically  !
 ! R43   R(23,27)                1.4241         calculate D2E/DX2 analytically  !
 ! R44   R(23,29)                1.0808         calculate D2E/DX2 analytically  !
 ! R45   R(24,25)                1.4235         calculate D2E/DX2 analytically  !
 ! R46   R(24,30)                1.0809         calculate D2E/DX2 analytically  !
 ! R47   R(25,26)                1.4255         calculate D2E/DX2 analytically  !
 ! R48   R(25,31)                1.0807         calculate D2E/DX2 analytically  !
 ! R49   R(26,27)                1.4241         calculate D2E/DX2 analytically  !
 ! R50   R(26,32)                1.0808         calculate D2E/DX2 analytically  !
 ! R51   R(27,28)                1.0808         calculate D2E/DX2 analytically  !
 ! R52   R(33,34)                1.4224         calculate D2E/DX2 analytically  !
 ! R53   R(33,39)                1.0806         calculate D2E/DX2 analytically  !
 ! R54   R(34,35)                1.4239         calculate D2E/DX2 analytically  !
 ! R55   R(34,37)                1.0808         calculate D2E/DX2 analytically  !
 ! R56   R(35,38)                1.0808         calculate D2E/DX2 analytically  !
 ! A1    A(2,1,4)               68.4264         calculate D2E/DX2 analytically  !
 ! A2    A(2,1,5)               68.4072         calculate D2E/DX2 analytically  !
 ! A3    A(2,1,12)             107.7825         calculate D2E/DX2 analytically  !
 ! A4    A(2,1,15)             160.1873         calculate D2E/DX2 analytically  !
 ! A5    A(2,1,16)             123.6397         calculate D2E/DX2 analytically  !
 ! A6    A(3,1,5)               68.4247         calculate D2E/DX2 analytically  !
 ! A7    A(3,1,6)               68.3498         calculate D2E/DX2 analytically  !
 ! A8    A(3,1,12)             122.2031         calculate D2E/DX2 analytically  !
 ! A9    A(3,1,15)             157.7705         calculate D2E/DX2 analytically  !
 ! A10   A(3,1,16)             159.2224         calculate D2E/DX2 analytically  !
 ! A11   A(4,1,6)               68.3553         calculate D2E/DX2 analytically  !
 ! A12   A(4,1,12)             157.8046         calculate D2E/DX2 analytically  !
 ! A13   A(4,1,15)             122.1049         calculate D2E/DX2 analytically  !
 ! A14   A(4,1,16)             159.1337         calculate D2E/DX2 analytically  !
 ! A15   A(5,1,12)             160.2146         calculate D2E/DX2 analytically  !
 ! A16   A(5,1,15)             107.6559         calculate D2E/DX2 analytically  !
 ! A17   A(5,1,16)             123.5786         calculate D2E/DX2 analytically  !
 ! A18   A(6,1,12)             123.9342         calculate D2E/DX2 analytically  !
 ! A19   A(6,1,15)             123.8495         calculate D2E/DX2 analytically  !
 ! A20   A(6,1,16)             108.6159         calculate D2E/DX2 analytically  !
 ! A21   A(12,1,15)             68.9679         calculate D2E/DX2 analytically  !
 ! A22   A(1,2,10)             124.881          calculate D2E/DX2 analytically  !
 ! A23   A(3,2,6)              107.9241         calculate D2E/DX2 analytically  !
 ! A24   A(3,2,10)             125.9766         calculate D2E/DX2 analytically  !
 ! A25   A(6,2,10)             126.0764         calculate D2E/DX2 analytically  !
 ! A26   A(1,3,11)             124.5543         calculate D2E/DX2 analytically  !
 ! A27   A(2,3,4)              108.0264         calculate D2E/DX2 analytically  !
 ! A28   A(2,3,11)             125.9848         calculate D2E/DX2 analytically  !
 ! A29   A(4,3,11)             125.9554         calculate D2E/DX2 analytically  !
 ! A30   A(1,4,7)              124.5628         calculate D2E/DX2 analytically  !
 ! A31   A(3,4,5)              108.0167         calculate D2E/DX2 analytically  !
 ! A32   A(3,4,7)              125.9464         calculate D2E/DX2 analytically  !
 ! A33   A(5,4,7)              126.0037         calculate D2E/DX2 analytically  !
 ! A34   A(1,5,8)              124.8114         calculate D2E/DX2 analytically  !
 ! A35   A(4,5,6)              107.9289         calculate D2E/DX2 analytically  !
 ! A36   A(4,5,8)              126.0557         calculate D2E/DX2 analytically  !
 ! A37   A(6,5,8)              125.9906         calculate D2E/DX2 analytically  !
 ! A38   A(1,6,9)              124.6148         calculate D2E/DX2 analytically  !
 ! A39   A(2,6,5)              108.1038         calculate D2E/DX2 analytically  !
 ! A40   A(2,6,9)              125.9579         calculate D2E/DX2 analytically  !
 ! A41   A(5,6,9)              125.9011         calculate D2E/DX2 analytically  !
 ! A42   A(1,12,13)             70.1999         calculate D2E/DX2 analytically  !
 ! A43   A(1,12,40)            125.1329         calculate D2E/DX2 analytically  !
 ! A44   A(13,12,16)           108.0706         calculate D2E/DX2 analytically  !
 ! A45   A(13,12,40)           125.7234         calculate D2E/DX2 analytically  !
 ! A46   A(16,12,40)           126.1979         calculate D2E/DX2 analytically  !
 ! A47   A(12,13,14)           108.2372         calculate D2E/DX2 analytically  !
 ! A48   A(12,13,20)           125.7256         calculate D2E/DX2 analytically  !
 ! A49   A(14,13,20)           125.9996         calculate D2E/DX2 analytically  !
 ! A50   A(13,14,15)           108.2396         calculate D2E/DX2 analytically  !
 ! A51   A(13,14,19)           126.0015         calculate D2E/DX2 analytically  !
 ! A52   A(15,14,19)           125.7173         calculate D2E/DX2 analytically  !
 ! A53   A(1,15,14)             70.2312         calculate D2E/DX2 analytically  !
 ! A54   A(1,15,21)            125.0593         calculate D2E/DX2 analytically  !
 ! A55   A(14,15,16)           108.0755         calculate D2E/DX2 analytically  !
 ! A56   A(14,15,21)           125.733          calculate D2E/DX2 analytically  !
 ! A57   A(16,15,21)           126.1824         calculate D2E/DX2 analytically  !
 ! A58   A(1,16,17)            125.0672         calculate D2E/DX2 analytically  !
 ! A59   A(12,16,15)           107.3732         calculate D2E/DX2 analytically  !
 ! A60   A(12,16,17)           126.3746         calculate D2E/DX2 analytically  !
 ! A61   A(15,16,17)           126.2275         calculate D2E/DX2 analytically  !
 ! A62   A(16,17,18)           126.6494         calculate D2E/DX2 analytically  !
 ! A63   A(16,17,33)           126.7674         calculate D2E/DX2 analytically  !
 ! A64   A(18,17,33)           106.5652         calculate D2E/DX2 analytically  !
 ! A65   A(17,18,22)            71.4121         calculate D2E/DX2 analytically  !
 ! A66   A(17,18,35)           108.7932         calculate D2E/DX2 analytically  !
 ! A67   A(17,18,36)           125.7903         calculate D2E/DX2 analytically  !
 ! A68   A(22,18,36)           124.0348         calculate D2E/DX2 analytically  !
 ! A69   A(35,18,36)           125.3941         calculate D2E/DX2 analytically  !
 ! A70   A(18,22,23)           158.2956         calculate D2E/DX2 analytically  !
 ! A71   A(18,22,24)           159.3766         calculate D2E/DX2 analytically  !
 ! A72   A(18,22,25)           122.9936         calculate D2E/DX2 analytically  !
 ! A73   A(18,22,26)           107.1162         calculate D2E/DX2 analytically  !
 ! A74   A(18,22,27)           122.1788         calculate D2E/DX2 analytically  !
 ! A75   A(18,22,33)            68.6636         calculate D2E/DX2 analytically  !
 ! A76   A(18,22,34)            68.95           calculate D2E/DX2 analytically  !
 ! A77   A(23,22,25)            68.7074         calculate D2E/DX2 analytically  !
 ! A78   A(23,22,26)            68.7589         calculate D2E/DX2 analytically  !
 ! A79   A(23,22,33)           107.1656         calculate D2E/DX2 analytically  !
 ! A80   A(23,22,34)           122.7516         calculate D2E/DX2 analytically  !
 ! A81   A(23,22,35)           159.3266         calculate D2E/DX2 analytically  !
 ! A82   A(24,22,26)            68.7157         calculate D2E/DX2 analytically  !
 ! A83   A(24,22,27)            68.7332         calculate D2E/DX2 analytically  !
 ! A84   A(24,22,33)           122.4804         calculate D2E/DX2 analytically  !
 ! A85   A(24,22,34)           107.1292         calculate D2E/DX2 analytically  !
 ! A86   A(24,22,35)           122.866          calculate D2E/DX2 analytically  !
 ! A87   A(25,22,27)            68.7393         calculate D2E/DX2 analytically  !
 ! A88   A(25,22,33)           158.5995         calculate D2E/DX2 analytically  !
 ! A89   A(25,22,34)           122.3265         calculate D2E/DX2 analytically  !
 ! A90   A(25,22,35)           107.1024         calculate D2E/DX2 analytically  !
 ! A91   A(26,22,33)           159.085          calculate D2E/DX2 analytically  !
 ! A92   A(26,22,34)           158.5336         calculate D2E/DX2 analytically  !
 ! A93   A(26,22,35)           122.1742         calculate D2E/DX2 analytically  !
 ! A94   A(27,22,33)           122.7483         calculate D2E/DX2 analytically  !
 ! A95   A(27,22,34)           159.143          calculate D2E/DX2 analytically  !
 ! A96   A(27,22,35)           158.3425         calculate D2E/DX2 analytically  !
 ! A97   A(33,22,35)            68.9403         calculate D2E/DX2 analytically  !
 ! A98   A(22,23,29)           123.9466         calculate D2E/DX2 analytically  !
 ! A99   A(24,23,27)           108.0689         calculate D2E/DX2 analytically  !
 ! A100  A(24,23,29)           125.9048         calculate D2E/DX2 analytically  !
 ! A101  A(27,23,29)           125.961          calculate D2E/DX2 analytically  !
 ! A102  A(22,24,30)           124.0207         calculate D2E/DX2 analytically  !
 ! A103  A(23,24,25)           107.9706         calculate D2E/DX2 analytically  !
 ! A104  A(23,24,30)           125.9606         calculate D2E/DX2 analytically  !
 ! A105  A(25,24,30)           125.9879         calculate D2E/DX2 analytically  !
 ! A106  A(22,25,31)           124.0189         calculate D2E/DX2 analytically  !
 ! A107  A(24,25,26)           107.9677         calculate D2E/DX2 analytically  !
 ! A108  A(24,25,31)           126.0318         calculate D2E/DX2 analytically  !
 ! A109  A(26,25,31)           125.9194         calculate D2E/DX2 analytically  !
 ! A110  A(22,26,32)           123.8921         calculate D2E/DX2 analytically  !
 ! A111  A(25,26,27)           108.0695         calculate D2E/DX2 analytically  !
 ! A112  A(25,26,32)           125.8633         calculate D2E/DX2 analytically  !
 ! A113  A(27,26,32)           126.0007         calculate D2E/DX2 analytically  !
 ! A114  A(22,27,28)           123.7307         calculate D2E/DX2 analytically  !
 ! A115  A(23,27,26)           107.9223         calculate D2E/DX2 analytically  !
 ! A116  A(23,27,28)           125.966          calculate D2E/DX2 analytically  !
 ! A117  A(26,27,28)           126.0115         calculate D2E/DX2 analytically  !
 ! A118  A(17,33,22)            71.3788         calculate D2E/DX2 analytically  !
 ! A119  A(17,33,34)           108.7948         calculate D2E/DX2 analytically  !
 ! A120  A(17,33,39)           125.8235         calculate D2E/DX2 analytically  !
 ! A121  A(22,33,39)           124.1697         calculate D2E/DX2 analytically  !
 ! A122  A(34,33,39)           125.3621         calculate D2E/DX2 analytically  !
 ! A123  A(22,34,37)           123.6421         calculate D2E/DX2 analytically  !
 ! A124  A(33,34,35)           107.9056         calculate D2E/DX2 analytically  !
 ! A125  A(33,34,37)           125.8568         calculate D2E/DX2 analytically  !
 ! A126  A(35,34,37)           126.154          calculate D2E/DX2 analytically  !
 ! A127  A(18,35,34)           107.8891         calculate D2E/DX2 analytically  !
 ! A128  A(18,35,38)           125.8561         calculate D2E/DX2 analytically  !
 ! A129  A(22,35,38)           123.6639         calculate D2E/DX2 analytically  !
 ! A130  A(34,35,38)           126.1729         calculate D2E/DX2 analytically  !
 ! D1    D(4,1,2,10)           158.0102         calculate D2E/DX2 analytically  !
 ! D2    D(5,1,2,10)          -158.1014         calculate D2E/DX2 analytically  !
 ! D3    D(12,1,2,10)            1.2601         calculate D2E/DX2 analytically  !
 ! D4    D(15,1,2,10)          -75.9294         calculate D2E/DX2 analytically  !
 ! D5    D(16,1,2,10)          -41.286          calculate D2E/DX2 analytically  !
 ! D6    D(5,1,3,11)           158.0315         calculate D2E/DX2 analytically  !
 ! D7    D(6,1,3,11)          -158.1202         calculate D2E/DX2 analytically  !
 ! D8    D(12,1,3,11)          -40.7455         calculate D2E/DX2 analytically  !
 ! D9    D(15,1,3,11)           74.084          calculate D2E/DX2 analytically  !
 ! D10   D(16,1,3,11)          -72.5948         calculate D2E/DX2 analytically  !
 ! D11   D(2,1,4,7)           -158.0174         calculate D2E/DX2 analytically  !
 ! D12   D(6,1,4,7)            158.1444         calculate D2E/DX2 analytically  !
 ! D13   D(12,1,4,7)           -73.7426         calculate D2E/DX2 analytically  !
 ! D14   D(15,1,4,7)            40.8555         calculate D2E/DX2 analytically  !
 ! D15   D(16,1,4,7)            72.5508         calculate D2E/DX2 analytically  !
 ! D16   D(2,1,5,8)            157.9953         calculate D2E/DX2 analytically  !
 ! D17   D(3,1,5,8)           -158.1175         calculate D2E/DX2 analytically  !
 ! D18   D(12,1,5,8)            75.4578         calculate D2E/DX2 analytically  !
 ! D19   D(15,1,5,8)            -1.3713         calculate D2E/DX2 analytically  !
 ! D20   D(16,1,5,8)            41.0997         calculate D2E/DX2 analytically  !
 ! D21   D(3,1,6,9)            158.078          calculate D2E/DX2 analytically  !
 ! D22   D(4,1,6,9)           -158.0014         calculate D2E/DX2 analytically  !
 ! D23   D(12,1,6,9)            42.9908         calculate D2E/DX2 analytically  !
 ! D24   D(15,1,6,9)           -43.0195         calculate D2E/DX2 analytically  !
 ! D25   D(16,1,6,9)            -0.0098         calculate D2E/DX2 analytically  !
 ! D26   D(2,1,12,13)          119.7283         calculate D2E/DX2 analytically  !
 ! D27   D(2,1,12,40)           -0.6336         calculate D2E/DX2 analytically  !
 ! D28   D(3,1,12,13)           77.4068         calculate D2E/DX2 analytically  !
 ! D29   D(3,1,12,40)          -42.9552         calculate D2E/DX2 analytically  !
 ! D30   D(4,1,12,13)           43.3835         calculate D2E/DX2 analytically  !
 ! D31   D(4,1,12,40)          -76.9785         calculate D2E/DX2 analytically  !
 ! D32   D(5,1,12,13)         -164.7584         calculate D2E/DX2 analytically  !
 ! D33   D(5,1,12,40)           74.8796         calculate D2E/DX2 analytically  !
 ! D34   D(6,1,12,13)          161.5662         calculate D2E/DX2 analytically  !
 ! D35   D(6,1,12,40)           41.2043         calculate D2E/DX2 analytically  !
 ! D36   D(15,1,12,13)         -81.01           calculate D2E/DX2 analytically  !
 ! D37   D(15,1,12,40)         158.628          calculate D2E/DX2 analytically  !
 ! D38   D(2,1,15,14)          165.1414         calculate D2E/DX2 analytically  !
 ! D39   D(2,1,15,21)          -74.4656         calculate D2E/DX2 analytically  !
 ! D40   D(3,1,15,14)          -43.6476         calculate D2E/DX2 analytically  !
 ! D41   D(3,1,15,21)           76.7453         calculate D2E/DX2 analytically  !
 ! D42   D(4,1,15,14)          -77.4171         calculate D2E/DX2 analytically  !
 ! D43   D(4,1,15,21)           42.9758         calculate D2E/DX2 analytically  !
 ! D44   D(5,1,15,14)         -119.6876         calculate D2E/DX2 analytically  !
 ! D45   D(5,1,15,21)            0.7053         calculate D2E/DX2 analytically  !
 ! D46   D(6,1,15,14)         -161.4763         calculate D2E/DX2 analytically  !
 ! D47   D(6,1,15,21)          -41.0834         calculate D2E/DX2 analytically  !
 ! D48   D(12,1,15,14)          80.9905         calculate D2E/DX2 analytically  !
 ! D49   D(12,1,15,21)        -158.6165         calculate D2E/DX2 analytically  !
 ! D50   D(2,1,16,17)          -42.4621         calculate D2E/DX2 analytically  !
 ! D51   D(3,1,16,17)          -77.9208         calculate D2E/DX2 analytically  !
 ! D52   D(4,1,16,17)           77.9111         calculate D2E/DX2 analytically  !
 ! D53   D(5,1,16,17)           42.4412         calculate D2E/DX2 analytically  !
 ! D54   D(6,1,16,17)           -0.0224         calculate D2E/DX2 analytically  !
 ! D55   D(6,2,3,4)              0.0487         calculate D2E/DX2 analytically  !
 ! D56   D(6,2,3,11)           178.0414         calculate D2E/DX2 analytically  !
 ! D57   D(10,2,3,4)          -178.2914         calculate D2E/DX2 analytically  !
 ! D58   D(10,2,3,11)           -0.2987         calculate D2E/DX2 analytically  !
 ! D59   D(3,2,6,5)             -0.0845         calculate D2E/DX2 analytically  !
 ! D60   D(3,2,6,9)           -177.9659         calculate D2E/DX2 analytically  !
 ! D61   D(10,2,6,5)           178.2535         calculate D2E/DX2 analytically  !
 ! D62   D(10,2,6,9)             0.3721         calculate D2E/DX2 analytically  !
 ! D63   D(2,3,4,5)              0.0056         calculate D2E/DX2 analytically  !
 ! D64   D(2,3,4,7)            178.0059         calculate D2E/DX2 analytically  !
 ! D65   D(11,3,4,5)          -177.9879         calculate D2E/DX2 analytically  !
 ! D66   D(11,3,4,7)             0.0125         calculate D2E/DX2 analytically  !
 ! D67   D(3,4,5,6)             -0.0578         calculate D2E/DX2 analytically  !
 ! D68   D(3,4,5,8)            178.2124         calculate D2E/DX2 analytically  !
 ! D69   D(7,4,5,6)           -178.0566         calculate D2E/DX2 analytically  !
 ! D70   D(7,4,5,8)              0.2135         calculate D2E/DX2 analytically  !
 ! D71   D(4,5,6,2)              0.088          calculate D2E/DX2 analytically  !
 ! D72   D(4,5,6,9)            177.9708         calculate D2E/DX2 analytically  !
 ! D73   D(8,5,6,2)           -178.1836         calculate D2E/DX2 analytically  !
 ! D74   D(8,5,6,9)             -0.3007         calculate D2E/DX2 analytically  !
 ! D75   D(1,12,13,14)          59.0504         calculate D2E/DX2 analytically  !
 ! D76   D(1,12,13,20)        -118.8247         calculate D2E/DX2 analytically  !
 ! D77   D(16,12,13,14)         -0.3289         calculate D2E/DX2 analytically  !
 ! D78   D(16,12,13,20)       -178.2041         calculate D2E/DX2 analytically  !
 ! D79   D(40,12,13,14)        178.6847         calculate D2E/DX2 analytically  !
 ! D80   D(40,12,13,20)          0.8096         calculate D2E/DX2 analytically  !
 ! D81   D(13,12,16,15)          0.5923         calculate D2E/DX2 analytically  !
 ! D82   D(13,12,16,17)        178.8662         calculate D2E/DX2 analytically  !
 ! D83   D(40,12,16,15)       -178.4154         calculate D2E/DX2 analytically  !
 ! D84   D(40,12,16,17)         -0.1414         calculate D2E/DX2 analytically  !
 ! D85   D(12,13,14,15)         -0.0657         calculate D2E/DX2 analytically  !
 ! D86   D(12,13,14,19)       -177.8221         calculate D2E/DX2 analytically  !
 ! D87   D(20,13,14,15)        177.802          calculate D2E/DX2 analytically  !
 ! D88   D(20,13,14,19)          0.0457         calculate D2E/DX2 analytically  !
 ! D89   D(13,14,15,1)         -58.957          calculate D2E/DX2 analytically  !
 ! D90   D(13,14,15,16)          0.4349         calculate D2E/DX2 analytically  !
 ! D91   D(13,14,15,21)       -178.52           calculate D2E/DX2 analytically  !
 ! D92   D(19,14,15,1)         118.8074         calculate D2E/DX2 analytically  !
 ! D93   D(19,14,15,16)        178.1993         calculate D2E/DX2 analytically  !
 ! D94   D(19,14,15,21)         -0.7557         calculate D2E/DX2 analytically  !
 ! D95   D(14,15,16,12)         -0.6328         calculate D2E/DX2 analytically  !
 ! D96   D(14,15,16,17)       -178.9099         calculate D2E/DX2 analytically  !
 ! D97   D(21,15,16,12)        178.3162         calculate D2E/DX2 analytically  !
 ! D98   D(21,15,16,17)          0.0391         calculate D2E/DX2 analytically  !
 ! D99   D(1,16,17,18)         -92.5364         calculate D2E/DX2 analytically  !
 ! D100  D(1,16,17,33)          89.2172         calculate D2E/DX2 analytically  !
 ! D101  D(12,16,17,18)        178.4416         calculate D2E/DX2 analytically  !
 ! D102  D(12,16,17,33)          0.1951         calculate D2E/DX2 analytically  !
 ! D103  D(15,16,17,18)         -3.6007         calculate D2E/DX2 analytically  !
 ! D104  D(15,16,17,33)        178.1529         calculate D2E/DX2 analytically  !
 ! D105  D(16,17,18,22)       -121.4769         calculate D2E/DX2 analytically  !
 ! D106  D(16,17,18,35)        179.2212         calculate D2E/DX2 analytically  !
 ! D107  D(16,17,18,36)         -2.4313         calculate D2E/DX2 analytically  !
 ! D108  D(33,17,18,22)         57.0576         calculate D2E/DX2 analytically  !
 ! D109  D(33,17,18,35)         -2.2443         calculate D2E/DX2 analytically  !
 ! D110  D(33,17,18,36)        176.1032         calculate D2E/DX2 analytically  !
 ! D111  D(16,17,33,22)        121.5035         calculate D2E/DX2 analytically  !
 ! D112  D(16,17,33,34)       -179.2327         calculate D2E/DX2 analytically  !
 ! D113  D(16,17,33,39)          2.3123         calculate D2E/DX2 analytically  !
 ! D114  D(18,17,33,22)        -57.0287         calculate D2E/DX2 analytically  !
 ! D115  D(18,17,33,34)          2.235          calculate D2E/DX2 analytically  !
 ! D116  D(18,17,33,39)       -176.2199         calculate D2E/DX2 analytically  !
 ! D117  D(17,18,22,23)         45.4408         calculate D2E/DX2 analytically  !
 ! D118  D(17,18,22,24)       -164.1931         calculate D2E/DX2 analytically  !
 ! D119  D(17,18,22,25)        162.8543         calculate D2E/DX2 analytically  !
 ! D120  D(17,18,22,26)        120.8814         calculate D2E/DX2 analytically  !
 ! D121  D(17,18,22,27)         78.7248         calculate D2E/DX2 analytically  !
 ! D122  D(17,18,22,33)        -37.4028         calculate D2E/DX2 analytically  !
 ! D123  D(17,18,22,34)        -81.47           calculate D2E/DX2 analytically  !
 ! D124  D(36,18,22,23)        -75.718          calculate D2E/DX2 analytically  !
 ! D125  D(36,18,22,24)         74.6481         calculate D2E/DX2 analytically  !
 ! D126  D(36,18,22,25)         41.6955         calculate D2E/DX2 analytically  !
 ! D127  D(36,18,22,26)         -0.2775         calculate D2E/DX2 analytically  !
 ! D128  D(36,18,22,27)        -42.4341         calculate D2E/DX2 analytically  !
 ! D129  D(36,18,22,33)       -158.5617         calculate D2E/DX2 analytically  !
 ! D130  D(36,18,22,34)        157.3712         calculate D2E/DX2 analytically  !
 ! D131  D(17,18,35,34)          1.419          calculate D2E/DX2 analytically  !
 ! D132  D(17,18,35,38)        178.286          calculate D2E/DX2 analytically  !
 ! D133  D(36,18,35,34)       -176.9367         calculate D2E/DX2 analytically  !
 ! D134  D(36,18,35,38)         -0.0696         calculate D2E/DX2 analytically  !
 ! D135  D(18,22,23,29)        -75.0986         calculate D2E/DX2 analytically  !
 ! D136  D(25,22,23,29)        157.9452         calculate D2E/DX2 analytically  !
 ! D137  D(26,22,23,29)       -158.0499         calculate D2E/DX2 analytically  !
 ! D138  D(33,22,23,29)          0.2068         calculate D2E/DX2 analytically  !
 ! D139  D(34,22,23,29)         42.3693         calculate D2E/DX2 analytically  !
 ! D140  D(35,22,23,29)         75.9253         calculate D2E/DX2 analytically  !
 ! D141  D(18,22,24,30)         76.0253         calculate D2E/DX2 analytically  !
 ! D142  D(26,22,24,30)        158.0698         calculate D2E/DX2 analytically  !
 ! D143  D(27,22,24,30)       -157.9394         calculate D2E/DX2 analytically  !
 ! D144  D(33,22,24,30)        -41.8134         calculate D2E/DX2 analytically  !
 ! D145  D(34,22,24,30)          0.3937         calculate D2E/DX2 analytically  !
 ! D146  D(35,22,24,30)         42.6861         calculate D2E/DX2 analytically  !
 ! D147  D(18,22,25,31)         42.5048         calculate D2E/DX2 analytically  !
 ! D148  D(23,22,25,31)       -158.1258         calculate D2E/DX2 analytically  !
 ! D149  D(27,22,25,31)        157.8909         calculate D2E/DX2 analytically  !
 ! D150  D(33,22,25,31)        -75.3849         calculate D2E/DX2 analytically  !
 ! D151  D(34,22,25,31)        -41.9903         calculate D2E/DX2 analytically  !
 ! D152  D(35,22,25,31)          0.4175         calculate D2E/DX2 analytically  !
 ! D153  D(18,22,26,32)          0.6904         calculate D2E/DX2 analytically  !
 ! D154  D(23,22,26,32)        158.1067         calculate D2E/DX2 analytically  !
 ! D155  D(24,22,26,32)       -157.902          calculate D2E/DX2 analytically  !
 ! D156  D(33,22,26,32)         75.582          calculate D2E/DX2 analytically  !
 ! D157  D(34,22,26,32)        -75.1953         calculate D2E/DX2 analytically  !
 ! D158  D(35,22,26,32)        -41.6075         calculate D2E/DX2 analytically  !
 ! D159  D(18,22,27,28)        -41.6314         calculate D2E/DX2 analytically  !
 ! D160  D(24,22,27,28)        158.0337         calculate D2E/DX2 analytically  !
 ! D161  D(25,22,27,28)       -158.089          calculate D2E/DX2 analytically  !
 ! D162  D(33,22,27,28)         42.2599         calculate D2E/DX2 analytically  !
 ! D163  D(34,22,27,28)         75.7268         calculate D2E/DX2 analytically  !
 ! D164  D(35,22,27,28)        -75.2598         calculate D2E/DX2 analytically  !
 ! D165  D(18,22,33,17)         37.4143         calculate D2E/DX2 analytically  !
 ! D166  D(18,22,33,39)        158.5959         calculate D2E/DX2 analytically  !
 ! D167  D(23,22,33,17)       -120.0013         calculate D2E/DX2 analytically  !
 ! D168  D(23,22,33,39)          1.1803         calculate D2E/DX2 analytically  !
 ! D169  D(24,22,33,17)       -162.1204         calculate D2E/DX2 analytically  !
 ! D170  D(24,22,33,39)        -40.9388         calculate D2E/DX2 analytically  !
 ! D171  D(25,22,33,17)        164.6777         calculate D2E/DX2 analytically  !
 ! D172  D(25,22,33,39)        -74.1407         calculate D2E/DX2 analytically  !
 ! D173  D(26,22,33,17)        -44.7105         calculate D2E/DX2 analytically  !
 ! D174  D(26,22,33,39)         76.4711         calculate D2E/DX2 analytically  !
 ! D175  D(27,22,33,17)        -77.9623         calculate D2E/DX2 analytically  !
 ! D176  D(27,22,33,39)         43.2193         calculate D2E/DX2 analytically  !
 ! D177  D(35,22,33,17)         81.5059         calculate D2E/DX2 analytically  !
 ! D178  D(35,22,33,39)       -157.3125         calculate D2E/DX2 analytically  !
 ! D179  D(18,22,34,37)       -158.3334         calculate D2E/DX2 analytically  !
 ! D180  D(23,22,34,37)         42.2513         calculate D2E/DX2 analytically  !
 ! D181  D(24,22,34,37)          0.2218         calculate D2E/DX2 analytically  !
 ! D182  D(25,22,34,37)        -41.7853         calculate D2E/DX2 analytically  !
 ! D183  D(26,22,34,37)        -75.0519         calculate D2E/DX2 analytically  !
 ! D184  D(27,22,34,37)         75.3226         calculate D2E/DX2 analytically  !
 ! D185  D(23,22,35,38)         75.5091         calculate D2E/DX2 analytically  !
 ! D186  D(24,22,35,38)         42.4792         calculate D2E/DX2 analytically  !
 ! D187  D(25,22,35,38)          0.6239         calculate D2E/DX2 analytically  !
 ! D188  D(26,22,35,38)        -41.5444         calculate D2E/DX2 analytically  !
 ! D189  D(27,22,35,38)        -74.7127         calculate D2E/DX2 analytically  !
 ! D190  D(33,22,35,38)        158.3485         calculate D2E/DX2 analytically  !
 ! D191  D(27,23,24,25)          0.1865         calculate D2E/DX2 analytically  !
 ! D192  D(27,23,24,30)        177.065          calculate D2E/DX2 analytically  !
 ! D193  D(29,23,24,25)       -177.0094         calculate D2E/DX2 analytically  !
 ! D194  D(29,23,24,30)         -0.1309         calculate D2E/DX2 analytically  !
 ! D195  D(24,23,27,26)         -0.3156         calculate D2E/DX2 analytically  !
 ! D196  D(24,23,27,28)       -176.8445         calculate D2E/DX2 analytically  !
 ! D197  D(29,23,27,26)        176.8783         calculate D2E/DX2 analytically  !
 ! D198  D(29,23,27,28)          0.3494         calculate D2E/DX2 analytically  !
 ! D199  D(23,24,25,26)          0.0141         calculate D2E/DX2 analytically  !
 ! D200  D(23,24,25,31)        176.8864         calculate D2E/DX2 analytically  !
 ! D201  D(30,24,25,26)       -176.8633         calculate D2E/DX2 analytically  !
 ! D202  D(30,24,25,31)          0.0089         calculate D2E/DX2 analytically  !
 ! D203  D(24,25,26,27)         -0.2093         calculate D2E/DX2 analytically  !
 ! D204  D(24,25,26,32)        176.9638         calculate D2E/DX2 analytically  !
 ! D205  D(31,25,26,27)       -177.086          calculate D2E/DX2 analytically  !
 ! D206  D(31,25,26,32)          0.0871         calculate D2E/DX2 analytically  !
 ! D207  D(25,26,27,23)          0.3243         calculate D2E/DX2 analytically  !
 ! D208  D(25,26,27,28)        176.8512         calculate D2E/DX2 analytically  !
 ! D209  D(32,26,27,23)       -176.8439         calculate D2E/DX2 analytically  !
 ! D210  D(32,26,27,28)         -0.317          calculate D2E/DX2 analytically  !
 ! D211  D(17,33,34,35)         -1.3948         calculate D2E/DX2 analytically  !
 ! D212  D(17,33,34,37)       -178.2307         calculate D2E/DX2 analytically  !
 ! D213  D(39,33,34,35)        177.069          calculate D2E/DX2 analytically  !
 ! D214  D(39,33,34,37)          0.2331         calculate D2E/DX2 analytically  !
 ! D215  D(33,34,35,18)         -0.0149         calculate D2E/DX2 analytically  !
 ! D216  D(33,34,35,38)       -176.8693         calculate D2E/DX2 analytically  !
 ! D217  D(37,34,35,18)        176.809          calculate D2E/DX2 analytically  !
 ! D218  D(37,34,35,38)         -0.0454         calculate D2E/DX2 analytically  !
 --------------------------------------------------------------------------------
 Trust Radius=3.00D-01 FncErr=1.00D-07 GrdErr=1.00D-07 EigMax=2.50D+02 EigMin=1.00D-04
 Number of steps in this run=      2 maximum allowed number of steps=      2.
 GradGradGradGradGradGradGradGradGradGradGradGradGradGradGradGradGradGrad

                          Input orientation:                          
 ---------------------------------------------------------------------
 Center     Atomic      Atomic             Coordinates (Angstroms)
 Number     Number       Type             X           Y           Z
 ---------------------------------------------------------------------
      1         26           0        0.232245   -2.558586    0.001941
      2          6           0       -1.185678   -3.465402    1.176681
      3          6           0       -0.221147   -4.418414    0.736201
      4          6           0       -0.233382   -4.431904   -0.688979
      5          6           0       -1.205394   -3.487147   -1.130544
      6          6           0       -1.793949   -2.891607    0.022776
      7          1           0        0.407609   -5.028691   -1.323890
      8          1           0       -1.434432   -3.242862   -2.159027
      9          1           0       -2.544825   -2.112730    0.021361
     10          1           0       -1.396773   -3.203627    2.204750
     11          1           0        0.430773   -5.002944    1.371301
     12          6           0        1.166564   -1.138230    1.135682
     13          6           0        2.113726   -2.098933    0.691519
     14          6           0        2.100570   -2.112456   -0.733324
     15          6           0        1.144122   -1.161300   -1.178108
     16          6           0        0.561855   -0.540813   -0.021660
     17          6           0       -0.477884    0.475467   -0.023654
     18          6           0       -1.063687    1.098109   -1.174430
     19          1           0        2.687724   -2.761918   -1.368419
     20          1           0        2.712958   -2.735672    1.327638
     21          1           0        0.889018   -0.956826   -2.208787
     22         27           0       -0.240104    2.545645   -0.001613
     23          6           0        1.147600    3.472721    1.171028
     24          6           0        0.159217    4.406900    0.743860
     25          6           0        0.163963    4.431281   -0.679444
     26          6           0        1.155089    3.511887   -1.131705
     27          6           0        1.766079    2.923085    0.011971
     28          1           0        2.522167    2.150793    0.001721
     29          1           0        1.356179    3.194105    2.194267
     30          1           0       -0.512996    4.958074    1.386334
     31          1           0       -0.503385    5.003873   -1.307646
     32          1           0        1.369467    3.268344   -2.162681
     33          6           0       -1.093035    1.075899    1.123488
     34          6           0       -2.072568    2.008438    0.682782
     35          6           0       -2.054671    2.022167   -0.740927
     36          1           0       -0.781573    0.919157   -2.202188
     37          1           0       -2.681544    2.635086    1.318887
     38          1           0       -2.647942    2.660453   -1.380204
     39          1           0       -0.838917    0.876196    2.154613
     40          1           0        0.932627   -0.912225    2.166930
 ---------------------------------------------------------------------
                    Distance matrix (angstroms):
                    1          2          3          4          5
     1  Fe   0.000000
     2  C    2.052519   0.000000
     3  C    2.050283   1.425684   0.000000
     4  C    2.050244   2.306877   1.425296   0.000000
     5  C    2.052208   2.307412   2.306672   1.425606   0.000000
     6  C    2.053485   1.425037   2.305173   2.305315   1.425206
     7  H    2.808915   3.351909   2.238693   1.081729   2.239536
     8  H    2.813509   3.352365   3.352063   2.239952   1.081624
     9  H    2.812701   2.238697   3.350620   3.350511   2.238299
    10  H    2.814630   1.081671   2.239295   3.351986   3.352789
    11  H    2.808816   2.239381   1.081678   2.238737   3.351703
    12  C    2.043461   3.309147   3.583983   4.017155   4.034771
    13  C    2.055911   3.603982   3.291447   3.585729   4.032817
    14  C    2.056766   4.034602   3.587104   3.290766   3.602355
    15  C    2.043635   4.035081   4.017129   3.582404   3.306365
    16  C    2.044653   3.611525   4.027807   4.027196   3.610218
    17  C    3.116154   4.179979   4.959169   4.958299   4.178132
    18  C    4.053974   5.135001   5.898509   5.613030   4.587655
    19  H    2.819327   4.687821   3.954103   3.432689   3.967229
    20  H    2.818291   3.969214   3.433714   3.952831   4.686241
    21  H    2.807901   4.696670   4.678462   3.955473   3.457122
    22  Co   5.126041   6.197997   7.003059   7.011327   6.212958
    23  C    6.211385   7.319957   8.020758   8.237102   7.698934
    24  C    7.005267   7.998075   8.833510   8.962791   8.227486
    25  C    7.023332   8.223401   8.970477   8.872093   8.048610
    26  C    6.243992   7.713002   8.262734   8.076366   7.386363
    27  C    5.692228   7.133174   7.640103   7.654086   7.157238
    28  H    5.236601   6.831566   7.156795   7.169520   6.852963
    29  H    6.258033   7.200385   7.909764   8.306373   7.890194
    30  H    7.679330   8.452893   9.403530   9.620645   8.839449
    31  H    7.710185   8.852458   9.645540   9.459891   8.521830
    32  H    6.319175   7.938730   8.367784   8.002171   7.302867
    33  C    4.027868   4.542558   5.576528   5.861735   5.090646
    34  C    5.160758   5.567174   6.688426   6.836837   5.851632
    35  C    5.173503   5.877566   6.857463   6.706327   5.587988
    36  H    4.240367   5.550172   6.118649   5.587859   4.554510
    37  H    6.099077   6.282816   7.492992   7.743860   6.757253
    38  H    6.119165   6.797204   7.776816   7.523924   6.319515
    39  H    4.192745   4.463862   5.516015   6.052158   5.474059
    40  H    2.808596   3.462155   3.958729   4.680164   4.698371
                    6          7          8          9         10
     6  C    0.000000
     7  H    3.350745   0.000000
     8  H    2.238950   2.698102   0.000000
     9  H    1.081881   4.362270   2.695230   0.000000
    10  H    2.239669   4.363250   4.364116   2.697270   0.000000
    11  H    3.350471   2.695414   4.363496   4.362323   2.696684
    12  C    3.616286   4.664890   4.695718   3.995719   3.461136
    13  C    4.042953   3.944134   4.692933   4.706528   3.979173
    14  C    4.043024   3.423349   3.975763   4.706299   4.696205
    15  C    3.615016   3.939596   3.456016   3.994030   4.697975
    16  C    3.328365   4.675537   3.981780   3.481987   3.985436
    17  C    3.615435   5.724550   4.393265   3.312557   4.398394
    18  C    4.228997   6.302755   4.466645   3.732717   5.480395
    19  H    4.694425   3.215457   4.224753   5.452752   5.444791
    20  H    4.694591   4.195614   5.441960   5.453320   4.228261
    21  H    3.990183   4.194626   3.259887   4.254522   5.454563
    22  Co   5.654974   7.716121   6.291874   5.197377   6.265783
    23  C    7.104637   8.890794   7.928129   6.793600   7.219144
    24  C    7.589665   9.662695   8.335786   7.095028   7.904139
    25  C    7.612570   9.485028   7.977250   7.117074   8.309410
    26  C    7.143836   8.575380   7.306686   6.830465   7.920988
    27  C    6.817958   8.176840   7.278421   6.628983   7.235226
    28  H    6.637401   7.600894   7.029583   6.622116   6.991512
    29  H    7.188503   8.993976   8.256709   6.935550   6.964900
    30  H    8.069549  10.388855   8.981870   7.482496   8.250105
    31  H    8.110128  10.073853   8.342682   7.521953   8.972074
    32  H    7.261433   8.394613   7.089265   7.003405   8.283293
    33  C    4.176596   6.745934   5.435362   3.672838   4.424447
    34  C    4.952139   7.726526   6.004936   4.200539   5.471627
    35  C    4.979598   7.491146   5.487827   4.233050   6.034796
    36  H    4.527393   6.128822   4.213134   4.152778   6.066046
    37  H    5.745612   8.675288   6.942726   4.923822   6.043670
    38  H    5.789908   8.274207   6.076867   4.975771   6.986040
    39  H    4.433187   6.965738   5.994061   4.049020   4.118090
    40  H    3.993690   5.422800   5.454241   4.258796   3.267729
                   11         12         13         14         15
    11  H    0.000000
    12  C    3.941183   0.000000
    13  C    3.424575   1.420334   0.000000
    14  C    3.946212   2.305356   1.424968   0.000000
    15  C    4.665467   2.314014   2.305383   1.420325   0.000000
    16  C    4.676338   1.435973   2.311853   2.311747   1.435762
    17  C    5.725779   2.579202   3.722291   3.721479   2.577338
    18  C    6.777684   3.913035   4.878400   4.529329   3.159012
    19  H    4.197867   3.349749   2.238832   1.081618   2.231794
    20  H    3.217266   2.231592   1.081278   2.238522   3.349426
    21  H    5.422001   3.360865   3.349044   2.231666   1.081289
    22  Co   7.701699   4.104033   5.252909   5.264225   4.128155
    23  C    8.508281   4.611125   5.675091   5.977366   5.195441
    24  C    9.434648   5.649490   6.793284   6.960813   5.972340
    25  C    9.658227   5.943008   6.951605   6.824503   5.699679
    26  C    8.904607   5.173467   5.976992   5.717156   4.673431
    27  C    8.151856   4.256339   5.079695   5.101374   4.299456
    28  H    7.577970   3.733791   4.324675   4.346645   3.776370
    29  H    8.290070   4.463819   5.554132   6.106103   5.512480
    30  H   10.005639   6.328402   7.561996   7.830458   6.838797
    31  H   10.401240   6.817918   7.829162   7.599510   6.382822
    32  H    9.043472   5.508018   6.124381   5.615210   4.543337
    33  C    6.271821   3.163590   4.533153   4.879803   3.912451
    34  C    7.476647   4.538570   5.864779   6.033424   4.884388
    35  C    7.745394   4.887343   6.034144   5.861842   4.534078
    36  H    7.022171   4.378293   5.085780   4.433395   3.014190
    37  H    8.247955   5.392532   6.767506   7.044100   5.939970
    38  H    8.704994   5.942232   7.043953   6.763689   5.387614
    39  H    6.065474   3.019617   4.439610   5.090462   4.380738
    40  H    4.197483   1.081331   2.231615   3.349047   3.360959
                   16         17         18         19         20
    16  C    0.000000
    17  C    1.453921   0.000000
    18  C    2.580180   1.433574   0.000000
    19  H    3.356544   4.723360   5.386141   0.000000
    20  H    3.356375   4.724285   5.934750   2.696303   0.000000
    21  H    2.250251   2.948676   3.017566   2.683267   4.358595
    22  Co   3.189007   2.083906   2.036946   6.213740   6.195142
    23  C    4.227772   3.612893   4.003717   6.905903   6.404608
    24  C    5.022748   4.056000   4.015399   7.889678   7.607806
    25  C    5.031175   4.060849   3.586387   7.654161   7.867081
    26  C    4.243643   3.621357   3.278890   6.462634   6.892555
    27  C    3.667407   3.320764   3.570107   5.922345   5.886347
    28  H    3.329882   3.436229   3.917885   5.102884   5.066754
    29  H    4.414850   3.959035   4.647265   7.066821   6.144440
    30  H    5.777155   4.699263   4.664773   8.799520   8.342898
    31  H    5.790685   4.706989   3.947997   8.396093   8.785791
    32  H    4.443635   3.973450   3.406875   6.223561   7.073577
    33  C    2.581430   1.433480   2.298213   5.935704   5.390300
    34  C    3.732976   2.322083   2.301257   7.044438   6.769319
    35  C    3.732616   2.322287   1.422624   6.765466   7.046011
    36  H    2.948053   2.243903   1.080693   5.126549   6.166781
    37  H    4.733185   3.364890   3.346101   8.073308   7.612211
    38  H    4.732499   3.365047   2.234531   7.607337   8.074021
    39  H    2.950634   2.244053   3.343994   6.171290   5.132767
    40  H    2.250631   2.951929   4.380799   4.358947   2.683085
                   21         22         23         24         25
    21  H    0.000000
    22  Co   4.291134   0.000000
    23  C    5.577715   2.039677   0.000000
    24  C    6.166059   2.044372   1.425506   0.000000
    25  C    5.647680   2.044101   2.304480   1.423520   0.000000
    26  C    4.604378   2.038945   2.303079   2.304464   1.425537
    27  C    4.555734   2.041425   1.424089   2.306377   2.306402
    28  H    4.148592   2.790351   2.237008   3.350272   3.350483
    29  H    6.069213   2.791149   1.080810   2.237694   3.348164
    30  H    7.062335   2.796548   2.238350   1.080943   2.236789
    31  H    6.187145   2.796055   3.348732   2.236983   1.080672
    32  H    4.252648   2.789844   3.347329   3.347984   2.237332
    33  C    4.377735   2.038012   3.281381   3.578801   4.011134
    34  C    5.091655   2.028525   3.570994   3.276769   3.567618
    35  C    4.437827   2.028119   4.001777   3.576708   3.275660
    36  H    2.512017   2.789477   4.649837   4.661398   3.943070
    37  H    6.172133   2.777112   3.922479   3.397043   3.913637
    38  H    5.126533   2.776936   4.644858   3.929613   3.396130
    39  H    5.038351   2.791943   3.414035   3.930950   4.655779
    40  H    4.376161   4.246733   4.501754   5.560250   6.102930
                   26         27         28         29         30
    26  C    0.000000
    27  C    1.424076   0.000000
    28  H    2.237439   1.080837   0.000000
    29  H    3.347165   2.236937   2.693564   0.000000
    30  H    3.348804   3.350260   4.360068   2.694097   0.000000
    31  H    2.237747   3.349856   4.359870   4.358513   2.694387
    32  H    1.080825   2.237324   2.694861   4.357601   4.358253
    33  C    4.009239   3.580795   3.934900   3.410574   3.934058
    34  C    3.996311   4.002722   4.647118   3.930229   3.409927
    35  C    3.560131   3.997079   4.638482   4.650022   3.939740
    36  H    3.408642   3.925399   4.157985   5.392049   5.409480
    37  H    4.636156   4.644602   5.389627   4.169173   3.178589
    38  H    3.905091   4.635807   5.375825   5.393942   4.182199
    39  H    4.660774   3.945462   4.190039   3.192605   4.166318
    40  H    5.522975   4.477510   4.073923   4.128207   6.095865
                   31         32         33         34         35
    31  H    0.000000
    32  H    2.692716   0.000000
    33  C    4.656938   4.655065   0.000000
    34  C    3.923872   4.640219   1.422440   0.000000
    35  C    3.408552   3.911401   2.301349   1.423888   0.000000
    36  H    4.190763   3.185469   3.343904   3.343091   2.229953
    37  H    4.153819   5.378943   2.234414   1.080818   2.238632
    38  H    3.177421   4.137798   3.346195   2.238770   1.080766
    39  H    5.397920   5.407251   1.080590   2.229384   3.342971
    40  H    7.009638   6.034361   3.024023   4.445691   5.098062
                   36         37         38         39         40
    36  H    0.000000
    37  H    4.353421   0.000000
    38  H    2.681623   2.699420   0.000000
    39  H    4.357390   2.680933   4.353283   0.000000
    40  H    5.038018   5.134668   6.177917   2.517334   0.000000
 Symmetry turned off by external request.
 Stoichiometry    C20H18CoFe(1+)
 Framework group  C1[X(C20H18CoFe)]
 Deg. of freedom   114
 Full point group                 C1      NOp   1
 Rotational constants (GHZ):           0.7131022           0.1601028           0.1483591
 Standard basis: 6-311+G(d) (5D, 7F)
   610 basis functions,   998 primitive gaussians,   644 cartesian basis functions
    95 alpha electrons       95 beta electrons
       nuclear repulsion energy      2750.7847334500 Hartrees.
 NAtoms=   40 NActive=   40 NUniq=   40 SFac= 1.00D+00 NAtFMM=   60 NAOKFM=F Big=F
 Integral buffers will be    131072 words long.
 Raffenetti 2 integral format.
 Two-electron integral symmetry is turned off.
 Force inversion solution in PCM.
 ------------------------------------------------------------------------------
 Polarizable Continuum Model (PCM)
 =================================
 Model                : PCM.
 Atomic radii         : UFF (Universal Force Field).
 Polarization charges : Total charges.
 Charge compensation  : None.
 Solution method      : Matrix inversion.
 Cavity type          : Scaled VdW (van der Waals Surface) (Alpha=1.100).
 Cavity algorithm     : GePol (No added spheres)
                        Default sphere list used, NSphG=   40.
                        Lebedev-Laikov grids with approx.  5.0 points / Ang**2.
                        Smoothing algorithm: York/Karplus (Gamma=1.0000).
                        Polarization charges: spherical gaussians, with
                                              point-specific exponents (IZeta= 3).
                        Self-potential: point-specific (ISelfS= 7).
                        Self-field    : sphere-specific E.n sum rule (ISelfD= 2).
 1st derivatives      : Analytical E(r).r(x)/FMM algorithm (CHGder, D1EAlg=3).
                        Cavity 1st derivative terms included.
 2nd derivatives      : Analytical E(r).r(xy)/FMM algorithm (CHGder, D2EAlg=3).
                        Cavity 2nd derivative terms included.
 Solvent              : Acetonitrile, Eps=  35.688000 Eps(inf)=   1.806874
 ------------------------------------------------------------------------------
 One-electron integrals computed using PRISM.
 NBasis=   610 RedAO= T EigKep=  1.44D-06  NBF=   610
 NBsUse=   608 1.00D-06 EigRej=  3.74D-07 NBFU=   608
 Initial guess from the checkpoint file:  "FeCp2CoCp2_C1_plus1_S0_B3PW91_6311plusGd_MeCN_freq.chk"
 B after Tr=     0.000000    0.000000    0.000000
         Rot=    1.000000    0.000000    0.000000    0.000000 Ang=   0.00 deg.
 Requested convergence on RMS density matrix=1.00D-08 within 128 cycles.
 Requested convergence on MAX density matrix=1.00D-06.
 Requested convergence on             energy=1.00D-06.
 No special actions if energy rises.
 Inv3:  Mode=1 IEnd=    24026700.
 Iteration    1 A*A^-1 deviation from unit magnitude is 5.55D-15 for   2800.
 Iteration    1 A*A^-1 deviation from orthogonality  is 1.72D-15 for   2782   2105.
 Iteration    1 A^-1*A deviation from unit magnitude is 5.55D-15 for   2800.
 Iteration    1 A^-1*A deviation from orthogonality  is 1.85D-15 for   2818   2806.
 Error on total polarization charges =  0.01337
 SCF Done:  E(RB3PW91) =  -3419.12210191     A.U. after    1 cycles
            NFock=  1  Conv=0.44D-08     -V/T= 2.0017
 DoSCS=F DFT=T ScalE2(SS,OS)=  1.000000  1.000000
 Range of M.O.s used for correlation:     1   608
 NBasis=   610 NAE=    95 NBE=    95 NFC=     0 NFV=     0
 NROrb=    608 NOA=    95 NOB=    95 NVA=   513 NVB=   513

 **** Warning!!: The largest alpha MO coefficient is  0.14301510D+03

 Symmetrizing basis deriv contribution to polar:
 IMax=3 JMax=2 DiffMx= 0.00D+00
 Calling FoFCou, ICntrl=  3107 FMM=F I1Cent=   0 AccDes= 0.00D+00.
 NEqPCM:  Using equilibrium solvation (IEInf=0, Eps=  35.6880, EpsInf=   1.8069)
 G2PCM: DoFxE=T DoFxN=T DoGrad=T DoDP/DQ/DG/TGxP=FFFF NFrqRd=   0 IEInf=0 SqF1=F DoCFld=F IF1Alg=4.
 End of G2Drv F.D. properties file   721 does not exist.
 End of G2Drv F.D. properties file   722 does not exist.
 End of G2Drv F.D. properties file   788 does not exist.
          IDoAtm=1111111111111111111111111111111111111111
 NEqPCM:  Using equilibrium solvation (IEInf=0, Eps=  35.6880, EpsInf=   1.8069)
          Differentiating once with respect to electric field.
                with respect to dipole field.
          Differentiating once with respect to nuclear coordinates.
 CalDSu exits because no D1Ps are significant.
          There are   123 degrees of freedom in the 1st order CPHF.  IDoFFX=6 NUNeed=     3.
    120 vectors produced by pass  0 Test12= 4.87D-14 1.00D-09 XBig12= 4.41D+02 9.11D+00.
    120 vectors produced by pass  1 Test12= 4.87D-14 1.00D-09 XBig12= 1.91D+02 5.01D+00.
    120 vectors produced by pass  2 Test12= 4.87D-14 1.00D-09 XBig12= 5.23D+00 2.73D-01.
    120 vectors produced by pass  3 Test12= 4.87D-14 1.00D-09 XBig12= 3.64D-02 2.21D-02.
    120 vectors produced by pass  4 Test12= 4.87D-14 1.00D-09 XBig12= 1.43D-04 1.43D-03.
    120 vectors produced by pass  5 Test12= 4.87D-14 1.00D-09 XBig12= 2.79D-07 5.98D-05.
     63 vectors produced by pass  6 Test12= 4.87D-14 1.00D-09 XBig12= 4.70D-10 1.56D-06.
      5 vectors produced by pass  7 Test12= 4.87D-14 1.00D-09 XBig12= 7.55D-13 6.23D-08.
      1 vectors produced by pass  8 Test12= 4.87D-14 1.00D-09 XBig12= 1.42D-15 3.47D-09.
 InvSVY:  IOpt=1 It=  1 EMax= 1.07D-14
 Solved reduced A of dimension   789 with   123 vectors.
 Isotropic polarizability for W=    0.000000      364.15 Bohr**3.
 End of Minotr F.D. properties file   721 does not exist.
 End of Minotr F.D. properties file   722 does not exist.
 End of Minotr F.D. properties file   788 does not exist.

 **********************************************************************

            Population analysis using the SCF Density.

 **********************************************************************

 Alpha  occ. eigenvalues -- -277.53580-256.00839 -32.87041 -29.97708 -28.54059
 Alpha  occ. eigenvalues --  -28.52128 -28.52003 -25.86062 -25.84285 -25.84231
 Alpha  occ. eigenvalues --  -10.23480 -10.21962 -10.21919 -10.21821 -10.21814
 Alpha  occ. eigenvalues --  -10.21813 -10.21809 -10.21775 -10.21735 -10.21667
 Alpha  occ. eigenvalues --  -10.20202 -10.18577 -10.18573 -10.18341 -10.18296
 Alpha  occ. eigenvalues --  -10.17935 -10.17885 -10.17861 -10.17821 -10.17814
 Alpha  occ. eigenvalues --   -3.77665  -3.41765  -2.48739  -2.44465  -2.44278
 Alpha  occ. eigenvalues --   -2.21995  -2.17670  -2.17553  -0.95603  -0.93880
 Alpha  occ. eigenvalues --   -0.91621  -0.89796  -0.79448  -0.76746  -0.76429
 Alpha  occ. eigenvalues --   -0.76397  -0.73522  -0.72773  -0.72734  -0.71986
 Alpha  occ. eigenvalues --   -0.61015  -0.60073  -0.58927  -0.58689  -0.58438
 Alpha  occ. eigenvalues --   -0.57114  -0.56070  -0.55955  -0.55439  -0.55268
 Alpha  occ. eigenvalues --   -0.54169  -0.50341  -0.47655  -0.45739  -0.45276
 Alpha  occ. eigenvalues --   -0.44514  -0.43895  -0.43800  -0.43717  -0.42536
 Alpha  occ. eigenvalues --   -0.42498  -0.42371  -0.42161  -0.41620  -0.41426
 Alpha  occ. eigenvalues --   -0.41264  -0.40215  -0.39171  -0.39034  -0.38526
 Alpha  occ. eigenvalues --   -0.38220  -0.34502  -0.34175  -0.32994  -0.31825
 Alpha  occ. eigenvalues --   -0.30437  -0.30260  -0.30242  -0.29050  -0.28418
 Alpha  occ. eigenvalues --   -0.26968  -0.25819  -0.24608  -0.22026  -0.21906
 Alpha virt. eigenvalues --   -0.10059  -0.09687  -0.03137  -0.02489  -0.00644
 Alpha virt. eigenvalues --   -0.00567   0.00272   0.00646   0.01475   0.01911
 Alpha virt. eigenvalues --    0.01942   0.02214   0.02784   0.03158   0.03468
 Alpha virt. eigenvalues --    0.03814   0.04200   0.04297   0.04487   0.04565
 Alpha virt. eigenvalues --    0.04776   0.04955   0.05085   0.05803   0.06176
 Alpha virt. eigenvalues --    0.06240   0.07029   0.07389   0.07489   0.07567
 Alpha virt. eigenvalues --    0.07743   0.07985   0.08204   0.08952   0.09487
 Alpha virt. eigenvalues --    0.10160   0.10301   0.10384   0.10815   0.11214
 Alpha virt. eigenvalues --    0.11387   0.11842   0.12105   0.12784   0.12802
 Alpha virt. eigenvalues --    0.13252   0.13401   0.13452   0.14582   0.14735
 Alpha virt. eigenvalues --    0.14928   0.15107   0.15742   0.15782   0.15875
 Alpha virt. eigenvalues --    0.16360   0.16471   0.16551   0.16824   0.17109
 Alpha virt. eigenvalues --    0.17257   0.17491   0.17572   0.17857   0.17954
 Alpha virt. eigenvalues --    0.18393   0.18396   0.18643   0.19021   0.19138
 Alpha virt. eigenvalues --    0.19412   0.19707   0.20227   0.20388   0.20433
 Alpha virt. eigenvalues --    0.20534   0.20842   0.21439   0.21472   0.21583
 Alpha virt. eigenvalues --    0.21749   0.22330   0.22481   0.22584   0.22706
 Alpha virt. eigenvalues --    0.23044   0.23346   0.23430   0.23508   0.23761
 Alpha virt. eigenvalues --    0.24124   0.24137   0.24292   0.24545   0.24874
 Alpha virt. eigenvalues --    0.24966   0.25082   0.25332   0.25757   0.25998
 Alpha virt. eigenvalues --    0.26304   0.26629   0.26893   0.27195   0.27376
 Alpha virt. eigenvalues --    0.27537   0.28155   0.28523   0.29029   0.29340
 Alpha virt. eigenvalues --    0.29695   0.29856   0.29876   0.30122   0.30365
 Alpha virt. eigenvalues --    0.30928   0.31494   0.31690   0.32097   0.32318
 Alpha virt. eigenvalues --    0.32728   0.34263   0.35022   0.35612   0.36408
 Alpha virt. eigenvalues --    0.36961   0.37173   0.37748   0.38602   0.38900
 Alpha virt. eigenvalues --    0.39393   0.39514   0.39801   0.40316   0.40997
 Alpha virt. eigenvalues --    0.42422   0.42515   0.42717   0.43076   0.43467
 Alpha virt. eigenvalues --    0.44059   0.44641   0.44813   0.45242   0.45325
 Alpha virt. eigenvalues --    0.46090   0.46865   0.47378   0.48214   0.48931
 Alpha virt. eigenvalues --    0.50724   0.51404   0.52639   0.53196   0.53874
 Alpha virt. eigenvalues --    0.54580   0.56507   0.58033   0.58080   0.58872
 Alpha virt. eigenvalues --    0.59524   0.60508   0.61177   0.61779   0.61883
 Alpha virt. eigenvalues --    0.62895   0.63040   0.63310   0.63363   0.63784
 Alpha virt. eigenvalues --    0.63862   0.64433   0.64662   0.65174   0.65278
 Alpha virt. eigenvalues --    0.65652   0.66011   0.66219   0.67457   0.67496
 Alpha virt. eigenvalues --    0.67672   0.67837   0.68411   0.68667   0.69363
 Alpha virt. eigenvalues --    0.69479   0.70144   0.70378   0.70621   0.70685
 Alpha virt. eigenvalues --    0.72092   0.72165   0.72528   0.72651   0.72888
 Alpha virt. eigenvalues --    0.73681   0.74010   0.74155   0.74674   0.74933
 Alpha virt. eigenvalues --    0.75353   0.75532   0.75814   0.76322   0.77166
 Alpha virt. eigenvalues --    0.77407   0.77790   0.78296   0.78677   0.78702
 Alpha virt. eigenvalues --    0.79516   0.80494   0.80595   0.81166   0.82811
 Alpha virt. eigenvalues --    0.82987   0.83875   0.84624   0.85049   0.85684
 Alpha virt. eigenvalues --    0.85842   0.87410   0.87526   0.87830   0.88960
 Alpha virt. eigenvalues --    0.90644   0.91376   0.94459   0.94599   0.95489
 Alpha virt. eigenvalues --    0.95860   0.98126   0.98452   0.99004   0.99215
 Alpha virt. eigenvalues --    1.00822   1.01943   1.02089   1.05364   1.05668
 Alpha virt. eigenvalues --    1.05780   1.06961   1.07298   1.07764   1.08793
 Alpha virt. eigenvalues --    1.09039   1.10012   1.10108   1.10888   1.11292
 Alpha virt. eigenvalues --    1.12510   1.13482   1.13921   1.13967   1.14366
 Alpha virt. eigenvalues --    1.16641   1.17628   1.19154   1.23463   1.25287
 Alpha virt. eigenvalues --    1.26230   1.26492   1.27323   1.28571   1.30575
 Alpha virt. eigenvalues --    1.36990   1.37940   1.38191   1.40180   1.40989
 Alpha virt. eigenvalues --    1.41730   1.42226   1.44401   1.44780   1.46013
 Alpha virt. eigenvalues --    1.47521   1.51208   1.54338   1.55157   1.55456
 Alpha virt. eigenvalues --    1.57533   1.58254   1.59060   1.59938   1.61011
 Alpha virt. eigenvalues --    1.61167   1.61358   1.62236   1.62867   1.63366
 Alpha virt. eigenvalues --    1.63651   1.65177   1.67657   1.68135   1.69101
 Alpha virt. eigenvalues --    1.69347   1.70504   1.71416   1.71567   1.72281
 Alpha virt. eigenvalues --    1.73214   1.73374   1.74739   1.74935   1.75487
 Alpha virt. eigenvalues --    1.76297   1.76768   1.77487   1.78124   1.80074
 Alpha virt. eigenvalues --    1.81873   1.84275   1.84693   1.85702   1.86006
 Alpha virt. eigenvalues --    1.89159   1.89569   1.91311   1.94773   1.95078
 Alpha virt. eigenvalues --    1.96462   1.97628   1.99260   1.99465   2.01575
 Alpha virt. eigenvalues --    2.01988   2.02517   2.04455   2.05697   2.06162
 Alpha virt. eigenvalues --    2.06909   2.07934   2.08001   2.08588   2.09993
 Alpha virt. eigenvalues --    2.10123   2.10871   2.11302   2.11396   2.11449
 Alpha virt. eigenvalues --    2.11700   2.13914   2.14683   2.15462   2.16627
 Alpha virt. eigenvalues --    2.16790   2.17952   2.19460   2.20224   2.21261
 Alpha virt. eigenvalues --    2.22164   2.22207   2.23688   2.24302   2.25457
 Alpha virt. eigenvalues --    2.25608   2.26150   2.28425   2.28551   2.30011
 Alpha virt. eigenvalues --    2.31196   2.33347   2.34122   2.37179   2.37388
 Alpha virt. eigenvalues --    2.39250   2.40396   2.41207   2.48425   2.49621
 Alpha virt. eigenvalues --    2.56752   2.59302   2.60537   2.60912   2.61431
 Alpha virt. eigenvalues --    2.62760   2.62786   2.63524   2.64935   2.65953
 Alpha virt. eigenvalues --    2.75587   2.76034   2.76121   2.77501   2.78275
 Alpha virt. eigenvalues --    2.78498   2.82577   2.82719   2.85607   2.87640
 Alpha virt. eigenvalues --    2.89818   2.90363   2.93182   2.96925   3.00707
 Alpha virt. eigenvalues --    3.00951   3.04379   3.08829   3.09476   3.10318
 Alpha virt. eigenvalues --    3.10474   3.10795   3.11606   3.12253   3.12949
 Alpha virt. eigenvalues --    3.14452   3.14859   3.15615   3.16465   3.16938
 Alpha virt. eigenvalues --    3.17399   3.18297   3.18952   3.19044   3.20434
 Alpha virt. eigenvalues --    3.21032   3.22102   3.23280   3.24102   3.24238
 Alpha virt. eigenvalues --    3.24999   3.25394   3.26567   3.26884   3.27702
 Alpha virt. eigenvalues --    3.28729   3.29245   3.31099   3.36480   3.42474
 Alpha virt. eigenvalues --    3.42602   3.44370   3.44981   3.47682   3.48138
 Alpha virt. eigenvalues --    3.51279   3.53797   3.54144   3.54362   3.62721
 Alpha virt. eigenvalues --    3.63218   3.67200   3.67427   3.70041   3.72694
 Alpha virt. eigenvalues --    3.77688   3.80300   3.85759   3.87430   3.87692
 Alpha virt. eigenvalues --    3.88419   3.91084   3.91963   3.92712   3.93394
 Alpha virt. eigenvalues --    3.93415   3.95339   3.96868   4.27154   4.39916
 Alpha virt. eigenvalues --    4.50205   4.50676   4.54244   4.57168   4.64201
 Alpha virt. eigenvalues --    5.99504   6.01327   6.24023   6.36683   6.38597
 Alpha virt. eigenvalues --    6.39450   6.40669   6.58537   6.73236   6.74606
 Alpha virt. eigenvalues --    8.30069   8.35842   8.38144   8.43413   8.82446
 Alpha virt. eigenvalues --    8.97074  23.49463  23.57478  23.60477  23.72277
 Alpha virt. eigenvalues --   23.93052  23.94691  23.96806  23.97199  23.98385
 Alpha virt. eigenvalues --   23.99299  24.00181  24.00827  24.00955  24.01120
 Alpha virt. eigenvalues --   24.01160  24.02811  24.03160  24.04325  24.05197
 Alpha virt. eigenvalues --   24.10168  26.89716  28.41711  34.05785  34.09665
 Alpha virt. eigenvalues --   34.14386  34.18754  34.55131  34.62856 147.74107
 Alpha virt. eigenvalues --  154.00160 777.59839 804.76662
          Condensed to atoms (all electrons):
               1          2          3          4          5          6
     1  Fe  36.609242  -1.110562  -0.541672  -0.534804  -1.105730  -0.207590
     2  C   -1.110562   8.779651  -1.078986  -0.088500   0.479544  -1.070440
     3  C   -0.541672  -1.078986   9.274029  -0.849854  -0.107668   0.343167
     4  C   -0.534804  -0.088500  -0.849854   9.254050  -1.026935   0.350237
     5  C   -1.105730   0.479544  -0.107668  -1.026935   8.783837  -1.086377
     6  C   -0.207590  -1.070440   0.343167   0.350237  -1.086377   8.240055
     7  H   -0.015512   0.012620  -0.027970   0.432604  -0.030339   0.011714
     8  H   -0.019003   0.024940   0.004463  -0.038275   0.459459  -0.057187
     9  H   -0.010400  -0.026769   0.013991   0.013674  -0.026942   0.429330
    10  H   -0.020454   0.459087  -0.037454   0.004084   0.026170  -0.057252
    11  H   -0.012985  -0.030178   0.429391  -0.028199   0.012319   0.011780
    12  C   -2.990342   0.129778   0.448020  -1.115095  -0.031330   0.237359
    13  C   -0.580953   0.623701  -0.235247   0.703533  -0.775660  -0.322404
    14  C   -0.413846  -0.751020   0.679366  -0.262677   0.623787  -0.332323
    15  C   -2.890808  -0.023259  -1.116142   0.425177   0.163433   0.250948
    16  C   -1.928243  -0.192779  -0.518972  -0.486832  -0.238161   0.013982
    17  C   -0.872542   0.424678  -0.245676  -0.256576   0.413310  -0.208547
    18  C    0.630546   0.092244  -0.094428   0.204698  -0.092689  -0.021623
    19  H    0.009160   0.001160  -0.005396  -0.007108  -0.009120   0.001096
    20  H    0.010220  -0.009209  -0.007302  -0.005374   0.000981   0.001255
    21  H    0.015913  -0.000538   0.005945  -0.017353  -0.000788  -0.007913
    22  Co  -0.672908   0.097252  -0.054322  -0.054805   0.079248  -0.006234
    23  C    0.079046  -0.012125   0.004519  -0.001703  -0.001502   0.011173
    24  C   -0.054110   0.003643   0.000525  -0.002078  -0.001073  -0.002595
    25  C   -0.064291  -0.000315  -0.002019  -0.000091   0.004414  -0.004138
    26  C    0.058272  -0.001092  -0.002524   0.004865  -0.011582   0.010517
    27  C   -0.005951   0.009947  -0.001090  -0.002054   0.010125  -0.017385
    28  H    0.004458  -0.000151   0.000059   0.000075  -0.000131   0.000150
    29  H    0.002306   0.000012   0.000005   0.000015  -0.000003   0.000030
    30  H    0.000246   0.000001  -0.000000   0.000001   0.000003   0.000003
    31  H    0.000241   0.000003   0.000001   0.000000  -0.000000   0.000005
    32  H    0.002252   0.000001   0.000015   0.000002   0.000012   0.000023
    33  C    0.591589  -0.099655   0.222092  -0.126308   0.121803  -0.038082
    34  C   -0.132530  -0.025601  -0.052857   0.018090   0.035289  -0.041012
    35  C   -0.210587   0.032893   0.022677  -0.045432  -0.022952  -0.045080
    36  H    0.010852   0.000081   0.000821  -0.001390  -0.002172   0.000880
    37  H    0.001023   0.000069  -0.000002   0.000018  -0.000066   0.000188
    38  H    0.001244  -0.000089   0.000011   0.000002   0.000030   0.000254
    39  H    0.011342  -0.001943  -0.001411   0.000796  -0.000170   0.000962
    40  H    0.008214  -0.000331  -0.016698   0.004767   0.000448  -0.008465
               7          8          9         10         11         12
     1  Fe  -0.015512  -0.019003  -0.010400  -0.020454  -0.012985  -2.990342
     2  C    0.012620   0.024940  -0.026769   0.459087  -0.030178   0.129778
     3  C   -0.027970   0.004463   0.013991  -0.037454   0.429391   0.448020
     4  C    0.432604  -0.038275   0.013674   0.004084  -0.028199  -1.115095
     5  C   -0.030339   0.459459  -0.026942   0.026170   0.012319  -0.031330
     6  C    0.011714  -0.057187   0.429330  -0.057252   0.011780   0.237359
     7  H    0.395941  -0.000559  -0.000031  -0.000032  -0.000915  -0.007695
     8  H   -0.000559   0.395405  -0.000509  -0.000023  -0.000033   0.007871
     9  H   -0.000031  -0.000509   0.388834  -0.000536  -0.000027   0.000759
    10  H   -0.000032  -0.000023  -0.000536   0.395503  -0.000571  -0.002515
    11  H   -0.000915  -0.000033  -0.000027  -0.000571   0.396029   0.007565
    12  C   -0.007695   0.007871   0.000759  -0.002515   0.007565  16.049335
    13  C    0.009763  -0.008727   0.001933  -0.001505  -0.026984  -2.563259
    14  C   -0.027049  -0.001548   0.003183  -0.008913   0.009906   0.586370
    15  C    0.007895  -0.002925   0.000797   0.007811  -0.007386  -0.787453
    16  C   -0.017510  -0.025767  -0.035214  -0.026596  -0.016495  -3.123679
    17  C    0.001793   0.011693  -0.012982   0.012196   0.001635  -0.869211
    18  C    0.001291  -0.004552   0.001290   0.002628  -0.000668  -2.628153
    19  H    0.000789   0.000026   0.000000   0.000008  -0.000049  -0.065713
    20  H   -0.000049   0.000008   0.000001   0.000028   0.000797  -0.000499
    21  H    0.000061   0.000670   0.000067   0.000009   0.000006   0.040102
    22  Co   0.000155   0.001391   0.004147   0.001350   0.000168   0.597241
    23  C    0.000002   0.000001  -0.000120   0.000006   0.000001  -0.126397
    24  C    0.000000   0.000014   0.000042  -0.000010  -0.000000   0.215338
    25  C   -0.000000  -0.000010   0.000085   0.000015   0.000001  -0.150703
    26  C   -0.000000   0.000006  -0.000076  -0.000005   0.000003   0.147331
    27  C   -0.000000   0.000012   0.000084   0.000019  -0.000002  -0.055265
    28  H    0.000000   0.000000   0.000000   0.000000   0.000000   0.005523
    29  H    0.000000   0.000000   0.000000   0.000000   0.000000  -0.002865
    30  H    0.000000   0.000000   0.000000   0.000000   0.000000   0.001145
    31  H    0.000000   0.000000   0.000000   0.000000   0.000000  -0.000447
    32  H    0.000000   0.000000   0.000000   0.000000   0.000000   0.002557
    33  C   -0.000684   0.002558   0.003908  -0.004230   0.001310   2.582923
    34  C    0.000028  -0.000045  -0.001803   0.000223  -0.000043  -1.105770
    35  C   -0.000048   0.000405  -0.002522   0.000073   0.000026   0.882516
    36  H    0.000000   0.000001   0.000069  -0.000001  -0.000000   0.028411
    37  H   -0.000000   0.000000  -0.000007  -0.000000   0.000000   0.008833
    38  H    0.000000  -0.000000  -0.000008   0.000000  -0.000000  -0.004409
    39  H   -0.000000  -0.000001   0.000100  -0.000002   0.000000  -0.042048
    40  H    0.000006   0.000008   0.000070   0.000663   0.000056   0.360707
              13         14         15         16         17         18
     1  Fe  -0.580953  -0.413846  -2.890808  -1.928243  -0.872542   0.630546
     2  C    0.623701  -0.751020  -0.023259  -0.192779   0.424678   0.092244
     3  C   -0.235247   0.679366  -1.116142  -0.518972  -0.245676  -0.094428
     4  C    0.703533  -0.262677   0.425177  -0.486832  -0.256576   0.204698
     5  C   -0.775660   0.623787   0.163433  -0.238161   0.413310  -0.092689
     6  C   -0.322404  -0.332323   0.250948   0.013982  -0.208547  -0.021623
     7  H    0.009763  -0.027049   0.007895  -0.017510   0.001793   0.001291
     8  H   -0.008727  -0.001548  -0.002925  -0.025767   0.011693  -0.004552
     9  H    0.001933   0.003183   0.000797  -0.035214  -0.012982   0.001290
    10  H   -0.001505  -0.008913   0.007811  -0.026596   0.012196   0.002628
    11  H   -0.026984   0.009906  -0.007386  -0.016495   0.001635  -0.000668
    12  C   -2.563259   0.586370  -0.787453  -3.123679  -0.869211  -2.628153
    13  C   10.356964  -0.537079   0.659449  -0.233399  -0.005073   0.801881
    14  C   -0.537079  10.356744  -2.658748  -0.260939  -0.010972  -1.036413
    15  C    0.659449  -2.658748  15.864776  -3.053022  -0.812174   2.473706
    16  C   -0.233399  -0.260939  -3.053022  16.881803   0.831173  -0.924455
    17  C   -0.005073  -0.010972  -0.812174   0.831173  17.340825  -3.145261
    18  C    0.801881  -1.036413   2.473706  -0.924455  -3.145261  16.170625
    19  H    0.054006   0.307693   0.005985   0.044992   0.000461   0.010254
    20  H    0.314140   0.052003  -0.064553   0.044910   0.000162  -0.004629
    21  H   -0.057491   0.057959   0.354085  -0.090033   0.045568  -0.042313
    22  Co  -0.113431  -0.198025   0.649862  -0.819904  -2.611207  -2.309481
    23  C   -0.027721   0.031681   0.117325   0.421263   0.165161  -0.102342
    24  C   -0.064487   0.042498  -0.127609  -0.264764  -0.564056  -1.421482
    25  C    0.035415  -0.054325   0.211905  -0.293636  -0.646616   0.573368
    26  C    0.042169  -0.035344  -0.108286   0.411956   0.145025   0.209148
    27  C   -0.040954  -0.039456  -0.056590  -0.147964  -0.210673   0.465190
    28  H   -0.001614  -0.002190   0.003024  -0.011404  -0.027502   0.005461
    29  H    0.000153   0.000268   0.002525   0.013750  -0.027800   0.007845
    30  H   -0.000018   0.000007  -0.000447   0.001729  -0.017198  -0.005249
    31  H    0.000012  -0.000025   0.001047   0.002036  -0.017639   0.009887
    32  H    0.000094   0.000373  -0.003323   0.013243  -0.026920   0.001530
    33  C   -1.113072   0.856002  -2.660005  -0.968712  -3.203322  -0.618877
    34  C   -0.114088  -0.045737   0.830255   0.046447  -0.255891   0.037069
    35  C   -0.045976  -0.128809  -1.007795   0.045351  -0.421213  -2.992700
    36  H    0.002881   0.004758  -0.040709   0.046560  -0.105210   0.361498
    37  H    0.000051   0.000124  -0.004221   0.001755   0.042373  -0.057667
    38  H    0.000138   0.000042   0.008880   0.001975   0.043446   0.005182
    39  H    0.003989   0.003292   0.028183   0.050288  -0.107750   0.042351
    40  H    0.058898  -0.058397   0.039495  -0.089600   0.049298   0.027139
              19         20         21         22         23         24
     1  Fe   0.009160   0.010220   0.015913  -0.672908   0.079046  -0.054110
     2  C    0.001160  -0.009209  -0.000538   0.097252  -0.012125   0.003643
     3  C   -0.005396  -0.007302   0.005945  -0.054322   0.004519   0.000525
     4  C   -0.007108  -0.005374  -0.017353  -0.054805  -0.001703  -0.002078
     5  C   -0.009120   0.000981  -0.000788   0.079248  -0.001502  -0.001073
     6  C    0.001096   0.001255  -0.007913  -0.006234   0.011173  -0.002595
     7  H    0.000789  -0.000049   0.000061   0.000155   0.000002   0.000000
     8  H    0.000026   0.000008   0.000670   0.001391   0.000001   0.000014
     9  H    0.000000   0.000001   0.000067   0.004147  -0.000120   0.000042
    10  H    0.000008   0.000028   0.000009   0.001350   0.000006  -0.000010
    11  H   -0.000049   0.000797   0.000006   0.000168   0.000001  -0.000000
    12  C   -0.065713  -0.000499   0.040102   0.597241  -0.126397   0.215338
    13  C    0.054006   0.314140  -0.057491  -0.113431  -0.027721  -0.064487
    14  C    0.307693   0.052003   0.057959  -0.198025   0.031681   0.042498
    15  C    0.005985  -0.064553   0.354085   0.649862   0.117325  -0.127609
    16  C    0.044992   0.044910  -0.090033  -0.819904   0.421263  -0.264764
    17  C    0.000461   0.000162   0.045568  -2.611207   0.165161  -0.564056
    18  C    0.010254  -0.004629  -0.042313  -2.309481  -0.102342  -1.421482
    19  H    0.403471  -0.002368  -0.001222   0.000483  -0.000107  -0.000012
    20  H   -0.002368   0.402929   0.000087   0.000281   0.000026   0.000011
    21  H   -0.001222   0.000087   0.402565   0.007839  -0.000099   0.001102
    22  Co   0.000483   0.000281   0.007839  35.911914  -0.866186  -0.573162
    23  C   -0.000107   0.000026  -0.000099  -0.866186   9.288826  -1.667409
    24  C   -0.000012   0.000011   0.001102  -0.573162  -1.667409  10.279422
    25  C    0.000016  -0.000002  -0.001169  -0.498662  -0.248174  -1.376252
    26  C    0.000011  -0.000092  -0.002939  -0.887567   0.642042  -0.290119
    27  C    0.000291   0.000248   0.001275  -0.010850  -1.598712   0.494371
    28  H   -0.000010  -0.000010   0.000051  -0.033482  -0.014098   0.008246
    29  H    0.000000  -0.000000  -0.000001  -0.033276   0.453714  -0.024420
    30  H   -0.000000   0.000000  -0.000000  -0.019436  -0.025667   0.420736
    31  H    0.000000  -0.000000   0.000000  -0.021461   0.009715  -0.017248
    32  H   -0.000000   0.000000  -0.000009  -0.030907   0.021924  -0.001459
    33  C   -0.004832   0.010154   0.027865  -2.461788   0.173888   0.612638
    34  C    0.000086   0.000083   0.004445  -0.248718   0.768868  -0.046309
    35  C    0.000081   0.000072   0.005662  -0.094563  -0.938115   0.862996
    36  H   -0.000002   0.000000   0.001864  -0.001995  -0.000335   0.007699
    37  H    0.000000   0.000000  -0.000000  -0.008971  -0.007431  -0.007183
    38  H    0.000000   0.000000   0.000003  -0.010262   0.002614  -0.005302
    39  H    0.000000  -0.000002  -0.000020  -0.007640   0.000925  -0.017002
    40  H    0.000089  -0.001201   0.000018   0.008737  -0.002674  -0.001108
              25         26         27         28         29         30
     1  Fe  -0.064291   0.058272  -0.005951   0.004458   0.002306   0.000246
     2  C   -0.000315  -0.001092   0.009947  -0.000151   0.000012   0.000001
     3  C   -0.002019  -0.002524  -0.001090   0.000059   0.000005  -0.000000
     4  C   -0.000091   0.004865  -0.002054   0.000075   0.000015   0.000001
     5  C    0.004414  -0.011582   0.010125  -0.000131  -0.000003   0.000003
     6  C   -0.004138   0.010517  -0.017385   0.000150   0.000030   0.000003
     7  H   -0.000000  -0.000000  -0.000000   0.000000   0.000000   0.000000
     8  H   -0.000010   0.000006   0.000012   0.000000   0.000000   0.000000
     9  H    0.000085  -0.000076   0.000084   0.000000   0.000000   0.000000
    10  H    0.000015  -0.000005   0.000019   0.000000   0.000000   0.000000
    11  H    0.000001   0.000003  -0.000002   0.000000   0.000000   0.000000
    12  C   -0.150703   0.147331  -0.055265   0.005523  -0.002865   0.001145
    13  C    0.035415   0.042169  -0.040954  -0.001614   0.000153  -0.000018
    14  C   -0.054325  -0.035344  -0.039456  -0.002190   0.000268   0.000007
    15  C    0.211905  -0.108286  -0.056590   0.003024   0.002525  -0.000447
    16  C   -0.293636   0.411956  -0.147964  -0.011404   0.013750   0.001729
    17  C   -0.646616   0.145025  -0.210673  -0.027502  -0.027800  -0.017198
    18  C    0.573368   0.209148   0.465190   0.005461   0.007845  -0.005249
    19  H    0.000016   0.000011   0.000291  -0.000010   0.000000  -0.000000
    20  H   -0.000002  -0.000092   0.000248  -0.000010  -0.000000   0.000000
    21  H   -0.001169  -0.002939   0.001275   0.000051  -0.000001  -0.000000
    22  Co  -0.498662  -0.887567  -0.010850  -0.033482  -0.033276  -0.019436
    23  C   -0.248174   0.642042  -1.598712  -0.014098   0.453714  -0.025667
    24  C   -1.376252  -0.290119   0.494371   0.008246  -0.024420   0.420736
    25  C   10.316778  -1.614143   0.466145   0.007934  -0.003635  -0.017493
    26  C   -1.614143   9.315286  -1.607694  -0.014456   0.023896   0.009008
    27  C    0.466145  -1.607694   8.636849   0.421212  -0.048995   0.010532
    28  H    0.007934  -0.014456   0.421212   0.350268  -0.000395   0.000014
    29  H   -0.003635   0.023896  -0.048995  -0.000395   0.357155  -0.000532
    30  H   -0.017493   0.009008   0.010532   0.000014  -0.000532   0.358211
    31  H    0.422956  -0.025766   0.009875   0.000012   0.000016  -0.000862
    32  H   -0.027224   0.454485  -0.048378  -0.000381   0.000024   0.000013
    33  C   -1.417873  -0.150781   0.464387   0.005215   0.003581   0.009760
    34  C    0.930731  -0.962770  -0.413671   0.001416  -0.000502  -0.025629
    35  C   -0.108272   0.795757  -0.380621   0.003005  -0.008191   0.011882
    36  H   -0.017013   0.000087  -0.008001   0.000020   0.000006   0.000000
    37  H   -0.005636   0.002383   0.000187  -0.000002  -0.000003   0.000615
    38  H   -0.007210  -0.007261  -0.000324  -0.000003   0.000003  -0.000091
    39  H    0.006526   0.001146  -0.008919   0.000025   0.000498   0.000016
    40  H    0.001026  -0.000297   0.001339   0.000066  -0.000016  -0.000000
              31         32         33         34         35         36
     1  Fe   0.000241   0.002252   0.591589  -0.132530  -0.210587   0.010852
     2  C    0.000003   0.000001  -0.099655  -0.025601   0.032893   0.000081
     3  C    0.000001   0.000015   0.222092  -0.052857   0.022677   0.000821
     4  C    0.000000   0.000002  -0.126308   0.018090  -0.045432  -0.001390
     5  C   -0.000000   0.000012   0.121803   0.035289  -0.022952  -0.002172
     6  C    0.000005   0.000023  -0.038082  -0.041012  -0.045080   0.000880
     7  H    0.000000   0.000000  -0.000684   0.000028  -0.000048   0.000000
     8  H    0.000000   0.000000   0.002558  -0.000045   0.000405   0.000001
     9  H    0.000000   0.000000   0.003908  -0.001803  -0.002522   0.000069
    10  H    0.000000   0.000000  -0.004230   0.000223   0.000073  -0.000001
    11  H    0.000000   0.000000   0.001310  -0.000043   0.000026  -0.000000
    12  C   -0.000447   0.002557   2.582923  -1.105770   0.882516   0.028411
    13  C    0.000012   0.000094  -1.113072  -0.114088  -0.045976   0.002881
    14  C   -0.000025   0.000373   0.856002  -0.045737  -0.128809   0.004758
    15  C    0.001047  -0.003323  -2.660005   0.830255  -1.007795  -0.040709
    16  C    0.002036   0.013243  -0.968712   0.046447   0.045351   0.046560
    17  C   -0.017639  -0.026920  -3.203322  -0.255891  -0.421213  -0.105210
    18  C    0.009887   0.001530  -0.618877   0.037069  -2.992700   0.361498
    19  H    0.000000  -0.000000  -0.004832   0.000086   0.000081  -0.000002
    20  H   -0.000000   0.000000   0.010154   0.000083   0.000072   0.000000
    21  H    0.000000  -0.000009   0.027865   0.004445   0.005662   0.001864
    22  Co  -0.021461  -0.030907  -2.461788  -0.248718  -0.094563  -0.001995
    23  C    0.009715   0.021924   0.173888   0.768868  -0.938115  -0.000335
    24  C   -0.017248  -0.001459   0.612638  -0.046309   0.862996   0.007699
    25  C    0.422956  -0.027224  -1.417873   0.930731  -0.108272  -0.017013
    26  C   -0.025766   0.454485  -0.150781  -0.962770   0.795757   0.000087
    27  C    0.009875  -0.048378   0.464387  -0.413671  -0.380621  -0.008001
    28  H    0.000012  -0.000381   0.005215   0.001416   0.003005   0.000020
    29  H    0.000016   0.000024   0.003581  -0.000502  -0.008191   0.000006
    30  H   -0.000862   0.000013   0.009760  -0.025629   0.011882   0.000000
    31  H    0.358200  -0.000521  -0.005237   0.011437  -0.025488   0.000018
    32  H   -0.000521   0.357218   0.008340  -0.008322   0.000041   0.000514
    33  C   -0.005237   0.008340  16.484418  -3.039712   0.045601   0.043656
    34  C    0.011437  -0.008322  -3.039712  11.076488  -0.839417  -0.053226
    35  C   -0.025488   0.000041   0.045601  -0.839417  10.970438   0.072904
    36  H    0.000018   0.000514   0.043656  -0.053226   0.072904   0.367315
    37  H   -0.000093   0.000003   0.000231   0.324857   0.054593   0.000091
    38  H    0.000605  -0.000006  -0.058920   0.056431   0.319642  -0.001409
    39  H    0.000000   0.000005   0.368594   0.073889  -0.054192  -0.000004
    40  H   -0.000000  -0.000001  -0.044718   0.005194   0.004544  -0.000019
              37         38         39         40
     1  Fe   0.001023   0.001244   0.011342   0.008214
     2  C    0.000069  -0.000089  -0.001943  -0.000331
     3  C   -0.000002   0.000011  -0.001411  -0.016698
     4  C    0.000018   0.000002   0.000796   0.004767
     5  C   -0.000066   0.000030  -0.000170   0.000448
     6  C    0.000188   0.000254   0.000962  -0.008465
     7  H   -0.000000   0.000000  -0.000000   0.000006
     8  H    0.000000  -0.000000  -0.000001   0.000008
     9  H   -0.000007  -0.000008   0.000100   0.000070
    10  H   -0.000000   0.000000  -0.000002   0.000663
    11  H    0.000000  -0.000000   0.000000   0.000056
    12  C    0.008833  -0.004409  -0.042048   0.360707
    13  C    0.000051   0.000138   0.003989   0.058898
    14  C    0.000124   0.000042   0.003292  -0.058397
    15  C   -0.004221   0.008880   0.028183   0.039495
    16  C    0.001755   0.001975   0.050288  -0.089600
    17  C    0.042373   0.043446  -0.107750   0.049298
    18  C   -0.057667   0.005182   0.042351   0.027139
    19  H    0.000000   0.000000   0.000000   0.000089
    20  H    0.000000   0.000000  -0.000002  -0.001201
    21  H   -0.000000   0.000003  -0.000020   0.000018
    22  Co  -0.008971  -0.010262  -0.007640   0.008737
    23  C   -0.007431   0.002614   0.000925  -0.002674
    24  C   -0.007183  -0.005302  -0.017002  -0.001108
    25  C   -0.005636  -0.007210   0.006526   0.001026
    26  C    0.002383  -0.007261   0.001146  -0.000297
    27  C    0.000187  -0.000324  -0.008919   0.001339
    28  H   -0.000002  -0.000003   0.000025   0.000066
    29  H   -0.000003   0.000003   0.000498  -0.000016
    30  H    0.000615  -0.000091   0.000016  -0.000000
    31  H   -0.000093   0.000605   0.000000  -0.000000
    32  H    0.000003  -0.000006   0.000005  -0.000001
    33  C    0.000231  -0.058920   0.368594  -0.044718
    34  C    0.324857   0.056431   0.073889   0.005194
    35  C    0.054593   0.319642  -0.054192   0.004544
    36  H    0.000091  -0.001409  -0.000004  -0.000019
    37  H    0.367004  -0.002072  -0.001397   0.000002
    38  H   -0.002072   0.367440   0.000093   0.000000
    39  H   -0.001397   0.000093   0.366293   0.001541
    40  H    0.000002   0.000000   0.001541   0.401590
 Mulliken charges:
               1
     1  Fe   2.349655
     2  C   -0.647763
     3  C   -0.451404
     4  C   -0.465245
     5  C   -0.642825
     6  C   -0.380463
     7  H    0.253731
     8  H    0.250233
     9  H    0.255581
    10  H    0.250221
    11  H    0.253544
    12  C   -0.666835
    13  C   -0.800027
    14  C   -0.752219
    15  C   -0.681106
    16  C    0.894864
    17  C    1.153214
    18  C   -0.631848
    19  H    0.255779
    20  H    0.256893
    21  H    0.248727
    22  Co   2.289174
    23  C   -0.551803
    24  C   -0.420034
    25  C   -0.418411
    26  C   -0.550601
    27  C   -0.288538
    28  H    0.289597
    29  H    0.284828
    30  H    0.288699
    31  H    0.288723
    32  H    0.284781
    33  C   -0.623703
    34  C   -0.807673
    35  C   -0.759187
    36  H    0.280500
    37  H    0.290352
    38  H    0.289335
    39  H    0.281644
    40  H    0.249608
 Sum of Mulliken charges =   1.00000
 Mulliken charges with hydrogens summed into heavy atoms:
               1
     1  Fe   2.349655
     2  C   -0.397542
     3  C   -0.197860
     4  C   -0.211513
     5  C   -0.392592
     6  C   -0.124882
    12  C   -0.417227
    13  C   -0.543133
    14  C   -0.496440
    15  C   -0.432379
    16  C    0.894864
    17  C    1.153214
    18  C   -0.351348
    22  Co   2.289174
    23  C   -0.266975
    24  C   -0.131335
    25  C   -0.129688
    26  C   -0.265820
    27  C    0.001059
    33  C   -0.342059
    34  C   -0.517321
    35  C   -0.469852
 APT charges:
               1
     1  Fe  -1.270255
     2  C    0.060822
     3  C    0.063970
     4  C    0.064481
     5  C    0.061760
     6  C    0.125442
     7  H    0.049073
     8  H    0.051834
     9  H    0.053852
    10  H    0.051992
    11  H    0.049124
    12  C    0.178608
    13  C    0.025320
    14  C    0.025840
    15  C    0.175935
    16  C   -0.144360
    17  C    0.764071
    18  C   -0.045162
    19  H    0.046137
    20  H    0.045586
    21  H    0.057814
    22  Co  -0.677729
    23  C    0.092595
    24  C   -0.001555
    25  C   -0.000898
    26  C    0.089332
    27  C    0.052202
    28  H    0.090653
    29  H    0.088737
    30  H    0.086370
    31  H    0.085630
    32  H    0.088875
    33  C   -0.048019
    34  C    0.080567
    35  C    0.079976
    36  H    0.087873
    37  H    0.085623
    38  H    0.085818
    39  H    0.084832
    40  H    0.057233
 Sum of APT charges =   1.00000
 APT charges with hydrogens summed into heavy atoms:
               1
     1  Fe  -1.270255
     2  C    0.112814
     3  C    0.113094
     4  C    0.113553
     5  C    0.113594
     6  C    0.179294
    12  C    0.235842
    13  C    0.070906
    14  C    0.071976
    15  C    0.233749
    16  C   -0.144360
    17  C    0.764071
    18  C    0.042710
    22  Co  -0.677729
    23  C    0.181332
    24  C    0.084815
    25  C    0.084732
    26  C    0.178207
    27  C    0.142855
    33  C    0.036813
    34  C    0.166190
    35  C    0.165794
 Electronic spatial extent (au):  <R**2>=           7157.1725
 Charge=              1.0000 electrons
 Dipole moment (field-independent basis, Debye):
    X=             -0.7985    Y=              9.5941    Z=             -0.0123  Tot=              9.6272
 Quadrupole moment (field-independent basis, Debye-Ang):
   XX=           -129.6128   YY=            -97.7711   ZZ=           -118.4751
   XY=            -15.6494   XZ=              0.0523   YZ=              0.0309
 Traceless Quadrupole moment (field-independent basis, Debye-Ang):
   XX=            -14.3265   YY=             17.5153   ZZ=             -3.1887
   XY=            -15.6494   XZ=              0.0523   YZ=              0.0309
 Octapole moment (field-independent basis, Debye-Ang**2):
  XXX=             -8.3780  YYY=            156.6695  ZZZ=             -0.1289  XYY=             10.2782
  XXY=             30.3397  XXZ=              0.1281  XZZ=             -1.5973  YZZ=             23.3484
  YYZ=             -1.3474  XYZ=             -0.5062
 Hexadecapole moment (field-independent basis, Debye-Ang**3):
 XXXX=          -1387.8033 YYYY=          -6415.8189 ZZZZ=           -682.5148 XXXY=           -144.5686
 XXXZ=              0.1131 YYYX=           -411.7696 YYYZ=              2.0122 ZZZX=              0.1685
 ZZZY=              1.3554 XXYY=          -1348.6141 XXZZ=           -331.6697 YYZZ=          -1120.5788
 XXYZ=              0.2861 YYXZ=              0.1364 ZZXY=            -29.8361
 N-N= 2.750784733450D+03 E-N=-1.357407827914D+04  KE= 3.413225808563D+03
  Exact polarizability:     339.527      44.548     468.564       0.188       0.316     284.352
 Approx polarizability:     421.414      59.730     506.909       0.470       0.601     356.253
 D2PCM: PCM CHGder 2nd derivatives, FixD1E=F FixD2E=F DoIter=F DoCFld=F I1PDM=0
 Calling FoFJK, ICntrl=    100127 FMM=F ISym2X=0 I1Cent= 0 IOpClX= 0 NMat=1 NMatS=1 NMatT=0.
 Full mass-weighted force constant matrix:
 Low frequencies ---  -19.3195   -9.8510   -0.0054    0.0023    0.0050    2.5141
 Low frequencies ---   18.6230   22.6686   34.8231
 Diagonal vibrational polarizability:
       21.9274956      65.9415125      37.9299503
 Harmonic frequencies (cm**-1), IR intensities (KM/Mole), Raman scattering
 activities (A**4/AMU), depolarization ratios for plane and unpolarized
 incident light, reduced masses (AMU), force constants (mDyne/A),
 and normal coordinates:
                      1                      2                      3
                      A                      A                      A
 Frequencies --      5.6341                21.9733                34.6296
 Red. masses --      5.2662                 3.5999                 3.5748
 Frc consts  --      0.0001                 0.0010                 0.0025
 IR Inten    --      0.0217                 0.0851                 0.0636
  Atom  AN      X      Y      Z        X      Y      Z        X      Y      Z
     1  26     0.00   0.01   0.01     0.00   0.00  -0.02    -0.00   0.00   0.02
     2   6     0.06   0.06   0.11     0.04   0.01   0.04     0.13  -0.15   0.06
     3   6     0.04   0.04   0.12     0.02   0.00   0.00     0.08  -0.09  -0.17
     4   6    -0.02  -0.03   0.12    -0.03   0.00   0.01    -0.07   0.09  -0.17
     5   6    -0.04  -0.06   0.12    -0.04   0.00   0.04    -0.12   0.14   0.06
     6   6     0.00  -0.00   0.11     0.00   0.01   0.06     0.00  -0.01   0.20
     7   1    -0.04  -0.06   0.12    -0.05  -0.00  -0.02    -0.14   0.17  -0.31
     8   1    -0.09  -0.11   0.11    -0.08   0.00   0.05    -0.23   0.27   0.11
     9   1     0.00  -0.01   0.10     0.00   0.01   0.08    -0.00  -0.01   0.37
    10   1     0.10   0.11   0.11     0.08   0.01   0.05     0.24  -0.28   0.11
    11   1     0.07   0.07   0.12     0.04   0.00  -0.02     0.15  -0.17  -0.31
    12   6     0.05   0.07  -0.11     0.04   0.00  -0.05    -0.03   0.00   0.04
    13   6     0.03   0.05  -0.10     0.03   0.00  -0.08    -0.02   0.01   0.06
    14   6    -0.03  -0.02  -0.10    -0.02  -0.01  -0.08     0.01   0.00   0.06
    15   6    -0.06  -0.04  -0.10    -0.04  -0.01  -0.05     0.02   0.00   0.04
    16   6    -0.01   0.01  -0.11     0.00  -0.00  -0.04    -0.01   0.00   0.03
    17   6    -0.02   0.00  -0.12     0.00  -0.00  -0.01    -0.01   0.00  -0.01
    18   6     0.06   0.06  -0.13    -0.01   0.01   0.00     0.03  -0.01  -0.03
    19   1    -0.06  -0.05  -0.10    -0.05  -0.01  -0.10     0.03   0.01   0.07
    20   1     0.07   0.09  -0.10     0.05   0.00  -0.10    -0.03   0.01   0.07
    21   1    -0.11  -0.10  -0.10    -0.07  -0.01  -0.05     0.04   0.00   0.03
    22  27    -0.00  -0.01  -0.01    -0.00  -0.00   0.01    -0.00   0.00  -0.02
    23   6    -0.01  -0.13   0.10    -0.14   0.12   0.09    -0.00  -0.02  -0.00
    24   6     0.01  -0.08   0.17    -0.09   0.08  -0.13     0.00  -0.01   0.00
    25   6     0.03   0.05   0.17     0.08  -0.07  -0.13     0.01   0.01   0.00
    26   6     0.02   0.08   0.10     0.14  -0.12   0.08     0.01   0.01  -0.00
    27   6     0.00  -0.03   0.06    -0.00  -0.00   0.22     0.00  -0.01  -0.01
    28   1    -0.01  -0.04  -0.00    -0.00  -0.00   0.40    -0.00  -0.01  -0.01
    29   1    -0.02  -0.22   0.08    -0.27   0.23   0.14    -0.01  -0.03  -0.01
    30   1     0.01  -0.13   0.21    -0.17   0.15  -0.27     0.00  -0.02   0.01
    31   1     0.05   0.12   0.21     0.16  -0.14  -0.28     0.01   0.02   0.01
    32   1     0.04   0.17   0.08     0.27  -0.23   0.14     0.01   0.02  -0.00
    33   6    -0.09  -0.05  -0.13     0.01  -0.02   0.00    -0.04   0.01  -0.03
    34   6    -0.05  -0.02  -0.15     0.01  -0.01   0.02    -0.02   0.01  -0.06
    35   6     0.04   0.04  -0.15    -0.01   0.01   0.02     0.02  -0.00  -0.06
    36   1     0.13   0.11  -0.12    -0.02   0.02  -0.00     0.06  -0.02  -0.02
    37   1    -0.09  -0.05  -0.16     0.01  -0.02   0.03    -0.04   0.02  -0.09
    38   1     0.08   0.08  -0.15    -0.01   0.01   0.03     0.04  -0.01  -0.09
    39   1    -0.17  -0.11  -0.12     0.02  -0.03  -0.00    -0.06   0.02  -0.02
    40   1     0.10   0.13  -0.11     0.08   0.01  -0.05    -0.05   0.00   0.04
                      4                      5                      6
                      A                      A                      A
 Frequencies --     47.6501                73.4856               142.9688
 Red. masses --      5.7189                 6.9280                 3.8598
 Frc consts  --      0.0077                 0.0220                 0.0465
 IR Inten    --      0.4039                 0.6736                 1.3730
  Atom  AN      X      Y      Z        X      Y      Z        X      Y      Z
     1  26     0.01  -0.00   0.00    -0.05  -0.09  -0.00     0.00  -0.00   0.02
     2   6    -0.06   0.12   0.02     0.01  -0.18   0.01    -0.02  -0.01  -0.01
     3   6    -0.15   0.04   0.00     0.08  -0.11   0.01    -0.02  -0.01  -0.00
     4   6    -0.16   0.04   0.00     0.07  -0.12   0.01     0.01   0.01  -0.00
     5   6    -0.08   0.13   0.02    -0.00  -0.20   0.01     0.02   0.01  -0.01
     6   6    -0.02   0.18   0.02    -0.04  -0.23   0.01     0.00   0.00  -0.02
     7   1    -0.22  -0.01  -0.01     0.11  -0.08   0.01     0.02   0.01   0.00
     8   1    -0.07   0.15   0.02    -0.03  -0.22   0.01     0.05   0.03  -0.02
     9   1     0.05   0.25   0.03    -0.10  -0.29   0.01     0.01   0.01  -0.03
    10   1    -0.02   0.14   0.02    -0.00  -0.19   0.01    -0.05  -0.02  -0.01
    11   1    -0.19  -0.02  -0.01     0.12  -0.06   0.01    -0.03  -0.02   0.00
    12   6     0.11  -0.06  -0.01    -0.05  -0.07  -0.01     0.11  -0.08   0.04
    13   6     0.05  -0.13  -0.01    -0.06  -0.08  -0.01     0.07  -0.05  -0.13
    14   6     0.04  -0.13  -0.01    -0.07  -0.08  -0.01    -0.07   0.05  -0.13
    15   6     0.10  -0.07  -0.01    -0.06  -0.07  -0.01    -0.11   0.08   0.04
    16   6     0.14  -0.03  -0.01    -0.04  -0.05  -0.01    -0.00  -0.00   0.14
    17   6     0.14  -0.04  -0.01     0.04   0.03  -0.01    -0.00  -0.00   0.14
    18   6     0.11  -0.07  -0.01     0.07   0.06  -0.01     0.14  -0.05   0.04
    19   1     0.00  -0.17  -0.00    -0.08  -0.09  -0.01    -0.13   0.10  -0.23
    20   1     0.01  -0.16  -0.00    -0.07  -0.09  -0.01     0.14  -0.10  -0.23
    21   1     0.11  -0.06  -0.01    -0.06  -0.06  -0.01    -0.22   0.15   0.09
    22  27     0.01  -0.01  -0.00     0.05   0.09  -0.00    -0.00   0.00   0.04
    23   6    -0.07   0.09   0.01    -0.02   0.19   0.01     0.04   0.05  -0.02
    24   6    -0.15   0.01   0.02    -0.09   0.11   0.01     0.03   0.03  -0.02
    25   6    -0.16   0.03   0.02    -0.09   0.12   0.01    -0.03  -0.03  -0.02
    26   6    -0.08   0.13   0.01    -0.01   0.21   0.01    -0.04  -0.04  -0.03
    27   6    -0.02   0.16  -0.00     0.03   0.25   0.01    -0.00   0.00  -0.03
    28   1     0.05   0.23  -0.01     0.11   0.32   0.01    -0.00  -0.00  -0.03
    29   1    -0.04   0.09   0.00     0.00   0.20   0.01     0.09   0.09  -0.02
    30   1    -0.20  -0.06   0.03    -0.14   0.05   0.01     0.06   0.06  -0.02
    31   1    -0.21  -0.02   0.03    -0.13   0.07   0.01    -0.05  -0.05  -0.02
    32   1    -0.06   0.16   0.00     0.02   0.23   0.01    -0.09  -0.09  -0.02
    33   6     0.10  -0.08  -0.01     0.06   0.06  -0.01    -0.14   0.06   0.04
    34   6     0.04  -0.14  -0.02     0.07   0.07  -0.01    -0.09   0.04  -0.13
    35   6     0.05  -0.13  -0.02     0.08   0.07  -0.01     0.09  -0.03  -0.13
    36   1     0.13  -0.05  -0.01     0.07   0.06  -0.01     0.27  -0.10   0.09
    37   1    -0.00  -0.18  -0.02     0.08   0.08  -0.01    -0.17   0.07  -0.24
    38   1     0.02  -0.16  -0.02     0.09   0.08  -0.02     0.17  -0.06  -0.24
    39   1     0.10  -0.07  -0.01     0.05   0.05  -0.01    -0.28   0.10   0.09
    40   1     0.13  -0.04  -0.01    -0.05  -0.06  -0.01     0.22  -0.15   0.08
                      7                      8                      9
                      A                      A                      A
 Frequencies --    155.8223               160.3080               178.1571
 Red. masses --      4.3398                 4.1971                 4.9625
 Frc consts  --      0.0621                 0.0635                 0.0928
 IR Inten    --      0.6899                 3.9753                19.6072
  Atom  AN      X      Y      Z        X      Y      Z        X      Y      Z
     1  26    -0.00   0.00  -0.04    -0.00   0.00   0.12    -0.06   0.06   0.00
     2   6     0.03   0.03   0.01    -0.12  -0.13  -0.05    -0.01  -0.05  -0.00
     3   6     0.02   0.02   0.01    -0.07  -0.08  -0.05     0.09   0.05  -0.00
     4   6    -0.02  -0.02   0.01     0.08   0.08  -0.06     0.09   0.06  -0.00
     5   6    -0.04  -0.03   0.02     0.12   0.12  -0.06    -0.01  -0.05   0.00
     6   6    -0.00  -0.00   0.02    -0.00  -0.00  -0.05    -0.07  -0.11   0.00
     7   1    -0.04  -0.04   0.01     0.15   0.16  -0.05     0.17   0.14  -0.00
     8   1    -0.07  -0.06   0.02     0.24   0.25  -0.05    -0.03  -0.07   0.00
     9   1    -0.00  -0.00   0.02    -0.00  -0.01  -0.05    -0.16  -0.20   0.00
    10   1     0.07   0.06   0.01    -0.25  -0.26  -0.04    -0.04  -0.08   0.00
    11   1     0.04   0.04   0.01    -0.15  -0.16  -0.05     0.16   0.13  -0.00
    12   6    -0.07   0.02  -0.02     0.10   0.14  -0.06     0.08  -0.02  -0.00
    13   6    -0.05   0.02   0.06     0.06   0.09  -0.03    -0.04  -0.13   0.00
    14   6     0.04  -0.01   0.06    -0.07  -0.09  -0.02    -0.04  -0.13  -0.00
    15   6     0.07  -0.02  -0.02    -0.11  -0.13  -0.05     0.07  -0.02  -0.00
    16   6    -0.00  -0.00  -0.07    -0.00  -0.00  -0.07     0.14   0.05  -0.00
    17   6    -0.00  -0.00  -0.08    -0.00  -0.00  -0.06     0.14   0.05  -0.00
    18   6     0.09   0.14  -0.05    -0.01   0.05  -0.03     0.08   0.00  -0.00
    19   1     0.09  -0.02   0.11    -0.14  -0.17   0.00    -0.14  -0.22   0.00
    20   1    -0.09   0.03   0.11     0.13   0.17  -0.01    -0.13  -0.21   0.00
    21   1     0.14  -0.04  -0.04    -0.22  -0.27  -0.05     0.10   0.01  -0.00
    22  27     0.00  -0.01   0.12     0.00  -0.00   0.02    -0.08   0.08   0.00
    23   6     0.11   0.13  -0.05     0.02   0.03  -0.01    -0.01  -0.04  -0.00
    24   6     0.07   0.08  -0.05     0.01   0.01  -0.01     0.11   0.08  -0.00
    25   6    -0.08  -0.08  -0.06    -0.02  -0.01  -0.01     0.11   0.08   0.00
    26   6    -0.11  -0.12  -0.05    -0.02  -0.02  -0.01    -0.01  -0.05  -0.00
    27   6     0.00   0.01  -0.05     0.00   0.01  -0.01    -0.08  -0.13  -0.00
    28   1     0.01   0.01  -0.04     0.01   0.01  -0.00    -0.19  -0.24  -0.01
    29   1     0.23   0.26  -0.04     0.04   0.05  -0.01    -0.04  -0.07  -0.00
    30   1     0.13   0.15  -0.05     0.01   0.02  -0.01     0.20   0.18   0.00
    31   1    -0.15  -0.16  -0.05    -0.03  -0.03  -0.01     0.19   0.18   0.00
    32   1    -0.22  -0.25  -0.05    -0.03  -0.04  -0.01    -0.05  -0.08  -0.00
    33   6    -0.09  -0.14  -0.06     0.00  -0.06  -0.03     0.08  -0.01  -0.00
    34   6    -0.05  -0.08  -0.02     0.01  -0.03   0.02    -0.04  -0.13  -0.00
    35   6     0.06   0.09  -0.02    -0.00   0.04   0.02    -0.04  -0.13  -0.00
    36   1     0.18   0.27  -0.05    -0.01   0.10  -0.04     0.11   0.04   0.00
    37   1    -0.11  -0.17   0.01     0.01  -0.06   0.06    -0.14  -0.23  -0.00
    38   1     0.12   0.18   0.02    -0.00   0.07   0.06    -0.13  -0.21  -0.00
    39   1    -0.20  -0.29  -0.06    -0.00  -0.12  -0.04     0.10   0.02  -0.00
    40   1    -0.14   0.05  -0.04     0.23   0.29  -0.06     0.11   0.01  -0.00
                     10                     11                     12
                      A                      A                      A
 Frequencies --    192.3007               299.7864               312.6308
 Red. masses --      6.1510                 5.0506                 5.1606
 Frc consts  --      0.1340                 0.2674                 0.2972
 IR Inten    --      1.6137                 0.8632                 1.2213
  Atom  AN      X      Y      Z        X      Y      Z        X      Y      Z
     1  26    -0.10   0.14  -0.00    -0.03   0.02  -0.00     0.01  -0.00   0.00
     2   6    -0.00  -0.01   0.00    -0.13  -0.12  -0.01    -0.04  -0.05  -0.00
     3   6     0.15   0.14   0.00    -0.11  -0.08  -0.00    -0.05  -0.06  -0.00
     4   6     0.15   0.14  -0.00    -0.11  -0.08   0.01    -0.05  -0.05   0.00
     5   6    -0.01  -0.01   0.00    -0.13  -0.12   0.01    -0.04  -0.05   0.00
     6   6    -0.10  -0.11   0.00    -0.14  -0.14   0.00    -0.03  -0.04   0.00
     7   1     0.25   0.26  -0.00    -0.13  -0.10   0.00    -0.06  -0.07   0.01
     8   1    -0.05  -0.05   0.00    -0.17  -0.15   0.01    -0.05  -0.06   0.00
     9   1    -0.23  -0.23   0.00    -0.20  -0.19   0.00    -0.04  -0.05   0.00
    10   1    -0.04  -0.04   0.00    -0.17  -0.15  -0.01    -0.05  -0.07   0.00
    11   1     0.26   0.26  -0.00    -0.13  -0.10   0.00    -0.07  -0.07   0.00
    12   6    -0.00   0.04   0.01     0.06   0.13  -0.00     0.08   0.03  -0.01
    13   6    -0.08  -0.02  -0.00     0.12   0.21  -0.01     0.04  -0.02  -0.00
    14   6    -0.08  -0.01  -0.00     0.12   0.22   0.00     0.04  -0.01  -0.00
    15   6    -0.01   0.06  -0.00     0.06   0.13   0.00     0.08   0.04   0.01
    16   6     0.03   0.06   0.01     0.05   0.07   0.00     0.10   0.07   0.00
    17   6     0.01  -0.02   0.01     0.06   0.02   0.00     0.09   0.11  -0.00
    18   6     0.01  -0.05  -0.00     0.04  -0.04  -0.01     0.09   0.14  -0.00
    19   1    -0.15  -0.07  -0.00     0.20   0.29   0.01     0.02  -0.02  -0.01
    20   1    -0.14  -0.09  -0.01     0.20   0.28  -0.02     0.02  -0.03   0.00
    21   1     0.00   0.08   0.00     0.08   0.16   0.00     0.11   0.06   0.01
    22  27     0.08  -0.12  -0.00     0.02  -0.01  -0.00    -0.01   0.01   0.00
    23   6     0.00  -0.01   0.00     0.03   0.02  -0.00    -0.13  -0.13   0.01
    24   6    -0.12  -0.13  -0.00     0.02   0.01  -0.00    -0.12  -0.11   0.00
    25   6    -0.12  -0.13  -0.00     0.02   0.01   0.00    -0.12  -0.11  -0.01
    26   6     0.01  -0.00   0.00     0.03   0.02   0.00    -0.13  -0.13  -0.01
    27   6     0.08   0.08   0.00     0.04   0.03  -0.00    -0.14  -0.14  -0.00
    28   1     0.19   0.19   0.00     0.06   0.05  -0.00    -0.19  -0.20  -0.01
    29   1     0.04   0.02   0.00     0.04   0.03  -0.00    -0.18  -0.18   0.00
    30   1    -0.20  -0.23  -0.00     0.02   0.01  -0.00    -0.15  -0.14  -0.00
    31   1    -0.20  -0.23  -0.00     0.03   0.01  -0.00    -0.15  -0.14  -0.00
    32   1     0.04   0.03   0.00     0.05   0.03   0.00    -0.18  -0.17  -0.01
    33   6     0.01  -0.04   0.01     0.04  -0.04   0.01     0.10   0.13   0.00
    34   6     0.05  -0.00  -0.00    -0.02  -0.13  -0.00     0.11   0.17   0.01
    35   6     0.05  -0.01  -0.00    -0.02  -0.12   0.00     0.11   0.18  -0.00
    36   1     0.01  -0.07  -0.00     0.06  -0.04  -0.00     0.13   0.18  -0.00
    37   1     0.09   0.05  -0.01    -0.08  -0.17  -0.01     0.17   0.23   0.02
    38   1     0.09   0.03   0.00    -0.08  -0.17   0.01     0.17   0.24  -0.00
    39   1     0.01  -0.04   0.01     0.05  -0.05   0.00     0.13   0.17   0.00
    40   1     0.01   0.06   0.01     0.08   0.16  -0.00     0.11   0.04  -0.00
                     13                     14                     15
                      A                      A                      A
 Frequencies --    342.1971               376.9333               378.2785
 Red. masses --      3.8165                 4.2964                 4.7312
 Frc consts  --      0.2633                 0.3596                 0.3989
 IR Inten    --      0.0730                 2.2999                 8.8813
  Atom  AN      X      Y      Z        X      Y      Z        X      Y      Z
     1  26     0.00  -0.00   0.03    -0.02  -0.01   0.00    -0.02  -0.01  -0.00
     2   6    -0.06  -0.06   0.03    -0.08  -0.07   0.05     0.02   0.08  -0.02
     3   6    -0.04  -0.04   0.04    -0.03  -0.01   0.06     0.08   0.13  -0.02
     4   6     0.04   0.04   0.04     0.08   0.09   0.05     0.02   0.08  -0.03
     5   6     0.07   0.07   0.03     0.08   0.11   0.04    -0.07  -0.01  -0.02
     6   6     0.01   0.00   0.04    -0.02   0.01   0.06    -0.06  -0.01  -0.03
     7   1     0.07   0.06   0.05     0.14   0.14   0.06     0.04   0.11  -0.05
     8   1     0.11   0.12   0.03     0.13   0.18   0.05    -0.10  -0.02  -0.02
     9   1     0.01   0.01   0.05    -0.02   0.00   0.08    -0.09  -0.03  -0.04
    10   1    -0.10  -0.11   0.04    -0.13  -0.12   0.05     0.04   0.13  -0.03
    11   1    -0.07  -0.06   0.05    -0.05  -0.01   0.07     0.14   0.19  -0.03
    12   6    -0.05  -0.16   0.05    -0.15  -0.11  -0.04    -0.05  -0.03   0.04
    13   6    -0.02  -0.11  -0.07    -0.03   0.01  -0.06     0.09   0.14   0.02
    14   6     0.01   0.10  -0.08     0.07   0.12  -0.06     0.04   0.07   0.03
    15   6     0.04   0.16   0.04     0.02   0.05  -0.06    -0.13  -0.12   0.01
    16   6    -0.00   0.00   0.06    -0.07  -0.06  -0.06    -0.12  -0.14   0.03
    17   6    -0.00   0.00  -0.07     0.01  -0.04  -0.07    -0.01  -0.11   0.04
    18   6     0.04   0.16  -0.04    -0.02  -0.10  -0.07     0.15  -0.01   0.03
    19   1     0.01   0.18  -0.16     0.14   0.20  -0.06     0.12   0.12   0.06
    20   1    -0.02  -0.19  -0.16    -0.01  -0.00  -0.09     0.20   0.23   0.01
    21   1     0.04   0.28   0.07     0.06   0.08  -0.06    -0.19  -0.16   0.01
    22  27     0.00  -0.00  -0.03     0.01   0.00  -0.00     0.02   0.00   0.00
    23   6    -0.05  -0.06  -0.03     0.04   0.09   0.06    -0.14  -0.07  -0.03
    24   6    -0.03  -0.03  -0.04     0.06   0.09   0.06    -0.02   0.06  -0.04
    25   6     0.04   0.03  -0.03    -0.06  -0.02   0.06     0.04   0.12  -0.03
    26   6     0.06   0.06  -0.03    -0.13  -0.11   0.05    -0.04   0.05  -0.04
    27   6     0.01   0.00  -0.04    -0.07  -0.04   0.06    -0.14  -0.08  -0.04
    28   1     0.01   0.01  -0.05    -0.10  -0.08   0.08    -0.22  -0.16  -0.06
    29   1    -0.09  -0.11  -0.04     0.08   0.15   0.07    -0.22  -0.13  -0.03
    30   1    -0.07  -0.06  -0.04     0.12   0.15   0.07    -0.02   0.09  -0.05
    31   1     0.07   0.06  -0.04    -0.09  -0.04   0.08     0.11   0.20  -0.03
    32   1     0.11   0.11  -0.03    -0.22  -0.19   0.05    -0.05   0.07  -0.04
    33   6    -0.04  -0.16  -0.04     0.16   0.06  -0.05     0.04  -0.11   0.04
    34   6    -0.02  -0.11   0.08     0.11   0.03  -0.05     0.11  -0.05   0.04
    35   6     0.01   0.10   0.08     0.02  -0.08  -0.06     0.17   0.02   0.03
    36   1     0.04   0.30  -0.06    -0.08  -0.17  -0.07     0.22   0.00   0.05
    37   1    -0.02  -0.19   0.16     0.15   0.07  -0.07     0.12  -0.05   0.04
    38   1     0.00   0.18   0.17    -0.02  -0.12  -0.07     0.22   0.07   0.04
    39   1    -0.05  -0.30  -0.07     0.27   0.13  -0.07     0.02  -0.17   0.03
    40   1    -0.05  -0.28   0.07    -0.23  -0.18  -0.04    -0.04  -0.03   0.04
                     16                     17                     18
                      A                      A                      A
 Frequencies --    382.4236               422.6456               423.7811
 Red. masses --      5.0900                 5.4322                 5.3383
 Frc consts  --      0.4386                 0.5717                 0.5649
 IR Inten    --      2.6450                 5.1658                 1.9328
  Atom  AN      X      Y      Z        X      Y      Z        X      Y      Z
     1  26     0.04   0.01  -0.00     0.01  -0.06  -0.01    -0.00   0.01  -0.07
     2   6    -0.12  -0.04   0.00    -0.07   0.03   0.00    -0.09  -0.11   0.06
     3   6    -0.00   0.08   0.01     0.05   0.13   0.02    -0.07  -0.07   0.07
     4   6     0.01   0.09   0.00     0.06   0.14  -0.01     0.06   0.04   0.07
     5   6    -0.09  -0.01   0.02    -0.05   0.05   0.01     0.10   0.10   0.06
     6   6    -0.16  -0.10   0.01    -0.11  -0.03   0.01     0.02   0.00   0.08
     7   1     0.05   0.14  -0.00     0.10   0.20  -0.02     0.09   0.05   0.09
     8   1    -0.14  -0.03   0.02    -0.06   0.08   0.02     0.14   0.15   0.06
     9   1    -0.25  -0.19   0.02    -0.13  -0.05   0.01     0.02   0.01   0.11
    10   1    -0.18  -0.07  -0.00    -0.09   0.05  -0.00    -0.12  -0.17   0.07
    11   1     0.02   0.11   0.02     0.08   0.18   0.03    -0.12  -0.10   0.09
    12   6     0.15  -0.07  -0.02    -0.04  -0.10  -0.01    -0.07   0.04  -0.12
    13   6     0.14  -0.09  -0.02     0.09   0.03  -0.01    -0.08   0.01  -0.00
    14   6     0.16  -0.07  -0.00     0.10   0.03   0.01     0.05  -0.02  -0.00
    15   6     0.17  -0.05   0.00    -0.03  -0.11  -0.01     0.09  -0.02  -0.12
    16   6     0.05  -0.06  -0.01    -0.06  -0.09  -0.01     0.01   0.01  -0.13
    17   6    -0.14  -0.13  -0.01     0.03   0.04   0.01    -0.01  -0.00   0.10
    18   6    -0.17  -0.07   0.01     0.06   0.08   0.02     0.03  -0.08   0.09
    19   1     0.15  -0.07  -0.01     0.18   0.08   0.02     0.10  -0.04   0.06
    20   1     0.12  -0.11  -0.01     0.16   0.10  -0.00    -0.14   0.01   0.07
    21   1     0.23  -0.06  -0.01    -0.02  -0.15  -0.02     0.19  -0.06  -0.15
    22  27    -0.03  -0.01  -0.00    -0.06   0.11   0.02     0.00  -0.01   0.12
    23   6     0.02   0.05   0.00     0.09  -0.06  -0.01    -0.11  -0.11  -0.08
    24   6     0.04   0.07   0.01    -0.07  -0.21   0.00    -0.07  -0.05  -0.09
    25   6     0.03   0.06   0.01    -0.05  -0.19  -0.03     0.08   0.09  -0.08
    26   6    -0.00   0.03   0.01     0.12  -0.03  -0.01     0.09   0.13  -0.07
    27   6    -0.01   0.02   0.01     0.17   0.06  -0.01    -0.01  -0.00  -0.09
    28   1    -0.01   0.03   0.01     0.23   0.11  -0.01    -0.02  -0.01  -0.13
    29   1     0.04   0.08   0.01     0.12  -0.09  -0.03    -0.16  -0.17  -0.08
    30   1     0.08   0.11   0.01    -0.13  -0.30   0.01    -0.11  -0.07  -0.12
    31   1     0.05   0.09   0.02    -0.10  -0.28  -0.05     0.13   0.12  -0.11
    32   1     0.00   0.04   0.01     0.15  -0.05   0.00     0.13   0.19  -0.08
    33   6    -0.15  -0.05  -0.03     0.04   0.09   0.00    -0.04   0.06   0.09
    34   6     0.02   0.16  -0.00    -0.07  -0.03  -0.01    -0.03   0.05  -0.03
    35   6     0.01   0.15  -0.00    -0.06  -0.03  -0.00     0.04  -0.04  -0.03
    36   1    -0.23  -0.11  -0.00     0.09   0.11   0.02     0.12  -0.13   0.12
    37   1     0.14   0.25   0.02    -0.16  -0.11  -0.01    -0.08   0.08  -0.11
    38   1     0.12   0.23  -0.03    -0.14  -0.11  -0.01     0.11  -0.06  -0.11
    39   1    -0.19  -0.07  -0.02     0.06   0.14   0.01    -0.13   0.11   0.12
    40   1     0.18  -0.10  -0.00    -0.06  -0.13  -0.01    -0.18   0.09  -0.15
                     19                     20                     21
                      A                      A                      A
 Frequencies --    468.4785               475.6769               489.8622
 Red. masses --      8.5699                 8.5391                 7.2772
 Frc consts  --      1.1082                 1.1384                 1.0289
 IR Inten    --    177.1808                78.7288                41.5199
  Atom  AN      X      Y      Z        X      Y      Z        X      Y      Z
     1  26    -0.06   0.14  -0.01     0.00   0.02   0.14     0.23   0.17  -0.00
     2   6     0.07  -0.05   0.01     0.09   0.09  -0.06    -0.10  -0.07  -0.02
     3   6    -0.06  -0.16  -0.01     0.06   0.04  -0.08    -0.08  -0.03  -0.01
     4   6    -0.05  -0.15   0.02    -0.07  -0.06  -0.07    -0.08  -0.02   0.01
     5   6     0.08  -0.04  -0.00    -0.08  -0.11  -0.06    -0.09  -0.07   0.02
     6   6     0.14   0.04   0.00     0.01  -0.00  -0.08    -0.10  -0.10   0.00
     7   1    -0.07  -0.20   0.04    -0.10  -0.06  -0.10    -0.19  -0.14   0.00
     8   1     0.10  -0.08  -0.01    -0.09  -0.13  -0.07    -0.21  -0.17   0.03
     9   1     0.13   0.04   0.01     0.00  -0.00  -0.13    -0.21  -0.21   0.00
    10   1     0.08  -0.10   0.02     0.09   0.11  -0.07    -0.21  -0.17  -0.02
    11   1    -0.08  -0.20  -0.03     0.07   0.02  -0.11    -0.19  -0.14   0.00
    12   6     0.01   0.01   0.02    -0.03  -0.09   0.04    -0.15  -0.09   0.03
    13   6    -0.01   0.02   0.00     0.01  -0.06  -0.05    -0.07  -0.05   0.01
    14   6    -0.00   0.02   0.00    -0.00   0.06  -0.06    -0.07  -0.05  -0.01
    15   6     0.01  -0.00  -0.03     0.02   0.08   0.03    -0.15  -0.10  -0.02
    16   6    -0.02  -0.06  -0.00    -0.00  -0.01   0.02    -0.09  -0.04   0.00
    17   6    -0.10  -0.24   0.01    -0.01  -0.02  -0.20    -0.02  -0.00   0.00
    18   6     0.05  -0.18   0.02    -0.16  -0.09  -0.17     0.03   0.03   0.00
    19   1    -0.03  -0.03   0.03    -0.06   0.08  -0.12    -0.16  -0.14   0.00
    20   1    -0.04  -0.03  -0.01     0.05  -0.09  -0.13    -0.15  -0.13   0.01
    21   1     0.01  -0.00  -0.03    -0.05   0.10   0.05    -0.30  -0.22  -0.01
    22  27    -0.13   0.13  -0.02    -0.02   0.00   0.19     0.05   0.03  -0.00
    23   6     0.09  -0.02  -0.00    -0.06  -0.09  -0.06    -0.02  -0.01   0.00
    24   6    -0.02  -0.11   0.02    -0.06  -0.05  -0.08    -0.01  -0.01   0.00
    25   6    -0.03  -0.12  -0.01     0.06   0.04  -0.08    -0.02  -0.01  -0.00
    26   6     0.07  -0.04   0.02     0.08   0.09  -0.06    -0.02  -0.02  -0.00
    27   6     0.12   0.05   0.01     0.01   0.01  -0.09    -0.02  -0.02   0.00
    28   1     0.13   0.05   0.01     0.02   0.01  -0.13    -0.04  -0.04   0.00
    29   1     0.11  -0.05  -0.01    -0.05  -0.09  -0.07    -0.04  -0.03   0.00
    30   1    -0.01  -0.13   0.04    -0.07  -0.04  -0.10    -0.04  -0.03   0.00
    31   1    -0.02  -0.14  -0.02     0.08   0.03  -0.11    -0.04  -0.03   0.00
    32   1     0.09  -0.07   0.03     0.07   0.09  -0.06    -0.04  -0.04  -0.00
    33   6     0.02  -0.19   0.01     0.17   0.07  -0.17     0.02   0.02   0.01
    34   6     0.22   0.03   0.03     0.11   0.07  -0.09    -0.03  -0.05  -0.00
    35   6     0.23   0.04  -0.01    -0.07  -0.06  -0.10    -0.03  -0.04   0.01
    36   1     0.08  -0.25   0.04    -0.25  -0.04  -0.21     0.04   0.02   0.00
    37   1     0.27   0.05   0.05     0.13   0.07  -0.07    -0.08  -0.09  -0.01
    38   1     0.29   0.06  -0.03    -0.08  -0.05  -0.08    -0.07  -0.08   0.01
    39   1     0.03  -0.26  -0.01     0.28   0.02  -0.21     0.03   0.03   0.00
    40   1     0.01   0.02   0.02     0.03  -0.13   0.06    -0.30  -0.22   0.02
                     22                     23                     24
                      A                      A                      A
 Frequencies --    509.2971               515.3657               526.3071
 Red. masses --      5.9170                 7.7736                 7.7610
 Frc consts  --      0.9043                 1.2165                 1.2666
 IR Inten    --      8.2991                22.2635                14.3373
  Atom  AN      X      Y      Z        X      Y      Z        X      Y      Z
     1  26    -0.00  -0.04   0.00    -0.13   0.14   0.00     0.00  -0.00   0.20
     2   6    -0.00   0.01  -0.00     0.09  -0.04   0.01     0.08   0.09  -0.06
     3   6     0.01   0.02   0.00    -0.03  -0.12  -0.01     0.06   0.04  -0.08
     4   6     0.01   0.02  -0.00    -0.03  -0.12   0.01    -0.06  -0.04  -0.07
     5   6    -0.00   0.01  -0.00     0.08  -0.04  -0.01    -0.08  -0.09  -0.06
     6   6    -0.01   0.00  -0.00     0.14   0.05  -0.00    -0.00  -0.00  -0.09
     7   1     0.02   0.03  -0.01     0.01  -0.11   0.04    -0.05   0.00  -0.11
     8   1     0.00   0.02   0.00     0.10  -0.08  -0.03    -0.03  -0.06  -0.06
     9   1    -0.00   0.01  -0.00     0.12   0.03  -0.00    -0.00  -0.00  -0.14
    10   1     0.01   0.03  -0.00     0.10  -0.08   0.02     0.03   0.06  -0.06
    11   1     0.02   0.03   0.00     0.01  -0.11  -0.04     0.05  -0.00  -0.11
    12   6     0.05   0.06  -0.01     0.03  -0.21  -0.00    -0.17  -0.04  -0.19
    13   6    -0.04  -0.02   0.00     0.24   0.00  -0.03    -0.14  -0.09  -0.08
    14   6    -0.03  -0.01  -0.00     0.24  -0.00   0.02     0.13   0.08  -0.09
    15   6     0.05   0.07   0.01     0.03  -0.21   0.00     0.17   0.05  -0.19
    16   6     0.01   0.02  -0.00    -0.07  -0.15  -0.00    -0.00   0.00  -0.22
    17   6    -0.06  -0.04  -0.00     0.02   0.05   0.00    -0.00  -0.00   0.14
    18   6    -0.14  -0.13   0.01    -0.04   0.11   0.02     0.10  -0.01   0.14
    19   1    -0.04  -0.00  -0.02     0.25  -0.02   0.04     0.15   0.06  -0.05
    20   1    -0.04  -0.02   0.01     0.25  -0.01  -0.05    -0.16  -0.07  -0.04
    21   1     0.08   0.11   0.01     0.08  -0.29  -0.03     0.23  -0.10  -0.24
    22  27     0.17   0.17   0.01     0.09  -0.00  -0.00     0.00  -0.00  -0.06
    23   6    -0.07  -0.07   0.01    -0.03  -0.00   0.01     0.02   0.02   0.01
    24   6    -0.07  -0.04   0.00    -0.01   0.01   0.00     0.01   0.01   0.02
    25   6    -0.07  -0.04  -0.01    -0.01   0.01   0.00    -0.01  -0.01   0.02
    26   6    -0.06  -0.07  -0.02    -0.03  -0.01  -0.01    -0.02  -0.02   0.01
    27   6    -0.06  -0.08  -0.00    -0.04  -0.03  -0.00    -0.00  -0.00   0.02
    28   1    -0.18  -0.20  -0.01    -0.06  -0.04  -0.00    -0.00  -0.00   0.03
    29   1    -0.18  -0.18   0.00    -0.06  -0.02   0.01     0.00   0.01   0.01
    30   1    -0.18  -0.16  -0.00    -0.05  -0.03  -0.01     0.01  -0.01   0.03
    31   1    -0.17  -0.16  -0.01    -0.06  -0.03   0.01    -0.00   0.01   0.03
    32   1    -0.18  -0.18  -0.01    -0.06  -0.02  -0.01     0.00  -0.01   0.01
    33   6    -0.13  -0.13  -0.02    -0.04   0.11  -0.02    -0.09   0.01   0.14
    34   6    -0.03  -0.05  -0.01    -0.17  -0.01  -0.02    -0.07  -0.01   0.03
    35   6    -0.04  -0.06   0.00    -0.16   0.00   0.02     0.07   0.01   0.03
    36   1    -0.31  -0.29  -0.01    -0.09   0.14   0.00     0.19  -0.09   0.19
    37   1    -0.11  -0.14  -0.00    -0.22  -0.06  -0.02    -0.11   0.02  -0.03
    38   1    -0.12  -0.15  -0.01    -0.21  -0.05   0.01     0.11  -0.02  -0.03
    39   1    -0.30  -0.30  -0.01    -0.09   0.15   0.00    -0.18   0.10   0.18
    40   1     0.09   0.12  -0.01     0.07  -0.30   0.03    -0.22   0.11  -0.24
                     25                     26                     27
                      A                      A                      A
 Frequencies --    593.1831               599.6850               604.5834
 Red. masses --      3.6843                 3.6566                 3.7329
 Frc consts  --      0.7638                 0.7748                 0.8039
 IR Inten    --      0.3626                 0.7634                 0.0210
  Atom  AN      X      Y      Z        X      Y      Z        X      Y      Z
     1  26    -0.00  -0.00  -0.00    -0.00  -0.00   0.00     0.00   0.00  -0.01
     2   6    -0.00   0.00   0.00    -0.00  -0.00   0.00     0.00  -0.00   0.00
     3   6    -0.00  -0.00   0.00     0.00   0.00   0.00    -0.01  -0.01   0.00
     4   6     0.00   0.00   0.00     0.00   0.00  -0.00     0.01   0.01   0.00
     5   6     0.00   0.00   0.00    -0.00  -0.00  -0.00    -0.01  -0.01   0.00
     6   6    -0.00  -0.00   0.00     0.01   0.01  -0.00     0.00   0.00  -0.00
     7   1     0.00  -0.00   0.00     0.00   0.00  -0.00     0.01   0.01   0.00
     8   1    -0.00   0.00   0.00    -0.01  -0.01  -0.00    -0.02  -0.01   0.00
     9   1    -0.00   0.00   0.00     0.01   0.01  -0.00     0.01   0.01   0.00
    10   1     0.00   0.00   0.00    -0.01  -0.01   0.00     0.01   0.00   0.00
    11   1     0.00   0.00   0.00     0.00   0.00   0.00    -0.01  -0.01   0.00
    12   6    -0.01  -0.01   0.01    -0.02  -0.03  -0.00     0.07   0.07   0.00
    13   6     0.02   0.02  -0.00     0.01   0.01  -0.00    -0.11  -0.12   0.01
    14   6    -0.02  -0.02  -0.00     0.01   0.01   0.00     0.11   0.12   0.00
    15   6     0.01   0.02   0.01    -0.02  -0.02  -0.00    -0.08  -0.08   0.00
    16   6     0.00   0.00   0.00     0.03   0.03  -0.00     0.00   0.00   0.01
    17   6    -0.00  -0.00  -0.02     0.04   0.05   0.00     0.01   0.01  -0.01
    18   6    -0.09  -0.11  -0.00    -0.03  -0.02  -0.01     0.06   0.06  -0.01
    19   1    -0.04  -0.03  -0.00     0.02   0.01   0.00     0.18   0.19  -0.01
    20   1     0.04   0.03  -0.00     0.02   0.01  -0.00    -0.17  -0.19  -0.00
    21   1     0.02   0.03   0.01    -0.04  -0.04   0.00    -0.13  -0.13   0.01
    22  27     0.00   0.00  -0.00    -0.00   0.00  -0.00    -0.00  -0.00   0.00
    23   6     0.09   0.08  -0.00    -0.16  -0.19  -0.00     0.08   0.08  -0.00
    24   6    -0.13  -0.14  -0.01     0.06   0.08  -0.01    -0.14  -0.14  -0.00
    25   6     0.13   0.14  -0.00     0.05   0.07   0.02     0.14   0.14   0.01
    26   6    -0.09  -0.08  -0.00    -0.16  -0.19  -0.00    -0.09  -0.09  -0.01
    27   6    -0.00  -0.00   0.02     0.20   0.22   0.00     0.00   0.00   0.01
    28   1    -0.00  -0.00   0.04     0.38   0.39   0.01     0.01   0.01   0.03
    29   1     0.16   0.14   0.00    -0.28  -0.34  -0.02     0.17   0.14  -0.00
    30   1    -0.23  -0.25  -0.02     0.10   0.15  -0.03    -0.24  -0.25  -0.01
    31   1     0.23   0.24  -0.01     0.09   0.14   0.04     0.25   0.26  -0.00
    32   1    -0.16  -0.13  -0.01    -0.27  -0.33   0.01    -0.17  -0.15  -0.01
    33   6     0.08   0.10   0.00    -0.02  -0.01   0.01    -0.06  -0.07  -0.01
    34   6    -0.15  -0.17   0.00     0.01  -0.00   0.01     0.10   0.11   0.01
    35   6     0.15   0.17   0.01     0.02   0.01  -0.01    -0.10  -0.11   0.00
    36   1    -0.15  -0.19  -0.01    -0.05  -0.04  -0.01     0.09   0.13  -0.01
    37   1    -0.26  -0.29   0.02     0.01   0.00   0.01     0.18   0.19   0.00
    38   1     0.27   0.29   0.03     0.02   0.02  -0.01    -0.18  -0.19  -0.01
    39   1     0.16   0.20   0.00    -0.04  -0.03   0.01    -0.11  -0.15  -0.01
    40   1    -0.02  -0.04   0.01    -0.04  -0.04  -0.00     0.12   0.13   0.00
                     28                     29                     30
                      A                      A                      A
 Frequencies --    606.5109               610.7569               610.7815
 Red. masses --      3.9941                 4.1795                 4.1990
 Frc consts  --      0.8656                 0.9186                 0.9229
 IR Inten    --      0.0833                 0.0573                 1.1491
  Atom  AN      X      Y      Z        X      Y      Z        X      Y      Z
     1  26     0.00   0.00  -0.01     0.00  -0.00  -0.00     0.00  -0.00   0.00
     2   6     0.01   0.00   0.00    -0.18  -0.18  -0.01    -0.15  -0.16  -0.00
     3   6    -0.01  -0.02   0.00     0.24   0.23   0.00     0.02   0.03   0.01
     4   6     0.02   0.02   0.00    -0.21  -0.20   0.01     0.12   0.12  -0.02
     5   6    -0.01  -0.01   0.00     0.10   0.09  -0.01    -0.21  -0.22   0.01
     6   6     0.00   0.00  -0.00     0.05   0.05   0.01     0.22   0.24  -0.01
     7   1     0.03   0.03   0.00    -0.34  -0.31  -0.01     0.17   0.21  -0.05
     8   1    -0.03  -0.02   0.00     0.18   0.11  -0.02    -0.32  -0.35   0.01
     9   1     0.01   0.01   0.00     0.08   0.08   0.06     0.35   0.37  -0.02
    10   1     0.02   0.01   0.00    -0.30  -0.26  -0.01    -0.21  -0.27   0.01
    11   1    -0.02  -0.02   0.01     0.38   0.37  -0.01     0.01   0.06   0.05
    12   6     0.12   0.12   0.01     0.01   0.00  -0.00    -0.03  -0.02  -0.00
    13   6    -0.16  -0.19   0.01    -0.01  -0.02   0.00     0.02   0.02  -0.00
    14   6     0.17   0.19   0.01     0.02   0.02   0.00    -0.00  -0.00   0.00
    15   6    -0.13  -0.12   0.01    -0.02  -0.01   0.00    -0.02  -0.01   0.00
    16   6     0.00   0.00   0.03     0.01   0.01  -0.00     0.03   0.03  -0.00
    17   6     0.00   0.00  -0.01     0.01   0.01  -0.00     0.04   0.04   0.00
    18   6    -0.06  -0.06  -0.01    -0.01  -0.01  -0.00    -0.02  -0.03  -0.00
    19   1     0.27   0.30  -0.02     0.02   0.03   0.00     0.00  -0.00   0.01
    20   1    -0.27  -0.30  -0.01    -0.02  -0.02  -0.00     0.03   0.03  -0.00
    21   1    -0.19  -0.19   0.02    -0.02  -0.02  -0.00    -0.04  -0.03   0.00
    22  27    -0.00  -0.00   0.00    -0.00  -0.00   0.00    -0.00  -0.00  -0.00
    23   6    -0.05  -0.05   0.00     0.00   0.00  -0.00     0.01   0.01  -0.00
    24   6     0.08   0.08  -0.00    -0.00  -0.00  -0.00    -0.00  -0.00  -0.00
    25   6    -0.08  -0.08  -0.01    -0.00  -0.00  -0.00    -0.01  -0.01  -0.00
    26   6     0.05   0.05   0.00     0.00   0.00   0.00     0.01   0.01   0.00
    27   6    -0.00  -0.00  -0.00    -0.00  -0.00  -0.00    -0.01  -0.01  -0.00
    28   1    -0.00  -0.00  -0.02    -0.01  -0.01  -0.00    -0.02  -0.03  -0.00
    29   1    -0.09  -0.08   0.00     0.00   0.00   0.00     0.02   0.02   0.00
    30   1     0.14   0.14   0.01    -0.00  -0.00   0.00    -0.00  -0.00   0.00
    31   1    -0.14  -0.15  -0.00    -0.00  -0.00  -0.00    -0.01  -0.01  -0.00
    32   1     0.10   0.09   0.01     0.00   0.01   0.00     0.02   0.02   0.00
    33   6     0.06   0.06  -0.01    -0.00  -0.00   0.00    -0.02  -0.02   0.00
    34   6    -0.08  -0.10  -0.01     0.00  -0.00   0.00     0.01   0.01   0.00
    35   6     0.08   0.10  -0.00     0.01   0.00  -0.00     0.01   0.01  -0.00
    36   1    -0.10  -0.10  -0.02    -0.01  -0.01  -0.00    -0.04  -0.05  -0.00
    37   1    -0.15  -0.18   0.01     0.00  -0.00   0.00     0.02   0.01   0.00
    38   1     0.15   0.18   0.02     0.01   0.01  -0.00     0.02   0.01  -0.00
    39   1     0.10   0.09  -0.01    -0.01  -0.01   0.00    -0.04  -0.05   0.00
    40   1     0.18   0.19   0.01     0.00   0.01  -0.00    -0.05  -0.04  -0.00
                     31                     32                     33
                      A                      A                      A
 Frequencies --    621.5638               701.5238               818.7924
 Red. masses --      5.2228                 6.1209                 1.2438
 Frc consts  --      1.1888                 1.7748                 0.4913
 IR Inten    --      8.2823                25.1969                 0.8033
  Atom  AN      X      Y      Z        X      Y      Z        X      Y      Z
     1  26    -0.01  -0.00   0.00    -0.02  -0.02   0.00     0.00   0.00  -0.01
     2   6     0.04   0.04   0.00     0.00  -0.00   0.01    -0.02  -0.03  -0.01
     3   6    -0.01  -0.02  -0.00    -0.00  -0.00   0.00    -0.01  -0.02   0.01
     4   6    -0.02  -0.02   0.00    -0.00  -0.00  -0.00     0.01   0.02   0.01
     5   6     0.04   0.04  -0.01     0.00  -0.00  -0.01     0.02   0.03  -0.00
     6   6    -0.05  -0.06   0.00     0.01   0.01  -0.00     0.00   0.00   0.00
     7   1    -0.01  -0.02   0.01     0.04   0.04   0.00    -0.10  -0.11   0.01
     8   1     0.06   0.07  -0.00     0.02   0.01  -0.01    -0.19  -0.19  -0.01
     9   1    -0.07  -0.07   0.00     0.02   0.01  -0.00    -0.02  -0.02   0.02
    10   1     0.06   0.07   0.00     0.01   0.01   0.01     0.16   0.15  -0.02
    11   1    -0.01  -0.02  -0.01     0.04   0.04  -0.01     0.09   0.10   0.01
    12   6    -0.16  -0.14   0.00    -0.07  -0.06   0.01    -0.08  -0.06   0.02
    13   6     0.06   0.06  -0.01     0.03   0.02  -0.01    -0.04  -0.02  -0.00
    14   6     0.05   0.05   0.01     0.03   0.02   0.01     0.02   0.01  -0.00
    15   6    -0.14  -0.13  -0.01    -0.09  -0.07  -0.00     0.05   0.04   0.01
    16   6     0.22   0.20  -0.01     0.34   0.31  -0.01     0.01   0.00   0.00
    17   6     0.23   0.22   0.01    -0.29  -0.33  -0.01     0.00  -0.01  -0.00
    18   6    -0.12  -0.13  -0.00     0.07   0.07   0.02    -0.00  -0.00   0.01
    19   1     0.08   0.05   0.03     0.05   0.03   0.02    -0.11  -0.12   0.01
    20   1     0.09   0.06  -0.03     0.04   0.01  -0.03     0.24   0.23  -0.01
    21   1    -0.25  -0.22   0.01    -0.26  -0.19   0.02    -0.33  -0.31   0.03
    22  27    -0.02  -0.00  -0.00     0.03   0.01   0.00    -0.00  -0.00  -0.00
    23   6     0.04   0.04  -0.01    -0.01  -0.00   0.01    -0.00  -0.00   0.00
    24   6    -0.01  -0.01  -0.00     0.00   0.00   0.00     0.00  -0.00  -0.00
    25   6    -0.02  -0.02   0.00     0.00   0.01  -0.00    -0.00  -0.00  -0.00
    26   6     0.05   0.04   0.01    -0.01  -0.00  -0.01    -0.00  -0.00  -0.00
    27   6    -0.04  -0.05  -0.00    -0.00   0.00  -0.00    -0.00   0.00   0.00
    28   1    -0.08  -0.09  -0.00    -0.02  -0.01  -0.00     0.01   0.01  -0.00
    29   1     0.08   0.08  -0.00    -0.05  -0.03   0.01     0.01   0.00   0.00
    30   1    -0.00  -0.01   0.01    -0.04  -0.04  -0.00     0.00   0.00  -0.00
    31   1    -0.01  -0.02  -0.01    -0.04  -0.04   0.00     0.00   0.01   0.00
    32   1     0.08   0.09   0.01    -0.05  -0.03  -0.01     0.01   0.01  -0.00
    33   6    -0.12  -0.13   0.00     0.06   0.06  -0.02     0.01   0.01  -0.01
    34   6     0.06   0.04   0.01    -0.05  -0.01  -0.01    -0.00   0.01  -0.00
    35   6     0.06   0.04  -0.01    -0.06  -0.01   0.01    -0.00   0.00   0.00
    36   1    -0.25  -0.25  -0.02     0.24   0.26   0.04     0.01   0.01   0.01
    37   1     0.11   0.07   0.03    -0.06  -0.01  -0.02    -0.03  -0.03   0.01
    38   1     0.11   0.07  -0.03    -0.07  -0.02   0.01    -0.00  -0.00  -0.00
    39   1    -0.26  -0.24   0.02     0.25   0.28  -0.02    -0.07  -0.06  -0.00
    40   1    -0.27  -0.22  -0.01    -0.28  -0.23  -0.00     0.48   0.48   0.03
                     34                     35                     36
                      A                      A                      A
 Frequencies --    832.8690               835.2969               836.0337
 Red. masses --      1.5139                 5.4795                 2.4062
 Frc consts  --      0.6187                 2.2526                 0.9909
 IR Inten    --      4.6288                 0.2880                 2.4440
  Atom  AN      X      Y      Z        X      Y      Z        X      Y      Z
     1  26     0.00   0.00   0.00    -0.00  -0.00  -0.00    -0.00  -0.00   0.00
     2   6     0.02   0.02  -0.03    -0.01   0.02   0.05     0.03   0.03   0.06
     3   6     0.02   0.00  -0.01    -0.04   0.03  -0.03    -0.02   0.03   0.01
     4   6     0.01  -0.01   0.00     0.02  -0.01  -0.04    -0.03   0.03  -0.00
     5   6     0.01   0.00   0.04     0.03  -0.01  -0.01     0.02   0.03  -0.06
     6   6    -0.00   0.05   0.00     0.03  -0.02   0.02     0.08  -0.02  -0.00
     7   1    -0.02  -0.01  -0.03    -0.00  -0.08   0.01    -0.03  -0.05   0.07
     8   1    -0.03  -0.07   0.03    -0.10  -0.04   0.02    -0.27  -0.21  -0.05
     9   1    -0.22  -0.16  -0.01    -0.02  -0.06  -0.04    -0.21  -0.30   0.01
    10   1    -0.17  -0.22  -0.01    -0.04  -0.04   0.06    -0.30  -0.23   0.06
    11   1    -0.09  -0.08   0.02     0.00   0.06  -0.05    -0.05  -0.09  -0.06
    12   6    -0.02  -0.03   0.04     0.03  -0.03  -0.07    -0.01  -0.00  -0.09
    13   6    -0.05  -0.02   0.01     0.05  -0.07   0.05    -0.00  -0.06  -0.02
    14   6    -0.07  -0.02   0.00    -0.02   0.02   0.06     0.00  -0.07   0.01
    15   6    -0.05  -0.04  -0.05    -0.02   0.03   0.01    -0.01  -0.02   0.10
    16   6     0.05  -0.03  -0.00    -0.03   0.04  -0.03    -0.05   0.08   0.00
    17   6     0.04  -0.04   0.01    -0.04   0.03   0.11    -0.08   0.05  -0.02
    18   6    -0.01   0.00   0.06    -0.11   0.07   0.04     0.02  -0.00  -0.10
    19   1     0.36   0.34   0.03    -0.06   0.06  -0.02     0.29   0.29  -0.10
    20   1     0.30   0.25  -0.05     0.14   0.04   0.07     0.25   0.28   0.09
    21   1     0.35   0.37  -0.07     0.02  -0.07  -0.02     0.13   0.05   0.08
    22  27     0.00  -0.00  -0.00    -0.00   0.00   0.00    -0.00   0.00  -0.00
    23   6    -0.01   0.00   0.03    -0.09   0.10  -0.16     0.02  -0.01  -0.06
    24   6     0.01  -0.01   0.02    -0.16   0.13   0.16    -0.01   0.01  -0.05
    25   6     0.03  -0.02   0.00     0.11  -0.09   0.18    -0.06   0.05  -0.01
    26   6     0.00  -0.01  -0.05     0.10  -0.10  -0.07    -0.01   0.02   0.11
    27   6    -0.04   0.03  -0.01     0.04  -0.04  -0.12     0.07  -0.07   0.02
    28   1    -0.01   0.05   0.01     0.04  -0.05   0.21     0.07  -0.08  -0.04
    29   1     0.05  -0.01   0.02     0.04  -0.06  -0.24    -0.08   0.05  -0.03
    30   1    -0.01   0.02  -0.03    -0.15   0.17   0.15     0.05  -0.04   0.06
    31   1     0.01   0.01   0.04     0.16  -0.19   0.05    -0.01   0.03  -0.10
    32   1     0.04   0.01  -0.04    -0.11   0.11  -0.16    -0.05   0.01   0.10
    33   6     0.01   0.00  -0.05     0.11  -0.06   0.13    -0.02   0.02   0.07
    34   6    -0.01   0.02  -0.02     0.13  -0.13  -0.14     0.02  -0.02   0.04
    35   6    -0.03   0.03   0.00    -0.10   0.10  -0.16     0.05  -0.05   0.01
    36   1    -0.04   0.02   0.05     0.15  -0.00   0.12     0.01  -0.05  -0.10
    37   1    -0.02  -0.05   0.04     0.16  -0.16  -0.10    -0.04   0.05  -0.07
    38   1    -0.02  -0.02  -0.05    -0.16   0.18  -0.02     0.01  -0.01   0.09
    39   1    -0.08  -0.02  -0.03    -0.12  -0.05   0.19     0.05  -0.05   0.05
    40   1     0.17   0.22   0.03    -0.01  -0.01  -0.09     0.09  -0.00  -0.07
                     37                     38                     39
                      A                      A                      A
 Frequencies --    842.3434               842.3733               845.7819
 Red. masses --      2.2147                 1.7349                 4.0185
 Frc consts  --      0.9259                 0.7253                 1.6937
 IR Inten    --     36.1665                57.7449                 3.7877
  Atom  AN      X      Y      Z        X      Y      Z        X      Y      Z
     1  26     0.01   0.01  -0.00     0.01   0.01  -0.00    -0.00  -0.00  -0.00
     2   6     0.04  -0.06  -0.06    -0.06   0.01   0.05     0.00  -0.01  -0.19
     3   6     0.05  -0.10   0.10    -0.10   0.00  -0.07     0.11  -0.05  -0.03
     4   6    -0.12   0.02   0.10     0.01  -0.09  -0.07     0.10  -0.05   0.03
     5   6    -0.08   0.02  -0.07     0.01  -0.06   0.05    -0.00  -0.01   0.19
     6   6    -0.02  -0.01  -0.06    -0.02  -0.01   0.04    -0.17   0.14   0.00
     7   1     0.31   0.54   0.05     0.36   0.24  -0.04    -0.24  -0.18  -0.20
     8   1     0.29   0.19  -0.11     0.22   0.29   0.09     0.24  -0.01   0.14
     9   1     0.10   0.11   0.13     0.13   0.13  -0.10    -0.14   0.17  -0.00
    10   1     0.10   0.21  -0.12     0.25   0.17   0.07     0.18  -0.07  -0.14
    11   1     0.29   0.11   0.04     0.31   0.48  -0.05    -0.27  -0.20   0.21
    12   6    -0.04   0.02   0.03     0.01  -0.03  -0.03    -0.01  -0.02   0.03
    13   6    -0.06   0.04  -0.06     0.01  -0.06   0.04     0.00   0.02  -0.00
    14   6     0.03  -0.08  -0.06    -0.05   0.02   0.04     0.00   0.01  -0.00
    15   6     0.02  -0.04   0.04    -0.03   0.01  -0.02    -0.01  -0.02  -0.03
    16   6    -0.00   0.01   0.04    -0.00   0.01  -0.03     0.02  -0.00   0.00
    17   6    -0.01   0.00   0.01    -0.01   0.00  -0.01    -0.01  -0.01  -0.00
    18   6    -0.01   0.01  -0.00     0.01  -0.00  -0.01    -0.00   0.01  -0.01
    19   1     0.28   0.12  -0.04     0.06   0.16   0.00    -0.04  -0.07   0.04
    20   1     0.01   0.15  -0.01     0.24   0.13   0.02    -0.06  -0.08  -0.04
    21   1     0.04   0.09   0.06     0.11   0.06  -0.05     0.10   0.08  -0.04
    22  27    -0.00  -0.00  -0.00    -0.00  -0.00  -0.00     0.00   0.00  -0.00
    23   6    -0.02   0.02  -0.05     0.01  -0.01  -0.01     0.01   0.01  -0.17
    24   6    -0.03   0.03   0.02     0.01  -0.01  -0.03    -0.07   0.06  -0.03
    25   6     0.01  -0.01   0.03    -0.03   0.03  -0.02    -0.08   0.07   0.03
    26   6     0.01  -0.02   0.01    -0.01   0.01   0.04    -0.00   0.00   0.17
    27   6     0.02  -0.02  -0.02     0.02  -0.02   0.02     0.14  -0.14   0.00
    28   1     0.03  -0.02   0.04     0.03  -0.01  -0.03     0.18  -0.11  -0.01
    29   1    -0.00   0.00  -0.05    -0.02   0.03   0.01    -0.14   0.08  -0.12
    30   1    -0.01   0.03   0.04     0.03  -0.02   0.01     0.04  -0.03   0.17
    31   1     0.04  -0.03  -0.01    -0.01   0.03  -0.04     0.04  -0.01  -0.17
    32   1    -0.03   0.04  -0.01    -0.00   0.00   0.05    -0.13   0.07   0.13
    33   6     0.01   0.00   0.01    -0.00   0.01   0.00    -0.00   0.01   0.01
    34   6     0.01  -0.01  -0.01    -0.00   0.00   0.01    -0.00  -0.00   0.01
    35   6    -0.00   0.01  -0.01     0.01  -0.01   0.01     0.00  -0.00  -0.00
    36   1     0.00  -0.00   0.00    -0.01  -0.01  -0.02    -0.00   0.04  -0.02
    37   1    -0.01  -0.03  -0.01    -0.02  -0.00  -0.01    -0.01   0.00  -0.01
    38   1    -0.02   0.01   0.00    -0.00  -0.02   0.01    -0.00   0.00   0.01
    39   1    -0.03  -0.03   0.02    -0.01  -0.02   0.00    -0.01   0.02   0.02
    40   1     0.11   0.05   0.06     0.05   0.08  -0.05     0.11   0.09   0.04
                     40                     41                     42
                      A                      A                      A
 Frequencies --    850.1317               852.7879               855.3567
 Red. masses --      1.6015                 1.4475                 1.9442
 Frc consts  --      0.6819                 0.6202                 0.8381
 IR Inten    --     11.8420                 6.0602                16.8420
  Atom  AN      X      Y      Z        X      Y      Z        X      Y      Z
     1  26    -0.00   0.01  -0.01     0.00   0.00   0.01    -0.00   0.01   0.00
     2   6     0.00   0.01   0.09    -0.04  -0.07   0.01    -0.02  -0.03  -0.05
     3   6     0.01   0.08   0.01    -0.01  -0.03   0.03     0.05  -0.00   0.00
     4   6    -0.00   0.04  -0.02     0.00   0.07   0.02     0.04   0.01   0.01
     5   6    -0.04  -0.05  -0.07     0.03   0.06  -0.06    -0.02  -0.02   0.04
     6   6     0.02  -0.12   0.01     0.01  -0.04  -0.02    -0.08  -0.01  -0.00
     7   1    -0.10  -0.17   0.08    -0.26  -0.23   0.03    -0.21  -0.20  -0.05
     8   1     0.24   0.35  -0.04    -0.33  -0.33  -0.07     0.18   0.09   0.02
     9   1     0.47   0.31  -0.01     0.15   0.09   0.02     0.26   0.32   0.01
    10   1    -0.09  -0.01   0.07     0.37   0.45  -0.04     0.23   0.17  -0.05
    11   1    -0.30  -0.34  -0.07     0.18   0.11  -0.04    -0.17  -0.18   0.06
    12   6    -0.03  -0.03   0.03     0.03   0.01   0.01    -0.01  -0.02  -0.08
    13   6    -0.01   0.01  -0.01     0.01  -0.01   0.02     0.02  -0.05  -0.01
    14   6    -0.00   0.01  -0.00    -0.04   0.01   0.02     0.01  -0.04   0.02
    15   6    -0.01  -0.02  -0.02    -0.04  -0.02  -0.04    -0.02  -0.01   0.07
    16   6     0.02  -0.01   0.01     0.02  -0.02  -0.02    -0.04   0.06  -0.01
    17   6     0.01  -0.03  -0.00     0.02  -0.02   0.00    -0.05   0.05   0.00
    18   6    -0.00   0.00   0.02    -0.00   0.00   0.03    -0.01  -0.01  -0.07
    19   1     0.01  -0.02   0.04     0.08   0.12   0.02     0.13   0.16  -0.07
    20   1     0.01   0.01  -0.03     0.02  -0.05  -0.04     0.15   0.15   0.07
    21   1     0.11   0.11  -0.02     0.27   0.24  -0.07     0.16   0.07   0.04
    22  27     0.00  -0.00  -0.00     0.00  -0.00   0.00    -0.00  -0.00   0.00
    23   6    -0.00  -0.00  -0.04     0.00  -0.00  -0.03     0.02   0.01   0.08
    24   6    -0.02   0.01  -0.01    -0.01   0.01  -0.01     0.05  -0.02   0.01
    25   6    -0.02   0.01   0.00    -0.02   0.02  -0.00     0.04  -0.01  -0.02
    26   6    -0.01  -0.00   0.04    -0.00   0.01   0.03     0.02   0.02  -0.08
    27   6     0.03  -0.04   0.00     0.03  -0.02   0.00    -0.05   0.08   0.00
    28   1     0.09   0.02  -0.00     0.03  -0.02  -0.01    -0.25  -0.11  -0.01
    29   1     0.00   0.06  -0.02    -0.03   0.01  -0.01    -0.07  -0.18   0.05
    30   1     0.04   0.02   0.04     0.01  -0.02   0.03    -0.13  -0.12  -0.09
    31   1     0.04   0.03  -0.04    -0.01  -0.01  -0.04    -0.14  -0.12   0.08
    32   1     0.01   0.06   0.03    -0.04  -0.00   0.03    -0.06  -0.17  -0.05
    33   6     0.01   0.01  -0.02    -0.01  -0.01  -0.02    -0.00  -0.01   0.07
    34   6    -0.00   0.02  -0.00    -0.01   0.00  -0.01     0.01  -0.04   0.01
    35   6    -0.00   0.01   0.00    -0.01   0.01  -0.00     0.01  -0.04  -0.01
    36   1    -0.02   0.01   0.01    -0.02   0.01   0.02     0.11   0.02  -0.04
    37   1    -0.07  -0.07   0.02     0.03   0.02   0.02     0.11   0.13  -0.08
    38   1    -0.04  -0.04  -0.02     0.00  -0.01  -0.03     0.10   0.14   0.08
    39   1    -0.09  -0.06  -0.01     0.03   0.07  -0.01     0.10   0.03   0.05
    40   1     0.23   0.22   0.04    -0.15  -0.10  -0.01     0.11   0.03  -0.06
                     43                     44                     45
                      A                      A                      A
 Frequencies --    856.4098               857.2348               863.1708
 Red. masses --      1.5284                 2.8934                 4.1630
 Frc consts  --      0.6605                 1.2527                 1.8275
 IR Inten    --     10.2921                 4.8926                 0.2705
  Atom  AN      X      Y      Z        X      Y      Z        X      Y      Z
     1  26    -0.00   0.00   0.00     0.00  -0.00  -0.01    -0.00   0.00  -0.01
     2   6     0.01  -0.02  -0.04     0.07  -0.01  -0.03     0.04  -0.01  -0.03
     3   6     0.03  -0.03   0.02     0.06  -0.04   0.08     0.04  -0.03   0.05
     4   6    -0.00   0.02   0.03    -0.08   0.04   0.07    -0.04   0.03   0.05
     5   6    -0.01   0.01   0.01    -0.06   0.02  -0.06    -0.04   0.01  -0.03
     6   6    -0.03   0.01  -0.02     0.02  -0.00  -0.04    -0.00  -0.00  -0.03
     7   1    -0.06   0.01  -0.01     0.11   0.26   0.06     0.01   0.10   0.03
     8   1     0.05  -0.02  -0.02     0.13   0.07  -0.09     0.11   0.05  -0.05
     9   1     0.02   0.06   0.04    -0.07  -0.08   0.12     0.02   0.02   0.08
    10   1     0.05   0.05  -0.05    -0.25  -0.14  -0.07    -0.09  -0.04  -0.05
    11   1    -0.02  -0.06   0.04    -0.01  -0.17   0.03    -0.03  -0.13   0.03
    12   6     0.02  -0.02  -0.06     0.04  -0.06  -0.03     0.05  -0.06  -0.06
    13   6     0.05  -0.04   0.03     0.07  -0.08   0.11     0.07  -0.10   0.10
    14   6    -0.01   0.02   0.04    -0.07   0.11   0.10    -0.07   0.09   0.10
    15   6    -0.02   0.01   0.02    -0.04   0.07  -0.08    -0.05   0.06  -0.06
    16   6    -0.02   0.04  -0.02     0.01  -0.02  -0.06    -0.00  -0.00  -0.06
    17   6    -0.04   0.01   0.01     0.03  -0.01   0.04     0.00  -0.00  -0.09
    18   6     0.00   0.02  -0.01    -0.05   0.01   0.05     0.10  -0.04  -0.08
    19   1    -0.07   0.03  -0.03    -0.28  -0.04   0.07    -0.24   0.01   0.04
    20   1     0.03  -0.03   0.05     0.20  -0.05   0.02     0.28   0.03   0.03
    21   1     0.05  -0.02  -0.01    -0.07  -0.13  -0.11    -0.00  -0.10  -0.10
    22  27     0.00   0.00  -0.00    -0.00  -0.00  -0.00     0.00   0.00   0.00
    23   6    -0.02  -0.04   0.04     0.05  -0.02   0.03    -0.06   0.04  -0.08
    24   6     0.01  -0.05  -0.02     0.06  -0.02  -0.07    -0.08   0.07   0.10
    25   6    -0.03  -0.02  -0.03    -0.04   0.07  -0.06     0.08  -0.08   0.10
    26   6    -0.04  -0.02  -0.01    -0.02   0.05   0.06     0.05  -0.05  -0.07
    27   6    -0.06  -0.01   0.01     0.03   0.00   0.04    -0.00  -0.00  -0.06
    28   1     0.23   0.28  -0.03    -0.13  -0.16  -0.10     0.03   0.02   0.15
    29   1     0.25   0.25   0.07    -0.19  -0.09   0.06     0.08  -0.04  -0.13
    30   1     0.22   0.21  -0.03    -0.07  -0.23  -0.02    -0.04   0.18   0.06
    31   1     0.19   0.28   0.02    -0.17  -0.05  -0.05     0.09  -0.13   0.04
    32   1     0.27   0.22   0.00    -0.12  -0.19   0.10    -0.04   0.09  -0.13
    33   6     0.04   0.02   0.04     0.03  -0.03   0.01    -0.10   0.05  -0.08
    34   6     0.06   0.00  -0.02     0.03  -0.05  -0.06    -0.12   0.10   0.13
    35   6     0.02   0.03  -0.02    -0.07   0.03  -0.06     0.12  -0.10   0.13
    36   1    -0.09  -0.15  -0.01     0.15   0.12   0.09    -0.25  -0.13  -0.16
    37   1    -0.21  -0.24  -0.04     0.20   0.06   0.00    -0.16   0.17   0.04
    38   1    -0.24  -0.18   0.02     0.06   0.18  -0.03     0.13  -0.21   0.04
    39   1    -0.20  -0.22   0.05     0.00   0.08   0.04     0.25   0.12  -0.16
    40   1    -0.04  -0.04  -0.07     0.01   0.12  -0.08    -0.03   0.07  -0.10
                     46                     47                     48
                      A                      A                      A
 Frequencies --    873.9685               876.8469               880.5385
 Red. masses --      1.2957                 1.2536                 1.2765
 Frc consts  --      0.5831                 0.5679                 0.5831
 IR Inten    --     49.4488                90.6827                 9.5539
  Atom  AN      X      Y      Z        X      Y      Z        X      Y      Z
     1  26    -0.00   0.00  -0.00     0.00  -0.00   0.00     0.01  -0.01   0.00
     2   6     0.00  -0.00   0.00    -0.00  -0.00   0.00     0.00   0.01   0.00
     3   6     0.01   0.01  -0.00    -0.00  -0.00   0.00    -0.01  -0.01   0.00
     4   6     0.01   0.00   0.00    -0.00   0.00   0.00    -0.01  -0.01  -0.00
     5   6    -0.00  -0.01   0.00     0.00   0.00  -0.00     0.00   0.01  -0.00
     6   6    -0.01  -0.01   0.00     0.00   0.00  -0.00     0.02   0.01  -0.00
     7   1    -0.03  -0.04   0.00     0.00   0.01   0.00     0.07   0.08  -0.00
     8   1     0.05   0.04   0.00    -0.01  -0.01  -0.00    -0.05  -0.03   0.00
     9   1     0.05   0.05   0.00    -0.01  -0.01   0.00    -0.08  -0.08   0.00
    10   1     0.01  -0.01   0.00    -0.00   0.00  -0.00    -0.04  -0.02   0.00
    11   1    -0.06  -0.06   0.00     0.01   0.01  -0.00     0.07   0.08  -0.00
    12   6     0.01   0.02   0.01    -0.00  -0.01   0.00    -0.05  -0.04  -0.01
    13   6    -0.04  -0.02  -0.00     0.01   0.00   0.00     0.04   0.03  -0.01
    14   6    -0.01  -0.02  -0.01    -0.00   0.01   0.00     0.04   0.03   0.01
    15   6     0.03   0.02  -0.00    -0.01  -0.00  -0.01    -0.05  -0.04   0.01
    16   6     0.00  -0.02   0.01     0.00  -0.00  -0.00    -0.00   0.02  -0.00
    17   6     0.02   0.00   0.01     0.01   0.01  -0.01    -0.03   0.01   0.00
    18   6     0.01   0.03   0.02    -0.04  -0.06  -0.02     0.02   0.03  -0.03
    19   1     0.12   0.09   0.00    -0.02  -0.01   0.01    -0.24  -0.22   0.01
    20   1     0.19   0.20  -0.00    -0.03  -0.04  -0.00    -0.29  -0.27  -0.00
    21   1    -0.18  -0.16   0.01     0.05   0.06  -0.01     0.36   0.33  -0.02
    22  27     0.01   0.01   0.00     0.01   0.01  -0.00     0.00   0.00   0.00
    23   6    -0.02  -0.03   0.00     0.00   0.01  -0.00    -0.01  -0.02   0.01
    24   6    -0.02  -0.04  -0.01    -0.02  -0.02   0.00    -0.01  -0.02  -0.00
    25   6    -0.02  -0.01  -0.01    -0.04  -0.05   0.00     0.00  -0.00  -0.00
    26   6    -0.00   0.01   0.01    -0.03  -0.03  -0.00     0.01   0.01  -0.01
    27   6    -0.01  -0.01   0.00    -0.01   0.00  -0.00    -0.01   0.01  -0.00
    28   1     0.09   0.09  -0.02     0.03   0.04   0.02    -0.02  -0.01  -0.01
    29   1     0.20   0.22   0.02    -0.00  -0.01  -0.01     0.12   0.11   0.02
    30   1     0.21   0.22   0.01     0.14   0.16   0.02     0.10   0.12  -0.01
    31   1     0.09   0.11  -0.01     0.28   0.31  -0.00    -0.01  -0.01   0.01
    32   1     0.01  -0.00   0.01     0.21   0.22  -0.01    -0.08  -0.09  -0.00
    33   6    -0.05  -0.07  -0.00     0.01   0.02   0.00    -0.02  -0.02   0.03
    34   6    -0.03  -0.06  -0.02    -0.03  -0.01   0.02    -0.01  -0.04  -0.00
    35   6    -0.02   0.02  -0.02    -0.04  -0.07   0.01     0.01  -0.00  -0.01
    36   1    -0.14  -0.16   0.01     0.35   0.37   0.01    -0.13  -0.14  -0.04
    37   1     0.34   0.28  -0.00     0.15   0.19  -0.01     0.16   0.17  -0.04
    38   1    -0.02   0.03  -0.02     0.42   0.39   0.04    -0.04  -0.00   0.03
    39   1     0.38   0.42  -0.01    -0.05  -0.07   0.00     0.16   0.17   0.03
    40   1    -0.09  -0.09   0.01     0.03   0.04  -0.00     0.34   0.33   0.00
                     49                     50                     51
                      A                      A                      A
 Frequencies --    886.4953               892.3277               912.6904
 Red. masses --      1.2469                 1.2487                 1.2401
 Frc consts  --      0.5774                 0.5858                 0.6086
 IR Inten    --     12.6254                 0.8306                 0.3972
  Atom  AN      X      Y      Z        X      Y      Z        X      Y      Z
     1  26     0.00  -0.00  -0.00     0.00  -0.00  -0.00    -0.00   0.00   0.00
     2   6     0.00   0.00  -0.00     0.00   0.00   0.00     0.01   0.00  -0.00
     3   6    -0.00  -0.00   0.00    -0.00   0.00   0.00    -0.01  -0.01   0.00
     4   6    -0.00  -0.00  -0.00    -0.00  -0.00  -0.00     0.01   0.01   0.00
     5   6    -0.00   0.00   0.00    -0.00   0.00   0.00    -0.01  -0.00  -0.00
     6   6     0.00   0.00  -0.00     0.00   0.00   0.00    -0.00  -0.00  -0.00
     7   1     0.01   0.01  -0.00     0.01   0.01   0.00    -0.07  -0.08  -0.00
     8   1    -0.00   0.00   0.00    -0.00   0.00   0.00     0.04   0.03  -0.00
     9   1    -0.00  -0.00   0.00    -0.00  -0.01   0.00     0.00   0.01  -0.00
    10   1    -0.00  -0.00  -0.00    -0.01  -0.00   0.00    -0.03  -0.04   0.00
    11   1     0.00   0.01   0.00     0.00   0.00   0.00     0.07   0.07  -0.00
    12   6    -0.00  -0.00  -0.01    -0.01  -0.00   0.00    -0.01  -0.04  -0.01
    13   6     0.00  -0.00  -0.00    -0.00   0.00  -0.00     0.07   0.04   0.02
    14   6     0.00   0.00   0.00     0.01   0.00  -0.00    -0.08  -0.05   0.02
    15   6    -0.00  -0.00   0.00    -0.00  -0.01   0.00     0.01   0.04  -0.01
    16   6    -0.00   0.00  -0.00    -0.00   0.00   0.00     0.00  -0.00  -0.02
    17   6     0.00   0.01  -0.00    -0.00   0.00   0.00    -0.00  -0.00  -0.00
    18   6    -0.02  -0.02  -0.01     0.02   0.03  -0.00     0.01   0.01   0.00
    19   1    -0.02  -0.01  -0.00    -0.04  -0.04  -0.00     0.45   0.46  -0.01
    20   1    -0.01  -0.01   0.01    -0.01  -0.00   0.00    -0.41  -0.43  -0.00
    21   1     0.02   0.03   0.00     0.04   0.03   0.00    -0.22  -0.23  -0.01
    22  27    -0.00   0.01  -0.00    -0.00  -0.00   0.01    -0.00   0.00   0.00
    23   6    -0.02  -0.03   0.00     0.05   0.06  -0.00     0.00   0.00  -0.00
    24   6     0.04   0.04  -0.00     0.04   0.04  -0.00     0.00   0.00   0.00
    25   6     0.05   0.05   0.00    -0.03  -0.03  -0.01     0.00  -0.00   0.00
    26   6    -0.02  -0.02  -0.00    -0.05  -0.06  -0.01    -0.00  -0.00   0.00
    27   6    -0.06  -0.07  -0.00    -0.01  -0.01  -0.00    -0.00  -0.00  -0.00
    28   1     0.47   0.45   0.01     0.04   0.04  -0.01     0.01   0.01   0.00
    29   1     0.18   0.18   0.02    -0.37  -0.38  -0.03    -0.00  -0.01  -0.00
    30   1    -0.27  -0.31  -0.02    -0.24  -0.28  -0.02    -0.01  -0.02   0.00
    31   1    -0.30  -0.35   0.01     0.19   0.22  -0.01    -0.00  -0.01  -0.00
    32   1     0.14   0.14  -0.01     0.38   0.39  -0.02     0.01   0.01  -0.00
    33   6    -0.01  -0.01   0.01    -0.02  -0.03   0.00     0.01   0.01  -0.00
    34   6    -0.00  -0.01   0.01     0.00  -0.02  -0.01    -0.01  -0.01  -0.00
    35   6    -0.01  -0.02  -0.00     0.01   0.02  -0.01    -0.00  -0.00   0.00
    36   1     0.13   0.12   0.01    -0.16  -0.16  -0.02    -0.08  -0.08  -0.01
    37   1     0.06   0.06   0.00     0.07   0.06  -0.02     0.07   0.08  -0.00
    38   1     0.10   0.09   0.00    -0.13  -0.12  -0.02     0.03   0.02   0.00
    39   1     0.08   0.06  -0.00     0.19   0.19  -0.01    -0.03  -0.03  -0.00
    40   1     0.03   0.03  -0.00     0.05   0.04   0.00     0.15   0.18  -0.02
                     52                     53                     54
                      A                      A                      A
 Frequencies --    914.3827               916.7033               919.1435
 Red. masses --      1.2273                 1.2246                 1.2740
 Frc consts  --      0.6046                 0.6063                 0.6341
 IR Inten    --      0.0251                 0.6713                10.5685
  Atom  AN      X      Y      Z        X      Y      Z        X      Y      Z
     1  26    -0.00   0.00  -0.00     0.00   0.00  -0.00     0.00   0.00  -0.00
     2   6    -0.04  -0.01   0.01     0.04   0.05  -0.02    -0.00  -0.00   0.00
     3   6     0.04   0.06  -0.02    -0.01  -0.03  -0.01     0.00   0.00   0.00
     4   6    -0.04  -0.07  -0.02    -0.00  -0.02   0.01    -0.00   0.00  -0.00
     5   6     0.05   0.02   0.01     0.04   0.05   0.02    -0.00  -0.00  -0.00
     6   6    -0.01  -0.00   0.02    -0.08  -0.05  -0.00     0.01   0.01   0.00
     7   1     0.43   0.43  -0.01     0.09   0.11  -0.02    -0.00  -0.00  -0.00
     8   1    -0.28  -0.27   0.01    -0.30  -0.33   0.01     0.03   0.03   0.00
     9   1     0.04   0.04  -0.02     0.47   0.48  -0.01    -0.05  -0.05   0.00
    10   1     0.23   0.21   0.01    -0.34  -0.37   0.00     0.04   0.04  -0.00
    11   1    -0.41  -0.41   0.01     0.15   0.17   0.01    -0.02  -0.02   0.00
    12   6     0.00  -0.01  -0.00    -0.00  -0.00  -0.00    -0.01  -0.01  -0.02
    13   6     0.01   0.00   0.01    -0.00   0.00   0.00     0.02   0.00   0.00
    14   6    -0.01  -0.01   0.01    -0.00  -0.00  -0.00    -0.01  -0.01   0.01
    15   6     0.00   0.01  -0.00     0.00  -0.00   0.00    -0.00   0.01   0.02
    16   6     0.00  -0.00  -0.01    -0.00  -0.00   0.00    -0.01  -0.00  -0.00
    17   6    -0.00  -0.00  -0.00     0.00  -0.00  -0.00     0.01   0.02   0.00
    18   6     0.00   0.00   0.00    -0.01  -0.01   0.00    -0.06  -0.06   0.00
    19   1     0.07   0.07  -0.00    -0.00   0.00  -0.01     0.05   0.07  -0.03
    20   1    -0.06  -0.07  -0.00    -0.00   0.00   0.01    -0.09  -0.07   0.03
    21   1    -0.03  -0.04  -0.00     0.01   0.01   0.00    -0.02   0.00   0.02
    22  27    -0.00   0.00   0.00     0.00  -0.00  -0.00     0.01  -0.00  -0.00
    23   6    -0.00  -0.00  -0.00    -0.00   0.00   0.00    -0.00   0.00   0.00
    24   6     0.00   0.00   0.00    -0.00  -0.00  -0.00    -0.01  -0.01  -0.00
    25   6     0.00   0.00  -0.00    -0.00  -0.00   0.00    -0.01  -0.01   0.00
    26   6    -0.00  -0.00   0.00     0.00   0.00  -0.00     0.00   0.01  -0.00
    27   6    -0.00  -0.00  -0.00     0.00   0.00  -0.00    -0.00   0.00  -0.00
    28   1     0.00   0.00  -0.00    -0.00  -0.00  -0.00    -0.02  -0.02  -0.00
    29   1     0.00   0.00  -0.00     0.00   0.00   0.00    -0.02   0.01   0.01
    30   1    -0.00  -0.00   0.00     0.01   0.01   0.00     0.05   0.07  -0.00
    31   1    -0.00  -0.00  -0.00     0.00   0.01   0.00     0.04   0.05   0.01
    32   1     0.00   0.00   0.00    -0.00  -0.00  -0.00    -0.04  -0.02  -0.00
    33   6     0.00   0.00  -0.00    -0.01  -0.01  -0.00    -0.06  -0.06  -0.01
    34   6    -0.00  -0.00   0.00     0.00   0.01   0.00     0.04   0.05   0.01
    35   6    -0.00  -0.00   0.00     0.00   0.00  -0.00     0.03   0.04  -0.01
    36   1    -0.01  -0.01  -0.00     0.04   0.04   0.01     0.41   0.41   0.05
    37   1     0.01   0.01  -0.00    -0.03  -0.03   0.01    -0.28  -0.30   0.04
    38   1     0.01   0.01   0.00    -0.02  -0.02  -0.01    -0.22  -0.24  -0.04
    39   1    -0.01  -0.01   0.00     0.04   0.04  -0.00     0.37   0.38  -0.03
    40   1     0.02   0.03  -0.01     0.01   0.01  -0.00     0.08   0.09  -0.03
                     55                     56                     57
                      A                      A                      A
 Frequencies --    937.7213               950.0706               953.2077
 Red. masses --      2.9748                 1.2660                 1.2669
 Frc consts  --      1.5412                 0.6733                 0.6782
 IR Inten    --      2.3769                 0.0187                 0.2250
  Atom  AN      X      Y      Z        X      Y      Z        X      Y      Z
     1  26     0.00   0.01   0.00     0.00  -0.00  -0.00    -0.00  -0.00   0.00
     2   6     0.00  -0.00  -0.01    -0.00   0.00   0.00     0.00   0.00   0.00
     3   6     0.00  -0.00  -0.00    -0.00   0.00  -0.00    -0.00   0.00   0.00
     4   6     0.00  -0.00   0.00     0.00  -0.00  -0.00    -0.00   0.00  -0.00
     5   6     0.00  -0.00   0.01    -0.00  -0.00  -0.00     0.00   0.00  -0.00
     6   6    -0.01   0.01  -0.00     0.00  -0.00   0.00     0.00  -0.00   0.00
     7   1    -0.01  -0.00  -0.02    -0.00  -0.00   0.00     0.00   0.00   0.00
     8   1     0.03   0.00   0.00     0.00   0.00   0.00    -0.00  -0.00  -0.00
     9   1    -0.01   0.01  -0.00    -0.00  -0.00   0.00     0.00   0.00  -0.00
    10   1     0.03   0.01  -0.00    -0.00  -0.00  -0.00    -0.00  -0.00   0.00
    11   1    -0.01  -0.00   0.01     0.00   0.00   0.00     0.00   0.00  -0.00
    12   6    -0.04   0.02  -0.20    -0.00  -0.00   0.00     0.00  -0.00   0.01
    13   6     0.05  -0.03   0.00    -0.00   0.00  -0.00    -0.00   0.00  -0.00
    14   6     0.05  -0.03  -0.00     0.00  -0.00   0.00    -0.00   0.00   0.00
    15   6    -0.04   0.02   0.20     0.00   0.00  -0.00     0.00  -0.00  -0.01
    16   6    -0.04   0.03   0.00     0.00   0.00   0.00     0.00  -0.00   0.00
    17   6     0.05  -0.04   0.00    -0.00  -0.00   0.02    -0.00   0.00   0.00
    18   6     0.04  -0.02   0.19     0.02   0.04   0.00     0.00   0.00  -0.01
    19   1    -0.18   0.06  -0.31     0.01   0.00   0.00     0.01  -0.00   0.02
    20   1    -0.16   0.08   0.31    -0.01  -0.01   0.00     0.01  -0.00  -0.02
    21   1    -0.05   0.16   0.24     0.00  -0.01  -0.00     0.00  -0.01  -0.01
    22  27    -0.00  -0.00   0.00    -0.00  -0.00  -0.00    -0.00  -0.00  -0.00
    23   6     0.00   0.01  -0.02     0.03   0.02   0.00     0.04   0.05   0.01
    24   6    -0.01  -0.00   0.00    -0.03  -0.04  -0.01     0.00  -0.02   0.01
    25   6    -0.00   0.00  -0.00     0.03   0.04  -0.01    -0.02  -0.04  -0.01
    26   6     0.00   0.01   0.02    -0.02  -0.01  -0.00     0.05   0.07  -0.01
    27   6     0.01  -0.02  -0.00    -0.01  -0.01   0.01    -0.07  -0.06  -0.00
    28   1     0.09   0.05  -0.00     0.04   0.04   0.00     0.43   0.43   0.00
    29   1    -0.08  -0.04  -0.01    -0.16  -0.16  -0.01    -0.31  -0.30  -0.01
    30   1     0.04   0.02   0.04     0.23   0.25   0.01     0.06   0.05   0.02
    31   1     0.04   0.01  -0.04    -0.20  -0.22   0.00     0.19   0.20  -0.01
    32   1    -0.08  -0.04   0.01     0.10   0.11  -0.00    -0.40  -0.41   0.00
    33   6     0.04  -0.01  -0.19    -0.02  -0.04   0.01     0.00   0.00   0.01
    34   6    -0.05   0.02  -0.01     0.06   0.05  -0.01     0.00  -0.00  -0.00
    35   6    -0.05   0.02   0.01    -0.06  -0.05  -0.01     0.00  -0.00   0.00
    36   1     0.01  -0.14   0.22    -0.22  -0.21  -0.02    -0.02  -0.01  -0.02
    37   1     0.20  -0.02   0.28    -0.36  -0.36  -0.01    -0.02   0.01  -0.03
    38   1     0.19  -0.04  -0.28     0.38   0.38   0.01    -0.00   0.02   0.03
    39   1     0.03  -0.13  -0.22     0.17   0.17  -0.00    -0.02  -0.02   0.01
    40   1    -0.08   0.14  -0.24     0.02   0.02   0.00     0.00  -0.01   0.01
                     58                     59                     60
                      A                      A                      A
 Frequencies --    954.7542              1021.7993              1023.4304
 Red. masses --      1.2451                 1.4689                 1.4678
 Frc consts  --      0.6687                 0.9036                 0.9058
 IR Inten    --      0.0382                 5.2390                18.9811
  Atom  AN      X      Y      Z        X      Y      Z        X      Y      Z
     1  26    -0.00  -0.00  -0.00     0.00  -0.00   0.00     0.00   0.00   0.01
     2   6    -0.00  -0.00   0.00     0.03  -0.03   0.05     0.05  -0.03  -0.10
     3   6     0.00   0.00  -0.00    -0.03   0.04  -0.07    -0.05   0.06   0.00
     4   6    -0.00  -0.00   0.00    -0.03   0.04   0.07     0.05  -0.06  -0.00
     5   6     0.00   0.00  -0.00     0.02  -0.03  -0.05    -0.05   0.03  -0.10
     6   6    -0.00  -0.00  -0.00    -0.08   0.06   0.00     0.00  -0.00   0.06
     7   1     0.00   0.00   0.00     0.09  -0.08   0.32     0.25  -0.24   0.35
     8   1    -0.00  -0.00  -0.00     0.35  -0.35  -0.20    -0.17   0.16  -0.04
     9   1     0.00   0.00  -0.00    -0.08   0.07   0.01     0.01   0.01   0.59
    10   1     0.00   0.00   0.00     0.36  -0.35   0.20     0.16  -0.15  -0.05
    11   1    -0.00  -0.00  -0.00     0.08  -0.08  -0.30    -0.24   0.25   0.36
    12   6     0.00   0.00   0.00    -0.01   0.01  -0.01    -0.00   0.01   0.01
    13   6    -0.00  -0.00   0.00     0.02  -0.01   0.03     0.00  -0.00  -0.00
    14   6    -0.00   0.00   0.00     0.01  -0.01  -0.03    -0.01   0.00  -0.00
    15   6     0.00  -0.00  -0.00    -0.01   0.01   0.01     0.00  -0.01   0.01
    16   6     0.00  -0.00  -0.00     0.02  -0.03   0.00    -0.00   0.00  -0.00
    17   6    -0.00   0.00  -0.01     0.02  -0.02   0.00    -0.00   0.00  -0.00
    18   6    -0.01  -0.03  -0.00    -0.01   0.01  -0.02     0.00  -0.00   0.00
    19   1    -0.00  -0.00   0.00    -0.03   0.01  -0.09    -0.01   0.03  -0.03
    20   1     0.01   0.00  -0.01    -0.03   0.01   0.09     0.01  -0.03  -0.04
    21   1    -0.00   0.00  -0.00    -0.12   0.14   0.06     0.04  -0.02  -0.01
    22  27     0.00   0.00   0.00    -0.00   0.00   0.00     0.00  -0.00  -0.00
    23   6     0.05   0.03   0.00     0.00  -0.00  -0.00    -0.00  -0.00  -0.00
    24   6    -0.05  -0.06  -0.01    -0.00   0.00   0.00     0.00  -0.00  -0.00
    25   6     0.05   0.05  -0.01    -0.00   0.00  -0.00    -0.00  -0.00   0.00
    26   6    -0.03  -0.02  -0.00     0.00  -0.00   0.00     0.00   0.00  -0.00
    27   6    -0.01  -0.01   0.01    -0.00   0.00   0.00     0.00  -0.00   0.00
    28   1     0.06   0.06   0.02    -0.00   0.00   0.00     0.00  -0.00   0.00
    29   1    -0.25  -0.28  -0.02     0.01  -0.01  -0.01     0.00   0.00  -0.00
    30   1     0.35   0.39   0.02     0.00  -0.01   0.01     0.00  -0.00   0.00
    31   1    -0.30  -0.34  -0.00    -0.00  -0.01  -0.01    -0.00   0.00   0.00
    32   1     0.15   0.18  -0.01     0.01  -0.01   0.01    -0.00   0.00  -0.00
    33   6     0.01   0.02   0.00    -0.01   0.01   0.02    -0.00   0.00   0.00
    34   6    -0.03  -0.03   0.00     0.01  -0.01  -0.02     0.00   0.00   0.00
    35   6     0.03   0.03   0.01     0.01  -0.01   0.02    -0.00   0.00  -0.00
    36   1     0.14   0.13   0.01    -0.11   0.11  -0.07     0.01  -0.00   0.00
    37   1     0.23   0.23  -0.00    -0.03   0.02  -0.09     0.00  -0.00   0.00
    38   1    -0.25  -0.23  -0.00    -0.03   0.02   0.09    -0.00   0.00  -0.00
    39   1    -0.12  -0.12   0.01    -0.11   0.11   0.06    -0.00   0.00   0.00
    40   1    -0.01  -0.01   0.00    -0.12   0.13  -0.06    -0.04   0.01  -0.00
                     61                     62                     63
                      A                      A                      A
 Frequencies --   1027.2707              1030.6627              1032.9551
 Red. masses --      1.4731                 1.4633                 1.4594
 Frc consts  --      0.9159                 0.9158                 0.9175
 IR Inten    --     25.7273                15.0357                21.8412
  Atom  AN      X      Y      Z        X      Y      Z        X      Y      Z
     1  26    -0.01   0.01   0.00    -0.00   0.00  -0.00     0.00  -0.00  -0.00
     2   6    -0.01   0.01  -0.02    -0.00   0.00  -0.00     0.00  -0.00   0.00
     3   6     0.01  -0.02   0.03     0.00  -0.00   0.00    -0.00   0.00  -0.00
     4   6     0.01  -0.02  -0.03     0.00   0.00  -0.00    -0.00   0.00   0.00
     5   6    -0.01   0.01   0.02     0.00  -0.00   0.00     0.00  -0.00  -0.00
     6   6     0.04  -0.03   0.00     0.00  -0.00   0.00    -0.00   0.00   0.00
     7   1    -0.05   0.02  -0.14    -0.00   0.00  -0.00     0.00  -0.00   0.01
     8   1    -0.16   0.16   0.09    -0.00   0.00   0.00     0.01  -0.01  -0.01
     9   1     0.05  -0.02   0.00     0.00  -0.00   0.00    -0.00   0.00   0.00
    10   1    -0.16   0.16  -0.09    -0.00   0.00  -0.00     0.01  -0.01   0.01
    11   1    -0.04   0.03   0.14     0.00  -0.00   0.00     0.00  -0.00  -0.01
    12   6    -0.02   0.02  -0.02     0.00  -0.00   0.00     0.00  -0.00   0.00
    13   6     0.03  -0.02   0.05    -0.00   0.00   0.00    -0.01   0.00  -0.01
    14   6     0.03  -0.02  -0.05     0.00  -0.00  -0.00    -0.00   0.00   0.01
    15   6    -0.02   0.02   0.02    -0.00   0.00   0.00     0.00  -0.00  -0.00
    16   6     0.05  -0.07   0.00     0.00  -0.00  -0.00    -0.01   0.01  -0.00
    17   6     0.05  -0.06   0.00     0.00  -0.00  -0.00    -0.01   0.01  -0.00
    18   6    -0.02   0.02  -0.03    -0.00   0.00   0.00     0.00  -0.00   0.01
    19   1    -0.04   0.05  -0.19     0.00  -0.00   0.00     0.01  -0.01   0.03
    20   1    -0.03   0.06   0.19    -0.00   0.00   0.00     0.00  -0.01  -0.03
    21   1    -0.25   0.26   0.13    -0.00   0.00   0.00     0.04  -0.04  -0.02
    22  27    -0.00   0.00   0.00    -0.00   0.00   0.01     0.01  -0.00   0.00
    23   6     0.00  -0.00  -0.01    -0.05   0.03  -0.09     0.03  -0.03  -0.06
    24   6    -0.00   0.01   0.01     0.06  -0.06  -0.01    -0.03   0.04   0.08
    25   6    -0.00   0.01  -0.01    -0.05   0.06   0.01    -0.04   0.05  -0.08
    26   6     0.01  -0.01   0.01     0.04  -0.02  -0.10     0.03  -0.03   0.04
    27   6    -0.01   0.01   0.00     0.01  -0.01   0.06    -0.09   0.07   0.01
    28   1    -0.01   0.01   0.01     0.01  -0.02   0.60    -0.09   0.08   0.05
    29   1     0.05  -0.06  -0.03    -0.19   0.17  -0.03     0.37  -0.36  -0.22
    30   1     0.01  -0.02   0.05     0.24  -0.24   0.32     0.12  -0.11   0.36
    31   1     0.01  -0.02  -0.05    -0.25   0.24   0.38     0.08  -0.06  -0.31
    32   1     0.06  -0.06   0.03     0.13  -0.11  -0.07     0.40  -0.38   0.20
    33   6    -0.02   0.02   0.03     0.00  -0.00   0.00     0.00  -0.00  -0.01
    34   6     0.03  -0.01  -0.05    -0.00   0.00  -0.00    -0.00   0.00   0.01
    35   6     0.03  -0.02   0.05     0.00  -0.00  -0.00    -0.00   0.00  -0.01
    36   1    -0.26   0.25  -0.14    -0.02   0.01  -0.00     0.04  -0.02   0.02
    37   1    -0.05   0.05  -0.20    -0.01   0.02  -0.03    -0.00  -0.01   0.03
    38   1    -0.06   0.05   0.20     0.00  -0.02  -0.02     0.00  -0.02  -0.03
    39   1    -0.26   0.25   0.14     0.02  -0.02  -0.00     0.05  -0.02  -0.02
    40   1    -0.26   0.25  -0.13     0.00  -0.00   0.00     0.05  -0.05   0.02
                     64                     65                     66
                      A                      A                      A
 Frequencies --   1049.9686              1058.5874              1064.5194
 Red. masses --      1.3089                 1.3701                 1.1668
 Frc consts  --      0.8502                 0.9046                 0.7790
 IR Inten    --      1.7951                38.1683                 1.4756
  Atom  AN      X      Y      Z        X      Y      Z        X      Y      Z
     1  26     0.00   0.00   0.01     0.00  -0.00   0.00    -0.00  -0.00  -0.00
     2   6    -0.00   0.00  -0.01    -0.00   0.00  -0.01    -0.03   0.01  -0.02
     3   6    -0.00   0.00  -0.00    -0.00   0.00  -0.00     0.03  -0.02  -0.05
     4   6     0.00  -0.00  -0.00     0.00  -0.00  -0.00     0.03  -0.02   0.05
     5   6     0.00  -0.00  -0.01     0.00  -0.00  -0.01    -0.03   0.02   0.02
     6   6     0.00   0.00   0.01    -0.00   0.00   0.01    -0.00   0.02  -0.00
     7   1     0.01  -0.01   0.01     0.01  -0.01   0.02     0.22  -0.21   0.42
     8   1     0.00  -0.02  -0.01     0.01  -0.02  -0.01    -0.22   0.22   0.11
     9   1     0.00   0.00   0.08    -0.00   0.00   0.07    -0.01   0.01  -0.02
    10   1    -0.01   0.02  -0.01    -0.02   0.03  -0.02    -0.20   0.19  -0.10
    11   1    -0.01   0.01   0.01     0.00   0.00  -0.01     0.21  -0.22  -0.41
    12   6     0.04  -0.05  -0.05     0.03  -0.04  -0.05     0.01  -0.01   0.02
    13   6    -0.03   0.02   0.02    -0.03   0.02   0.01    -0.01   0.01   0.03
    14   6     0.03  -0.02   0.02     0.02  -0.01   0.01    -0.01   0.01  -0.03
    15   6    -0.04   0.05  -0.05    -0.03   0.04  -0.05     0.01  -0.02  -0.01
    16   6    -0.00   0.00  -0.00    -0.00   0.00   0.01     0.01   0.00  -0.00
    17   6     0.00  -0.00   0.00     0.00  -0.00   0.01     0.00  -0.00  -0.00
    18   6    -0.04   0.03   0.04     0.05  -0.04  -0.05    -0.00  -0.00   0.00
    19   1     0.18  -0.16   0.29     0.13  -0.12   0.22    -0.13   0.13  -0.26
    20   1    -0.18   0.18   0.31    -0.17   0.16   0.28    -0.11   0.12   0.24
    21   1    -0.26   0.27   0.04    -0.14   0.17   0.00     0.11  -0.12  -0.06
    22  27     0.00   0.00  -0.00    -0.00  -0.00   0.00     0.00   0.00  -0.00
    23   6    -0.00   0.00   0.01     0.00  -0.01  -0.01    -0.00   0.00   0.00
    24   6    -0.00  -0.00   0.00     0.00   0.00  -0.00     0.00  -0.00   0.00
    25   6     0.00   0.00   0.00    -0.00  -0.00  -0.00     0.00  -0.00  -0.00
    26   6     0.00  -0.00   0.01    -0.00   0.01  -0.01    -0.00   0.00  -0.00
    27   6     0.00   0.00  -0.01     0.00  -0.00   0.01     0.00   0.00  -0.00
    28   1    -0.00   0.00  -0.07     0.00  -0.00   0.12    -0.00  -0.00  -0.01
    29   1    -0.02   0.03   0.02     0.05  -0.06  -0.03    -0.01   0.01   0.00
    30   1     0.00   0.00   0.00    -0.02   0.01  -0.03     0.01  -0.01   0.01
    31   1    -0.00  -0.01  -0.00     0.00   0.01   0.00     0.01  -0.01  -0.01
    32   1     0.02  -0.02   0.01    -0.04   0.05  -0.03    -0.00   0.00  -0.00
    33   6     0.04  -0.03   0.04    -0.05   0.05  -0.06     0.00  -0.01   0.00
    34   6    -0.03   0.02  -0.01     0.04  -0.02   0.01    -0.01   0.01  -0.00
    35   6     0.03  -0.01  -0.01    -0.04   0.02   0.02    -0.00   0.00   0.00
    36   1    -0.21   0.22  -0.04     0.20  -0.24   0.02     0.02  -0.02   0.01
    37   1    -0.13   0.14  -0.23     0.19  -0.20   0.32    -0.04   0.03  -0.06
    38   1     0.13  -0.14  -0.22    -0.17   0.17   0.30    -0.02   0.02   0.04
    39   1     0.21  -0.22  -0.04    -0.26   0.28   0.03     0.04  -0.04  -0.01
    40   1     0.27  -0.28   0.05     0.21  -0.22   0.03     0.10  -0.10   0.06
                     67                     68                     69
                      A                      A                      A
 Frequencies --   1066.2593              1069.5726              1071.5944
 Red. masses --      1.1657                 1.1551                 1.1838
 Frc consts  --      0.7809                 0.7786                 0.8009
 IR Inten    --      0.3288                 0.6892                 7.1995
  Atom  AN      X      Y      Z        X      Y      Z        X      Y      Z
     1  26    -0.00  -0.00  -0.00    -0.00   0.00   0.00     0.00   0.00   0.00
     2   6    -0.04   0.05  -0.01    -0.01   0.01  -0.01    -0.01   0.00  -0.01
     3   6    -0.01  -0.01  -0.03     0.01  -0.01  -0.02     0.01  -0.01  -0.02
     4   6     0.01   0.00  -0.03     0.01  -0.01   0.02     0.01  -0.01   0.02
     5   6     0.04  -0.04  -0.01    -0.01   0.01   0.01    -0.01   0.01   0.01
     6   6     0.00   0.00   0.07    -0.00   0.01  -0.00    -0.00   0.01  -0.00
     7   1    -0.06   0.06  -0.15     0.11  -0.10   0.20     0.08  -0.08   0.15
     8   1     0.34  -0.33  -0.14    -0.10   0.10   0.05    -0.07   0.07   0.04
     9   1     0.00   0.01   0.63    -0.00   0.01  -0.00    -0.00   0.01  -0.00
    10   1    -0.35   0.34  -0.15    -0.10   0.10  -0.05    -0.07   0.07  -0.04
    11   1     0.07  -0.07  -0.17     0.10  -0.10  -0.19     0.08  -0.08  -0.15
    12   6    -0.00   0.01   0.01    -0.01   0.02  -0.02    -0.01   0.01  -0.03
    13   6     0.00  -0.00  -0.00     0.01  -0.02  -0.03     0.01  -0.01  -0.04
    14   6    -0.00   0.00  -0.00     0.02  -0.02   0.03     0.01  -0.01   0.04
    15   6     0.00  -0.01   0.01    -0.01   0.02   0.01    -0.01   0.02   0.02
    16   6     0.00  -0.00  -0.00    -0.01  -0.00   0.00    -0.01  -0.00   0.00
    17   6    -0.00   0.00  -0.00    -0.01   0.00  -0.00     0.00   0.01   0.00
    18   6    -0.00   0.00   0.00    -0.01   0.02  -0.01     0.01  -0.02   0.01
    19   1    -0.02   0.02  -0.04     0.15  -0.15   0.28     0.16  -0.16   0.34
    20   1     0.02  -0.02  -0.03     0.14  -0.15  -0.27     0.14  -0.15  -0.31
    21   1     0.03  -0.03  -0.00    -0.15   0.16   0.08    -0.13   0.14   0.08
    22  27     0.00   0.00  -0.00     0.00  -0.00   0.00    -0.00   0.00   0.00
    23   6    -0.00   0.00   0.00     0.02  -0.01  -0.01    -0.03   0.01   0.01
    24   6    -0.00  -0.00   0.00    -0.02   0.01  -0.03     0.02  -0.02   0.03
    25   6     0.00   0.00   0.00    -0.02   0.01   0.02     0.02  -0.02  -0.03
    26   6     0.00  -0.00   0.00     0.02  -0.01   0.01    -0.02   0.01  -0.01
    27   6     0.00   0.00  -0.00    -0.00  -0.01   0.00     0.00   0.01  -0.00
    28   1    -0.00   0.00  -0.01     0.01   0.00   0.02    -0.02  -0.00  -0.01
    29   1    -0.00   0.00   0.00     0.11  -0.12  -0.06    -0.15   0.16   0.08
    30   1     0.00  -0.00   0.00    -0.11   0.12  -0.22     0.16  -0.16   0.30
    31   1    -0.00  -0.00  -0.00    -0.11   0.11   0.22     0.16  -0.15  -0.30
    32   1     0.00  -0.00   0.00     0.10  -0.11   0.05    -0.14   0.15  -0.07
    33   6     0.00  -0.00   0.00    -0.01   0.02   0.01     0.00  -0.01  -0.02
    34   6    -0.00   0.00   0.00     0.01  -0.01   0.04    -0.00   0.01  -0.03
    35   6     0.00  -0.00  -0.00     0.01  -0.01  -0.04    -0.01   0.01   0.03
    36   1     0.00   0.00   0.00    -0.11   0.10  -0.06     0.08  -0.09   0.04
    37   1    -0.01   0.01  -0.01     0.14  -0.13   0.28    -0.08   0.07  -0.17
    38   1     0.00  -0.00  -0.01     0.14  -0.13  -0.28    -0.10   0.09   0.20
    39   1     0.00  -0.01   0.00    -0.10   0.10   0.05     0.06  -0.05  -0.04
    40   1    -0.03   0.03  -0.00    -0.14   0.15  -0.08    -0.12   0.12  -0.08
                     70                     71                     72
                      A                      A                      A
 Frequencies --   1074.5408              1079.8852              1081.6144
 Red. masses --      1.1739                 1.3524                 1.5896
 Frc consts  --      0.7986                 0.9292                 1.0957
 IR Inten    --      1.0516                 4.1440                 1.4491
  Atom  AN      X      Y      Z        X      Y      Z        X      Y      Z
     1  26     0.00  -0.00  -0.00     0.00  -0.00  -0.00    -0.00   0.00   0.00
     2   6    -0.00   0.00   0.00    -0.00  -0.00   0.00     0.00  -0.00   0.00
     3   6     0.00  -0.00  -0.00    -0.00   0.00  -0.00     0.00   0.00   0.00
     4   6    -0.00   0.00  -0.00    -0.00   0.00   0.00     0.00   0.00  -0.00
     5   6     0.00  -0.00   0.00     0.00  -0.00   0.00     0.00  -0.00  -0.00
     6   6     0.00  -0.00   0.00    -0.00   0.00  -0.00     0.00  -0.00   0.00
     7   1    -0.00   0.00  -0.00     0.01   0.00   0.01    -0.02   0.01  -0.03
     8   1     0.00  -0.00  -0.00     0.01  -0.01  -0.00     0.00  -0.00  -0.00
     9   1     0.00   0.00   0.00    -0.01  -0.01  -0.00     0.01   0.00   0.00
    10   1    -0.00   0.00  -0.00     0.01  -0.01   0.00     0.00  -0.00   0.00
    11   1     0.00  -0.00  -0.00     0.01   0.00  -0.01    -0.02   0.01   0.03
    12   6    -0.00   0.00   0.00     0.01  -0.02  -0.03    -0.01   0.01   0.06
    13   6     0.00  -0.00  -0.00    -0.04   0.03  -0.05     0.04  -0.03   0.07
    14   6    -0.00   0.00  -0.00    -0.04   0.03   0.05     0.04  -0.03  -0.07
    15   6     0.00  -0.00   0.00     0.02  -0.02   0.04    -0.01   0.01  -0.06
    16   6    -0.00  -0.00  -0.00    -0.02   0.02  -0.00     0.01  -0.01   0.00
    17   6     0.00   0.00  -0.01     0.01  -0.02  -0.00    -0.03   0.02   0.00
    18   6    -0.01   0.01   0.02    -0.03   0.03   0.02     0.01   0.00  -0.06
    19   1    -0.01   0.01  -0.01    -0.06   0.05   0.03    -0.00   0.02  -0.17
    20   1     0.01  -0.01  -0.01    -0.04   0.02  -0.06    -0.01   0.03   0.18
    21   1     0.00  -0.00   0.00     0.20  -0.24  -0.04    -0.13   0.15  -0.01
    22  27     0.00   0.00  -0.00    -0.00  -0.00  -0.00     0.00   0.00   0.00
    23   6     0.04  -0.05  -0.01    -0.01   0.01   0.01    -0.02   0.01   0.02
    24   6     0.01   0.01  -0.02     0.02  -0.01   0.02     0.02  -0.02   0.03
    25   6    -0.01  -0.01  -0.03     0.02  -0.01  -0.02     0.02  -0.02  -0.03
    26   6    -0.04   0.05  -0.01    -0.01   0.01  -0.01    -0.02   0.01  -0.02
    27   6     0.00  -0.00   0.07    -0.00   0.01  -0.00    -0.01   0.02  -0.00
    28   1    -0.00  -0.01   0.62    -0.01   0.00  -0.01    -0.02   0.00  -0.00
    29   1     0.35  -0.31  -0.14    -0.11   0.10   0.06    -0.14   0.14   0.08
    30   1    -0.08   0.05  -0.15     0.10  -0.11   0.19     0.16  -0.15   0.29
    31   1     0.09  -0.06  -0.18     0.10  -0.10  -0.19     0.16  -0.14  -0.29
    32   1    -0.37   0.33  -0.14    -0.09   0.10  -0.05    -0.13   0.14  -0.07
    33   6     0.01  -0.01   0.02    -0.02   0.03  -0.01     0.00   0.01   0.06
    34   6    -0.00   0.00  -0.01     0.05  -0.04  -0.03    -0.02   0.01   0.09
    35   6     0.00  -0.00  -0.01     0.05  -0.04   0.03    -0.02   0.01  -0.09
    36   1    -0.04   0.04   0.00    -0.33   0.35  -0.12     0.03  -0.07  -0.05
    37   1    -0.04   0.03  -0.07     0.15  -0.13   0.15     0.14  -0.16   0.43
    38   1     0.03  -0.03  -0.06     0.18  -0.15  -0.19     0.14  -0.14  -0.41
    39   1     0.05  -0.04  -0.00    -0.32   0.31   0.11     0.03  -0.05   0.05
    40   1    -0.00   0.00   0.00     0.19  -0.21   0.05    -0.13   0.14   0.01
                     73                     74                     75
                      A                      A                      A
 Frequencies --   1140.8339              1146.2700              1148.7896
 Red. masses --      5.7595                 6.0669                 5.9808
 Frc consts  --      4.4165                 4.6967                 4.6504
 IR Inten    --     30.0949                 4.7802                25.3350
  Atom  AN      X      Y      Z        X      Y      Z        X      Y      Z
     1  26    -0.01  -0.01   0.00    -0.01  -0.01   0.00     0.01   0.01  -0.00
     2   6     0.07  -0.06  -0.28     0.01  -0.00  -0.02    -0.00   0.00   0.01
     3   6    -0.16   0.17  -0.17    -0.01   0.01  -0.01     0.01  -0.01   0.01
     4   6    -0.16   0.17   0.17    -0.01   0.01   0.01     0.01  -0.01  -0.01
     5   6     0.07  -0.05   0.28     0.01  -0.00   0.02    -0.00   0.00  -0.01
     6   6     0.22  -0.20  -0.00     0.02  -0.01   0.00    -0.01   0.01  -0.00
     7   1    -0.16   0.22   0.20    -0.01   0.01   0.01     0.01  -0.01  -0.01
     8   1     0.11  -0.04   0.32     0.00  -0.00   0.02    -0.00   0.00  -0.01
     9   1     0.27  -0.20   0.00     0.02  -0.01   0.00    -0.01   0.01  -0.00
    10   1     0.10  -0.04  -0.32     0.00  -0.00  -0.02    -0.00   0.00   0.01
    11   1    -0.16   0.22  -0.20    -0.01   0.01  -0.01     0.01  -0.01   0.01
    12   6     0.00  -0.00  -0.01    -0.03   0.04   0.13     0.03  -0.04  -0.12
    13   6    -0.01   0.01  -0.01     0.09  -0.09   0.08    -0.09   0.08  -0.08
    14   6    -0.01   0.01   0.01     0.09  -0.09  -0.08    -0.08   0.08   0.08
    15   6     0.00  -0.00   0.01    -0.03   0.04  -0.13     0.03  -0.04   0.12
    16   6     0.01  -0.01   0.00    -0.11   0.13  -0.00     0.11  -0.12   0.00
    17   6     0.01  -0.01   0.00    -0.12   0.12  -0.00     0.11  -0.11   0.00
    18   6     0.00  -0.00  -0.02    -0.04   0.04   0.15     0.04  -0.03  -0.14
    19   1    -0.01   0.00   0.01     0.13  -0.10  -0.08    -0.12   0.09   0.06
    20   1    -0.01   0.00  -0.01     0.13  -0.10   0.08    -0.12   0.09  -0.06
    21   1    -0.00  -0.01   0.02    -0.03   0.07  -0.15     0.03  -0.06   0.14
    22  27     0.00   0.00   0.00     0.00   0.00   0.00     0.01   0.01   0.00
    23   6     0.00  -0.00   0.01    -0.05   0.04  -0.19    -0.05   0.05  -0.21
    24   6    -0.00   0.00   0.00     0.12  -0.12  -0.12     0.13  -0.12  -0.13
    25   6    -0.00   0.00  -0.00     0.12  -0.12   0.12     0.12  -0.13   0.13
    26   6     0.00  -0.00  -0.01    -0.05   0.04   0.20    -0.06   0.04   0.21
    27   6     0.00  -0.00  -0.00    -0.15   0.13   0.00    -0.16   0.14   0.00
    28   1     0.00  -0.00  -0.00    -0.18   0.14   0.00    -0.22   0.14   0.00
    29   1     0.00  -0.00   0.01    -0.07   0.03  -0.22    -0.07   0.02  -0.25
    30   1    -0.00   0.00   0.01     0.11  -0.14  -0.15     0.12  -0.16  -0.16
    31   1    -0.00   0.00  -0.01     0.11  -0.15   0.14     0.12  -0.16   0.15
    32   1     0.00  -0.00  -0.01    -0.07   0.02   0.22    -0.07   0.01   0.25
    33   6     0.00  -0.00   0.02    -0.04   0.04  -0.15     0.03  -0.04   0.13
    34   6    -0.01   0.01   0.01     0.10  -0.09  -0.09    -0.09   0.08   0.09
    35   6    -0.01   0.01  -0.01     0.10  -0.09   0.09    -0.09   0.08  -0.09
    36   1     0.01  -0.01  -0.02    -0.04   0.08   0.16     0.04  -0.08  -0.15
    37   1    -0.01   0.01   0.02     0.13  -0.09  -0.11    -0.12   0.07   0.11
    38   1    -0.01   0.01  -0.02     0.13  -0.09   0.11    -0.12   0.08  -0.10
    39   1     0.01  -0.01   0.02    -0.04   0.08  -0.16     0.03  -0.08   0.15
    40   1    -0.00  -0.01  -0.02    -0.03   0.07   0.15     0.02  -0.06  -0.14
                     76                     77                     78
                      A                      A                      A
 Frequencies --   1211.2671              1259.0098              1278.2785
 Red. masses --      1.6821                 1.3815                 1.2780
 Frc consts  --      1.4541                 1.2902                 1.2304
 IR Inten    --      0.0105                 0.0299                 0.0008
  Atom  AN      X      Y      Z        X      Y      Z        X      Y      Z
     1  26     0.00   0.00   0.00    -0.00  -0.00  -0.00     0.00   0.00  -0.00
     2   6     0.00  -0.00   0.00    -0.00   0.00  -0.00    -0.05   0.05  -0.02
     3   6    -0.00   0.00  -0.00     0.00  -0.00   0.00    -0.03   0.03   0.06
     4   6     0.00  -0.00  -0.00    -0.00   0.00   0.00     0.03  -0.03   0.06
     5   6    -0.00   0.00   0.00     0.00  -0.00  -0.00     0.05  -0.05  -0.02
     6   6     0.00  -0.00  -0.00     0.00   0.00   0.00    -0.00  -0.00  -0.07
     7   1     0.00  -0.00  -0.00    -0.00   0.00  -0.00    -0.19   0.18  -0.36
     8   1     0.00  -0.01  -0.00    -0.00   0.00   0.00    -0.30   0.29   0.14
     9   1     0.00   0.00   0.01     0.00   0.00  -0.00     0.00   0.00   0.44
    10   1    -0.00   0.01  -0.00     0.00  -0.00   0.00     0.30  -0.29   0.14
    11   1    -0.00   0.00  -0.00     0.00  -0.00  -0.00     0.18  -0.19  -0.36
    12   6     0.01  -0.02  -0.05    -0.03   0.04  -0.00     0.00  -0.00  -0.00
    13   6     0.01  -0.00  -0.03    -0.01   0.01   0.04     0.00  -0.00  -0.00
    14   6    -0.01   0.00  -0.03     0.01  -0.01   0.04    -0.00   0.00  -0.00
    15   6    -0.01   0.02  -0.05     0.03  -0.04  -0.00    -0.00   0.00  -0.00
    16   6     0.00   0.00   0.15    -0.00  -0.00  -0.09    -0.00   0.00   0.00
    17   6    -0.00  -0.00   0.15    -0.00  -0.00   0.10    -0.00   0.00  -0.00
    18   6     0.01  -0.01  -0.05     0.03  -0.04  -0.01    -0.00   0.00  -0.00
    19   1     0.10  -0.09   0.17    -0.14   0.14  -0.25     0.00  -0.00   0.00
    20   1    -0.10   0.10   0.17     0.13  -0.14  -0.25    -0.00   0.00   0.00
    21   1     0.27  -0.30  -0.19    -0.24   0.25   0.13     0.00  -0.00  -0.00
    22  27    -0.00  -0.00   0.00    -0.00  -0.00   0.00    -0.00  -0.00  -0.00
    23   6     0.00   0.00   0.00    -0.00   0.00   0.00    -0.00   0.00   0.00
    24   6     0.00  -0.00  -0.00     0.00  -0.00  -0.00    -0.00  -0.00  -0.00
    25   6    -0.00   0.00  -0.00    -0.00   0.00  -0.00     0.00   0.00  -0.00
    26   6    -0.00  -0.00   0.00     0.00  -0.00   0.00     0.00  -0.00   0.00
    27   6    -0.00   0.00  -0.00     0.00   0.00  -0.00     0.00  -0.00   0.00
    28   1    -0.00  -0.00   0.02    -0.00  -0.00   0.01     0.00   0.00  -0.00
    29   1     0.01  -0.01  -0.00     0.00  -0.00  -0.00     0.00  -0.00  -0.00
    30   1    -0.00  -0.00  -0.01    -0.00  -0.00  -0.00     0.00  -0.00   0.00
    31   1     0.00   0.00  -0.01    -0.00   0.00  -0.00    -0.00   0.00   0.00
    32   1    -0.01   0.01  -0.00    -0.00   0.00  -0.00    -0.00   0.00  -0.00
    33   6    -0.01   0.02  -0.05    -0.03   0.03  -0.01     0.00  -0.00  -0.00
    34   6    -0.01   0.00  -0.02    -0.01   0.01  -0.04     0.00  -0.00   0.00
    35   6     0.01  -0.00  -0.02     0.01  -0.01  -0.04     0.00   0.00   0.00
    36   1    -0.26   0.28  -0.18    -0.25   0.25  -0.14     0.00  -0.00   0.00
    37   1     0.10  -0.08   0.16     0.14  -0.13   0.25    -0.00   0.00  -0.00
    38   1    -0.10   0.07   0.16    -0.15   0.13   0.25     0.00  -0.00  -0.00
    39   1     0.27  -0.27  -0.18     0.25  -0.25  -0.13    -0.00   0.00   0.00
    40   1    -0.28   0.29  -0.19     0.25  -0.25   0.13    -0.00   0.00  -0.00
                     79                     80                     81
                      A                      A                      A
 Frequencies --   1285.8968              1320.7013              1352.0575
 Red. masses --      1.2784                 3.5337                 2.8336
 Frc consts  --      1.2454                 3.6315                 3.0520
 IR Inten    --      0.0034                13.4305                 0.0382
  Atom  AN      X      Y      Z        X      Y      Z        X      Y      Z
     1  26     0.00   0.00  -0.00     0.00   0.00  -0.00     0.00   0.00   0.00
     2   6    -0.00   0.00  -0.00    -0.00   0.00   0.00     0.01  -0.01   0.01
     3   6    -0.00   0.00   0.00     0.00  -0.00  -0.01    -0.01   0.01  -0.00
     4   6     0.00  -0.00   0.00     0.00  -0.00   0.01     0.01  -0.01  -0.00
     5   6     0.00  -0.00  -0.00    -0.00   0.00  -0.00    -0.01   0.01   0.01
     6   6     0.00  -0.00  -0.00     0.00  -0.00   0.00    -0.00  -0.00  -0.02
     7   1    -0.00   0.00  -0.00    -0.01   0.01  -0.01     0.00  -0.00  -0.01
     8   1    -0.00   0.00   0.00     0.00  -0.00  -0.01     0.02  -0.02  -0.00
     9   1     0.00   0.00   0.00     0.01   0.00  -0.00     0.00   0.00   0.03
    10   1     0.00  -0.00   0.00     0.00  -0.00   0.01    -0.02   0.02  -0.00
    11   1     0.00  -0.00  -0.00    -0.01   0.01   0.02    -0.00   0.00  -0.01
    12   6     0.00  -0.00   0.00     0.10  -0.12  -0.04    -0.07   0.06  -0.12
    13   6    -0.00   0.00  -0.00    -0.09   0.09   0.00    -0.00   0.01   0.06
    14   6    -0.00   0.00  -0.00    -0.09   0.09  -0.00     0.00  -0.01   0.06
    15   6    -0.00   0.00   0.00     0.10  -0.12   0.04     0.07  -0.06  -0.12
    16   6     0.00  -0.00  -0.00     0.12  -0.12  -0.00     0.00   0.00   0.16
    17   6    -0.00   0.00  -0.00    -0.11   0.10  -0.00    -0.00  -0.00   0.16
    18   6    -0.00   0.00   0.00    -0.11   0.12   0.04    -0.07   0.07  -0.12
    19   1     0.00  -0.00   0.00    -0.11   0.11  -0.01    -0.15   0.16  -0.26
    20   1    -0.00   0.00   0.00    -0.11   0.11   0.01     0.14  -0.17  -0.26
    21   1     0.00  -0.00   0.00    -0.24   0.25   0.21    -0.20   0.19  -0.01
    22  27    -0.00  -0.00  -0.00    -0.00  -0.00  -0.00    -0.00  -0.00   0.00
    23   6     0.05  -0.05  -0.02     0.01  -0.01   0.01    -0.01   0.02   0.02
    24   6     0.03  -0.03   0.06    -0.01   0.01  -0.02     0.01  -0.02  -0.00
    25   6    -0.03   0.03   0.06    -0.01   0.00   0.02    -0.01   0.02  -0.00
    26   6    -0.05   0.05  -0.02     0.01  -0.01  -0.01     0.01  -0.02   0.02
    27   6    -0.00   0.00  -0.07    -0.01   0.01   0.00    -0.00   0.00  -0.03
    28   1    -0.00  -0.01   0.44    -0.01   0.01  -0.00    -0.00  -0.00   0.05
    29   1    -0.31   0.29   0.14    -0.01   0.01   0.02     0.03  -0.03  -0.00
    30   1    -0.19   0.18  -0.35     0.02  -0.02   0.03     0.00  -0.00  -0.03
    31   1     0.19  -0.17  -0.36     0.02  -0.02  -0.03    -0.00   0.00  -0.03
    32   1     0.31  -0.29   0.13    -0.01   0.01  -0.02    -0.03   0.03  -0.00
    33   6     0.00   0.00   0.00    -0.11   0.12  -0.04     0.07  -0.06  -0.12
    34   6     0.00   0.00  -0.00     0.09  -0.09   0.02    -0.00  -0.01   0.06
    35   6    -0.00  -0.00   0.00     0.09  -0.09  -0.02     0.00   0.01   0.06
    36   1     0.00   0.00   0.00     0.24  -0.26   0.23     0.23  -0.22  -0.00
    37   1    -0.00   0.00  -0.00     0.10  -0.08  -0.02    -0.15   0.17  -0.26
    38   1     0.00   0.00   0.00     0.09  -0.08   0.02     0.16  -0.17  -0.26
    39   1    -0.00  -0.00   0.00     0.26  -0.25  -0.22    -0.23   0.21  -0.01
    40   1    -0.00   0.00  -0.00    -0.25   0.24  -0.21     0.21  -0.19  -0.02
                     82                     83                     84
                      A                      A                      A
 Frequencies --   1385.8289              1394.0948              1397.7815
 Red. masses --      6.1217                 5.2491                 5.0519
 Frc consts  --      6.9270                 6.0107                 5.8155
 IR Inten    --      0.0104                 2.7343                 9.8860
  Atom  AN      X      Y      Z        X      Y      Z        X      Y      Z
     1  26     0.00   0.00   0.00    -0.00  -0.00  -0.00     0.00   0.00  -0.00
     2   6     0.06  -0.06   0.06     0.11  -0.09  -0.03     0.13  -0.11  -0.04
     3   6    -0.04   0.05  -0.00    -0.07   0.06   0.17    -0.08   0.08   0.21
     4   6     0.04  -0.05  -0.00    -0.07   0.06  -0.17    -0.09   0.07  -0.21
     5   6    -0.06   0.06   0.06     0.11  -0.09   0.03     0.13  -0.11   0.04
     6   6    -0.00  -0.00  -0.12    -0.08   0.06   0.00    -0.10   0.07  -0.00
     7   1     0.02  -0.00  -0.08     0.13  -0.11   0.17     0.15  -0.13   0.21
     8   1     0.09  -0.10  -0.01    -0.10   0.07   0.13    -0.12   0.09   0.16
     9   1     0.00   0.00   0.15    -0.06   0.09  -0.00    -0.07   0.12   0.00
    10   1    -0.09   0.10  -0.01    -0.10   0.07  -0.13    -0.13   0.08  -0.16
    11   1    -0.02  -0.00  -0.08     0.12  -0.11  -0.18     0.15  -0.14  -0.21
    12   6    -0.10   0.09  -0.14    -0.06   0.07   0.03     0.00   0.00   0.02
    13   6     0.07  -0.05   0.02     0.04  -0.05  -0.11     0.00  -0.01  -0.07
    14   6    -0.07   0.05   0.02     0.04  -0.04   0.11     0.00  -0.00   0.07
    15   6     0.10  -0.09  -0.14    -0.06   0.07  -0.03     0.00  -0.00  -0.02
    16   6     0.00   0.00   0.27     0.03  -0.04  -0.00     0.03  -0.04   0.00
    17   6     0.00   0.00  -0.24     0.04  -0.05  -0.00    -0.03   0.04  -0.00
    18   6     0.10  -0.09   0.12    -0.04   0.05   0.03    -0.01   0.00  -0.02
    19   1    -0.06   0.09  -0.00    -0.07   0.08  -0.11    -0.08   0.09  -0.09
    20   1     0.06  -0.09  -0.00    -0.07   0.08   0.12    -0.08   0.09   0.09
    21   1    -0.17   0.15  -0.03     0.04  -0.06  -0.08    -0.06   0.06   0.01
    22  27     0.00  -0.00   0.00     0.00  -0.00   0.00    -0.00  -0.00  -0.00
    23   6     0.08  -0.09  -0.10     0.12  -0.10   0.04    -0.12   0.09  -0.04
    24   6    -0.07   0.08   0.01    -0.08   0.07  -0.20     0.07  -0.06   0.18
    25   6     0.07  -0.08   0.00    -0.08   0.06   0.20     0.07  -0.06  -0.19
    26   6    -0.08   0.09  -0.10     0.12  -0.10  -0.04    -0.12   0.09   0.04
    27   6    -0.00  -0.00   0.18    -0.10   0.07   0.00     0.09  -0.06  -0.00
    28   1     0.00   0.00  -0.24    -0.08   0.11   0.00     0.07  -0.10   0.00
    29   1    -0.15   0.16   0.01    -0.12   0.08   0.15     0.12  -0.07  -0.14
    30   1    -0.04   0.01   0.13     0.15  -0.13   0.20    -0.14   0.12  -0.19
    31   1     0.03  -0.01   0.13     0.15  -0.13  -0.20    -0.14   0.12   0.19
    32   1     0.15  -0.16   0.00    -0.12   0.08  -0.15     0.12  -0.08   0.14
    33   6    -0.11   0.09   0.12    -0.04   0.05  -0.03    -0.01   0.00   0.02
    34   6     0.10  -0.07  -0.01     0.03  -0.03   0.12     0.00   0.00  -0.07
    35   6    -0.09   0.07  -0.01     0.03  -0.03  -0.12     0.00   0.00   0.07
    36   1    -0.18   0.16   0.01    -0.01  -0.01   0.06     0.06  -0.06   0.01
    37   1     0.02  -0.06  -0.11    -0.10   0.10  -0.13     0.08  -0.08   0.09
    38   1    -0.02   0.06  -0.11    -0.10   0.10   0.13     0.09  -0.08  -0.08
    39   1     0.18  -0.16   0.01    -0.00  -0.01  -0.06     0.06  -0.06  -0.00
    40   1     0.17  -0.15  -0.03     0.04  -0.06   0.08    -0.06   0.05  -0.00
                     85                     86                     87
                      A                      A                      A
 Frequencies --   1400.6293              1408.0575              1417.4176
 Red. masses --      5.2578                 6.0937                 5.5763
 Frc consts  --      6.0771                 7.1182                 6.6007
 IR Inten    --      0.0900                 0.0179                 0.9214
  Atom  AN      X      Y      Z        X      Y      Z        X      Y      Z
     1  26     0.00   0.00   0.00    -0.00  -0.00  -0.00     0.00   0.00   0.00
     2   6    -0.15   0.16  -0.15     0.07  -0.07   0.07     0.07  -0.06  -0.02
     3   6     0.11  -0.13   0.00    -0.05   0.06   0.00    -0.05   0.04   0.12
     4   6    -0.11   0.13  -0.00     0.05  -0.06  -0.00    -0.05   0.04  -0.12
     5   6     0.15  -0.16  -0.15    -0.07   0.07   0.07     0.07  -0.06   0.02
     6   6     0.00   0.00   0.30    -0.00  -0.00  -0.14    -0.05   0.04  -0.00
     7   1    -0.06   0.01   0.20     0.03  -0.00  -0.09     0.08  -0.07   0.11
     8   1    -0.21   0.24   0.01     0.10  -0.11  -0.00    -0.06   0.04   0.08
     9   1    -0.00  -0.00  -0.36     0.00   0.00   0.16    -0.04   0.06  -0.00
    10   1     0.21  -0.24   0.01    -0.10   0.11  -0.00    -0.06   0.04  -0.08
    11   1     0.06  -0.00   0.19    -0.03   0.00  -0.09     0.08  -0.07  -0.11
    12   6    -0.00  -0.00  -0.03     0.07  -0.07   0.08     0.09  -0.11  -0.07
    13   6    -0.02   0.02   0.02    -0.06   0.05  -0.00    -0.08   0.09   0.28
    14   6     0.02  -0.02   0.02     0.06  -0.05  -0.00    -0.08   0.08  -0.28
    15   6     0.00   0.00  -0.03    -0.07   0.07   0.08     0.09  -0.11   0.07
    16   6     0.00   0.00   0.05    -0.00  -0.00  -0.17    -0.07   0.09  -0.00
    17   6    -0.00   0.00   0.02    -0.00  -0.00   0.21    -0.04   0.04  -0.00
    18   6     0.01  -0.01  -0.02    -0.08   0.07  -0.10     0.07  -0.08  -0.03
    19   1    -0.05   0.04  -0.11     0.01  -0.04  -0.07     0.20  -0.22   0.28
    20   1     0.04  -0.05  -0.11    -0.01   0.04  -0.07     0.20  -0.23  -0.28
    21   1    -0.01   0.01  -0.04     0.10  -0.09   0.01     0.04   0.01   0.12
    22  27    -0.00  -0.00   0.00     0.00  -0.00   0.00     0.00   0.00   0.00
    23   6     0.08  -0.08  -0.09     0.13  -0.13  -0.14     0.06  -0.05   0.02
    24   6    -0.06   0.07   0.00    -0.10   0.11   0.00    -0.04   0.03  -0.09
    25   6     0.06  -0.07  -0.00     0.10  -0.11  -0.00    -0.04   0.03   0.10
    26   6    -0.08   0.08  -0.08    -0.13   0.14  -0.14     0.06  -0.05  -0.02
    27   6    -0.00  -0.00   0.16    -0.00  -0.00   0.28    -0.04   0.03  -0.00
    28   1     0.00   0.00  -0.20     0.00   0.01  -0.32    -0.03   0.05   0.00
    29   1    -0.12   0.13   0.01    -0.19   0.22   0.01    -0.06   0.03   0.07
    30   1    -0.04   0.00   0.10    -0.06  -0.00   0.17     0.07  -0.06   0.09
    31   1     0.03  -0.00   0.11     0.06  -0.00   0.17     0.07  -0.05  -0.09
    32   1     0.12  -0.13   0.00     0.19  -0.22   0.00    -0.06   0.03  -0.07
    33   6    -0.01   0.01  -0.02     0.08  -0.07  -0.10     0.07  -0.08   0.03
    34   6     0.03  -0.02   0.01    -0.05   0.03   0.01    -0.05   0.05  -0.13
    35   6    -0.03   0.02   0.02     0.04  -0.03   0.02    -0.06   0.05   0.13
    36   1     0.00   0.01  -0.03     0.12  -0.09  -0.03    -0.04   0.07  -0.09
    37   1    -0.03   0.04  -0.11    -0.04   0.07  -0.00     0.08  -0.09   0.13
    38   1     0.04  -0.04  -0.11     0.04  -0.07  -0.01     0.09  -0.08  -0.13
    39   1     0.00  -0.01  -0.03    -0.12   0.10  -0.03    -0.04   0.07   0.09
    40   1     0.01  -0.01  -0.04    -0.10   0.09   0.01     0.03   0.01  -0.13
                     88                     89                     90
                      A                      A                      A
 Frequencies --   1430.6361              1438.4152              1451.9493
 Red. masses --      3.8690                 3.3245                 3.1731
 Frc consts  --      4.6656                 4.0527                 3.9412
 IR Inten    --     14.5951                 5.9914                 3.6203
  Atom  AN      X      Y      Z        X      Y      Z        X      Y      Z
     1  26     0.00  -0.00  -0.00    -0.00  -0.00  -0.00    -0.00  -0.00  -0.00
     2   6    -0.02   0.01   0.01    -0.01   0.01  -0.01     0.00   0.00  -0.00
     3   6     0.01  -0.01  -0.03     0.01  -0.01  -0.00    -0.00   0.00   0.00
     4   6     0.01  -0.01   0.03    -0.01   0.01  -0.00     0.00  -0.00   0.00
     5   6    -0.02   0.01  -0.01     0.01  -0.01  -0.01     0.00  -0.00  -0.01
     6   6     0.01  -0.01  -0.00     0.00   0.00   0.03    -0.00   0.00   0.01
     7   1    -0.02   0.02  -0.02    -0.00   0.00   0.01    -0.01   0.01  -0.01
     8   1     0.01  -0.01  -0.02    -0.01   0.02   0.00    -0.00   0.00  -0.00
     9   1     0.01  -0.01   0.00    -0.00  -0.00  -0.03    -0.00   0.00  -0.02
    10   1     0.01  -0.01   0.02     0.01  -0.02   0.00    -0.00  -0.00  -0.01
    11   1    -0.02   0.02   0.02     0.00  -0.00   0.01     0.00  -0.00  -0.01
    12   6     0.01  -0.00   0.06    -0.10   0.10   0.01    -0.06   0.07   0.07
    13   6     0.02  -0.02  -0.17     0.13  -0.12  -0.05     0.11  -0.10  -0.07
    14   6     0.02  -0.02   0.17    -0.13   0.11  -0.06    -0.11   0.10  -0.07
    15   6     0.01  -0.00  -0.06     0.10  -0.10   0.01     0.07  -0.07   0.07
    16   6     0.02  -0.03  -0.00    -0.00   0.00   0.02    -0.00   0.00  -0.14
    17   6    -0.06   0.07   0.00     0.00  -0.00  -0.00    -0.00  -0.00   0.14
    18   6     0.04  -0.05  -0.08    -0.10   0.09   0.02     0.06  -0.06  -0.07
    19   1    -0.17   0.18  -0.18     0.10  -0.06   0.36     0.12  -0.10   0.37
    20   1    -0.16   0.18   0.19    -0.08   0.07   0.36    -0.11   0.11   0.37
    21   1    -0.16   0.15   0.01    -0.12   0.12   0.12    -0.07   0.08   0.16
    22  27    -0.00   0.00   0.00     0.00   0.00  -0.00    -0.00  -0.00   0.00
    23   6     0.04  -0.04   0.01     0.02  -0.02  -0.01    -0.01   0.01  -0.01
    24   6    -0.03   0.03  -0.08    -0.02   0.02  -0.00     0.02  -0.02   0.01
    25   6    -0.03   0.03   0.08     0.02  -0.02  -0.00    -0.02   0.02   0.01
    26   6     0.04  -0.04  -0.01    -0.02   0.02  -0.01     0.01  -0.01  -0.02
    27   6    -0.03   0.02   0.00    -0.00   0.00   0.03     0.00  -0.00   0.03
    28   1    -0.02   0.04  -0.00    -0.00   0.00  -0.01     0.00   0.00  -0.08
    29   1    -0.03   0.01   0.05    -0.03   0.03   0.01     0.02  -0.01  -0.03
    30   1     0.05  -0.04   0.07    -0.00  -0.01   0.04    -0.02   0.02  -0.06
    31   1     0.06  -0.04  -0.07     0.00   0.01   0.04     0.02  -0.02  -0.06
    32   1    -0.04   0.02  -0.05     0.02  -0.03   0.01    -0.01   0.01  -0.03
    33   6     0.04  -0.05   0.07     0.10  -0.09   0.02    -0.06   0.06  -0.08
    34   6    -0.04   0.05  -0.25    -0.13   0.11  -0.06     0.10  -0.09   0.07
    35   6    -0.05   0.05   0.26     0.13  -0.11  -0.05    -0.10   0.09   0.06
    36   1     0.14  -0.10  -0.05     0.12  -0.12   0.13    -0.06   0.07  -0.15
    37   1     0.23  -0.24   0.26     0.10  -0.08   0.38    -0.12   0.11  -0.37
    38   1     0.24  -0.23  -0.27    -0.11   0.07   0.38     0.12  -0.10  -0.36
    39   1     0.14  -0.10   0.05    -0.12   0.11   0.13     0.06  -0.06  -0.15
    40   1    -0.16   0.15  -0.01     0.13  -0.12   0.12     0.07  -0.07   0.16
                     91                     92                     93
                      A                      A                      A
 Frequencies --   1453.6204              1454.4232              1460.0984
 Red. masses --      2.5405                 2.5341                 2.5423
 Frc consts  --      3.1628                 3.1584                 3.1933
 IR Inten    --      1.6834                 0.9064                 9.1662
  Atom  AN      X      Y      Z        X      Y      Z        X      Y      Z
     1  26     0.00  -0.00   0.00    -0.00   0.00   0.00    -0.00   0.00   0.00
     2   6     0.12  -0.12   0.08     0.05  -0.04  -0.12     0.00  -0.00  -0.00
     3   6    -0.03   0.04  -0.14    -0.10   0.11   0.10    -0.00   0.00  -0.00
     4   6     0.01   0.00   0.17     0.11  -0.11   0.05     0.00  -0.00   0.00
     5   6     0.10  -0.10  -0.11    -0.09   0.08  -0.09    -0.00   0.00  -0.00
     6   6    -0.10   0.09   0.03     0.02  -0.01   0.19     0.00  -0.00   0.00
     7   1    -0.24   0.23  -0.26    -0.10   0.09  -0.38    -0.00   0.00  -0.00
     8   1    -0.35   0.35   0.08     0.15  -0.14  -0.22    -0.00  -0.00  -0.00
     9   1    -0.11   0.12  -0.10     0.01  -0.03  -0.56     0.00  -0.00  -0.00
    10   1    -0.38   0.37  -0.15    -0.02   0.01  -0.18    -0.00   0.00  -0.00
    11   1    -0.20   0.18   0.11     0.16  -0.17  -0.45     0.00   0.00  -0.00
    12   6    -0.00  -0.00  -0.00     0.00  -0.00  -0.00     0.00  -0.00  -0.01
    13   6    -0.00   0.00   0.00    -0.00   0.00   0.00    -0.01   0.01   0.01
    14   6     0.00  -0.00  -0.00     0.00  -0.00   0.00     0.01  -0.01   0.00
    15   6    -0.00   0.00  -0.00    -0.00   0.00  -0.00    -0.01   0.01  -0.01
    16   6     0.00  -0.00   0.00     0.00  -0.00   0.00     0.00  -0.00   0.02
    17   6    -0.00   0.00  -0.00     0.00  -0.00  -0.00     0.00  -0.00  -0.02
    18   6     0.00  -0.00   0.00    -0.00   0.00   0.00    -0.01   0.01   0.01
    19   1    -0.00  -0.00  -0.00    -0.00   0.00  -0.01    -0.01   0.01  -0.03
    20   1     0.00  -0.00  -0.00     0.00  -0.00  -0.01     0.01  -0.01  -0.03
    21   1     0.00  -0.00  -0.00     0.00   0.00  -0.00     0.01  -0.01  -0.02
    22  27    -0.00  -0.00  -0.00     0.00   0.00  -0.00    -0.00  -0.00   0.00
    23   6     0.00  -0.00   0.00     0.00  -0.00   0.00    -0.07   0.06  -0.10
    24   6    -0.00   0.00  -0.00    -0.00   0.00  -0.00     0.11  -0.11   0.07
    25   6     0.00  -0.00   0.00     0.00  -0.00  -0.00    -0.11   0.10   0.08
    26   6    -0.00   0.00   0.00    -0.00   0.00   0.00     0.07  -0.06  -0.11
    27   6     0.00   0.00  -0.00    -0.00   0.00  -0.00     0.00  -0.00   0.20
    28   1    -0.00  -0.00   0.00    -0.00  -0.00   0.00     0.00   0.01  -0.56
    29   1    -0.00  -0.00   0.00    -0.00   0.00   0.00     0.09  -0.07  -0.20
    30   1     0.00  -0.00   0.00     0.00  -0.00   0.00    -0.13   0.14  -0.42
    31   1    -0.00   0.00   0.00    -0.00   0.00   0.00     0.14  -0.13  -0.43
    32   1     0.00  -0.00   0.00     0.00  -0.00   0.00    -0.08   0.07  -0.20
    33   6     0.00  -0.00  -0.00     0.00  -0.00   0.00     0.01  -0.01   0.01
    34   6    -0.00   0.00   0.00    -0.00   0.00  -0.00    -0.02   0.02  -0.01
    35   6     0.00  -0.00  -0.00     0.00  -0.00  -0.00     0.02  -0.02  -0.01
    36   1    -0.00   0.00  -0.00     0.00  -0.00   0.00     0.01  -0.02   0.03
    37   1    -0.00   0.00   0.00     0.00  -0.00   0.01     0.02  -0.02   0.06
    38   1    -0.00   0.00   0.00    -0.00   0.00   0.01    -0.02   0.01   0.06
    39   1    -0.00   0.00   0.00    -0.00   0.00   0.00    -0.01   0.01   0.02
    40   1     0.00  -0.00   0.00    -0.00   0.00  -0.00     0.00  -0.00  -0.01
                     94                     95                     96
                      A                      A                      A
 Frequencies --   1462.1196              1464.9463              1572.2356
 Red. masses --      2.5948                 2.6560                 6.1031
 Frc consts  --      3.2683                 3.3583                 8.8887
 IR Inten    --     22.7572                 0.3649               340.2055
  Atom  AN      X      Y      Z        X      Y      Z        X      Y      Z
     1  26     0.00  -0.00   0.00     0.00  -0.00   0.00     0.00  -0.01   0.00
     2   6     0.00  -0.00  -0.00     0.00  -0.00  -0.00     0.00  -0.00   0.00
     3   6    -0.00   0.00   0.00    -0.00   0.00   0.00    -0.00   0.00   0.00
     4   6    -0.00   0.00  -0.00    -0.00   0.00  -0.00    -0.00   0.00  -0.00
     5   6     0.00  -0.00   0.00     0.00  -0.00   0.00     0.00  -0.00  -0.00
     6   6    -0.00   0.00   0.00    -0.00   0.00   0.00    -0.00   0.01  -0.00
     7   1     0.00  -0.00   0.00     0.00  -0.00   0.00     0.00  -0.00   0.00
     8   1    -0.00  -0.00   0.00     0.00  -0.00   0.00    -0.00   0.00   0.00
     9   1    -0.00   0.00  -0.00    -0.00   0.00  -0.00    -0.02  -0.01   0.00
    10   1    -0.00  -0.00  -0.00     0.00  -0.00  -0.00    -0.00   0.00  -0.00
    11   1     0.00  -0.00  -0.00     0.00  -0.00  -0.00     0.00  -0.00  -0.00
    12   6     0.06  -0.06   0.04     0.08  -0.08   0.05     0.09  -0.08   0.06
    13   6    -0.01   0.01  -0.05    -0.02   0.01  -0.07    -0.01   0.00  -0.03
    14   6    -0.01   0.01   0.05    -0.02   0.01   0.07    -0.01   0.00   0.03
    15   6     0.05  -0.06  -0.04     0.08  -0.08  -0.05     0.09  -0.09  -0.06
    16   6    -0.05   0.06   0.00    -0.08   0.09   0.00    -0.28   0.30   0.00
    17   6    -0.04   0.05  -0.00    -0.06   0.06  -0.00     0.31  -0.30  -0.00
    18   6     0.05  -0.05   0.03     0.07  -0.07   0.05    -0.11   0.11  -0.07
    19   1    -0.08   0.08  -0.07    -0.11   0.11  -0.09    -0.05   0.05  -0.04
    20   1    -0.08   0.08   0.07    -0.10   0.11   0.09    -0.05   0.05   0.04
    21   1    -0.16   0.16   0.06    -0.22   0.23   0.08    -0.21   0.24   0.06
    22  27     0.00  -0.00   0.00     0.00   0.00   0.00    -0.00   0.00   0.00
    23   6     0.09  -0.09  -0.08    -0.07   0.06   0.06    -0.00   0.00  -0.00
    24   6    -0.01   0.01   0.13     0.01  -0.01  -0.09     0.00  -0.01   0.01
    25   6    -0.01   0.02  -0.13     0.01  -0.01   0.10     0.00  -0.01  -0.01
    26   6     0.10  -0.09   0.08    -0.07   0.07  -0.06    -0.00   0.00   0.00
    27   6    -0.08   0.07   0.01     0.06  -0.05   0.00    -0.00  -0.00  -0.00
    28   1    -0.09   0.10  -0.01     0.07  -0.07  -0.00    -0.00  -0.00   0.00
    29   1    -0.31   0.29   0.09     0.22  -0.21  -0.07    -0.00   0.00  -0.00
    30   1    -0.19   0.17  -0.16     0.13  -0.12   0.11    -0.01   0.00  -0.01
    31   1    -0.18   0.16   0.15     0.14  -0.12  -0.12    -0.01   0.00   0.01
    32   1    -0.32   0.30  -0.09     0.22  -0.21   0.06    -0.00   0.00   0.00
    33   6     0.05  -0.05  -0.03     0.07  -0.07  -0.05    -0.12   0.11   0.07
    34   6    -0.01   0.01   0.05    -0.02   0.01   0.08     0.01  -0.01  -0.03
    35   6    -0.01   0.01  -0.05    -0.01   0.01  -0.08     0.01  -0.01   0.03
    36   1    -0.15   0.15  -0.05    -0.21   0.21  -0.07     0.25  -0.28   0.08
    37   1    -0.08   0.08  -0.06    -0.12   0.12  -0.09     0.06  -0.06   0.05
    38   1    -0.08   0.08   0.07    -0.12   0.12   0.10     0.06  -0.06  -0.05
    39   1    -0.15   0.15   0.05    -0.22   0.21   0.08     0.26  -0.27  -0.08
    40   1    -0.16   0.16  -0.06    -0.22   0.23  -0.08    -0.21   0.23  -0.06
                     97                     98                     99
                      A                      A                      A
 Frequencies --   3226.0132              3226.9495              3230.3649
 Red. masses --      1.0901                 1.0901                 1.0904
 Frc consts  --      6.6842                 6.6880                 6.7041
 IR Inten    --      0.5005                 0.0005                 0.0604
  Atom  AN      X      Y      Z        X      Y      Z        X      Y      Z
     1  26    -0.00   0.00  -0.00    -0.00  -0.00  -0.00     0.00  -0.00   0.00
     2   6    -0.01   0.01   0.04     0.01  -0.01  -0.03     0.00  -0.00  -0.00
     3   6    -0.01   0.01  -0.01     0.03  -0.03   0.03     0.00  -0.00   0.00
     4   6    -0.01   0.01   0.01    -0.03   0.03   0.03    -0.00   0.00   0.00
     5   6    -0.01   0.01  -0.04    -0.01   0.01  -0.03    -0.00   0.00  -0.00
     6   6     0.04  -0.04  -0.00     0.00  -0.00   0.00     0.00  -0.00   0.00
     7   1     0.09  -0.09  -0.10     0.36  -0.34  -0.36     0.04  -0.04  -0.04
     8   1     0.10  -0.11   0.44     0.08  -0.08   0.35     0.01  -0.01   0.04
     9   1    -0.48   0.49  -0.00    -0.01   0.01  -0.00    -0.00   0.00  -0.00
    10   1     0.10  -0.12  -0.47    -0.07   0.08   0.34    -0.01   0.01   0.04
    11   1     0.11  -0.10   0.11    -0.35   0.32  -0.34    -0.04   0.04  -0.04
    12   6     0.00  -0.00  -0.00    -0.00   0.00   0.00     0.01  -0.01  -0.03
    13   6     0.00  -0.00   0.00    -0.00   0.00  -0.00     0.03  -0.03   0.03
    14   6     0.00  -0.00  -0.00     0.00  -0.00  -0.00    -0.03   0.03   0.03
    15   6     0.00  -0.00   0.00     0.00  -0.00   0.00    -0.01   0.01  -0.03
    16   6     0.00  -0.00   0.00    -0.00  -0.00  -0.00     0.00  -0.00   0.00
    17   6    -0.00   0.00  -0.00    -0.00   0.00   0.00     0.00  -0.00  -0.00
    18   6     0.00  -0.00  -0.00     0.00  -0.00  -0.00    -0.00   0.00   0.00
    19   1    -0.00   0.01   0.00    -0.04   0.04   0.04     0.33  -0.36  -0.36
    20   1    -0.00   0.00  -0.00     0.03  -0.03   0.03    -0.29   0.30  -0.30
    21   1    -0.00   0.00  -0.01    -0.01   0.01  -0.04     0.10  -0.08   0.39
    22  27     0.00  -0.00  -0.00    -0.00  -0.00   0.00    -0.00   0.00  -0.00
    23   6    -0.00   0.00  -0.00     0.00  -0.00   0.00    -0.00   0.00  -0.00
    24   6    -0.00  -0.00   0.00    -0.00  -0.00  -0.00    -0.00   0.00   0.00
    25   6     0.00  -0.00  -0.00     0.00   0.00   0.00     0.00  -0.00   0.00
    26   6    -0.00   0.00   0.00    -0.00   0.00   0.00     0.00  -0.00  -0.00
    27   6     0.00  -0.00   0.00    -0.00   0.00  -0.00     0.00  -0.00   0.00
    28   1    -0.00   0.00   0.00     0.00  -0.00   0.00    -0.00   0.00  -0.00
    29   1     0.00  -0.00   0.00    -0.00   0.00  -0.00     0.00  -0.00   0.00
    30   1     0.00  -0.00  -0.00    -0.00   0.00   0.00     0.00  -0.00  -0.00
    31   1    -0.00  -0.00  -0.00     0.00   0.00   0.00    -0.00   0.00  -0.00
    32   1     0.00  -0.00  -0.00    -0.00  -0.00  -0.00    -0.00   0.00   0.00
    33   6     0.00  -0.00   0.00    -0.00   0.00  -0.00     0.00  -0.00   0.01
    34   6     0.00  -0.00  -0.00    -0.00   0.00   0.00     0.00  -0.00  -0.00
    35   6     0.00  -0.00   0.00     0.00  -0.00   0.00    -0.00   0.00  -0.00
    36   1    -0.00   0.00   0.00    -0.00   0.00   0.00     0.01  -0.01  -0.05
    37   1    -0.00   0.00   0.00     0.00  -0.00  -0.00    -0.01   0.01   0.01
    38   1    -0.00   0.00  -0.00    -0.00   0.00  -0.00     0.01  -0.01   0.01
    39   1    -0.00   0.00  -0.00     0.00  -0.00   0.00    -0.02   0.01  -0.06
    40   1    -0.00   0.00   0.02     0.01  -0.01  -0.04    -0.09   0.09   0.39
                    100                    101                    102
                      A                      A                      A
 Frequencies --   3235.4265              3240.1255              3241.2138
 Red. masses --      1.0937                 1.0973                 1.0974
 Frc consts  --      6.7455                 6.7874                 6.7923
 IR Inten    --      4.3990                21.2205                17.6705
  Atom  AN      X      Y      Z        X      Y      Z        X      Y      Z
     1  26    -0.00   0.00   0.00    -0.00   0.00   0.00     0.00  -0.00   0.00
     2   6     0.00  -0.00  -0.00     0.00  -0.00  -0.03     0.01  -0.01  -0.05
     3   6    -0.00   0.00  -0.00     0.02  -0.02   0.03    -0.02   0.02  -0.02
     4   6    -0.00   0.00   0.00     0.03  -0.03  -0.03     0.02  -0.02  -0.01
     5   6     0.00  -0.00   0.00     0.00  -0.00   0.01    -0.01   0.01  -0.05
     6   6    -0.00   0.00  -0.00     0.04  -0.04   0.00    -0.01   0.01   0.00
     7   1     0.00  -0.00  -0.00    -0.32   0.30   0.32    -0.17   0.16   0.16
     8   1    -0.00   0.00  -0.01    -0.03   0.03  -0.14     0.13  -0.14   0.60
     9   1     0.02  -0.02   0.00    -0.41   0.43  -0.00     0.06  -0.06  -0.00
    10   1    -0.00   0.00   0.00    -0.06   0.08   0.32    -0.11   0.14   0.52
    11   1     0.00  -0.00   0.00    -0.27   0.24  -0.27     0.27  -0.24   0.26
    12   6     0.01  -0.01  -0.06     0.00  -0.00  -0.00    -0.00   0.00   0.00
    13   6     0.01  -0.01   0.02     0.00  -0.00   0.00     0.00  -0.00   0.00
    14   6     0.02  -0.02  -0.02     0.00  -0.00  -0.00    -0.00   0.00   0.00
    15   6     0.01  -0.01   0.04     0.00  -0.00   0.00     0.00  -0.00   0.00
    16   6     0.00  -0.00   0.00     0.00  -0.00  -0.00     0.00  -0.00  -0.00
    17   6     0.00  -0.00  -0.00    -0.00   0.00  -0.00     0.00  -0.00   0.00
    18   6     0.00  -0.00  -0.01     0.00  -0.00  -0.00     0.00  -0.00  -0.00
    19   1    -0.21   0.23   0.23    -0.00   0.00   0.00     0.01  -0.01  -0.01
    20   1    -0.17   0.18  -0.18    -0.00   0.00  -0.00    -0.01   0.02  -0.02
    21   1    -0.12   0.10  -0.49    -0.00   0.00  -0.01    -0.01   0.01  -0.04
    22  27    -0.00   0.00  -0.00     0.00  -0.00  -0.00    -0.00   0.00   0.00
    23   6    -0.00   0.00  -0.00    -0.00   0.00  -0.00     0.00  -0.00   0.00
    24   6    -0.00   0.00   0.00    -0.00   0.00   0.00     0.00  -0.00  -0.00
    25   6    -0.00   0.00  -0.00     0.00  -0.00  -0.00    -0.00   0.00  -0.00
    26   6    -0.00   0.00   0.00    -0.00   0.00   0.00    -0.00   0.00   0.00
    27   6     0.00  -0.00   0.00     0.00  -0.00   0.00    -0.00   0.00  -0.00
    28   1    -0.00   0.00   0.00    -0.00   0.00   0.00     0.00  -0.00  -0.00
    29   1     0.00  -0.00   0.00     0.00  -0.00   0.00    -0.00   0.00  -0.00
    30   1     0.00  -0.00  -0.00     0.00  -0.00  -0.00    -0.00   0.00   0.00
    31   1     0.00  -0.00   0.00     0.00  -0.00   0.00     0.00  -0.00   0.00
    32   1     0.00  -0.00  -0.00     0.00  -0.00  -0.00     0.00  -0.00  -0.00
    33   6     0.00  -0.00   0.01     0.00  -0.00   0.00    -0.00   0.00  -0.00
    34   6     0.00  -0.00  -0.00     0.00  -0.00  -0.00    -0.00   0.00   0.00
    35   6     0.00  -0.00   0.00     0.00  -0.00   0.00     0.00  -0.00   0.00
    36   1    -0.02   0.01   0.07    -0.00   0.00   0.00    -0.00   0.00   0.01
    37   1    -0.02   0.02   0.02    -0.00   0.00   0.00     0.00  -0.00  -0.00
    38   1    -0.01   0.01  -0.01    -0.00   0.00  -0.00    -0.00   0.00  -0.00
    39   1    -0.03   0.03  -0.13    -0.00   0.00  -0.01     0.00  -0.00   0.01
    40   1    -0.15   0.14   0.65    -0.00   0.00   0.01     0.01  -0.01  -0.03
                    103                    104                    105
                      A                      A                      A
 Frequencies --   3243.1710              3248.5002              3249.3514
 Red. masses --      1.0971                 1.0920                 1.0919
 Frc consts  --      6.7991                 6.7894                 6.7925
 IR Inten    --     12.8374                 0.1992                 0.2619
  Atom  AN      X      Y      Z        X      Y      Z        X      Y      Z
     1  26     0.00  -0.00   0.00     0.00  -0.00  -0.00    -0.00   0.00  -0.00
     2   6     0.00  -0.00  -0.00    -0.00   0.00   0.00    -0.00   0.00   0.00
     3   6    -0.00   0.00  -0.00     0.00  -0.00   0.00    -0.00  -0.00  -0.00
     4   6     0.00  -0.00  -0.00     0.00  -0.00  -0.00    -0.00   0.00   0.00
     5   6    -0.00   0.00  -0.00     0.00  -0.00   0.00     0.00  -0.00   0.00
     6   6    -0.00   0.00   0.00    -0.00   0.00  -0.00     0.00  -0.00  -0.00
     7   1    -0.01   0.01   0.01    -0.00   0.00   0.00     0.00  -0.00  -0.00
     8   1     0.01  -0.01   0.03    -0.00   0.00  -0.00    -0.00   0.00  -0.00
     9   1     0.00  -0.00  -0.00     0.00  -0.00   0.00    -0.00   0.00   0.00
    10   1    -0.01   0.01   0.03     0.00  -0.00  -0.00     0.00  -0.00  -0.00
    11   1     0.02  -0.02   0.02    -0.00   0.00  -0.00    -0.00   0.00  -0.00
    12   6     0.01  -0.01  -0.04    -0.00   0.00   0.00    -0.00   0.00   0.01
    13   6    -0.02   0.02  -0.02    -0.00   0.00  -0.00     0.00  -0.00   0.00
    14   6     0.02  -0.02  -0.02    -0.00   0.00   0.00    -0.00   0.00   0.00
    15   6    -0.01   0.01  -0.05     0.00  -0.00   0.01     0.00  -0.00   0.01
    16   6    -0.00   0.00   0.00     0.00  -0.00  -0.00     0.00  -0.00  -0.00
    17   6     0.00   0.00  -0.00     0.00  -0.00  -0.00    -0.00   0.00  -0.00
    18   6    -0.00   0.00   0.01    -0.00   0.00   0.00    -0.01   0.00   0.02
    19   1    -0.21   0.23   0.22     0.03  -0.03  -0.03     0.02  -0.02  -0.02
    20   1     0.24  -0.26   0.25     0.00  -0.00   0.00    -0.02   0.02  -0.02
    21   1     0.15  -0.12   0.60    -0.02   0.01  -0.06    -0.03   0.02  -0.10
    22  27     0.00  -0.00  -0.00     0.00   0.00   0.00     0.00  -0.00   0.00
    23   6    -0.00   0.00  -0.00    -0.01   0.01  -0.05     0.00  -0.00   0.01
    24   6    -0.00   0.00   0.00    -0.03   0.02   0.03    -0.01   0.01   0.01
    25   6     0.00  -0.00   0.00     0.01  -0.01   0.01     0.02  -0.02   0.02
    26   6     0.00  -0.00  -0.00    -0.00   0.00   0.01     0.01  -0.01  -0.04
    27   6     0.00  -0.00   0.00     0.03  -0.03   0.00    -0.03   0.03   0.00
    28   1    -0.00   0.00  -0.00    -0.33   0.33   0.00     0.29  -0.29  -0.01
    29   1     0.00  -0.00   0.01     0.12  -0.16   0.58    -0.02   0.03  -0.10
    30   1     0.01  -0.01  -0.01     0.30  -0.25  -0.29     0.14  -0.12  -0.13
    31   1    -0.01   0.01  -0.01    -0.11   0.09  -0.10    -0.26   0.22  -0.24
    32   1    -0.00   0.00   0.01     0.03  -0.04  -0.15    -0.10   0.12   0.50
    33   6     0.00  -0.00   0.01     0.00  -0.00   0.02     0.00  -0.00   0.02
    34   6     0.00  -0.00  -0.00     0.01  -0.01  -0.01     0.01  -0.01  -0.01
    35   6    -0.00   0.00  -0.00    -0.01   0.01  -0.01    -0.02   0.02  -0.02
    36   1     0.05  -0.03  -0.16     0.01  -0.01  -0.05     0.07  -0.04  -0.24
    37   1    -0.05   0.05   0.05    -0.10   0.10   0.11    -0.16   0.17   0.17
    38   1     0.05  -0.05   0.06     0.07  -0.07   0.07     0.18  -0.20   0.20
    39   1    -0.04   0.03  -0.15    -0.04   0.04  -0.18    -0.04   0.03  -0.18
    40   1    -0.09   0.09   0.41     0.01  -0.01  -0.06     0.02  -0.02  -0.08
                    106                    107                    108
                      A                      A                      A
 Frequencies --   3250.2316              3251.8459              3252.6492
 Red. masses --      1.0921                 1.1011                 1.1067
 Frc consts  --      6.7976                 6.8599                 6.8984
 IR Inten    --      0.3013                 4.6315                 4.3211
  Atom  AN      X      Y      Z        X      Y      Z        X      Y      Z
     1  26    -0.00   0.00   0.00     0.00   0.00   0.00     0.00   0.00  -0.00
     2   6     0.00  -0.00  -0.00    -0.00   0.00   0.00    -0.01   0.01   0.04
     3   6    -0.00   0.00  -0.00     0.00  -0.00   0.00     0.03  -0.02   0.03
     4   6     0.00  -0.00  -0.00     0.00  -0.00  -0.00     0.03  -0.02  -0.03
     5   6    -0.00   0.00  -0.00    -0.00   0.00  -0.00    -0.01   0.01  -0.04
     6   6     0.00  -0.00   0.00    -0.00   0.00  -0.00    -0.03   0.03  -0.00
     7   1    -0.00   0.00   0.00    -0.01   0.01   0.01    -0.27   0.25   0.27
     8   1     0.00  -0.00   0.00     0.00  -0.01   0.02     0.10  -0.10   0.43
     9   1    -0.00   0.00  -0.00     0.02  -0.02   0.00     0.28  -0.29   0.00
    10   1    -0.00   0.00   0.00     0.00  -0.01  -0.02     0.09  -0.11  -0.42
    11   1     0.00  -0.00   0.00    -0.01   0.01  -0.01    -0.28   0.25  -0.27
    12   6     0.00  -0.00  -0.01     0.01  -0.01  -0.02    -0.00   0.00   0.00
    13   6     0.00  -0.00   0.00    -0.03   0.03  -0.03     0.00  -0.00   0.00
    14   6     0.00  -0.01  -0.00    -0.02   0.03   0.03     0.00  -0.00  -0.00
    15   6    -0.00   0.00  -0.01     0.01  -0.01   0.02    -0.00   0.00  -0.00
    16   6    -0.00   0.00   0.00     0.00  -0.00   0.00     0.00   0.00   0.00
    17   6    -0.00   0.00   0.00     0.00  -0.00   0.00    -0.00   0.00  -0.00
    18   6     0.01  -0.00  -0.02     0.01  -0.01  -0.03    -0.00   0.00   0.00
    19   1    -0.05   0.06   0.05     0.26  -0.29  -0.28    -0.01   0.01   0.01
    20   1    -0.00   0.00  -0.01     0.32  -0.34   0.34    -0.01   0.01  -0.01
    21   1     0.03  -0.03   0.14    -0.06   0.04  -0.22     0.00  -0.00   0.01
    22  27     0.00  -0.00   0.00    -0.00   0.00  -0.00     0.00  -0.00   0.00
    23   6    -0.00   0.00  -0.01     0.00  -0.00   0.00    -0.00   0.00  -0.00
    24   6    -0.02   0.02   0.02     0.00  -0.00  -0.00    -0.00   0.00   0.00
    25   6     0.02  -0.02   0.02     0.00  -0.00   0.00     0.00  -0.00   0.00
    26   6     0.01  -0.01  -0.03     0.00  -0.00  -0.01    -0.00   0.00   0.00
    27   6    -0.01   0.01   0.00    -0.01   0.01   0.00     0.00  -0.00  -0.00
    28   1     0.08  -0.08  -0.00     0.06  -0.06  -0.00    -0.00   0.00   0.00
    29   1     0.03  -0.04   0.14    -0.01   0.01  -0.03     0.00  -0.00   0.00
    30   1     0.23  -0.19  -0.22    -0.00   0.00   0.00     0.00  -0.00  -0.00
    31   1    -0.22   0.19  -0.21    -0.01   0.01  -0.01    -0.00   0.00  -0.00
    32   1    -0.06   0.07   0.28    -0.01   0.01   0.06     0.00  -0.00  -0.00
    33   6    -0.01   0.01  -0.03     0.01  -0.01   0.03    -0.00   0.00  -0.00
    34   6    -0.02   0.02   0.02     0.00  -0.00  -0.01    -0.00   0.00   0.00
    35   6     0.02  -0.02   0.02     0.01  -0.01   0.01    -0.00   0.00  -0.00
    36   1    -0.07   0.04   0.25    -0.10   0.06   0.36     0.01  -0.01  -0.03
    37   1     0.26  -0.26  -0.27    -0.06   0.06   0.06     0.01  -0.01  -0.01
    38   1    -0.22   0.24  -0.24    -0.12   0.13  -0.14     0.01  -0.01   0.01
    39   1     0.08  -0.06   0.33    -0.08   0.06  -0.31     0.01  -0.01   0.03
    40   1    -0.02   0.02   0.10    -0.05   0.05   0.23     0.00  -0.00  -0.00
                    109                    110                    111
                      A                      A                      A
 Frequencies --   3255.0136              3260.3611              3261.1732
 Red. masses --      1.0977                 1.0975                 1.0978
 Frc consts  --      6.8526                 6.8734                 6.8786
 IR Inten    --      3.9733                 0.0668                 0.0731
  Atom  AN      X      Y      Z        X      Y      Z        X      Y      Z
     1  26     0.00   0.00   0.00     0.00   0.00   0.00     0.00  -0.00   0.00
     2   6     0.00  -0.00  -0.00     0.00  -0.00  -0.00     0.00  -0.00  -0.00
     3   6    -0.00   0.00  -0.00    -0.00   0.00  -0.00    -0.00   0.00  -0.00
     4   6    -0.00   0.00   0.00     0.00  -0.00  -0.00    -0.00   0.00   0.00
     5   6     0.00  -0.00   0.00    -0.00   0.00  -0.00    -0.00   0.00  -0.00
     6   6     0.00  -0.00   0.00    -0.00   0.00   0.00     0.00  -0.00   0.00
     7   1     0.01  -0.01  -0.01    -0.00   0.00   0.00     0.00  -0.00  -0.00
     8   1    -0.00   0.00  -0.01     0.00  -0.00   0.00     0.00  -0.00   0.00
     9   1    -0.01   0.01   0.00     0.00  -0.00  -0.00    -0.00   0.00  -0.00
    10   1    -0.00   0.00   0.01    -0.00   0.00   0.00    -0.00   0.00   0.00
    11   1     0.01  -0.01   0.01     0.00  -0.00   0.00     0.00  -0.00   0.00
    12   6     0.01  -0.01  -0.02     0.00  -0.00  -0.01     0.00  -0.00  -0.00
    13   6    -0.02   0.02  -0.02    -0.00   0.00  -0.00    -0.00   0.00  -0.00
    14   6    -0.01   0.02   0.02     0.00  -0.00  -0.00     0.00  -0.00  -0.00
    15   6     0.01  -0.01   0.02    -0.00   0.00  -0.01    -0.00   0.00  -0.00
    16   6     0.00  -0.00   0.00     0.00  -0.00   0.00    -0.00   0.00   0.00
    17   6    -0.00   0.00   0.00    -0.00  -0.00   0.00     0.00  -0.00   0.00
    18   6    -0.01   0.01   0.04     0.01  -0.01  -0.04     0.01  -0.00  -0.02
    19   1     0.15  -0.17  -0.16    -0.01   0.01   0.01    -0.00   0.00   0.00
    20   1     0.18  -0.20   0.19     0.01  -0.01   0.01     0.01  -0.01   0.01
    21   1    -0.06   0.05  -0.25     0.02  -0.01   0.06     0.01  -0.01   0.03
    22  27     0.00  -0.00  -0.00     0.00  -0.00   0.00    -0.00   0.00   0.00
    23   6    -0.00   0.00  -0.00     0.01  -0.01   0.03    -0.01   0.01  -0.01
    24   6    -0.00   0.00   0.00    -0.02   0.01   0.01     0.03  -0.03  -0.03
    25   6     0.00  -0.00   0.00     0.01  -0.01   0.01     0.01  -0.01   0.01
    26   6    -0.00   0.00   0.00    -0.01   0.01   0.03     0.01  -0.01  -0.04
    27   6     0.01  -0.01  -0.00    -0.00   0.00  -0.00     0.03  -0.03   0.00
    28   1    -0.06   0.06   0.00     0.01  -0.01   0.00    -0.32   0.33   0.00
    29   1     0.00  -0.00   0.01    -0.06   0.08  -0.29     0.04  -0.05   0.16
    30   1     0.01  -0.01  -0.01     0.17  -0.14  -0.16    -0.34   0.28   0.33
    31   1    -0.00   0.00  -0.00    -0.10   0.08  -0.09    -0.13   0.11  -0.13
    32   1     0.01  -0.01  -0.04     0.07  -0.07  -0.32    -0.09   0.11   0.46
    33   6    -0.01   0.01  -0.04    -0.01   0.01  -0.04    -0.00   0.00  -0.02
    34   6    -0.01   0.01   0.02     0.02  -0.02  -0.02     0.01  -0.01  -0.01
    35   6    -0.01   0.01  -0.02    -0.02   0.02  -0.02    -0.01   0.01  -0.01
    36   1     0.13  -0.08  -0.46    -0.13   0.08   0.45    -0.07   0.04   0.24
    37   1     0.17  -0.17  -0.18    -0.21   0.22   0.22    -0.09   0.10   0.10
    38   1     0.17  -0.18   0.18     0.19  -0.20   0.20     0.09  -0.10   0.09
    39   1     0.11  -0.09   0.46     0.10  -0.08   0.42     0.05  -0.04   0.21
    40   1    -0.06   0.06   0.26    -0.02   0.02   0.07    -0.01   0.01   0.04
                    112                    113                    114
                      A                      A                      A
 Frequencies --   3261.7927              3269.1677              3271.7079
 Red. masses --      1.0978                 1.1050                 1.1074
 Frc consts  --      6.8814                 6.9582                 6.9842
 IR Inten    --      0.0679                 0.0839                 0.5442
  Atom  AN      X      Y      Z        X      Y      Z        X      Y      Z
     1  26     0.00   0.00   0.00    -0.00  -0.00  -0.00    -0.00   0.00  -0.00
     2   6     0.00  -0.00  -0.00    -0.00   0.00   0.00    -0.00   0.00   0.00
     3   6     0.00  -0.00   0.00     0.00  -0.00   0.00     0.00  -0.00   0.00
     4   6     0.00  -0.00  -0.00     0.00  -0.00  -0.00     0.00  -0.00  -0.00
     5   6    -0.00   0.00  -0.00    -0.00   0.00  -0.00    -0.00   0.00  -0.00
     6   6    -0.00   0.00   0.00    -0.00   0.00   0.00    -0.00   0.00   0.00
     7   1    -0.00   0.00   0.00    -0.00   0.00   0.00    -0.00   0.00   0.00
     8   1     0.00  -0.00   0.00     0.00  -0.00   0.00     0.00  -0.00   0.00
     9   1     0.00  -0.00  -0.00     0.00  -0.00  -0.00     0.00  -0.00   0.00
    10   1    -0.00   0.00   0.00     0.00  -0.00  -0.00     0.00  -0.00  -0.00
    11   1    -0.00   0.00  -0.00    -0.00   0.00  -0.00    -0.00   0.00  -0.00
    12   6     0.00  -0.00  -0.00    -0.00   0.00   0.00    -0.00   0.00   0.00
    13   6    -0.00   0.00  -0.00     0.00  -0.00   0.00     0.00  -0.00   0.00
    14   6     0.00  -0.00   0.00     0.00  -0.00  -0.00     0.00  -0.00  -0.00
    15   6    -0.00   0.00  -0.00    -0.00   0.00  -0.00    -0.00   0.00  -0.00
    16   6     0.00  -0.00   0.00    -0.00   0.00  -0.00    -0.00   0.00  -0.00
    17   6    -0.00   0.00   0.00     0.00  -0.00   0.00     0.00  -0.00  -0.00
    18   6     0.00  -0.00  -0.02     0.01  -0.01  -0.03     0.00  -0.00  -0.00
    19   1    -0.00   0.00   0.00    -0.01   0.01   0.01    -0.00   0.00   0.00
    20   1     0.01  -0.01   0.01    -0.01   0.01  -0.01    -0.00   0.00  -0.00
    21   1     0.01  -0.00   0.02     0.01  -0.01   0.04     0.00  -0.00   0.00
    22  27     0.00  -0.00   0.00     0.00   0.00   0.00    -0.00  -0.00   0.00
    23   6    -0.01   0.01  -0.05    -0.00   0.00  -0.00     0.01  -0.01   0.04
    24   6    -0.00   0.00   0.00     0.00  -0.00  -0.00    -0.03   0.02   0.02
    25   6    -0.03   0.03  -0.03     0.00  -0.00   0.00    -0.03   0.03  -0.03
    26   6     0.01  -0.01  -0.02    -0.00   0.00   0.00     0.01  -0.01  -0.04
    27   6    -0.03   0.03   0.00    -0.00   0.00  -0.00     0.03  -0.03  -0.00
    28   1     0.30  -0.31  -0.01     0.03  -0.03  -0.00    -0.30   0.30   0.00
    29   1     0.10  -0.14   0.51     0.00  -0.01   0.02    -0.08   0.10  -0.38
    30   1     0.02  -0.02  -0.02    -0.02   0.02   0.02     0.27  -0.22  -0.25
    31   1     0.36  -0.31   0.34    -0.02   0.01  -0.02     0.31  -0.26   0.29
    32   1    -0.04   0.05   0.20     0.01  -0.01  -0.04    -0.09   0.10   0.44
    33   6    -0.01   0.00  -0.02     0.01  -0.01   0.03     0.00  -0.00   0.00
    34   6     0.01  -0.01  -0.01    -0.03   0.03   0.03    -0.00   0.00   0.00
    35   6    -0.01   0.01  -0.01    -0.03   0.03  -0.03    -0.00   0.00  -0.00
    36   1    -0.05   0.03   0.18    -0.09   0.06   0.33    -0.01   0.00   0.03
    37   1    -0.08   0.09   0.09     0.34  -0.35  -0.36     0.02  -0.02  -0.02
    38   1     0.09  -0.10   0.09     0.34  -0.36   0.36     0.02  -0.03   0.03
    39   1     0.06  -0.04   0.22    -0.08   0.06  -0.32    -0.01   0.01  -0.03
    40   1    -0.01   0.01   0.04     0.01  -0.01  -0.05     0.00  -0.00  -0.01

 -------------------
 - Thermochemistry -
 -------------------
 Temperature   298.150 Kelvin.  Pressure   1.00000 Atm.
 Atom     1 has atomic number 26 and mass  55.93494
 Atom     2 has atomic number  6 and mass  12.00000
 Atom     3 has atomic number  6 and mass  12.00000
 Atom     4 has atomic number  6 and mass  12.00000
 Atom     5 has atomic number  6 and mass  12.00000
 Atom     6 has atomic number  6 and mass  12.00000
 Atom     7 has atomic number  1 and mass   1.00783
 Atom     8 has atomic number  1 and mass   1.00783
 Atom     9 has atomic number  1 and mass   1.00783
 Atom    10 has atomic number  1 and mass   1.00783
 Atom    11 has atomic number  1 and mass   1.00783
 Atom    12 has atomic number  6 and mass  12.00000
 Atom    13 has atomic number  6 and mass  12.00000
 Atom    14 has atomic number  6 and mass  12.00000
 Atom    15 has atomic number  6 and mass  12.00000
 Atom    16 has atomic number  6 and mass  12.00000
 Atom    17 has atomic number  6 and mass  12.00000
 Atom    18 has atomic number  6 and mass  12.00000
 Atom    19 has atomic number  1 and mass   1.00783
 Atom    20 has atomic number  1 and mass   1.00783
 Atom    21 has atomic number  1 and mass   1.00783
 Atom    22 has atomic number 27 and mass  58.93320
 Atom    23 has atomic number  6 and mass  12.00000
 Atom    24 has atomic number  6 and mass  12.00000
 Atom    25 has atomic number  6 and mass  12.00000
 Atom    26 has atomic number  6 and mass  12.00000
 Atom    27 has atomic number  6 and mass  12.00000
 Atom    28 has atomic number  1 and mass   1.00783
 Atom    29 has atomic number  1 and mass   1.00783
 Atom    30 has atomic number  1 and mass   1.00783
 Atom    31 has atomic number  1 and mass   1.00783
 Atom    32 has atomic number  1 and mass   1.00783
 Atom    33 has atomic number  6 and mass  12.00000
 Atom    34 has atomic number  6 and mass  12.00000
 Atom    35 has atomic number  6 and mass  12.00000
 Atom    36 has atomic number  1 and mass   1.00783
 Atom    37 has atomic number  1 and mass   1.00783
 Atom    38 has atomic number  1 and mass   1.00783
 Atom    39 has atomic number  1 and mass   1.00783
 Atom    40 has atomic number  1 and mass   1.00783
 Molecular mass:   373.00899 amu.
 Principal axes and moments of inertia in atomic units:
                           1         2         3
     Eigenvalues --  2530.83105********************
           X            0.00288   1.00000  -0.00091
           Y            1.00000  -0.00288   0.00041
           Z           -0.00040   0.00091   1.00000
 This molecule is an asymmetric top.
 Rotational symmetry number  1.
 Warning -- assumption of classical behavior for rotation
           may cause significant error
 Rotational temperatures (Kelvin)      0.03422     0.00768     0.00712
 Rotational constants (GHZ):           0.71310     0.16010     0.14836
 Zero-point vibrational energy     841606.9 (Joules/Mol)
                                  201.14889 (Kcal/Mol)
 Warning -- explicit consideration of  30 degrees of freedom as
           vibrations may cause significant error
 Vibrational temperatures:      8.11    31.61    49.82    68.56   105.73
          (Kelvin)            205.70   224.19   230.65   256.33   276.68
                              431.33   449.81   492.35   542.32   544.26
                              550.22   608.09   609.73   674.04   684.39
                              704.80   732.76   741.50   757.24   853.46
                              862.81   869.86   872.63   878.74   878.78
                              894.29  1009.34  1178.06  1198.31  1201.81
                             1202.87  1211.94  1211.99  1216.89  1223.15
                             1226.97  1230.67  1232.18  1233.37  1241.91
                             1257.45  1261.59  1266.90  1275.47  1283.86
                             1313.16  1315.59  1318.93  1322.44  1349.17
                             1366.94  1371.45  1373.68  1470.14  1472.49
                             1478.01  1482.89  1486.19  1510.67  1523.07
                             1531.61  1534.11  1538.88  1541.79  1546.02
                             1553.71  1556.20  1641.41  1649.23  1652.85
                             1742.74  1811.43  1839.16  1850.12  1900.19
                             1945.31  1993.90  2005.79  2011.10  2015.19
                             2025.88  2039.35  2058.37  2069.56  2089.03
                             2091.44  2092.59  2100.76  2103.66  2107.73
                             2262.10  4641.51  4642.86  4647.77  4655.06
                             4661.82  4663.38  4666.20  4673.87  4675.09
                             4676.36  4678.68  4679.84  4683.24  4690.93
                             4692.10  4692.99  4703.60  4707.26
 
 Zero-point correction=                           0.320551 (Hartree/Particle)
 Thermal correction to Energy=                    0.338299
 Thermal correction to Enthalpy=                  0.339243
 Thermal correction to Gibbs Free Energy=         0.271646
 Sum of electronic and zero-point Energies=          -3418.801551
 Sum of electronic and thermal Energies=             -3418.783803
 Sum of electronic and thermal Enthalpies=           -3418.782859
 Sum of electronic and thermal Free Energies=        -3418.850456
 
                     E (Thermal)             CV                S
                      KCal/Mol        Cal/Mol-Kelvin    Cal/Mol-Kelvin
 Total                  212.286             74.468            142.269
 Electronic               0.000              0.000              0.000
 Translational            0.889              2.981             43.642
 Rotational               0.889              2.981             34.206
 Vibrational            210.508             68.506             64.421
 Vibration     1          0.593              1.987              9.151
 Vibration     2          0.593              1.985              6.447
 Vibration     3          0.594              1.983              5.545
 Vibration     4          0.595              1.978              4.913
 Vibration     5          0.599              1.967              4.058
 Vibration     6          0.616              1.910              2.764
 Vibration     7          0.620              1.896              2.600
 Vibration     8          0.622              1.891              2.546
 Vibration     9          0.629              1.869              2.348
 Vibration    10          0.634              1.851              2.206
 Vibration    11          0.692              1.674              1.418
 Vibration    12          0.701              1.650              1.348
 Vibration    13          0.721              1.591              1.202
 Vibration    14          0.747              1.519              1.051
 Vibration    15          0.749              1.516              1.046
 Vibration    16          0.752              1.508              1.030
 Vibration    17          0.785              1.421              0.883
 Vibration    18          0.786              1.419              0.879
 Vibration    19          0.826              1.320              0.742
 Vibration    20          0.832              1.304              0.722
 Vibration    21          0.846              1.273              0.684
 Vibration    22          0.864              1.229              0.635
 Vibration    23          0.870              1.216              0.621
 Vibration    24          0.881              1.192              0.596
 Vibration    25          0.951              1.046              0.462
 Vibration    26          0.958              1.032              0.450
 Vibration    27          0.963              1.022              0.442
 Vibration    28          0.965              1.018              0.439
 Vibration    29          0.970              1.009              0.432
 Vibration    30          0.970              1.009              0.431
                       Q            Log10(Q)             Ln(Q)
 Total Bot       0.112581-124       -124.948535       -287.704634
 Total V=0       0.312341D+23         22.494630         51.795799
 Vib (Bot)       0.596206-140       -140.224603       -322.879081
 Vib (Bot)    1  0.367796D+02          1.565606          3.604942
 Vib (Bot)    2  0.942632D+01          0.974342          2.243506
 Vib (Bot)    3  0.597707D+01          0.776488          1.787930
 Vib (Bot)    4  0.433931D+01          0.637421          1.467716
 Vib (Bot)    5  0.280521D+01          0.447966          1.031480
 Vib (Bot)    6  0.142109D+01          0.152620          0.351422
 Vib (Bot)    7  0.129906D+01          0.113628          0.261637
 Vib (Bot)    8  0.126099D+01          0.100710          0.231894
 Vib (Bot)    9  0.112809D+01          0.052345          0.120528
 Vib (Bot)   10  0.103989D+01          0.016988          0.039116
 Vib (Bot)   11  0.634450D+00         -0.197603         -0.454997
 Vib (Bot)   12  0.603917D+00         -0.219023         -0.504319
 Vib (Bot)   13  0.541870D+00         -0.266105         -0.612729
 Vib (Bot)   14  0.480701D+00         -0.318125         -0.732511
 Vib (Bot)   15  0.478543D+00         -0.320079         -0.737009
 Vib (Bot)   16  0.471985D+00         -0.326071         -0.750807
 Vib (Bot)   17  0.414611D+00         -0.382359         -0.880415
 Vib (Bot)   18  0.413139D+00         -0.383904         -0.883971
 Vib (Bot)   19  0.360507D+00         -0.443086         -1.020243
 Vib (Bot)   20  0.352897D+00         -0.452352         -1.041578
 Vib (Bot)   21  0.338515D+00         -0.470422         -1.083187
 Vib (Bot)   22  0.320033D+00         -0.494805         -1.139332
 Vib (Bot)   23  0.314531D+00         -0.502337         -1.156673
 Vib (Bot)   24  0.304913D+00         -0.515823         -1.187727
 Vib (Bot)   25  0.253489D+00         -0.596041         -1.372435
 Vib (Bot)   26  0.249077D+00         -0.603666         -1.389992
 Vib (Bot)   27  0.245814D+00         -0.609393         -1.403180
 Vib (Bot)   28  0.244544D+00         -0.611643         -1.408359
 Vib (Bot)   29  0.241774D+00         -0.616590         -1.419752
 Vib (Bot)   30  0.241758D+00         -0.616619         -1.419818
 Vib (V=0)       0.165410D+08          7.218561         16.621352
 Vib (V=0)    1  0.372830D+02          1.571510          3.618536
 Vib (V=0)    2  0.993957D+01          0.997368          2.296524
 Vib (V=0)    3  0.649795D+01          0.812776          1.871486
 Vib (V=0)    4  0.486802D+01          0.687353          1.582688
 Vib (V=0)    5  0.334943D+01          0.524970          1.208789
 Vib (V=0)    6  0.200648D+01          0.302435          0.696383
 Vib (V=0)    7  0.189196D+01          0.276911          0.637612
 Vib (V=0)    8  0.185650D+01          0.268694          0.618692
 Vib (V=0)    9  0.173393D+01          0.239032          0.550393
 Vib (V=0)   10  0.165385D+01          0.218497          0.503107
 Vib (V=0)   11  0.130779D+01          0.116538          0.268340
 Vib (V=0)   12  0.128404D+01          0.108578          0.250010
 Vib (V=0)   13  0.123731D+01          0.092478          0.212938
 Vib (V=0)   14  0.119359D+01          0.076857          0.176969
 Vib (V=0)   15  0.119210D+01          0.076313          0.175717
 Vib (V=0)   16  0.118758D+01          0.074664          0.171920
 Vib (V=0)   17  0.114954D+01          0.060524          0.139362
 Vib (V=0)   18  0.114860D+01          0.060169          0.138545
 Vib (V=0)   19  0.111641D+01          0.047825          0.110121
 Vib (V=0)   20  0.111199D+01          0.046102          0.106155
 Vib (V=0)   21  0.110381D+01          0.042896          0.098772
 Vib (V=0)   22  0.109365D+01          0.038879          0.089521
 Vib (V=0)   23  0.109070D+01          0.037706          0.086822
 Vib (V=0)   24  0.108564D+01          0.035685          0.082168
 Vib (V=0)   25  0.106059D+01          0.025546          0.058822
 Vib (V=0)   26  0.105860D+01          0.024734          0.056952
 Vib (V=0)   27  0.105716D+01          0.024140          0.055584
 Vib (V=0)   28  0.105660D+01          0.023910          0.055055
 Vib (V=0)   29  0.105539D+01          0.023412          0.053907
 Vib (V=0)   30  0.105538D+01          0.023409          0.053901
 Electronic      0.100000D+01          0.000000          0.000000
 Translational   0.283161D+09          8.452033         19.461525
 Rotational      0.666861D+07          6.824036         15.712923
 -------------------------------------------------------------------
 Center     Atomic                   Forces (Hartrees/Bohr)
 Number     Number              X              Y              Z
 -------------------------------------------------------------------
      1       26          -0.000000052   -0.000015994   -0.000168500
      2        6           0.000053569   -0.000058812    0.000067191
      3        6          -0.000012674    0.000017412   -0.000002497
      4        6           0.000013737   -0.000011530   -0.000010268
      5        6          -0.000051787    0.000067563    0.000057145
      6        6           0.000001986    0.000010001   -0.000073896
      7        1          -0.000008956    0.000027384    0.000001414
      8        1           0.000026426   -0.000047917   -0.000037718
      9        1          -0.000004249   -0.000000661    0.000031361
     10        1          -0.000034322    0.000049563   -0.000029241
     11        1           0.000002058   -0.000032304    0.000004495
     12        6          -0.000169807   -0.000053224    0.000052222
     13        6           0.000029698    0.000157059   -0.000074311
     14        6          -0.000044361   -0.000150247   -0.000065478
     15        6           0.000150835    0.000025708    0.000033958
     16        6           0.000016029    0.000011846    0.000049828
     17        6          -0.000014256   -0.000014862    0.000017598
     18        6          -0.000048829   -0.000040412   -0.000040177
     19        1          -0.000077944    0.000043366    0.000074680
     20        1           0.000072793   -0.000054687    0.000077578
     21        1          -0.000032384   -0.000004490   -0.000011975
     22       27          -0.000001741    0.000016149    0.000134217
     23        6           0.000029628   -0.000036005   -0.000030499
     24        6          -0.000115684    0.000063431    0.000020002
     25        6           0.000109990   -0.000068269    0.000006352
     26        6          -0.000027279    0.000023556   -0.000045459
     27        6           0.000004578   -0.000006990    0.000066925
     28        1           0.000004493   -0.000002705   -0.000039902
     29        1          -0.000032471    0.000008244    0.000029071
     30        1           0.000079626   -0.000045715   -0.000016898
     31        1          -0.000077312    0.000054411   -0.000021974
     32        1           0.000044294   -0.000012641    0.000012257
     33        6           0.000075037    0.000069412   -0.000022496
     34        6          -0.000010627    0.000058095   -0.000021630
     35        6           0.000017523   -0.000054338   -0.000030842
     36        1           0.000017610    0.000012494    0.000003181
     37        1          -0.000001257   -0.000027553   -0.000000897
     38        1          -0.000000372    0.000031223   -0.000005575
     39        1          -0.000020902   -0.000031488    0.000016472
     40        1           0.000037354    0.000023925   -0.000005714
 -------------------------------------------------------------------
 Cartesian Forces:  Max     0.000169807 RMS     0.000053103
 FormGI is forming the generalized inverse of G from B-inverse, IUseBI=4.

 GradGradGradGradGradGradGradGradGradGradGradGradGradGradGradGradGradGrad
 Berny optimization.
 Internal  Forces:  Max     0.000116680 RMS     0.000014964
 Search for a local minimum.
 Step number   1 out of a maximum of    2
 All quantities printed in internal units (Hartrees-Bohrs-Radians)
 Second derivative matrix not updated -- analytic derivatives used.
 ITU=  0
     Eigenvalues ---    0.00008   0.00066   0.00126   0.00185   0.00239
     Eigenvalues ---    0.00276   0.00353   0.01032   0.01079   0.01138
     Eigenvalues ---    0.01143   0.01151   0.01228   0.01240   0.01245
     Eigenvalues ---    0.01319   0.01353   0.01413   0.01419   0.01432
     Eigenvalues ---    0.01453   0.01492   0.01532   0.01555   0.01569
     Eigenvalues ---    0.01580   0.01596   0.01626   0.01757   0.01812
     Eigenvalues ---    0.01846   0.01860   0.01920   0.01989   0.02183
     Eigenvalues ---    0.02184   0.02271   0.02288   0.02357   0.02403
     Eigenvalues ---    0.02453   0.02554   0.02590   0.02891   0.02916
     Eigenvalues ---    0.03076   0.03489   0.03552   0.03705   0.03719
     Eigenvalues ---    0.03748   0.03911   0.04002   0.04277   0.06197
     Eigenvalues ---    0.06271   0.06641   0.06881   0.07281   0.07844
     Eigenvalues ---    0.07966   0.08477   0.08824   0.09406   0.10244
     Eigenvalues ---    0.10588   0.11381   0.11553   0.12376   0.12991
     Eigenvalues ---    0.13263   0.13634   0.14983   0.15522   0.15797
     Eigenvalues ---    0.21123   0.22068   0.22080   0.22887   0.23318
     Eigenvalues ---    0.23497   0.23543   0.24130   0.24344   0.25402
     Eigenvalues ---    0.25807   0.26911   0.27492   0.27569   0.27663
     Eigenvalues ---    0.29555   0.29772   0.31920   0.32502   0.36813
     Eigenvalues ---    0.36816   0.36829   0.36847   0.36856   0.36880
     Eigenvalues ---    0.36911   0.36934   0.37044   0.37174   0.37222
     Eigenvalues ---    0.37244   0.37259   0.37278   0.37290   0.37300
     Eigenvalues ---    0.37312   0.37341   0.37541   0.45180
 Angle between quadratic step and forces=  85.80 degrees.
 Linear search not attempted -- first point.
 Iteration  1 RMS(Cart)=  0.02646866 RMS(Int)=  0.00024510
 Iteration  2 RMS(Cart)=  0.00038190 RMS(Int)=  0.00002271
 Iteration  3 RMS(Cart)=  0.00000005 RMS(Int)=  0.00002271
 Variable       Old X    -DE/DX   Delta X   Delta X   Delta X     New X
                                 (Linear)    (Quad)   (Total)
    R1        3.87870  -0.00000   0.00000   0.00025   0.00025   3.87895
    R2        3.87447   0.00000   0.00000   0.00044   0.00043   3.87491
    R3        3.87440  -0.00001   0.00000   0.00008   0.00008   3.87449
    R4        3.87811  -0.00000   0.00000   0.00002   0.00002   3.87813
    R5        3.88052  -0.00000   0.00000  -0.00003  -0.00003   3.88049
    R6        3.86158   0.00003   0.00000  -0.00038  -0.00038   3.86120
    R7        3.86191  -0.00004   0.00000   0.00138   0.00138   3.86329
    R8        3.86383   0.00000   0.00000  -0.00045  -0.00045   3.86338
    R9        2.69415   0.00001   0.00000  -0.00000  -0.00000   2.69415
   R10        2.69293   0.00001   0.00000   0.00011   0.00011   2.69304
   R11        2.04406  -0.00001   0.00000   0.00001   0.00001   2.04407
   R12        2.69342   0.00001   0.00000   0.00001   0.00001   2.69343
   R13        2.04408   0.00003   0.00000   0.00008   0.00008   2.04416
   R14        2.69401  -0.00000   0.00000   0.00000   0.00000   2.69401
   R15        2.04417  -0.00002   0.00000  -0.00008  -0.00008   2.04410
   R16        2.69325  -0.00000   0.00000  -0.00011  -0.00011   2.69313
   R17        2.04397   0.00002   0.00000   0.00003   0.00003   2.04401
   R18        2.04446   0.00000   0.00000  -0.00000  -0.00000   2.04445
   R19        2.68404   0.00001   0.00000   0.00010   0.00010   2.68414
   R20        2.71360  -0.00003   0.00000  -0.00000  -0.00000   2.71359
   R21        2.04342  -0.00001   0.00000  -0.00002  -0.00002   2.04340
   R22        2.69280   0.00000   0.00000   0.00002   0.00002   2.69282
   R23        2.04332   0.00012   0.00000   0.00033   0.00033   2.04365
   R24        2.68403  -0.00001   0.00000  -0.00011  -0.00011   2.68392
   R25        2.04396  -0.00011   0.00000  -0.00031  -0.00031   2.04365
   R26        2.71320   0.00004   0.00000  -0.00016  -0.00016   2.71304
   R27        2.04334   0.00002   0.00000   0.00010   0.00010   2.04344
   R28        2.74751  -0.00000   0.00000   0.00026   0.00026   2.74777
   R29        2.70906   0.00001   0.00000   0.00015   0.00018   2.70925
   R30        2.70888  -0.00000   0.00000  -0.00009  -0.00008   2.70880
   R31        3.84927   0.00003   0.00000   0.00047   0.00046   3.84973
   R32        2.68837  -0.00001   0.00000  -0.00001  -0.00003   2.68834
   R33        2.04221  -0.00000   0.00000   0.00005   0.00005   2.04226
   R34        3.85443  -0.00002   0.00000   0.00056   0.00056   3.85499
   R35        3.86330  -0.00001   0.00000  -0.00003  -0.00005   3.86325
   R36        3.86279   0.00000   0.00000   0.00033   0.00027   3.86306
   R37        3.85305   0.00002   0.00000  -0.00004  -0.00007   3.85297
   R38        3.85773   0.00000   0.00000   0.00002   0.00003   3.85777
   R39        3.85128  -0.00003   0.00000  -0.00019  -0.00022   3.85106
   R40        3.83336  -0.00001   0.00000   0.00080   0.00078   3.83414
   R41        3.83259   0.00001   0.00000   0.00114   0.00115   3.83374
   R42        2.69381   0.00001   0.00000   0.00026   0.00028   2.69410
   R43        2.69114   0.00001   0.00000  -0.00023  -0.00024   2.69090
   R44        2.04243   0.00001   0.00000   0.00009   0.00009   2.04252
   R45        2.69006   0.00001   0.00000   0.00001   0.00007   2.69014
   R46        2.04269  -0.00008   0.00000  -0.00023  -0.00023   2.04245
   R47        2.69388   0.00000   0.00000  -0.00017  -0.00010   2.69378
   R48        2.04217   0.00009   0.00000   0.00021   0.00021   2.04238
   R49        2.69111   0.00000   0.00000   0.00023   0.00025   2.69137
   R50        2.04246   0.00000   0.00000   0.00003   0.00003   2.04250
   R51        2.04249   0.00000   0.00000   0.00002   0.00002   2.04251
   R52        2.68802   0.00001   0.00000  -0.00012  -0.00008   2.68795
   R53        2.04202   0.00002   0.00000  -0.00011  -0.00011   2.04191
   R54        2.69076   0.00001   0.00000  -0.00002  -0.00002   2.69074
   R55        2.04245  -0.00001   0.00000  -0.00001  -0.00001   2.04244
   R56        2.04235   0.00002   0.00000   0.00010   0.00010   2.04245
    A1        1.19427   0.00001   0.00000  -0.00010  -0.00010   1.19416
    A2        1.19393   0.00000   0.00000  -0.00005  -0.00005   1.19388
    A3        1.88116  -0.00001   0.00000  -0.00027  -0.00027   1.88089
    A4        2.79580   0.00001   0.00000   0.00050   0.00049   2.79629
    A5        2.15792  -0.00001   0.00000   0.00017   0.00017   2.15809
    A6        1.19424   0.00000   0.00000  -0.00003  -0.00003   1.19420
    A7        1.19293   0.00000   0.00000  -0.00002  -0.00002   1.19290
    A8        2.13285   0.00001   0.00000   0.00059   0.00059   2.13344
    A9        2.75362  -0.00001   0.00000  -0.00035  -0.00035   2.75327
   A10        2.77896  -0.00001   0.00000   0.00065   0.00065   2.77960
   A11        1.19303   0.00000   0.00000  -0.00005  -0.00005   1.19298
   A12        2.75421   0.00001   0.00000   0.00109   0.00109   2.75530
   A13        2.13113  -0.00001   0.00000  -0.00009  -0.00009   2.13104
   A14        2.77741   0.00000   0.00000  -0.00084  -0.00084   2.77656
   A15        2.79627  -0.00001   0.00000  -0.00125  -0.00125   2.79502
   A16        1.87895  -0.00000   0.00000   0.00022   0.00022   1.87917
   A17        2.15685   0.00000   0.00000  -0.00092  -0.00092   2.15593
   A18        2.16306  -0.00001   0.00000  -0.00103  -0.00103   2.16203
   A19        2.16158   0.00000   0.00000   0.00042   0.00042   2.16200
   A20        1.89570  -0.00000   0.00000  -0.00055  -0.00055   1.89516
   A21        1.20372   0.00000   0.00000  -0.00017  -0.00017   1.20355
   A22        2.17959  -0.00000   0.00000  -0.00021  -0.00021   2.17937
   A23        1.88363  -0.00001   0.00000   0.00003   0.00003   1.88367
   A24        2.19871   0.00002   0.00000   0.00058   0.00058   2.19928
   A25        2.20045  -0.00001   0.00000  -0.00062  -0.00062   2.19983
   A26        2.17388   0.00001   0.00000   0.00049   0.00049   2.17437
   A27        1.88542   0.00000   0.00000  -0.00009  -0.00010   1.88532
   A28        2.19885  -0.00000   0.00000   0.00018   0.00018   2.19903
   A29        2.19834   0.00000   0.00000  -0.00007  -0.00007   2.19827
   A30        2.17403  -0.00000   0.00000  -0.00016  -0.00016   2.17387
   A31        1.88525   0.00000   0.00000   0.00009   0.00009   1.88533
   A32        2.19818  -0.00000   0.00000   0.00012   0.00011   2.19829
   A33        2.19918   0.00000   0.00000  -0.00020  -0.00020   2.19898
   A34        2.17837   0.00001   0.00000   0.00025   0.00025   2.17861
   A35        1.88371   0.00000   0.00000  -0.00002  -0.00002   1.88370
   A36        2.20009  -0.00001   0.00000  -0.00057  -0.00057   2.19952
   A37        2.19895   0.00001   0.00000   0.00060   0.00060   2.19955
   A38        2.17494   0.00000   0.00000   0.00004   0.00004   2.17498
   A39        1.88677   0.00000   0.00000  -0.00001  -0.00001   1.88676
   A40        2.19838  -0.00001   0.00000  -0.00041  -0.00041   2.19797
   A41        2.19739   0.00001   0.00000   0.00042   0.00042   2.19781
   A42        1.22522  -0.00000   0.00000   0.00041   0.00041   1.22563
   A43        2.18398   0.00003   0.00000   0.00454   0.00454   2.18852
   A44        1.88619  -0.00000   0.00000  -0.00028  -0.00028   1.88591
   A45        2.19429  -0.00000   0.00000  -0.00001  -0.00002   2.19427
   A46        2.20257   0.00000   0.00000   0.00039   0.00038   2.20295
   A47        1.88910   0.00001   0.00000   0.00027   0.00027   1.88936
   A48        2.19433  -0.00001   0.00000  -0.00024  -0.00024   2.19408
   A49        2.19911   0.00000   0.00000  -0.00003  -0.00003   2.19907
   A50        1.88914  -0.00000   0.00000  -0.00026  -0.00026   1.88888
   A51        2.19914  -0.00000   0.00000   0.00004   0.00004   2.19918
   A52        2.19418   0.00001   0.00000   0.00025   0.00025   2.19443
   A53        1.22577  -0.00002   0.00000  -0.00053  -0.00053   1.22523
   A54        2.18270  -0.00002   0.00000  -0.00177  -0.00177   2.18093
   A55        1.88627  -0.00001   0.00000   0.00019   0.00019   1.88646
   A56        2.19445   0.00001   0.00000   0.00077   0.00077   2.19522
   A57        2.20230  -0.00000   0.00000  -0.00102  -0.00102   2.20128
   A58        2.18283   0.00000   0.00000   0.00057   0.00057   2.18340
   A59        1.87402   0.00000   0.00000   0.00010   0.00010   1.87411
   A60        2.20565  -0.00002   0.00000   0.00142   0.00142   2.20707
   A61        2.20309   0.00002   0.00000  -0.00148  -0.00148   2.20161
   A62        2.21045  -0.00000   0.00000  -0.00135  -0.00136   2.20909
   A63        2.21251  -0.00000   0.00000   0.00131   0.00130   2.21381
   A64        1.85991   0.00000   0.00000  -0.00002  -0.00000   1.85991
   A65        1.24638  -0.00001   0.00000  -0.00112  -0.00115   1.24523
   A66        1.89880  -0.00000   0.00000   0.00004   0.00002   1.89882
   A67        2.19545   0.00000   0.00000  -0.00055  -0.00055   2.19491
   A68        2.16482   0.00000   0.00000  -0.00162  -0.00161   2.16320
   A69        2.18854  -0.00000   0.00000   0.00043   0.00044   2.18898
   A70        2.76278  -0.00000   0.00000  -0.01414  -0.01412   2.74866
   A71        2.78165  -0.00000   0.00000   0.01351   0.01352   2.79516
   A72        2.14664  -0.00000   0.00000   0.00877   0.00881   2.15546
   A73        1.86953  -0.00000   0.00000  -0.00108  -0.00100   1.86853
   A74        2.13242  -0.00000   0.00000  -0.01033  -0.01027   2.12215
   A75        1.19841   0.00000   0.00000  -0.00005  -0.00002   1.19839
   A76        1.20340  -0.00000   0.00000  -0.00027  -0.00026   1.20314
   A77        1.19917   0.00000   0.00000  -0.00004  -0.00003   1.19914
   A78        1.20007   0.00000   0.00000  -0.00004  -0.00003   1.20004
   A79        1.87039  -0.00000   0.00000   0.00053   0.00061   1.87100
   A80        2.14242   0.00000   0.00000   0.01050   0.01055   2.15297
   A81        2.78077   0.00001   0.00000   0.01454   0.01455   2.79533
   A82        1.19931   0.00000   0.00000  -0.00005   0.00000   1.19932
   A83        1.19962   0.00001   0.00000  -0.00007  -0.00004   1.19958
   A84        2.13769  -0.00000   0.00000  -0.00781  -0.00780   2.12988
   A85        1.86976  -0.00000   0.00000   0.00193   0.00198   1.87174
   A86        2.14442  -0.00000   0.00000   0.01051   0.01054   2.15496
   A87        1.19973  -0.00000   0.00000  -0.00005  -0.00003   1.19970
   A88        2.76808   0.00000   0.00000  -0.01169  -0.01170   2.75639
   A89        2.13500  -0.00000   0.00000  -0.00757  -0.00754   2.12746
   A90        1.86929  -0.00000   0.00000   0.00090   0.00097   1.87026
   A91        2.77656  -0.00000   0.00000   0.01201   0.01202   2.78858
   A92        2.76693  -0.00001   0.00000  -0.01260  -0.01260   2.75434
   A93        2.13234  -0.00001   0.00000  -0.00930  -0.00925   2.12309
   A94        2.14236  -0.00000   0.00000   0.00855   0.00860   2.15096
   A95        2.77757   0.00001   0.00000   0.01348   0.01349   2.79106
   A96        2.76360  -0.00001   0.00000  -0.01401  -0.01399   2.74960
   A97        1.20323   0.00001   0.00000  -0.00015  -0.00013   1.20310
   A98        2.16328  -0.00001   0.00000   0.00014   0.00015   2.16343
   A99        1.88616   0.00000   0.00000  -0.00016  -0.00011   1.88604
   A100       2.19745  -0.00001   0.00000  -0.00027  -0.00031   2.19715
   A101       2.19843   0.00001   0.00000   0.00042   0.00041   2.19885
   A102       2.16457   0.00000   0.00000   0.00063   0.00065   2.16522
   A103       1.88444  -0.00001   0.00000   0.00010   0.00006   1.88450
   A104       2.19843  -0.00000   0.00000  -0.00050  -0.00046   2.19796
   A105       2.19890   0.00001   0.00000   0.00046   0.00047   2.19937
   A106       2.16454   0.00000   0.00000  -0.00047  -0.00047   2.16407
   A107       1.88439   0.00001   0.00000  -0.00004  -0.00003   1.88436
   A108       2.19967  -0.00001   0.00000  -0.00033  -0.00034   2.19933
   A109       2.19771   0.00000   0.00000   0.00033   0.00033   2.19804
   A110       2.16233   0.00001   0.00000  -0.00003  -0.00002   2.16230
   A111       1.88617  -0.00000   0.00000  -0.00001  -0.00003   1.88614
   A112       2.19673   0.00001   0.00000   0.00057   0.00056   2.19729
   A113       2.19913  -0.00001   0.00000  -0.00056  -0.00053   2.19860
   A114       2.15951   0.00000   0.00000  -0.00040  -0.00038   2.15912
   A115       1.88360   0.00000   0.00000   0.00011   0.00012   1.88372
   A116       2.19852   0.00001   0.00000   0.00064   0.00067   2.19919
   A117       2.19932  -0.00001   0.00000  -0.00077  -0.00081   2.19851
   A118       1.24580   0.00001   0.00000  -0.00089  -0.00091   1.24489
   A119       1.89883  -0.00000   0.00000   0.00003   0.00000   1.89883
   A120       2.19603  -0.00000   0.00000   0.00021   0.00022   2.19625
   A121       2.16717   0.00001   0.00000   0.00370   0.00371   2.17088
   A122       2.18798   0.00000   0.00000  -0.00014  -0.00013   2.18786
   A123       2.15796   0.00000   0.00000   0.00089   0.00090   2.15886
   A124       1.88331  -0.00000   0.00000   0.00011   0.00011   1.88342
   A125       2.19662  -0.00000   0.00000  -0.00025  -0.00029   2.19632
   A126       2.20180   0.00000   0.00000   0.00019   0.00023   2.20203
   A127       1.88302   0.00000   0.00000  -0.00008  -0.00006   1.88296
   A128       2.19660  -0.00000   0.00000   0.00025   0.00026   2.19686
   A129       2.15834   0.00000   0.00000  -0.00019  -0.00018   2.15817
   A130       2.20213  -0.00000   0.00000  -0.00019  -0.00022   2.20191
    D1        2.75780   0.00002   0.00000   0.00077   0.00077   2.75857
    D2       -2.75939   0.00002   0.00000   0.00078   0.00078  -2.75861
    D3        0.02199   0.00000   0.00000  -0.00049  -0.00049   0.02150
    D4       -1.32522   0.00002   0.00000   0.00091   0.00091  -1.32431
    D5       -0.72058   0.00002   0.00000  -0.00038  -0.00038  -0.72095
    D6        2.75817  -0.00000   0.00000  -0.00016  -0.00016   2.75801
    D7       -2.75972  -0.00000   0.00000  -0.00018  -0.00018  -2.75990
    D8       -0.71114  -0.00001   0.00000  -0.00149  -0.00149  -0.71263
    D9        1.29301  -0.00001   0.00000  -0.00089  -0.00089   1.29212
   D10       -1.26702   0.00000   0.00000  -0.00221  -0.00222  -1.26924
   D11       -2.75792   0.00000   0.00000  -0.00022  -0.00022  -2.75814
   D12        2.76014  -0.00000   0.00000  -0.00025  -0.00025   2.75989
   D13       -1.28705  -0.00001   0.00000  -0.00192  -0.00192  -1.28897
   D14        0.71306  -0.00001   0.00000  -0.00074  -0.00074   0.71232
   D15        1.26625  -0.00000   0.00000   0.00093   0.00093   1.26718
   D16        2.75754   0.00002   0.00000   0.00079   0.00079   2.75832
   D17       -2.75967   0.00002   0.00000   0.00073   0.00073  -2.75894
   D18        1.31699   0.00002   0.00000   0.00080   0.00080   1.31779
   D19       -0.02393   0.00001   0.00000   0.00030   0.00030  -0.02363
   D20        0.71732   0.00002   0.00000   0.00051   0.00051   0.71783
   D21        2.75898  -0.00001   0.00000  -0.00052  -0.00052   2.75847
   D22       -2.75764  -0.00001   0.00000  -0.00056  -0.00056  -2.75820
   D23        0.75033  -0.00002   0.00000  -0.00135  -0.00135   0.74898
   D24       -0.75083  -0.00002   0.00000  -0.00074  -0.00074  -0.75157
   D25       -0.00017  -0.00000   0.00000  -0.00134  -0.00134  -0.00151
   D26        2.08965  -0.00000   0.00000   0.00001   0.00001   2.08966
   D27       -0.01106  -0.00000   0.00000  -0.00020  -0.00021  -0.01126
   D28        1.35100   0.00000   0.00000   0.00038   0.00038   1.35138
   D29       -0.74971   0.00000   0.00000   0.00016   0.00016  -0.74955
   D30        0.75718   0.00000   0.00000   0.00124   0.00124   0.75843
   D31       -1.34353   0.00000   0.00000   0.00102   0.00102  -1.34250
   D32       -2.87558  -0.00000   0.00000  -0.00041  -0.00041  -2.87599
   D33        1.30690  -0.00000   0.00000  -0.00063  -0.00063   1.30627
   D34        2.81986   0.00000   0.00000   0.00013   0.00013   2.81999
   D35        0.71915   0.00000   0.00000  -0.00009  -0.00009   0.71906
   D36       -1.41389   0.00001   0.00000   0.00063   0.00063  -1.41326
   D37        2.76858   0.00001   0.00000   0.00041   0.00041   2.76899
   D38        2.88226  -0.00000   0.00000  -0.00097  -0.00097   2.88129
   D39       -1.29967  -0.00000   0.00000  -0.00035  -0.00035  -1.30002
   D40       -0.76179   0.00000   0.00000  -0.00019  -0.00019  -0.76198
   D41        1.33946   0.00000   0.00000   0.00044   0.00044   1.33990
   D42       -1.35118   0.00000   0.00000  -0.00059  -0.00059  -1.35177
   D43        0.75007   0.00000   0.00000   0.00004   0.00004   0.75011
   D44       -2.08894   0.00000   0.00000  -0.00072  -0.00072  -2.08967
   D45        0.01231   0.00000   0.00000  -0.00010  -0.00010   0.01221
   D46       -2.81829   0.00000   0.00000  -0.00071  -0.00071  -2.81901
   D47       -0.71704   0.00000   0.00000  -0.00009  -0.00009  -0.71713
   D48        1.41355   0.00001   0.00000   0.00066   0.00066   1.41421
   D49       -2.76838   0.00001   0.00000   0.00128   0.00128  -2.76710
   D50       -0.74110  -0.00000   0.00000  -0.00235  -0.00235  -0.74345
   D51       -1.35998   0.00000   0.00000  -0.00107  -0.00106  -1.36104
   D52        1.35980   0.00000   0.00000  -0.00408  -0.00408   1.35572
   D53        0.74074   0.00000   0.00000  -0.00287  -0.00288   0.73786
   D54       -0.00039   0.00000   0.00000  -0.00271  -0.00271  -0.00310
   D55        0.00085   0.00001   0.00000  -0.00001  -0.00001   0.00084
   D56        3.10741   0.00001   0.00000   0.00049   0.00049   3.10790
   D57       -3.11177   0.00001   0.00000   0.00030   0.00030  -3.11147
   D58       -0.00521   0.00001   0.00000   0.00080   0.00080  -0.00442
   D59       -0.00148  -0.00000   0.00000   0.00007   0.00007  -0.00141
   D60       -3.10609  -0.00000   0.00000  -0.00016  -0.00016  -3.10625
   D61        3.11111  -0.00000   0.00000  -0.00022  -0.00022   3.11089
   D62        0.00649  -0.00001   0.00000  -0.00044  -0.00044   0.00605
   D63        0.00010  -0.00001   0.00000  -0.00005  -0.00005   0.00005
   D64        3.10679  -0.00001   0.00000  -0.00014  -0.00014   3.10664
   D65       -3.10647  -0.00001   0.00000  -0.00055  -0.00055  -3.10703
   D66        0.00022  -0.00000   0.00000  -0.00065  -0.00065  -0.00043
   D67       -0.00101   0.00001   0.00000   0.00009   0.00009  -0.00092
   D68        3.11039   0.00001   0.00000   0.00045   0.00045   3.11084
   D69       -3.10767   0.00000   0.00000   0.00018   0.00018  -3.10750
   D70        0.00373   0.00001   0.00000   0.00054   0.00054   0.00426
   D71        0.00154  -0.00000   0.00000  -0.00009  -0.00010   0.00144
   D72        3.10618  -0.00000   0.00000   0.00010   0.00010   3.10628
   D73       -3.10989  -0.00001   0.00000  -0.00043  -0.00043  -3.11032
   D74       -0.00525  -0.00000   0.00000  -0.00023  -0.00023  -0.00548
   D75        1.03062  -0.00005   0.00000  -0.00087  -0.00087   1.02976
   D76       -2.07388  -0.00002   0.00000  -0.00058  -0.00058  -2.07446
   D77       -0.00574  -0.00005   0.00000  -0.00120  -0.00120  -0.00694
   D78       -3.11025  -0.00001   0.00000  -0.00091  -0.00091  -3.11116
   D79        3.11864  -0.00001   0.00000   0.00498   0.00498   3.12362
   D80        0.01413   0.00002   0.00000   0.00527   0.00527   0.01940
   D81        0.01034   0.00002   0.00000  -0.00015  -0.00015   0.01019
   D82        3.12180   0.00001   0.00000   0.00130   0.00130   3.12311
   D83       -3.11394  -0.00002   0.00000  -0.00636  -0.00636  -3.12030
   D84       -0.00247  -0.00002   0.00000  -0.00491  -0.00491  -0.00738
   D85       -0.00115   0.00006   0.00000   0.00210   0.00210   0.00096
   D86       -3.10358   0.00003   0.00000   0.00136   0.00136  -3.10222
   D87        3.10323   0.00003   0.00000   0.00181   0.00181   3.10504
   D88        0.00080  -0.00000   0.00000   0.00106   0.00106   0.00186
   D89       -1.02899  -0.00005   0.00000  -0.00107  -0.00107  -1.03006
   D90        0.00759  -0.00005   0.00000  -0.00219  -0.00219   0.00540
   D91       -3.11576  -0.00001   0.00000   0.00145   0.00145  -3.11431
   D92        2.07358  -0.00002   0.00000  -0.00033  -0.00033   2.07325
   D93        3.11016  -0.00002   0.00000  -0.00145  -0.00145   3.10871
   D94       -0.01319   0.00002   0.00000   0.00218   0.00219  -0.01100
   D95       -0.01104   0.00002   0.00000   0.00144   0.00144  -0.00961
   D96       -3.12257   0.00002   0.00000  -0.00007  -0.00007  -3.12264
   D97        3.11221  -0.00002   0.00000  -0.00220  -0.00219   3.11001
   D98        0.00068  -0.00001   0.00000  -0.00370  -0.00370  -0.00302
   D99       -1.61506   0.00001   0.00000  -0.03983  -0.03983  -1.65490
   D100       1.55713   0.00001   0.00000  -0.03733  -0.03732   1.51981
   D101       3.11439  -0.00000   0.00000  -0.04120  -0.04121   3.07319
   D102       0.00341  -0.00000   0.00000  -0.03869  -0.03869  -0.03529
   D103      -0.06284  -0.00001   0.00000  -0.03945  -0.03945  -0.10230
   D104       3.10935  -0.00001   0.00000  -0.03694  -0.03694   3.07241
   D105      -2.12017  -0.00001   0.00000   0.00343   0.00343  -2.11674
   D106       3.12800   0.00000   0.00000   0.00375   0.00374   3.13174
   D107      -0.04243  -0.00001   0.00000   0.00071   0.00071  -0.04173
   D108       0.99584  -0.00001   0.00000   0.00136   0.00136   0.99720
   D109      -0.03917   0.00000   0.00000   0.00168   0.00167  -0.03750
   D110       3.07358  -0.00001   0.00000  -0.00136  -0.00137   3.07221
   D111       2.12064  -0.00000   0.00000  -0.00363  -0.00364   2.11700
   D112      -3.12820   0.00000   0.00000  -0.00371  -0.00371  -3.13191
   D113       0.04036  -0.00002   0.00000  -0.00763  -0.00763   0.03273
   D114      -0.99534  -0.00000   0.00000  -0.00151  -0.00151  -0.99684
   D115       0.03901   0.00000   0.00000  -0.00159  -0.00158   0.03743
   D116      -3.07562  -0.00002   0.00000  -0.00551  -0.00550  -3.08112
   D117       0.79309  -0.00000   0.00000   0.01070   0.01064   0.80374
   D118      -2.86571   0.00000   0.00000   0.00425   0.00418  -2.86153
   D119       2.84234  -0.00001   0.00000   0.00956   0.00955   2.85190
   D120       2.10978  -0.00000   0.00000   0.01262   0.01263   2.12241
   D121       1.37401   0.00000   0.00000   0.01074   0.01078   1.38479
   D122      -0.65280   0.00000   0.00000  -0.00071  -0.00070  -0.65350
   D123      -1.42192  -0.00001   0.00000  -0.00066  -0.00067  -1.42258
   D124      -1.32153  -0.00000   0.00000   0.01204   0.01200  -1.30953
   D125       1.30286   0.00001   0.00000   0.00559   0.00553   1.30839
   D126       0.72772  -0.00000   0.00000   0.01090   0.01090   0.73863
   D127      -0.00484   0.00000   0.00000   0.01396   0.01398   0.00914
   D128      -0.74061   0.00000   0.00000   0.01208   0.01213  -0.72848
   D129      -2.76742   0.00000   0.00000   0.00064   0.00065  -2.76677
   D130       2.74665  -0.00000   0.00000   0.00068   0.00069   2.74733
   D131       0.02477  -0.00000   0.00000  -0.00114  -0.00114   0.02363
   D132       3.11168  -0.00001   0.00000  -0.00156  -0.00156   3.11012
   D133      -3.08813   0.00001   0.00000   0.00190   0.00190  -3.08622
   D134      -0.00122   0.00000   0.00000   0.00149   0.00148   0.00027
   D135      -1.31072  -0.00001   0.00000   0.00634   0.00642  -1.30429
   D136       2.75666  -0.00001   0.00000  -0.00042  -0.00044   2.75622
   D137      -2.75849  -0.00001   0.00000  -0.00049  -0.00048  -2.75897
   D138       0.00361  -0.00001   0.00000   0.01236   0.01237   0.01598
   D139       0.73948  -0.00001   0.00000   0.00995   0.00993   0.74941
   D140       1.32515  -0.00001   0.00000   0.00818   0.00815   1.33330
   D141       1.32689   0.00000   0.00000   0.01415   0.01421   1.34110
   D142       2.75884   0.00001   0.00000   0.00053   0.00052   2.75936
   D143      -2.75656   0.00001   0.00000   0.00062   0.00061  -2.75595
   D144      -0.72978   0.00001   0.00000   0.01172   0.01175  -0.71803
   D145       0.00687   0.00001   0.00000   0.01469   0.01468   0.02155
   D146       0.74501   0.00001   0.00000   0.01300   0.01295   0.75796
   D147       0.74185   0.00001   0.00000   0.01397   0.01394   0.75579
   D148      -2.75982   0.00001   0.00000   0.00037   0.00037  -2.75945
   D149       2.75572   0.00001   0.00000   0.00049   0.00049   2.75621
   D150      -1.31572   0.00000   0.00000   0.01017   0.01018  -1.30554
   D151      -0.73287   0.00001   0.00000   0.01379   0.01381  -0.71906
   D152       0.00729   0.00002   0.00000   0.01588   0.01588   0.02316
   D153       0.01205  -0.00001   0.00000   0.01421   0.01423   0.02628
   D154       2.75948  -0.00001   0.00000  -0.00078  -0.00076   2.75873
   D155      -2.75591  -0.00001   0.00000  -0.00074  -0.00072  -2.75663
   D156       1.31915  -0.00001   0.00000   0.00660   0.00656   1.32572
   D157      -1.31241  -0.00000   0.00000   0.01364   0.01353  -1.29888
   D158      -0.72619  -0.00000   0.00000   0.01286   0.01291  -0.71328
   D159      -0.72660   0.00001   0.00000   0.01259   0.01265  -0.71396
   D160       2.75821   0.00001   0.00000   0.00095   0.00097   2.75917
   D161      -2.75917   0.00001   0.00000   0.00095   0.00098  -2.75820
   D162       0.73757   0.00001   0.00000   0.01137   0.01139   0.74896
   D163       1.32168   0.00001   0.00000   0.00560   0.00549   1.32717
   D164      -1.31353   0.00001   0.00000   0.01327   0.01320  -1.30033
   D165       0.65300  -0.00000   0.00000   0.00071   0.00071   0.65371
   D166       2.76802   0.00000   0.00000   0.00050   0.00050   2.76852
   D167      -2.09442  -0.00000   0.00000   0.01615   0.01614  -2.07828
   D168       0.02060   0.00000   0.00000   0.01594   0.01593   0.03653
   D169      -2.82954  -0.00001   0.00000   0.01390   0.01390  -2.81564
   D170      -0.71452  -0.00000   0.00000   0.01369   0.01369  -0.70083
   D171       2.87417   0.00000   0.00000   0.01082   0.01082   2.88499
   D172      -1.29400   0.00000   0.00000   0.01060   0.01061  -1.28339
   D173      -0.78034  -0.00000   0.00000   0.01304   0.01307  -0.76727
   D174       1.33467  -0.00000   0.00000   0.01282   0.01287   1.34754
   D175      -1.36070  -0.00000   0.00000   0.01418   0.01414  -1.34656
   D176       0.75432   0.00000   0.00000   0.01397   0.01393   0.76825
   D177       1.42255  -0.00001   0.00000   0.00057   0.00056   1.42310
   D178      -2.74562  -0.00001   0.00000   0.00036   0.00035  -2.74527
   D179      -2.76344  -0.00000   0.00000  -0.00024  -0.00027  -2.76371
   D180       0.73742  -0.00000   0.00000   0.01243   0.01237   0.74979
   D181       0.00387  -0.00000   0.00000   0.01387   0.01384   0.01771
   D182      -0.72929  -0.00001   0.00000   0.01091   0.01090  -0.71839
   D183      -1.30990  -0.00001   0.00000   0.00467   0.00479  -1.30511
   D184       1.31463  -0.00000   0.00000   0.01365   0.01374   1.32837
   D185       1.31788  -0.00000   0.00000   0.00898   0.00897   1.32685
   D186       0.74140  -0.00000   0.00000   0.01028   0.01025   0.75166
   D187       0.01089  -0.00001   0.00000   0.01248   0.01247   0.02336
   D188      -0.72509  -0.00000   0.00000   0.00983   0.00985  -0.71524
   D189      -1.30398  -0.00000   0.00000   0.00557   0.00568  -1.29830
   D190       2.76370  -0.00000   0.00000  -0.00035  -0.00039   2.76332
   D191       0.00325   0.00000   0.00000  -0.00041  -0.00043   0.00282
   D192       3.09037   0.00001   0.00000   0.00074   0.00073   3.09109
   D193      -3.08940   0.00000   0.00000  -0.00027  -0.00028  -3.08967
   D194      -0.00228   0.00001   0.00000   0.00088   0.00089  -0.00140
   D195      -0.00551  -0.00000   0.00000   0.00025   0.00026  -0.00524
   D196      -3.08652  -0.00000   0.00000   0.00061   0.00063  -3.08589
   D197       3.08711  -0.00000   0.00000   0.00009   0.00008   3.08719
   D198       0.00610  -0.00000   0.00000   0.00045   0.00045   0.00655
   D199       0.00025  -0.00000   0.00000   0.00042   0.00044   0.00068
   D200       3.08725  -0.00000   0.00000  -0.00038  -0.00037   3.08688
   D201      -3.08685  -0.00001   0.00000  -0.00070  -0.00069  -3.08754
   D202       0.00016  -0.00001   0.00000  -0.00149  -0.00149  -0.00134
   D203      -0.00365   0.00000   0.00000  -0.00026  -0.00028  -0.00393
   D204       3.08860   0.00000   0.00000  -0.00012  -0.00014   3.08847
   D205      -3.09073   0.00000   0.00000   0.00056   0.00056  -3.09018
   D206       0.00152   0.00001   0.00000   0.00069   0.00070   0.00222
   D207       0.00566  -0.00000   0.00000   0.00001   0.00001   0.00567
   D208       3.08664  -0.00000   0.00000  -0.00029  -0.00029   3.08634
   D209      -3.08651  -0.00000   0.00000  -0.00017  -0.00017  -3.08668
   D210      -0.00553  -0.00000   0.00000  -0.00047  -0.00047  -0.00601
   D211      -0.02434  -0.00001   0.00000   0.00090   0.00090  -0.02344
   D212      -3.11071  -0.00001   0.00000  -0.00004  -0.00004  -3.11075
   D213       3.09044   0.00001   0.00000   0.00481   0.00481   3.09524
   D214       0.00407   0.00001   0.00000   0.00386   0.00386   0.00793
   D215      -0.00026   0.00001   0.00000   0.00015   0.00014  -0.00012
   D216      -3.08695   0.00001   0.00000   0.00054   0.00055  -3.08641
   D217       3.08590   0.00001   0.00000   0.00108   0.00107   3.08697
   D218      -0.00079   0.00001   0.00000   0.00147   0.00147   0.00068
         Item               Value     Threshold  Converged?
 Maximum Force            0.000117     0.000450     YES
 RMS     Force            0.000015     0.000300     YES
 Maximum Displacement     0.125193     0.001800     NO 
 RMS     Displacement     0.026539     0.001200     NO 
 Predicted change in Energy=-1.507522D-06
                           ----------------------------
                           ! Non-Optimized Parameters !
                           ! (Angstroms and Degrees)  !
 --------------------------                            --------------------------
 ! Name  Definition              Value          Derivative Info.                !
 --------------------------------------------------------------------------------
 ! R1    R(1,2)                  2.0527         -DE/DX =    0.0                 !
 ! R2    R(1,3)                  2.0505         -DE/DX =    0.0                 !
 ! R3    R(1,4)                  2.0503         -DE/DX =    0.0                 !
 ! R4    R(1,5)                  2.0522         -DE/DX =    0.0                 !
 ! R5    R(1,6)                  2.0535         -DE/DX =    0.0                 !
 ! R6    R(1,12)                 2.0433         -DE/DX =    0.0                 !
 ! R7    R(1,15)                 2.0444         -DE/DX =    0.0                 !
 ! R8    R(1,16)                 2.0444         -DE/DX =    0.0                 !
 ! R9    R(2,3)                  1.4257         -DE/DX =    0.0                 !
 ! R10   R(2,6)                  1.4251         -DE/DX =    0.0                 !
 ! R11   R(2,10)                 1.0817         -DE/DX =    0.0                 !
 ! R12   R(3,4)                  1.4253         -DE/DX =    0.0                 !
 ! R13   R(3,11)                 1.0817         -DE/DX =    0.0                 !
 ! R14   R(4,5)                  1.4256         -DE/DX =    0.0                 !
 ! R15   R(4,7)                  1.0817         -DE/DX =    0.0                 !
 ! R16   R(5,6)                  1.4251         -DE/DX =    0.0                 !
 ! R17   R(5,8)                  1.0816         -DE/DX =    0.0                 !
 ! R18   R(6,9)                  1.0819         -DE/DX =    0.0                 !
 ! R19   R(12,13)                1.4204         -DE/DX =    0.0                 !
 ! R20   R(12,16)                1.436          -DE/DX =    0.0                 !
 ! R21   R(12,40)                1.0813         -DE/DX =    0.0                 !
 ! R22   R(13,14)                1.425          -DE/DX =    0.0                 !
 ! R23   R(13,20)                1.0815         -DE/DX =    0.0001              !
 ! R24   R(14,15)                1.4203         -DE/DX =    0.0                 !
 ! R25   R(14,19)                1.0815         -DE/DX =   -0.0001              !
 ! R26   R(15,16)                1.4357         -DE/DX =    0.0                 !
 ! R27   R(15,21)                1.0813         -DE/DX =    0.0                 !
 ! R28   R(16,17)                1.4541         -DE/DX =    0.0                 !
 ! R29   R(17,18)                1.4337         -DE/DX =    0.0                 !
 ! R30   R(17,33)                1.4334         -DE/DX =    0.0                 !
 ! R31   R(18,22)                2.0372         -DE/DX =    0.0                 !
 ! R32   R(18,35)                1.4226         -DE/DX =    0.0                 !
 ! R33   R(18,36)                1.0807         -DE/DX =    0.0                 !
 ! R34   R(22,23)                2.04           -DE/DX =    0.0                 !
 ! R35   R(22,24)                2.0443         -DE/DX =    0.0                 !
 ! R36   R(22,25)                2.0442         -DE/DX =    0.0                 !
 ! R37   R(22,26)                2.0389         -DE/DX =    0.0                 !
 ! R38   R(22,27)                2.0414         -DE/DX =    0.0                 !
 ! R39   R(22,33)                2.0379         -DE/DX =    0.0                 !
 ! R40   R(22,34)                2.0289         -DE/DX =    0.0                 !
 ! R41   R(22,35)                2.0287         -DE/DX =    0.0                 !
 ! R42   R(23,24)                1.4257         -DE/DX =    0.0                 !
 ! R43   R(23,27)                1.424          -DE/DX =    0.0                 !
 ! R44   R(23,29)                1.0809         -DE/DX =    0.0                 !
 ! R45   R(24,25)                1.4236         -DE/DX =    0.0                 !
 ! R46   R(24,30)                1.0808         -DE/DX =   -0.0001              !
 ! R47   R(25,26)                1.4255         -DE/DX =    0.0                 !
 ! R48   R(25,31)                1.0808         -DE/DX =    0.0001              !
 ! R49   R(26,27)                1.4242         -DE/DX =    0.0                 !
 ! R50   R(26,32)                1.0808         -DE/DX =    0.0                 !
 ! R51   R(27,28)                1.0808         -DE/DX =    0.0                 !
 ! R52   R(33,34)                1.4224         -DE/DX =    0.0                 !
 ! R53   R(33,39)                1.0805         -DE/DX =    0.0                 !
 ! R54   R(34,35)                1.4239         -DE/DX =    0.0                 !
 ! R55   R(34,37)                1.0808         -DE/DX =    0.0                 !
 ! R56   R(35,38)                1.0808         -DE/DX =    0.0                 !
 ! A1    A(2,1,4)               68.4205         -DE/DX =    0.0                 !
 ! A2    A(2,1,5)               68.4043         -DE/DX =    0.0                 !
 ! A3    A(2,1,12)             107.7671         -DE/DX =    0.0                 !
 ! A4    A(2,1,15)             160.2156         -DE/DX =    0.0                 !
 ! A5    A(2,1,16)             123.6495         -DE/DX =    0.0                 !
 ! A6    A(3,1,5)               68.4227         -DE/DX =    0.0                 !
 ! A7    A(3,1,6)               68.3483         -DE/DX =    0.0                 !
 ! A8    A(3,1,12)             122.2372         -DE/DX =    0.0                 !
 ! A9    A(3,1,15)             157.7507         -DE/DX =    0.0                 !
 ! A10   A(3,1,16)             159.2594         -DE/DX =    0.0                 !
 ! A11   A(4,1,6)               68.3527         -DE/DX =    0.0                 !
 ! A12   A(4,1,12)             157.8673         -DE/DX =    0.0                 !
 ! A13   A(4,1,15)             122.0998         -DE/DX =    0.0                 !
 ! A14   A(4,1,16)             159.0853         -DE/DX =    0.0                 !
 ! A15   A(5,1,12)             160.1429         -DE/DX =    0.0                 !
 ! A16   A(5,1,15)             107.6682         -DE/DX =    0.0                 !
 ! A17   A(5,1,16)             123.5257         -DE/DX =    0.0                 !
 ! A18   A(6,1,12)             123.8753         -DE/DX =    0.0                 !
 ! A19   A(6,1,15)             123.8737         -DE/DX =    0.0                 !
 ! A20   A(6,1,16)             108.5846         -DE/DX =    0.0                 !
 ! A21   A(12,1,15)             68.9582         -DE/DX =    0.0                 !
 ! A22   A(1,2,10)             124.8688         -DE/DX =    0.0                 !
 ! A23   A(3,2,6)              107.9261         -DE/DX =    0.0                 !
 ! A24   A(3,2,10)             126.0096         -DE/DX =    0.0                 !
 ! A25   A(6,2,10)             126.0409         -DE/DX =    0.0                 !
 ! A26   A(1,3,11)             124.5823         -DE/DX =    0.0                 !
 ! A27   A(2,3,4)              108.0209         -DE/DX =    0.0                 !
 ! A28   A(2,3,11)             125.995          -DE/DX =    0.0                 !
 ! A29   A(4,3,11)             125.9516         -DE/DX =    0.0                 !
 ! A30   A(1,4,7)              124.5538         -DE/DX =    0.0                 !
 ! A31   A(3,4,5)              108.0216         -DE/DX =    0.0                 !
 ! A32   A(3,4,7)              125.953          -DE/DX =    0.0                 !
 ! A33   A(5,4,7)              125.9921         -DE/DX =    0.0                 !
 ! A34   A(1,5,8)              124.8254         -DE/DX =    0.0                 !
 ! A35   A(4,5,6)              107.9279         -DE/DX =    0.0                 !
 ! A36   A(4,5,8)              126.0229         -DE/DX =    0.0                 !
 ! A37   A(6,5,8)              126.0249         -DE/DX =    0.0                 !
 ! A38   A(1,6,9)              124.6173         -DE/DX =    0.0                 !
 ! A39   A(2,6,5)              108.1034         -DE/DX =    0.0                 !
 ! A40   A(2,6,9)              125.9344         -DE/DX =    0.0                 !
 ! A41   A(5,6,9)              125.9254         -DE/DX =    0.0                 !
 ! A42   A(1,12,13)             70.2235         -DE/DX =    0.0                 !
 ! A43   A(1,12,40)            125.393          -DE/DX =    0.0                 !
 ! A44   A(13,12,16)           108.0547         -DE/DX =    0.0                 !
 ! A45   A(13,12,40)           125.7224         -DE/DX =    0.0                 !
 ! A46   A(16,12,40)           126.2196         -DE/DX =    0.0                 !
 ! A47   A(12,13,14)           108.2524         -DE/DX =    0.0                 !
 ! A48   A(12,13,20)           125.7117         -DE/DX =    0.0                 !
 ! A49   A(14,13,20)           125.9977         -DE/DX =    0.0                 !
 ! A50   A(13,14,15)           108.2246         -DE/DX =    0.0                 !
 ! A51   A(13,14,19)           126.0037         -DE/DX =    0.0                 !
 ! A52   A(15,14,19)           125.7317         -DE/DX =    0.0                 !
 ! A53   A(1,15,14)             70.2006         -DE/DX =    0.0                 !
 ! A54   A(1,15,21)            124.9578         -DE/DX =    0.0                 !
 ! A55   A(14,15,16)           108.0861         -DE/DX =    0.0                 !
 ! A56   A(14,15,21)           125.7769         -DE/DX =    0.0                 !
 ! A57   A(16,15,21)           126.1239         -DE/DX =    0.0                 !
 ! A58   A(1,16,17)            125.0996         -DE/DX =    0.0                 !
 ! A59   A(12,16,15)           107.3788         -DE/DX =    0.0                 !
 ! A60   A(12,16,17)           126.456          -DE/DX =    0.0                 !
 ! A61   A(15,16,17)           126.1428         -DE/DX =    0.0                 !
 ! A62   A(16,17,18)           126.5716         -DE/DX =    0.0                 !
 ! A63   A(16,17,33)           126.8422         -DE/DX =    0.0                 !
 ! A64   A(18,17,33)           106.5652         -DE/DX =    0.0                 !
 ! A65   A(17,18,22)            71.3462         -DE/DX =    0.0                 !
 ! A66   A(17,18,35)           108.7943         -DE/DX =    0.0                 !
 ! A67   A(17,18,36)           125.759          -DE/DX =    0.0                 !
 ! A68   A(22,18,36)           123.9425         -DE/DX =    0.0                 !
 ! A69   A(35,18,36)           125.4192         -DE/DX =    0.0                 !
 ! A70   A(18,22,23)           157.4867         -DE/DX =    0.0                 !
 ! A71   A(18,22,24)           160.151          -DE/DX =    0.0                 !
 ! A72   A(18,22,25)           123.4985         -DE/DX =    0.0                 !
 ! A73   A(18,22,26)           107.0591         -DE/DX =    0.0                 !
 ! A74   A(18,22,27)           121.5905         -DE/DX =    0.0                 !
 ! A75   A(18,22,33)            68.6626         -DE/DX =    0.0                 !
 ! A76   A(18,22,34)            68.9348         -DE/DX =    0.0                 !
 ! A77   A(23,22,25)            68.7059         -DE/DX =    0.0                 !
 ! A78   A(23,22,26)            68.7574         -DE/DX =    0.0                 !
 ! A79   A(23,22,33)           107.2004         -DE/DX =    0.0                 !
 ! A80   A(23,22,34)           123.3564         -DE/DX =    0.0                 !
 ! A81   A(23,22,35)           160.1604         -DE/DX =    0.0                 !
 ! A82   A(24,22,26)            68.7157         -DE/DX =    0.0                 !
 ! A83   A(24,22,27)            68.7308         -DE/DX =    0.0                 !
 ! A84   A(24,22,33)           122.0334         -DE/DX =    0.0                 !
 ! A85   A(24,22,34)           107.2427         -DE/DX =    0.0                 !
 ! A86   A(24,22,35)           123.4701         -DE/DX =    0.0                 !
 ! A87   A(25,22,27)            68.7377         -DE/DX =    0.0                 !
 ! A88   A(25,22,33)           157.9293         -DE/DX =    0.0                 !
 ! A89   A(25,22,34)           121.8944         -DE/DX =    0.0                 !
 ! A90   A(25,22,35)           107.1582         -DE/DX =    0.0                 !
 ! A91   A(26,22,33)           159.7738         -DE/DX =    0.0                 !
 ! A92   A(26,22,34)           157.8118         -DE/DX =    0.0                 !
 ! A93   A(26,22,35)           121.6441         -DE/DX =    0.0                 !
 ! A94   A(27,22,33)           123.2411         -DE/DX =    0.0                 !
 ! A95   A(27,22,34)           159.916          -DE/DX =    0.0                 !
 ! A96   A(27,22,35)           157.5407         -DE/DX =    0.0                 !
 ! A97   A(33,22,35)            68.9326         -DE/DX =    0.0                 !
 ! A98   A(22,23,29)           123.9553         -DE/DX =    0.0                 !
 ! A99   A(24,23,27)           108.0624         -DE/DX =    0.0                 !
 ! A100  A(24,23,29)           125.8872         -DE/DX =    0.0                 !
 ! A101  A(27,23,29)           125.9846         -DE/DX =    0.0                 !
 ! A102  A(22,24,30)           124.0577         -DE/DX =    0.0                 !
 ! A103  A(23,24,25)           107.9738         -DE/DX =    0.0                 !
 ! A104  A(23,24,30)           125.934          -DE/DX =    0.0                 !
 ! A105  A(25,24,30)           126.0147         -DE/DX =    0.0                 !
 ! A106  A(22,25,31)           123.9918         -DE/DX =    0.0                 !
 ! A107  A(24,25,26)           107.9658         -DE/DX =    0.0                 !
 ! A108  A(24,25,31)           126.0123         -DE/DX =    0.0                 !
 ! A109  A(26,25,31)           125.9384         -DE/DX =    0.0                 !
 ! A110  A(22,26,32)           123.8907         -DE/DX =    0.0                 !
 ! A111  A(25,26,27)           108.068          -DE/DX =    0.0                 !
 ! A112  A(25,26,32)           125.8956         -DE/DX =    0.0                 !
 ! A113  A(27,26,32)           125.9704         -DE/DX =    0.0                 !
 ! A114  A(22,27,28)           123.7087         -DE/DX =    0.0                 !
 ! A115  A(23,27,26)           107.929          -DE/DX =    0.0                 !
 ! A116  A(23,27,28)           126.0045         -DE/DX =    0.0                 !
 ! A117  A(26,27,28)           125.9652         -DE/DX =    0.0                 !
 ! A118  A(17,33,22)            71.3269         -DE/DX =    0.0                 !
 ! A119  A(17,33,34)           108.7949         -DE/DX =    0.0                 !
 ! A120  A(17,33,39)           125.8359         -DE/DX =    0.0                 !
 ! A121  A(22,33,39)           124.3821         -DE/DX =    0.0                 !
 ! A122  A(34,33,39)           125.3549         -DE/DX =    0.0                 !
 ! A123  A(22,34,37)           123.6936         -DE/DX =    0.0                 !
 ! A124  A(33,34,35)           107.9121         -DE/DX =    0.0                 !
 ! A125  A(33,34,37)           125.8401         -DE/DX =    0.0                 !
 ! A126  A(35,34,37)           126.1672         -DE/DX =    0.0                 !
 ! A127  A(18,35,34)           107.8857         -DE/DX =    0.0                 !
 ! A128  A(18,35,38)           125.871          -DE/DX =    0.0                 !
 ! A129  A(22,35,38)           123.6538         -DE/DX =    0.0                 !
 ! A130  A(34,35,38)           126.1602         -DE/DX =    0.0                 !
 ! D1    D(4,1,2,10)           158.0543         -DE/DX =    0.0                 !
 ! D2    D(5,1,2,10)          -158.0565         -DE/DX =    0.0                 !
 ! D3    D(12,1,2,10)            1.2319         -DE/DX =    0.0                 !
 ! D4    D(15,1,2,10)          -75.8771         -DE/DX =    0.0                 !
 ! D5    D(16,1,2,10)          -41.3075         -DE/DX =    0.0                 !
 ! D6    D(5,1,3,11)           158.0223         -DE/DX =    0.0                 !
 ! D7    D(6,1,3,11)          -158.1306         -DE/DX =    0.0                 !
 ! D8    D(12,1,3,11)          -40.8308         -DE/DX =    0.0                 !
 ! D9    D(15,1,3,11)           74.0329         -DE/DX =    0.0                 !
 ! D10   D(16,1,3,11)          -72.7218         -DE/DX =    0.0                 !
 ! D11   D(2,1,4,7)           -158.0297         -DE/DX =    0.0                 !
 ! D12   D(6,1,4,7)            158.13           -DE/DX =    0.0                 !
 ! D13   D(12,1,4,7)           -73.8525         -DE/DX =    0.0                 !
 ! D14   D(15,1,4,7)            40.8131         -DE/DX =    0.0                 !
 ! D15   D(16,1,4,7)            72.604          -DE/DX =    0.0                 !
 ! D16   D(2,1,5,8)            158.0404         -DE/DX =    0.0                 !
 ! D17   D(3,1,5,8)           -158.0757         -DE/DX =    0.0                 !
 ! D18   D(12,1,5,8)            75.5037         -DE/DX =    0.0                 !
 ! D19   D(15,1,5,8)            -1.354          -DE/DX =    0.0                 !
 ! D20   D(16,1,5,8)            41.1288         -DE/DX =    0.0                 !
 ! D21   D(3,1,6,9)            158.0485         -DE/DX =    0.0                 !
 ! D22   D(4,1,6,9)           -158.0332         -DE/DX =    0.0                 !
 ! D23   D(12,1,6,9)            42.9135         -DE/DX =    0.0                 !
 ! D24   D(15,1,6,9)           -43.0619         -DE/DX =    0.0                 !
 ! D25   D(16,1,6,9)            -0.0865         -DE/DX =    0.0                 !
 ! D26   D(2,1,12,13)          119.7289         -DE/DX =    0.0                 !
 ! D27   D(2,1,12,40)           -0.6454         -DE/DX =    0.0                 !
 ! D28   D(3,1,12,13)           77.4283         -DE/DX =    0.0                 !
 ! D29   D(3,1,12,40)          -42.946          -DE/DX =    0.0                 !
 ! D30   D(4,1,12,13)           43.4546         -DE/DX =    0.0                 !
 ! D31   D(4,1,12,40)          -76.9198         -DE/DX =    0.0                 !
 ! D32   D(5,1,12,13)         -164.7819         -DE/DX =    0.0                 !
 ! D33   D(5,1,12,40)           74.8438         -DE/DX =    0.0                 !
 ! D34   D(6,1,12,13)          161.5734         -DE/DX =    0.0                 !
 ! D35   D(6,1,12,40)           41.1991         -DE/DX =    0.0                 !
 ! D36   D(15,1,12,13)         -80.974          -DE/DX =    0.0                 !
 ! D37   D(15,1,12,40)         158.6516         -DE/DX =    0.0                 !
 ! D38   D(2,1,15,14)          165.0856         -DE/DX =    0.0                 !
 ! D39   D(2,1,15,21)          -74.4856         -DE/DX =    0.0                 !
 ! D40   D(3,1,15,14)          -43.6584         -DE/DX =    0.0                 !
 ! D41   D(3,1,15,21)           76.7704         -DE/DX =    0.0                 !
 ! D42   D(4,1,15,14)          -77.4509         -DE/DX =    0.0                 !
 ! D43   D(4,1,15,21)           42.9779         -DE/DX =    0.0                 !
 ! D44   D(5,1,15,14)         -119.7291         -DE/DX =    0.0                 !
 ! D45   D(5,1,15,21)            0.6997         -DE/DX =    0.0                 !
 ! D46   D(6,1,15,14)         -161.5171         -DE/DX =    0.0                 !
 ! D47   D(6,1,15,21)          -41.0883         -DE/DX =    0.0                 !
 ! D48   D(12,1,15,14)          81.0283         -DE/DX =    0.0                 !
 ! D49   D(12,1,15,21)        -158.543          -DE/DX =    0.0                 !
 ! D50   D(2,1,16,17)          -42.5966         -DE/DX =    0.0                 !
 ! D51   D(3,1,16,17)          -77.9818         -DE/DX =    0.0                 !
 ! D52   D(4,1,16,17)           77.6773         -DE/DX =    0.0                 !
 ! D53   D(5,1,16,17)           42.2765         -DE/DX =    0.0                 !
 ! D54   D(6,1,16,17)           -0.1778         -DE/DX =    0.0                 !
 ! D55   D(6,2,3,4)              0.0481         -DE/DX =    0.0                 !
 ! D56   D(6,2,3,11)           178.0694         -DE/DX =    0.0                 !
 ! D57   D(10,2,3,4)          -178.2743         -DE/DX =    0.0                 !
 ! D58   D(10,2,3,11)           -0.2531         -DE/DX =    0.0                 !
 ! D59   D(3,2,6,5)             -0.0808         -DE/DX =    0.0                 !
 ! D60   D(3,2,6,9)           -177.9748         -DE/DX =    0.0                 !
 ! D61   D(10,2,6,5)           178.241          -DE/DX =    0.0                 !
 ! D62   D(10,2,6,9)             0.3469         -DE/DX =    0.0                 !
 ! D63   D(2,3,4,5)              0.0029         -DE/DX =    0.0                 !
 ! D64   D(2,3,4,7)            177.9976         -DE/DX =    0.0                 !
 ! D65   D(11,3,4,5)          -178.0195         -DE/DX =    0.0                 !
 ! D66   D(11,3,4,7)            -0.0247         -DE/DX =    0.0                 !
 ! D67   D(3,4,5,6)             -0.0527         -DE/DX =    0.0                 !
 ! D68   D(3,4,5,8)            178.2381         -DE/DX =    0.0                 !
 ! D69   D(7,4,5,6)           -178.0465         -DE/DX =    0.0                 !
 ! D70   D(7,4,5,8)              0.2443         -DE/DX =    0.0                 !
 ! D71   D(4,5,6,2)              0.0825         -DE/DX =    0.0                 !
 ! D72   D(4,5,6,9)            177.9769         -DE/DX =    0.0                 !
 ! D73   D(8,5,6,2)           -178.2082         -DE/DX =    0.0                 !
 ! D74   D(8,5,6,9)             -0.3139         -DE/DX =    0.0                 !
 ! D75   D(1,12,13,14)          59.0008         -DE/DX =    0.0                 !
 ! D76   D(1,12,13,20)        -118.8578         -DE/DX =    0.0                 !
 ! D77   D(16,12,13,14)         -0.3977         -DE/DX =    0.0                 !
 ! D78   D(16,12,13,20)       -178.2563         -DE/DX =    0.0                 !
 ! D79   D(40,12,13,14)        178.9701         -DE/DX =    0.0                 !
 ! D80   D(40,12,13,20)          1.1115         -DE/DX =    0.0                 !
 ! D81   D(13,12,16,15)          0.5839         -DE/DX =    0.0                 !
 ! D82   D(13,12,16,17)        178.9409         -DE/DX =    0.0                 !
 ! D83   D(40,12,16,15)       -178.7798         -DE/DX =    0.0                 !
 ! D84   D(40,12,16,17)         -0.4229         -DE/DX =    0.0                 !
 ! D85   D(12,13,14,15)          0.0548         -DE/DX =    0.0001              !
 ! D86   D(12,13,14,19)       -177.7442         -DE/DX =    0.0                 !
 ! D87   D(20,13,14,15)        177.9056         -DE/DX =    0.0                 !
 ! D88   D(20,13,14,19)          0.1066         -DE/DX =    0.0                 !
 ! D89   D(13,14,15,1)         -59.0183         -DE/DX =    0.0                 !
 ! D90   D(13,14,15,16)          0.3095         -DE/DX =    0.0                 !
 ! D91   D(13,14,15,21)       -178.437          -DE/DX =    0.0                 !
 ! D92   D(19,14,15,1)         118.7883         -DE/DX =    0.0                 !
 ! D93   D(19,14,15,16)        178.1161         -DE/DX =    0.0                 !
 ! D94   D(19,14,15,21)         -0.6304         -DE/DX =    0.0                 !
 ! D95   D(14,15,16,12)         -0.5504         -DE/DX =    0.0                 !
 ! D96   D(14,15,16,17)       -178.9139         -DE/DX =    0.0                 !
 ! D97   D(21,15,16,12)        178.1906         -DE/DX =    0.0                 !
 ! D98   D(21,15,16,17)         -0.1729         -DE/DX =    0.0                 !
 ! D99   D(1,16,17,18)         -94.8187         -DE/DX =    0.0                 !
 ! D100  D(1,16,17,33)          87.0788         -DE/DX =    0.0                 !
 ! D101  D(12,16,17,18)        176.0807         -DE/DX =    0.0                 !
 ! D102  D(12,16,17,33)         -2.0219         -DE/DX =    0.0                 !
 ! D103  D(15,16,17,18)         -5.8612         -DE/DX =    0.0                 !
 ! D104  D(15,16,17,33)        176.0363         -DE/DX =    0.0                 !
 ! D105  D(16,17,18,22)       -121.2802         -DE/DX =    0.0                 !
 ! D106  D(16,17,18,35)        179.4354         -DE/DX =    0.0                 !
 ! D107  D(16,17,18,36)         -2.3909         -DE/DX =    0.0                 !
 ! D108  D(33,17,18,22)         57.1356         -DE/DX =    0.0                 !
 ! D109  D(33,17,18,35)         -2.1488         -DE/DX =    0.0                 !
 ! D110  D(33,17,18,36)        176.0249         -DE/DX =    0.0                 !
 ! D111  D(16,17,33,22)        121.2952         -DE/DX =    0.0                 !
 ! D112  D(16,17,33,34)       -179.4452         -DE/DX =    0.0                 !
 ! D113  D(16,17,33,39)          1.875          -DE/DX =    0.0                 !
 ! D114  D(18,17,33,22)        -57.115          -DE/DX =    0.0                 !
 ! D115  D(18,17,33,34)          2.1445         -DE/DX =    0.0                 !
 ! D116  D(18,17,33,39)       -176.5352         -DE/DX =    0.0                 !
 ! D117  D(17,18,22,23)         46.0507         -DE/DX =    0.0                 !
 ! D118  D(17,18,22,24)       -163.9536         -DE/DX =    0.0                 !
 ! D119  D(17,18,22,25)        163.4017         -DE/DX =    0.0                 !
 ! D120  D(17,18,22,26)        121.605          -DE/DX =    0.0                 !
 ! D121  D(17,18,22,27)         79.3425         -DE/DX =    0.0                 !
 ! D122  D(17,18,22,33)        -37.4429         -DE/DX =    0.0                 !
 ! D123  D(17,18,22,34)        -81.5081         -DE/DX =    0.0                 !
 ! D124  D(36,18,22,23)        -75.0307         -DE/DX =    0.0                 !
 ! D125  D(36,18,22,24)         74.965          -DE/DX =    0.0                 !
 ! D126  D(36,18,22,25)         42.3203         -DE/DX =    0.0                 !
 ! D127  D(36,18,22,26)          0.5236         -DE/DX =    0.0                 !
 ! D128  D(36,18,22,27)        -41.7389         -DE/DX =    0.0                 !
 ! D129  D(36,18,22,33)       -158.5243         -DE/DX =    0.0                 !
 ! D130  D(36,18,22,34)        157.4105         -DE/DX =    0.0                 !
 ! D131  D(17,18,35,34)          1.3539         -DE/DX =    0.0                 !
 ! D132  D(17,18,35,38)        178.1968         -DE/DX =    0.0                 !
 ! D133  D(36,18,35,34)       -176.8276         -DE/DX =    0.0                 !
 ! D134  D(36,18,35,38)          0.0153         -DE/DX =    0.0                 !
 ! D135  D(18,22,23,29)        -74.7306         -DE/DX =    0.0                 !
 ! D136  D(25,22,23,29)        157.92           -DE/DX =    0.0                 !
 ! D137  D(26,22,23,29)       -158.0774         -DE/DX =    0.0                 !
 ! D138  D(33,22,23,29)          0.9155         -DE/DX =    0.0                 !
 ! D139  D(34,22,23,29)         42.9381         -DE/DX =    0.0                 !
 ! D140  D(35,22,23,29)         76.3925         -DE/DX =    0.0                 !
 ! D141  D(18,22,24,30)         76.8394         -DE/DX =    0.0                 !
 ! D142  D(26,22,24,30)        158.0998         -DE/DX =    0.0                 !
 ! D143  D(27,22,24,30)       -157.9045         -DE/DX =    0.0                 !
 ! D144  D(33,22,24,30)        -41.14           -DE/DX =    0.0                 !
 ! D145  D(34,22,24,30)          1.2347         -DE/DX =    0.0                 !
 ! D146  D(35,22,24,30)         43.4282         -DE/DX =    0.0                 !
 ! D147  D(18,22,25,31)         43.3037         -DE/DX =    0.0                 !
 ! D148  D(23,22,25,31)       -158.1047         -DE/DX =    0.0                 !
 ! D149  D(27,22,25,31)        157.9192         -DE/DX =    0.0                 !
 ! D150  D(33,22,25,31)        -74.8018         -DE/DX =    0.0                 !
 ! D151  D(34,22,25,31)        -41.1993         -DE/DX =    0.0                 !
 ! D152  D(35,22,25,31)          1.3272         -DE/DX =    0.0                 !
 ! D153  D(18,22,26,32)          1.5056         -DE/DX =    0.0                 !
 ! D154  D(23,22,26,32)        158.0634         -DE/DX =    0.0                 !
 ! D155  D(24,22,26,32)       -157.9432         -DE/DX =    0.0                 !
 ! D156  D(33,22,26,32)         75.9581         -DE/DX =    0.0                 !
 ! D157  D(34,22,26,32)        -74.4203         -DE/DX =    0.0                 !
 ! D158  D(35,22,26,32)        -40.8678         -DE/DX =    0.0                 !
 ! D159  D(18,22,27,28)        -40.9068         -DE/DX =    0.0                 !
 ! D160  D(24,22,27,28)        158.089          -DE/DX =    0.0                 !
 ! D161  D(25,22,27,28)       -158.033          -DE/DX =    0.0                 !
 ! D162  D(33,22,27,28)         42.9123         -DE/DX =    0.0                 !
 ! D163  D(34,22,27,28)         76.0411         -DE/DX =    0.0                 !
 ! D164  D(35,22,27,28)        -74.5035         -DE/DX =    0.0                 !
 ! D165  D(18,22,33,17)         37.4551         -DE/DX =    0.0                 !
 ! D166  D(18,22,33,39)        158.6247         -DE/DX =    0.0                 !
 ! D167  D(23,22,33,17)       -119.0765         -DE/DX =    0.0                 !
 ! D168  D(23,22,33,39)          2.0931         -DE/DX =    0.0                 !
 ! D169  D(24,22,33,17)       -161.3241         -DE/DX =    0.0                 !
 ! D170  D(24,22,33,39)        -40.1545         -DE/DX =    0.0                 !
 ! D171  D(25,22,33,17)        165.2977         -DE/DX =    0.0                 !
 ! D172  D(25,22,33,39)        -73.5327         -DE/DX =    0.0                 !
 ! D173  D(26,22,33,17)        -43.9614         -DE/DX =    0.0                 !
 ! D174  D(26,22,33,39)         77.2082         -DE/DX =    0.0                 !
 ! D175  D(27,22,33,17)        -77.1522         -DE/DX =    0.0                 !
 ! D176  D(27,22,33,39)         44.0174         -DE/DX =    0.0                 !
 ! D177  D(35,22,33,17)         81.5379         -DE/DX =    0.0                 !
 ! D178  D(35,22,33,39)       -157.2925         -DE/DX =    0.0                 !
 ! D179  D(18,22,34,37)       -158.3491         -DE/DX =    0.0                 !
 ! D180  D(23,22,34,37)         42.96           -DE/DX =    0.0                 !
 ! D181  D(24,22,34,37)          1.0146         -DE/DX =    0.0                 !
 ! D182  D(25,22,34,37)        -41.1607         -DE/DX =    0.0                 !
 ! D183  D(26,22,34,37)        -74.7772         -DE/DX =    0.0                 !
 ! D184  D(27,22,34,37)         76.1101         -DE/DX =    0.0                 !
 ! D185  D(23,22,35,38)         76.0228         -DE/DX =    0.0                 !
 ! D186  D(24,22,35,38)         43.0667         -DE/DX =    0.0                 !
 ! D187  D(25,22,35,38)          1.3384         -DE/DX =    0.0                 !
 ! D188  D(26,22,35,38)        -40.98           -DE/DX =    0.0                 !
 ! D189  D(27,22,35,38)        -74.3872         -DE/DX =    0.0                 !
 ! D190  D(33,22,35,38)        158.3264         -DE/DX =    0.0                 !
 ! D191  D(27,23,24,25)          0.1616         -DE/DX =    0.0                 !
 ! D192  D(27,23,24,30)        177.1067         -DE/DX =    0.0                 !
 ! D193  D(29,23,24,25)       -177.0253         -DE/DX =    0.0                 !
 ! D194  D(29,23,24,30)         -0.0802         -DE/DX =    0.0                 !
 ! D195  D(24,23,27,26)         -0.3005         -DE/DX =    0.0                 !
 ! D196  D(24,23,27,28)       -176.8083         -DE/DX =    0.0                 !
 ! D197  D(29,23,27,26)        176.8829         -DE/DX =    0.0                 !
 ! D198  D(29,23,27,28)          0.3751         -DE/DX =    0.0                 !
 ! D199  D(23,24,25,26)          0.0392         -DE/DX =    0.0                 !
 ! D200  D(23,24,25,31)        176.8652         -DE/DX =    0.0                 !
 ! D201  D(30,24,25,26)       -176.9027         -DE/DX =    0.0                 !
 ! D202  D(30,24,25,31)         -0.0767         -DE/DX =    0.0                 !
 ! D203  D(24,25,26,27)         -0.2251         -DE/DX =    0.0                 !
 ! D204  D(24,25,26,32)        176.956          -DE/DX =    0.0                 !
 ! D205  D(31,25,26,27)       -177.0541         -DE/DX =    0.0                 !
 ! D206  D(31,25,26,32)          0.127          -DE/DX =    0.0                 !
 ! D207  D(25,26,27,23)          0.3247         -DE/DX =    0.0                 !
 ! D208  D(25,26,27,28)        176.8343         -DE/DX =    0.0                 !
 ! D209  D(32,26,27,23)       -176.8537         -DE/DX =    0.0                 !
 ! D210  D(32,26,27,28)         -0.3441         -DE/DX =    0.0                 !
 ! D211  D(17,33,34,35)         -1.3432         -DE/DX =    0.0                 !
 ! D212  D(17,33,34,37)       -178.2331         -DE/DX =    0.0                 !
 ! D213  D(39,33,34,35)        177.3445         -DE/DX =    0.0                 !
 ! D214  D(39,33,34,37)          0.4545         -DE/DX =    0.0                 !
 ! D215  D(33,34,35,18)         -0.0067         -DE/DX =    0.0                 !
 ! D216  D(33,34,35,38)       -176.838          -DE/DX =    0.0                 !
 ! D217  D(37,34,35,18)        176.8703         -DE/DX =    0.0                 !
 ! D218  D(37,34,35,38)          0.039          -DE/DX =    0.0                 !
 --------------------------------------------------------------------------------
 GradGradGradGradGradGradGradGradGradGradGradGradGradGradGradGradGradGrad


 ----------------------------------------------------------------------

 Electric dipole moment (input orientation):
 (Debye = 10**-18 statcoulomb cm , SI units = C m)
                  (au)            (Debye)         (10**-30 SI)
   Tot        0.378765D+01      0.962724D+01      0.321130D+02
   x         -0.314161D+00     -0.798518D+00     -0.266357D+01
   y          0.377459D+01      0.959406D+01      0.320023D+02
   z         -0.483199D-02     -0.122817D-01     -0.409673D-01

 Dipole polarizability, Alpha (input orientation).
 (esu units = cm**3 , SI units = C**2 m**2 J**-1)
 Alpha(0;0):
               (au)            (10**-24 esu)      (10**-40 SI)
   iso        0.364148D+03      0.539611D+02      0.600399D+02
   aniso      0.181020D+03      0.268245D+02      0.298462D+02
   xx         0.339527D+03      0.503127D+02      0.559805D+02
   yx         0.445476D+02      0.660128D+01      0.734491D+01
   yy         0.468564D+03      0.694340D+02      0.772558D+02
   zx         0.188046D+00      0.278655D-01      0.310045D-01
   zy         0.316091D+00      0.468399D-01      0.521164D-01
   zz         0.284352D+03      0.421366D+02      0.468833D+02

 ----------------------------------------------------------------------

 Dipole orientation:
    26          0.03599852          0.00552953         -4.85476963
     6         -2.58272769         -2.43813682         -6.34308236
     6         -0.99067523         -1.46787371         -8.28792678
     6         -1.23913147          1.21398682         -8.30797857
     6         -2.98476554          1.90354558         -6.37538082
     6         -3.81539660         -0.35413491         -5.16438205
     1         -0.22903112          2.50358077         -9.53079446
     1         -3.53760318          3.80716770         -5.87696211
     1         -5.10297872         -0.46064732         -3.57989469
     1         -2.77680857         -4.40444813         -5.81949580
     1          0.24091437         -2.56814303         -9.49243509
     6          2.18928928         -1.96835316         -2.32911483
     6          3.74696480         -0.99395297         -4.28571127
     6          3.49682950          1.68712896         -4.30568120
     6          1.78089830          2.38525195         -2.36346595
     6          0.96645988          0.12292779         -1.10647993
     6         -0.82619375         -0.02515288          0.97036610
     6         -2.00856682          2.05698917          2.23752662
     1          4.39762356          2.96809101         -5.61925738
     1          4.87166838         -2.10493387         -5.58028390
     1          1.17257289          4.28851043         -1.93592687
    27         -0.05271966         -0.00751493          4.83162950
     6          2.88039332         -1.98897793          6.35717473
     6          1.10463539         -1.32920286          8.27238225
     6          0.89426602          1.35218202          8.32098468
     6          2.53964092          2.34914692          6.43531046
     6          3.77346361          0.28467402          5.22794562
     1          5.07002689          0.41403847          3.65507117
     1          3.38864290         -3.88628793          5.79732191
     1          0.02999347         -2.63840769          9.41417526
     1         -0.36706213          2.43692087          9.50541142
     1          2.74227954          4.32163947          5.94555036
     6         -1.70694098         -2.27530643          2.19476251
     6         -3.46846789         -1.58867206          4.10552654
     6         -3.65588547          1.09542065          4.13200803
     1         -1.66820151          4.03469979          1.85878190
     1         -4.41362690         -2.87519048          5.37955494
     1         -4.76965460          2.21329770          5.42856824
     1         -1.09965138         -4.17950783          1.77636162
     1          1.94724266         -3.94460282         -1.86931926

 Electric dipole moment (dipole orientation):
 (Debye = 10**-18 statcoulomb cm , SI units = C m)
                  (au)            (Debye)         (10**-30 SI)
   Tot        0.378765D+01      0.962724D+01      0.321130D+02
   x          0.000000D+00      0.000000D+00      0.000000D+00
   y          0.000000D+00      0.000000D+00      0.000000D+00
   z          0.378765D+01      0.962724D+01      0.321130D+02

 Dipole polarizability, Alpha (dipole orientation).
 (esu units = cm**3 , SI units = C**2 m**2 J**-1)
 Alpha(0;0):
               (au)            (10**-24 esu)      (10**-40 SI)
   iso        0.364148D+03      0.539611D+02      0.600399D+02
   aniso      0.181020D+03      0.268245D+02      0.298462D+02
   xx         0.347390D+03      0.514779D+02      0.572768D+02
   yx         0.496332D+01      0.735488D+00      0.818340D+00
   yy         0.284742D+03      0.421945D+02      0.469477D+02
   zx         0.544556D+02      0.806949D+01      0.897851D+01
   zy         0.400667D+01      0.593728D+00      0.660611D+00
   zz         0.460311D+03      0.682110D+02      0.758950D+02

 ----------------------------------------------------------------------
 Unable to Open any file for archive entry.
 \12-Mar-2021\0\\# freq b3pw91/6-311+G(d) guess=read SCRF(solvent=aceto
 nitrile) nosymm geom=allcheck\\FeCp2CoCp2 cation\\1,1\Fe,0.2322454381,
 -2.5585860571,0.0019413979\C,-1.1856781275,-3.4654016927,1.1766810274\
 C,-0.2211466624,-4.4184138825,0.7362005958\C,-0.2333822653,-4.43190432
 68,-0.6889792461\C,-1.2053939301,-3.4871469266,-1.1305441724\C,-1.7939
 485508,-2.8916069253,0.0227757528\H,0.4076091248,-5.0286913331,-1.3238
 902592\H,-1.4344324249,-3.2428624925,-2.1590272473\H,-2.5448251403,-2.
 112730081,0.0213613929\H,-1.3967725111,-3.2036267869,2.2047498732\H,0.
 4307733095,-5.0029440495,1.3713012245\C,1.1665638927,-1.1382296532,1.1
 356819912\C,2.1137261812,-2.0989326158,0.6915189211\C,2.1005704912,-2.
 1124557389,-0.7333240721\C,1.1441215798,-1.1613001978,-1.1781081528\C,
 0.5618548728,-0.5408132786,-0.0216596935\C,-0.4778840461,0.4754667554,
 -0.023653803\C,-1.0636865318,1.098108567,-1.1744304146\H,2.6877235144,
 -2.7619183572,-1.3684194119\H,2.7129580953,-2.7356715492,1.3276377158\
 H,0.8890176011,-0.9568256305,-2.2087870744\Co,-0.24010422,2.5456448086
 ,-0.001612692\C,1.1476004536,3.4727210054,1.1710284109\C,0.1592166,4.4
 068998299,0.7438595557\C,0.1639626769,4.4312810731,-0.679444091\C,1.15
 50891464,3.5118871298,-1.1317053258\C,1.7660793577,2.9230845657,0.0119
 712515\H,2.5221669591,2.1507930416,0.0017208731\H,1.3561794011,3.19410
 50368,2.194267186\H,-0.5129960868,4.9580742093,1.3863342847\H,-0.50338
 46167,5.0038725902,-1.3076463973\H,1.3694669011,3.2683438823,-2.162681
 0847\C,-1.0930347095,1.0758994921,1.1234880309\C,-2.0725683304,2.00843
 80723,0.6827824576\C,-2.0546708309,2.0221670182,-0.7409268426\H,-0.781
 5731286,0.9191570935,-2.2021878056\H,-2.6815440787,2.6350855019,1.3188
 874097\H,-2.6479415535,2.6604534813,-1.3802037515\H,-0.8389174706,0.87
 61958115,2.1546125687\H,0.932626619,-0.9122253905,2.1669296166\\Versio
 n=ES64L-G16RevC.01\HF=-3419.1221019\RMSD=4.398e-09\RMSF=5.310e-05\Zero
 Point=0.3205512\Thermal=0.3382986\ETot=-3418.7838033\HTot=-3418.782859
 1\GTot=-3418.8504556\Dipole=-0.314023,3.7746293,-0.0048435\DipoleDeriv
 =-1.0070776,0.8050855,-0.0054611,0.4001316,-1.5051919,-0.0088579,-0.00
 60368,-0.0105562,-1.2984961,0.0160846,-0.1671752,-0.0189833,-0.0739489
 ,0.0861846,-0.0793599,0.188558,0.124141,0.0801977,0.1064286,0.0280157,
 -0.0717998,-0.2215039,-0.062727,0.014487,0.0616524,0.1669064,0.1482079
 ,0.1073888,0.0274532,0.0724844,-0.2231632,-0.0656002,-0.0064547,-0.057
 7145,-0.1597725,0.1516529,0.0128036,-0.1696416,0.0230102,-0.0764227,0.
 0865485,0.080148,-0.1862561,-0.1201844,0.0859277,-0.0711902,-0.2552468
 ,0.0043565,0.0767619,0.2574223,0.0003193,0.001168,0.0019938,0.1900932,
 0.0646026,0.1104242,0.0762635,0.0499123,0.0408769,-0.0543423,0.0491335
 ,-0.0915678,0.041739,0.107666,0.0068885,-0.0258869,0.035005,0.1158961,
 0.0583094,-0.0712432,-0.0041359,-0.0680587,0.0317523,0.0594957,-0.0000
 692,0.1573861,0.0253443,-0.0008482,0.0002157,0.0009178,0.1044588,0.109
 0617,0.007408,0.0223492,0.0349697,0.1151383,-0.0621875,0.0675952,0.000
 6339,-0.0682249,0.0622129,0.1108522,-0.0790392,0.0497711,0.0438895,0.0
 529315,-0.0503458,0.0896011,0.0412705,0.1247482,-0.2103855,0.1063012,-
 0.1931812,0.3479647,0.0118404,-0.1274055,-0.4960791,0.0631124,-0.04461
 4,-0.182423,0.0083586,0.0706972,-0.0560921,0.0531553,-0.0986279,-0.162
 2851,0.1766654,-0.0438143,-0.1761793,0.001674,0.070543,-0.0517458,-0.0
 52212,0.1014995,0.1727508,0.173079,0.1252931,-0.2208371,-0.1013091,-0.
 1926058,0.3446056,0.0014557,0.1339256,0.4921804,0.0579063,0.0319691,0.
 7160734,-0.0016965,-0.1336011,-0.6923498,0.0038111,0.0017365,0.0119499
 ,0.227302,0.1618502,-0.7312917,0.0008301,-0.3386676,1.9787621,-0.00117
 28,-0.00138,-0.0043072,0.1516017,0.0528178,-0.0342517,0.0569414,-0.118
 4247,-0.2961919,0.0388818,-0.1120416,-0.0603298,0.1078871,0.0577379,0.
 0522925,0.0506605,0.1028068,0.0324782,-0.0763513,0.0772607,-0.0498379,
 0.0481939,0.054896,0.0513842,-0.0519617,0.1023458,0.0336191,0.0734195,
 -0.0794101,0.0484991,0.0482429,0.1092867,0.0163853,-0.0690994,0.010841
 4,0.1029281,0.042742,-0.0126681,0.059993,-0.0387713,-0.4622523,1.19842
 15,0.0116745,0.6801472,-0.6150765,0.0158211,0.0121372,0.025588,-0.9558
 573,0.0339442,-0.1572346,0.0635648,-0.0654594,0.111983,0.0660278,-0.08
 3105,-0.022021,0.1318588,0.0452262,0.0022402,0.0251151,-0.1826143,-0.1
 637196,0.0283176,-0.0673057,0.0419292,0.1138293,0.045476,-0.0013121,-0
 .0255286,-0.1844515,-0.1617042,-0.0340063,0.0596514,-0.0473315,0.11353
 31,0.032689,-0.1463156,-0.0670736,-0.0681827,0.1074905,-0.0668427,0.08
 14789,0.0218211,0.1278156,-0.0086055,-0.365682,-0.0048399,-0.0009547,0
 .0450853,-0.0016891,-0.001159,-0.00855,0.120127,0.0859148,0.0340638,0.
 0005145,0.0862249,0.0649486,-0.0006485,0.000651,-0.0013045,0.1210963,0
 .121599,-0.0011703,-0.0152393,0.0183191,0.1214202,0.0428288,-0.0330993
 ,0.007621,0.0231921,0.0902861,0.0490272,0.0477662,0.0282332,0.0836105,
 -0.0290673,0.0338551,-0.0456918,0.085214,0.0909487,0.0501396,-0.045417
 ,0.029681,0.0800355,0.0299336,-0.0338159,0.047315,0.0859063,0.1221296,
 -0.0007925,0.0140217,0.0172943,0.1235554,-0.0393075,0.0344227,-0.00367
 77,0.0209401,0.053229,-0.0346878,-0.0586083,-0.1170604,-0.3024465,-0.0
 557287,0.1051707,0.0492954,0.1051602,0.0304943,-0.2938439,-0.0584799,0
 .0187745,0.0710932,-0.0353675,0.0357044,-0.0287614,0.1401137,0.0280835
 ,-0.2946956,0.051493,0.0188501,0.0685007,0.0349165,-0.0367299,0.015435
 5,0.1433445,0.1150469,0.0061356,0.0483061,0.0013732,0.1135913,-0.03419
 81,0.0184354,-0.0400862,0.0349797,0.0899929,0.0455823,0.0319127,0.0610
 292,0.0800331,-0.0474526,0.0447188,-0.0291984,0.0868424,0.09143,0.0453
 979,-0.0317065,0.0600584,0.0786549,0.0492584,-0.0424499,0.0290448,0.08
 7369,0.1136926,0.0039861,-0.056318,-0.00023,0.1113597,0.033058,-0.0178
 714,0.0415867,0.0294441,0.110771,0.0164136,0.0709193,0.0093154,0.09982
 55,-0.0455679,0.0096949,-0.0635255,-0.0388964\Polar=339.5271742,44.547
 6147,468.5641413,0.1880456,0.3160911,284.3519027\Quadrupole=-10.651413
 6,13.02216,-2.3707464,-11.6349104,0.0389198,0.0229924\PG=C01 [X(C20H18
 Co1Fe1)]\NImag=0\\0.33668413,0.04882965,0.33572032,-0.00064779,-0.0006
 6503,0.29445278,-0.03406946,-0.01503876,0.02493927,0.35637466,-0.01528
 446,-0.01858411,0.00753170,-0.20835024,0.33766640,0.02617995,0.0080428
 0,-0.04743395,-0.06662518,0.05223468,0.79019716,-0.01913826,-0.0020261
 9,-0.00426411,-0.15977107,0.11244010,0.04616857,0.42193024,-0.00308156
 ,-0.05896587,0.02448773,0.12737288,-0.15935633,-0.04400443,-0.28893061
 ,0.43450484,-0.00383065,0.02504640,-0.02310923,0.04148932,-0.03281982,
 -0.11918962,0.09508842,-0.09883730,0.62870354,-0.01898205,-0.00235186,
 0.00419862,-0.00817507,0.01267888,0.02047235,-0.06608349,0.03025283,-0
 .00401401,0.41877057,-0.00346436,-0.05986897,-0.02375487,0.00323650,0.
 00530562,-0.01865399,0.03017227,-0.07385015,-0.01178055,-0.28892104,0.
 43855754,0.00376245,-0.02431906,-0.02230269,0.01978073,-0.03641820,-0.
 03116812,-0.00052496,0.00704946,-0.29944372,-0.08594301,0.10743968,0.6
 2774287,-0.03493527,-0.01559827,-0.02489062,0.01975354,-0.00379766,0.0
 0919186,-0.00887334,0.00318000,-0.02025636,-0.16137898,0.12738039,-0.0
 4316690,0.35877846,-0.01583774,-0.01879863,-0.00786623,-0.00396933,0.0
 0219204,0.00118031,0.01290962,0.00630898,0.03552360,0.11223691,-0.1580
 4041,0.03169040,-0.20796542,0.33634375,-0.02617311,-0.00840804,-0.0462
 0471,-0.01041275,-0.00217837,-0.05553225,-0.02110800,0.01791790,-0.031
 49369,-0.04755789,0.04258648,-0.11908078,0.07834682,-0.04063174,0.7889
 9880,-0.06979245,0.00284740,0.00050202,-0.11045662,0.06896468,-0.07605
 643,-0.01947151,0.02037594,-0.01452457,-0.01874613,0.02046182,0.014614
 97,-0.10807449,0.06909626,0.07252458,0.50131415,0.00313297,-0.02138696
 ,0.00010327,0.05982497,-0.09814372,0.06575901,0.03569801,-0.02301938,0
 .00633045,0.03607928,-0.02335320,-0.00634547,0.05966631,-0.10073763,-0
 .06919741,-0.33708637,0.45439011,0.00046665,0.00010504,-0.00710864,-0.
 05907997,0.06721611,-0.23127735,-0.02712347,0.01147435,0.00880574,0.02
 690942,-0.01121699,0.00842292,0.05572270,-0.07077227,-0.23075102,0.003
 68589,0.00340862,0.52922029,0.00639549,-0.00279514,-0.00432612,0.00054
 274,0.00122619,-0.00076961,0.00101427,-0.00282845,-0.00324963,-0.14811
 190,0.11303015,0.10452193,-0.00722255,0.00411867,0.01488654,-0.0013019
 9,0.00361052,-0.00139240,0.14974668,0.00659104,-0.00365194,-0.00575192
 ,0.00121579,0.00133428,0.00172110,-0.00635185,0.00434934,0.00284044,0.
 11012905,-0.13030159,-0.09466490,0.00423931,-0.00479975,-0.00927523,0.
 00248396,-0.00046197,0.00147662,-0.11589892,0.13343940,0.00042845,-0.0
 0078378,0.00032016,-0.00089492,0.00024560,-0.00514668,0.01736138,-0.01
 499974,-0.00611374,0.10298757,-0.09620773,-0.15878313,-0.00738939,0.00
 675299,0.01140946,-0.00183884,0.00234462,-0.00156888,-0.11129459,0.103
 55429,0.15825986,0.00000737,0.00286774,-0.00853366,-0.00038802,0.00300
 020,0.00282732,-0.00164970,0.00327885,-0.00018124,-0.00066207,-0.00008
 473,-0.01531525,-0.05476593,0.02848291,-0.05759697,0.00609944,-0.00845
 613,0.01363693,-0.00044022,-0.00108421,0.00054469,0.05098188,-0.000701
 09,0.00384683,-0.00792589,0.00237893,-0.00066840,-0.00162981,0.0043636
 3,-0.00166167,0.00099761,-0.00241380,-0.00050275,0.02004797,0.02953556
 ,-0.05721168,0.06602049,-0.00479756,0.00345711,-0.01045954,-0.00129644
 ,-0.00066128,-0.00085855,-0.02667908,0.05288035,-0.00066070,-0.0000214
 4,-0.00068504,0.00149933,-0.00166648,-0.00223354,0.00017652,0.00005327
 ,-0.00000139,0.00186157,-0.00120708,0.00048397,-0.05985820,0.06369859,
 -0.32500728,-0.00651593,0.00784567,-0.01029306,-0.00047872,0.00023575,
 -0.00001886,0.06428106,-0.06893742,0.33746931,-0.00493889,0.00751476,-
 0.00002571,-0.00237664,0.00140904,0.00144008,0.00112449,0.00110592,-0.
 00080822,0.00116810,0.00109687,0.00069015,-0.00214073,0.00111843,-0.00
 130409,-0.18306490,0.16066527,-0.00052100,0.00038350,0.00040462,-0.000
 18328,-0.00099036,-0.00092844,0.00023763,0.19059205,-0.00344450,0.0074
 5109,-0.00003036,0.00303879,-0.00562823,-0.00476492,0.00180989,0.00036
 357,0.00127502,0.00182436,0.00031304,-0.00140091,0.00343725,-0.0058522
 9,0.00495331,0.16398810,-0.19742386,0.00001769,0.00085913,0.00031477,0
 .00020145,-0.00105612,-0.00060110,-0.00027348,-0.17077421,0.20274376,0
 .00008144,-0.00013348,0.00095819,-0.01531416,0.01695408,0.00736565,-0.
 00212153,0.00126341,-0.00473002,0.00199141,-0.00138033,-0.00472615,0.0
 1543136,-0.01673619,0.00735347,-0.00057778,0.00005081,-0.05675003,0.00
 086913,-0.00061687,0.00080282,-0.00093223,0.00066893,0.00043094,0.0004
 7498,-0.00007172,0.04818734,0.00014500,0.00300922,0.00846440,-0.052863
 18,0.02823274,0.05234215,-0.00043935,0.00022723,0.01535750,-0.00164890
 ,0.00327850,0.00015599,-0.00046859,0.00298483,-0.00291168,0.00597816,-
 0.00884636,-0.01374573,0.00065225,0.00013372,0.00074420,0.00106386,0.0
 0003224,-0.00064691,-0.00095830,-0.00102191,0.00099503,0.04890486,-0.0
 0057620,0.00397058,0.00785909,0.02929144,-0.05949120,-0.07102082,-0.00
 275994,-0.00084974,-0.02002218,0.00434330,-0.00168527,-0.00104195,0.00
 237696,-0.00060470,0.00155424,-0.00451041,0.00349702,0.01026367,0.0003
 8726,0.00080153,-0.00109820,0.00005119,0.00086685,0.00028094,-0.000932
 83,-0.00062318,-0.00061171,-0.02646484,0.05534484,0.00068232,-0.000090
 59,-0.00097789,0.05461207,-0.06875526,-0.32457848,-0.00178715,0.001216
 79,0.00055946,-0.00022234,-0.00007977,0.00002172,-0.00157239,0.0015880
 5,-0.00220864,0.00631990,-0.00793548,-0.01016697,0.00006072,0.00010519
 ,0.00005460,0.00061991,-0.00030549,-0.00040291,-0.00018422,0.00032546,
 0.00042783,-0.05884112,0.07424184,0.33704124,0.00647209,-0.00268461,0.
 00427057,-0.00734326,0.00372669,-0.01464336,-0.15179466,0.11267191,-0.
 10686232,0.00076818,-0.00251733,0.00318943,0.00056732,0.00123304,0.000
 64730,-0.00125436,0.00359429,0.00131872,-0.00065859,-0.00083332,-0.000
 43725,0.00063862,0.00040607,-0.00007836,0.00037242,0.00084016,-0.00087
 683,-0.00044344,-0.00127493,0.00050873,0.15369663,0.00670756,-0.003524
 91,0.00572399,0.00454855,-0.00474756,0.00951058,0.10973596,-0.12670316
 ,0.09220951,-0.00673665,0.00457425,-0.00292756,0.00120027,0.00129232,-
 0.00186538,0.00249123,-0.00053738,-0.00153776,-0.00081050,-0.00118784,
 0.00062569,0.00011806,0.00082255,-0.00012109,0.00041932,0.00032414,0.0
 0061826,-0.00110167,-0.00064951,-0.00020553,-0.11552575,0.12956765,-0.
 00066183,0.00090042,0.00014144,0.00762677,-0.00651883,0.01148249,-0.10
 528289,0.09373354,-0.15884090,-0.01734893,0.01484392,-0.00609708,0.000
 77463,-0.00038878,-0.00513451,0.00178835,-0.00242664,-0.00154844,0.000
 47875,-0.00056821,0.00072093,-0.00075682,0.00107603,0.00005203,0.00018
 250,-0.00020696,0.00080713,-0.00051409,0.00089408,-0.00002822,0.113664
 74,-0.10109117,0.15836496,-0.01853979,-0.01441827,-0.00802054,0.002299
 81,-0.00323353,-0.00058152,-0.00136807,0.00037169,0.00284921,0.0002906
 3,0.00027796,-0.00251846,-0.00084016,-0.00113032,-0.00061158,-0.000163
 04,-0.00028311,-0.00239016,-0.00020516,-0.00036228,0.00006056,-0.00032
 069,-0.00027050,0.00000123,0.00004159,0.00010723,0.00009286,0.00040636
 ,0.00015383,-0.00031007,-0.00025392,0.00004563,0.00002165,0.33922884,-
 0.01543458,-0.03378225,-0.02495464,-0.00262134,0.00254842,-0.00081080,
 0.00008845,-0.00081152,-0.00287644,-0.00109993,-0.00155014,0.00010218,
 -0.00004679,-0.00075031,-0.00154541,-0.00027963,-0.00122907,0.00251463
 ,-0.00017684,-0.00015799,0.00006458,-0.00027604,-0.00015847,0.00005522
 ,0.00018067,0.00006590,0.00008121,-0.00000934,0.00002022,-0.00024197,0
 .00029265,0.00022988,0.00005098,-0.21397672,0.36165682,-0.00950053,-0.
 02750580,-0.04805664,0.00125630,0.00057037,0.00471278,-0.00115007,0.00
 141549,0.00141728,-0.00080686,-0.00026351,0.00063004,-0.00146639,-0.00
 079346,0.00149892,0.00111600,-0.00047358,-0.00053893,0.00020557,0.0003
 1141,-0.00004715,0.00035272,0.00023341,0.00000434,-0.00006590,0.000169
 51,-0.00011536,-0.00059775,-0.00054233,0.00029672,0.00000318,-0.000134
 17,0.00001873,-0.04698670,0.08834065,0.77688384,-0.05944585,-0.0039171
 5,-0.02391443,-0.00094935,0.00046027,-0.00150534,0.00238330,-0.0016656
 1,-0.00101373,0.00031841,-0.00099973,0.00227369,-0.00119090,0.00033590
 ,-0.00021859,-0.00135761,-0.00160444,0.00025590,0.00003347,-0.00000965
 ,0.00007440,-0.00005129,-0.00011462,-0.00001927,-0.00003202,-0.0000308
 8,0.00002462,0.00013288,0.00016607,0.00009269,-0.00021011,-0.00011075,
 -0.00011743,-0.16340769,0.13311962,0.04496982,0.44462324,-0.00130496,-
 0.01711606,0.00513637,0.00035485,-0.00152106,0.00113175,-0.00341570,0.
 00213675,0.00046713,-0.00130180,0.00057697,-0.00183522,-0.00111262,0.0
 0028090,-0.00075791,-0.00095669,0.00181740,-0.00169834,0.00013538,0.00
 008788,0.00009191,-0.00033024,-0.00045474,-0.00006301,-0.00049156,-0.0
 0044096,0.00016149,0.00009406,-0.00017242,-0.00009678,0.00008603,0.000
 65781,-0.00020862,0.11711953,-0.16522065,-0.04945245,-0.29421678,0.417
 97656,-0.02224940,0.00561236,-0.02123472,0.00254031,-0.00261993,0.0011
 1790,-0.00000200,0.00111922,0.00531115,-0.00175292,0.00218837,-0.00186
 994,-0.00012195,-0.00251623,0.00078448,0.00003272,0.00038319,-0.000609
 63,0.00021639,0.00009323,-0.00019736,0.00013378,0.00021691,0.00007041,
 0.00012720,0.00009644,-0.00000310,-0.00009280,-0.00012788,-0.00005510,
 -0.00027477,-0.00034843,0.00019889,0.03343201,-0.04615395,-0.11954175,
 0.10568294,-0.08366573,0.63043958,-0.05836260,-0.00358147,0.02454486,-
 0.00118983,0.00039127,0.00025453,0.00028988,-0.00107994,-0.00228643,0.
 00242749,-0.00166473,0.00100487,-0.00095807,0.00053022,0.00152380,-0.0
 0134184,-0.00160143,-0.00019536,-0.00019696,-0.00009260,0.00011879,0.0
 0013331,0.00016833,-0.00009844,-0.00003400,-0.00003280,-0.00002245,-0.
 00005408,-0.00011899,0.00002497,0.00003216,-0.00001076,-0.00007818,0.0
 0654023,0.00352300,0.01823584,-0.07409712,0.03107609,0.00700028,0.4405
 0498,-0.00100363,-0.01738497,-0.00524331,-0.00109522,0.00034700,0.0007
 9433,-0.00126173,0.00055805,0.00181088,-0.00342615,0.00207897,-0.00043
 998,0.00030663,-0.00148770,-0.00108449,-0.00091309,0.00184966,0.001672
 60,0.00010988,0.00070268,0.00019912,0.00009216,-0.00016978,0.00009545,
 -0.00049727,-0.00044642,-0.00014506,-0.00033164,-0.00045690,0.00007976
 ,0.00013056,0.00008104,-0.00009407,0.01255020,-0.00716880,-0.02236810,
 0.03093004,-0.06577339,-0.00108651,-0.29423090,0.42125863,0.02295847,-
 0.00562371,-0.02189349,0.00016831,0.00251515,0.00071347,0.00173301,-0.
 00221212,-0.00184184,0.00003056,-0.00114914,0.00532663,-0.00252606,0.0
 0267788,0.00111427,-0.00001500,-0.00041977,-0.00062675,0.00027579,0.00
 034837,0.00019690,0.00009091,0.00013025,-0.00005869,-0.00011431,-0.000
 08759,0.00000269,-0.00012549,-0.00020535,0.00007387,-0.00021838,-0.000
 09341,-0.00019130,0.03623224,-0.02070100,-0.03177414,-0.01182073,-0.00
 397541,-0.29962509,-0.09588472,0.09323559,0.63064634,-0.01814175,-0.01
 369304,0.00776643,-0.00078785,-0.00110483,0.00067520,0.00035382,0.0003
 2796,0.00252368,-0.00139284,0.00029413,-0.00281011,0.00234088,-0.00327
 602,0.00055562,-0.00013903,-0.00020844,0.00238189,-0.00025975,0.000038
 60,-0.00001970,0.00043606,0.00018604,0.00029881,0.00003314,0.00010706,
 -0.00009574,-0.00032867,-0.00027631,0.00001358,-0.00021033,-0.00037389
 ,-0.00004895,0.00158936,-0.00240869,-0.00242425,0.00549797,0.01222786,
 -0.03720823,-0.16506611,0.11738466,-0.03496617,0.34229512,-0.01473098,
 -0.03268546,0.02503406,0.00001961,-0.00070078,0.00159160,-0.00107574,-
 0.00154816,-0.00004461,0.00015015,-0.00079764,0.00289454,-0.00264577,0
 .00249976,0.00081549,-0.00036384,-0.00126861,-0.00252534,0.00029141,0.
 00022690,-0.00005921,0.00002044,0.00005739,0.00024017,0.00017979,0.000
 06211,-0.00008672,-0.00028609,-0.00016629,-0.00004332,-0.00018085,-0.0
 0016804,-0.00005632,-0.00261647,0.01545067,-0.00827789,0.00353759,-0.0
 0634450,0.02015678,0.13302082,-0.16326312,0.04439011,-0.21450529,0.358
 32835,0.00914697,0.02742003,-0.04935371,0.00150361,0.00085053,0.001399
 73,0.00083629,0.00029898,0.00056518,0.00120553,-0.00137731,0.00141565,
 -0.00130598,-0.00056768,0.00470249,-0.00111267,0.00050101,-0.00052090,
 -0.00000458,0.00012412,0.00001865,0.00058694,0.00054658,0.00026781,0.0
 0006205,-0.00017332,-0.00010889,-0.00034069,-0.00022544,0.00001433,-0.
 00019872,-0.00030185,-0.00003582,0.00140107,0.00694716,-0.05235465,-0.
 01905238,0.02164083,-0.03156089,-0.04676603,0.04799954,-0.11995544,0.0
 5998904,-0.07506918,0.77859499,-0.02136678,0.00423144,0.00020329,-0.00
 082083,-0.00045655,0.00067630,0.00162268,-0.00160434,-0.00046488,0.001
 60011,-0.00159642,0.00043004,-0.00078232,-0.00051409,-0.00066591,0.002
 35067,-0.00503140,0.00006633,-0.00043590,-0.00037745,-0.00005683,-0.00
 004522,0.00009150,0.00021013,0.00108958,0.00069773,-0.00002060,-0.0000
 4594,0.00008911,-0.00020920,-0.00043376,-0.00037501,0.00007451,-0.0925
 1286,0.04647606,-0.05790944,-0.02355557,0.03637561,-0.00448783,-0.0232
 9626,0.03598250,0.00431367,-0.09006219,0.04712696,0.05489121,0.4186599
 2,0.00309281,-0.07462104,0.00057108,0.00018612,-0.00032341,-0.00122285
 ,-0.00101424,-0.00109977,0.00018848,-0.00102850,-0.00109491,-0.0001360
 7,0.00023429,-0.00032507,0.00122435,-0.00179112,0.00456517,0.00000927,
 -0.00010610,-0.00011216,-0.00005109,0.00007503,0.00015223,-0.00010213,
 -0.00052985,-0.00095039,0.00001459,0.00007895,0.00015853,0.00009430,-0
 .00010727,-0.00011290,0.00005621,0.06023062,-0.09552669,0.06253406,0.0
 1959463,-0.01980060,0.01205515,0.01961685,-0.02044651,-0.01187036,0.06
 002715,-0.09831841,-0.06625054,-0.28663348,0.47104027,0.00023523,0.000
 68329,-0.00703806,-0.00290703,0.00262122,-0.00058470,0.00178641,0.0001
 1710,-0.00063239,-0.00182250,-0.00007695,-0.00058917,0.00289083,-0.002
 62630,-0.00060440,0.00003220,0.00003650,0.00505807,0.00001256,-0.00001
 049,0.00006260,0.00013634,0.00014092,-0.00013964,0.00000334,0.00000117
 ,0.00012275,-0.00014175,-0.00015416,-0.00013241,0.00000311,0.00002383,
 0.00005896,-0.06282060,0.04893169,-0.21907293,-0.01074985,0.02393129,0
 .00802012,0.01100793,-0.02395194,0.00837515,0.05914963,-0.05272972,-0.
 21939435,0.00341447,0.00310869,0.54559114,0.00851591,-0.00611386,-0.00
 005897,0.00053255,0.00006110,-0.00001331,-0.00048265,0.00008014,0.0000
 9552,-0.00048097,0.00008157,-0.00006991,0.00053608,0.00006543,0.000006
 69,-0.00105800,0.00242387,0.00000107,0.00001827,-0.00005935,-0.0000772
 4,-0.00003342,-0.00001303,-0.00010456,-0.00073106,-0.00083661,0.000002
 95,-0.00003515,-0.00001381,0.00010607,0.00002054,-0.00005693,0.0000774
 4,-0.01338725,0.01404281,-0.00208250,0.00062090,-0.00068534,-0.0028480
 1,0.00071253,-0.00056868,0.00278485,-0.01332544,0.01362027,0.00209630,
 -0.16622005,0.11096998,-0.00004771,0.44466582,0.00174751,0.00119067,0.
 00001668,-0.00033354,0.00010962,0.00024503,-0.00035417,-0.00009818,-0.
 00057162,-0.00037138,-0.00009468,0.00054107,-0.00029874,0.00006704,-0.
 00027032,-0.00012220,-0.00272515,0.00005923,0.00008795,0.00027402,0.00
 013815,0.00007457,0.00001258,0.00018779,0.00034613,0.00024353,-0.00000
 741,0.00006565,0.00000627,-0.00018598,0.00008536,0.00027112,-0.0001445
 5,0.00936589,-0.01693121,0.00828708,-0.00059345,0.00455630,0.00318032,
 -0.00065457,0.00443719,-0.00339752,0.00993223,-0.01705302,-0.00792598,
 0.10696594,-0.14477477,-0.00010906,-0.28556011,0.44036958,-0.00012446,
 0.00006115,0.00102386,-0.00033167,0.00002625,-0.00016805,-0.00007004,0
 .00002051,-0.00006545,0.00009254,-0.00002339,-0.00007482,0.00032143,-0
 .00003081,-0.00015739,0.00001049,0.00000734,0.00044036,-0.00002249,-0.
 00001082,-0.00000313,0.00000040,-0.00003381,-0.00002329,0.00000948,0.0
 0000012,0.00003220,0.00000127,0.00003371,-0.00002304,0.00001925,0.0000
 0722,-0.00000284,-0.01979654,0.01749078,0.00810088,-0.00146102,0.00235
 709,-0.00581713,0.00135787,-0.00257389,-0.00572264,0.01999549,-0.01729
 199,0.00811788,-0.00034059,0.00009380,-0.10266453,-0.00365410,-0.00359
 271,0.54286184,0.00086887,-0.00066884,0.00016307,-0.00011666,0.0000380
 3,-0.00009450,-0.00002495,-0.00004941,-0.00001577,-0.00001330,-0.00008
 793,-0.00000019,-0.00002515,0.00005500,0.00007722,0.00002366,-0.000118
 07,0.00008121,0.00001423,0.00000298,0.00000006,0.00000525,-0.00000981,
 -0.00001449,0.00010282,0.00011230,-0.00000931,0.00000003,0.00000735,0.
 00000423,0.00001587,0.00000806,-0.00000225,-0.00159965,0.00180732,0.00
 176334,-0.00010660,0.00036530,-0.00118062,0.00009967,-0.00038002,-0.00
 019161,0.00042729,-0.00060044,-0.00024984,-0.00886745,0.00800877,-0.02
 023976,-0.09836673,0.06629659,-0.05413698,0.35938337,0.00075578,-0.000
 32204,0.00014532,0.00009474,-0.00016828,0.00003449,-0.00010349,0.00000
 916,0.00007018,0.00006719,-0.00004096,-0.00001062,-0.00013570,0.000118
 75,0.00006307,0.00026626,0.00040330,-0.00010158,-0.00000161,-0.0000237
 3,-0.00001436,-0.00002155,-0.00001392,-0.00002853,-0.00010224,0.000044
 14,-0.00003802,-0.00000527,0.00000003,0.00002060,0.00001208,-0.0000078
 7,0.00001144,0.00139587,0.00142047,-0.00297639,0.00066280,-0.00089171,
 0.00053627,0.00000624,-0.00016494,0.00082683,-0.00113377,0.00178071,0.
 00127661,0.01219268,-0.01205601,0.01856731,0.05247849,-0.10292220,0.04
 942560,-0.21087419,0.35326632,0.00041188,-0.00058638,-0.00025303,-0.00
 004011,0.00006710,-0.00005627,0.00003935,-0.00009704,0.00002469,0.0000
 4490,-0.00009431,-0.00000663,-0.00007290,0.00006265,0.00012142,-0.0001
 7592,-0.00010918,-0.00000055,0.00000756,-0.00001757,-0.00000494,-0.000
 01508,-0.00001737,-0.00002372,0.00014401,0.00007780,-0.00000726,-0.000
 01221,-0.00000567,0.00001645,0.00001008,-0.00001496,0.00000234,0.00172
 493,-0.00209515,-0.00034878,0.00022622,-0.00032652,0.00057355,0.000168
 79,-0.00025451,-0.00035473,0.00035739,-0.00079221,0.00150025,-0.001383
 79,0.00541996,0.00754707,-0.05777415,0.06754119,-0.22169167,-0.0741197
 5,0.06121477,0.78750836,-0.00347020,0.00643594,0.00565918,-0.00021482,
 -0.00034344,-0.00033138,0.00010116,-0.00003850,-0.00013112,0.00072823,
 -0.00006083,-0.00032309,0.00014770,0.00005467,-0.00009705,-0.00003416,
 -0.00043889,0.00005431,-0.00005317,-0.00023149,-0.00009613,-0.00004591
 ,-0.00001879,-0.00002221,0.00004112,0.00005993,0.00000966,0.00004754,0
 .00007758,0.00000584,-0.00000404,-0.00003436,0.00001909,0.00130826,0.0
 0115087,-0.00175879,0.00468710,-0.00664280,-0.00290081,-0.12812133,0.1
 0983359,0.09281043,-0.00489981,0.00501635,0.00948417,-0.00009627,0.002
 39915,-0.00176429,0.00037592,0.00038970,0.00061504,0.00004136,-0.00003
 016,0.00004027,0.13076796,-0.00261523,0.00630224,0.00419400,-0.0001995
 7,-0.00021196,-0.00021337,0.00012994,-0.00000944,-0.00025415,0.0001906
 3,-0.00016543,-0.00023940,0.00021665,-0.00021653,0.00003742,-0.0000906
 1,-0.00043891,0.00002493,0.00001361,-0.00006138,-0.00003462,0.00000053
 ,0.00000896,-0.00001580,0.00006208,0.00007240,0.00001657,0.00004961,0.
 00007302,-0.00000018,0.00000020,-0.00000701,0.00002438,0.00118366,0.00
 069093,0.00062563,-0.00245134,0.00080724,0.00296689,0.11279160,-0.1513
 8991,-0.10650548,0.00404381,-0.00742390,-0.01435692,0.00356750,-0.0009
 1175,0.00137265,0.00053719,0.00099421,-0.00105686,-0.00002931,-0.00002
 667,-0.00008756,-0.11582110,0.15302138,0.00082258,-0.00068237,0.000221
 05,-0.00002235,-0.00003730,-0.00000921,-0.00009893,-0.00007203,-0.0001
 8475,-0.00021108,-0.00011308,0.00019177,0.00008825,0.00002369,-0.00000
 245,-0.00001638,0.00012893,0.00006199,0.00002253,0.00009325,0.00004077
 ,-0.00000410,0.00000953,0.00000842,-0.00000614,-0.00000950,-0.00000150
 ,0.00000949,0.00001940,-0.00000294,0.00002314,0.00001771,-0.00001435,-
 0.00052124,0.00084216,-0.00510670,0.01491036,-0.01729716,-0.00619982,0
 .09441594,-0.10521931,-0.15913875,-0.00666323,0.00788201,0.01144538,-0
 .00232314,0.00162526,-0.00162382,-0.00019313,0.00014571,0.00088135,0.0
 0005415,-0.00006634,0.00001773,-0.10154946,0.11333239,0.15861544,-0.00
 361568,0.00633771,-0.00571754,0.00014841,0.00005357,0.00008854,0.00077
 163,-0.00005178,0.00032633,0.00010864,-0.00003452,0.00013057,-0.000210
 11,-0.00033598,0.00034050,-0.00003464,-0.00044334,-0.00004293,-0.00000
 658,-0.00003727,-0.00002008,0.00004668,0.00007713,-0.00000838,0.000040
 67,0.00005985,-0.00001145,-0.00004319,-0.00001892,0.00002314,-0.000063
 92,-0.00023171,0.00009237,-0.00496726,0.00465145,-0.00925818,-0.131930
 25,0.11029765,-0.09584307,0.00448193,-0.00625576,0.00284918,0.00134238
 ,0.00117097,0.00162283,-0.00000569,0.00238363,0.00169125,0.00036371,0.
 00040045,-0.00062142,-0.00015080,0.00001691,0.00012179,-0.00114739,-0.
 00081271,-0.00055210,0.13487600,-0.00273002,0.00623379,-0.00427033,0.0
 0021565,-0.00021832,-0.00003935,0.00021537,-0.00015728,0.00024021,0.00
 013633,-0.00000553,0.00025195,-0.00019579,-0.00020586,0.00021887,-0.00
 009293,-0.00044073,-0.00001089,-0.00000135,-0.00000953,-0.00002627,0.0
 0004898,0.00007277,-0.00000234,0.00006141,0.00007241,-0.00001968,0.000
 00212,0.00000911,0.00001532,0.00001408,-0.00005556,0.00002465,0.004481
 24,-0.00727371,0.01463903,0.11320764,-0.14740366,0.10440313,-0.0027917
 3,0.00108953,-0.00303341,0.00116808,0.00066556,-0.00075374,0.00360869,
 -0.00099246,-0.00144348,0.00053205,0.00103509,0.00104399,0.00018759,-0
 .00027881,-0.00021881,-0.00078838,-0.00067182,0.00046379,-0.11623757,0
 .14870946,-0.00070425,0.00043653,0.00040723,-0.00009407,-0.00002024,-0
 .00000332,0.00019986,0.00011206,0.00018864,0.00009610,0.00006971,-0.00
 019296,0.00003169,0.00004826,-0.00002064,0.00001863,-0.00010946,0.0000
 6555,-0.00002429,-0.00001775,-0.00001371,-0.00001164,-0.00002224,-0.00
 000237,0.00000385,0.00000707,-0.00000109,0.00000567,-0.00000897,0.0000
 0765,-0.00003949,-0.00009567,0.00004115,0.00690795,-0.00760282,0.01136
 271,-0.09744669,0.10319701,-0.15977328,-0.01509184,0.01726589,-0.00625
 104,0.00038241,-0.00096634,-0.00512070,0.00224066,-0.00168817,-0.00164
 014,0.00017945,-0.00014780,0.00087762,0.00012761,-0.00012797,-0.000098
 44,0.00061076,-0.00041815,0.00074252,0.10459063,-0.11121634,0.15923379
 ,0.00387363,-0.00059463,0.00808912,-0.00011893,-0.00030501,-0.00020703
 ,-0.00045429,-0.00012317,-0.00020581,-0.00017155,0.00016360,-0.0001428
 8,0.00008215,0.00014932,-0.00054252,0.00011510,0.00007154,-0.00017885,
 0.00000598,-0.00002287,-0.00001116,-0.00010709,-0.00006364,-0.00008145
 ,-0.00001621,0.00002301,0.00002651,0.00006600,0.00005413,0.00001338,0.
 00007081,0.00008029,0.00002543,-0.00098099,0.00225631,0.00124089,-0.00
 163321,0.00425437,-0.00117687,-0.00046366,-0.00266532,-0.02041436,-0.0
 5808945,0.02908112,-0.06905770,0.00304084,-0.00441952,0.00997555,-0.00
 024147,-0.00078824,-0.00029744,-0.00002141,0.00017373,0.00004318,-0.00
 067804,-0.00137138,0.00090826,0.00076034,0.00034648,-0.00108771,0.0542
 1482,0.00289616,0.00008604,0.00901321,-0.00025447,-0.00036625,-0.00032
 984,-0.00034943,-0.00007010,-0.00010401,0.00008440,0.00015412,-0.00014
 721,0.00003551,0.00038996,-0.00063230,0.00009494,-0.00011771,-0.000157
 83,-0.00000602,-0.00005117,-0.00000177,-0.00015659,-0.00010919,-0.0001
 2597,-0.00000896,0.00003551,0.00000282,0.00007641,0.00006506,0.0000232
 0,0.00004658,0.00004612,0.00002007,0.00271169,-0.00093371,-0.00278532,
 0.00319022,-0.00158737,0.00029181,0.00021089,-0.00010427,0.01528926,0.
 02820012,-0.05174861,0.05055432,-0.00836079,0.00539238,-0.01386672,-0.
 00133856,-0.00009974,0.00056959,0.00005350,-0.00021732,-0.00025192,-0.
 00117272,-0.00050163,-0.00050511,0.00012489,0.00064548,0.00074258,-0.0
 2672431,0.04883184,-0.00012175,0.00072072,-0.00115020,-0.00000679,0.00
 002098,0.00004782,0.00008643,-0.00000646,0.00009550,-0.00009457,0.0000
 9526,-0.00005513,-0.00021605,-0.00027863,0.00028436,0.00003160,-0.0001
 3865,-0.00013949,0.00001274,0.00002044,0.00000713,0.00013859,0.0000900
 8,0.00006488,0.00002705,0.00001044,-0.00000903,0.00001492,0.00000914,-
 0.00000158,-0.00000234,0.00000255,-0.00000198,0.00142277,-0.00139063,-
 0.00204948,-0.00004976,-0.00022417,0.00005902,0.00110111,-0.00159008,0
 .00037848,-0.06749268,0.05283754,-0.32707846,-0.00718472,0.00577945,-0
 .01008798,-0.00058566,0.00084930,-0.00001383,0.00001515,-0.00011571,-0
 .00031914,-0.00018126,0.00046588,-0.00001065,0.00010942,0.00003689,0.0
 0007182,0.07298744,-0.05732918,0.33905383,-0.00434541,0.00432225,0.000
 04848,-0.00009242,-0.00013011,0.00012436,0.00018044,0.00014542,-0.0000
 7709,0.00018365,0.00014316,0.00005512,-0.00010166,-0.00013034,-0.00012
 169,0.00031514,-0.00113790,-0.00000014,-0.00002499,0.00006229,0.000045
 83,0.00003617,0.00000611,0.00008611,0.00022032,0.00011356,-0.00000483,
 0.00003499,0.00000321,-0.00008675,-0.00002506,0.00006262,-0.00004647,0
 .00210450,-0.00192512,0.00199392,-0.00037097,0.00105902,0.00094693,-0.
 00043178,0.00100767,-0.00095393,0.00211377,-0.00182939,-0.00198548,0.0
 0305156,0.01135324,0.00011293,-0.02217512,-0.01375997,-0.00030570,-0.0
 2060029,-0.01680970,-0.00483079,-0.00010862,0.00008220,0.00002997,-0.0
 0009785,0.00009369,-0.00003070,0.00015849,0.00005761,0.00005189,0.3455
 2253,0.00220943,-0.00195423,-0.00004299,0.00004862,0.00003049,-0.00009
 499,-0.00007362,-0.00008047,0.00008581,-0.00007828,-0.00008047,-0.0000
 7453,0.00005702,0.00002855,0.00009572,-0.00014138,0.00065476,0.0000017
 0,0.00000865,-0.00004073,-0.00002769,-0.00001331,-0.00000385,-0.000048
 43,-0.00008735,-0.00005867,0.00000373,-0.00001343,-0.00000288,0.000048
 42,0.00000832,-0.00004141,0.00002844,-0.00111814,0.00170856,-0.0012895
 2,0.00036771,-0.00070529,-0.00072834,0.00039788,-0.00069208,0.00073973
 ,-0.00113679,0.00165627,0.00127543,0.00230610,-0.00672691,-0.00000465,
 -0.00470613,-0.04548624,-0.00048151,-0.01840094,-0.03908528,-0.0228574
 8,0.00000220,-0.00009389,-0.00002047,-0.00000410,-0.00010235,0.0000210
 7,-0.00011472,-0.00006654,-0.00006077,0.09765495,0.33334239,-0.0000954
 6,0.00009477,-0.00017701,0.00005117,-0.00005953,0.00001329,-0.00001324
 ,-0.00003182,0.00006292,0.00001930,0.00003882,0.00006193,-0.00005076,0
 .00005106,0.00000093,0.00000920,-0.00002094,-0.00004083,0.00000291,0.0
 0000166,0.00000061,0.00000400,0.00001648,0.00000944,-0.00000036,0.,-0.
 00002075,-0.00000282,-0.00001735,0.00000691,-0.00000489,0.00000010,-0.
 00000122,0.00073073,0.00053361,-0.00022322,-0.00008311,-0.00029347,0.0
 0022868,0.00007243,0.00035311,0.00014789,-0.00060575,-0.00061625,-0.00
 027918,-0.00001852,0.00017102,0.00131569,-0.00019137,-0.00075351,-0.00
 658775,-0.00302536,-0.02250536,-0.04132548,0.00005012,0.00008463,-0.00
 000792,-0.00005084,-0.00008507,-0.00000947,-0.00009962,0.00012508,0.00
 013213,0.00186788,0.00207649,0.25081223,0.00014427,-0.00010007,-0.0001
 7951,-0.00003861,0.00004890,-0.00001044,0.00003137,-0.00000791,-0.0000
 0508,-0.00004782,-0.00001819,-0.00000798,0.00006705,-0.00004877,-0.000
 01158,-0.00002624,0.00006120,0.00006641,0.00000357,0.00000003,-0.00000
 236,0.00000063,0.00000042,-0.00000317,-0.00002029,-0.00001878,0.000010
 54,-0.00000363,-0.00000199,0.00000337,-0.00000622,-0.00000727,0.000002
 85,-0.00019500,0.00006950,-0.00017524,-0.00001395,0.00000116,-0.000055
 79,0.00004312,-0.00005565,0.00001223,-0.00015245,0.00008105,0.00009656
 ,-0.00025531,-0.00072001,0.00005600,0.00148740,-0.00112625,0.00769193,
 -0.00299601,0.00647569,-0.00104965,-0.00000288,-0.00000376,-0.00000655
 ,0.00000735,-0.00000387,-0.00000337,0.00001575,0.00000114,-0.00002255,
 -0.03419537,-0.01961111,-0.02206799,0.36875873,-0.00043380,0.00037621,
 0.00011932,0.00002934,-0.00004637,0.00003273,-0.00001181,0.00001179,-0
 .00000169,0.00004431,0.00002029,0.00001982,-0.00004287,0.00002971,-0.0
 0001138,0.00001697,-0.00014762,-0.00004597,-0.00000419,0.00000583,0.00
 000493,0.00000211,0.00000143,0.00001136,0.00002089,0.00000894,-0.00000
 943,0.00000591,0.00000063,-0.00000980,0.00000057,0.00000980,-0.0000064
 2,0.00027002,-0.00028151,0.00029778,-0.00002391,0.00008952,0.00014514,
 -0.00008384,0.00019990,-0.00010770,0.00019795,-0.00035994,-0.00028023,
 -0.00017128,0.00112877,0.00013556,0.00008838,0.00042632,-0.00642263,-0
 .00370215,-0.00284503,-0.00226829,-0.00000089,0.00002090,0.00000418,-0
 .00000698,0.00002027,-0.00000122,-0.00000173,0.00001192,0.00003621,-0.
 01861538,-0.02375849,-0.00620882,-0.20395284,0.33751949,-0.00035368,0.
 00035869,0.00001072,-0.00000106,-0.00001779,0.00002000,0.00000393,0.00
 001766,-0.00000872,0.00001589,0.00001657,0.00000815,-0.00001643,0.0000
 0010,-0.00000996,0.00002184,-0.00013139,-0.00001269,-0.00000134,0.0000
 0687,0.00000524,0.00000338,0.00000169,0.00000906,0.00002674,0.00001548
 ,0.00000059,0.00000607,0.00000415,-0.00001104,0.00000041,0.00000939,-0
 .00000489,0.00024813,-0.00027357,0.00035319,-0.00003306,0.00012061,0.0
 0010904,-0.00002897,0.00012456,-0.00012134,0.00023184,-0.00030851,-0.0
 0027736,-0.00027146,0.00080215,-0.00007164,-0.00073352,-0.00031843,-0.
 00037032,-0.00219034,-0.00107908,0.00015274,-0.00000334,0.00001230,0.0
 0000382,-0.00000355,0.00001943,-0.00000180,-0.00000664,0.00000213,0.00
 001358,-0.02320403,-0.00751021,-0.04171263,0.06448295,-0.06163238,0.79
 977117,0.00000617,-0.00000487,0.00006730,0.00002902,-0.00002846,0.0000
 1252,-0.00002533,0.00000298,0.00000359,0.00001282,0.00001104,0.0000093
 3,-0.00003443,0.00003305,0.00000368,0.00001446,-0.00001424,-0.00004242
 ,-0.00000066,0.00000010,0.00000141,-0.00000155,0.00000154,0.00000155,0
 .00000261,0.00000356,-0.00000492,0.00000273,0.00000115,-0.00000081,0.0
 0000407,0.00000503,-0.00000055,0.00007986,-0.00006037,0.00009326,-0.00
 000796,0.00001271,0.00004328,-0.00000675,0.00005506,-0.00000163,-0.000
 01221,-0.00007085,-0.00007889,-0.00018229,-0.00007591,0.00018019,0.001
 20176,0.00093221,-0.00437157,-0.00125410,-0.00307591,-0.00179006,0.000
 00608,0.00000921,0.00000084,-0.00000067,0.00000603,0.00000235,-0.00002
 089,-0.00000888,0.00001454,-0.02106784,-0.00650895,0.00515209,-0.16723
 530,0.11297086,-0.04599680,0.44857034,0.00075665,-0.00069940,0.0001034
 4,0.00003090,-0.00001039,-0.00003675,-0.00004379,-0.00003238,0.0000253
 4,0.00000111,-0.00002280,-0.00001730,-0.00003292,0.00004233,0.00005171
 ,0.00000068,0.00025703,-0.00004244,0.00000480,-0.00001506,-0.00000978,
 -0.00000934,-0.00000168,-0.00001902,-0.00002723,-0.00000004,-0.0000049
 1,-0.00000636,-0.00000085,0.00002082,0.00000943,-0.00001177,0.00000984
 ,-0.00036976,0.00054034,-0.00050434,0.00010999,-0.00027089,-0.00021779
 ,0.00008702,-0.00025083,0.00025343,-0.00039036,0.00064644,0.00056116,0
 .00085437,-0.00202255,-0.00000497,-0.00297224,-0.00049950,-0.00340022,
 0.00432894,-0.00459277,0.00257263,0.00000591,-0.00003932,-0.00000290,0
 .00000169,-0.00003723,0.00001046,-0.00001545,0.00000182,-0.00001712,-0
 .00794793,-0.05594381,-0.02086624,0.12666506,-0.15499487,0.04245705,-0
 .28634569,0.41941051,-0.00056840,0.00051096,0.00013056,0.00002949,-0.0
 0004304,0.00003805,-0.00000491,0.00002334,-0.00000845,0.00003996,0.000
 02702,0.00001104,-0.00003190,0.00001580,-0.00002511,0.00001478,-0.0001
 5594,-0.00004160,-0.00000671,0.00000715,0.00000575,0.00000369,0.000001
 73,0.00001503,0.00001909,0.00000004,-0.00000746,0.00000635,0.00000228,
 -0.00001237,-0.00000183,0.00001044,-0.00000637,0.00026916,-0.00037760,
 0.00036011,-0.00003771,0.00016569,0.00016322,-0.00009462,0.00017973,-0
 .00014839,0.00029326,-0.00029312,-0.00029164,-0.00002683,0.00130418,-0
 .00002073,0.00156515,0.00260668,-0.00446249,-0.00492007,-0.00182649,-0
 .00162776,-0.00000601,0.00001434,0.00000706,-0.00000605,0.00002366,-0.
 00000056,0.00000226,0.00001492,0.00003418,0.00435048,-0.02289886,-0.01
 932306,-0.03774161,0.02845928,-0.12380079,-0.10663910,0.09729497,0.636
 95547,0.00003515,-0.00004533,-0.00006817,-0.00003790,0.00003534,-0.000
 00756,0.00001259,0.00000973,-0.00001014,-0.00002571,0.00000050,-0.0000
 0290,0.00002758,-0.00002788,-0.00000938,0.00001772,-0.00000751,0.00004
 344,0.00000483,0.00000498,0.00000023,0.00000247,0.00000095,0.,0.000003
 71,0.00000664,0.00000525,-0.00000205,0.00000148,-0.00000090,0.00000003
 ,-0.00000035,-0.00000127,-0.00002045,-0.00004170,0.00006759,-0.0000059
 3,0.00004292,-0.00001039,-0.00000578,0.00000260,-0.00003660,0.00006767
 ,-0.00004374,-0.00007718,-0.00015284,-0.00012816,-0.00020375,0.0011585
 9,0.00088924,0.00453004,-0.00159288,0.00191356,-0.00232069,0.00000033,
 0.00000617,-0.00000248,0.00000680,0.00000927,-0.00000097,0.00000256,0.
 00001015,-0.00000008,-0.02103309,-0.00647970,-0.00532789,-0.00912140,0
 .01235795,-0.02293162,-0.07200334,0.03275715,0.00062964,0.44707695,0.0
 0075016,-0.00070847,-0.00012164,-0.00003645,0.00004173,-0.00005142,0.0
 0000281,-0.00002345,0.00001957,-0.00004432,-0.00003190,-0.00001966,0.0
 0002913,-0.00000879,0.00003816,0.00000731,0.00025429,0.00003978,0.0000
 0993,-0.00001165,-0.00000966,-0.00000688,-0.00000122,-0.00002070,-0.00
 002428,0.00000477,0.00000636,-0.00000925,-0.00000134,0.00001909,0.0000
 0512,-0.00001489,0.00000983,-0.00037183,0.00065340,-0.00057535,0.00007
 349,-0.00026105,-0.00024157,0.00011419,-0.00026135,0.00022303,-0.00037
 851,0.00052724,0.00049183,0.00087454,-0.00200031,0.00005016,-0.0030339
 5,-0.00053928,0.00323979,0.00157541,-0.00141018,0.00187207,0.00000374,
 -0.00003353,-0.00001059,0.00000451,-0.00004184,0.00000256,-0.00000200,
 -0.00000889,-0.00004477,-0.00804627,-0.05754128,0.01968176,0.00240474,
 0.00768736,0.02135376,0.03269042,-0.07581400,0.01512914,-0.28926112,0.
 42650489,0.00058005,-0.00050585,0.00011630,0.00003366,-0.00001634,-0.0
 0002411,-0.00004033,-0.00002635,0.00001495,0.00000210,-0.00002196,-0.0
 0000652,-0.00002417,0.00004332,0.00003700,-0.00002038,0.00016119,-0.00
 004212,0.00000158,-0.00001075,-0.00000641,-0.00000673,-0.00000250,-0.0
 0001218,-0.00002271,-0.00000497,-0.00000661,-0.00000334,-0.00000114,0.
 00001496,0.00000619,-0.00000744,0.00000597,-0.00029875,0.00031492,-0.0
 0029685,0.00009527,-0.00018522,-0.00015201,0.00004606,-0.00016339,0.00
 017278,-0.00027413,0.00038715,0.00035846,0.00002311,-0.00135477,-0.000
 01051,-0.00146079,-0.00244517,-0.00456790,0.00600789,-0.00573086,0.004
 26200,0.00000619,-0.00002298,-0.00000071,0.00000443,-0.00001625,0.0000
 0749,-0.00001216,-0.00000691,-0.00000664,-0.00459384,0.02154422,-0.017
 73330,-0.02159171,0.03881071,-0.03044599,0.00207476,-0.00722131,-0.301
 62742,0.09561324,-0.10668623,0.63155875,0.00009420,-0.00002876,0.00017
 380,0.00006817,-0.00005000,0.00001512,-0.00004494,-0.00001598,0.000009
 58,0.00003068,-0.00000581,0.00000424,-0.00003177,0.00004394,0.00000460
 ,-0.00003508,0.00004977,-0.00006267,-0.00000736,-0.00000692,-0.0000022
 6,-0.00000291,-0.00000197,-0.00000204,-0.00002110,-0.00002501,-0.00001
 031,0.00000109,0.00000053,0.00000194,0.00000245,0.00000025,0.00000201,
 -0.00013960,0.00004841,-0.00007174,0.00004224,-0.00003673,-0.00000022,
 -0.00001449,0.00001938,0.00004150,-0.00015330,0.00005253,0.00013236,-0
 .00030088,-0.00063476,-0.00005226,0.00159072,-0.00095699,-0.00766830,0
 .00537551,-0.00461448,0.00154542,0.00000565,-0.00000334,0.00000330,-0.
 00000394,-0.00000314,0.00000672,-0.00000281,0.00000470,0.00001438,-0.0
 3469202,-0.02026980,0.02147204,0.02428266,-0.00501039,-0.00973798,-0.0
 0941660,0.00181936,0.02175540,-0.16778059,0.12552791,0.04179594,0.3698
 5350,-0.00041185,0.00033575,-0.00010588,-0.00004640,0.00003141,0.00000
 832,0.00004458,0.00001793,-0.00002251,-0.00001053,0.00000934,0.0000002
 1,0.00002440,-0.00004480,-0.00003015,0.00002121,-0.00014558,0.00004855
 ,0.00000120,0.00000961,0.00000600,0.00000596,0.00000007,0.00000894,0.0
 0002495,0.00001516,0.00000846,0.00000140,0.00000125,-0.00001051,-0.000
 00336,0.00000573,-0.00000498,0.00018615,-0.00035943,0.00027049,-0.0000
 7937,0.00019385,0.00010182,-0.00003560,0.00007646,-0.00014582,0.000274
 70,-0.00027522,-0.00028512,-0.00014379,0.00109417,-0.00014686,-0.00011
 773,0.00026603,0.00651221,-0.00461316,0.00516630,-0.00138877,-0.000006
 18,0.00001837,0.00000142,0.00000135,0.00002114,-0.00000443,0.00002195,
 -0.00000091,-0.00000460,-0.01942212,-0.02412907,0.00669572,-0.00529685
 ,0.00221326,-0.00163435,0.01181874,0.00966744,-0.03737184,0.11146855,-
 0.15263245,-0.02870586,-0.20185299,0.33402802,0.00032603,-0.00033138,-
 0.00000502,0.00001619,-0.00000142,-0.00000842,-0.00001447,-0.00001587,
 0.00001026,-0.00000391,-0.00001609,-0.00000696,0.00000194,0.00001643,0
 .00001946,-0.00002102,0.00012341,-0.00001249,-0.00000055,-0.00000905,-
 0.00000442,-0.00000579,-0.00000353,-0.00001018,-0.00002537,-0.00001539
 ,0.00000041,-0.00000275,-0.00000127,0.00000840,0.00000127,-0.00000624,
 0.00000512,-0.00022214,0.00028855,-0.00026810,0.00001967,-0.00011502,-
 0.00011089,0.00004151,-0.00011024,0.00010809,-0.00024933,0.00024749,0.
 00033196,0.00025608,-0.00074872,-0.00005589,0.00073249,0.00027253,-0.0
 0042817,0.00199796,-0.00213358,0.00293634,0.00000357,-0.00001669,-0.00
 000218,0.00000180,-0.00001246,0.00000345,-0.00000244,-0.00002292,-0.00
 003540,0.02273279,0.00807452,-0.04101519,0.01008035,0.00366288,-0.0580
 0951,0.02349455,-0.01997720,-0.03214433,0.04948299,-0.04263552,-0.1256
 6711,-0.07429317,0.04443842,0.80304574,0.00058505,-0.00070580,-0.00000
 629,0.00000912,0.00001388,-0.00003075,-0.00001661,0.00000047,0.0000278
 9,-0.00001548,0.00000092,-0.00002325,0.00000635,0.00001680,0.00003344,
 -0.00001175,0.00026017,-0.00000376,0.00000508,-0.00001370,-0.00000889,
 -0.00000676,-0.00000279,-0.00001906,-0.00003931,-0.00002503,0.00000019
 ,-0.00000606,-0.00000253,0.00001928,0.00000528,-0.00001351,0.00000926,
 -0.00024976,0.00061202,-0.00042838,0.00002888,-0.00023043,-0.00022966,
 0.00003965,-0.00022244,0.00023956,-0.00025734,0.00059417,0.00041356,0.
 00047529,-0.00140974,-0.00000081,0.00079207,0.00100396,-0.00009572,0.0
 0213370,-0.00181329,0.00094050,0.00000682,-0.00002343,-0.00000888,0.00
 000510,-0.00002632,0.00000841,-0.00000750,-0.00001932,-0.00002470,-0.0
 6809182,-0.00402530,-0.00026923,-0.11603290,0.06875486,0.07775557,-0.0
 2065382,0.02071511,0.01742157,-0.02033421,0.02123862,-0.01691479,-0.11
 516947,0.07096161,-0.07455844,0.52173045,-0.00025307,0.00045282,-0.000
 00241,0.00002272,-0.00002116,0.00001607,-0.00000326,0.00000890,-0.0000
 0825,-0.00000488,0.00000821,0.00000718,0.00002548,-0.00002357,-0.00001
 716,0.00000307,0.00001782,0.00000240,-0.00000570,0.00000053,0.00000055
 ,0.00000258,0.00000222,0.00000507,-0.00001999,-0.00003222,-0.00000025,
 0.00000249,0.00000216,-0.00000533,-0.00000588,0.00000028,-0.00000060,-
 0.00012329,0.00003195,-0.00005376,-0.00001734,0.00005297,0.00001745,-0
 .00001857,0.00004613,-0.00001866,-0.00010946,0.00005057,0.00003775,-0.
 00002823,-0.00127105,0.00004757,-0.00067810,0.00006151,-0.00007706,0.0
 0008336,0.00127547,-0.00092461,-0.00000938,0.00000646,-0.00000171,-0.0
 0000824,0.00000728,0.00000150,0.00001241,0.00001488,-0.00000119,-0.002
 56010,-0.02315246,-0.00038362,0.06065090,-0.09743658,-0.06313749,0.036
 65527,-0.02245582,-0.00683795,0.03757111,-0.02302093,0.00595989,0.0621
 8459,-0.10176544,0.06807277,-0.33904855,0.45699530,0.00003596,-0.00004
 990,-0.00020864,-0.00006584,0.00006490,-0.00001836,0.00004870,0.000002
 72,-0.00001333,-0.00005019,-0.00000688,-0.00001184,0.00006168,-0.00006
 117,-0.00001286,0.00000381,0.00000964,0.00008198,0.00000595,0.00000353
 ,0.00000066,0.00000255,-0.00000069,-0.00000070,0.00000055,0.00000431,0
 .00001483,-0.00000360,0.00000052,0.00000148,-0.00000450,-0.00000439,0.
 00000151,-0.00006095,0.00001600,-0.00006041,-0.00001525,0.00003373,-0.
 00004792,0.00001579,-0.00006183,-0.00002839,0.00001809,0.00003574,-0.0
 0000763,-0.00000790,-0.00007434,-0.00000072,-0.00002467,-0.00007553,0.
 01059596,-0.00657422,0.00717723,0.00001499,-0.00000802,-0.00000282,-0.
 00000505,0.00000997,0.00000096,-0.00000492,0.00002609,-0.00000219,-0.0
 0002701,-0.00013474,-0.00038782,-0.00577765,0.05774719,-0.06113282,-0.
 23516017,0.02902812,-0.01052855,0.01072233,-0.02795056,0.00951847,0.01
 091411,-0.05491727,0.06618742,-0.23171903,-0.00577578,-0.00245218,0.52
 945892,0.00011304,-0.00007442,0.00000291,-0.00000771,0.00000135,-0.000
 01478,-0.00000718,0.00000987,0.00000235,-0.00000614,0.00001061,-0.0000
 0172,-0.00000852,0.00000340,0.00001450,0.00000697,0.00000383,-0.000000
 96,0.00000358,0.00000364,0.00000122,0.00000165,0.00000131,-0.00000006,
 0.00000418,0.00000488,0.00000011,0.00000162,0.00000118,0.,0.00000349,0
 .00000355,-0.00000139,0.00010986,-0.00000062,0.00013081,0.00002832,-0.
 00005009,-0.00004200,0.00002749,-0.00003793,0.00004136,0.00008875,-0.0
 0002672,-0.00012198,0.00004846,0.00009261,-0.00000850,-0.00010468,0.00
 044565,-0.00000899,0.00022955,-0.00027747,0.00004627,0.00000125,0.0000
 0735,0.00000244,0.00000036,0.00000692,-0.00000230,-0.00001400,-0.00000
 296,0.00000183,-0.00319125,0.00702817,0.00011313,-0.00192421,0.0018963
 0,-0.00096641,0.00128024,0.00132644,0.00074113,0.00130116,0.00133719,-
 0.00065729,-0.00181684,0.00174021,0.00096893,-0.19159032,0.16126882,0.
 00222157,0.19662870,0.00009557,-0.00013205,0.00000132,-0.00000837,0.00
 000409,-0.00001373,-0.00000381,0.00000937,0.00000401,-0.00000282,0.000
 00975,-0.00000355,-0.00001013,0.00000584,0.00001383,-0.00000018,0.0000
 0324,-0.00000198,0.00000313,0.00000186,0.00000038,0.00000080,0.,-0.000
 00127,0.00000397,0.00000371,-0.00000005,0.00000090,-0.00000017,0.00000
 131,0.00000303,0.00000187,-0.00000050,0.00009304,0.00003050,0.00008214
 ,0.00000181,-0.00006757,-0.00004491,0.00000382,-0.00005979,0.00004675,
 0.00008064,0.00000170,-0.00008098,-0.00010025,0.00033691,-0.00000410,-
 0.00007130,-0.00008806,-0.00002683,0.00037012,-0.00037810,0.00024484,0
 .00000372,0.00000252,0.00000329,0.00000290,0.00000189,-0.00000313,-0.0
 0000754,-0.00000155,0.00000534,-0.00317140,0.00720364,0.00010352,0.003
 03202,-0.00434466,0.00407145,0.00169217,0.00076930,-0.00102814,0.00176
 362,0.00068701,0.00122473,0.00357737,-0.00474755,-0.00444564,0.1662085
 4,-0.20027426,-0.00184621,-0.17275638,0.20240959,0.00000326,-0.0000055
 9,-0.00003211,-0.00000268,0.00000438,0.00000182,0.00000163,0.00000096,
 -0.00000148,-0.00000158,-0.00000105,-0.00000147,0.00000216,-0.00000376
 ,0.00000141,0.00000027,0.00000071,0.00000507,0.,-0.00000056,0.00000019
 ,-0.00000027,0.00000041,-0.00000052,-0.00000002,0.00000016,0.00000055,
 0.00000006,-0.00000058,-0.00000020,0.00000006,0.00000040,0.00000036,-0
 .00000127,-0.00000996,-0.00001146,-0.00001113,0.00002229,0.00000674,0.
 00000928,-0.00002383,0.00000636,-0.00000691,-0.00000239,-0.00000900,-0
 .00000380,0.00000309,0.00007478,-0.00001552,-0.00000740,0.00017321,0.0
 0006755,0.00014154,-0.00006421,-0.00000057,-0.00000152,-0.00000124,0.0
 0000066,0.00000090,-0.00000104,-0.00001397,-0.00001146,-0.00000815,-0.
 00004837,0.00014488,0.00067803,0.01581887,-0.01699868,0.00703357,0.002
 42210,-0.00130849,-0.00480231,-0.00232012,0.00149850,-0.00473880,-0.01
 575490,0.01660365,0.00735789,0.00230598,-0.00184053,-0.05682287,-0.002
 37224,0.00201052,0.04867879,0.00002620,-0.00003124,-0.00001023,-0.0000
 0190,0.00000369,-0.00000234,0.00000265,-0.00000189,0.00000120,-0.00000
 296,-0.00000239,-0.00000173,0.00000198,-0.00000132,0.00000039,-0.00000
 210,0.00000763,0.00000263,0.00000056,-0.00000087,-0.00000039,-0.000000
 39,-0.00000020,-0.00000094,0.00000124,0.00000177,0.00000069,-0.0000006
 6,-0.00000040,0.00000109,0.00000011,-0.00000097,0.00000069,-0.00000283
 ,0.00000821,-0.00002014,0.00000319,-0.00000461,-0.00000364,0.00000518,
 -0.00001284,-0.00000046,-0.00000402,0.00001487,0.00002383,0.00000166,-
 0.00003586,-0.00000845,-0.00012199,0.00002980,0.00048373,-0.00054233,0
 .00004823,0.00024713,0.00000098,-0.00000420,0.00000033,0.00000188,-0.0
 0000186,-0.00000034,-0.00000300,0.00000153,-0.00000060,0.00094350,0.00
 363260,-0.00685679,-0.05627472,0.02649665,-0.05221903,-0.00012580,0.00
 125666,-0.01614823,-0.00177402,0.00352227,-0.00056510,-0.00040490,0.00
 324755,0.00308945,0.00690290,-0.00846360,0.01370897,-0.00091767,-0.001
 01349,-0.00095053,0.05038818,0.00000325,-0.00000286,0.00001639,-0.0000
 0130,-0.00000020,-0.00000578,0.00000120,0.00000041,-0.00000050,-0.0000
 0048,0.00000051,-0.00000141,0.00000252,-0.00000220,0.00000120,-0.00000
 208,0.00000220,-0.00000007,0.00000012,0.00000013,0.00000005,0.00000018
 ,0.00000070,0.00000059,0.00000224,0.00000050,0.00000132,-0.00000017,0.
 00000076,-0.00000027,0.00000005,-0.00000049,-0.00000023,-0.00000385,0.
 00002272,0.00000413,0.00001616,-0.00001085,-0.00000274,0.00000376,-0.0
 0000121,-0.00000214,0.00000797,0.00000434,0.00000858,-0.00002469,0.000
 00534,-0.00004880,0.00005428,0.00009288,0.00049485,-0.00057521,0.00009
 122,0.00011449,0.,-0.00000231,0.00000146,0.00000059,-0.00000154,-0.000
 00014,-0.00000242,0.00000347,0.00000292,0.00022945,0.00429630,-0.00694
 403,0.02808105,-0.06442873,0.07714117,-0.00221110,-0.00067978,0.019256
 92,0.00451652,-0.00130186,0.00102682,0.00247423,-0.00025249,-0.0019614
 1,-0.00393250,0.00413119,-0.01043512,-0.00096842,-0.00068932,0.0005236
 8,-0.02704322,0.05881437,0.00003657,-0.00002967,0.00000790,-0.00000062
 ,0.00000036,-0.00000345,-0.00000147,-0.00000169,0.00000120,-0.00000177
 ,-0.00000067,0.00000061,0.00000126,0.00000079,0.00000139,-0.00000257,0
 .00001102,0.00000142,0.00000036,-0.00000035,-0.00000029,-0.00000015,0.
 00000040,-0.00000057,-0.00000120,-0.00000087,-0.00000005,-0.00000024,0
 .00000041,0.00000080,0.00000045,-0.00000049,0.00000042,-0.00001899,0.0
 0002266,-0.00002604,0.00001293,-0.00001379,-0.00000983,0.00000228,-0.0
 0001043,0.00000837,-0.00001330,0.00002557,0.00002227,0.00001516,-0.000
 07532,-0.00001757,0.00007921,0.00007609,-0.00016716,0.00004107,-0.0000
 6804,0.00006504,0.00000040,-0.00000195,0.00000015,-0.00000017,-0.00000
 243,0.00000042,-0.00000111,0.00000209,0.00000105,0.00006537,0.00049439
 ,-0.00031289,-0.05553281,0.07363948,-0.32826455,0.00145687,-0.00092001
 ,0.00156266,0.00056095,-0.00004131,0.00017438,0.00159428,-0.00135914,-
 0.00224554,-0.00596243,0.00745141,-0.01009962,0.00009088,-0.00026595,0
 .00045247,0.05866242,-0.07942815,0.33865545,0.00002241,-0.00003431,0.0
 0000824,-0.00000003,0.,-0.00000388,-0.00000006,0.00000026,0.00000256,0
 .00000164,0.00000025,-0.00000198,-0.00000140,0.00000411,0.00000293,-0.
 00000165,0.00000556,-0.00000143,-0.00000023,-0.00000108,-0.00000047,-0
 .00000024,-0.00000015,-0.00000089,0.00000178,0.00000167,-0.00000056,-0
 .00000007,0.00000035,0.00000078,0.00000064,-0.00000064,0.00000058,0.00
 000503,0.00001879,-0.00001344,0.00000741,-0.00001790,-0.00000956,0.000
 00470,-0.00002360,0.00001082,0.00001055,0.00003132,0.00001277,0.000095
 99,0.00006906,-0.00001125,-0.00047148,0.00008814,-0.00045511,-0.000015
 52,-0.00054299,0.00036854,-0.00000005,-0.00000429,0.00000047,0.0000003
 7,-0.00000301,0.00000033,-0.00000337,-0.00000164,0.00000051,0.00605505
 ,-0.00170328,-0.00368762,-0.00704335,0.00385091,0.01424190,-0.16379377
 ,0.11026866,0.11385427,0.00231922,-0.00264171,-0.00348843,0.00076316,0
 .00124860,-0.00110091,-0.00115564,0.00360416,-0.00128340,0.00032092,0.
 00061152,0.00081351,-0.00039268,-0.00126689,-0.00044980,0.16394430,0.0
 0004465,-0.00006740,0.00000489,-0.00000134,0.00000126,-0.00000501,0.00
 000177,-0.00000082,0.00000314,-0.00000019,-0.00000112,-0.00000246,-0.0
 0000033,0.00000324,0.00000307,-0.00000294,0.00001453,-0.00000034,0.000
 00012,-0.00000176,-0.00000081,-0.00000076,-0.00000009,-0.00000141,0.00
 000147,0.00000190,-0.00000061,-0.00000089,-0.00000045,0.00000182,0.000
 00054,-0.00000191,0.00000098,-0.00000760,0.00003020,-0.00003919,0.0000
 0918,-0.00002150,-0.00001277,0.00000343,-0.00003053,0.00001428,0.00000
 386,0.00005165,0.00003338,0.00011707,0.00004454,0.00000175,-0.00054339
 ,0.00015400,-0.00039100,-0.00014351,-0.00048606,0.00049174,0.00000025,
 -0.00000639,0.00000014,0.00000084,-0.00000577,-0.00000002,-0.00000372,
 0.00000057,0.00000008,0.00679549,-0.00137056,-0.00462562,0.00540252,-0
 .00424413,-0.00905679,0.10610260,-0.12123165,-0.08950050,-0.00649481,0
 .00512486,0.00262922,0.00148485,0.00159571,0.00198512,0.00276195,-0.00
 034956,0.00131858,0.00036074,0.00032452,-0.00063570,-0.00113653,-0.000
 69506,0.00012294,-0.11350204,0.12109844,0.00001197,-0.00001829,-0.0000
 0321,-0.00000047,0.00000160,-0.00000058,-0.00000055,-0.00000049,0.0000
 0098,0.00000046,-0.00000022,-0.00000094,0.00000005,-0.00000012,0.00000
 097,-0.00000016,0.00000354,0.00000128,0.00000021,-0.00000024,-0.000000
 44,-0.00000016,-0.00000004,-0.00000036,0.00000044,0.00000056,0.0000004
 0,-0.00000003,0.00000039,0.00000031,-0.00000013,-0.00000038,0.00000024
 ,-0.00000053,0.00000983,-0.00000573,0.00000159,-0.00000666,-0.00000289
 ,0.00000258,-0.00000529,0.00000402,-0.00000203,0.00000447,0.00000302,0
 .00002173,0.00000177,-0.00000139,-0.00011553,0.00011239,0.00006277,-0.
 00001287,0.00000418,-0.00000128,0.00000038,-0.00000091,-0.00000019,0.0
 0000022,-0.00000139,0.00000014,0.00000029,0.00000109,-0.00000012,0.000
 61823,-0.00016101,0.00026654,-0.00791278,0.00620021,0.01195478,0.11177
 955,-0.09165862,-0.16380070,0.01746443,-0.01393057,-0.00661149,-0.0006
 6497,0.00033689,-0.00521692,-0.00202298,0.00270329,-0.00138797,-0.0001
 9428,0.00016166,0.00085246,0.00047837,-0.00081332,-0.00004117,-0.11992
 188,0.09758797,0.16304764,0.00002182,-0.00003496,-0.00000784,-0.000001
 22,0.00000336,-0.00000315,0.00000136,0.00000027,0.00000221,0.00000048,
 0.00000031,-0.00000239,-0.00000085,0.00000038,0.00000414,-0.00000096,0
 .00000560,0.00000036,0.00000062,-0.00000067,-0.00000059,-0.00000007,0.
 00000032,-0.00000085,0.00000222,0.00000231,0.00000083,-0.00000020,-0.0
 0000008,0.00000089,-0.00000018,-0.00000103,0.00000048,0.00001587,0.000
 03421,-0.00001187,0.00000500,-0.00002519,-0.00000976,0.00000669,-0.000
 01758,0.00001038,0.00000461,0.00001841,0.00001427,0.00009716,0.0000712
 6,0.00001568,-0.00050196,0.00006814,0.00042765,-0.00039116,0.00032405,
 -0.00003544,0.00000050,-0.00000292,-0.00000026,-0.00000024,-0.00000465
 ,-0.00000047,-0.00000016,0.00000075,-0.00000118,0.00600252,-0.00187058
 ,0.00365165,0.00075045,0.00121304,0.00118844,0.00243497,-0.00288136,0.
 00347068,-0.16234622,0.11364788,-0.11031252,-0.00701545,0.00441140,-0.
 01425477,-0.00118150,0.00357914,0.00140612,0.00032551,0.00064012,-0.00
 079579,0.00064497,0.00023078,-0.00003885,-0.00068712,-0.00084478,-0.00
 044391,0.16238291,0.00004476,-0.00006913,-0.00000453,-0.00000011,0.000
 00247,-0.00000324,-0.00000011,-0.00000112,0.00000312,0.00000230,-0.000
 00089,-0.00000300,-0.00000219,0.00000152,0.00000548,-0.00000247,0.0000
 1497,-0.00000097,0.00000056,-0.00000195,-0.00000101,-0.00000094,-0.000
 00043,-0.00000178,0.00000196,0.00000239,0.00000096,-0.00000073,0.,0.00
 000150,0.00000015,-0.00000179,0.00000087,0.00000675,0.00005281,-0.0000
 3434,0.00000417,-0.00003182,-0.00001331,0.00000914,-0.00002156,0.00001
 391,-0.00000815,0.00003257,0.00003929,0.00011916,0.00004740,0.00000299
 ,-0.00057884,0.00014565,0.00036657,-0.00011345,0.00021339,-0.00011621,
 0.00000102,-0.00000579,0.,0.00000016,-0.00000684,-0.00000016,-0.000001
 52,0.00000164,-0.00000081,0.00670127,-0.00161289,0.00459584,0.00147326
 ,0.00166683,-0.00173981,-0.00589730,0.00473694,-0.00228621,0.10950971,
 -0.12748806,0.09177864,0.00509139,-0.00433876,0.00855895,0.00269914,-0
 .00022152,-0.00125927,0.00035030,0.00030834,0.00062055,0.00004884,0.00
 069519,-0.00009323,-0.00086563,-0.00126502,0.00045064,-0.11706505,0.12
 786911,-0.00001300,0.00001877,-0.00000297,-0.00000022,0.00000033,0.000
 00067,-0.00000031,0.00000032,-0.00000109,0.00000059,0.00000061,0.00000
 084,0.00000039,-0.00000186,-0.00000054,0.00000027,-0.00000375,0.000001
 55,0.00000017,0.00000042,0.00000023,0.00000007,-0.00000040,0.00000031,
 -0.00000027,-0.00000045,0.00000034,0.00000016,-0.00000002,-0.00000043,
 -0.00000023,0.00000026,-0.00000047,0.00000229,-0.00000428,0.00000408,-
 0.00000246,0.00000523,0.00000367,-0.00000150,0.00000675,-0.00000308,0.
 00000158,-0.00001015,-0.00000607,-0.00001726,0.00000323,-0.00000238,0.
 00008821,-0.00011645,0.00008191,0.00004866,0.00013121,0.00000269,-0.00
 000028,0.00000133,0.00000019,-0.00000038,0.00000103,-0.00000020,0.0000
 0092,-0.00000082,0.00000002,-0.00034700,0.00008799,0.00044989,0.000757
 56,-0.00009137,-0.00527360,-0.01761758,0.01431454,-0.00627928,-0.10841
 366,0.09395769,-0.15930923,0.00798703,-0.00675649,0.01200825,0.0021167
 2,-0.00263885,-0.00149978,0.00020335,-0.00017495,0.00086332,-0.0008082
 7,0.00098175,0.00015888,0.00040264,-0.00053208,0.00073155,0.11621252,-
 0.09978204,0.15814204,0.00002114,-0.00002293,0.00000796,0.00000209,-0.
 00000129,-0.00000025,-0.00000265,-0.00000187,0.00000169,0.00000251,-0.
 00000162,-0.00000087,-0.00000158,0.00000319,0.00000237,-0.00000271,0.0
 0000607,-0.00000277,0.00000013,-0.00000088,-0.00000056,-0.00000052,-0.
 00000029,-0.00000084,0.00000127,0.00000129,-0.00000025,-0.00000026,-0.
 00000005,0.00000071,0.00000049,-0.00000069,0.00000034,-0.00000232,0.00
 001091,-0.00002041,0.00000464,-0.00001050,0.00000166,0.00000441,-0.000
 00319,0.00000266,-0.00000245,0.00000576,0.00001903,0.00000060,-0.00002
 596,0.00000920,-0.00011332,0.00002644,-0.00043501,0.00008046,-0.000081
 06,-0.00006871,0.00000171,-0.00000190,0.00000043,0.00000083,-0.0000038
 4,-0.00000047,-0.00000196,0.00000294,0.00000259,0.00094328,0.00344720,
 0.00700742,-0.00037762,0.00334069,-0.00296764,-0.00177073,0.00350380,0
 .00067074,-0.00021896,0.00072417,0.01615984,-0.05686239,0.02512914,0.0
 5462408,0.00693933,-0.00795176,-0.01387215,-0.00092992,-0.00104679,0.0
 0089815,0.00093654,-0.00007463,-0.00058287,0.00063725,0.00002008,0.000
 81220,-0.00038997,-0.00112067,-0.00052245,0.05121271,0.00000342,-0.000
 00236,-0.00001386,0.00000245,-0.00000209,-0.00000106,-0.00000057,0.000
 00038,0.00000079,0.00000123,0.00000045,0.00000042,-0.00000128,-0.00000
 067,0.00000400,-0.00000236,0.00000213,-0.00000034,0.00000002,-0.000000
 57,0.00000013,-0.00000023,0.00000092,0.00000020,0.00000207,0.00000017,
 -0.00000077,0.00000005,0.00000062,-0.00000062,0.00000011,0.00000006,0.
 ,0.00000606,0.00000140,-0.00000733,0.00000383,-0.00000136,0.00000354,0
 .00001406,-0.00000954,0.00000241,-0.00001698,-0.00000233,0.00001043,-0
 .00002259,0.00000650,0.00004357,0.00006678,0.00009803,-0.00043631,-0.0
 0007240,0.00000739,-0.00017533,0.00000068,-0.00000206,0.00000014,0.000
 00008,-0.00000227,-0.00000096,-0.00001122,-0.00002227,0.00000033,0.000
 26069,0.00416712,0.00712455,0.00251325,-0.00036977,0.00203786,0.004540
 65,-0.00126749,-0.00104516,-0.00202674,-0.00005427,-0.01932198,0.02657
 740,-0.05973231,-0.06779558,-0.00419985,0.00398025,0.01087265,-0.00096
 029,-0.00066130,-0.00059127,-0.00009597,0.00084540,0.00033005,0.000234
 93,0.00072523,-0.00096126,-0.00128902,-0.00071679,0.00078219,-0.025433
 48,0.05384803,-0.00003711,0.00003229,0.00000817,-0.00000091,-0.0000009
 5,0.00000136,0.00000160,0.00000076,0.00000051,0.00000155,0.00000176,0.
 00000116,0.00000042,-0.00000033,-0.00000323,0.00000261,-0.00001108,0.0
 0000115,-0.00000044,0.00000049,0.00000046,0.00000032,-0.00000031,0.000
 00093,0.00000121,0.00000075,-0.00000031,0.00000022,-0.00000034,-0.0000
 0062,-0.00000032,0.00000041,-0.00000031,0.00001554,-0.00002482,0.00002
 404,-0.00000185,0.00001134,0.00000804,-0.00001356,0.00001323,-0.000010
 30,0.00002264,-0.00002015,-0.00002703,-0.00001794,0.00007483,-0.000016
 31,-0.00006777,-0.00007089,-0.00018332,-0.00016838,-0.00019739,0.00001
 693,0.00000003,0.00000230,0.00000046,-0.00000030,0.00000223,0.00000007
 ,0.00000399,0.00000057,0.00001046,-0.00009985,-0.00038259,-0.00007141,
 -0.00149552,0.00144355,-0.00215307,-0.00042057,0.00001384,0.00013924,-
 0.00153502,0.00086932,0.00101048,0.05797614,-0.06434125,-0.33258010,0.
 00591824,-0.00700552,-0.00999952,-0.00013976,0.00021001,0.00044886,0.0
 0058625,-0.00029248,-0.00029056,0.00004990,0.00011298,0.00013485,0.000
 40339,-0.00015083,-0.00001710,-0.06121920,0.06969109,0.34327041,0.0009
 2804,-0.00072708,-0.00022844,-0.00002980,0.00004817,-0.00008029,-0.000
 01684,-0.00009197,0.00000251,-0.00001706,-0.00004609,0.00002265,-0.000
 12309,0.00004115,0.00010542,0.00001145,-0.00011967,-0.00008334,0.00001
 935,0.00000790,0.00000127,-0.00000116,0.00000577,-0.00000685,0.0001165
 6,0.00011893,0.00000626,0.00000725,-0.00000456,0.00001291,0.00001441,0
 .00000096,0.00000003,0.00105081,-0.00048813,0.00023971,0.00008968,-0.0
 0037770,0.00022540,-0.00006543,0.00040003,0.00116021,-0.00163916,0.001
 60134,-0.00178439,-0.00914462,0.00774719,0.01999750,-0.10142048,0.0671
 2766,0.05846640,0.00321851,-0.00631201,-0.00093459,-0.00013379,0.00019
 483,-0.00012763,0.00004425,-0.00003266,-0.00005526,-0.00007264,-0.0000
 0169,0.00015599,-0.02069191,-0.01922999,0.00312054,0.00553791,-0.00441
 130,-0.00171040,-0.00146876,0.00171675,-0.00612264,-0.00134039,0.00430
 918,0.00494302,-0.00312936,-0.00367925,0.00202785,0.00195284,-0.000103
 58,0.00662534,0.00020283,0.00034528,-0.00006390,0.00009376,0.00003279,
 0.00023782,-0.00041699,-0.00013520,-0.00004655,0.00002274,-0.00009811,
 0.00001284,-0.00053722,-0.00058200,-0.00006347,0.35531956,0.00075911,-
 0.00036644,-0.00019794,-0.00015472,0.00011786,-0.00005559,0.00007244,-
 0.00004726,0.00000750,-0.00009252,0.00000205,-0.00006519,0.00007564,-0
 .00016831,-0.00002604,0.00029484,0.00037260,0.00009043,0.00001540,-0.0
 0000938,-0.00001220,-0.00000843,-0.00000235,-0.00002452,-0.00008973,0.
 00003335,0.00002726,-0.00001990,-0.00000164,0.00002469,-0.00000024,-0.
 00002576,0.00001574,-0.00104870,0.00152939,-0.00141640,-0.00002296,-0.
 00019474,-0.00082515,0.00065770,-0.00096257,-0.00054774,0.00156234,0.0
 0144407,0.00295943,0.01268843,-0.01190619,-0.01853303,0.05233663,-0.10
 061712,-0.04584217,-0.00606143,0.02159326,-0.00760730,0.00002444,-0.00
 029072,0.00012864,-0.00002564,-0.00003749,0.00006531,-0.00005437,-0.00
 001147,-0.00016351,-0.01734183,-0.03981230,0.02189562,-0.00457691,0.00
 518755,0.00198705,0.00177282,-0.00142890,0.00556942,-0.00322341,-0.004
 48316,0.00180617,0.00637399,-0.00301168,0.00116504,-0.00161265,0.00135
 153,-0.00710994,-0.00026060,-0.00033918,-0.00014587,-0.00007247,-0.000
 01562,0.00021983,0.00034599,0.00023517,-0.00012546,-0.00052773,-0.0004
 7258,-0.00002512,0.00002633,0.00007108,0.00006218,-0.21096054,0.356382
 82,-0.00038679,0.00052651,-0.00024980,0.00008632,-0.00007124,0.0001251
 5,-0.00005136,0.00009324,-0.00000575,-0.00003919,0.00009934,0.00002357
 ,0.00004040,-0.00006290,-0.00006175,0.00018475,0.00012401,-0.00000275,
 -0.00001159,0.00001443,0.00000193,0.00001198,0.00000507,0.00001554,-0.
 00016468,-0.00010226,-0.00003269,0.00001339,0.00000928,-0.00002343,-0.
 00000805,0.00001767,-0.00000451,-0.00020315,0.00069350,0.00154318,-0.0
 0017711,0.00024928,-0.00036579,-0.00021123,0.00032762,0.00057957,-0.00
 174047,0.00211540,-0.00033955,0.00131577,-0.00557696,0.00770986,0.0617
 0647,-0.06361742,-0.22098423,0.00239358,0.00902956,-0.05672744,-0.0001
 2339,0.00021740,-0.00010069,-0.00003693,0.00009022,0.00001529,-0.00000
 472,0.00000582,0.00004248,0.00494693,0.02222571,-0.04021089,-0.0014689
 1,0.00145689,0.00306189,0.00236278,-0.00200657,0.00443189,0.00161524,-
 0.00261636,-0.00156216,0.00124873,0.00211144,0.00038206,-0.00091619,0.
 00093500,-0.00018186,-0.00004695,-0.00023965,-0.00007896,0.00005979,0.
 00016118,0.00006073,0.00005793,0.00013476,0.00001235,-0.00037530,-0.00
 050150,-0.00002944,-0.00027358,-0.00014160,0.00005951,0.05852045,-0.07
 498077,0.78842341,0.00029092,-0.00003143,0.00006165,-0.00001937,0.0000
 1575,-0.00003530,0.00000099,0.00000678,-0.00000393,0.00000969,-0.00002
 143,-0.00002909,-0.00001557,-0.00000474,0.00004511,0.00000101,0.000087
 45,-0.00002470,0.00000565,-0.00000716,-0.00000465,-0.00000304,0.000001
 99,-0.00001084,0.00003958,0.00001735,0.00000661,0.00000160,0.00001406,
 0.00000202,0.00000679,-0.00000390,0.00000384,-0.00016373,0.00011641,-0
 .00016553,0.00013092,0.00002426,-0.00017810,0.00002594,-0.00015040,0.0
 0020971,-0.00026221,0.00097873,0.00008132,0.00167857,-0.00083605,0.001
 68350,-0.02565085,0.02135092,0.00944307,0.00628233,0.00262519,0.022868
 13,-0.00005396,-0.00004292,-0.00003066,-0.00000496,-0.00001167,0.00000
 151,-0.00000701,-0.00007389,-0.00006243,-0.06068998,-0.01274864,0.0231
 1855,-0.00078301,0.00139286,0.00198575,0.00280477,-0.00245350,0.003001
 67,0.00339315,-0.00278661,-0.00449052,-0.00435761,0.00463461,-0.002877
 55,-0.00352589,-0.00282890,0.00323589,-0.00015472,-0.00024048,0.000044
 08,0.00021947,0.00021266,-0.00015484,-0.00023083,-0.00002458,0.0001627
 3,-0.00012670,-0.00023093,-0.00009254,0.00007330,0.00012470,0.00001940
 ,-0.17049633,0.13084375,-0.04573077,0.46651007,0.00002873,-0.00028883,
 0.00036159,0.00011556,-0.00007041,0.00003810,-0.00004686,-0.00003167,0
 .00003478,0.00005692,-0.00002068,-0.00000752,-0.00002056,0.00009689,-0
 .00001108,-0.00013972,0.00001053,-0.00008940,-0.00001824,-0.00001968,-
 0.00000550,-0.00000813,-0.00000200,-0.00000359,-0.00004828,-0.00007260
 ,-0.00002894,-0.00000045,-0.00000646,0.00000665,-0.00000597,-0.0000070
 8,0.00000567,-0.00018563,0.00017115,-0.00015998,0.00018556,-0.00018624
 ,0.00003569,0.00002204,-0.00011795,-0.00009775,0.00042582,-0.00053050,
 0.00042866,0.00018309,0.00270428,-0.00232103,0.03607277,-0.01656891,-0
 .02716028,0.01395173,-0.00766635,-0.02250412,0.00002795,-0.00009676,0.
 00004148,-0.00001091,-0.00004094,0.00001743,-0.00004769,0.00006911,0.0
 0008912,-0.01021062,-0.02274417,-0.00485285,0.00176964,-0.00128711,-0.
 00250555,-0.00240864,0.00329845,-0.00280680,-0.00215033,0.00302261,0.0
 0411015,-0.00327745,-0.00133503,0.00145185,0.00076261,0.00129303,0.004
 51573,-0.00029930,-0.00026496,-0.00007819,-0.00005748,-0.00032476,0.00
 008134,-0.00011130,0.00024118,0.00010457,0.00022796,0.00015270,-0.0000
 6767,-0.00051554,-0.00063338,-0.00000684,0.11530478,-0.15579461,0.0475
 4400,-0.28777959,0.41076042,-0.00005244,0.00007995,0.00011710,-0.00005
 174,0.00002675,-0.00001286,0.00003135,0.00001691,-0.00000177,0.0000051
 4,0.00000625,-0.00002538,0.00000697,-0.00001747,-0.00001957,0.00009051
 ,0.00005549,0.00001936,0.00000456,-0.00000514,-0.00000298,-0.00000583,
 -0.00000370,-0.00000915,0.00001061,0.00003211,0.00001215,-0.00000753,0
 .00000056,0.00000855,0.00000360,-0.00000769,0.00000431,-0.00042225,0.0
 0053134,-0.00049011,0.00009042,-0.00001855,0.00011846,0.00006058,-0.00
 015600,-0.00051705,0.00111227,-0.00048920,0.00079218,0.00153272,-0.001
 28033,-0.00571164,0.00647306,-0.01574617,0.01219602,0.03846586,-0.0181
 3341,-0.03188162,0.00006435,-0.00014219,0.00008034,0.00001165,-0.00003
 516,0.00000586,-0.00004350,0.00003579,-0.00001447,0.02298285,-0.002735
 88,-0.01925777,-0.00568744,0.00591544,0.00469180,0.00286626,-0.0032057
 1,0.00768533,0.00417130,-0.00404125,-0.00372449,0.00156158,0.00511938,
 -0.00154348,-0.00433209,-0.00163221,-0.00417530,-0.00046717,-0.0005237
 4,-0.00003423,0.00029648,0.00039761,-0.00007759,0.00012811,0.00000848,
 0.00012228,-0.00046147,-0.00034005,-0.00019197,0.00013212,0.00010054,0
 .00013877,-0.03210152,0.04094702,-0.12467023,-0.11186795,0.08717407,0.
 63659492,0.00024595,-0.00000697,-0.00008657,-0.00002134,-0.00000429,-0
 .00004085,0.00001596,-0.00001776,0.00002817,0.00000020,0.00000700,0.00
 000713,-0.00001677,0.00001038,0.00003058,0.00001513,0.00008507,0.00002
 700,0.00000616,-0.00000402,-0.00000395,0.00000185,0.00001331,-0.000001
 68,0.00003508,0.00001673,-0.00000002,-0.00000334,0.00000184,0.00001075
 ,0.00000462,-0.00000785,0.00000468,-0.00019816,0.00096607,-0.00011778,
 0.00001916,-0.00015284,-0.00017231,0.00013197,0.00003780,0.00016089,-0
 .00015591,0.00011169,0.00016150,0.00171913,-0.00081084,-0.00148413,-0.
 02522933,0.02105742,-0.00996203,-0.17234053,0.13083050,0.04696233,-0.0
 0000244,-0.00001056,-0.00000150,-0.00005141,-0.00004850,0.00002932,-0.
 00011502,0.00001430,0.00009847,-0.05966747,-0.01245366,-0.02420607,-0.
 00448166,0.00457782,0.00293623,0.00330916,-0.00289481,0.00450018,0.003
 00995,-0.00240281,-0.00289269,-0.00071022,0.00149642,-0.00204845,-0.00
 353198,-0.00273722,-0.00346671,-0.00016212,-0.00024545,-0.00005081,0.0
 0006318,0.00010689,-0.00001685,-0.00011360,-0.00021853,0.00008332,-0.0
 0022008,-0.00003281,-0.00012947,0.00023085,0.00022711,0.00016615,0.007
 83935,0.00260989,-0.02183478,-0.07850966,0.03249392,-0.00666047,0.4611
 7275,0.00002820,-0.00033754,-0.00036761,-0.00002955,0.00010051,0.00000
 550,0.00006072,-0.00002069,0.00000257,-0.00004405,-0.00003332,-0.00002
 892,0.00010782,-0.00007210,-0.00003571,-0.00012860,0.00000516,0.000092
 85,-0.00000495,-0.00000703,-0.00000575,-0.00000053,-0.00000674,-0.0000
 0684,-0.00003649,-0.00005968,0.00002437,-0.00000834,-0.00000145,0.0000
 0406,-0.00001662,-0.00001957,0.00000598,0.00044144,-0.00060352,-0.0004
 4680,0.00001353,-0.00011818,0.00011686,0.00018205,-0.00019369,-0.00003
 436,-0.00019137,0.00019584,0.00016644,0.00025769,0.00267396,0.00249102
 ,0.03541272,-0.01734096,0.02742953,0.11571586,-0.15396673,-0.04502297,
 -0.00000846,-0.00003960,-0.00001587,0.00003478,-0.00009744,-0.00004158
 ,-0.00002585,-0.00013991,-0.00013034,-0.01002560,-0.02290604,0.0046437
 3,-0.00312499,-0.00117795,-0.00157977,-0.00203661,0.00290504,-0.003939
 26,-0.00236075,0.00315423,0.00250479,0.00155137,-0.00110275,0.00243823
 ,0.00078549,0.00131879,-0.00429803,-0.00028730,-0.00025181,0.00006946,
 -0.00052961,-0.00064419,-0.00001982,0.00020157,0.00011850,0.00008497,-
 0.00007164,0.00029056,-0.00006533,-0.00006232,-0.00032308,-0.00009370,
 0.01412997,-0.00845029,0.02330042,0.03231937,-0.06622507,0.00175386,-0
 .28730897,0.41396735,0.00006209,-0.00010061,0.00009087,-0.00000751,0.0
 0001669,-0.00002387,-0.00000426,-0.00001272,-0.00002273,-0.00002721,-0
 .00001643,0.00000095,0.00004608,-0.00002183,-0.00000991,-0.00009106,-0
 .00005308,0.00002320,-0.00000310,0.00000726,0.00000390,0.00000672,-0.0
 0000086,0.00000730,-0.00000574,-0.00002659,0.00001009,0.00000498,0.000
 00282,-0.00000800,-0.00000453,0.00000425,-0.00000269,-0.00106696,0.000
 55649,0.00077737,-0.00008287,0.00012377,-0.00052438,-0.00007239,0.0000
 0357,0.00013712,0.00038083,-0.00051368,-0.00046225,-0.00136191,0.00134
 962,-0.00567715,-0.00676141,0.01573331,0.01249437,0.03317245,-0.038098
 44,-0.12425654,-0.00001186,0.00003567,0.00000441,-0.00006560,0.0001350
 5,0.00007879,0.00000243,0.00014810,0.00018713,-0.02427797,0.00243854,-
 0.02043637,-0.00155324,-0.00511899,-0.00165966,-0.00408269,0.00412389,
 -0.00384371,-0.00297092,0.00311585,0.00781105,0.00560475,-0.00609225,0
 .00477138,0.00439967,0.00179346,-0.00411667,0.00046023,0.00051991,-0.0
 0001935,-0.00013161,-0.00009727,0.00013617,0.00043077,0.00030996,-0.00
 017702,-0.00006361,-0.00000049,0.00008840,-0.00033349,-0.00043937,-0.0
 0009225,-0.03719757,0.01867395,-0.03259048,0.01288196,0.00357084,-0.30
 308283,0.10203121,-0.09886595,0.63842848,0.00006683,-0.00018884,0.0001
 3133,0.00000647,0.00000720,0.00001256,-0.00000606,-0.00000526,-0.00000
 294,0.00000025,0.00000247,0.00000138,0.00000787,0.00001044,-0.00001442
 ,-0.00001236,0.00001574,-0.00001045,0.00000101,-0.00000206,-0.00000120
 ,-0.00000337,-0.00001123,-0.00000541,-0.00001559,-0.00000165,0.0000131
 0,-0.00000374,-0.00000231,0.00000223,-0.00000149,-0.00000344,0.0000004
 8,-0.00007128,-0.00006437,0.00003884,-0.00000244,-0.00004304,0.0000535
 8,-0.00013108,0.00002331,0.00000149,-0.00007246,0.00014524,-0.00003729
 ,-0.00019249,-0.00087722,0.00027740,0.00422246,-0.00386004,-0.01109790
 ,-0.06528771,0.02601789,0.07772180,0.00001956,-0.00000653,0.00000739,0
 .00001440,0.00000979,0.00001347,-0.00011279,0.00056435,0.00003437,0.00
 435453,0.00071965,-0.00656563,0.00016197,-0.00058171,0.00005334,-0.000
 63945,0.00005787,-0.00012283,-0.00029866,0.00021314,0.00032829,-0.0001
 1557,-0.00011481,0.00011430,0.00008395,0.00006227,0.00052154,-0.000000
 70,0.00001409,-0.00000412,0.00006607,0.00006507,-0.00000283,0.00007483
 ,0.00008168,-0.00001166,0.00001255,-0.00000914,0.00001100,0.00002017,0
 .00001200,0.00009977,-0.00072082,0.00244490,-0.00204911,-0.00184376,0.
 00440182,0.00117620,-0.00058018,-0.00226305,0.02060408,0.05999800,0.00
 009375,-0.00011489,-0.00019938,0.00001673,0.00000280,-0.00000542,-0.00
 001738,0.00001530,-0.00000306,-0.00000240,-0.00000334,-0.00000258,0.00
 001121,-0.00001360,0.00003074,-0.00003363,0.00004069,-0.00000271,0.,0.
 00000209,0.00000139,-0.00000227,-0.00001476,0.00000330,-0.00000315,-0.
 00000239,0.00001487,0.00000269,0.00000262,-0.00000349,-0.00000225,0.00
 000212,-0.00000195,-0.00002816,0.00005143,-0.00006062,-0.00006654,0.00
 004559,-0.00007435,0.00004722,-0.00019760,-0.00011025,-0.00011033,-0.0
 0011530,0.00037769,-0.00116270,-0.00028065,-0.00057251,-0.00844839,0.0
 0607437,0.01292109,0.02488365,-0.05200711,-0.04376869,0.00000383,0.000
 02838,-0.00000158,0.00002098,0.00002094,-0.00003270,0.00057831,-0.0007
 7167,-0.00016509,0.00423980,0.00112854,-0.00739934,0.00015208,-0.00061
 301,0.00019636,-0.00067030,0.00004002,-0.00017197,-0.00002636,0.000248
 49,0.00027099,-0.00018413,0.00022380,0.00005197,-0.00005458,-0.0000913
 4,0.00060262,-0.00001940,0.00000886,0.00000393,0.00007224,0.00006479,-
 0.00000929,0.00007035,0.00007458,0.00000263,-0.00000058,-0.00002757,-0
 .00000002,-0.00002039,-0.00010410,0.00003043,0.00305827,-0.00030385,0.
 00280756,0.00329686,-0.00134030,-0.00054587,0.00119154,-0.00010144,-0.
 01500333,-0.02565215,0.04697685,0.00001291,-0.00001918,0.00012437,-0.0
 0000364,-0.00000415,-0.00000055,0.00000499,-0.00000860,0.00000344,-0.0
 0000217,0.00000645,0.00000672,-0.00001088,0.00000607,-0.00002374,-0.00
 000034,-0.00000857,-0.00000460,0.00000058,-0.00000220,-0.00000058,-0.0
 0000016,0.00000598,0.00001112,-0.00000192,-0.00000491,-0.00000567,-0.0
 0000185,-0.00000280,0.00000343,0.00000044,-0.00000188,0.00000119,-0.00
 012770,0.00007499,0.00004549,0.00004749,-0.00007838,0.00001408,-0.0001
 0452,0.00013044,0.00013706,0.00001434,0.00008402,-0.00024081,0.0004155
 3,-0.00057997,0.00009627,0.00721678,-0.00519840,-0.01025026,0.07480636
 ,-0.04747086,-0.33027183,0.00000279,-0.00000414,0.00000059,-0.00000735
 ,0.00000817,0.00003075,0.00004004,-0.00003184,0.00077698,0.00059596,0.
[truncated: 18,363 more chars]
