# Supplementary material for: High-Spin State of a Ferrocene Electron Donor Revealed by Optical and X-ray Transient Absorption Spectroscopy
Source: J Am Chem Soc. 2024 Jul 25;146(31):21651–63. doi: 10.1021/jacs.4c05646 (PMC11311227; doi:10.1021/jacs.4c05646)
Supplement: Supplementary file 1 — ja4c05646_si_001.zip [file ja4c05646_si_001.zip › DFT_LogFiles/FeCp2CoCp2_C1_plus1_S0_B3PW91_6311plusGd_MeCN_TD_5050_PubSafe.log]

 Entering Gaussian System, Link 0=g16
 Input=FeCp2CoCp2_C1_plus1_S0_B3PW91_6311plusGd_MeCN_TD_5050.gjf
 Output=FeCp2CoCp2_C1_plus1_S0_B3PW91_6311plusGd_MeCN_TD_5050.log
 Initial command:
 Entering Link 1 = /share/apps/gaussian/g16/l1.exe PID=     33528.
  
 Copyright (c) 1988-2019, Gaussian, Inc.  All Rights Reserved.
  
 This is part of the Gaussian(R) 16 program.  It is based on
 the Gaussian(R) 09 system (copyright 2009, Gaussian, Inc.),
 the Gaussian(R) 03 system (copyright 2003, Gaussian, Inc.),
 the Gaussian(R) 98 system (copyright 1998, Gaussian, Inc.),
 the Gaussian(R) 94 system (copyright 1995, Gaussian, Inc.),
 the Gaussian 92(TM) system (copyright 1992, Gaussian, Inc.),
 the Gaussian 90(TM) system (copyright 1990, Gaussian, Inc.),
 the Gaussian 88(TM) system (copyright 1988, Gaussian, Inc.),
 the Gaussian 86(TM) system (copyright 1986, Carnegie Mellon
 University), and the Gaussian 82(TM) system (copyright 1983,
 Carnegie Mellon University). Gaussian is a federally registered
 trademark of Gaussian, Inc.
  
 This software contains proprietary and confidential information,
 including trade secrets, belonging to Gaussian, Inc.
  
 This software is provided under written license and may be
 used, copied, transmitted, or stored only in accord with that
 written license.
  
 The following legend is applicable only to US Government
 contracts under FAR:
  
                    RESTRICTED RIGHTS LEGEND
  
 Use, reproduction and disclosure by the US Government is
 subject to restrictions as set forth in subparagraphs (a)
 and (c) of the Commercial Computer Software - Restricted
 Rights clause in FAR 52.227-19.
  
 Gaussian, Inc.
 340 Quinnipiac St., Bldg. 40, Wallingford CT 06492
  
  
 ---------------------------------------------------------------
 Warning -- This program may not be used in any manner that
 competes with the business of Gaussian, Inc. or will provide
 assistance to any competitor of Gaussian, Inc.  The licensee
 of this program is prohibited from giving any competitor of
 Gaussian, Inc. access to this program.  By using this program,
 the user acknowledges that Gaussian, Inc. is engaged in the
 business of creating and licensing software in the field of
 computational chemistry and represents and warrants to the
 licensee that it is not a competitor of Gaussian, Inc. and that
 it will not use this program in any manner prohibited above.
 ---------------------------------------------------------------
  

 Cite this work as:
 Gaussian 16, Revision C.01,
 M. J. Frisch, G. W. Trucks, H. B. Schlegel, G. E. Scuseria, 
 M. A. Robb, J. R. Cheeseman, G. Scalmani, V. Barone, 
 G. A. Petersson, H. Nakatsuji, X. Li, M. Caricato, A. V. Marenich, 
 J. Bloino, B. G. Janesko, R. Gomperts, B. Mennucci, H. P. Hratchian, 
 J. V. Ortiz, A. F. Izmaylov, J. L. Sonnenberg, D. Williams-Young, 
 F. Ding, F. Lipparini, F. Egidi, J. Goings, B. Peng, A. Petrone, 
 T. Henderson, D. Ranasinghe, V. G. Zakrzewski, J. Gao, N. Rega, 
 G. Zheng, W. Liang, M. Hada, M. Ehara, K. Toyota, R. Fukuda, 
 J. Hasegawa, M. Ishida, T. Nakajima, Y. Honda, O. Kitao, H. Nakai, 
 T. Vreven, K. Throssell, J. A. Montgomery, Jr., J. E. Peralta, 
 F. Ogliaro, M. J. Bearpark, J. J. Heyd, E. N. Brothers, K. N. Kudin, 
 V. N. Staroverov, T. A. Keith, R. Kobayashi, J. Normand, 
 K. Raghavachari, A. P. Rendell, J. C. Burant, S. S. Iyengar, 
 J. Tomasi, M. Cossi, J. M. Millam, M. Klene, C. Adamo, R. Cammi, 
 J. W. Ochterski, R. L. Martin, K. Morokuma, O. Farkas, 
 J. B. Foresman, and D. J. Fox, Gaussian, Inc., Wallingford CT, 2019.
 
 ******************************************
 Gaussian 16:  ES64L-G16RevC.01  3-Jul-2019
                23-Jun-2021 
 ******************************************
 %nprocshared=8
 Will use up to    8 processors via shared memory.
 %mem=10GB
 %chk=FeCp2CoCp2_C1_plus1_S0_B3PW91_6311plusGd_MeCN_TD_5050.chk
 ----------------------------------------------------------------------
 # gfinput TD(nstates=150,50-50) pop=full b3pw91/6-311+G(d) guess=read 
 SCRF(solvent=acetonitrile) nosymm geom=allcheck
 ----------------------------------------------------------------------
 1/29=7,38=1,172=1/1;
 2/12=2,15=1,40=1/2;
 3/5=4,6=6,7=11,11=9,14=-4,24=10,25=1,30=1,70=2201,72=2,74=-6,116=-2/1,2,3,8;
 4/5=1/1;
 5/5=2,38=6,53=2/2;
 8/6=1,10=2,108=150/1;
 9/41=150,42=1,48=2,70=2/14;
 6/7=3/1;
 99/5=1,9=1/99;
 Structure from the checkpoint file:  "FeCp2CoCp2_C1_plus1_S0_B3PW91_6311plusGd_MeCN_TD_5050.chk"
 -----------------
 FeCp2CoCp2 cation
 -----------------
 Charge =  1 Multiplicity = 1
 Redundant internal coordinates found in file.  (old form).
 Fe,0,0.2322454381,-2.5585860571,0.0019413979
 C,0,-1.1856781275,-3.4654016927,1.1766810274
 C,0,-0.2211466624,-4.4184138825,0.7362005958
 C,0,-0.2333822653,-4.4319043268,-0.6889792461
 C,0,-1.2053939301,-3.4871469266,-1.1305441724
 C,0,-1.7939485508,-2.8916069253,0.0227757528
 H,0,0.4076091248,-5.0286913331,-1.3238902592
 H,0,-1.4344324249,-3.2428624925,-2.1590272473
 H,0,-2.5448251403,-2.112730081,0.0213613929
 H,0,-1.3967725111,-3.2036267869,2.2047498732
 H,0,0.4307733095,-5.0029440495,1.3713012245
 C,0,1.1665638927,-1.1382296532,1.1356819912
 C,0,2.1137261812,-2.0989326158,0.6915189211
 C,0,2.1005704912,-2.1124557389,-0.7333240721
 C,0,1.1441215798,-1.1613001978,-1.1781081528
 C,0,0.5618548728,-0.5408132786,-0.0216596935
 C,0,-0.4778840461,0.4754667554,-0.023653803
 C,0,-1.0636865318,1.098108567,-1.1744304146
 H,0,2.6877235144,-2.7619183572,-1.3684194119
 H,0,2.7129580953,-2.7356715492,1.3276377158
 H,0,0.8890176011,-0.9568256305,-2.2087870744
 Co,0,-0.24010422,2.5456448086,-0.001612692
 C,0,1.1476004536,3.4727210054,1.1710284109
 C,0,0.1592166,4.4068998299,0.7438595557
 C,0,0.1639626769,4.4312810731,-0.679444091
 C,0,1.1550891464,3.5118871298,-1.1317053258
 C,0,1.7660793577,2.9230845657,0.0119712515
 H,0,2.5221669591,2.1507930416,0.0017208731
 H,0,1.3561794011,3.1941050368,2.194267186
 H,0,-0.5129960868,4.9580742093,1.3863342847
 H,0,-0.5033846167,5.0038725902,-1.3076463973
 H,0,1.3694669011,3.2683438823,-2.1626810847
 C,0,-1.0930347095,1.0758994921,1.1234880309
 C,0,-2.0725683304,2.0084380723,0.6827824576
 C,0,-2.0546708309,2.0221670182,-0.7409268426
 H,0,-0.7815731286,0.9191570935,-2.2021878056
 H,0,-2.6815440787,2.6350855019,1.3188874097
 H,0,-2.6479415535,2.6604534813,-1.3802037515
 H,0,-0.8389174706,0.8761958115,2.1546125687
 H,0,0.932626619,-0.9122253905,2.1669296166
 Recover connectivity data from disk.
                           ----------------------------
                           !    Current Parameters    !
                           ! (Angstroms and Degrees)  !
 --------------------------                            --------------------------
 ! Name  Definition              Value                                          !
 --------------------------------------------------------------------------------
 ! R1    R(1,2)                  2.0525                                         !
 ! R2    R(1,3)                  2.0503                                         !
 ! R3    R(1,4)                  2.0502                                         !
 ! R4    R(1,5)                  2.0522                                         !
 ! R5    R(1,6)                  2.0535                                         !
 ! R6    R(1,12)                 2.0435                                         !
 ! R7    R(1,15)                 2.0436                                         !
 ! R8    R(1,16)                 2.0447                                         !
 ! R9    R(2,3)                  1.4257                                         !
 ! R10   R(2,6)                  1.425                                          !
 ! R11   R(2,10)                 1.0817                                         !
 ! R12   R(3,4)                  1.4253                                         !
 ! R13   R(3,11)                 1.0817                                         !
 ! R14   R(4,5)                  1.4256                                         !
 ! R15   R(4,7)                  1.0817                                         !
 ! R16   R(5,6)                  1.4252                                         !
 ! R17   R(5,8)                  1.0816                                         !
 ! R18   R(6,9)                  1.0819                                         !
 ! R19   R(12,13)                1.4203                                         !
 ! R20   R(12,16)                1.436                                          !
 ! R21   R(12,40)                1.0813                                         !
 ! R22   R(13,14)                1.425                                          !
 ! R23   R(13,20)                1.0813                                         !
 ! R24   R(14,15)                1.4203                                         !
 ! R25   R(14,19)                1.0816                                         !
 ! R26   R(15,16)                1.4358                                         !
 ! R27   R(15,21)                1.0813                                         !
 ! R28   R(16,17)                1.4539                                         !
 ! R29   R(17,18)                1.4336                                         !
 ! R30   R(17,33)                1.4335                                         !
 ! R31   R(18,22)                2.0369                                         !
 ! R32   R(18,35)                1.4226                                         !
 ! R33   R(18,36)                1.0807                                         !
 ! R34   R(22,23)                2.0397                                         !
 ! R35   R(22,24)                2.0444                                         !
 ! R36   R(22,25)                2.0441                                         !
 ! R37   R(22,26)                2.0389                                         !
 ! R38   R(22,27)                2.0414                                         !
 ! R39   R(22,33)                2.038                                          !
 ! R40   R(22,34)                2.0285                                         !
 ! R41   R(22,35)                2.0281                                         !
 ! R42   R(23,24)                1.4255                                         !
 ! R43   R(23,27)                1.4241                                         !
 ! R44   R(23,29)                1.0808                                         !
 ! R45   R(24,25)                1.4235                                         !
 ! R46   R(24,30)                1.0809                                         !
 ! R47   R(25,26)                1.4255                                         !
 ! R48   R(25,31)                1.0807                                         !
 ! R49   R(26,27)                1.4241                                         !
 ! R50   R(26,32)                1.0808                                         !
 ! R51   R(27,28)                1.0808                                         !
 ! R52   R(33,34)                1.4224                                         !
 ! R53   R(33,39)                1.0806                                         !
 ! R54   R(34,35)                1.4239                                         !
 ! R55   R(34,37)                1.0808                                         !
 ! R56   R(35,38)                1.0808                                         !
 ! A1    A(2,1,4)               68.4264                                         !
 ! A2    A(2,1,5)               68.4072                                         !
 ! A3    A(2,1,12)             107.7825                                         !
 ! A4    A(2,1,15)             160.1873                                         !
 ! A5    A(2,1,16)             123.6397                                         !
 ! A6    A(3,1,5)               68.4247                                         !
 ! A7    A(3,1,6)               68.3498                                         !
 ! A8    A(3,1,12)             122.2031                                         !
 ! A9    A(3,1,15)             157.7705                                         !
 ! A10   A(3,1,16)             159.2224                                         !
 ! A11   A(4,1,6)               68.3553                                         !
 ! A12   A(4,1,12)             157.8046                                         !
 ! A13   A(4,1,15)             122.1049                                         !
 ! A14   A(4,1,16)             159.1337                                         !
 ! A15   A(5,1,12)             160.2146                                         !
 ! A16   A(5,1,15)             107.6559                                         !
 ! A17   A(5,1,16)             123.5786                                         !
 ! A18   A(6,1,12)             123.9342                                         !
 ! A19   A(6,1,15)             123.8495                                         !
 ! A20   A(6,1,16)             108.6159                                         !
 ! A21   A(12,1,15)             68.9679                                         !
 ! A22   A(1,2,10)             124.881                                          !
 ! A23   A(3,2,6)              107.9241                                         !
 ! A24   A(3,2,10)             125.9766                                         !
 ! A25   A(6,2,10)             126.0764                                         !
 ! A26   A(1,3,11)             124.5543                                         !
 ! A27   A(2,3,4)              108.0264                                         !
 ! A28   A(2,3,11)             125.9848                                         !
 ! A29   A(4,3,11)             125.9554                                         !
 ! A30   A(1,4,7)              124.5628                                         !
 ! A31   A(3,4,5)              108.0167                                         !
 ! A32   A(3,4,7)              125.9464                                         !
 ! A33   A(5,4,7)              126.0037                                         !
 ! A34   A(1,5,8)              124.8114                                         !
 ! A35   A(4,5,6)              107.9289                                         !
 ! A36   A(4,5,8)              126.0557                                         !
 ! A37   A(6,5,8)              125.9906                                         !
 ! A38   A(1,6,9)              124.6148                                         !
 ! A39   A(2,6,5)              108.1038                                         !
 ! A40   A(2,6,9)              125.9579                                         !
 ! A41   A(5,6,9)              125.9011                                         !
 ! A42   A(1,12,13)             70.1999                                         !
 ! A43   A(1,12,40)            125.1329                                         !
 ! A44   A(13,12,16)           108.0706                                         !
 ! A45   A(13,12,40)           125.7234                                         !
 ! A46   A(16,12,40)           126.1979                                         !
 ! A47   A(12,13,14)           108.2372                                         !
 ! A48   A(12,13,20)           125.7256                                         !
 ! A49   A(14,13,20)           125.9996                                         !
 ! A50   A(13,14,15)           108.2396                                         !
 ! A51   A(13,14,19)           126.0015                                         !
 ! A52   A(15,14,19)           125.7173                                         !
 ! A53   A(1,15,14)             70.2312                                         !
 ! A54   A(1,15,21)            125.0593                                         !
 ! A55   A(14,15,16)           108.0755                                         !
 ! A56   A(14,15,21)           125.733                                          !
 ! A57   A(16,15,21)           126.1824                                         !
 ! A58   A(1,16,17)            125.0672                                         !
 ! A59   A(12,16,15)           107.3732                                         !
 ! A60   A(12,16,17)           126.3746                                         !
 ! A61   A(15,16,17)           126.2275                                         !
 ! A62   A(16,17,18)           126.6494                                         !
 ! A63   A(16,17,33)           126.7674                                         !
 ! A64   A(18,17,33)           106.5652                                         !
 ! A65   A(17,18,22)            71.4121                                         !
 ! A66   A(17,18,35)           108.7932                                         !
 ! A67   A(17,18,36)           125.7903                                         !
 ! A68   A(22,18,36)           124.0348                                         !
 ! A69   A(35,18,36)           125.3941                                         !
 ! A70   A(18,22,23)           158.2956                                         !
 ! A71   A(18,22,24)           159.3766                                         !
 ! A72   A(18,22,25)           122.9936                                         !
 ! A73   A(18,22,26)           107.1162                                         !
 ! A74   A(18,22,27)           122.1788                                         !
 ! A75   A(18,22,33)            68.6636                                         !
 ! A76   A(18,22,34)            68.95                                           !
 ! A77   A(23,22,25)            68.7074                                         !
 ! A78   A(23,22,26)            68.7589                                         !
 ! A79   A(23,22,33)           107.1656                                         !
 ! A80   A(23,22,34)           122.7516                                         !
 ! A81   A(23,22,35)           159.3266                                         !
 ! A82   A(24,22,26)            68.7157                                         !
 ! A83   A(24,22,27)            68.7332                                         !
 ! A84   A(24,22,33)           122.4804                                         !
 ! A85   A(24,22,34)           107.1292                                         !
 ! A86   A(24,22,35)           122.866                                          !
 ! A87   A(25,22,27)            68.7393                                         !
 ! A88   A(25,22,33)           158.5995                                         !
 ! A89   A(25,22,34)           122.3265                                         !
 ! A90   A(25,22,35)           107.1024                                         !
 ! A91   A(26,22,33)           159.085                                          !
 ! A92   A(26,22,34)           158.5336                                         !
 ! A93   A(26,22,35)           122.1742                                         !
 ! A94   A(27,22,33)           122.7483                                         !
 ! A95   A(27,22,34)           159.143                                          !
 ! A96   A(27,22,35)           158.3425                                         !
 ! A97   A(33,22,35)            68.9403                                         !
 ! A98   A(22,23,29)           123.9466                                         !
 ! A99   A(24,23,27)           108.0689                                         !
 ! A100  A(24,23,29)           125.9048                                         !
 ! A101  A(27,23,29)           125.961                                          !
 ! A102  A(22,24,30)           124.0207                                         !
 ! A103  A(23,24,25)           107.9706                                         !
 ! A104  A(23,24,30)           125.9606                                         !
 ! A105  A(25,24,30)           125.9879                                         !
 ! A106  A(22,25,31)           124.0189                                         !
 ! A107  A(24,25,26)           107.9677                                         !
 ! A108  A(24,25,31)           126.0318                                         !
 ! A109  A(26,25,31)           125.9194                                         !
 ! A110  A(22,26,32)           123.8921                                         !
 ! A111  A(25,26,27)           108.0695                                         !
 ! A112  A(25,26,32)           125.8633                                         !
 ! A113  A(27,26,32)           126.0007                                         !
 ! A114  A(22,27,28)           123.7307                                         !
 ! A115  A(23,27,26)           107.9223                                         !
 ! A116  A(23,27,28)           125.966                                          !
 ! A117  A(26,27,28)           126.0115                                         !
 ! A118  A(17,33,22)            71.3788                                         !
 ! A119  A(17,33,34)           108.7948                                         !
 ! A120  A(17,33,39)           125.8235                                         !
 ! A121  A(22,33,39)           124.1697                                         !
 ! A122  A(34,33,39)           125.3621                                         !
 ! A123  A(22,34,37)           123.6421                                         !
 ! A124  A(33,34,35)           107.9056                                         !
 ! A125  A(33,34,37)           125.8568                                         !
 ! A126  A(35,34,37)           126.154                                          !
 ! A127  A(18,35,34)           107.8891                                         !
 ! A128  A(18,35,38)           125.8561                                         !
 ! A129  A(22,35,38)           123.6639                                         !
 ! A130  A(34,35,38)           126.1729                                         !
 ! D1    D(4,1,2,10)           158.0102                                         !
 ! D2    D(5,1,2,10)          -158.1014                                         !
 ! D3    D(12,1,2,10)            1.2601                                         !
 ! D4    D(15,1,2,10)          -75.9294                                         !
 ! D5    D(16,1,2,10)          -41.286                                          !
 ! D6    D(5,1,3,11)           158.0315                                         !
 ! D7    D(6,1,3,11)          -158.1202                                         !
 ! D8    D(12,1,3,11)          -40.7455                                         !
 ! D9    D(15,1,3,11)           74.084                                          !
 ! D10   D(16,1,3,11)          -72.5948                                         !
 ! D11   D(2,1,4,7)           -158.0174                                         !
 ! D12   D(6,1,4,7)            158.1444                                         !
 ! D13   D(12,1,4,7)           -73.7426                                         !
 ! D14   D(15,1,4,7)            40.8555                                         !
 ! D15   D(16,1,4,7)            72.5508                                         !
 ! D16   D(2,1,5,8)            157.9953                                         !
 ! D17   D(3,1,5,8)           -158.1175                                         !
 ! D18   D(12,1,5,8)            75.4578                                         !
 ! D19   D(15,1,5,8)            -1.3713                                         !
 ! D20   D(16,1,5,8)            41.0997                                         !
 ! D21   D(3,1,6,9)            158.078                                          !
 ! D22   D(4,1,6,9)           -158.0014                                         !
 ! D23   D(12,1,6,9)            42.9908                                         !
 ! D24   D(15,1,6,9)           -43.0195                                         !
 ! D25   D(16,1,6,9)            -0.0098                                         !
 ! D26   D(2,1,12,13)          119.7283                                         !
 ! D27   D(2,1,12,40)           -0.6336                                         !
 ! D28   D(3,1,12,13)           77.4068                                         !
 ! D29   D(3,1,12,40)          -42.9552                                         !
 ! D30   D(4,1,12,13)           43.3835                                         !
 ! D31   D(4,1,12,40)          -76.9785                                         !
 ! D32   D(5,1,12,13)         -164.7584                                         !
 ! D33   D(5,1,12,40)           74.8796                                         !
 ! D34   D(6,1,12,13)          161.5662                                         !
 ! D35   D(6,1,12,40)           41.2043                                         !
 ! D36   D(15,1,12,13)         -81.01                                           !
 ! D37   D(15,1,12,40)         158.628                                          !
 ! D38   D(2,1,15,14)          165.1414                                         !
 ! D39   D(2,1,15,21)          -74.4656                                         !
 ! D40   D(3,1,15,14)          -43.6476                                         !
 ! D41   D(3,1,15,21)           76.7453                                         !
 ! D42   D(4,1,15,14)          -77.4171                                         !
 ! D43   D(4,1,15,21)           42.9758                                         !
 ! D44   D(5,1,15,14)         -119.6876                                         !
 ! D45   D(5,1,15,21)            0.7053                                         !
 ! D46   D(6,1,15,14)         -161.4763                                         !
 ! D47   D(6,1,15,21)          -41.0834                                         !
 ! D48   D(12,1,15,14)          80.9905                                         !
 ! D49   D(12,1,15,21)        -158.6165                                         !
 ! D50   D(2,1,16,17)          -42.4621                                         !
 ! D51   D(3,1,16,17)          -77.9208                                         !
 ! D52   D(4,1,16,17)           77.9111                                         !
 ! D53   D(5,1,16,17)           42.4412                                         !
 ! D54   D(6,1,16,17)           -0.0224                                         !
 ! D55   D(6,2,3,4)              0.0487                                         !
 ! D56   D(6,2,3,11)           178.0414                                         !
 ! D57   D(10,2,3,4)          -178.2914                                         !
 ! D58   D(10,2,3,11)           -0.2987                                         !
 ! D59   D(3,2,6,5)             -0.0845                                         !
 ! D60   D(3,2,6,9)           -177.9659                                         !
 ! D61   D(10,2,6,5)           178.2535                                         !
 ! D62   D(10,2,6,9)             0.3721                                         !
 ! D63   D(2,3,4,5)              0.0056                                         !
 ! D64   D(2,3,4,7)            178.0059                                         !
 ! D65   D(11,3,4,5)          -177.9879                                         !
 ! D66   D(11,3,4,7)             0.0125                                         !
 ! D67   D(3,4,5,6)             -0.0578                                         !
 ! D68   D(3,4,5,8)            178.2124                                         !
 ! D69   D(7,4,5,6)           -178.0566                                         !
 ! D70   D(7,4,5,8)              0.2135                                         !
 ! D71   D(4,5,6,2)              0.088                                          !
 ! D72   D(4,5,6,9)            177.9708                                         !
 ! D73   D(8,5,6,2)           -178.1836                                         !
 ! D74   D(8,5,6,9)             -0.3007                                         !
 ! D75   D(1,12,13,14)          59.0504                                         !
 ! D76   D(1,12,13,20)        -118.8247                                         !
 ! D77   D(16,12,13,14)         -0.3289                                         !
 ! D78   D(16,12,13,20)       -178.2041                                         !
 ! D79   D(40,12,13,14)        178.6847                                         !
 ! D80   D(40,12,13,20)          0.8096                                         !
 ! D81   D(13,12,16,15)          0.5923                                         !
 ! D82   D(13,12,16,17)        178.8662                                         !
 ! D83   D(40,12,16,15)       -178.4154                                         !
 ! D84   D(40,12,16,17)         -0.1414                                         !
 ! D85   D(12,13,14,15)         -0.0657                                         !
 ! D86   D(12,13,14,19)       -177.8221                                         !
 ! D87   D(20,13,14,15)        177.802                                          !
 ! D88   D(20,13,14,19)          0.0457                                         !
 ! D89   D(13,14,15,1)         -58.957                                          !
 ! D90   D(13,14,15,16)          0.4349                                         !
 ! D91   D(13,14,15,21)       -178.52                                           !
 ! D92   D(19,14,15,1)         118.8074                                         !
 ! D93   D(19,14,15,16)        178.1993                                         !
 ! D94   D(19,14,15,21)         -0.7557                                         !
 ! D95   D(14,15,16,12)         -0.6328                                         !
 ! D96   D(14,15,16,17)       -178.9099                                         !
 ! D97   D(21,15,16,12)        178.3162                                         !
 ! D98   D(21,15,16,17)          0.0391                                         !
 ! D99   D(1,16,17,18)         -92.5364                                         !
 ! D100  D(1,16,17,33)          89.2172                                         !
 ! D101  D(12,16,17,18)        178.4416                                         !
 ! D102  D(12,16,17,33)          0.1951                                         !
 ! D103  D(15,16,17,18)         -3.6007                                         !
 ! D104  D(15,16,17,33)        178.1529                                         !
 ! D105  D(16,17,18,22)       -121.4769                                         !
 ! D106  D(16,17,18,35)        179.2212                                         !
 ! D107  D(16,17,18,36)         -2.4313                                         !
 ! D108  D(33,17,18,22)         57.0576                                         !
 ! D109  D(33,17,18,35)         -2.2443                                         !
 ! D110  D(33,17,18,36)        176.1032                                         !
 ! D111  D(16,17,33,22)        121.5035                                         !
 ! D112  D(16,17,33,34)       -179.2327                                         !
 ! D113  D(16,17,33,39)          2.3123                                         !
 ! D114  D(18,17,33,22)        -57.0287                                         !
 ! D115  D(18,17,33,34)          2.235                                          !
 ! D116  D(18,17,33,39)       -176.2199                                         !
 ! D117  D(17,18,22,23)         45.4408                                         !
 ! D118  D(17,18,22,24)       -164.1931                                         !
 ! D119  D(17,18,22,25)        162.8543                                         !
 ! D120  D(17,18,22,26)        120.8814                                         !
 ! D121  D(17,18,22,27)         78.7248                                         !
 ! D122  D(17,18,22,33)        -37.4028                                         !
 ! D123  D(17,18,22,34)        -81.47                                           !
 ! D124  D(36,18,22,23)        -75.718                                          !
 ! D125  D(36,18,22,24)         74.6481                                         !
 ! D126  D(36,18,22,25)         41.6955                                         !
 ! D127  D(36,18,22,26)         -0.2775                                         !
 ! D128  D(36,18,22,27)        -42.4341                                         !
 ! D129  D(36,18,22,33)       -158.5617                                         !
 ! D130  D(36,18,22,34)        157.3712                                         !
 ! D131  D(17,18,35,34)          1.419                                          !
 ! D132  D(17,18,35,38)        178.286                                          !
 ! D133  D(36,18,35,34)       -176.9367                                         !
 ! D134  D(36,18,35,38)         -0.0696                                         !
 ! D135  D(18,22,23,29)        -75.0986                                         !
 ! D136  D(25,22,23,29)        157.9452                                         !
 ! D137  D(26,22,23,29)       -158.0499                                         !
 ! D138  D(33,22,23,29)          0.2068                                         !
 ! D139  D(34,22,23,29)         42.3693                                         !
 ! D140  D(35,22,23,29)         75.9253                                         !
 ! D141  D(18,22,24,30)         76.0253                                         !
 ! D142  D(26,22,24,30)        158.0698                                         !
 ! D143  D(27,22,24,30)       -157.9394                                         !
 ! D144  D(33,22,24,30)        -41.8134                                         !
 ! D145  D(34,22,24,30)          0.3937                                         !
 ! D146  D(35,22,24,30)         42.6861                                         !
 ! D147  D(18,22,25,31)         42.5048                                         !
 ! D148  D(23,22,25,31)       -158.1258                                         !
 ! D149  D(27,22,25,31)        157.8909                                         !
 ! D150  D(33,22,25,31)        -75.3849                                         !
 ! D151  D(34,22,25,31)        -41.9903                                         !
 ! D152  D(35,22,25,31)          0.4175                                         !
 ! D153  D(18,22,26,32)          0.6904                                         !
 ! D154  D(23,22,26,32)        158.1067                                         !
 ! D155  D(24,22,26,32)       -157.902                                          !
 ! D156  D(33,22,26,32)         75.582                                          !
 ! D157  D(34,22,26,32)        -75.1953                                         !
 ! D158  D(35,22,26,32)        -41.6075                                         !
 ! D159  D(18,22,27,28)        -41.6314                                         !
 ! D160  D(24,22,27,28)        158.0337                                         !
 ! D161  D(25,22,27,28)       -158.089                                          !
 ! D162  D(33,22,27,28)         42.2599                                         !
 ! D163  D(34,22,27,28)         75.7268                                         !
 ! D164  D(35,22,27,28)        -75.2598                                         !
 ! D165  D(18,22,33,17)         37.4143                                         !
 ! D166  D(18,22,33,39)        158.5959                                         !
 ! D167  D(23,22,33,17)       -120.0013                                         !
 ! D168  D(23,22,33,39)          1.1803                                         !
 ! D169  D(24,22,33,17)       -162.1204                                         !
 ! D170  D(24,22,33,39)        -40.9388                                         !
 ! D171  D(25,22,33,17)        164.6777                                         !
 ! D172  D(25,22,33,39)        -74.1407                                         !
 ! D173  D(26,22,33,17)        -44.7105                                         !
 ! D174  D(26,22,33,39)         76.4711                                         !
 ! D175  D(27,22,33,17)        -77.9623                                         !
 ! D176  D(27,22,33,39)         43.2193                                         !
 ! D177  D(35,22,33,17)         81.5059                                         !
 ! D178  D(35,22,33,39)       -157.3125                                         !
 ! D179  D(18,22,34,37)       -158.3334                                         !
 ! D180  D(23,22,34,37)         42.2513                                         !
 ! D181  D(24,22,34,37)          0.2218                                         !
 ! D182  D(25,22,34,37)        -41.7853                                         !
 ! D183  D(26,22,34,37)        -75.0519                                         !
 ! D184  D(27,22,34,37)         75.3226                                         !
 ! D185  D(23,22,35,38)         75.5091                                         !
 ! D186  D(24,22,35,38)         42.4792                                         !
 ! D187  D(25,22,35,38)          0.6239                                         !
 ! D188  D(26,22,35,38)        -41.5444                                         !
 ! D189  D(27,22,35,38)        -74.7127                                         !
 ! D190  D(33,22,35,38)        158.3485                                         !
 ! D191  D(27,23,24,25)          0.1865                                         !
 ! D192  D(27,23,24,30)        177.065                                          !
 ! D193  D(29,23,24,25)       -177.0094                                         !
 ! D194  D(29,23,24,30)         -0.1309                                         !
 ! D195  D(24,23,27,26)         -0.3156                                         !
 ! D196  D(24,23,27,28)       -176.8445                                         !
 ! D197  D(29,23,27,26)        176.8783                                         !
 ! D198  D(29,23,27,28)          0.3494                                         !
 ! D199  D(23,24,25,26)          0.0141                                         !
 ! D200  D(23,24,25,31)        176.8864                                         !
 ! D201  D(30,24,25,26)       -176.8633                                         !
 ! D202  D(30,24,25,31)          0.0089                                         !
 ! D203  D(24,25,26,27)         -0.2093                                         !
 ! D204  D(24,25,26,32)        176.9638                                         !
 ! D205  D(31,25,26,27)       -177.086                                          !
 ! D206  D(31,25,26,32)          0.0871                                         !
 ! D207  D(25,26,27,23)          0.3243                                         !
 ! D208  D(25,26,27,28)        176.8512                                         !
 ! D209  D(32,26,27,23)       -176.8439                                         !
 ! D210  D(32,26,27,28)         -0.317                                          !
 ! D211  D(17,33,34,35)         -1.3948                                         !
 ! D212  D(17,33,34,37)       -178.2307                                         !
 ! D213  D(39,33,34,35)        177.069                                          !
 ! D214  D(39,33,34,37)          0.2331                                         !
 ! D215  D(33,34,35,18)         -0.0149                                         !
 ! D216  D(33,34,35,38)       -176.8693                                         !
 ! D217  D(37,34,35,18)        176.809                                          !
 ! D218  D(37,34,35,38)         -0.0454                                         !
 --------------------------------------------------------------------------------
                          Input orientation:                          
 ---------------------------------------------------------------------
 Center     Atomic      Atomic             Coordinates (Angstroms)
 Number     Number       Type             X           Y           Z
 ---------------------------------------------------------------------
      1         26           0        0.232245   -2.558586    0.001941
      2          6           0       -1.185678   -3.465402    1.176681
      3          6           0       -0.221147   -4.418414    0.736201
      4          6           0       -0.233382   -4.431904   -0.688979
      5          6           0       -1.205394   -3.487147   -1.130544
      6          6           0       -1.793949   -2.891607    0.022776
      7          1           0        0.407609   -5.028691   -1.323890
      8          1           0       -1.434432   -3.242862   -2.159027
      9          1           0       -2.544825   -2.112730    0.021361
     10          1           0       -1.396773   -3.203627    2.204750
     11          1           0        0.430773   -5.002944    1.371301
     12          6           0        1.166564   -1.138230    1.135682
     13          6           0        2.113726   -2.098933    0.691519
     14          6           0        2.100570   -2.112456   -0.733324
     15          6           0        1.144122   -1.161300   -1.178108
     16          6           0        0.561855   -0.540813   -0.021660
     17          6           0       -0.477884    0.475467   -0.023654
     18          6           0       -1.063687    1.098109   -1.174430
     19          1           0        2.687724   -2.761918   -1.368419
     20          1           0        2.712958   -2.735672    1.327638
     21          1           0        0.889018   -0.956826   -2.208787
     22         27           0       -0.240104    2.545645   -0.001613
     23          6           0        1.147600    3.472721    1.171028
     24          6           0        0.159217    4.406900    0.743860
     25          6           0        0.163963    4.431281   -0.679444
     26          6           0        1.155089    3.511887   -1.131705
     27          6           0        1.766079    2.923085    0.011971
     28          1           0        2.522167    2.150793    0.001721
     29          1           0        1.356179    3.194105    2.194267
     30          1           0       -0.512996    4.958074    1.386334
     31          1           0       -0.503385    5.003873   -1.307646
     32          1           0        1.369467    3.268344   -2.162681
     33          6           0       -1.093035    1.075899    1.123488
     34          6           0       -2.072568    2.008438    0.682782
     35          6           0       -2.054671    2.022167   -0.740927
     36          1           0       -0.781573    0.919157   -2.202188
     37          1           0       -2.681544    2.635086    1.318887
     38          1           0       -2.647942    2.660453   -1.380204
     39          1           0       -0.838917    0.876196    2.154613
     40          1           0        0.932627   -0.912225    2.166930
 ---------------------------------------------------------------------
                    Distance matrix (angstroms):
                    1          2          3          4          5
     1  Fe   0.000000
     2  C    2.052519   0.000000
     3  C    2.050283   1.425684   0.000000
     4  C    2.050244   2.306877   1.425296   0.000000
     5  C    2.052208   2.307412   2.306672   1.425606   0.000000
     6  C    2.053485   1.425037   2.305173   2.305315   1.425206
     7  H    2.808915   3.351909   2.238693   1.081729   2.239536
     8  H    2.813509   3.352365   3.352063   2.239952   1.081624
     9  H    2.812701   2.238697   3.350620   3.350511   2.238299
    10  H    2.814630   1.081671   2.239295   3.351986   3.352789
    11  H    2.808816   2.239381   1.081678   2.238737   3.351703
    12  C    2.043461   3.309147   3.583983   4.017155   4.034771
    13  C    2.055911   3.603982   3.291447   3.585729   4.032817
    14  C    2.056766   4.034602   3.587104   3.290766   3.602355
    15  C    2.043635   4.035081   4.017129   3.582404   3.306365
    16  C    2.044653   3.611525   4.027807   4.027196   3.610218
    17  C    3.116154   4.179979   4.959169   4.958299   4.178132
    18  C    4.053974   5.135001   5.898509   5.613030   4.587655
    19  H    2.819327   4.687821   3.954103   3.432689   3.967229
    20  H    2.818291   3.969214   3.433714   3.952831   4.686241
    21  H    2.807901   4.696670   4.678462   3.955473   3.457122
    22  Co   5.126041   6.197997   7.003059   7.011327   6.212958
    23  C    6.211385   7.319957   8.020758   8.237102   7.698934
    24  C    7.005267   7.998075   8.833510   8.962791   8.227486
    25  C    7.023332   8.223401   8.970477   8.872093   8.048610
    26  C    6.243992   7.713002   8.262734   8.076366   7.386363
    27  C    5.692228   7.133174   7.640103   7.654086   7.157238
    28  H    5.236601   6.831566   7.156795   7.169520   6.852963
    29  H    6.258033   7.200385   7.909764   8.306373   7.890194
    30  H    7.679330   8.452893   9.403530   9.620645   8.839449
    31  H    7.710185   8.852458   9.645540   9.459891   8.521830
    32  H    6.319175   7.938730   8.367784   8.002171   7.302867
    33  C    4.027868   4.542558   5.576528   5.861735   5.090646
    34  C    5.160758   5.567174   6.688426   6.836837   5.851632
    35  C    5.173503   5.877566   6.857463   6.706327   5.587988
    36  H    4.240367   5.550172   6.118649   5.587859   4.554510
    37  H    6.099077   6.282816   7.492992   7.743860   6.757253
    38  H    6.119165   6.797204   7.776816   7.523924   6.319515
    39  H    4.192745   4.463862   5.516015   6.052158   5.474059
    40  H    2.808596   3.462155   3.958729   4.680164   4.698371
                    6          7          8          9         10
     6  C    0.000000
     7  H    3.350745   0.000000
     8  H    2.238950   2.698102   0.000000
     9  H    1.081881   4.362270   2.695230   0.000000
    10  H    2.239669   4.363250   4.364116   2.697270   0.000000
    11  H    3.350471   2.695414   4.363496   4.362323   2.696684
    12  C    3.616286   4.664890   4.695718   3.995719   3.461136
    13  C    4.042953   3.944134   4.692933   4.706528   3.979173
    14  C    4.043024   3.423349   3.975763   4.706299   4.696205
    15  C    3.615016   3.939596   3.456016   3.994030   4.697975
    16  C    3.328365   4.675537   3.981780   3.481987   3.985436
    17  C    3.615435   5.724550   4.393265   3.312557   4.398394
    18  C    4.228997   6.302755   4.466645   3.732717   5.480395
    19  H    4.694425   3.215457   4.224753   5.452752   5.444791
    20  H    4.694591   4.195614   5.441960   5.453320   4.228261
    21  H    3.990183   4.194626   3.259887   4.254522   5.454563
    22  Co   5.654974   7.716121   6.291874   5.197377   6.265783
    23  C    7.104637   8.890794   7.928129   6.793600   7.219144
    24  C    7.589665   9.662695   8.335786   7.095028   7.904139
    25  C    7.612570   9.485028   7.977250   7.117074   8.309410
    26  C    7.143836   8.575380   7.306686   6.830465   7.920988
    27  C    6.817958   8.176840   7.278421   6.628983   7.235226
    28  H    6.637401   7.600894   7.029583   6.622116   6.991512
    29  H    7.188503   8.993976   8.256709   6.935550   6.964900
    30  H    8.069549  10.388855   8.981870   7.482496   8.250105
    31  H    8.110128  10.073853   8.342682   7.521953   8.972074
    32  H    7.261433   8.394613   7.089265   7.003405   8.283293
    33  C    4.176596   6.745934   5.435362   3.672838   4.424447
    34  C    4.952139   7.726526   6.004936   4.200539   5.471627
    35  C    4.979598   7.491146   5.487827   4.233050   6.034796
    36  H    4.527393   6.128822   4.213134   4.152778   6.066046
    37  H    5.745612   8.675288   6.942726   4.923822   6.043670
    38  H    5.789908   8.274207   6.076867   4.975771   6.986040
    39  H    4.433187   6.965738   5.994061   4.049020   4.118090
    40  H    3.993690   5.422800   5.454241   4.258796   3.267729
                   11         12         13         14         15
    11  H    0.000000
    12  C    3.941183   0.000000
    13  C    3.424575   1.420334   0.000000
    14  C    3.946212   2.305356   1.424968   0.000000
    15  C    4.665467   2.314014   2.305383   1.420325   0.000000
    16  C    4.676338   1.435973   2.311853   2.311747   1.435762
    17  C    5.725779   2.579202   3.722291   3.721479   2.577338
    18  C    6.777684   3.913035   4.878400   4.529329   3.159012
    19  H    4.197867   3.349749   2.238832   1.081618   2.231794
    20  H    3.217266   2.231592   1.081278   2.238522   3.349426
    21  H    5.422001   3.360865   3.349044   2.231666   1.081289
    22  Co   7.701699   4.104033   5.252909   5.264225   4.128155
    23  C    8.508281   4.611125   5.675091   5.977366   5.195441
    24  C    9.434648   5.649490   6.793284   6.960813   5.972340
    25  C    9.658227   5.943008   6.951605   6.824503   5.699679
    26  C    8.904607   5.173467   5.976992   5.717156   4.673431
    27  C    8.151856   4.256339   5.079695   5.101374   4.299456
    28  H    7.577970   3.733791   4.324675   4.346645   3.776370
    29  H    8.290070   4.463819   5.554132   6.106103   5.512480
    30  H   10.005639   6.328402   7.561996   7.830458   6.838797
    31  H   10.401240   6.817918   7.829162   7.599510   6.382822
    32  H    9.043472   5.508018   6.124381   5.615210   4.543337
    33  C    6.271821   3.163590   4.533153   4.879803   3.912451
    34  C    7.476647   4.538570   5.864779   6.033424   4.884388
    35  C    7.745394   4.887343   6.034144   5.861842   4.534078
    36  H    7.022171   4.378293   5.085780   4.433395   3.014190
    37  H    8.247955   5.392532   6.767506   7.044100   5.939970
    38  H    8.704994   5.942232   7.043953   6.763689   5.387614
    39  H    6.065474   3.019617   4.439610   5.090462   4.380738
    40  H    4.197483   1.081331   2.231615   3.349047   3.360959
                   16         17         18         19         20
    16  C    0.000000
    17  C    1.453921   0.000000
    18  C    2.580180   1.433574   0.000000
    19  H    3.356544   4.723360   5.386141   0.000000
    20  H    3.356375   4.724285   5.934750   2.696303   0.000000
    21  H    2.250251   2.948676   3.017566   2.683267   4.358595
    22  Co   3.189007   2.083906   2.036946   6.213740   6.195142
    23  C    4.227772   3.612893   4.003717   6.905903   6.404608
    24  C    5.022748   4.056000   4.015399   7.889678   7.607806
    25  C    5.031175   4.060849   3.586387   7.654161   7.867081
    26  C    4.243643   3.621357   3.278890   6.462634   6.892555
    27  C    3.667407   3.320764   3.570107   5.922345   5.886347
    28  H    3.329882   3.436229   3.917885   5.102884   5.066754
    29  H    4.414850   3.959035   4.647265   7.066821   6.144440
    30  H    5.777155   4.699263   4.664773   8.799520   8.342898
    31  H    5.790685   4.706989   3.947997   8.396093   8.785791
    32  H    4.443635   3.973450   3.406875   6.223561   7.073577
    33  C    2.581430   1.433480   2.298213   5.935704   5.390300
    34  C    3.732976   2.322083   2.301257   7.044438   6.769319
    35  C    3.732616   2.322287   1.422624   6.765466   7.046011
    36  H    2.948053   2.243903   1.080693   5.126549   6.166781
    37  H    4.733185   3.364890   3.346101   8.073308   7.612211
    38  H    4.732499   3.365047   2.234531   7.607337   8.074021
    39  H    2.950634   2.244053   3.343994   6.171290   5.132767
    40  H    2.250631   2.951929   4.380799   4.358947   2.683085
                   21         22         23         24         25
    21  H    0.000000
    22  Co   4.291134   0.000000
    23  C    5.577715   2.039677   0.000000
    24  C    6.166059   2.044372   1.425506   0.000000
    25  C    5.647680   2.044101   2.304480   1.423520   0.000000
    26  C    4.604378   2.038945   2.303079   2.304464   1.425537
    27  C    4.555734   2.041425   1.424089   2.306377   2.306402
    28  H    4.148592   2.790351   2.237008   3.350272   3.350483
    29  H    6.069213   2.791149   1.080810   2.237694   3.348164
    30  H    7.062335   2.796548   2.238350   1.080943   2.236789
    31  H    6.187145   2.796055   3.348732   2.236983   1.080672
    32  H    4.252648   2.789844   3.347329   3.347984   2.237332
    33  C    4.377735   2.038012   3.281381   3.578801   4.011134
    34  C    5.091655   2.028525   3.570994   3.276769   3.567618
    35  C    4.437827   2.028119   4.001777   3.576708   3.275660
    36  H    2.512017   2.789477   4.649837   4.661398   3.943070
    37  H    6.172133   2.777112   3.922479   3.397043   3.913637
    38  H    5.126533   2.776936   4.644858   3.929613   3.396130
    39  H    5.038351   2.791943   3.414035   3.930950   4.655779
    40  H    4.376161   4.246733   4.501754   5.560250   6.102930
                   26         27         28         29         30
    26  C    0.000000
    27  C    1.424076   0.000000
    28  H    2.237439   1.080837   0.000000
    29  H    3.347165   2.236937   2.693564   0.000000
    30  H    3.348804   3.350260   4.360068   2.694097   0.000000
    31  H    2.237747   3.349856   4.359870   4.358513   2.694387
    32  H    1.080825   2.237324   2.694861   4.357601   4.358253
    33  C    4.009239   3.580795   3.934900   3.410574   3.934058
    34  C    3.996311   4.002722   4.647118   3.930229   3.409927
    35  C    3.560131   3.997079   4.638482   4.650022   3.939740
    36  H    3.408642   3.925399   4.157985   5.392049   5.409480
    37  H    4.636156   4.644602   5.389627   4.169173   3.178589
    38  H    3.905091   4.635807   5.375825   5.393942   4.182199
    39  H    4.660774   3.945462   4.190039   3.192605   4.166318
    40  H    5.522975   4.477510   4.073923   4.128207   6.095865
                   31         32         33         34         35
    31  H    0.000000
    32  H    2.692716   0.000000
    33  C    4.656938   4.655065   0.000000
    34  C    3.923872   4.640219   1.422440   0.000000
    35  C    3.408552   3.911401   2.301349   1.423888   0.000000
    36  H    4.190763   3.185469   3.343904   3.343091   2.229953
    37  H    4.153819   5.378943   2.234414   1.080818   2.238632
    38  H    3.177421   4.137798   3.346195   2.238770   1.080766
    39  H    5.397920   5.407251   1.080590   2.229384   3.342971
    40  H    7.009638   6.034361   3.024023   4.445691   5.098062
                   36         37         38         39         40
    36  H    0.000000
    37  H    4.353421   0.000000
    38  H    2.681623   2.699420   0.000000
    39  H    4.357390   2.680933   4.353283   0.000000
    40  H    5.038018   5.134668   6.177917   2.517334   0.000000
 Symmetry turned off by external request.
 Stoichiometry    C20H18CoFe(1+)
 Framework group  C1[X(C20H18CoFe)]
 Deg. of freedom   114
 Full point group                 C1      NOp   1
 Rotational constants (GHZ):           0.7131022           0.1601028           0.1483591
 Standard basis: 6-311+G(d) (5D, 7F)
 AO basis set in the form of general basis input (Overlap normalization):
      1 0
 S   6 1.00       0.000000000000
      0.2575390000D+06  0.6141471350D-03
      0.3863690000D+05  0.4786112155D-02
      0.8891440000D+04  0.2439646550D-01
      0.2544010000D+04  0.9669640753D-01
      0.8447770000D+03  0.2972260358D+00
      0.3125270000D+03  0.6653966545D+00
 S   1 1.00       0.000000000000
      0.1255930000D+03  0.1000000000D+01
 S   1 1.00       0.000000000000
      0.5349870000D+02  0.1000000000D+01
 S   1 1.00       0.000000000000
      0.1771510000D+02  0.1000000000D+01
 S   1 1.00       0.000000000000
      0.7376770000D+01  0.1000000000D+01
 S   1 1.00       0.000000000000
      0.2018470000D+01  0.1000000000D+01
 S   1 1.00       0.000000000000
      0.7799350000D+00  0.1000000000D+01
 S   1 1.00       0.000000000000
      0.1142200000D+00  0.1000000000D+01
 S   1 1.00       0.000000000000
      0.4188900000D-01  0.1000000000D+01
 S   1 1.00       0.000000000000
      0.1256700000D-01  0.1000000000D+01
 P   5 1.00       0.000000000000
      0.1678400000D+04  0.3477490211D-02
      0.3963920000D+03  0.2814113564D-01
      0.1285880000D+03  0.1284716163D+00
      0.4911580000D+02  0.3629857352D+00
      0.2050350000D+02  0.5989522998D+00
 P   1 1.00       0.000000000000
      0.8987120000D+01  0.1000000000D+01
 P   1 1.00       0.000000000000
      0.3682490000D+01  0.1000000000D+01
 P   1 1.00       0.000000000000
      0.1521750000D+01  0.1000000000D+01
 P   1 1.00       0.000000000000
      0.5926840000D+00  0.1000000000D+01
 P   1 1.00       0.000000000000
      0.1349150000D+00  0.1000000000D+01
 P   1 1.00       0.000000000000
      0.4184300000D-01  0.1000000000D+01
 D   3 1.00       0.000000000000
      0.4145260000D+02  0.5499267257D-01
      0.1154030000D+02  0.2984190189D+00
      0.3885430000D+01  0.7735986352D+00
 D   1 1.00       0.000000000000
      0.1323800000D+01  0.1000000000D+01
 D   1 1.00       0.000000000000
      0.4166800000D+00  0.1000000000D+01
 D   1 1.00       0.000000000000
      0.1133000000D+00  0.1000000000D+01
 F   1 1.00       0.000000000000
      0.1050000000D+01  0.1000000000D+01
 ****
      2 0
 S   6 1.00       0.000000000000
      0.4563240000D+04  0.1966650249D-02
      0.6820240000D+03  0.1523060193D-01
      0.1549730000D+03  0.7612690966D-01
      0.4445530000D+02  0.2608010331D+00
      0.1302900000D+02  0.6164620782D+00
      0.1827730000D+01  0.2210060280D+00
 SP   3 1.00       0.000000000000
      0.2096420000D+02  0.1146600807D+00  0.4024869267D-01
      0.4803310000D+01  0.9199996477D+00  0.2375939567D+00
      0.1459330000D+01 -0.3030682134D-02  0.8158538515D+00
 SP   1 1.00       0.000000000000
      0.4834560000D+00  0.1000000000D+01  0.1000000000D+01
 SP   1 1.00       0.000000000000
      0.1455850000D+00  0.1000000000D+01  0.1000000000D+01
 SP   1 1.00       0.000000000000
      0.4380000000D-01  0.1000000000D+01  0.1000000000D+01
 D   1 1.00       0.000000000000
      0.6260000000D+00  0.1000000000D+01
 ****
      3 0
 S   6 1.00       0.000000000000
      0.4563240000D+04  0.1966650249D-02
      0.6820240000D+03  0.1523060193D-01
      0.1549730000D+03  0.7612690966D-01
      0.4445530000D+02  0.2608010331D+00
      0.1302900000D+02  0.6164620782D+00
      0.1827730000D+01  0.2210060280D+00
 SP   3 1.00       0.000000000000
      0.2096420000D+02  0.1146600807D+00  0.4024869267D-01
      0.4803310000D+01  0.9199996477D+00  0.2375939567D+00
      0.1459330000D+01 -0.3030682134D-02  0.8158538515D+00
 SP   1 1.00       0.000000000000
      0.4834560000D+00  0.1000000000D+01  0.1000000000D+01
 SP   1 1.00       0.000000000000
      0.1455850000D+00  0.1000000000D+01  0.1000000000D+01
 SP   1 1.00       0.000000000000
      0.4380000000D-01  0.1000000000D+01  0.1000000000D+01
 D   1 1.00       0.000000000000
      0.6260000000D+00  0.1000000000D+01
 ****
      4 0
 S   6 1.00       0.000000000000
      0.4563240000D+04  0.1966650249D-02
      0.6820240000D+03  0.1523060193D-01
      0.1549730000D+03  0.7612690966D-01
      0.4445530000D+02  0.2608010331D+00
      0.1302900000D+02  0.6164620782D+00
      0.1827730000D+01  0.2210060280D+00
 SP   3 1.00       0.000000000000
      0.2096420000D+02  0.1146600807D+00  0.4024869267D-01
      0.4803310000D+01  0.9199996477D+00  0.2375939567D+00
      0.1459330000D+01 -0.3030682134D-02  0.8158538515D+00
 SP   1 1.00       0.000000000000
      0.4834560000D+00  0.1000000000D+01  0.1000000000D+01
 SP   1 1.00       0.000000000000
      0.1455850000D+00  0.1000000000D+01  0.1000000000D+01
 SP   1 1.00       0.000000000000
      0.4380000000D-01  0.1000000000D+01  0.1000000000D+01
 D   1 1.00       0.000000000000
      0.6260000000D+00  0.1000000000D+01
 ****
      5 0
 S   6 1.00       0.000000000000
      0.4563240000D+04  0.1966650249D-02
      0.6820240000D+03  0.1523060193D-01
      0.1549730000D+03  0.7612690966D-01
      0.4445530000D+02  0.2608010331D+00
      0.1302900000D+02  0.6164620782D+00
      0.1827730000D+01  0.2210060280D+00
 SP   3 1.00       0.000000000000
      0.2096420000D+02  0.1146600807D+00  0.4024869267D-01
      0.4803310000D+01  0.9199996477D+00  0.2375939567D+00
      0.1459330000D+01 -0.3030682134D-02  0.8158538515D+00
 SP   1 1.00       0.000000000000
      0.4834560000D+00  0.1000000000D+01  0.1000000000D+01
 SP   1 1.00       0.000000000000
      0.1455850000D+00  0.1000000000D+01  0.1000000000D+01
 SP   1 1.00       0.000000000000
      0.4380000000D-01  0.1000000000D+01  0.1000000000D+01
 D   1 1.00       0.000000000000
      0.6260000000D+00  0.1000000000D+01
 ****
      6 0
 S   6 1.00       0.000000000000
      0.4563240000D+04  0.1966650249D-02
      0.6820240000D+03  0.1523060193D-01
      0.1549730000D+03  0.7612690966D-01
      0.4445530000D+02  0.2608010331D+00
      0.1302900000D+02  0.6164620782D+00
      0.1827730000D+01  0.2210060280D+00
 SP   3 1.00       0.000000000000
      0.2096420000D+02  0.1146600807D+00  0.4024869267D-01
      0.4803310000D+01  0.9199996477D+00  0.2375939567D+00
      0.1459330000D+01 -0.3030682134D-02  0.8158538515D+00
 SP   1 1.00       0.000000000000
      0.4834560000D+00  0.1000000000D+01  0.1000000000D+01
 SP   1 1.00       0.000000000000
      0.1455850000D+00  0.1000000000D+01  0.1000000000D+01
 SP   1 1.00       0.000000000000
      0.4380000000D-01  0.1000000000D+01  0.1000000000D+01
 D   1 1.00       0.000000000000
      0.6260000000D+00  0.1000000000D+01
 ****
      7 0
 S   3 1.00       0.000000000000
      0.3386500000D+02  0.2549381454D-01
      0.5094790000D+01  0.1903731086D+00
      0.1158790000D+01  0.8521614860D+00
 S   1 1.00       0.000000000000
      0.3258400000D+00  0.1000000000D+01
 S   1 1.00       0.000000000000
      0.1027410000D+00  0.1000000000D+01
 ****
      8 0
 S   3 1.00       0.000000000000
      0.3386500000D+02  0.2549381454D-01
      0.5094790000D+01  0.1903731086D+00
      0.1158790000D+01  0.8521614860D+00
 S   1 1.00       0.000000000000
      0.3258400000D+00  0.1000000000D+01
 S   1 1.00       0.000000000000
      0.1027410000D+00  0.1000000000D+01
 ****
      9 0
 S   3 1.00       0.000000000000
      0.3386500000D+02  0.2549381454D-01
      0.5094790000D+01  0.1903731086D+00
      0.1158790000D+01  0.8521614860D+00
 S   1 1.00       0.000000000000
      0.3258400000D+00  0.1000000000D+01
 S   1 1.00       0.000000000000
      0.1027410000D+00  0.1000000000D+01
 ****
     10 0
 S   3 1.00       0.000000000000
      0.3386500000D+02  0.2549381454D-01
      0.5094790000D+01  0.1903731086D+00
      0.1158790000D+01  0.8521614860D+00
 S   1 1.00       0.000000000000
      0.3258400000D+00  0.1000000000D+01
 S   1 1.00       0.000000000000
      0.1027410000D+00  0.1000000000D+01
 ****
     11 0
 S   3 1.00       0.000000000000
      0.3386500000D+02  0.2549381454D-01
      0.5094790000D+01  0.1903731086D+00
      0.1158790000D+01  0.8521614860D+00
 S   1 1.00       0.000000000000
      0.3258400000D+00  0.1000000000D+01
 S   1 1.00       0.000000000000
      0.1027410000D+00  0.1000000000D+01
 ****
     12 0
 S   6 1.00       0.000000000000
      0.4563240000D+04  0.1966650249D-02
      0.6820240000D+03  0.1523060193D-01
      0.1549730000D+03  0.7612690966D-01
      0.4445530000D+02  0.2608010331D+00
      0.1302900000D+02  0.6164620782D+00
      0.1827730000D+01  0.2210060280D+00
 SP   3 1.00       0.000000000000
      0.2096420000D+02  0.1146600807D+00  0.4024869267D-01
      0.4803310000D+01  0.9199996477D+00  0.2375939567D+00
      0.1459330000D+01 -0.3030682134D-02  0.8158538515D+00
 SP   1 1.00       0.000000000000
      0.4834560000D+00  0.1000000000D+01  0.1000000000D+01
 SP   1 1.00       0.000000000000
      0.1455850000D+00  0.1000000000D+01  0.1000000000D+01
 SP   1 1.00       0.000000000000
      0.4380000000D-01  0.1000000000D+01  0.1000000000D+01
 D   1 1.00       0.000000000000
      0.6260000000D+00  0.1000000000D+01
 ****
     13 0
 S   6 1.00       0.000000000000
      0.4563240000D+04  0.1966650249D-02
      0.6820240000D+03  0.1523060193D-01
      0.1549730000D+03  0.7612690966D-01
      0.4445530000D+02  0.2608010331D+00
      0.1302900000D+02  0.6164620782D+00
      0.1827730000D+01  0.2210060280D+00
 SP   3 1.00       0.000000000000
      0.2096420000D+02  0.1146600807D+00  0.4024869267D-01
      0.4803310000D+01  0.9199996477D+00  0.2375939567D+00
      0.1459330000D+01 -0.3030682134D-02  0.8158538515D+00
 SP   1 1.00       0.000000000000
      0.4834560000D+00  0.1000000000D+01  0.1000000000D+01
 SP   1 1.00       0.000000000000
      0.1455850000D+00  0.1000000000D+01  0.1000000000D+01
 SP   1 1.00       0.000000000000
      0.4380000000D-01  0.1000000000D+01  0.1000000000D+01
 D   1 1.00       0.000000000000
      0.6260000000D+00  0.1000000000D+01
 ****
     14 0
 S   6 1.00       0.000000000000
      0.4563240000D+04  0.1966650249D-02
      0.6820240000D+03  0.1523060193D-01
      0.1549730000D+03  0.7612690966D-01
      0.4445530000D+02  0.2608010331D+00
      0.1302900000D+02  0.6164620782D+00
      0.1827730000D+01  0.2210060280D+00
 SP   3 1.00       0.000000000000
      0.2096420000D+02  0.1146600807D+00  0.4024869267D-01
      0.4803310000D+01  0.9199996477D+00  0.2375939567D+00
      0.1459330000D+01 -0.3030682134D-02  0.8158538515D+00
 SP   1 1.00       0.000000000000
      0.4834560000D+00  0.1000000000D+01  0.1000000000D+01
 SP   1 1.00       0.000000000000
      0.1455850000D+00  0.1000000000D+01  0.1000000000D+01
 SP   1 1.00       0.000000000000
      0.4380000000D-01  0.1000000000D+01  0.1000000000D+01
 D   1 1.00       0.000000000000
      0.6260000000D+00  0.1000000000D+01
 ****
     15 0
 S   6 1.00       0.000000000000
      0.4563240000D+04  0.1966650249D-02
      0.6820240000D+03  0.1523060193D-01
      0.1549730000D+03  0.7612690966D-01
      0.4445530000D+02  0.2608010331D+00
      0.1302900000D+02  0.6164620782D+00
      0.1827730000D+01  0.2210060280D+00
 SP   3 1.00       0.000000000000
      0.2096420000D+02  0.1146600807D+00  0.4024869267D-01
      0.4803310000D+01  0.9199996477D+00  0.2375939567D+00
      0.1459330000D+01 -0.3030682134D-02  0.8158538515D+00
 SP   1 1.00       0.000000000000
      0.4834560000D+00  0.1000000000D+01  0.1000000000D+01
 SP   1 1.00       0.000000000000
      0.1455850000D+00  0.1000000000D+01  0.1000000000D+01
 SP   1 1.00       0.000000000000
      0.4380000000D-01  0.1000000000D+01  0.1000000000D+01
 D   1 1.00       0.000000000000
      0.6260000000D+00  0.1000000000D+01
 ****
     16 0
 S   6 1.00       0.000000000000
      0.4563240000D+04  0.1966650249D-02
      0.6820240000D+03  0.1523060193D-01
      0.1549730000D+03  0.7612690966D-01
      0.4445530000D+02  0.2608010331D+00
      0.1302900000D+02  0.6164620782D+00
      0.1827730000D+01  0.2210060280D+00
 SP   3 1.00       0.000000000000
      0.2096420000D+02  0.1146600807D+00  0.4024869267D-01
      0.4803310000D+01  0.9199996477D+00  0.2375939567D+00
      0.1459330000D+01 -0.3030682134D-02  0.8158538515D+00
 SP   1 1.00       0.000000000000
      0.4834560000D+00  0.1000000000D+01  0.1000000000D+01
 SP   1 1.00       0.000000000000
      0.1455850000D+00  0.1000000000D+01  0.1000000000D+01
 SP   1 1.00       0.000000000000
      0.4380000000D-01  0.1000000000D+01  0.1000000000D+01
 D   1 1.00       0.000000000000
      0.6260000000D+00  0.1000000000D+01
 ****
     17 0
 S   6 1.00       0.000000000000
      0.4563240000D+04  0.1966650249D-02
      0.6820240000D+03  0.1523060193D-01
      0.1549730000D+03  0.7612690966D-01
      0.4445530000D+02  0.2608010331D+00
      0.1302900000D+02  0.6164620782D+00
      0.1827730000D+01  0.2210060280D+00
 SP   3 1.00       0.000000000000
      0.2096420000D+02  0.1146600807D+00  0.4024869267D-01
      0.4803310000D+01  0.9199996477D+00  0.2375939567D+00
      0.1459330000D+01 -0.3030682134D-02  0.8158538515D+00
 SP   1 1.00       0.000000000000
      0.4834560000D+00  0.1000000000D+01  0.1000000000D+01
 SP   1 1.00       0.000000000000
      0.1455850000D+00  0.1000000000D+01  0.1000000000D+01
 SP   1 1.00       0.000000000000
      0.4380000000D-01  0.1000000000D+01  0.1000000000D+01
 D   1 1.00       0.000000000000
      0.6260000000D+00  0.1000000000D+01
 ****
     18 0
 S   6 1.00       0.000000000000
      0.4563240000D+04  0.1966650249D-02
      0.6820240000D+03  0.1523060193D-01
      0.1549730000D+03  0.7612690966D-01
      0.4445530000D+02  0.2608010331D+00
      0.1302900000D+02  0.6164620782D+00
      0.1827730000D+01  0.2210060280D+00
 SP   3 1.00       0.000000000000
      0.2096420000D+02  0.1146600807D+00  0.4024869267D-01
      0.4803310000D+01  0.9199996477D+00  0.2375939567D+00
      0.1459330000D+01 -0.3030682134D-02  0.8158538515D+00
 SP   1 1.00       0.000000000000
      0.4834560000D+00  0.1000000000D+01  0.1000000000D+01
 SP   1 1.00       0.000000000000
      0.1455850000D+00  0.1000000000D+01  0.1000000000D+01
 SP   1 1.00       0.000000000000
      0.4380000000D-01  0.1000000000D+01  0.1000000000D+01
 D   1 1.00       0.000000000000
      0.6260000000D+00  0.1000000000D+01
 ****
     19 0
 S   3 1.00       0.000000000000
      0.3386500000D+02  0.2549381454D-01
      0.5094790000D+01  0.1903731086D+00
      0.1158790000D+01  0.8521614860D+00
 S   1 1.00       0.000000000000
      0.3258400000D+00  0.1000000000D+01
 S   1 1.00       0.000000000000
      0.1027410000D+00  0.1000000000D+01
 ****
     20 0
 S   3 1.00       0.000000000000
      0.3386500000D+02  0.2549381454D-01
      0.5094790000D+01  0.1903731086D+00
      0.1158790000D+01  0.8521614860D+00
 S   1 1.00       0.000000000000
      0.3258400000D+00  0.1000000000D+01
 S   1 1.00       0.000000000000
      0.1027410000D+00  0.1000000000D+01
 ****
     21 0
 S   3 1.00       0.000000000000
      0.3386500000D+02  0.2549381454D-01
      0.5094790000D+01  0.1903731086D+00
      0.1158790000D+01  0.8521614860D+00
 S   1 1.00       0.000000000000
      0.3258400000D+00  0.1000000000D+01
 S   1 1.00       0.000000000000
      0.1027410000D+00  0.1000000000D+01
 ****
     22 0
 S   6 1.00       0.000000000000
      0.2709910000D+06  0.6356283010D-03
      0.3973480000D+05  0.4962001576D-02
      0.9057460000D+04  0.2538412376D-01
      0.2598210000D+04  0.9942456877D-01
      0.8682000000D+03  0.3008367236D+00
      0.3234310000D+03  0.6587364654D+00
 S   1 1.00       0.000000000000
      0.1308600000D+03  0.1000000000D+01
 S   1 1.00       0.000000000000
      0.5612190000D+02  0.1000000000D+01
 S   1 1.00       0.000000000000
      0.1892190000D+02  0.1000000000D+01
 S   1 1.00       0.000000000000
      0.7952380000D+01  0.1000000000D+01
 S   1 1.00       0.000000000000
      0.2197540000D+01  0.1000000000D+01
 S   1 1.00       0.000000000000
      0.8467130000D+00  0.1000000000D+01
 S   1 1.00       0.000000000000
      0.1222660000D+00  0.1000000000D+01
 S   1 1.00       0.000000000000
      0.4417200000D-01  0.1000000000D+01
 S   1 1.00       0.000000000000
      0.1325200000D-01  0.1000000000D+01
 P   5 1.00       0.000000000000
      0.1636210000D+04  0.3956796149D-02
      0.3909030000D+03  0.3122660745D-01
      0.1278840000D+03  0.1382606168D+00
      0.4924130000D+02  0.3736766201D+00
      0.2075120000D+02  0.5783873506D+00
 P   1 1.00       0.000000000000
      0.9203680000D+01  0.1000000000D+01
 P   1 1.00       0.000000000000
      0.3817790000D+01  0.1000000000D+01
 P   1 1.00       0.000000000000
      0.1587620000D+01  0.1000000000D+01
 P   1 1.00       0.000000000000
      0.6246600000D+00  0.1000000000D+01
 P   1 1.00       0.000000000000
      0.1413080000D+00  0.1000000000D+01
 P   1 1.00       0.000000000000
      0.4340200000D-01  0.1000000000D+01
 D   3 1.00       0.000000000000
      0.4497740000D+02  0.5618303902D-01
      0.1256900000D+02  0.3033071410D+00
      0.4244220000D+01  0.7686832084D+00
 D   1 1.00       0.000000000000
      0.1443300000D+01  0.1000000000D+01
 D   1 1.00       0.000000000000
      0.4499650000D+00  0.1000000000D+01
 D   1 1.00       0.000000000000
      0.1219000000D+00  0.1000000000D+01
 F   1 1.00       0.000000000000
      0.1170000000D+01  0.1000000000D+01
 ****
     23 0
 S   6 1.00       0.000000000000
      0.4563240000D+04  0.1966650249D-02
      0.6820240000D+03  0.1523060193D-01
      0.1549730000D+03  0.7612690966D-01
      0.4445530000D+02  0.2608010331D+00
      0.1302900000D+02  0.6164620782D+00
      0.1827730000D+01  0.2210060280D+00
 SP   3 1.00       0.000000000000
      0.2096420000D+02  0.1146600807D+00  0.4024869267D-01
      0.4803310000D+01  0.9199996477D+00  0.2375939567D+00
      0.1459330000D+01 -0.3030682134D-02  0.8158538515D+00
 SP   1 1.00       0.000000000000
      0.4834560000D+00  0.1000000000D+01  0.1000000000D+01
 SP   1 1.00       0.000000000000
      0.1455850000D+00  0.1000000000D+01  0.1000000000D+01
 SP   1 1.00       0.000000000000
      0.4380000000D-01  0.1000000000D+01  0.1000000000D+01
 D   1 1.00       0.000000000000
      0.6260000000D+00  0.1000000000D+01
 ****
     24 0
 S   6 1.00       0.000000000000
      0.4563240000D+04  0.1966650249D-02
      0.6820240000D+03  0.1523060193D-01
      0.1549730000D+03  0.7612690966D-01
      0.4445530000D+02  0.2608010331D+00
      0.1302900000D+02  0.6164620782D+00
      0.1827730000D+01  0.2210060280D+00
 SP   3 1.00       0.000000000000
      0.2096420000D+02  0.1146600807D+00  0.4024869267D-01
      0.4803310000D+01  0.9199996477D+00  0.2375939567D+00
      0.1459330000D+01 -0.3030682134D-02  0.8158538515D+00
 SP   1 1.00       0.000000000000
      0.4834560000D+00  0.1000000000D+01  0.1000000000D+01
 SP   1 1.00       0.000000000000
      0.1455850000D+00  0.1000000000D+01  0.1000000000D+01
 SP   1 1.00       0.000000000000
      0.4380000000D-01  0.1000000000D+01  0.1000000000D+01
 D   1 1.00       0.000000000000
      0.6260000000D+00  0.1000000000D+01
 ****
     25 0
 S   6 1.00       0.000000000000
      0.4563240000D+04  0.1966650249D-02
      0.6820240000D+03  0.1523060193D-01
      0.1549730000D+03  0.7612690966D-01
      0.4445530000D+02  0.2608010331D+00
      0.1302900000D+02  0.6164620782D+00
      0.1827730000D+01  0.2210060280D+00
 SP   3 1.00       0.000000000000
      0.2096420000D+02  0.1146600807D+00  0.4024869267D-01
      0.4803310000D+01  0.9199996477D+00  0.2375939567D+00
      0.1459330000D+01 -0.3030682134D-02  0.8158538515D+00
 SP   1 1.00       0.000000000000
      0.4834560000D+00  0.1000000000D+01  0.1000000000D+01
 SP   1 1.00       0.000000000000
      0.1455850000D+00  0.1000000000D+01  0.1000000000D+01
 SP   1 1.00       0.000000000000
      0.4380000000D-01  0.1000000000D+01  0.1000000000D+01
 D   1 1.00       0.000000000000
      0.6260000000D+00  0.1000000000D+01
 ****
     26 0
 S   6 1.00       0.000000000000
      0.4563240000D+04  0.1966650249D-02
      0.6820240000D+03  0.1523060193D-01
      0.1549730000D+03  0.7612690966D-01
      0.4445530000D+02  0.2608010331D+00
      0.1302900000D+02  0.6164620782D+00
      0.1827730000D+01  0.2210060280D+00
 SP   3 1.00       0.000000000000
      0.2096420000D+02  0.1146600807D+00  0.4024869267D-01
      0.4803310000D+01  0.9199996477D+00  0.2375939567D+00
      0.1459330000D+01 -0.3030682134D-02  0.8158538515D+00
 SP   1 1.00       0.000000000000
      0.4834560000D+00  0.1000000000D+01  0.1000000000D+01
 SP   1 1.00       0.000000000000
      0.1455850000D+00  0.1000000000D+01  0.1000000000D+01
 SP   1 1.00       0.000000000000
      0.4380000000D-01  0.1000000000D+01  0.1000000000D+01
 D   1 1.00       0.000000000000
      0.6260000000D+00  0.1000000000D+01
 ****
     27 0
 S   6 1.00       0.000000000000
      0.4563240000D+04  0.1966650249D-02
      0.6820240000D+03  0.1523060193D-01
      0.1549730000D+03  0.7612690966D-01
      0.4445530000D+02  0.2608010331D+00
      0.1302900000D+02  0.6164620782D+00
      0.1827730000D+01  0.2210060280D+00
 SP   3 1.00       0.000000000000
      0.2096420000D+02  0.1146600807D+00  0.4024869267D-01
      0.4803310000D+01  0.9199996477D+00  0.2375939567D+00
      0.1459330000D+01 -0.3030682134D-02  0.8158538515D+00
 SP   1 1.00       0.000000000000
      0.4834560000D+00  0.1000000000D+01  0.1000000000D+01
 SP   1 1.00       0.000000000000
      0.1455850000D+00  0.1000000000D+01  0.1000000000D+01
 SP   1 1.00       0.000000000000
      0.4380000000D-01  0.1000000000D+01  0.1000000000D+01
 D   1 1.00       0.000000000000
      0.6260000000D+00  0.1000000000D+01
 ****
     28 0
 S   3 1.00       0.000000000000
      0.3386500000D+02  0.2549381454D-01
      0.5094790000D+01  0.1903731086D+00
      0.1158790000D+01  0.8521614860D+00
 S   1 1.00       0.000000000000
      0.3258400000D+00  0.1000000000D+01
 S   1 1.00       0.000000000000
      0.1027410000D+00  0.1000000000D+01
 ****
     29 0
 S   3 1.00       0.000000000000
      0.3386500000D+02  0.2549381454D-01
      0.5094790000D+01  0.1903731086D+00
      0.1158790000D+01  0.8521614860D+00
 S   1 1.00       0.000000000000
      0.3258400000D+00  0.1000000000D+01
 S   1 1.00       0.000000000000
      0.1027410000D+00  0.1000000000D+01
 ****
     30 0
 S   3 1.00       0.000000000000
      0.3386500000D+02  0.2549381454D-01
      0.5094790000D+01  0.1903731086D+00
      0.1158790000D+01  0.8521614860D+00
 S   1 1.00       0.000000000000
      0.3258400000D+00  0.1000000000D+01
 S   1 1.00       0.000000000000
      0.1027410000D+00  0.1000000000D+01
 ****
     31 0
 S   3 1.00       0.000000000000
      0.3386500000D+02  0.2549381454D-01
      0.5094790000D+01  0.1903731086D+00
      0.1158790000D+01  0.8521614860D+00
 S   1 1.00       0.000000000000
      0.3258400000D+00  0.1000000000D+01
 S   1 1.00       0.000000000000
      0.1027410000D+00  0.1000000000D+01
 ****
     32 0
 S   3 1.00       0.000000000000
      0.3386500000D+02  0.2549381454D-01
      0.5094790000D+01  0.1903731086D+00
      0.1158790000D+01  0.8521614860D+00
 S   1 1.00       0.000000000000
      0.3258400000D+00  0.1000000000D+01
 S   1 1.00       0.000000000000
      0.1027410000D+00  0.1000000000D+01
 ****
     33 0
 S   6 1.00       0.000000000000
      0.4563240000D+04  0.1966650249D-02
      0.6820240000D+03  0.1523060193D-01
      0.1549730000D+03  0.7612690966D-01
      0.4445530000D+02  0.2608010331D+00
      0.1302900000D+02  0.6164620782D+00
      0.1827730000D+01  0.2210060280D+00
 SP   3 1.00       0.000000000000
      0.2096420000D+02  0.1146600807D+00  0.4024869267D-01
      0.4803310000D+01  0.9199996477D+00  0.2375939567D+00
      0.1459330000D+01 -0.3030682134D-02  0.8158538515D+00
 SP   1 1.00       0.000000000000
      0.4834560000D+00  0.1000000000D+01  0.1000000000D+01
 SP   1 1.00       0.000000000000
      0.1455850000D+00  0.1000000000D+01  0.1000000000D+01
 SP   1 1.00       0.000000000000
      0.4380000000D-01  0.1000000000D+01  0.1000000000D+01
 D   1 1.00       0.000000000000
      0.6260000000D+00  0.1000000000D+01
 ****
     34 0
 S   6 1.00       0.000000000000
      0.4563240000D+04  0.1966650249D-02
      0.6820240000D+03  0.1523060193D-01
      0.1549730000D+03  0.7612690966D-01
      0.4445530000D+02  0.2608010331D+00
      0.1302900000D+02  0.6164620782D+00
      0.1827730000D+01  0.2210060280D+00
 SP   3 1.00       0.000000000000
      0.2096420000D+02  0.1146600807D+00  0.4024869267D-01
      0.4803310000D+01  0.9199996477D+00  0.2375939567D+00
      0.1459330000D+01 -0.3030682134D-02  0.8158538515D+00
 SP   1 1.00       0.000000000000
      0.4834560000D+00  0.1000000000D+01  0.1000000000D+01
 SP   1 1.00       0.000000000000
      0.1455850000D+00  0.1000000000D+01  0.1000000000D+01
 SP   1 1.00       0.000000000000
      0.4380000000D-01  0.1000000000D+01  0.1000000000D+01
 D   1 1.00       0.000000000000
      0.6260000000D+00  0.1000000000D+01
 ****
     35 0
 S   6 1.00       0.000000000000
      0.4563240000D+04  0.1966650249D-02
      0.6820240000D+03  0.1523060193D-01
      0.1549730000D+03  0.7612690966D-01
      0.4445530000D+02  0.2608010331D+00
      0.1302900000D+02  0.6164620782D+00
      0.1827730000D+01  0.2210060280D+00
 SP   3 1.00       0.000000000000
      0.2096420000D+02  0.1146600807D+00  0.4024869267D-01
      0.4803310000D+01  0.9199996477D+00  0.2375939567D+00
      0.1459330000D+01 -0.3030682134D-02  0.8158538515D+00
 SP   1 1.00       0.000000000000
      0.4834560000D+00  0.1000000000D+01  0.1000000000D+01
 SP   1 1.00       0.000000000000
      0.1455850000D+00  0.1000000000D+01  0.1000000000D+01
 SP   1 1.00       0.000000000000
      0.4380000000D-01  0.1000000000D+01  0.1000000000D+01
 D   1 1.00       0.000000000000
      0.6260000000D+00  0.1000000000D+01
 ****
     36 0
 S   3 1.00       0.000000000000
      0.3386500000D+02  0.2549381454D-01
      0.5094790000D+01  0.1903731086D+00
      0.1158790000D+01  0.8521614860D+00
 S   1 1.00       0.000000000000
      0.3258400000D+00  0.1000000000D+01
 S   1 1.00       0.000000000000
      0.1027410000D+00  0.1000000000D+01
 ****
     37 0
 S   3 1.00       0.000000000000
      0.3386500000D+02  0.2549381454D-01
      0.5094790000D+01  0.1903731086D+00
      0.1158790000D+01  0.8521614860D+00
 S   1 1.00       0.000000000000
      0.3258400000D+00  0.1000000000D+01
 S   1 1.00       0.000000000000
      0.1027410000D+00  0.1000000000D+01
 ****
     38 0
 S   3 1.00       0.000000000000
      0.3386500000D+02  0.2549381454D-01
      0.5094790000D+01  0.1903731086D+00
      0.1158790000D+01  0.8521614860D+00
 S   1 1.00       0.000000000000
      0.3258400000D+00  0.1000000000D+01
 S   1 1.00       0.000000000000
      0.1027410000D+00  0.1000000000D+01
 ****
     39 0
 S   3 1.00       0.000000000000
      0.3386500000D+02  0.2549381454D-01
      0.5094790000D+01  0.1903731086D+00
      0.1158790000D+01  0.8521614860D+00
 S   1 1.00       0.000000000000
      0.3258400000D+00  0.1000000000D+01
 S   1 1.00       0.000000000000
      0.1027410000D+00  0.1000000000D+01
 ****
     40 0
 S   3 1.00       0.000000000000
      0.3386500000D+02  0.2549381454D-01
      0.5094790000D+01  0.1903731086D+00
      0.1158790000D+01  0.8521614860D+00
 S   1 1.00       0.000000000000
      0.3258400000D+00  0.1000000000D+01
 S   1 1.00       0.000000000000
      0.1027410000D+00  0.1000000000D+01
 ****

   610 basis functions,   998 primitive gaussians,   644 cartesian basis functions
    95 alpha electrons       95 beta electrons
       nuclear repulsion energy      2750.7847334500 Hartrees.
 NAtoms=   40 NActive=   40 NUniq=   40 SFac= 1.00D+00 NAtFMM=   60 NAOKFM=F Big=F
 Integral buffers will be    131072 words long.
 Regular integral format.
 Two-electron integral symmetry is turned off.
 ------------------------------------------------------------------------------
 Polarizable Continuum Model (PCM)
 =================================
 Model                : PCM.
 Atomic radii         : UFF (Universal Force Field).
 Polarization charges : Total charges.
 Charge compensation  : None.
 Solution method      : On-the-fly selection.
 Cavity type          : Scaled VdW (van der Waals Surface) (Alpha=1.100).
 Cavity algorithm     : GePol (No added spheres)
                        Default sphere list used, NSphG=   40.
                        Lebedev-Laikov grids with approx.  5.0 points / Ang**2.
                        Smoothing algorithm: York/Karplus (Gamma=1.0000).
                        Polarization charges: spherical gaussians, with
                                              point-specific exponents (IZeta= 3).
                        Self-potential: point-specific (ISelfS= 7).
                        Self-field    : sphere-specific E.n sum rule (ISelfD= 2).
 Solvent              : Acetonitrile, Eps=  35.688000 Eps(inf)=   1.806874
 ------------------------------------------------------------------------------
 One-electron integrals computed using PRISM.
 NBasis=   610 RedAO= T EigKep=  1.44D-06  NBF=   610
 NBsUse=   608 1.00D-06 EigRej=  3.74D-07 NBFU=   608
 Initial guess from the checkpoint file:  "FeCp2CoCp2_C1_plus1_S0_B3PW91_6311plusGd_MeCN_TD_5050.chk"
 B after Tr=     0.000000    0.000000    0.000000
         Rot=    1.000000    0.000000    0.000000    0.000000 Ang=   0.00 deg.
 Requested convergence on RMS density matrix=1.00D-08 within 128 cycles.
 Requested convergence on MAX density matrix=1.00D-06.
 Requested convergence on             energy=1.00D-06.
 No special actions if energy rises.
 Inv3:  Mode=1 IEnd=    24026700.
 Iteration    1 A*A^-1 deviation from unit magnitude is 5.55D-15 for   2800.
 Iteration    1 A*A^-1 deviation from orthogonality  is 1.98D-15 for   2782   2105.
 Iteration    1 A^-1*A deviation from unit magnitude is 5.66D-15 for   2800.
 Iteration    1 A^-1*A deviation from orthogonality  is 1.72D-15 for   2818   2806.
 Error on total polarization charges =  0.01337
 SCF Done:  E(RB3PW91) =  -3419.12210191     A.U. after    3 cycles
            NFock=  3  Conv=0.33D-08     -V/T= 2.0017
 DoSCS=F DFT=T ScalE2(SS,OS)=  1.000000  1.000000
 ExpMin= 1.26D-02 ExpMax= 2.71D+05 ExpMxC= 9.06D+03 IAcc=3 IRadAn=         5 AccDes= 0.00D+00
 HarFok:  IExCor=  205 AccDes= 0.00D+00 IRadAn=         5 IDoV=-2 UseB2=F ITyADJ=14
 ICtDFT= 12500011 ScaDFX=  1.000000  1.000000  1.000000  1.000000
 GSVD:  LWork=       -1748 too small for GESVD, short by        7790 words or        7790 for optimal perf.
 Range of M.O.s used for correlation:    39   608
 NBasis=   610 NAE=    95 NBE=    95 NFC=    38 NFV=     0
 NROrb=    570 NOA=    57 NOB=    57 NVA=   513 NVB=   513

 **** Warning!!: The largest alpha MO coefficient is  0.14301511D+03

 NEqPCM:  Using non-equilibrium solvation (IEInf=1, Eps=  35.6880, EpsInf=   1.8069)
 Inv3:  Mode=1 IEnd=    24026700.
 Iteration    1 A*A^-1 deviation from unit magnitude is 5.55D-15 for   2800.
 Iteration    1 A*A^-1 deviation from orthogonality  is 2.13D-15 for   2807   2058.
 Iteration    1 A^-1*A deviation from unit magnitude is 5.77D-15 for   2800.
 Iteration    1 A^-1*A deviation from orthogonality  is 2.16D-15 for   1513   1243.
  1200 initial guesses have been made.
 Convergence on wavefunction:    0.001000000000000
 Iteration     1 Dimension  1200 NMult     0 NNew   1200
 New state      1 was old state     26
 New state      2 was old state     28
 New state      3 was old state     36
 New state      4 was old state     34
 New state      5 was old state     46
 New state      6 was old state     40
 New state      7 was old state     58
 New state      8 was old state     44
 New state      9 was old state      3
 New state     10 was old state     38
 New state     11 was old state      1
 New state     12 was old state     62
 New state     13 was old state      2
 New state     14 was old state      5
 New state     15 was old state     35
 New state     16 was old state      6
 New state     17 was old state      4
 New state     18 was old state     33
 New state     19 was old state      7
 New state     20 was old state      8
 New state     21 was old state     39
 New state     22 was old state     37
 New state     23 was old state     43
 New state     24 was old state     78
 New state     25 was old state     61
 New state     26 was old state     76
 New state     27 was old state     14
 New state     28 was old state     75
 New state     29 was old state     77
 New state     30 was old state     16
 New state     31 was old state      9
 New state     32 was old state     10
 New state     33 was old state     11
 New state     34 was old state     12
 New state     35 was old state     27
 New state     36 was old state     15
 New state     37 was old state    110
 New state     38 was old state     57
 New state     39 was old state     13
 New state     40 was old state     45
 New state     41 was old state     47
 New state     42 was old state     18
 New state     43 was old state     48
 New state     44 was old state     17
 New state     45 was old state     42
 New state     46 was old state     60
 New state     47 was old state     22
 New state     48 was old state     19
 New state     49 was old state     20
 New state     50 was old state    100
 New state     51 was old state     50
 New state     52 was old state     41
 New state     53 was old state     21
 New state     54 was old state     30
 New state     55 was old state     24
 New state     56 was old state     54
 New state     57 was old state     29
 New state     58 was old state     23
 New state     59 was old state     64
 New state     60 was old state     53
 New state     61 was old state     63
 New state     62 was old state    172
 New state     63 was old state     31
 New state     64 was old state     32
 New state     65 was old state     49
 New state     66 was old state     74
 New state     67 was old state     59
 New state     68 was old state    106
 New state     69 was old state    142
 New state     70 was old state     99
 New state     71 was old state    108
 New state     72 was old state     80
 New state     73 was old state    130
 New state     74 was old state     52
 New state     75 was old state     79
 New state     76 was old state     66
 New state     77 was old state     51
 New state     78 was old state     70
 New state     79 was old state     94
 New state     80 was old state     56
 New state     81 was old state     73
 New state     82 was old state     55
 New state     83 was old state     88
 New state     84 was old state    116
 New state     85 was old state     87
 New state     86 was old state     93
 New state     87 was old state    105
 New state     88 was old state     69
 New state     89 was old state    140
 New state     90 was old state    115
 New state     91 was old state    141
 New state     92 was old state    164
 New state     93 was old state     71
 New state     94 was old state     65
 New state     95 was old state     68
 New state     96 was old state     67
 New state     97 was old state    158
 New state     98 was old state    122
 New state     99 was old state    126
 New state    100 was old state     72
 New state    101 was old state    139
 New state    102 was old state    107
 New state    103 was old state    157
 New state    104 was old state    174
 New state    105 was old state    129
 New state    106 was old state     82
 New state    107 was old state     81
 New state    108 was old state    173
 New state    109 was old state     85
 New state    110 was old state     86
 New state    111 was old state    119
 New state    112 was old state     84
 New state    113 was old state     83
 New state    114 was old state     92
 New state    115 was old state    102
 New state    116 was old state    171
 New state    117 was old state     91
 New state    118 was old state    101
 New state    119 was old state    176
 New state    120 was old state     98
 New state    121 was old state    103
 New state    122 was old state    104
 New state    123 was old state    166
 New state    124 was old state     90
 New state    125 was old state     97
 New state    126 was old state    163
 New state    127 was old state     89
 New state    129 was old state    156
 New state    130 was old state     96
 New state    131 was old state    147
 New state    132 was old state     95
 New state    133 was old state    121
 New state    134 was old state    112
 New state    135 was old state    111
 New state    136 was old state    162
 New state    137 was old state    114
 New state    138 was old state    113
 New state    139 was old state    192
 New state    140 was old state    127
 New state    141 was old state    120
 New state    142 was old state    149
 New state    143 was old state    124
 New state    144 was old state    118
 New state    145 was old state    188
 New state    146 was old state    117
 New state    147 was old state    123
 New state    148 was old state    191
 New state    149 was old state    146
 New state    150 was old state    125
 New state    151 was old state    132
 New state    152 was old state    131
 New state    153 was old state    187
 New state    154 was old state    134
 New state    155 was old state    133
 New state    156 was old state    136
 New state    157 was old state    135
 New state    158 was old state    198
 New state    159 was old state    196
 New state    160 was old state    138
 New state    161 was old state    137
 New state    162 was old state    276
 New state    163 was old state    280
 New state    164 was old state    155
 New state    165 was old state    161
 New state    166 was old state    392
 New state    167 was old state    150
 New state    168 was old state    279
 New state    169 was old state    154
 New state    170 was old state    220
 New state    171 was old state    153
 New state    172 was old state    160
 New state    173 was old state    143
 New state    174 was old state    145
 New state    175 was old state    216
 New state    176 was old state    210
 New state    177 was old state    275
 New state    178 was old state    159
 New state    179 was old state    148
 New state    180 was old state    167
 New state    181 was old state    168
 New state    182 was old state    175
 New state    183 was old state    211
 New state    184 was old state    238
 New state    185 was old state    178
 New state    186 was old state    177
 New state    187 was old state    391
 New state    188 was old state    396
 New state    189 was old state    144
 New state    190 was old state    180
 New state    191 was old state    179
 New state    192 was old state    215
 New state    193 was old state    182
 New state    194 was old state    181
 New state    195 was old state    406
 New state    196 was old state    256
 New state    197 was old state    169
 New state    198 was old state    184
 New state    199 was old state    183
 New state    200 was old state    186
 New state    201 was old state    185
 New state    202 was old state    342
 New state    203 was old state    255
 New state    204 was old state    202
 New state    205 was old state    190
 New state    206 was old state    189
 New state    207 was old state    195
 New state    208 was old state    244
 New state    209 was old state    170
 New state    210 was old state    252
 New state    211 was old state    197
 New state    212 was old state    201
 New state    213 was old state    354
 New state    214 was old state    428
 New state    215 was old state    243
 New state    216 was old state    360
 New state    217 was old state    432
 New state    218 was old state    200
 New state    219 was old state    206
 New state    220 was old state    395
 New state    221 was old state    199
 New state    222 was old state    458
 New state    223 was old state    194
 New state    224 was old state    193
 New state    225 was old state    205
 New state    226 was old state    258
 New state    227 was old state    212
 New state    228 was old state    204
 New state    229 was old state    203
 New state    230 was old state    209
 New state    231 was old state    213
 New state    232 was old state    231
 New state    233 was old state    232
 New state    234 was old state    218
 New state    235 was old state    217
 New state    236 was old state    257
 New state    237 was old state    207
 New state    238 was old state    208
 New state    239 was old state    222
 New state    240 was old state    224
 New state    241 was old state    214
 New state    242 was old state    221
 New state    243 was old state    223
 New state    244 was old state    254
 New state    245 was old state    219
 New state    246 was old state    332
 New state    248 was old state    251
 New state    249 was old state    237
 New state    250 was old state    230
 New state    251 was old state    248
 New state    252 was old state    228
 New state    253 was old state    226
 New state    254 was old state    408
 New state    255 was old state    229
 New state    256 was old state    227
 New state    257 was old state    225
 New state    258 was old state    512
 New state    259 was old state    236
 New state    260 was old state    233
 New state    261 was old state    234
 New state    262 was old state    448
 New state    263 was old state    235
 New state    264 was old state    246
 New state    265 was old state    239
 New state    266 was old state    240
 New state    267 was old state    245
 New state    268 was old state    259
 New state    269 was old state    296
 New state    270 was old state    446
 New state    271 was old state    329
 New state    272 was old state    304
 New state    273 was old state    331
 New state    274 was old state    309
 New state    275 was old state    311
 New state    276 was old state    290
 New state    277 was old state    250
 New state    278 was old state    249
 New state    279 was old state    303
 New state    280 was old state    289
 New state    281 was old state    270
 New state    282 was old state    265
 New state    283 was old state    242
 New state    284 was old state    241
 New state    285 was old state    266
 New state    286 was old state    330
 New state    287 was old state    262
 New state    288 was old state    261
 New state    289 was old state    274
 New state    290 was old state    414
 New state    291 was old state    260
 New state    292 was old state    269
 New state    293 was old state    272
 New state    294 was old state    282
 New state    295 was old state    271
 New state    296 was old state    314
 New state    297 was old state    281
 New state    298 was old state    310
 New state    299 was old state    253
 New state    300 was old state    429
 New state    301 was old state    312
 New state    302 was old state    295
 New state    303 was old state    268
 New state    304 was old state    294
 New state    305 was old state    293
 New state    306 was old state    267
 New state    307 was old state    273
 New state    308 was old state    492
 New state    309 was old state    445
 New state    310 was old state    278
 New state    311 was old state    277
 New state    312 was old state    586
 New state    313 was old state    284
 New state    314 was old state    263
 New state    315 was old state    283
 New state    316 was old state    264
 New state    317 was old state    286
 New state    318 was old state    438
 New state    319 was old state    447
 New state    320 was old state    317
 New state    321 was old state    285
 New state    322 was old state    300
 New state    323 was old state    318
 New state    324 was old state    299
 New state    325 was old state    320
 New state    326 was old state    340
 New state    327 was old state    618
 New state    328 was old state    306
 New state    329 was old state    319
 New state    330 was old state    305
 New state    331 was old state    297
 New state    332 was old state    298
 New state    333 was old state    350
 New state    334 was old state    313
 New state    335 was old state    327
 New state    336 was old state    288
 New state    337 was old state    413
 New state    338 was old state    308
 New state    339 was old state    287
 New state    340 was old state    323
 New state    341 was old state    324
 New state    342 was old state    334
 New state    343 was old state    488
 New state    344 was old state    292
 New state    345 was old state    291
 New state    346 was old state    321
 New state    347 was old state    322
 New state    348 was old state    349
 New state    349 was old state    316
 New state    350 was old state    333
 New state    351 was old state    480
 New state    352 was old state    433
 New state    353 was old state    336
 New state    354 was old state    346
 New state    355 was old state    302
 New state    356 was old state    335
 New state    357 was old state    328
 New state    358 was old state    301
 New state    359 was old state    502
 New state    360 was old state    351
 New state    361 was old state    410
 New state    362 was old state    307
 New state    363 was old state    326
 New state    364 was old state    491
 New state    365 was old state    325
 New state    366 was old state    526
 New state    367 was old state    345
 New state    368 was old state    344
 New state    369 was old state    339
 New state    370 was old state    404
 New state    371 was old state    353
 New state    372 was old state    348
 New state    373 was old state    422
 New state    374 was old state    538
 New state    375 was old state    343
 New state    376 was old state    403
 New state    377 was old state    479
 New state    378 was old state    347
 New state    379 was old state    358
 New state    380 was old state    338
 New state    381 was old state    359
 New state    382 was old state    352
 New state    383 was old state    518
 New state    384 was old state    341
 New state    385 was old state    501
 New state    386 was old state    377
 New state    387 was old state    372
 New state    388 was old state    356
 New state    389 was old state    337
 New state    390 was old state    371
 New state    391 was old state    376
 New state    392 was old state    365
 New state    393 was old state    355
 New state    394 was old state    361
 New state    395 was old state    362
 New state    396 was old state    558
 New state    397 was old state    525
 New state    398 was old state    363
 New state    399 was old state    364
 New state    400 was old state    560
 New state    401 was old state    546
 New state    402 was old state    407
 New state    403 was old state    517
 New state    404 was old state    375
 New state    405 was old state    537
 New state    406 was old state    382
 New state    407 was old state    366
 New state    408 was old state    384
 New state    409 was old state    426
 New state    410 was old state    381
 New state    411 was old state    378
 New state    412 was old state    383
 New state    413 was old state    357
 New state    414 was old state    394
 New state    415 was old state    369
 New state    416 was old state    370
 New state    417 was old state    421
 New state    418 was old state    617
 New state    419 was old state    522
 New state    420 was old state    545
 New state    421 was old state    388
 New state    422 was old state    430
 New state    423 was old state    387
 New state    424 was old state    461
 New state    425 was old state    418
 New state    426 was old state    386
 New state    427 was old state    412
 New state    428 was old state    385
 New state    429 was old state    398
 New state    430 was old state    393
 New state    431 was old state    389
 New state    432 was old state    373
 New state    433 was old state    368
 New state    434 was old state    374
 New state    435 was old state    367
 New state    436 was old state    417
 New state    437 was old state    390
 New state    438 was old state    425
 New state    439 was old state    467
 New state    440 was old state    397
 New state    441 was old state    476
 New state    442 was old state    402
 New state    443 was old state    399
 New state    444 was old state    400
 New state    445 was old state    401
 New state    446 was old state    379
 New state    447 was old state    690
 New state    448 was old state    380
 New state    449 was old state    416
 New state    450 was old state    475
 New state    451 was old state    420
 New state    452 was old state    487
 New state    453 was old state    415
 New state    454 was old state    424
 New state    455 was old state    534
 New state    456 was old state    423
 New state    457 was old state    419
 New state    458 was old state    411
 New state    459 was old state    436
 New state    460 was old state    507
 New state    461 was old state    620
 New state    462 was old state    628
 New state    463 was old state    689
 New state    464 was old state    521
 New state    465 was old state    580
 New state    466 was old state    435
 New state    467 was old state    442
 New state    469 was old state    431
 New state    470 was old state    441
 New state    471 was old state    427
 New state    472 was old state    454
 New state    473 was old state    444
 New state    474 was old state    533
 New state    475 was old state    450
 New state    476 was old state    606
 New state    477 was old state    443
 New state    478 was old state    449
 New state    479 was old state    638
 New state    480 was old state    452
 New state    481 was old state    459
 New state    482 was old state    508
 New state    483 was old state    440
 New state    484 was old state    439
 New state    485 was old state    632
 New state    486 was old state    553
 New state    487 was old state    457
 New state    488 was old state    500
 New state    489 was old state    451
 New state    490 was old state    464
 New state    491 was old state    453
 New state    492 was old state    774
 New state    493 was old state    472
 New state    494 was old state    656
 New state    495 was old state    455
 New state    496 was old state    482
 New state    497 was old state    470
 New state    498 was old state    499
 New state    499 was old state    483
 New state    500 was old state    460
 New state    501 was old state    481
 New state    502 was old state    484
 New state    503 was old state    405
 New state    504 was old state    495
 New state    505 was old state    655
 New state    506 was old state    496
 New state    507 was old state    514
 New state    508 was old state    473
 New state    509 was old state    498
 New state    510 was old state    528
 New state    511 was old state    637
 New state    512 was old state    469
 New state    513 was old state    506
 New state    514 was old state    466
 New state    515 was old state    465
 New state    516 was old state    532
 New state    517 was old state    513
 New state    518 was old state    732
 New state    519 was old state    493
 New state    520 was old state    494
 New state    521 was old state    531
 New state    522 was old state    497
 New state    523 was old state    520
 New state    524 was old state    519
 New state    525 was old state    672
 New state    526 was old state    524
 New state    527 was old state    456
 New state    528 was old state    523
 New state    529 was old state    527
 New state    530 was old state    516
 New state    531 was old state    505
 New state    532 was old state    486
 New state    533 was old state    615
 New state    534 was old state    474
 New state    535 was old state    515
 New state    536 was old state    846
 New state    537 was old state    503
 New state    538 was old state    504
 New state    539 was old state    584
 New state    540 was old state    577
 New state    541 was old state    463
 New state    542 was old state    511
 New state    543 was old state    744
 New state    544 was old state    485
 New state    545 was old state    536
 New state    546 was old state    728
 New state    547 was old state    535
 New state    548 was old state    773
 New state    549 was old state    490
 New state    550 was old state    489
 New state    551 was old state    598
 New state    552 was old state    583
 New state    553 was old state    510
 New state    554 was old state    743
 New state    555 was old state    478
 New state    556 was old state    509
 New state    557 was old state    477
 New state    558 was old state    684
 New state    560 was old state    552
 New state    561 was old state    554
 New state    562 was old state    541
 New state    563 was old state    811
 No map to state    564
 New state    565 was old state    557
 New state    566 was old state    597
 New state    567 was old state    530
 New state    568 was old state    529
 New state    569 was old state    549
 New state    570 was old state    808
 New state    571 was old state    650
 New state    572 was old state    683
 New state    573 was old state    542
 New state    574 was old state    539
 New state    575 was old state    758
 New state    576 was old state    807
 New state    577 was old state    604
 New state    578 was old state    671
 New state    579 was old state    548
 New state    580 was old state    547
 New state    581 was old state    605
 New state    582 was old state    562
 New state    583 was old state    556
 New state    584 was old state    757
 New state    585 was old state    564
 New state    586 was old state    550
 New state    587 was old state    590
 New state    588 was old state    814
 New state    589 was old state    561
 New state    590 was old state    815
 New state    591 was old state    563
 New state    592 was old state    555
 New state    593 was old state    576
 New state    594 was old state    612
 New state    595 was old state    760
 New state    596 was old state    543
 New state    597 was old state    566
 New state    598 was old state    540
 New state    599 was old state    565
 New state    600 was old state    551
 Vector 287 SDiff=8.23D+00 TDiff=1.60D+01 assumed to be singlet.
 Vector 289 SDiff=2.32D+01 TDiff=8.14D-01 assumed to be triplet.
 Vector 290 SDiff=7.64D+01 TDiff=1.39D+01 assumed to be triplet.
 Vector 291 SDiff=3.51D-01 TDiff=5.53D+01 assumed to be singlet.
 Vector 293 SDiff=5.16D+02 TDiff=7.64D+01 assumed to be triplet.
 Vector 294 SDiff=1.07D+00 TDiff=3.25D+01 assumed to be singlet.
 Vector 296 SDiff=3.80D+00 TDiff=1.54D+01 assumed to be singlet.
 Vector 298 SDiff=3.62D+01 TDiff=1.07D-01 assumed to be triplet.
 Vector 587 SDiff=8.26D+00 TDiff=1.60D+01 assumed to be singlet.
 Vector 589 SDiff=2.24D+01 TDiff=7.59D-01 assumed to be triplet.
 Vector 590 SDiff=6.54D+01 TDiff=9.08D+00 assumed to be triplet.
 Vector 591 SDiff=3.47D-01 TDiff=4.88D+01 assumed to be singlet.
 Vector 593 SDiff=3.56D+02 TDiff=8.12D+01 assumed to be triplet.
 Vector 594 SDiff=1.08D+00 TDiff=3.23D+01 assumed to be singlet.
 Vector 596 SDiff=3.69D+00 TDiff=1.54D+01 assumed to be singlet.
 Vector 598 SDiff=3.50D+01 TDiff=8.06D-02 assumed to be triplet.
 Iteration     2 Dimension  1800 NMult  1200 NNew    600
 New state      9 was old state     10
 New state     10 was old state      9
 New state     11 was old state     12
 New state     12 was old state     11
 New state     14 was old state     15
 New state     15 was old state     14
 New state     17 was old state     18
 New state     18 was old state     17
 New state     20 was old state     24
 New state     21 was old state     20
 New state     22 was old state     21
 New state     23 was old state     26
 New state     24 was old state     22
 New state     25 was old state     23
 New state     26 was old state     25
 New state     35 was old state     37
 New state     36 was old state     35
 New state     37 was old state     36
 New state     42 was old state     43
 New state     43 was old state     42
 New state     44 was old state     46
 New state     46 was old state     47
 New state     47 was old state     44
 New state     49 was old state     50
 New state     50 was old state     49
 New state     55 was old state     56
 New state     56 was old state     55
 New state     59 was old state     62
 New state     60 was old state     59
 New state     61 was old state     60
 New state     62 was old state     61
 New state     65 was old state     66
 New state     66 was old state     67
 New state     67 was old state     65
 New state     68 was old state     69
 New state     69 was old state     68
 New state     70 was old state     71
 New state     71 was old state     70
 New state     75 was old state     81
 New state     76 was old state     78
 New state     77 was old state     75
 New state     78 was old state     79
 New state     79 was old state     76
 New state     80 was old state     77
 New state     81 was old state     80
 New state     82 was old state     83
 New state     83 was old state     82
 New state     85 was old state     87
 New state     86 was old state     85
 New state     87 was old state     86
 New state     92 was old state     93
 New state     93 was old state     92
 New state     95 was old state     98
 New state     96 was old state     95
 New state     97 was old state    102
 New state     98 was old state     96
 New state     99 was old state     97
 New state    100 was old state     99
 New state    102 was old state    100
 New state    103 was old state    116
 New state    104 was old state    103
 New state    105 was old state    104
 New state    106 was old state    105
 New state    107 was old state    106
 New state    108 was old state    107
 New state    109 was old state    108
 New state    110 was old state    109
 New state    111 was old state    119
 New state    112 was old state    110
 New state    113 was old state    111
 New state    114 was old state    112
 New state    115 was old state    113
 New state    116 was old state    115
 New state    117 was old state    114
 New state    118 was old state    117
 New state    119 was old state    118
 New state    120 was old state    128
 New state    121 was old state    125
 New state    122 was old state    123
 New state    123 was old state    120
 New state    125 was old state    121
 New state    126 was old state    122
 New state    127 was old state    126
 New state    128 was old state    129
 New state    129 was old state    127
 New state    130 was old state    133
 New state    132 was old state    130
 New state    133 was old state    132
 New state    134 was old state    139
 New state    135 was old state    136
 New state    136 was old state    134
 New state    137 was old state    148
 New state    138 was old state    135
 New state    139 was old state    138
 New state    140 was old state    137
 New state    141 was old state    145
 New state    142 was old state    140
 New state    143 was old state    141
 New state    144 was old state    142
 New state    145 was old state    143
 New state    146 was old state    144
 New state    147 was old state    146
 New state    148 was old state    147
 New state    149 was old state    158
 New state    150 was old state    149
 New state    151 was old state    150
 New state    152 was old state    153
 New state    153 was old state    159
 New state    154 was old state    151
 New state    155 was old state    152
 New state    156 was old state    154
 New state    157 was old state    155
 New state    158 was old state    156
 New state    159 was old state    157
 New state    160 was old state    163
 New state    161 was old state    164
 New state    163 was old state    160
 New state    164 was old state    161
 New state    165 was old state    166
 New state    166 was old state    165
 New state    167 was old state    176
 New state    168 was old state    167
 New state    169 was old state    174
 New state    170 was old state    168
 New state    171 was old state    169
 New state    172 was old state    171
 New state    173 was old state    170
 New state    174 was old state    187
 New state    175 was old state    172
 New state    176 was old state    173
 New state    177 was old state    188
 New state    178 was old state    175
 New state    179 was old state    177
 New state    181 was old state    184
 New state    182 was old state    179
 New state    183 was old state    178
 New state    184 was old state    181
 New state    185 was old state    186
 New state    186 was old state    182
 New state    187 was old state    195
 New state    188 was old state    183
 New state    189 was old state    202
 New state    190 was old state    185
 New state    191 was old state    189
 New state    192 was old state    204
 New state    193 was old state    192
 New state    194 was old state    210
 New state    195 was old state    213
 New state    196 was old state    191
 New state    197 was old state    190
 New state    198 was old state    207
 New state    199 was old state    193
 New state    200 was old state    194
 New state    201 was old state    196
 New state    202 was old state    197
 New state    203 was old state    198
 New state    204 was old state    199
 New state    205 was old state    216
 New state    206 was old state    203
 New state    207 was old state    200
 New state    208 was old state    201
 New state    209 was old state    222
 New state    210 was old state    217
 New state    212 was old state    214
 New state    213 was old state    208
 New state    214 was old state    212
 New state    215 was old state    205
 New state    216 was old state    206
 New state    217 was old state    209
 New state    218 was old state    215
 New state    219 was old state    233
 New state    221 was old state    249
 New state    222 was old state    218
 New state    223 was old state    219
 New state    224 was old state    221
 New state    225 was old state    223
 New state    226 was old state    225
 New state    227 was old state    226
 New state    228 was old state    224
 New state    229 was old state    227
 New state    230 was old state    231
 New state    231 was old state    228
 New state    232 was old state    229
 New state    233 was old state    246
 New state    234 was old state    230
 New state    235 was old state    232
 New state    236 was old state    234
 New state    237 was old state    236
 New state    238 was old state    239
 New state    239 was old state    235
 New state    240 was old state    237
 New state    241 was old state    238
 New state    242 was old state    251
 New state    243 was old state    242
 New state    244 was old state    241
 New state    245 was old state    244
 New state    246 was old state    243
 New state    247 was old state    250
 New state    248 was old state    254
 New state    249 was old state    245
 New state    250 was old state    247
 New state    251 was old state    248
 New state    252 was old state    258
 New state    253 was old state    252
 New state    254 was old state    255
 New state    255 was old state    253
 New state    256 was old state    261
 New state    257 was old state    262
 New state    258 was old state    256
 New state    259 was old state    260
 New state    260 was old state    257
 New state    261 was old state    269
 New state    262 was old state    259
 New state    263 was old state    264
 New state    264 was old state    266
 New state    265 was old state    270
 New state    266 was old state    263
 New state    267 was old state    265
 No map to state    268
 New state    269 was old state    267
 New state    270 was old state    268
 New state    272 was old state    273
 New state    273 was old state    272
 New state    274 was old state    275
 New state    275 was old state    274
 New state    276 was old state    277
 New state    277 was old state    282
 New state    278 was old state    276
 New state    279 was old state    278
 New state    280 was old state    279
 New state    281 was old state    285
 New state    282 was old state    286
 New state    283 was old state    280
 New state    284 was old state    281
 New state    285 was old state    287
 New state    286 was old state    284
 New state    287 was old state    288
 New state    288 was old state    292
 New state    289 was old state    302
 New state    290 was old state    295
 New state    291 was old state    300
 New state    292 was old state    297
 New state    293 was old state    299
 New state    294 was old state    305
 New state    295 was old state    306
 New state    296 was old state    309
 New state    297 was old state    307
 New state    298 was old state    311
 New state    299 was old state    314
 New state    300 was old state    315
 Iteration     3 Dimension  2400 NMult  1800 NNew    600
 New state     34 was old state     35
 New state     35 was old state     34
 New state    168 was old state    169
 New state    169 was old state    168
 New state    176 was old state    177
 New state    177 was old state    176
 New state    180 was old state    181
 New state    181 was old state    180
 New state    204 was old state    205
 New state    205 was old state    204
 New state    211 was old state    212
 New state    212 was old state    211
 New state    218 was old state    219
 New state    219 was old state    218
 New state    264 was old state    265
 New state    265 was old state    264
 Iteration     4 Dimension  2902 NMult  2400 NNew    502
 New state    208 was old state    209
 New state    209 was old state    208
 Iteration     5 Dimension  3016 NMult  2902 NNew    114
 Iteration     6 Dimension  3024 NMult  3016 NNew      8
 ***********************************************************************
 Excited states from <AA,BB:AA,BB> singles matrix:
 ***********************************************************************
 
 Ground to excited state transition densities written to RWF  633
 Ground to excited state transition electric dipole moments (Au):
       state          X           Y           Z        Dip. S.      Osc.
         1        -0.0000      0.0000     -0.0000      0.0000      0.0000
         2        -0.0000     -0.0000     -0.0000      0.0000      0.0000
         3        -0.0000      0.0000      0.0000      0.0000      0.0000
         4        -0.0000      0.0000      0.0000      0.0000      0.0000
         5         0.0000      0.0000     -0.0000      0.0000      0.0000
         6         0.0000      0.0000     -0.0000      0.0000      0.0000
         7         0.0000      0.0000     -0.0000      0.0000      0.0000
         8        -0.0000     -0.0000      0.0000      0.0000      0.0000
         9        -0.0000     -0.0000      0.0000      0.0000      0.0000
        10         0.0004     -0.0095      0.0582      0.0035      0.0002
        11        -0.0000     -0.0000      0.0000      0.0000      0.0000
        12        -0.0247     -0.6841     -0.0010      0.4686      0.0263
        13         0.0000      0.0000     -0.0000      0.0000      0.0000
        14        -0.0273     -0.3985     -0.0008      0.1596      0.0101
        15         0.0016      0.0107     -0.0429      0.0020      0.0001
        16         0.0000      0.0000     -0.0000      0.0000      0.0000
        17         0.0018      0.0184     -0.0331      0.0014      0.0001
        18         0.0000      0.0000     -0.0000      0.0000      0.0000
        19        -0.0378     -0.4420     -0.0015      0.1968      0.0131
        20        -0.0000     -0.0000      0.0000      0.0000      0.0000
        21        -0.0000     -0.0000      0.0000      0.0000      0.0000
        22        -0.0069      0.0514     -0.0006      0.0027      0.0002
        23        -0.0000     -0.0000      0.0000      0.0000      0.0000
        24         0.0024      0.0203     -0.0177      0.0007      0.0001
        25        -0.0566     -0.4416     -0.0016      0.1982      0.0138
        26        -0.0016     -0.0162      0.0296      0.0011      0.0001
        27        -0.0000     -0.0000      0.0000      0.0000      0.0000
        28        -0.0085     -0.3188     -0.0012      0.1017      0.0077
        29         0.0002      0.0034      0.0100      0.0001      0.0000
        30         0.0000      0.0000     -0.0000      0.0000      0.0000
        31        -0.0599     -0.4741     -0.0016      0.2283      0.0185
        32        -0.0000     -0.0000      0.0000      0.0000      0.0000
        33         0.0020     -0.0001     -0.0288      0.0008      0.0001
        34         0.0000      0.0000      0.0000      0.0000      0.0000
        35        -0.0000     -0.0000      0.0000      0.0000      0.0000
        36        -0.0011     -0.0044     -0.0021      0.0000      0.0000
        37        -0.0009     -0.0201     -0.0213      0.0009      0.0001
        38        -0.0346     -0.3427     -0.0003      0.1187      0.0106
        39        -0.1577     -1.4001     -0.0052      1.9851      0.1796
        40         0.0014      0.0167      0.0089      0.0004      0.0000
        41        -0.0342     -0.3382     -0.0003      0.1156      0.0110
        42        -0.0000      0.0000      0.0000      0.0000      0.0000
        43         0.0000      0.0000     -0.0000      0.0000      0.0000
        44        -0.0000     -0.0000      0.0000      0.0000      0.0000
        45        -0.0000      0.0000     -0.0000      0.0000      0.0000
        46         0.0000      0.0000      0.0000      0.0000      0.0000
        47         0.0012      0.0153      0.0515      0.0029      0.0003
        48         0.0531      0.3401      0.0017      0.1185      0.0121
        49        -0.0000     -0.0000     -0.0000      0.0000      0.0000
        50        -0.0000      0.0000     -0.0000      0.0000      0.0000
        51        -0.0000     -0.0000      0.0000      0.0000      0.0000
        52        -0.0012      0.0008     -0.0215      0.0005      0.0000
        53        -0.0680     -0.1408      0.0026      0.0245      0.0026
        54         0.0000      0.0000      0.0000      0.0000      0.0000
        55        -0.0000      0.0000      0.0000      0.0000      0.0000
        56         0.0000     -0.0000      0.0000      0.0000      0.0000
        57        -0.0002      0.0104      0.0418      0.0019      0.0002
        58         0.0036      0.0094     -0.0469      0.0023      0.0003
        59        -0.0000     -0.0000     -0.0000      0.0000      0.0000
        60         0.0000     -0.0000      0.0000      0.0000      0.0000
        61        -0.0011      0.0072     -0.1360      0.0186      0.0021
        62        -0.0006      0.0078     -0.0031      0.0001      0.0000
        63         0.1626      0.6899      0.0051      0.5024      0.0579
        64        -0.0000     -0.0000     -0.0000      0.0000      0.0000
        65        -0.0000     -0.0000     -0.0000      0.0000      0.0000
        66         0.2139      0.7626      0.0065      0.6273      0.0728
        67         0.0581      0.8981      0.0013      0.8100      0.0946
        68        -0.0000     -0.0000      0.0000      0.0000      0.0000
        69         0.0000      0.0000      0.0000      0.0000      0.0000
        70        -0.0000     -0.0000     -0.0000      0.0000      0.0000
        71        -0.0014     -0.0081     -0.0174      0.0004      0.0000
        72         0.0000      0.0000     -0.0000      0.0000      0.0000
        73         0.0000      0.0000      0.0000      0.0000      0.0000
        74         0.0000      0.0000     -0.0000      0.0000      0.0000
        75         0.4712      1.5187      0.0081      2.5287      0.3196
        76        -0.0000     -0.0000      0.0000      0.0000      0.0000
        77        -0.0127     -0.0366      0.0342      0.0027      0.0003
        78        -0.0000     -0.0000      0.0000      0.0000      0.0000
        79         0.0000     -0.0000     -0.0000      0.0000      0.0000
        80         0.0248      0.0740      0.0014      0.0061      0.0008
        81         0.0000      0.0000     -0.0000      0.0000      0.0000
        82        -0.0000     -0.0000     -0.0000      0.0000      0.0000
        83        -0.0057     -0.0074      0.0063      0.0001      0.0000
        84         0.0000      0.0000      0.0000      0.0000      0.0000
        85        -0.2982     -0.1896     -0.0117      0.1250      0.0161
        86         0.0029      0.0077     -0.0665      0.0045      0.0006
        87         0.0256      0.0856      0.0017      0.0080      0.0010
        88         0.0014      0.0071     -0.1732      0.0301      0.0040
        89         0.0000     -0.0000     -0.0000      0.0000      0.0000
        90        -0.0019      0.0043      0.0698      0.0049      0.0007
        91         0.0048      0.0069      0.0839      0.0071      0.0009
        92         0.0172     -0.1766      0.0031      0.0315      0.0043
        93        -0.0000     -0.0000     -0.0000      0.0000      0.0000
        94         0.0235     -0.0012      0.0011      0.0006      0.0001
        95        -0.0000     -0.0000     -0.0000      0.0000      0.0000
        96         0.0000      0.0000      0.0000      0.0000      0.0000
        97        -1.0850     -1.6009     -0.0163      3.7403      0.5111
        98         0.0331      0.0449      0.0023      0.0031      0.0004
        99         0.0000      0.0000     -0.0000      0.0000      0.0000
       100        -0.0000      0.0000     -0.0000      0.0000      0.0000
       101        -0.0104      0.0048     -0.0402      0.0018      0.0002
       102         0.0000     -0.0000      0.0000      0.0000      0.0000
       103         0.4070     -0.3724      0.0240      0.3049      0.0424
       104         0.0102      0.0181      0.0120      0.0006      0.0001
       105         0.0000     -0.0000      0.0000      0.0000      0.0000
       106         0.3153      0.4685     -0.0093      0.3189      0.0450
       107        -0.0000     -0.0000      0.0000      0.0000      0.0000
       108        -0.0702     -0.2115     -0.0050      0.0497      0.0071
       109        -0.0008      0.0026     -0.1142      0.0130      0.0019
       110         0.1016      0.0082     -0.0088      0.0105      0.0015
       111         0.0000     -0.0000     -0.0000      0.0000      0.0000
       112         0.0000     -0.0000      0.0000      0.0000      0.0000
       113        -0.0853      0.0247      0.0058      0.0079      0.0011
       114        -0.0000      0.0000      0.0000      0.0000      0.0000
       115         0.0008      0.0049      0.0428      0.0019      0.0003
       116        -0.0000      0.0000     -0.0000      0.0000      0.0000
       117        -0.0000      0.0000      0.0000      0.0000      0.0000
       118         0.0080     -0.0216      0.0148      0.0007      0.0001
       119         0.0174     -0.0233      0.0864      0.0083      0.0012
       120        -0.0000      0.0000     -0.0000      0.0000      0.0000
       121         0.2794     -0.5463      0.0036      0.3765      0.0548
       122         0.0000     -0.0000      0.0000      0.0000      0.0000
       123         0.0000     -0.0000      0.0000      0.0000      0.0000
       124         0.0000     -0.0000      0.0000      0.0000      0.0000
       125         0.0478     -0.1456     -0.0008      0.0235      0.0034
       126         0.0000     -0.0000      0.0000      0.0000      0.0000
       127         0.0353     -0.1581      0.0049      0.0263      0.0039
       128        -0.0000      0.0000      0.0000      0.0000      0.0000
       129         0.0436     -0.0460     -0.0561      0.0072      0.0011
       130        -0.5221      0.3689     -0.0050      0.4088      0.0603
       131        -0.0007      0.0008     -0.0156      0.0002      0.0000
       132         0.0000     -0.0000      0.0000      0.0000      0.0000
       133        -0.0922     -0.1030     -0.0004      0.0191      0.0028
       134         0.0000      0.0000     -0.0000      0.0000      0.0000
       135         0.0000     -0.0000      0.0000      0.0000      0.0000
       136        -0.0000      0.0000     -0.0000      0.0000      0.0000
       137         0.2427     -0.1911      0.0040      0.0954      0.0144
       138        -0.0969     -0.0276      0.0033      0.0102      0.0015
       139        -0.0071      0.0115     -0.0593      0.0037      0.0006
       140         0.0000      0.0000      0.0000      0.0000      0.0000
       141        -0.0000     -0.0000      0.0000      0.0000      0.0000
       142        -0.0027      0.0041      0.0152      0.0003      0.0000
       143        -0.0000     -0.0000      0.0000      0.0000      0.0000
       144        -0.0534      0.0163     -0.0004      0.0031      0.0005
       145        -0.0000     -0.0000     -0.0000      0.0000      0.0000
       146         0.0000     -0.0000     -0.0000      0.0000      0.0000
       147        -0.0126      0.1433      0.0056      0.0207      0.0032
       148        -0.0079      0.0126     -0.0414      0.0019      0.0003
       149         0.0000     -0.0000      0.0000      0.0000      0.0000
       150         0.0000     -0.0000      0.0000      0.0000      0.0000
       151         0.0572      0.0734     -0.0007      0.0087      0.0013
       152        -0.0017      0.0136     -0.0327      0.0013      0.0002
       153        -0.0000     -0.0000      0.0000      0.0000      0.0000
       154        -0.0000     -0.0000     -0.0000      0.0000      0.0000
       155        -0.0020     -0.0014      0.0128      0.0002      0.0000
       156         0.0000     -0.0000      0.0000      0.0000      0.0000
       157         0.1451      0.0620     -0.0004      0.0249      0.0039
       158         0.0000      0.0000     -0.0000      0.0000      0.0000
       159         0.1966      0.0959     -0.0054      0.0479      0.0075
       160        -0.0000      0.0000     -0.0000      0.0000      0.0000
       161        -0.0158     -0.0182     -0.2098      0.0446      0.0070
       162        -0.0000     -0.0000     -0.0000      0.0000      0.0000
       163        -0.0000     -0.0000     -0.0000      0.0000      0.0000
       164         0.0216      0.0283     -0.0246      0.0019      0.0003
       165         0.0000      0.0000      0.0000      0.0000      0.0000
       166        -0.0103     -0.0094     -0.0552      0.0032      0.0005
       167         0.0000      0.0000      0.0000      0.0000      0.0000
       168        -0.9881     -1.1979      0.0187      2.4115      0.3852
       169        -0.0000     -0.0000      0.0000      0.0000      0.0000
       170         0.2020      0.4090     -0.0010      0.2081      0.0333
       171         0.0000      0.0000      0.0000      0.0000      0.0000
       172        -0.0900     -0.1225      0.0285      0.0239      0.0038
       173         0.0000      0.0000      0.0000      0.0000      0.0000
       174        -0.0961     -0.0220      0.0071      0.0098      0.0016
       175         0.0000      0.0000     -0.0000      0.0000      0.0000
       176        -0.0000      0.0000     -0.0000      0.0000      0.0000
       177        -0.0424     -0.0737     -0.0003      0.0072      0.0012
       178         0.0000     -0.0000     -0.0000      0.0000      0.0000
       179         0.0096      0.0345     -0.0164      0.0016      0.0003
       180         0.0000      0.0000     -0.0000      0.0000      0.0000
       181        -0.1957     -0.1678      0.0063      0.0665      0.0107
       182         0.0000      0.0000      0.0000      0.0000      0.0000
       183         0.0161      0.0106     -0.1024      0.0109      0.0018
       184         0.0000      0.0000     -0.0000      0.0000      0.0000
       185        -0.3094     -0.2540     -0.0105      0.1603      0.0260
       186        -0.0650     -0.0670      0.0444      0.0107      0.0017
       187        -0.0000     -0.0000      0.0000      0.0000      0.0000
       188        -0.3016     -0.2024      0.0051      0.1320      0.0214
       189        -0.0000     -0.0000      0.0000      0.0000      0.0000
       190        -0.0000     -0.0000     -0.0000      0.0000      0.0000
       191        -0.0000     -0.0000      0.0000      0.0000      0.0000
       192        -0.0000     -0.0000      0.0000      0.0000      0.0000
       193         0.5159      0.4960     -0.0046      0.5122      0.0836
       194        -0.0000     -0.0000      0.0000      0.0000      0.0000
       195        -0.0000     -0.0000      0.0000      0.0000      0.0000
       196        -0.0009      0.0048     -0.1778      0.0316      0.0052
       197         0.0000      0.0000     -0.0000      0.0000      0.0000
       198         0.5914      0.2287     -0.0079      0.4021      0.0659
       199         0.0000      0.0000      0.0000      0.0000      0.0000
       200        -0.0167     -0.0161      0.0029      0.0005      0.0001
       201         0.0000      0.0000      0.0000      0.0000      0.0000
       202         0.0078      0.0078      0.0689      0.0049      0.0008
       203        -0.0000      0.0000      0.0000      0.0000      0.0000
       204         0.0000      0.0000      0.0000      0.0000      0.0000
       205         0.0418      0.0961      0.0001      0.0110      0.0018
       206         0.0057      0.0084      0.1720      0.0297      0.0049
       207        -0.0000     -0.0000      0.0000      0.0000      0.0000
       208         0.0000      0.0000     -0.0000      0.0000      0.0000
       209         0.0512      0.0820      0.0002      0.0093      0.0016
       210         0.0000     -0.0000      0.0000      0.0000      0.0000
       211        -0.0000      0.0000     -0.0000      0.0000      0.0000
       212        -0.0030     -0.0103      0.0438      0.0020      0.0003
       213        -0.0000      0.0000     -0.0000      0.0000      0.0000
       214         0.0190     -0.0833      0.0001      0.0073      0.0012
       215         0.0000     -0.0000      0.0000      0.0000      0.0000
       216        -0.0042     -0.0063      0.0152      0.0003      0.0000
       217         0.0000      0.0000     -0.0000      0.0000      0.0000
       218         0.0000      0.0000      0.0000      0.0000      0.0000
       219        -0.0045     -0.0106      0.1613      0.0262      0.0044
       220        -0.0016     -0.0059      0.0866      0.0075      0.0013
       221         0.0100      0.0171     -0.1783      0.0322      0.0054
       222        -0.0000     -0.0000      0.0000      0.0000      0.0000
       223         0.0000      0.0000     -0.0000      0.0000      0.0000
       224         0.0893      0.2804     -0.0074      0.0866      0.0147
       225         0.0000     -0.0000      0.0000      0.0000      0.0000
       226         0.1421     -0.0400     -0.0002      0.0218      0.0037
       227         0.0000      0.0000      0.0000      0.0000      0.0000
       228         0.0017     -0.0027     -0.0642      0.0041      0.0007
       229         0.0000      0.0000      0.0000      0.0000      0.0000
       230        -0.0016     -0.0016     -0.1527      0.0233      0.0040
       231         0.0000      0.0000     -0.0000      0.0000      0.0000
       232        -0.0362      0.0066      0.0015      0.0014      0.0002
       233        -0.0000     -0.0000     -0.0000      0.0000      0.0000
       234         0.1227      0.0763     -0.0022      0.0209      0.0036
       235         0.0927      0.1473     -0.0034      0.0303      0.0052
       236        -0.0000     -0.0000      0.0000      0.0000      0.0000
       237        -0.3262      0.2771     -0.0021      0.1832      0.0314
       238         0.0000      0.0000      0.0000      0.0000      0.0000
       239         0.0024      0.0018      0.0465      0.0022      0.0004
       240         0.1653      0.1175      0.0054      0.0412      0.0071
       241        -0.0000     -0.0000     -0.0000      0.0000      0.0000
       242        -0.0000     -0.0000     -0.0000      0.0000      0.0000
       243        -0.1122      0.3069     -0.0010      0.1068      0.0184
       244        -0.0000      0.0000     -0.0000      0.0000      0.0000
       245        -0.0000     -0.0000     -0.0000      0.0000      0.0000
       246         0.0056     -0.0077      0.0455      0.0022      0.0004
       247        -0.0000      0.0000     -0.0000      0.0000      0.0000
       248         0.0000     -0.0000     -0.0000      0.0000      0.0000
       249         0.1509     -0.0435     -0.0046      0.0247      0.0043
       250        -0.0047      0.0258      0.0320      0.0017      0.0003
       251         0.0013     -0.1961      0.0063      0.0385      0.0067
       252        -0.0000     -0.0000     -0.0000      0.0000      0.0000
       253        -0.0000     -0.0000     -0.0000      0.0000      0.0000
       254        -0.4004     -0.0737      0.0093      0.1658      0.0288
       255         0.0000      0.0000      0.0000      0.0000      0.0000
       256        -0.0000     -0.0000     -0.0000      0.0000      0.0000
       257        -0.0000     -0.0000     -0.0000      0.0000      0.0000
       258        -0.2981     -0.1637     -0.0352      0.1169      0.0203
       259         0.2941      0.1554     -0.0708      0.1157      0.0201
       260        -0.1610     -0.0877     -0.0946      0.0426      0.0074
       261         0.0000      0.0000      0.0000      0.0000      0.0000
       262        -0.0000     -0.0000     -0.0000      0.0000      0.0000
       263         0.0000     -0.0000     -0.0000      0.0000      0.0000
       264        -0.0000     -0.0000      0.0000      0.0000      0.0000
       265        -0.0000     -0.0000      0.0000      0.0000      0.0000
       266         0.0156      0.0318      0.0099      0.0014      0.0002
       267         0.0976      0.1041     -0.0030      0.0204      0.0036
       268        -0.0000      0.0000      0.0000      0.0000      0.0000
       269         0.0521      0.0060     -0.0484      0.0051      0.0009
       270         0.0387     -0.0133      0.0755      0.0074      0.0013
       271        -0.0283     -0.0195      0.0360      0.0025      0.0004
       272         0.0385      0.0318     -0.0193      0.0029      0.0005
       273        -0.0000     -0.0000      0.0000      0.0000      0.0000
       274        -0.3935     -0.3261     -0.0057      0.2613      0.0458
       275        -0.6419     -0.3979      0.0508      0.5729      0.1006
       276         0.0000     -0.0000     -0.0000      0.0000      0.0000
       277         0.2194      0.1220      0.0780      0.0691      0.0121
       278         0.0000      0.0000      0.0000      0.0000      0.0000
       279        -0.1483     -0.0986     -0.0184      0.0320      0.0057
       280         0.0383      0.0288     -0.0100      0.0024      0.0004
       281         0.0000      0.0000     -0.0000      0.0000      0.0000
       282        -0.0000     -0.0000      0.0000      0.0000      0.0000
       283         0.0013      0.0006      0.0492      0.0024      0.0004
       284        -0.0000     -0.0000      0.0000      0.0000      0.0000
       285         0.0000      0.0000     -0.0000      0.0000      0.0000
       286        -0.0003     -0.0069     -0.1351      0.0183      0.0033
       287        -0.0393      0.1022     -0.0067      0.0120      0.0021
       288        -0.3212     -0.0976      0.0113      0.1128      0.0201
       289        -0.1361     -0.2461     -0.0037      0.0791      0.0141
       290        -0.0140     -0.0209     -0.0149      0.0009      0.0002
       291        -0.0088      0.0297      0.0433      0.0028      0.0005
       292        -0.0013      0.0710     -0.0164      0.0053      0.0010
       293         0.0583     -0.1841      0.0033      0.0373      0.0067
       294         0.0142      0.0125      0.1535      0.0239      0.0043
       295         0.0532      0.1119      0.0016      0.0153      0.0028
       296         0.0050     -0.0007     -0.0241      0.0006      0.0001
       297        -0.0055     -0.0140      0.0837      0.0072      0.0013
       298         0.0048     -0.0022      0.0022      0.0000      0.0000
       299         0.1720      0.0510      0.0027      0.0322      0.0058
       300        -0.0165     -0.0139     -0.0807      0.0070      0.0013
 Ground to excited state transition velocity dipole moments (Au):
       state          X           Y           Z        Dip. S.      Osc.
         1         0.0000     -0.0000      0.0000      0.0000      0.0000
         2        -0.0000      0.0000      0.0000      0.0000      0.0000
         3        -0.0000     -0.0000     -0.0000      0.0000      0.0000
         4         0.0000      0.0000      0.0000      0.0000      0.0000
         5        -0.0000      0.0000      0.0000      0.0000      0.0000
         6        -0.0000      0.0000     -0.0000      0.0000      0.0000
         7         0.0000      0.0000      0.0000      0.0000      0.0000
         8        -0.0000      0.0000     -0.0000      0.0000      0.0000
         9        -0.0000     -0.0000      0.0000      0.0000      0.0000
        10        -0.0000      0.0008     -0.0045      0.0000      0.0002
        11         0.0000      0.0000      0.0000      0.0000      0.0000
        12         0.0022      0.0569      0.0001      0.0032      0.0257
        13         0.0000     -0.0000      0.0000      0.0000      0.0000
        14         0.0028      0.0373      0.0001      0.0014      0.0098
        15        -0.0002     -0.0010      0.0046      0.0000      0.0002
        16        -0.0000     -0.0000      0.0000      0.0000      0.0000
        17        -0.0002     -0.0018      0.0032      0.0000      0.0001
        18         0.0000     -0.0000      0.0000      0.0000      0.0000
        19         0.0035      0.0442      0.0001      0.0020      0.0131
        20        -0.0000      0.0000     -0.0000      0.0000      0.0000
        21        -0.0000     -0.0000     -0.0000      0.0000      0.0000
        22         0.0002     -0.0049      0.0000      0.0000      0.0002
        23         0.0000      0.0000      0.0000      0.0000      0.0000
        24        -0.0003     -0.0020      0.0020      0.0000      0.0001
        25         0.0057      0.0453      0.0002      0.0021      0.0133
        26         0.0001      0.0017     -0.0032      0.0000      0.0001
        27         0.0000      0.0000     -0.0000      0.0000      0.0000
        28         0.0009      0.0360      0.0001      0.0013      0.0077
        29        -0.0000     -0.0004     -0.0009      0.0000      0.0000
        30        -0.0000     -0.0000     -0.0000      0.0000      0.0000
        31         0.0077      0.0572      0.0002      0.0033      0.0182
        32        -0.0000      0.0000      0.0000      0.0000      0.0000
        33        -0.0003      0.0000      0.0038      0.0000      0.0001
        34         0.0000     -0.0000      0.0000      0.0000      0.0000
        35         0.0000      0.0000     -0.0000      0.0000      0.0000
        36         0.0001      0.0006     -0.0002      0.0000      0.0000
        37         0.0001      0.0026      0.0028      0.0000      0.0001
        38         0.0046      0.0454      0.0001      0.0021      0.0103
        39         0.0210      0.1900      0.0007      0.0365      0.1795
        40        -0.0002     -0.0024     -0.0016      0.0000      0.0000
        41         0.0048      0.0485      0.0000      0.0024      0.0111
        42        -0.0000     -0.0000     -0.0000      0.0000      0.0000
        43        -0.0000      0.0000     -0.0000      0.0000      0.0000
        44         0.0000      0.0000     -0.0000      0.0000      0.0000
        45         0.0000     -0.0000     -0.0000      0.0000      0.0000
        46         0.0000      0.0000      0.0000      0.0000      0.0000
        47        -0.0002     -0.0022     -0.0078      0.0001      0.0003
        48        -0.0084     -0.0517     -0.0003      0.0027      0.0119
        49         0.0000     -0.0000      0.0000      0.0000      0.0000
        50         0.0000     -0.0000     -0.0000      0.0000      0.0000
        51        -0.0000      0.0000      0.0000      0.0000      0.0000
        52         0.0002     -0.0001      0.0035      0.0000      0.0001
        53         0.0107      0.0230     -0.0004      0.0006      0.0027
        54        -0.0000      0.0000      0.0000      0.0000      0.0000
        55        -0.0000      0.0000      0.0000      0.0000      0.0000
        56         0.0000      0.0000     -0.0000      0.0000      0.0000
        57         0.0000     -0.0017     -0.0068      0.0000      0.0002
        58        -0.0006     -0.0016      0.0081      0.0001      0.0003
        59        -0.0000      0.0000     -0.0000      0.0000      0.0000
        60        -0.0000     -0.0000      0.0000      0.0000      0.0000
        61         0.0002     -0.0012      0.0223      0.0005      0.0020
        62         0.0001     -0.0013      0.0004      0.0000      0.0000
        63        -0.0283     -0.1189     -0.0009      0.0150      0.0577
        64         0.0000      0.0000      0.0000      0.0000      0.0000
        65         0.0000      0.0000     -0.0000      0.0000      0.0000
        66        -0.0376     -0.1324     -0.0011      0.0189      0.0726
        67        -0.0094     -0.1562     -0.0002      0.0245      0.0932
        68         0.0000      0.0000     -0.0000      0.0000      0.0000
        69         0.0000     -0.0000      0.0000      0.0000      0.0000
        70         0.0000     -0.0000      0.0000      0.0000      0.0000
        71         0.0003      0.0015      0.0034      0.0000      0.0000
        72         0.0000     -0.0000      0.0000      0.0000      0.0000
        73         0.0000      0.0000     -0.0000      0.0000      0.0000
        74         0.0000     -0.0000      0.0000      0.0000      0.0000
        75        -0.0899     -0.2878     -0.0016      0.0909      0.3197
        76         0.0000      0.0000     -0.0000      0.0000      0.0000
        77         0.0024      0.0070     -0.0066      0.0001      0.0003
        78         0.0000      0.0000     -0.0000      0.0000      0.0000
        79         0.0000      0.0000      0.0000      0.0000      0.0000
        80        -0.0049     -0.0139     -0.0003      0.0002      0.0008
        81        -0.0000     -0.0000      0.0000      0.0000      0.0000
        82         0.0000      0.0000      0.0000      0.0000      0.0000
        83         0.0011      0.0014     -0.0015      0.0000      0.0000
        84        -0.0000     -0.0000     -0.0000      0.0000      0.0000
        85         0.0582      0.0370      0.0023      0.0048      0.0164
        86        -0.0006     -0.0015      0.0129      0.0002      0.0006
        87        -0.0059     -0.0169     -0.0004      0.0003      0.0011
        88        -0.0003     -0.0014      0.0358      0.0013      0.0043
        89        -0.0000      0.0000      0.0000      0.0000      0.0000
        90         0.0004     -0.0008     -0.0144      0.0002      0.0007
        91        -0.0010     -0.0014     -0.0171      0.0003      0.0010
        92        -0.0036      0.0382     -0.0007      0.0015      0.0048
        93         0.0000      0.0000      0.0000      0.0000      0.0000
        94        -0.0037      0.0006     -0.0002      0.0000      0.0000
        95         0.0000      0.0000      0.0000      0.0000      0.0000
        96        -0.0000     -0.0000     -0.0000      0.0000      0.0000
        97         0.2240      0.3276      0.0033      0.1575      0.5122
        98        -0.0069     -0.0092     -0.0015      0.0001      0.0004
        99        -0.0000     -0.0000      0.0000      0.0000      0.0000
       100         0.0000     -0.0000      0.0000      0.0000      0.0000
       101         0.0022     -0.0009      0.0079      0.0001      0.0002
       102        -0.0000      0.0000     -0.0000      0.0000      0.0000
       103        -0.0845      0.0754     -0.0050      0.0128      0.0411
       104        -0.0022     -0.0039     -0.0023      0.0000      0.0001
       105        -0.0000      0.0000     -0.0000      0.0000      0.0000
       106        -0.0679     -0.1000      0.0020      0.0146      0.0461
       107         0.0000      0.0000     -0.0000      0.0000      0.0000
       108         0.0146      0.0455      0.0010      0.0023      0.0071
       109         0.0002     -0.0007      0.0247      0.0006      0.0019
       110        -0.0216     -0.0006      0.0019      0.0005      0.0015
       111        -0.0000      0.0000      0.0000      0.0000      0.0000
       112        -0.0000      0.0000      0.0000      0.0000      0.0000
       113         0.0190     -0.0061     -0.0013      0.0004      0.0012
       114         0.0000     -0.0000     -0.0000      0.0000      0.0000
       115        -0.0002     -0.0011     -0.0101      0.0001      0.0003
       116         0.0000     -0.0000      0.0000      0.0000      0.0000
       117         0.0000     -0.0000     -0.0000      0.0000      0.0000
       118        -0.0018      0.0046     -0.0041      0.0000      0.0001
       119        -0.0039      0.0050     -0.0189      0.0004      0.0012
       120         0.0000     -0.0000      0.0000      0.0000      0.0000
       121        -0.0622      0.1170     -0.0007      0.0176      0.0536
       122        -0.0000      0.0000      0.0000      0.0000      0.0000
       123        -0.0000      0.0000     -0.0000      0.0000      0.0000
       124        -0.0000      0.0000     -0.0000      0.0000      0.0000
       125        -0.0117      0.0329      0.0002      0.0012      0.0037
       126        -0.0000      0.0000     -0.0000      0.0000      0.0000
       127        -0.0067      0.0330     -0.0011      0.0011      0.0034
       128         0.0000     -0.0000     -0.0000      0.0000      0.0000
       129        -0.0097      0.0099      0.0120      0.0003      0.0010
       130         0.1170     -0.0796      0.0011      0.0200      0.0603
       131         0.0002     -0.0002      0.0038      0.0000      0.0000
       132         0.0000      0.0000     -0.0000      0.0000      0.0000
       133         0.0208      0.0223      0.0001      0.0009      0.0028
       134        -0.0000     -0.0000     -0.0000      0.0000      0.0000
       135         0.0000      0.0000     -0.0000      0.0000      0.0000
       136         0.0000     -0.0000      0.0000      0.0000      0.0000
       137        -0.0559      0.0425     -0.0009      0.0049      0.0145
       138         0.0215      0.0082     -0.0009      0.0005      0.0016
       139         0.0015     -0.0024      0.0146      0.0002      0.0007
       140         0.0000      0.0000     -0.0000      0.0000      0.0000
       141         0.0000     -0.0000     -0.0000      0.0000      0.0000
       142         0.0006     -0.0010     -0.0053      0.0000      0.0001
       143         0.0000      0.0000     -0.0000      0.0000      0.0000
       144         0.0133     -0.0044      0.0001      0.0002      0.0006
       145         0.0000     -0.0000     -0.0000      0.0000      0.0000
       146        -0.0000      0.0000      0.0000      0.0000      0.0000
       147         0.0043     -0.0336     -0.0015      0.0012      0.0033
       148         0.0020     -0.0030      0.0109      0.0001      0.0004
       149         0.0000     -0.0000     -0.0000      0.0000      0.0000
       150        -0.0000     -0.0000      0.0000      0.0000      0.0000
       151        -0.0110     -0.0182      0.0001      0.0005      0.0013
       152         0.0004     -0.0031      0.0072      0.0001      0.0002
       153        -0.0000      0.0000     -0.0000      0.0000      0.0000
       154         0.0000      0.0000     -0.0000      0.0000      0.0000
       155         0.0004      0.0004     -0.0014      0.0000      0.0000
       156        -0.0000     -0.0000      0.0000      0.0000      0.0000
       157        -0.0361     -0.0131      0.0000      0.0015      0.0042
       158        -0.0000     -0.0000      0.0000      0.0000      0.0000
       159        -0.0456     -0.0232      0.0013      0.0026      0.0074
       160         0.0000     -0.0000      0.0000      0.0000      0.0000
       161         0.0037      0.0043      0.0495      0.0025      0.0070
       162         0.0000      0.0000      0.0000      0.0000      0.0000
       163         0.0000      0.0000     -0.0000      0.0000      0.0000
       164        -0.0051     -0.0066      0.0067      0.0001      0.0003
       165         0.0000     -0.0000     -0.0000      0.0000      0.0000
       166         0.0023      0.0023      0.0135      0.0002      0.0005
       167        -0.0000     -0.0000     -0.0000      0.0000      0.0000
       168         0.2350      0.2850     -0.0045      0.1365      0.3797
       169         0.0000      0.0000     -0.0000      0.0000      0.0000
       170        -0.0471     -0.0966      0.0004      0.0115      0.0320
       171        -0.0000     -0.0000     -0.0000      0.0000      0.0000
       172         0.0215      0.0293     -0.0063      0.0014      0.0038
       173        -0.0000     -0.0000     -0.0000      0.0000      0.0000
       174         0.0234      0.0055     -0.0017      0.0006      0.0016
       175        -0.0000     -0.0000     -0.0000      0.0000      0.0000
       176         0.0000     -0.0000     -0.0000      0.0000      0.0000
       177         0.0097      0.0191      0.0000      0.0005      0.0013
       178        -0.0000     -0.0000      0.0000      0.0000      0.0000
       179        -0.0016     -0.0088      0.0046      0.0001      0.0003
       180        -0.0000     -0.0000      0.0000      0.0000      0.0000
       181         0.0502      0.0386     -0.0017      0.0040      0.0110
       182        -0.0000     -0.0000     -0.0000      0.0000      0.0000
       183        -0.0041     -0.0026      0.0190      0.0004      0.0011
       184        -0.0000     -0.0000      0.0000      0.0000      0.0000
       185         0.0775      0.0630      0.0013      0.0100      0.0274
       186         0.0166      0.0169     -0.0075      0.0006      0.0017
       187         0.0000      0.0000     -0.0000      0.0000      0.0000
       188         0.0707      0.0457     -0.0010      0.0071      0.0194
       189         0.0000      0.0000      0.0000      0.0000      0.0000
       190         0.0000      0.0000      0.0000      0.0000      0.0000
       191         0.0000      0.0000     -0.0000      0.0000      0.0000
       192         0.0000      0.0000     -0.0000      0.0000      0.0000
       193        -0.1257     -0.1188      0.0012      0.0299      0.0815
       194         0.0000      0.0000     -0.0000      0.0000      0.0000
       195         0.0000      0.0000     -0.0000      0.0000      0.0000
       196         0.0003     -0.0010      0.0447      0.0020      0.0054
       197        -0.0000     -0.0000      0.0000      0.0000      0.0000
       198        -0.1442     -0.0571      0.0019      0.0241      0.0653
       199        -0.0000     -0.0000      0.0000      0.0000      0.0000
       200         0.0041      0.0040      0.0005      0.0000      0.0001
       201        -0.0000     -0.0000     -0.0000      0.0000      0.0000
       202        -0.0019     -0.0019     -0.0175      0.0003      0.0008
       203        -0.0000     -0.0000     -0.0000      0.0000      0.0000
       204        -0.0000     -0.0000     -0.0000      0.0000      0.0000
       205        -0.0109     -0.0221     -0.0000      0.0006      0.0016
       206        -0.0015     -0.0020     -0.0427      0.0018      0.0049
       207        -0.0000      0.0000     -0.0000      0.0000      0.0000
       208        -0.0000     -0.0000     -0.0000      0.0000      0.0000
       209        -0.0107     -0.0201     -0.0001      0.0005      0.0014
       210         0.0000      0.0000     -0.0000      0.0000      0.0000
       211        -0.0000     -0.0000      0.0000      0.0000      0.0000
       212         0.0007      0.0025     -0.0112      0.0001      0.0004
       213         0.0000     -0.0000      0.0000      0.0000      0.0000
       214        -0.0044      0.0212     -0.0000      0.0005      0.0013
       215        -0.0000      0.0000     -0.0000      0.0000      0.0000
       216         0.0011      0.0015     -0.0016      0.0000      0.0000
       217        -0.0000     -0.0000      0.0000      0.0000      0.0000
       218        -0.0000     -0.0000     -0.0000      0.0000      0.0000
       219         0.0012      0.0026     -0.0414      0.0017      0.0045
       220         0.0004      0.0015     -0.0213      0.0005      0.0012
       221        -0.0025     -0.0042      0.0446      0.0020      0.0053
       222         0.0000      0.0000     -0.0000      0.0000      0.0000
       223        -0.0000     -0.0000     -0.0000      0.0000      0.0000
       224        -0.0202     -0.0688      0.0018      0.0051      0.0135
       225        -0.0000      0.0000     -0.0000      0.0000      0.0000
       226        -0.0345      0.0111      0.0000      0.0013      0.0035
       227        -0.0000     -0.0000     -0.0000      0.0000      0.0000
       228        -0.0006      0.0006      0.0142      0.0002      0.0005
       229        -0.0000     -0.0000     -0.0000      0.0000      0.0000
       230         0.0004      0.0005      0.0401      0.0016      0.0042
       231        -0.0000     -0.0000      0.0000      0.0000      0.0000
       232         0.0074     -0.0026     -0.0004      0.0001      0.0002
       233         0.0000      0.0000      0.0000      0.0000      0.0000
       234        -0.0291     -0.0185      0.0005      0.0012      0.0031
       235        -0.0247     -0.0351      0.0008      0.0018      0.0048
       236         0.0000      0.0000     -0.0000      0.0000      0.0000
       237         0.0840     -0.0704      0.0005      0.0120      0.0312
       238        -0.0000     -0.0000      0.0000      0.0000      0.0000
       239        -0.0007     -0.0005     -0.0128      0.0002      0.0004
       240        -0.0431     -0.0291     -0.0013      0.0027      0.0070
       241         0.0000      0.0000      0.0000      0.0000      0.0000
       242         0.0000      0.0000      0.0000      0.0000      0.0000
       243         0.0289     -0.0777      0.0002      0.0069      0.0178
       244        -0.0000     -0.0000      0.0000      0.0000      0.0000
       245         0.0000      0.0000      0.0000      0.0000      0.0000
       246        -0.0014      0.0019     -0.0121      0.0002      0.0004
       247         0.0000      0.0000      0.0000      0.0000      0.0000
       248        -0.0000      0.0000      0.0000      0.0000      0.0000
       249        -0.0371      0.0092      0.0012      0.0015      0.0038
       250         0.0012     -0.0066     -0.0078      0.0001      0.0003
       251        -0.0001      0.0498     -0.0016      0.0025      0.0064
       252         0.0000      0.0000      0.0000      0.0000      0.0000
       253         0.0000      0.0000      0.0000      0.0000      0.0000
       254         0.1048      0.0186     -0.0025      0.0113      0.0290
       255        -0.0000     -0.0000     -0.0000      0.0000      0.0000
       256         0.0000      0.0000      0.0000      0.0000      0.0000
       257         0.0000      0.0000      0.0000      0.0000      0.0000
       258         0.0781      0.0434      0.0090      0.0081      0.0206
       259        -0.0771     -0.0410      0.0182      0.0080      0.0203
       260         0.0421      0.0229      0.0248      0.0029      0.0075
       261        -0.0000     -0.0000      0.0000      0.0000      0.0000
       262        -0.0000      0.0000      0.0000      0.0000      0.0000
       263        -0.0000      0.0000      0.0000      0.0000      0.0000
       264         0.0000      0.0000     -0.0000      0.0000      0.0000
       265         0.0000      0.0000     -0.0000      0.0000      0.0000
       266        -0.0042     -0.0087     -0.0019      0.0001      0.0002
       267        -0.0258     -0.0280      0.0007      0.0014      0.0037
       268         0.0000     -0.0000     -0.0000      0.0000      0.0000
       269        -0.0127     -0.0005      0.0130      0.0003      0.0008
       270        -0.0093      0.0044     -0.0203      0.0005      0.0013
       271         0.0073      0.0048     -0.0112      0.0002      0.0005
       272        -0.0099     -0.0086      0.0052      0.0002      0.0005
       273         0.0000      0.0000     -0.0000      0.0000      0.0000
       274         0.1032      0.0843      0.0016      0.0178      0.0450
       275         0.1685      0.1049     -0.0136      0.0396      0.1001
       276        -0.0000     -0.0000      0.0000      0.0000      0.0000
       277        -0.0576     -0.0323     -0.0210      0.0048      0.0122
       278        -0.0000     -0.0000     -0.0000      0.0000      0.0000
       279         0.0388      0.0258      0.0053      0.0022      0.0055
       280        -0.0105     -0.0089      0.0027      0.0002      0.0005
       281        -0.0000     -0.0000      0.0000      0.0000      0.0000
       282         0.0000      0.0000     -0.0000      0.0000      0.0000
       283        -0.0004     -0.0002     -0.0118      0.0001      0.0003
       284         0.0000      0.0000     -0.0000      0.0000      0.0000
       285        -0.0000      0.0000      0.0000      0.0000      0.0000
       286         0.0001      0.0018      0.0362      0.0013      0.0033
       287         0.0104     -0.0258      0.0017      0.0008      0.0019
       288         0.0848      0.0258     -0.0031      0.0079      0.0196
       289         0.0357      0.0650      0.0011      0.0055      0.0137
       290         0.0037      0.0056      0.0047      0.0001      0.0002
       291         0.0024     -0.0076     -0.0124      0.0002      0.0005
       292         0.0005     -0.0180      0.0047      0.0003      0.0009
       293        -0.0158      0.0464     -0.0008      0.0024      0.0060
       294        -0.0037     -0.0035     -0.0409      0.0017      0.0042
       295        -0.0138     -0.0290     -0.0005      0.0010      0.0025
       296        -0.0014      0.0002      0.0063      0.0000      0.0001
       297         0.0014      0.0037     -0.0234      0.0006      0.0014
       298        -0.0013      0.0006     -0.0005      0.0000      0.0000
       299        -0.0467     -0.0141     -0.0008      0.0024      0.0058
       300         0.0044      0.0037      0.0215      0.0005      0.0012
 Ground to excited state transition magnetic dipole moments (Au):
       state          X           Y           Z
         1        -0.0000      0.0000     -0.0000
         2         0.0000     -0.0000     -0.0000
         3        -0.0000      0.0000      0.0000
         4        -0.0000     -0.0000     -0.0000
         5         0.0000      0.0000      0.0000
         6         0.0000      0.0000      0.0000
         7        -0.0000      0.0000     -0.0000
         8         0.0000     -0.0000      0.0000
         9         0.0000     -0.0000      0.0000
        10         0.4504     -0.0972     -0.0061
        11         0.0000     -0.0000      0.0000
        12         0.0083      0.0041      0.2093
        13         0.0000      0.0000     -0.0000
        14         0.0125      0.0153      1.0809
        15         0.3264     -0.0318      0.0100
        16         0.0000     -0.0000     -0.0000
        17        -0.7406      0.6087      0.0122
        18         0.0000      0.0000     -0.0000
        19        -0.0149      0.0131     -0.6779
        20        -0.0000      0.0000      0.0000
        21        -0.0000      0.0000     -0.0000
        22         0.0112     -0.0231     -0.1102
        23         0.0000     -0.0000      0.0000
        24         0.1017      0.0073      0.0165
        25         0.0116     -0.0146     -0.4925
        26        -0.5062      0.7233     -0.0231
        27        -0.0000      0.0000     -0.0000
        28         0.0262     -0.0016     -1.1589
        29        -0.8233      0.7189     -0.0134
        30        -0.0000     -0.0000     -0.0000
        31        -0.0030      0.0015     -0.0441
        32         0.0000     -0.0000      0.0000
        33         0.0232      0.1983     -0.0003
        34        -0.0000      0.0000      0.0000
        35        -0.0000      0.0000     -0.0000
        36         0.2447     -0.2870      0.0070
        37        -0.0050      0.1689     -0.0105
        38         0.0042     -0.0130     -0.4250
        39         0.0079      0.0086      0.0037
        40        -0.3325      0.2853      0.0066
        41         0.0042      0.0101     -0.4419
        42        -0.0000     -0.0000     -0.0000
        43         0.0000     -0.0000      0.0000
        44         0.0000     -0.0000      0.0000
        45         0.0000      0.0000     -0.0000
        46         0.0000      0.0000      0.0000
        47         0.1364      0.0883     -0.0007
        48        -0.0031     -0.0021      0.1420
        49         0.0000     -0.0000     -0.0000
        50         0.0000     -0.0000     -0.0000
        51        -0.0000     -0.0000     -0.0000
        52        -0.0187     -0.0062      0.0046
        53         0.0022      0.0003      0.2173
        54         0.0000     -0.0000     -0.0000
        55        -0.0000     -0.0000     -0.0000
        56         0.0000     -0.0000     -0.0000
        57         0.1394     -0.0327      0.0076
        58        -0.0049      0.0008      0.0120
        59        -0.0000     -0.0000      0.0000
        60        -0.0000     -0.0000     -0.0000
        61        -0.4131     -0.1877      0.0022
        62        -0.0746     -0.0056      0.0087
        63        -0.0114     -0.0044      0.3009
        64         0.0000     -0.0000     -0.0000
        65        -0.0000     -0.0000     -0.0000
        66        -0.0098     -0.0023      0.3314
        67        -0.0076     -0.0033      0.0413
        68         0.0000      0.0000      0.0000
        69        -0.0000      0.0000      0.0000
        70         0.0000      0.0000      0.0000
        71         0.1589      0.0385     -0.0010
        72         0.0000     -0.0000      0.0000
        73         0.0000      0.0000      0.0000
        74        -0.0000      0.0000     -0.0000
        75        -0.0294     -0.0078      0.2455
        76        -0.0000     -0.0000     -0.0000
        77        -0.1344     -0.0267     -0.0015
        78        -0.0000     -0.0000      0.0000
        79        -0.0000     -0.0000     -0.0000
        80        -0.0016     -0.0013      0.0795
        81        -0.0000     -0.0000      0.0000
        82        -0.0000     -0.0000     -0.0000
        83        -0.0199     -0.0127     -0.0150
        84         0.0000      0.0000      0.0000
        85         0.0017     -0.0022     -0.8420
        86        -0.0629     -0.0293      0.0001
        87        -0.0063     -0.0006      0.2338
        88         0.1258      0.1818      0.0047
        89         0.0000      0.0000     -0.0000
        90        -0.1952     -0.0567      0.0006
        91        -0.0731     -0.0871      0.0008
        92         0.0033      0.0013      0.1808
        93         0.0000      0.0000     -0.0000
        94         0.0011      0.0020      0.1780
        95        -0.0000     -0.0000     -0.0000
        96         0.0000     -0.0000      0.0000
        97         0.0327      0.0033     -0.9707
        98         0.0259     -0.0059      0.0353
        99         0.0000     -0.0000      0.0000
       100         0.0000     -0.0000     -0.0000
       101         0.0076     -0.0164     -0.0326
       102         0.0000      0.0000      0.0000
       103         0.0003      0.0054      1.5670
       104         0.1903     -0.0370     -0.0107
       105         0.0000      0.0000      0.0000
       106        -0.0185     -0.0012     -0.5329
       107         0.0000      0.0000      0.0000
       108        -0.0140     -0.0027      0.6025
       109        -0.2049     -0.1056     -0.0231
       110        -0.0121     -0.0076      0.0892
       111        -0.0000     -0.0000     -0.0000
       112         0.0000     -0.0000     -0.0000
       113         0.0061      0.0011      0.0120
       114         0.0000      0.0000      0.0000
       115         0.1077      0.0326     -0.0051
       116         0.0000      0.0000      0.0000
       117        -0.0000     -0.0000     -0.0000
       118        -0.0070     -0.0327      0.0141
       119         0.0842      0.0114      0.0211
       120        -0.0000     -0.0000     -0.0000
       121         0.0010      0.0077      0.3933
       122        -0.0000      0.0000      0.0000
       123         0.0000      0.0000      0.0000
       124        -0.0000     -0.0000      0.0000
       125        -0.0008      0.0021      0.0346
       126         0.0000     -0.0000      0.0000
       127        -0.0008      0.0034      0.1561
       128         0.0000      0.0000     -0.0000
       129         0.0881     -0.0508      0.0135
       130         0.0026     -0.0098     -0.1145
       131         0.0896      0.0127      0.0056
       132        -0.0000     -0.0000      0.0000
       133        -0.0025     -0.0048      0.0627
       134         0.0000     -0.0000      0.0000
       135        -0.0000     -0.0000     -0.0000
       136        -0.0000     -0.0000     -0.0000
       137         0.0125      0.0086      0.3646
       138        -0.0019     -0.0008     -0.0264
       139         0.1616      0.0599     -0.0097
       140        -0.0000     -0.0000     -0.0000
       141        -0.0000     -0.0000     -0.0000
       142         0.2667      0.1139     -0.0048
       143        -0.0000     -0.0000     -0.0000
       144         0.0045      0.0030     -0.0207
       145         0.0000     -0.0000      0.0000
       146        -0.0000     -0.0000     -0.0000
       147        -0.0025     -0.0045     -0.0029
       148         0.0408      0.0377      0.0065
       149        -0.0000     -0.0000      0.0000
       150        -0.0000      0.0000     -0.0000
       151         0.0003      0.0004     -0.1298
       152         0.3027      0.1417     -0.0181
       153        -0.0000     -0.0000      0.0000
       154         0.0000     -0.0000      0.0000
       155         0.0605      0.0537      0.0008
       156         0.0000      0.0000      0.0000
       157        -0.0026      0.0000     -0.1558
       158        -0.0000      0.0000     -0.0000
       159        -0.0104     -0.0059     -0.2444
       160        -0.0000     -0.0000      0.0000
       161        -0.3882     -0.1529      0.0196
       162        -0.0000     -0.0000      0.0000
       163        -0.0000     -0.0000      0.0000
       164        -0.2186     -0.1672     -0.0318
       165        -0.0000     -0.0000      0.0000
       166         0.5867      0.3043      0.0103
       167         0.0000      0.0000     -0.0000
       168         0.0226      0.0042      1.5397
       169        -0.0000     -0.0000      0.0000
       170        -0.0296     -0.0134     -0.1692
       171        -0.0000     -0.0000     -0.0000
       172        -0.1755     -0.1176      0.1408
       173        -0.0000     -0.0000     -0.0000
       174         0.0168      0.0130      0.7444
       175         0.0000     -0.0000      0.0000
       176        -0.0000     -0.0000     -0.0000
       177         0.0107      0.0029      0.2669
       178         0.0000      0.0000     -0.0000
       179        -0.0401      0.0042     -0.0322
       180        -0.0000     -0.0000     -0.0000
       181         0.0123     -0.0034      0.4158
       182         0.0000      0.0000     -0.0000
       183        -0.0639     -0.0862     -0.0067
       184        -0.0000     -0.0000     -0.0000
       185         0.0026     -0.0189      0.1780
       186         0.0190      0.0627      0.0432
       187         0.0000      0.0000      0.0000
       188         0.0015      0.0072      0.2695
       189        -0.0000      0.0000      0.0000
       190        -0.0000      0.0000      0.0000
       191         0.0000     -0.0000      0.0000
       192         0.0000     -0.0000      0.0000
       193        -0.0105     -0.0063     -0.7064
       194         0.0000      0.0000      0.0000
       195         0.0000      0.0000      0.0000
       196        -0.3300      0.0071      0.0070
       197        -0.0000      0.0000     -0.0000
       198        -0.0199      0.0046     -0.5921
       199         0.0000      0.0000     -0.0000
       200         0.0291      0.0725      0.0248
       201         0.0000      0.0000      0.0000
       202         0.0433      0.0842      0.0038
       203        -0.0000     -0.0000      0.0000
       204        -0.0000     -0.0000     -0.0000
       205        -0.0038     -0.0039     -0.1019
       206        -0.0657     -0.0062     -0.0152
       207        -0.0000     -0.0000     -0.0000
       208        -0.0000     -0.0000     -0.0000
       209        -0.0041     -0.0049     -0.1267
       210        -0.0000     -0.0000      0.0000
       211         0.0000      0.0000     -0.0000
       212        -0.3298     -0.2264      0.0095
       213        -0.0000     -0.0000     -0.0000
       214         0.0028     -0.0036      0.8016
       215        -0.0000      0.0000      0.0000
       216        -0.0032     -0.0325      0.0172
       217         0.0000      0.0000     -0.0000
       218        -0.0000      0.0000      0.0000
       219        -0.2543     -0.0281      0.0017
       220        -0.4542     -0.2595      0.0113
       221        -0.0730     -0.1942     -0.0146
       222         0.0000      0.0000      0.0000
       223        -0.0000     -0.0000     -0.0000
       224        -0.0047     -0.0049     -0.0760
       225         0.0000      0.0000     -0.0000
       226        -0.0079     -0.0007     -0.4940
       227         0.0000      0.0000     -0.0000
       228         0.0070     -0.1827      0.0013
       229         0.0000      0.0000      0.0000
       230        -0.1171     -0.2918     -0.0186
       231        -0.0000     -0.0000     -0.0000
       232         0.0004      0.0032      0.2102
       233        -0.0000     -0.0000      0.0000
       234         0.0004      0.0092     -0.1938
       235        -0.0100      0.0009     -0.0093
       236         0.0000      0.0000      0.0000
       237        -0.0063     -0.0039      0.0686
       238        -0.0000      0.0000      0.0000
       239         0.0555      0.0034     -0.0012
       240        -0.0081      0.0018      0.1351
       241         0.0000     -0.0000     -0.0000
       242         0.0000     -0.0000     -0.0000
       243         0.0051      0.0009      0.0495
       244        -0.0000      0.0000     -0.0000
       245         0.0000     -0.0000      0.0000
       246         0.0528     -0.0477      0.0040
       247        -0.0000      0.0000     -0.0000
       248         0.0000     -0.0000      0.0000
       249         0.0048     -0.0020      0.1984
       250        -0.1067      0.0908     -0.0394
       251        -0.0165      0.0150      0.2581
       252         0.0000     -0.0000      0.0000
       253         0.0000     -0.0000      0.0000
       254         0.0011      0.0022      0.2874
       255        -0.0000      0.0000     -0.0000
       256        -0.0000     -0.0000      0.0000
       257         0.0000     -0.0000      0.0000
       258        -0.0508      0.0143      0.1983
       259        -0.0902      0.0230     -0.2229
       260        -0.0700     -0.0008      0.1565
       261        -0.0000     -0.0000      0.0000
       262        -0.0000      0.0000     -0.0000
       263         0.0000      0.0000     -0.0000
       264        -0.0000      0.0000      0.0000
       265        -0.0000      0.0000      0.0000
       266         0.0167      0.0497      0.0044
       267         0.0656     -0.0724     -0.0562
       268         0.0000     -0.0000     -0.0000
       269        -0.0079      0.1796      0.1318
       270        -0.0471     -0.2008      0.0450
       271        -0.5756      0.2883      0.0141
       272         0.0059      0.0294     -0.3693
       273         0.0000     -0.0000      0.0000
       274         0.0626     -0.0026      0.1120
       275        -0.0650     -0.0284      0.9365
       276         0.0000      0.0000     -0.0000
       277        -0.2577     -0.0943     -0.3397
       278         0.0000     -0.0000     -0.0000
       279        -0.0171     -0.0967      0.2107
       280        -0.0100     -0.0078     -0.1317
       281        -0.0000      0.0000     -0.0000
       282        -0.0000      0.0000      0.0000
       283        -0.2800     -0.0325     -0.0051
       284        -0.0000     -0.0000      0.0000
       285        -0.0000     -0.0000     -0.0000
       286        -0.1024     -0.0638      0.0047
       287        -0.0039     -0.0057      0.0265
       288         0.0063      0.0075      0.4772
       289        -0.0297      0.0167      0.2923
       290         0.1184     -0.1681      0.0462
       291         0.1404     -0.0857      0.0806
       292        -0.0688      0.0548      0.1523
       293         0.0184      0.0160      0.2109
       294         0.0853     -0.1376     -0.0054
       295         0.0044     -0.0027     -0.0561
       296         0.0108     -0.0197      0.0161
       297         0.0423     -0.0890      0.0068
       298        -0.0435     -0.0095     -0.0096
       299        -0.0048     -0.0045     -0.0123
       300        -0.3500     -0.1342     -0.0041
 Ground to excited state transition velocity quadrupole moments (Au):
       state          XX          YY          ZZ          XY          XZ          YZ
         1         0.0000     -0.0000      0.0000      0.0000      0.0000     -0.0000
         2         0.0000      0.0000     -0.0000      0.0000      0.0000      0.0000
         3        -0.0000      0.0000      0.0000     -0.0000     -0.0000     -0.0000
         4        -0.0000     -0.0000     -0.0000      0.0000     -0.0000     -0.0000
         5         0.0000      0.0000     -0.0000      0.0000     -0.0000     -0.0000
         6         0.0000      0.0000     -0.0000      0.0000     -0.0000     -0.0000
         7        -0.0000     -0.0000     -0.0000      0.0000     -0.0000     -0.0000
         8        -0.0000      0.0000     -0.0000     -0.0000     -0.0000      0.0000
         9        -0.0000     -0.0000     -0.0000      0.0000      0.0000     -0.0000
        10        -0.0001      0.0016     -0.0001      0.0009     -0.0036      0.0221
        11        -0.0000      0.0000      0.0000      0.0000     -0.0000      0.0000
        12        -0.0121      0.0329      0.0026      0.0018      0.0007      0.0017
        13         0.0000     -0.0000     -0.0000      0.0000     -0.0000     -0.0000
        14        -0.0428      0.0724     -0.0013      0.0010      0.0007      0.0006
        15         0.0010     -0.0011     -0.0010     -0.0010     -0.0110      0.0200
        16         0.0000     -0.0000     -0.0000     -0.0000     -0.0000      0.0000
        17        -0.0000     -0.0020      0.0012     -0.0016     -0.0227     -0.0363
        18        -0.0000     -0.0000     -0.0000      0.0000     -0.0000      0.0000
        19        -0.0015      0.0250     -0.0084      0.0355     -0.0008      0.0013
        20         0.0000      0.0000     -0.0000      0.0000     -0.0000     -0.0000
        21         0.0000      0.0000      0.0000      0.0000      0.0000     -0.0000
        22         0.0084     -0.0142     -0.0017     -0.0003      0.0011     -0.0002
        23         0.0000     -0.0000     -0.0000      0.0000     -0.0000      0.0000
        24        -0.0000     -0.0002      0.0004     -0.0001     -0.0045      0.0021
        25         0.0070     -0.0225     -0.0026     -0.0025      0.0012      0.0018
        26        -0.0003      0.0013      0.0009      0.0009     -0.0393     -0.0102
        27         0.0000     -0.0000     -0.0000      0.0000     -0.0000     -0.0000
        28         0.0363      0.0015     -0.0088      0.0448      0.0018      0.0010
        29         0.0016     -0.0005     -0.0018      0.0006     -0.0387     -0.0423
        30         0.0000      0.0000     -0.0000     -0.0000      0.0000     -0.0000
        31         0.0043      0.0668     -0.0080      0.0331     -0.0004      0.0025
        32         0.0000      0.0000     -0.0000     -0.0000     -0.0000      0.0000
        33         0.0011     -0.0011     -0.0006     -0.0004     -0.0227      0.0127
        34         0.0000      0.0000      0.0000     -0.0000      0.0000      0.0000
        35        -0.0000     -0.0000      0.0000      0.0000     -0.0000     -0.0000
        36        -0.0004      0.0020      0.0002      0.0009     -0.0083     -0.0088
        37        -0.0011      0.0029     -0.0006      0.0010     -0.0206      0.0109
        38        -0.0250      0.0593     -0.0031      0.0228      0.0008      0.0012
        39        -0.1312      0.4352     -0.0099      0.2132      0.0009      0.0073
        40         0.0011     -0.0035      0.0003     -0.0018      0.0015     -0.0066
        41        -0.0260      0.0617      0.0006      0.0357      0.0002      0.0015
        42        -0.0000     -0.0000     -0.0000      0.0000      0.0000     -0.0000
        43        -0.0000      0.0000      0.0000     -0.0000     -0.0000      0.0000
        44        -0.0000     -0.0000     -0.0000     -0.0000      0.0000      0.0000
        45         0.0000     -0.0000     -0.0000     -0.0000      0.0000      0.0000
        46         0.0000     -0.0000     -0.0000     -0.0000     -0.0000      0.0000
        47         0.0005      0.0022      0.0012      0.0000     -0.0265     -0.0191
        48         0.0420     -0.1138     -0.0058     -0.0694     -0.0009     -0.0031
        49        -0.0000     -0.0000      0.0000      0.0000      0.0000      0.0000
        50        -0.0000      0.0000     -0.0000      0.0000      0.0000      0.0000
        51        -0.0000     -0.0000      0.0000      0.0000      0.0000     -0.0000
        52         0.0007     -0.0082      0.0003     -0.0034      0.0001     -0.0019
        53         0.0156     -0.2609      0.0342     -0.1280      0.0009      0.0017
        54         0.0000     -0.0000     -0.0000      0.0000      0.0000      0.0000
        55        -0.0000      0.0000      0.0000      0.0000      0.0000     -0.0000
        56         0.0000      0.0000      0.0000     -0.0000      0.0000     -0.0000
        57         0.0009     -0.0074      0.0011     -0.0053     -0.0256      0.0236
        58         0.0006     -0.0059     -0.0003     -0.0025      0.0221     -0.0093
        59        -0.0000      0.0000      0.0000     -0.0000      0.0000     -0.0000
        60         0.0000      0.0000     -0.0000     -0.0000      0.0000     -0.0000
        61         0.0007      0.0006     -0.0019      0.0000      0.0594     -0.0704
        62         0.0010     -0.0072      0.0004     -0.0040      0.0147     -0.0113
        63         0.0903     -0.4863     -0.0126     -0.2453      0.0003     -0.0051
        64        -0.0000      0.0000      0.0000      0.0000      0.0000      0.0000
        65        -0.0000      0.0000     -0.0000      0.0000     -0.0000     -0.0000
        66         0.0982     -0.6081     -0.0204     -0.2928      0.0014     -0.0064
        67         0.0803      0.1073     -0.0479     -0.0521     -0.0019     -0.0052
        68        -0.0000     -0.0000     -0.0000     -0.0000     -0.0000      0.0000
        69         0.0000      0.0000      0.0000     -0.0000      0.0000      0.0000
        70        -0.0000      0.0000      0.0000     -0.0000      0.0000     -0.0000
        71        -0.0020      0.0033      0.0006      0.0020      0.0514     -0.0463
        72         0.0000      0.0000      0.0000     -0.0000      0.0000     -0.0000
        73        -0.0000     -0.0000     -0.0000     -0.0000      0.0000      0.0000
        74         0.0000     -0.0000      0.0000     -0.0000      0.0000      0.0000
        75         0.0092     -0.6190      0.0866     -0.2013     -0.0010     -0.0171
        76         0.0000      0.0000      0.0000      0.0000     -0.0000     -0.0000
        77         0.0005      0.0096     -0.0008      0.0032      0.0040     -0.0154
        78         0.0000      0.0000      0.0000     -0.0000     -0.0000     -0.0000
        79         0.0000     -0.0000      0.0000     -0.0000      0.0000     -0.0000
        80         0.0610     -0.0803     -0.0588     -0.0639     -0.0011      0.0001
        81         0.0000     -0.0000      0.0000      0.0000      0.0000      0.0000
        82        -0.0000      0.0000     -0.0000      0.0000      0.0000      0.0000
        83        -0.0039      0.0225     -0.0004      0.0102     -0.0385      0.0373
        84         0.0000     -0.0000      0.0000     -0.0000     -0.0000     -0.0000
        85        -0.1391      1.2485     -0.1253      0.5485      0.0014      0.0047
        86        -0.0003      0.0011     -0.0008      0.0007      0.0143      0.0075
        87         0.0438     -0.3218     -0.0186     -0.1648      0.0000     -0.0012
        88         0.0024     -0.0080     -0.0018     -0.0043      0.0036     -0.0658
        89         0.0000      0.0000     -0.0000     -0.0000     -0.0000      0.0000
        90        -0.0031      0.0008      0.0031     -0.0007      0.1102     -0.0892
        91        -0.0002     -0.0028      0.0016     -0.0013      0.0180     -0.0211
        92         0.0987     -0.4871     -0.0329     -0.0833     -0.0032      0.0010
        93        -0.0000      0.0000     -0.0000      0.0000     -0.0000      0.0000
        94         0.0384     -0.1945     -0.0112     -0.1349     -0.0014     -0.0010
        95         0.0000      0.0000     -0.0000      0.0000      0.0000     -0.0000
        96         0.0000     -0.0000      0.0000     -0.0000      0.0000     -0.0000
        97        -0.2171      1.5873     -0.0245      0.7720     -0.0032      0.0282
        98         0.0080     -0.0595      0.0002     -0.0276     -0.0233      0.0137
        99        -0.0000     -0.0000     -0.0000     -0.0000     -0.0000      0.0000
       100        -0.0000      0.0000     -0.0000      0.0000      0.0000     -0.0000
       101        -0.0039      0.0425     -0.0006      0.0267      0.0941     -0.0715
       102         0.0000     -0.0000     -0.0000     -0.0000      0.0000      0.0000
       103         0.2967     -2.3447     -0.0092     -1.3166      0.0067     -0.0041
       104        -0.0020      0.0616     -0.0042      0.0157     -0.0516      0.2429
       105        -0.0000      0.0000     -0.0000     -0.0000      0.0000      0.0000
       106         0.0179      1.0605     -0.1216      0.4132      0.0002     -0.0259
       107        -0.0000     -0.0000      0.0000     -0.0000      0.0000      0.0000
       108        -0.0589     -0.3523      0.0597     -0.4811      0.0002     -0.0216
       109         0.0061     -0.0200     -0.0016      0.0066     -0.0477     -0.2252
       110        -0.0263      0.2197      0.0156      0.1238     -0.0022     -0.0128
       111         0.0000      0.0000     -0.0000      0.0000     -0.0000     -0.0000
       112         0.0000      0.0000     -0.0000      0.0000      0.0000      0.0000
       113         0.0143     -0.0677     -0.0145     -0.1640      0.0017      0.0065
       114         0.0000     -0.0000     -0.0000     -0.0000      0.0000      0.0000
       115        -0.0006      0.0066     -0.0005      0.0056      0.0259      0.1156
       116        -0.0000     -0.0000     -0.0000     -0.0000     -0.0000      0.0000
       117        -0.0000      0.0000     -0.0000      0.0000     -0.0000     -0.0000
       118        -0.0000     -0.0156     -0.0012     -0.0037     -0.0249     -0.0174
       119         0.0001     -0.0200     -0.0051     -0.0027     -0.0475      0.0268
       120        -0.0000      0.0000      0.0000      0.0000      0.0000     -0.0000
       121        -0.0047     -0.4653     -0.1126     -0.0850      0.0044     -0.0078
       122         0.0000     -0.0000      0.0000     -0.0000     -0.0000     -0.0000
       123         0.0000     -0.0000      0.0000     -0.0000     -0.0000     -0.0000
       124         0.0000     -0.0000      0.0000     -0.0000     -0.0000     -0.0000
       125         0.0771     -0.0565      0.1170     -0.0058      0.0022     -0.0012
       126         0.0000     -0.0000      0.0000     -0.0000      0.0000      0.0000
       127         0.1351      0.0108      0.1630     -0.0992      0.0012     -0.0027
       128         0.0000      0.0000      0.0000     -0.0000     -0.0000     -0.0000
       129         0.0043     -0.0183      0.0117     -0.0003     -0.0227      0.0353
       130        -0.0137      0.1515     -0.0230     -0.0520     -0.0082      0.0038
       131         0.0023     -0.0152      0.0007     -0.0024     -0.1188     -0.0886
       132         0.0000     -0.0000      0.0000      0.0000      0.0000      0.0000
       133         0.0634     -0.3055      0.0136     -0.0448     -0.0012     -0.0016
       134         0.0000      0.0000      0.0000     -0.0000     -0.0000      0.0000
       135        -0.0000     -0.0000     -0.0000      0.0000      0.0000      0.0000
       136         0.0000      0.0000     -0.0000      0.0000     -0.0000     -0.0000
       137        -0.0477     -0.7598      0.0467     -0.4378     -0.0039     -0.0033
       138         0.0420     -0.1209      0.0159     -0.0314      0.0023      0.0029
       139         0.0004      0.0182      0.0003      0.0074     -0.0269      0.0128
       140         0.0000      0.0000      0.0000      0.0000      0.0000     -0.0000
       141         0.0000      0.0000      0.0000      0.0000      0.0000      0.0000
       142        -0.0001      0.0069     -0.0016      0.0032     -0.0043      0.1283
       143        -0.0000      0.0000     -0.0000      0.0000     -0.0000     -0.0000
       144         0.1018     -0.1241     -0.0447      0.0916      0.0003      0.0021
       145        -0.0000     -0.0000      0.0000     -0.0000      0.0000      0.0000
       146         0.0000     -0.0000      0.0000     -0.0000     -0.0000     -0.0000
       147         0.0345      0.3623      0.0812     -0.0535      0.0081     -0.0009
       148         0.0054      0.0368      0.0117     -0.0114     -0.0640      0.0129
       149        -0.0000     -0.0000     -0.0000     -0.0000     -0.0000     -0.0000
       150        -0.0000      0.0000      0.0000      0.0000     -0.0000     -0.0000
       151        -0.0085      0.1616     -0.0113      0.0501      0.0007      0.0006
       152        -0.0029      0.0270     -0.0011      0.0152     -0.0527      0.0550
       153         0.0000      0.0000      0.0000     -0.0000      0.0000     -0.0000
       154        -0.0000     -0.0000      0.0000      0.0000     -0.0000      0.0000
       155        -0.0003     -0.0028      0.0015     -0.0002      0.0293      0.0666
       156        -0.0000     -0.0000     -0.0000      0.0000      0.0000      0.0000
       157        -0.0742      0.0516     -0.0649      0.1253      0.0000     -0.0039
       158        -0.0000     -0.0000      0.0000      0.0000     -0.0000     -0.0000
       159        -0.2243      0.3944     -0.0575      0.1200      0.0073     -0.0010
       160        -0.0000     -0.0000     -0.0000     -0.0000      0.0000      0.0000
       161         0.0095     -0.0239     -0.0058     -0.0127      0.1258     -0.0061
       162         0.0000     -0.0000      0.0000     -0.0000      0.0000     -0.0000
       163         0.0000     -0.0000     -0.0000     -0.0000      0.0000     -0.0000
       164        -0.0016      0.0466     -0.0038      0.0283      0.1255     -0.0145
       165        -0.0000      0.0000      0.0000      0.0000      0.0000     -0.0000
       166         0.0010     -0.0013      0.0034     -0.0036     -0.2503      0.3602
       167        -0.0000     -0.0000      0.0000      0.0000      0.0000      0.0000
       168         0.4245     -2.2995      0.0476     -1.2856      0.0022      0.0217
       169         0.0000     -0.0000      0.0000     -0.0000      0.0000     -0.0000
       170        -0.0465      0.2072      0.0528      0.3211      0.0023     -0.0277
       171         0.0000     -0.0000     -0.0000      0.0000      0.0000     -0.0000
       172         0.0387     -0.1834      0.0008     -0.1352      0.0467     -0.0800
       173        -0.0000      0.0000     -0.0000      0.0000      0.0000     -0.0000
       174         0.2248     -1.1888      0.0173     -0.4917     -0.0038      0.0150
       175        -0.0000     -0.0000      0.0000     -0.0000      0.0000      0.0000
       176         0.0000     -0.0000      0.0000      0.0000      0.0000     -0.0000
       177        -0.0629      0.1873      0.0301     -0.1589      0.0062      0.0145
       178        -0.0000      0.0000     -0.0000      0.0000      0.0000     -0.0000
       179        -0.0305      0.0470     -0.0015      0.0209      0.0289     -0.0228
       180        -0.0000      0.0000     -0.0000      0.0000      0.0000     -0.0000
       181         0.0624     -0.4959      0.0225     -0.3437     -0.0054      0.0150
       182        -0.0000      0.0000     -0.0000      0.0000      0.0000      0.0000
       183        -0.0135      0.0446     -0.0029      0.0035     -0.0108     -0.1436
       184        -0.0000      0.0000      0.0000      0.0000      0.0000      0.0000
       185         0.1540     -0.6152      0.0008     -0.1515      0.0183      0.0356
       186         0.0277     -0.1472     -0.0013     -0.0475     -0.0937     -0.1146
       187         0.0000      0.0000      0.0000     -0.0000     -0.0000     -0.0000
       188         0.0117     -0.2466      0.0169     -0.2802     -0.0036     -0.0035
       189         0.0000     -0.0000      0.0000     -0.0000     -0.0000     -0.0000
       190         0.0000     -0.0000     -0.0000     -0.0000      0.0000      0.0000
       191         0.0000     -0.0000      0.0000     -0.0000      0.0000      0.0000
       192         0.0000     -0.0000     -0.0000     -0.0000      0.0000      0.0000
       193        -0.4340      1.1687     -0.0370      0.6300      0.0030     -0.0086
       194         0.0000     -0.0000      0.0000     -0.0000     -0.0000      0.0000
       195         0.0000     -0.0000      0.0000     -0.0000     -0.0000      0.0000
       196         0.0008      0.0041     -0.0027      0.0020      0.0093     -0.2684
       197        -0.0000      0.0000      0.0000      0.0000      0.0000     -0.0000
       198        -0.1486      0.6741      0.0619      0.3862      0.0033     -0.0173
       199        -0.0000      0.0000     -0.0000      0.0000      0.0000      0.0000
       200         0.0072     -0.0390     -0.0052     -0.0208      0.0540      0.0514
       201        -0.0000      0.0000     -0.0000     -0.0000     -0.0000     -0.0000
       202        -0.0020      0.0091     -0.0011     -0.0005     -0.1153     -0.0081
       203        -0.0000      0.0000      0.0000     -0.0000      0.0000      0.0000
       204         0.0000      0.0000     -0.0000      0.0000     -0.0000     -0.0000
       205         0.0105      0.0166     -0.0584      0.0910     -0.0009      0.0003
       206         0.0061      0.0095     -0.0043      0.0085     -0.0768      0.0097
       207         0.0000     -0.0000     -0.0000     -0.0000     -0.0000      0.0000
       208        -0.0000     -0.0000     -0.0000      0.0000      0.0000      0.0000
       209        -0.0386     -0.0391     -0.0435      0.0371      0.0021      0.0047
       210        -0.0000     -0.0000      0.0000     -0.0000     -0.0000      0.0000
       211         0.0000      0.0000     -0.0000      0.0000     -0.0000      0.0000
       212         0.0003     -0.0154      0.0075     -0.0124      0.1023     -0.0099
       213         0.0000      0.0000     -0.0000      0.0000      0.0000      0.0000
       214        -0.1545     -0.1519      0.1173     -0.3997      0.0018      0.0069
       215        -0.0000     -0.0000      0.0000     -0.0000      0.0000      0.0000
       216         0.0091     -0.0211      0.0073     -0.0127     -0.0832     -0.0701
       217        -0.0000      0.0000     -0.0000      0.0000     -0.0000      0.0000
       218         0.0000      0.0000      0.0000      0.0000      0.0000     -0.0000
       219         0.0014     -0.0017      0.0044     -0.0071      0.1301     -0.2498
       220        -0.0023      0.0195     -0.0030      0.0038      0.2272     -0.2382
       221         0.0022      0.0253     -0.0099      0.0128      0.0682      0.0519
       222        -0.0000     -0.0000      0.0000     -0.0000     -0.0000     -0.0000
       223         0.0000      0.0000     -0.0000      0.0000      0.0000     -0.0000
       224         0.0617      0.4985     -0.1750      0.0488     -0.0006     -0.0061
       225        -0.0000      0.0000      0.0000      0.0000     -0.0000     -0.0000
       226        -0.3823      0.4562     -0.0069      0.2263      0.0099     -0.0112
       227        -0.0000      0.0000      0.0000     -0.0000     -0.0000      0.0000
       228        -0.0057     -0.0079      0.0072     -0.0022     -0.1956     -0.2417
       229         0.0000      0.0000     -0.0000     -0.0000     -0.0000     -0.0000
       230        -0.0026     -0.0010      0.0103      0.0186      0.2029      0.1640
       231         0.0000      0.0000      0.0000      0.0000      0.0000      0.0000
       232        -0.0786      0.1000      0.0428     -0.0816     -0.0017     -0.0004
       233        -0.0000     -0.0000     -0.0000     -0.0000      0.0000      0.0000
       234         0.1494      0.0119      0.0091      0.5048     -0.0045     -0.0087
       235         0.2004     -0.0317     -0.0504     -0.0465     -0.0040     -0.0144
       236        -0.0000      0.0000     -0.0000     -0.0000     -0.0000      0.0000
       237         0.0804      0.0103     -0.0473     -0.1565     -0.0043     -0.0044
       238         0.0000     -0.0000     -0.0000     -0.0000     -0.0000     -0.0000
       239         0.0092     -0.0056     -0.0044      0.0015      0.1129      0.1407
       240         0.0429     -0.2727      0.0180     -0.1250      0.0020     -0.0107
       241        -0.0000      0.0000     -0.0000      0.0000     -0.0000     -0.0000
       242        -0.0000      0.0000     -0.0000      0.0000     -0.0000      0.0000
       243         0.0301      0.1186      0.0024      0.0427     -0.0071      0.0049
       244         0.0000      0.0000     -0.0000      0.0000      0.0000     -0.0000
       245        -0.0000     -0.0000      0.0000     -0.0000     -0.0000      0.0000
       246         0.0046      0.0000      0.0006      0.0060     -0.0199      0.0979
       247        -0.0000      0.0000     -0.0000      0.0000      0.0000     -0.0000
       248        -0.0000     -0.0000      0.0000      0.0000     -0.0000      0.0000
       249        -0.0379     -0.0427      0.0574      0.1204      0.0036     -0.0046
       250        -0.0197      0.0273      0.0087      0.0317      0.0266     -0.1826
       251         0.0930     -0.1115     -0.0672     -0.1667      0.0081     -0.0249
       252        -0.0000     -0.0000      0.0000     -0.0000     -0.0000      0.0000
       253         0.0000     -0.0000      0.0000     -0.0000      0.0000      0.0000
       254         0.0585     -0.3571     -0.0348     -0.1290      0.0296      0.0286
       255        -0.0000      0.0000     -0.0000      0.0000     -0.0000     -0.0000
       256         0.0000     -0.0000      0.0000     -0.0000     -0.0000     -0.0000
       257         0.0000     -0.0000      0.0000     -0.0000     -0.0000     -0.0000
       258         0.0427     -0.4428     -0.0024     -0.1746      0.1142     -0.0576
       259        -0.0434      0.4590     -0.0053      0.1817      0.1673     -0.1291
       260         0.0453     -0.3030      0.0064     -0.1310     -0.1047     -0.2925
       261         0.0000      0.0000      0.0000     -0.0000      0.0000      0.0000
       262         0.0000     -0.0000      0.0000     -0.0000      0.0000     -0.0000
       263         0.0000     -0.0000      0.0000      0.0000     -0.0000      0.0000
       264         0.0000     -0.0000      0.0000     -0.0000      0.0000      0.0000
       265         0.0000     -0.0000      0.0000     -0.0000      0.0000      0.0000
       266        -0.0691      0.1899     -0.0111      0.0087      0.0094      0.0402
       267        -0.1964      0.5637     -0.0161      0.0787     -0.0628     -0.0879
       268         0.0000      0.0000     -0.0000     -0.0000     -0.0000     -0.0000
       269        -0.1266     -0.0998      0.1219     -0.0114      0.0116      0.1764
       270        -0.0927     -0.0679      0.1071      0.0309      0.0236     -0.2059
       271        -0.0093      0.0328     -0.0157     -0.0104      0.2325      0.0387
       272        -0.1086      0.6217      0.0105      0.3603     -0.0135      0.0174
       273         0.0000     -0.0000      0.0000     -0.0000     -0.0000     -0.0000
       274        -0.0856     -0.3645      0.0745     -0.0824     -0.0072      0.0353
       275         0.2321     -1.5029     -0.0325     -0.8462      0.0222     -0.0368
       276         0.0000      0.0000      0.0000      0.0000      0.0000      0.0000
       277        -0.0948      0.5438      0.0175      0.3078      0.0475     -0.1611
       278        -0.0000      0.0000     -0.0000      0.0000     -0.0000     -0.0000
       279         0.0228     -0.2443     -0.0149     -0.1827      0.0636      0.0418
       280         0.0807     -0.6359      0.0687     -0.0243      0.0104     -0.0047
       281         0.0000     -0.0000      0.0000     -0.0000      0.0000     -0.0000
       282        -0.0000      0.0000     -0.0000      0.0000      0.0000     -0.0000
       283        -0.0002      0.0091     -0.0001      0.0042      0.1134     -0.0642
       284        -0.0000      0.0000     -0.0000     -0.0000      0.0000     -0.0000
       285        -0.0000      0.0000     -0.0000      0.0000      0.0000      0.0000
       286        -0.0089     -0.0145      0.0035     -0.0019      0.0961     -0.0169
       287         0.1324     -0.2218      0.0284      0.2598      0.0202     -0.0016
       288        -0.1712     -0.4563      0.0235     -0.7245     -0.0114      0.0080
       289         0.1836     -0.6352      0.0049      0.1401     -0.0580     -0.0368
       290         0.0324     -0.0257     -0.0129      0.0204      0.3220      0.1873
       291         0.0809      0.1316     -0.0352      0.0425      0.1674      0.2224
       292         0.1766      0.2968     -0.0615      0.1016     -0.1148     -0.1207
       293         0.1674     -0.2521     -0.0435     -0.1276     -0.0019      0.0162
       294         0.0042      0.0116     -0.0026     -0.0025     -0.0017     -0.0102
       295        -0.0273      0.1742     -0.0017      0.0938      0.0053     -0.0011
       296        -0.0037     -0.0088      0.0026      0.0017      0.0412     -0.0173
       297        -0.0036     -0.0096      0.0051      0.0260      0.2792      0.0127
       298        -0.0006      0.0048      0.0019      0.0105     -0.0018      0.0227
       299        -0.0008     -0.3353      0.1007      0.1176      0.0091     -0.0020
       300        -0.0196      0.0373      0.0040      0.0088      0.1241     -0.1512
 <0|del|b> * <b|rxdel|0> + <0|del|b> * <b|delr+rdel|0>
 Rotatory Strengths (R) in cgs (10**-40 erg-esu-cm/Gauss)
       state          XX          YY          ZZ    R(velocity)    E-M Angle
         1         0.0000     -0.0000     -0.0000     -0.0000       90.00
         2        -0.0000     -0.0000      0.0000     -0.0000       90.00
         3         0.0000     -0.0000      0.0000     -0.0000       90.00
         4        -0.0000     -0.0000     -0.0000     -0.0000       90.00
         5         0.0000      0.0000     -0.0000      0.0000       90.00
         6         0.0000     -0.0000     -0.0000     -0.0000       90.00
         7         0.0000     -0.0000     -0.0000     -0.0000       90.00
         8        -0.0000     -0.0000     -0.0000     -0.0000       90.00
         9         0.0000     -0.0000     -0.0000      0.0000       90.00
        10        -0.2236      0.0384     -0.4343     -0.2065       90.00
        11        -0.0000      0.0000     -0.0000     -0.0000       90.00
        12         0.8980      0.1715      1.2136      0.7611       88.69
        13        -0.0000     -0.0000      0.0000     -0.0000       90.00
        14         2.3346      0.4510      2.3312      1.7056       89.02
        15         0.2283     -0.0066     -0.0112      0.0702       90.00
        16        -0.0000     -0.0000      0.0000     -0.0000       90.00
        17        -3.9908      0.6015     -3.4187     -2.2693      105.48
        18        -0.0000     -0.0000     -0.0000     -0.0000       90.00
        19         1.8636     -0.5142      1.7261      1.0252       89.17
        20        -0.0000     -0.0000      0.0000     -0.0000       90.00
        21        -0.0000      0.0000      0.0000      0.0000       90.00
        22         0.3893     -0.0102      0.3784      0.2525       78.53
        23         0.0000      0.0000      0.0000      0.0000       90.00
        24         0.0293      0.0234     -0.1051     -0.0175       90.00
        25        -2.7039     -0.0229     -1.8715     -1.5327       91.73
        26         4.5949      0.0154      3.6804      2.7636       67.12
        27         0.0000      0.0000      0.0000      0.0000       90.00
        28        -0.8463     -0.4274      0.0910     -0.3942       90.26
        29        -0.8806      0.0802     -0.7857     -0.5287      103.78
        30         0.0000      0.0000      0.0000      0.0000       90.00
        31         0.3060     -0.0587      0.0550      0.1008       90.00
        32         0.0000      0.0000     -0.0000      0.0000       90.00
        33         0.0115     -0.0252      0.0069     -0.0023       90.00
        34         0.0000      0.0000     -0.0000      0.0000       90.00
        35        -0.0000      0.0000     -0.0000      0.0000       90.00
        36        -0.4468      0.0882     -0.3689     -0.2425      123.36
        37         1.2563     -0.0856      1.0339      0.7349       50.93
        38        -1.6976      0.0050     -1.4143     -1.0356       91.75
        39         4.1851      0.4543      4.7421      3.1272       39.75
        40        -1.6878      0.1272     -1.5307     -1.0304      119.49
        41         1.1472      0.0187      1.2601      0.8087       88.70
        42         0.0000      0.0000     -0.0000      0.0000       90.00
        43        -0.0000     -0.0000     -0.0000     -0.0000       90.00
        44        -0.0000      0.0000     -0.0000     -0.0000       90.00
        45         0.0000      0.0000     -0.0000      0.0000       90.00
        46         0.0000      0.0000      0.0000      0.0000       90.00
        47        -0.6013     -0.0416     -0.4018     -0.3482       99.52
        48         0.0978     -0.0055      0.3504      0.1476       90.00
        49         0.0000     -0.0000     -0.0000     -0.0000       90.00
        50        -0.0000      0.0000     -0.0000      0.0000       90.00
        51        -0.0000     -0.0000      0.0000     -0.0000       90.00
        52         0.0110      0.0544     -0.0049      0.0202       90.00
        53        -0.1094     -0.2257      0.0720     -0.0877       90.00
        54        -0.0000     -0.0000     -0.0000     -0.0000       90.00
        55        -0.0000      0.0000     -0.0000      0.0000       90.00
        56        -0.0000      0.0000      0.0000      0.0000       90.00
        57        -0.0074     -0.1788      0.2171      0.0103       90.00
        58         0.2332      0.2679     -0.0813      0.1399       90.00
        59        -0.0000      0.0000     -0.0000      0.0000       90.00
        60        -0.0000      0.0000     -0.0000     -0.0000       90.00
        61         0.7311     -0.1178      0.1734      0.2622       88.93
        62         0.0594     -0.0069     -0.0377      0.0049       90.00
        63         1.0502     -0.0383      1.3604      0.7908       89.10
        64        -0.0000     -0.0000      0.0000     -0.0000       90.00
        65         0.0000      0.0000     -0.0000      0.0000       90.00
        66         0.9046     -0.1966      0.5125      0.4068       89.62
        67         0.4623      0.1984      1.6704      0.7770       84.97
        68         0.0000      0.0000      0.0000      0.0000       90.00
        69         0.0000      0.0000     -0.0000      0.0000       90.00
        70         0.0000      0.0000     -0.0000      0.0000       90.00
        71        -0.0294      0.0356      0.3528      0.1196       90.00
        72         0.0000     -0.0000     -0.0000      0.0000       90.00
        73        -0.0000     -0.0000      0.0000     -0.0000       90.00
        74        -0.0000      0.0000     -0.0000     -0.0000       90.00
        75         3.5098      6.5095      6.8159      5.6118       86.53
        76        -0.0000     -0.0000     -0.0000     -0.0000       90.00
        77        -0.4166     -0.6207     -0.8330     -0.6234      111.83
        78        -0.0000     -0.0000     -0.0000     -0.0000       90.00
        79        -0.0000     -0.0000     -0.0000     -0.0000       90.00
        80        -0.0054     -0.0665      0.0761      0.0014       90.00
        81         0.0000      0.0000      0.0000      0.0000       90.00
        82        -0.0000     -0.0000     -0.0000     -0.0000       90.00
        83         0.0797      0.1039     -0.2495     -0.0220       90.00
        84        -0.0000     -0.0000     -0.0000     -0.0000       90.00
        85        -1.4643     -5.1131     -0.3723     -2.3166       91.88
        86         0.1381      0.0417      0.1113      0.0970       90.00
        87        -0.0235     -0.1783      0.0721     -0.0432       90.00
        88        -0.4145      0.5511     -0.5515     -0.1383       90.84
        89         0.0000     -0.0000     -0.0000     -0.0000       90.00
        90         0.2450     -0.2305     -0.1507     -0.0454       90.00
        91         0.2759      0.0988      0.2601      0.2116       84.71
        92         0.1849     -0.3356     -0.1390     -0.0966       90.00
        93         0.0000      0.0000      0.0000      0.0000       90.00
        94        -0.0149     -0.1335     -0.0129     -0.0538       90.00
        95        -0.0000     -0.0000      0.0000     -0.0000       90.00
        96         0.0000     -0.0000     -0.0000     -0.0000       90.00
        97         2.5254     13.4578      1.7669      5.9167       89.24
        98        -0.2951     -0.6273      0.3193     -0.2011      110.05
        99        -0.0000     -0.0000      0.0000      0.0000       90.00
       100         0.0000     -0.0000     -0.0000     -0.0000       90.00
       101         0.0944     -1.0313      0.1712     -0.2553      137.26
       102        -0.0000     -0.0000      0.0000     -0.0000       90.00
       103        -2.2872    -23.9314      0.9215     -8.4324       92.41
       104        -0.1135     -1.5002      0.7687     -0.2816      105.00
       105        -0.0000     -0.0000      0.0000     -0.0000       90.00
       106        -0.1535      1.9158     -0.6725      0.3632       89.71
       107        -0.0000     -0.0000      0.0000     -0.0000       90.00
       108        -0.0110      1.0038     -0.0028      0.3300       89.41
       109        -0.6053     -1.3571      0.1775     -0.5950       95.42
       110         0.6715      0.7754     -0.0166      0.4768       77.19
       111        -0.0000     -0.0000     -0.0000     -0.0000       90.00
       112         0.0000     -0.0000     -0.0000     -0.0000       90.00
       113         0.3302      0.0160     -0.0380      0.1027       90.00
       114         0.0000      0.0000     -0.0000      0.0000       90.00
       115        -0.0189      0.1103     -0.0983     -0.0023       90.00
       116        -0.0000      0.0000     -0.0000      0.0000       90.00
       117         0.0000     -0.0000      0.0000      0.0000       90.00
       118        -0.1271     -0.0454     -0.4634     -0.2120      147.18
       119        -0.0819     -1.4247     -0.6527     -0.7198      112.42
       120        -0.0000     -0.0000     -0.0000     -0.0000       90.00
       121         0.2466      0.1127      1.3958      0.5850       89.40
       122         0.0000      0.0000      0.0000      0.0000       90.00
       123         0.0000     -0.0000     -0.0000     -0.0000       90.00
       124         0.0000     -0.0000     -0.0000     -0.0000       90.00
       125         0.0015      0.0515      0.2198      0.0909       90.00
       126        -0.0000     -0.0000      0.0000     -0.0000       90.00
       127         0.0181     -0.4054      0.2196     -0.0559       90.00
       128        -0.0000     -0.0000      0.0000      0.0000       90.00
       129        -0.1884     -1.6515     -1.9825     -1.2742      129.39
       130        -0.0813      1.0770      2.0698      1.0218       86.62
       131        -0.0140      0.0489      0.0726      0.0358       90.00
       132        -0.0000     -0.0000      0.0000     -0.0000       90.00
       133        -0.1220     -0.1163     -0.2399     -0.1594       94.53
       134        -0.0000     -0.0000     -0.0000     -0.0000       90.00
       135        -0.0000      0.0000      0.0000     -0.0000       90.00
       136         0.0000     -0.0000     -0.0000     -0.0000       90.00
       137         0.9368     -1.9546     -1.0742     -0.6973       91.50
       138         0.0374      0.0243     -0.1414     -0.0266       90.00
       139        -0.3808      0.0253      0.2295     -0.0420       90.00
       140         0.0000     -0.0000      0.0000     -0.0000       90.00
       141         0.0000      0.0000     -0.0000      0.0000       90.00
       142        -0.1699      0.4540     -0.0332      0.0837       90.00
       143        -0.0000     -0.0000      0.0000     -0.0000       90.00
       144        -0.0022      0.1100      0.0255      0.0444       90.00
       145         0.0000      0.0000     -0.0000      0.0000       90.00
       146         0.0000      0.0000      0.0000      0.0000       90.00
       147         0.7818     -0.1384     -0.1978      0.1485       43.99
       148        -0.5435      0.4625      0.2037      0.0409       90.00
       149        -0.0000     -0.0000      0.0000     -0.0000       90.00
       150        -0.0000      0.0000     -0.0000      0.0000       90.00
       151        -0.0041     -0.0429     -0.0234     -0.0235       90.00
       152        -0.9546     -0.1564     -0.2779     -0.4630       99.98
       153        -0.0000      0.0000      0.0000     -0.0000       90.00
       154        -0.0000      0.0000     -0.0000     -0.0000       90.00
       155         0.0138      0.0746      0.0477      0.0454       90.00
       156         0.0000     -0.0000     -0.0000     -0.0000       90.00
       157        -0.0022      0.3350     -0.0727      0.0867       90.00
       158        -0.0000      0.0000      0.0000      0.0000       90.00
       159         0.2155      0.0667      0.5997      0.2940       88.66
       160         0.0000      0.0000     -0.0000     -0.0000       90.00
       161        -1.2724      0.1917     -2.3114     -1.1307       93.12
       162        -0.0000     -0.0000     -0.0000     -0.0000       90.00
       163        -0.0000     -0.0000     -0.0000     -0.0000       90.00
       164         2.8432      1.1814      1.9688      1.9978       47.28
       165        -0.0000     -0.0000     -0.0000     -0.0000       90.00
       166         1.9967      3.5803      0.9707      2.1826       76.12
       167         0.0000      0.0000     -0.0000      0.0000       90.00
       168        -0.8265     -3.2124      2.9787     -0.3534       90.04
       169        -0.0000     -0.0000     -0.0000     -0.0000       90.00
       170         2.3107      3.7106      1.7009      2.5741       81.85
       171         0.0000      0.0000      0.0000      0.0000       90.00
       172        -7.1260    -10.5979     -6.0650     -7.9297      149.90
       173         0.0000      0.0000      0.0000      0.0000       90.00
       174        -0.5000     -2.0256      0.1374     -0.7961       92.60
       175         0.0000     -0.0000      0.0000      0.0000       90.00
       176         0.0000     -0.0000      0.0000     -0.0000       90.00
       177        -0.0854      0.3857      0.2015      0.1673       88.28
       178        -0.0000     -0.0000     -0.0000     -0.0000       90.00
       179         0.2397     -0.2068     -0.3815     -0.1162      103.34
       180         0.0000     -0.0000     -0.0000     -0.0000       90.00
       181        -0.0660      0.1286     -0.6935     -0.2103       90.47
       182        -0.0000      0.0000     -0.0000      0.0000       90.00
       183         0.1962      0.9445     -0.1044      0.3455       80.30
       184         0.0000     -0.0000      0.0000      0.0000       90.00
       185        -3.3563      4.9300     -3.7798     -0.7353       92.43
       186         3.8763     -3.2968      2.4711      1.0169       57.42
       187         0.0000     -0.0000      0.0000      0.0000       90.00
       188         0.7323     -0.9656      0.7588      0.1752       89.54
       189         0.0000     -0.0000      0.0000     -0.0000       90.00
       190        -0.0000      0.0000      0.0000      0.0000       90.00
       191        -0.0000     -0.0000     -0.0000     -0.0000       90.00
       192        -0.0000     -0.0000     -0.0000     -0.0000       90.00
       193         1.4593      1.2061      0.9224      1.1959       89.42
       194         0.0000      0.0000      0.0000      0.0000       90.00
       195         0.0000     -0.0000      0.0000     -0.0000       90.00
       196         0.5828      0.0665     -0.0510      0.1994       89.19
       197        -0.0000      0.0000      0.0000      0.0000       90.00
       198        -0.6777      4.9977     -0.0919      1.4093       89.08
       199        -0.0000     -0.0000     -0.0000     -0.0000       90.00
       200         0.1081      0.5013      0.5900      0.3998       26.72
       201        -0.0000     -0.0000     -0.0000     -0.0000       90.00
       202        -0.6168     -0.2034     -0.0558     -0.2920      100.54
       203         0.0000     -0.0000      0.0000      0.0000       90.00
       204         0.0000      0.0000      0.0000      0.0000       90.00
       205         0.0962      0.0602      0.2162      0.1242       87.02
       206         0.2111      1.5553      0.3927      0.7197       74.82
       207         0.0000      0.0000      0.0000      0.0000       90.00
       208         0.0000      0.0000      0.0000      0.0000       90.00
       209         0.2152      0.0215      0.2130      0.1499       86.86
       210        -0.0000     -0.0000     -0.0000     -0.0000       90.00
       211        -0.0000     -0.0000     -0.0000     -0.0000       90.00
       212        -1.1346     -0.6981     -0.7750     -0.8692      101.50
       213         0.0000     -0.0000     -0.0000     -0.0000       90.00
       214        -0.1829     -0.1216     -0.0281     -0.1109       90.39
       215        -0.0000     -0.0000      0.0000     -0.0000       90.00
       216         0.0976     -0.1809     -0.1435     -0.0756       90.00
       217        -0.0000     -0.0000      0.0000     -0.0000       90.00
       218        -0.0000      0.0000     -0.0000      0.0000       90.00
       219        -0.2672     -1.3302      0.3675     -0.4100       92.37
       220        -1.4696     -0.6537     -0.2017     -0.7750       94.27
       221         1.4360     -1.6340      1.1791      0.3270       87.85
       222         0.0000     -0.0000      0.0000      0.0000       90.00
       223         0.0000      0.0000     -0.0000      0.0000       90.00
       224         0.3503     -0.0089      0.4834      0.2749       86.90
       225         0.0000      0.0000      0.0000      0.0000       90.00
       226        -0.1644      0.9161     -0.0195      0.2441       89.16
       227        -0.0000     -0.0000     -0.0000     -0.0000       90.00
       228        -0.0065      0.2480     -0.5268     -0.0951       92.26
       229        -0.0000     -0.0000     -0.0000     -0.0000       90.00
       230        -0.3115     -2.0379     -0.2240     -0.8578       94.23
       231         0.0000     -0.0000      0.0000     -0.0000       90.00
       232        -0.0868     -0.1569      0.0023     -0.0804       90.00
       233        -0.0000      0.0000     -0.0000     -0.0000       90.00
       234        -0.1501     -0.1153     -0.4879     -0.2511       92.34
       235        -0.3005      0.8703      0.0030      0.1909       69.30
       236         0.0000     -0.0000      0.0000      0.0000       90.00
       237        -0.0947     -1.0814      0.5823     -0.1979       91.63
       238        -0.0000      0.0000      0.0000     -0.0000       90.00
       239         0.0642     -0.1321      0.0054     -0.0208       90.00
       240        -0.0121      0.6316     -0.3017      0.1059       89.06
       241         0.0000     -0.0000      0.0000      0.0000       90.00
       242        -0.0000      0.0000     -0.0000     -0.0000       90.00
       243        -0.8251      0.3982      0.6663      0.0798       90.00
       244         0.0000     -0.0000     -0.0000     -0.0000       90.00
       245        -0.0000      0.0000     -0.0000      0.0000       90.00
       246        -0.2380     -0.2501     -0.0892     -0.1924      103.84
       247         0.0000     -0.0000      0.0000     -0.0000       90.00
       248        -0.0000     -0.0000     -0.0000     -0.0000       90.00
       249         0.4651      0.1200     -0.4598      0.0418       90.00
       250        -0.4955      0.2806     -0.9337     -0.3829      106.35
       251         0.2740     -0.9063      1.5683      0.3120       88.48
       252        -0.0000      0.0000     -0.0000      0.0000       90.00
       253        -0.0000      0.0000     -0.0000      0.0000       90.00
       254        -1.2269      2.8249     -3.1243     -0.5088       91.05
       255        -0.0000      0.0000     -0.0000      0.0000       90.00
       256         0.0000     -0.0000      0.0000      0.0000       90.00
       257         0.0000     -0.0000      0.0000      0.0000       90.00
       258        -5.5994     -6.9352      8.2910     -1.4146       94.87
       259         7.0040     12.9331    -14.6420      1.7651       84.80
       260         4.0826    -11.0150      9.4328      0.8335       84.28
       261         0.0000     -0.0000      0.0000      0.0000       90.00
       262        -0.0000      0.0000      0.0000      0.0000       90.00
       263         0.0000     -0.0000     -0.0000     -0.0000       90.00
       264         0.0000      0.0000     -0.0000      0.0000       90.00
       265        -0.0000      0.0000     -0.0000      0.0000       90.00
       266        -0.5053     -0.3099     -0.5601     -0.4584       90.00
       267         0.3803      0.6518     -0.2256      0.2688       86.00
       268         0.0000      0.0000      0.0000      0.0000       90.00
       269         2.0018     -0.3830      3.0392      1.5527       64.73
       270        -3.3996      2.7945     -3.0434     -1.2161      106.37
       271         0.3048     -5.6728     -2.7017     -2.6899      109.12
       272        -0.5582     -5.3757     -0.0297     -1.9879      115.13
       273        -0.0000     -0.0000      0.0000      0.0000       90.00
       274         0.5813     13.9763      2.6852      5.7476       67.96
       275        -8.7665    -55.5460     -7.2699    -23.8608       98.21
       276        -0.0000     -0.0000     -0.0000     -0.0000       90.00
       277         7.0396     50.5836      9.4946     22.3726       34.25
       278         0.0000      0.0000      0.0000      0.0000       90.00
       279        -5.3244      4.0740     -4.1930     -1.8145      100.76
       280        -0.3375     -0.1747      0.0422     -0.1567       95.45
       281        -0.0000     -0.0000     -0.0000     -0.0000       90.00
       282        -0.0000     -0.0000      0.0000     -0.0000       90.00
       283         0.0485      0.3151      0.0872      0.1503       87.08
       284        -0.0000     -0.0000     -0.0000     -0.0000       90.00
       285        -0.0000      0.0000      0.0000      0.0000       90.00
       286        -0.2528      0.3058      0.0701      0.0410       90.00
       287         1.5342     -0.6059     -0.5247      0.1345       78.46
       288         1.6429     -3.2550     -0.3125     -0.6416       90.99
       289         7.0249     -2.9084     -3.2093      0.3024       89.10
       290        -3.1915      1.6358      0.7984     -0.2524       99.63
       291         0.5114      0.5441     -1.0754     -0.0066       90.00
       292        -2.4418      0.1827      1.4596     -0.2665       95.32
       293         0.9974     -1.0914      0.8136      0.2399       88.49
       294         1.0454     -0.2118      0.1715      0.3351       86.71
       295         0.2820      0.0283     -0.1951      0.0384       90.00
       296         0.1303      0.1293     -0.0445      0.0717       90.00
       297        -2.7890      0.6896      0.9751     -0.3748      100.55
       298        -0.0070      0.0493      0.1058      0.0494       90.00
       299         0.1435      0.5424      0.0837      0.2565       64.21
       300        -1.1243     -3.2197     -1.1830     -1.8423      104.73
 1/2[<0|r|b>*<b|rxdel|0> + (<0|rxdel|b>*<b|r|0>)*]
 Rotatory Strengths (R) in cgs (10**-40 erg-esu-cm/Gauss)
       state          XX          YY          ZZ     R(length)
         1        -0.0000     -0.0000     -0.0000     -0.0000
         2         0.0000     -0.0000     -0.0000     -0.0000
         3        -0.0000     -0.0000     -0.0000     -0.0000
         4        -0.0000      0.0000      0.0000     -0.0000
         5        -0.0000     -0.0000      0.0000     -0.0000
         6        -0.0000     -0.0000      0.0000     -0.0000
         7         0.0000     -0.0000     -0.0000     -0.0000
         8         0.0000     -0.0000     -0.0000     -0.0000
         9         0.0000     -0.0000     -0.0000     -0.0000
        10        -0.1157     -0.6550      0.2505     -0.1734
        11         0.0000     -0.0000     -0.0000     -0.0000
        12         0.1452      1.9933      0.1419      0.7601
        13        -0.0000     -0.0000     -0.0000     -0.0000
        14         0.2419      4.2992      0.5792      1.7068
        15        -0.3636      0.2404      0.3029      0.0599
        16        -0.0000      0.0000     -0.0000     -0.0000
        17         0.9654     -7.9237      0.2866     -2.2239
        18        -0.0000     -0.0000     -0.0000     -0.0000
        19        -0.3980      4.1029     -0.7106      0.9981
        20        -0.0000      0.0000     -0.0000     -0.0000
        21        -0.0000      0.0000      0.0000      0.0000
        22         0.0542      0.8405     -0.0476      0.2824
        23         0.0000     -0.0000     -0.0000      0.0000
        24        -0.1720     -0.1045      0.2069     -0.0232
        25         0.4638     -4.5507     -0.5442     -1.5437
        26        -0.5826      8.2673      0.4835      2.7227
        27        -0.0000      0.0000      0.0000      0.0000
        28         0.1582     -0.3597     -1.0234     -0.4083
        29         0.1100     -1.7487      0.0944     -0.5148
        30         0.0000      0.0000     -0.0000      0.0000
        31        -0.1263      0.4939     -0.0510      0.1056
        32         0.0000     -0.0000     -0.0000     -0.0000
        33        -0.0335      0.0158     -0.0056     -0.0078
        34         0.0000     -0.0000     -0.0000     -0.0000
        35        -0.0000      0.0000      0.0000      0.0000
        36         0.1826     -0.8978      0.0104     -0.2349
        37        -0.0031      2.3966     -0.1577      0.7453
        38         0.1020     -3.1425     -0.1023     -1.0476
        39         0.8795      8.5067      0.0137      3.1333
        40         0.3271     -3.3635     -0.0415     -1.0260
        41         0.1028      2.4050     -0.0900      0.8059
        42        -0.0000      0.0000      0.0000     -0.0000
        43        -0.0000      0.0000      0.0000     -0.0000
        44         0.0000     -0.0000     -0.0000     -0.0000
        45         0.0000     -0.0000     -0.0000     -0.0000
        46        -0.0000     -0.0000     -0.0000     -0.0000
        47        -0.1117     -0.9541      0.0240     -0.3473
        48         0.1176      0.4957     -0.1705      0.1476
        49         0.0000     -0.0000     -0.0000     -0.0000
        50         0.0000      0.0000     -0.0000      0.0000
        51        -0.0000     -0.0000      0.0000     -0.0000
        52        -0.0153      0.0036      0.0708      0.0197
        53         0.1054      0.0322     -0.4043     -0.0889
        54        -0.0000      0.0000      0.0000      0.0000
        55        -0.0000      0.0000      0.0000      0.0000
        56        -0.0000     -0.0000      0.0000      0.0000
        57         0.0150      0.2405     -0.2249      0.0102
        58         0.0125     -0.0053      0.3978      0.1350
        59        -0.0000     -0.0000      0.0000     -0.0000
        60         0.0000     -0.0000      0.0000      0.0000
        61        -0.3221      0.9603      0.2072      0.2818
        62        -0.0291      0.0309      0.0190      0.0069
        63         1.3062      2.1561     -1.0805      0.7940
        64         0.0000     -0.0000     -0.0000     -0.0000
        65        -0.0000     -0.0000     -0.0000     -0.0000
        66         1.4815      1.2485     -1.5232      0.4023
        67         0.3130      2.0973     -0.0380      0.7908
        68         0.0000      0.0000     -0.0000      0.0000
        69         0.0000     -0.0000     -0.0000     -0.0000
        70         0.0000      0.0000      0.0000      0.0000
        71         0.1557      0.2194     -0.0121      0.1210
        72        -0.0000      0.0000      0.0000     -0.0000
        73        -0.0000     -0.0000     -0.0000     -0.0000
        74         0.0000     -0.0000     -0.0000     -0.0000
        75         9.8092      8.3912     -1.4117      5.5962
        76        -0.0000     -0.0000      0.0000     -0.0000
        77        -1.2065     -0.6922      0.0364     -0.6208
        78        -0.0000     -0.0000     -0.0000     -0.0000
        79         0.0000     -0.0000     -0.0000     -0.0000
        80         0.0278      0.0659     -0.0793      0.0048
        81         0.0000      0.0000      0.0000      0.0000
        82        -0.0000     -0.0000     -0.0000     -0.0000
        83        -0.0801     -0.0667      0.0669     -0.0266
        84        -0.0000     -0.0000     -0.0000     -0.0000
        85         0.3606     -0.2886     -6.9837     -2.3039
        86         0.1286      0.1587      0.0063      0.0979
        87         0.1131      0.0388     -0.2743     -0.0408
        88        -0.1217     -0.9184      0.5813     -0.1529
        89        -0.0000      0.0000     -0.0000     -0.0000
        90        -0.2687      0.1708     -0.0311     -0.0430
        91         0.2472      0.4273     -0.0460      0.2095
        92        -0.0398      0.1632     -0.4026     -0.0931
        93         0.0000      0.0000     -0.0000      0.0000
        94        -0.0180      0.0016     -0.1405     -0.0523
        95        -0.0000     -0.0000     -0.0000     -0.0000
        96        -0.0000      0.0000     -0.0000     -0.0000
        97        25.0638      3.7098    -11.1549      5.8729
        98        -0.6054      0.1876     -0.0571     -0.1583
        99        -0.0000      0.0000      0.0000      0.0000
       100         0.0000      0.0000     -0.0000     -0.0000
       101         0.0559      0.0559     -0.9268     -0.2717
       102        -0.0000      0.0000     -0.0000     -0.0000
       103        -0.0766      1.4201    -26.5751     -8.4105
       104        -1.3706      0.4732      0.0914     -0.2687
       105        -0.0000      0.0000     -0.0000     -0.0000
       106         4.1206      0.4044     -3.4928      0.3440
       107         0.0000      0.0000     -0.0000     -0.0000
       108        -0.6977     -0.4033      2.1107      0.3366
       109        -0.1145      0.1913     -1.8608     -0.5947
       110         0.8665      0.0440      0.5534      0.4880
       111         0.0000     -0.0000     -0.0000     -0.0000
       112        -0.0000     -0.0000      0.0000     -0.0000
       113         0.3705     -0.0191     -0.0489      0.1008
       114         0.0000     -0.0000     -0.0000      0.0000
       115        -0.0646     -0.1124      0.1556     -0.0071
       116         0.0000     -0.0000      0.0000      0.0000
       117        -0.0000      0.0000      0.0000      0.0000
       118         0.0394     -0.4999     -0.1474     -0.2026
       119        -1.0380      0.1882     -1.2876     -0.7125
       120        -0.0000      0.0000     -0.0000     -0.0000
       121        -0.1976      2.9592     -0.9940      0.5892
       122         0.0000      0.0000     -0.0000      0.0000
       123        -0.0000      0.0000     -0.0000     -0.0000
       124         0.0000     -0.0000     -0.0000     -0.0000
       125         0.0259      0.2141      0.0200      0.0867
       126        -0.0000     -0.0000     -0.0000     -0.0000
       127         0.0208      0.3759     -0.5425     -0.0486
       128         0.0000     -0.0000      0.0000      0.0000
       129        -2.7208     -1.6529      0.5377     -1.2786
       130         0.9485      2.5632     -0.4044      1.0358
       131         0.0443     -0.0071      0.0623      0.0332
       132         0.0000     -0.0000     -0.0000      0.0000
       133        -0.1622     -0.3486      0.0191     -0.1639
       134        -0.0000      0.0000      0.0000     -0.0000
       135         0.0000     -0.0000      0.0000     -0.0000
       136        -0.0000      0.0000     -0.0000     -0.0000
       137        -2.1530      1.1606     -1.0329     -0.6751
       138        -0.1324     -0.0160      0.0618     -0.0289
       139         0.8165     -0.4867     -0.4085     -0.0262
       140         0.0000      0.0000      0.0000      0.0000
       141        -0.0000     -0.0000      0.0000     -0.0000
       142         0.5185     -0.3280      0.0513      0.0806
       143        -0.0000     -0.0000      0.0000     -0.0000
       144         0.1690     -0.0350     -0.0063      0.0426
       145         0.0000     -0.0000      0.0000      0.0000
       146         0.0000     -0.0000     -0.0000      0.0000
       147        -0.0227      0.4576      0.0115      0.1488
       148         0.2284     -0.3348      0.1894      0.0276
       149         0.0000     -0.0000     -0.0000     -0.0000
       150         0.0000      0.0000      0.0000      0.0000
       151        -0.0125     -0.0190     -0.0671     -0.0329
       152         0.3685     -1.3628     -0.4171     -0.4705
       153        -0.0000     -0.0000     -0.0000     -0.0000
       154         0.0000     -0.0000      0.0000      0.0000
       155         0.0852      0.0547     -0.0077      0.0441
       156        -0.0000      0.0000     -0.0000     -0.0000
       157         0.2647     -0.0010     -0.0472      0.0722
       158         0.0000     -0.0000     -0.0000      0.0000
       159         1.4492      0.4020     -0.9343      0.3056
       160        -0.0000      0.0000      0.0000      0.0000
       161        -4.3394     -1.9669      2.9137     -1.1309
       162        -0.0000     -0.0000      0.0000     -0.0000
       163        -0.0000     -0.0000      0.0000     -0.0000
       164         3.3396      3.3420     -0.5535      2.0427
       165         0.0000      0.0000     -0.0000      0.0000
       166         4.2542      2.0120      0.4022      2.2228
       167        -0.0000     -0.0000      0.0000     -0.0000
       168        15.8189      3.5348    -20.4053     -0.3506
       169        -0.0000     -0.0000     -0.0000     -0.0000
       170         4.2299      3.8622     -0.1146      2.6592
       171         0.0000      0.0000      0.0000      0.0000
       172       -11.1743    -10.1909     -2.8387     -8.0680
       173         0.0000      0.0000      0.0000      0.0000
       174         1.1411      0.2030     -3.7341     -0.7967
       175        -0.0000      0.0000      0.0000      0.0000
       176        -0.0000      0.0000     -0.0000     -0.0000
       177         0.3207      0.1520      0.0602      0.1776
       178        -0.0000      0.0000     -0.0000     -0.0000
       179         0.2731     -0.1020     -0.3737     -0.0675
       180         0.0000      0.0000     -0.0000     -0.0000
       181         1.6976     -0.4023     -1.8569     -0.1872
       182        -0.0000     -0.0000      0.0000      0.0000
       183         0.7280      0.6459     -0.4889      0.2950
       184         0.0000      0.0000     -0.0000      0.0000
       185         0.5603     -3.3881      1.3245     -0.5011
       186         0.8725      2.9679     -1.3561      0.8281
       187         0.0000      0.0000     -0.0000      0.0000
       188         0.3273      1.0348     -0.9630      0.1330
       189        -0.0000      0.0000     -0.0000     -0.0000
       190        -0.0000      0.0000      0.0000      0.0000
       191         0.0000     -0.0000     -0.0000      0.0000
       192         0.0000     -0.0000     -0.0000     -0.0000
       193         3.8301      2.2093     -2.3213      1.2393
       194         0.0000      0.0000     -0.0000      0.0000
       195         0.0000      0.0000     -0.0000      0.0000
       196        -0.2013     -0.0243      0.8852      0.2198
       197         0.0000     -0.0000     -0.0000      0.0000
       198         8.3281     -0.7389     -3.3283      1.4203
       199        -0.0000     -0.0000      0.0000     -0.0000
       200         0.3429      0.8276     -0.0511      0.3731
       201        -0.0000     -0.0000     -0.0000     -0.0000
       202        -0.2400     -0.4658     -0.1846     -0.2968
       203        -0.0000      0.0000     -0.0000      0.0000
       204         0.0000      0.0000      0.0000      0.0000
       205         0.1125      0.2678      0.0066      0.1290
       206         0.2650      0.0367      1.8549      0.7188
       207        -0.0000     -0.0000      0.0000      0.0000
       208         0.0000      0.0000     -0.0000      0.0000
       209         0.1498      0.2814      0.0188      0.1500
       210         0.0000     -0.0000     -0.0000     -0.0000
       211         0.0000     -0.0000     -0.0000     -0.0000
       212        -0.6964     -1.6474     -0.2948     -0.8796
       213        -0.0000      0.0000     -0.0000     -0.0000
       214        -0.0382     -0.2125     -0.0818     -0.1108
       215         0.0000      0.0000     -0.0000     -0.0000
       216        -0.0094     -0.1456     -0.1852     -0.1134
       217        -0.0000     -0.0000     -0.0000     -0.0000
       218         0.0000     -0.0000     -0.0000      0.0000
       219        -0.8080     -0.2114     -0.1891     -0.4028
       220        -0.5105     -1.0907     -0.6916     -0.7643
       221         0.5143      2.3481     -1.8364      0.3420
       222         0.0000      0.0000     -0.0000      0.0000
       223         0.0000      0.0000     -0.0000      0.0000
       224         0.2945      0.9745     -0.3957      0.2911
       225        -0.0000      0.0000      0.0000      0.0000
       226         0.7902     -0.0205     -0.0545      0.2384
       227        -0.0000     -0.0000      0.0000     -0.0000
       228        -0.0085     -0.3446      0.0581     -0.0983
       229        -0.0000     -0.0000     -0.0000     -0.0000
       230        -0.1324     -0.3385     -2.0109     -0.8273
       231         0.0000      0.0000     -0.0000      0.0000
       232         0.0092     -0.0150     -0.2259     -0.0772
       233        -0.0000     -0.0000      0.0000     -0.0000
       234        -0.0339     -0.4983     -0.2949     -0.2757
       235         0.6537     -0.0909     -0.0224      0.1801
       236         0.0000      0.0000     -0.0000      0.0000
       237        -1.4453      0.7699      0.1017     -0.1912
       238         0.0000     -0.0000     -0.0000     -0.0000
       239        -0.0947     -0.0045      0.0406     -0.0195
       240         0.9510     -0.1508     -0.5174      0.0943
       241         0.0000     -0.0000     -0.0000     -0.0000
       242         0.0000     -0.0000     -0.0000      0.0000
       243         0.4021     -0.1952      0.0333      0.0801
       244        -0.0000     -0.0000     -0.0000     -0.0000
       245         0.0000     -0.0000      0.0000      0.0000
       246        -0.2076     -0.2599     -0.1295     -0.1990
       247        -0.0000     -0.0000     -0.0000     -0.0000
       248        -0.0000     -0.0000      0.0000     -0.0000
       249        -0.5170     -0.0606      0.6516      0.0247
       250        -0.3519     -1.6550      0.8912     -0.3719
       251         0.0156      2.0785     -1.1503      0.3146
       252         0.0000     -0.0000      0.0000      0.0000
       253         0.0000     -0.0000      0.0000      0.0000
       254         0.3066      0.1125     -1.8954     -0.4921
       255         0.0000     -0.0000      0.0000      0.0000
       256        -0.0000     -0.0000      0.0000      0.0000
       257         0.0000     -0.0000      0.0000      0.0000
       258       -10.7054      1.6550      4.9405     -1.3700
       259        18.7694     -2.5325    -11.1562      1.6935
       260        -7.9714     -0.0498     10.4742      0.8177
       261         0.0000      0.0000     -0.0000      0.0000
       262        -0.0000      0.0000     -0.0000     -0.0000
       263        -0.0000      0.0000     -0.0000     -0.0000
       264        -0.0000      0.0000     -0.0000      0.0000
       265        -0.0000      0.0000     -0.0000      0.0000
       266        -0.1839     -1.1179     -0.0307     -0.4442
       267        -4.5286      5.3277     -0.1173      0.2273
       268         0.0000      0.0000      0.0000      0.0000
       269         0.2916     -0.7575      4.5121      1.3487
       270         1.2882     -1.8867     -2.4010     -0.9998
       271       -11.5099      3.9731     -0.3602     -2.6324
       272        -0.1601     -0.6607     -5.0510     -1.9573
       273         0.0000     -0.0000     -0.0000      0.0000
       274        17.4185     -0.5956      0.4546      5.7592
       275       -29.5253     -7.9890    -33.6566    -23.7236
       276        -0.0000      0.0000     -0.0000     -0.0000
       277        39.9810      8.1358     18.7263     22.2810
       278        -0.0000      0.0000      0.0000      0.0000
       279        -1.7900     -6.7376      2.7425     -1.9283
       280         0.2708      0.1583     -0.9317     -0.1675
       281         0.0000     -0.0000     -0.0000     -0.0000
       282        -0.0000      0.0000     -0.0000     -0.0000
       283         0.2563      0.0148      0.1778      0.1496
       284        -0.0000     -0.0000     -0.0000     -0.0000
       285         0.0000      0.0000     -0.0000      0.0000
       286        -0.0204     -0.3089      0.4457      0.0388
       287        -0.1072      0.4123      0.1254      0.1435
       288         1.4417      0.5200     -3.7998     -0.6127
       289        -2.8581      2.9052      0.7751      0.2740
       290         1.1707     -2.4799      0.4876     -0.2739
       291         0.8785      1.8023     -2.4648      0.0720
       292        -0.0619     -2.7504      1.7640     -0.3495
       293        -0.7575      2.0782     -0.4939      0.2756
       294        -0.8576      1.2127      0.5853      0.3135
       295        -0.1659      0.2164      0.0653      0.0386
       296        -0.0378     -0.0100      0.2734      0.0752
       297         0.1643     -0.8789     -0.4011     -0.3719
       298         0.1485     -0.0149      0.0153      0.0496
       299         0.5820      0.1606      0.0236      0.2554
       300        -4.0765     -1.3194     -0.2312     -1.8757
  1/2[<0|del|b>*<b|r|0> + (<0|r|b>*<b|del|0>)*] (Au)
       state          X           Y           Z        Dip. S.   Osc.(frdel)
         1        -0.0000     -0.0000     -0.0000      0.0000      0.0000
         2         0.0000     -0.0000     -0.0000      0.0000      0.0000
         3         0.0000     -0.0000     -0.0000      0.0000      0.0000
         4        -0.0000      0.0000      0.0000      0.0000      0.0000
         5        -0.0000      0.0000     -0.0000     -0.0000     -0.0000
         6        -0.0000      0.0000      0.0000      0.0000      0.0000
         7         0.0000      0.0000     -0.0000      0.0000      0.0000
         8         0.0000     -0.0000     -0.0000      0.0000      0.0000
         9         0.0000      0.0000      0.0000     -0.0000     -0.0000
        10        -0.0000     -0.0000     -0.0003      0.0003      0.0002
        11        -0.0000     -0.0000      0.0000      0.0000      0.0000
        12        -0.0001     -0.0389     -0.0000      0.0390      0.0260
        13         0.0000     -0.0000     -0.0000      0.0000      0.0000
        14        -0.0001     -0.0148     -0.0000      0.0149      0.0099
        15        -0.0000     -0.0000     -0.0002      0.0002      0.0001
        16        -0.0000     -0.0000     -0.0000      0.0000      0.0000
        17        -0.0000     -0.0000     -0.0001      0.0001      0.0001
        18         0.0000     -0.0000     -0.0000      0.0000      0.0000
        19        -0.0001     -0.0196     -0.0000      0.0197      0.0131
        20         0.0000     -0.0000     -0.0000      0.0000      0.0000
        21         0.0000      0.0000     -0.0000     -0.0000     -0.0000
        22        -0.0000     -0.0003     -0.0000      0.0003      0.0002
        23        -0.0000     -0.0000      0.0000      0.0000      0.0000
        24        -0.0000     -0.0000     -0.0000      0.0001      0.0001
        25        -0.0003     -0.0200     -0.0000      0.0203      0.0135
        26        -0.0000     -0.0000     -0.0001      0.0001      0.0001
        27        -0.0000     -0.0000     -0.0000      0.0000      0.0000
        28        -0.0000     -0.0115     -0.0000      0.0115      0.0077
        29        -0.0000     -0.0000     -0.0000      0.0000      0.0000
        30        -0.0000     -0.0000      0.0000      0.0000      0.0000
        31        -0.0005     -0.0271     -0.0000      0.0276      0.0184
        32         0.0000     -0.0000      0.0000      0.0000      0.0000
        33        -0.0000     -0.0000     -0.0001      0.0001      0.0001
        34         0.0000     -0.0000      0.0000      0.0000      0.0000
        35        -0.0000     -0.0000     -0.0000      0.0000      0.0000
        36        -0.0000     -0.0000      0.0000      0.0000      0.0000
        37        -0.0000     -0.0001     -0.0001      0.0001      0.0001
        38        -0.0002     -0.0156     -0.0000      0.0157      0.0105
        39        -0.0033     -0.2660     -0.0000      0.2693      0.1795
        40        -0.0000     -0.0000     -0.0000      0.0001      0.0000
        41        -0.0002     -0.0164     -0.0000      0.0166      0.0111
        42         0.0000     -0.0000     -0.0000      0.0000      0.0000
        43        -0.0000      0.0000      0.0000     -0.0000     -0.0000
        44        -0.0000     -0.0000     -0.0000      0.0000      0.0000
        45        -0.0000     -0.0000      0.0000      0.0000      0.0000
        46         0.0000      0.0000      0.0000     -0.0000     -0.0000
        47        -0.0000     -0.0000     -0.0004      0.0004      0.0003
        48        -0.0004     -0.0176     -0.0000      0.0180      0.0120
        49        -0.0000      0.0000     -0.0000      0.0000      0.0000
        50        -0.0000     -0.0000      0.0000      0.0000      0.0000
        51         0.0000     -0.0000      0.0000      0.0000      0.0000
        52        -0.0000     -0.0000     -0.0001      0.0001      0.0000
        53        -0.0007     -0.0032     -0.0000      0.0040      0.0026
        54        -0.0000      0.0000      0.0000     -0.0000     -0.0000
        55         0.0000      0.0000      0.0000     -0.0000     -0.0000
        56         0.0000     -0.0000     -0.0000      0.0000      0.0000
        57        -0.0000     -0.0000     -0.0003      0.0003      0.0002
        58        -0.0000     -0.0000     -0.0004      0.0004      0.0003
        59         0.0000     -0.0000      0.0000     -0.0000     -0.0000
        60        -0.0000      0.0000      0.0000     -0.0000     -0.0000
        61        -0.0000     -0.0000     -0.0030      0.0030      0.0020
        62        -0.0000     -0.0000     -0.0000      0.0000      0.0000
        63        -0.0046     -0.0821     -0.0000      0.0867      0.0578
        64        -0.0000     -0.0000     -0.0000      0.0000      0.0000
        65        -0.0000     -0.0000      0.0000      0.0000      0.0000
        66        -0.0080     -0.1010     -0.0000      0.1090      0.0727
        67        -0.0005     -0.1403     -0.0000      0.1408      0.0939
        68        -0.0000     -0.0000     -0.0000      0.0000      0.0000
        69         0.0000     -0.0000      0.0000      0.0000      0.0000
        70        -0.0000      0.0000     -0.0000      0.0000      0.0000
        71        -0.0000     -0.0000     -0.0001      0.0001      0.0000
        72         0.0000     -0.0000     -0.0000      0.0000      0.0000
        73         0.0000      0.0000     -0.0000     -0.0000     -0.0000
        74         0.0000     -0.0000     -0.0000      0.0000      0.0000
        75        -0.0424     -0.4371     -0.0000      0.4795      0.3196
        76        -0.0000     -0.0000     -0.0000      0.0000      0.0000
        77        -0.0000     -0.0003     -0.0002      0.0005      0.0003
        78        -0.0000     -0.0000     -0.0000      0.0000      0.0000
        79         0.0000     -0.0000     -0.0000      0.0000      0.0000
        80        -0.0001     -0.0010     -0.0000      0.0012      0.0008
        81        -0.0000     -0.0000     -0.0000      0.0000      0.0000
        82        -0.0000     -0.0000     -0.0000      0.0000      0.0000
        83        -0.0000     -0.0000     -0.0000      0.0000      0.0000
        84        -0.0000     -0.0000     -0.0000      0.0000      0.0000
        85        -0.0173     -0.0070     -0.0000      0.0244      0.0163
        86        -0.0000     -0.0000     -0.0009      0.0009      0.0006
        87        -0.0002     -0.0014     -0.0000      0.0016      0.0011
        88        -0.0000     -0.0000     -0.0062      0.0062      0.0041
        89        -0.0000     -0.0000     -0.0000      0.0000      0.0000
        90        -0.0000     -0.0000     -0.0010      0.0010      0.0007
        91        -0.0000     -0.0000     -0.0014      0.0014      0.0010
        92        -0.0001     -0.0068     -0.0000      0.0068      0.0045
        93        -0.0000     -0.0000     -0.0000      0.0000      0.0000
        94        -0.0001     -0.0000     -0.0000      0.0001      0.0001
        95        -0.0000     -0.0000     -0.0000      0.0000      0.0000
        96        -0.0000     -0.0000     -0.0000      0.0000      0.0000
        97        -0.2430     -0.5244     -0.0001      0.7675      0.5117
        98        -0.0002     -0.0004     -0.0000      0.0006      0.0004
        99        -0.0000     -0.0000     -0.0000      0.0000      0.0000
       100        -0.0000     -0.0000     -0.0000      0.0000      0.0000
       101        -0.0000     -0.0000     -0.0003      0.0003      0.0002
       102        -0.0000     -0.0000     -0.0000      0.0000      0.0000
       103        -0.0344     -0.0281     -0.0001      0.0626      0.0417
       104        -0.0000     -0.0001     -0.0000      0.0001      0.0001
       105        -0.0000     -0.0000     -0.0000      0.0000      0.0000
       106        -0.0214     -0.0469     -0.0000      0.0683      0.0455
       107        -0.0000     -0.0000     -0.0000      0.0000      0.0000
       108        -0.0010     -0.0096     -0.0000      0.0107      0.0071
       109        -0.0000     -0.0000     -0.0028      0.0028      0.0019
       110        -0.0022     -0.0000     -0.0000      0.0022      0.0015
       111        -0.0000     -0.0000     -0.0000      0.0000      0.0000
       112        -0.0000     -0.0000      0.0000      0.0000      0.0000
       113        -0.0016     -0.0002     -0.0000      0.0018      0.0012
       114        -0.0000     -0.0000     -0.0000      0.0000      0.0000
       115        -0.0000     -0.0000     -0.0004      0.0004      0.0003
       116        -0.0000     -0.0000     -0.0000      0.0000      0.0000
       117        -0.0000     -0.0000     -0.0000      0.0000      0.0000
       118        -0.0000     -0.0001     -0.0001      0.0002      0.0001
       119        -0.0001     -0.0001     -0.0016      0.0018      0.0012
       120        -0.0000     -0.0000     -0.0000      0.0000      0.0000
       121        -0.0174     -0.0639     -0.0000      0.0813      0.0542
       122        -0.0000     -0.0000      0.0000      0.0000      0.0000
       123        -0.0000     -0.0000     -0.0000      0.0000      0.0000
       124        -0.0000     -0.0000     -0.0000      0.0000      0.0000
       125        -0.0006     -0.0048     -0.0000      0.0053      0.0036
       126        -0.0000     -0.0000     -0.0000      0.0000      0.0000
       127        -0.0002     -0.0052     -0.0000      0.0055      0.0036
       128        -0.0000     -0.0000     -0.0000      0.0000      0.0000
       129        -0.0004     -0.0005     -0.0007      0.0016      0.0010
       130        -0.0611     -0.0294     -0.0000      0.0904      0.0603
       131        -0.0000     -0.0000     -0.0001      0.0001      0.0000
       132         0.0000     -0.0000     -0.0000      0.0000      0.0000
       133        -0.0019     -0.0023     -0.0000      0.0042      0.0028
       134        -0.0000     -0.0000      0.0000      0.0000      0.0000
       135         0.0000     -0.0000     -0.0000      0.0000      0.0000
       136        -0.0000     -0.0000     -0.0000      0.0000      0.0000
       137        -0.0136     -0.0081     -0.0000      0.0217      0.0145
       138        -0.0021     -0.0002     -0.0000      0.0023      0.0015
       139        -0.0000     -0.0000     -0.0009      0.0009      0.0006
       140         0.0000      0.0000     -0.0000      0.0000      0.0000
       141        -0.0000      0.0000     -0.0000      0.0000      0.0000
       142        -0.0000     -0.0000     -0.0001      0.0001      0.0001
       143        -0.0000     -0.0000     -0.0000      0.0000      0.0000
       144        -0.0007     -0.0001     -0.0000      0.0008      0.0005
       145        -0.0000      0.0000      0.0000     -0.0000     -0.0000
       146        -0.0000     -0.0000     -0.0000      0.0000      0.0000
       147        -0.0001     -0.0048     -0.0000      0.0049      0.0033
       148        -0.0000     -0.0000     -0.0005      0.0005      0.0003
       149         0.0000      0.0000     -0.0000     -0.0000     -0.0000
       150        -0.0000      0.0000      0.0000      0.0000      0.0000
       151        -0.0006     -0.0013     -0.0000      0.0020      0.0013
       152        -0.0000     -0.0000     -0.0002      0.0003      0.0002
       153         0.0000     -0.0000     -0.0000      0.0000      0.0000
       154        -0.0000     -0.0000      0.0000      0.0000      0.0000
       155        -0.0000     -0.0000     -0.0000      0.0000      0.0000
       156        -0.0000      0.0000      0.0000      0.0000      0.0000
       157        -0.0052     -0.0008     -0.0000      0.0060      0.0040
       158        -0.0000     -0.0000     -0.0000      0.0000      0.0000
       159        -0.0090     -0.0022     -0.0000      0.0112      0.0075
       160        -0.0000     -0.0000     -0.0000      0.0000      0.0000
       161        -0.0001     -0.0001     -0.0104      0.0105      0.0070
       162        -0.0000     -0.0000     -0.0000      0.0000      0.0000
       163        -0.0000     -0.0000      0.0000      0.0000      0.0000
       164        -0.0001     -0.0002     -0.0002      0.0005      0.0003
       165         0.0000     -0.0000     -0.0000      0.0000      0.0000
       166        -0.0000     -0.0000     -0.0007      0.0008      0.0005
       167        -0.0000     -0.0000     -0.0000      0.0000      0.0000
       168        -0.2322     -0.3414     -0.0001      0.5737      0.3824
       169        -0.0000     -0.0000     -0.0000      0.0000      0.0000
       170        -0.0095     -0.0395     -0.0000      0.0490      0.0327
       171        -0.0000     -0.0000     -0.0000      0.0000      0.0000
       172        -0.0019     -0.0036     -0.0002      0.0057      0.0038
       173        -0.0000     -0.0000     -0.0000      0.0000      0.0000
       174        -0.0022     -0.0001     -0.0000      0.0024      0.0016
       175        -0.0000     -0.0000      0.0000      0.0000      0.0000
       176        -0.0000     -0.0000      0.0000      0.0000      0.0000
       177        -0.0004     -0.0014     -0.0000      0.0018      0.0012
       178        -0.0000      0.0000     -0.0000      0.0000      0.0000
       179        -0.0000     -0.0003     -0.0001      0.0004      0.0003
       180        -0.0000     -0.0000     -0.0000      0.0000      0.0000
       181        -0.0098     -0.0065     -0.0000      0.0163      0.0109
       182        -0.0000     -0.0000     -0.0000      0.0000      0.0000
       183        -0.0001     -0.0000     -0.0020      0.0020      0.0014
       184        -0.0000     -0.0000     -0.0000      0.0000      0.0000
       185        -0.0240     -0.0160     -0.0000      0.0400      0.0267
       186        -0.0011     -0.0011     -0.0003      0.0025      0.0017
       187        -0.0000     -0.0000     -0.0000      0.0000      0.0000
       188        -0.0213     -0.0093     -0.0000      0.0306      0.0204
       189        -0.0000     -0.0000      0.0000      0.0000      0.0000
       190        -0.0000     -0.0000     -0.0000      0.0000      0.0000
       191        -0.0000     -0.0000     -0.0000      0.0000      0.0000
       192        -0.0000     -0.0000     -0.0000      0.0000      0.0000
       193        -0.0648     -0.0589     -0.0000      0.1238      0.0825
       194        -0.0000     -0.0000     -0.0000      0.0000      0.0000
       195        -0.0000     -0.0000     -0.0000      0.0000      0.0000
       196        -0.0000     -0.0000     -0.0080      0.0080      0.0053
       197        -0.0000     -0.0000     -0.0000      0.0000      0.0000
       198        -0.0853     -0.0130     -0.0000      0.0984      0.0656
       199        -0.0000     -0.0000      0.0000      0.0000      0.0000
       200        -0.0001     -0.0001      0.0000      0.0001      0.0001
       201        -0.0000     -0.0000     -0.0000      0.0000      0.0000
       202        -0.0000     -0.0000     -0.0012      0.0012      0.0008
       203         0.0000     -0.0000     -0.0000      0.0000      0.0000
       204        -0.0000     -0.0000     -0.0000      0.0000      0.0000
       205        -0.0005     -0.0021     -0.0000      0.0026      0.0017
       206        -0.0000     -0.0000     -0.0073      0.0074      0.0049
       207         0.0000     -0.0000     -0.0000      0.0000      0.0000
       208        -0.0000     -0.0000      0.0000      0.0000      0.0000
       209        -0.0005     -0.0016     -0.0000      0.0022      0.0015
       210         0.0000     -0.0000     -0.0000      0.0000      0.0000
       211         0.0000     -0.0000     -0.0000      0.0000      0.0000
       212        -0.0000     -0.0000     -0.0005      0.0005      0.0003
       213        -0.0000     -0.0000     -0.0000      0.0000      0.0000
       214        -0.0001     -0.0018     -0.0000      0.0019      0.0012
       215        -0.0000     -0.0000     -0.0000      0.0000      0.0000
       216        -0.0000     -0.0000     -0.0000      0.0000      0.0000
       217        -0.0000     -0.0000     -0.0000      0.0000      0.0000
       218        -0.0000     -0.0000     -0.0000      0.0000      0.0000
       219        -0.0000     -0.0000     -0.0067      0.0067      0.0045
       220        -0.0000     -0.0000     -0.0018      0.0019      0.0012
       221        -0.0000     -0.0001     -0.0080      0.0081      0.0054
       222        -0.0000     -0.0000     -0.0000      0.0000      0.0000
       223        -0.0000     -0.0000      0.0000      0.0000      0.0000
       224        -0.0018     -0.0193     -0.0000      0.0211      0.0141
       225        -0.0000     -0.0000     -0.0000      0.0000      0.0000
       226        -0.0049     -0.0004     -0.0000      0.0054      0.0036
       227        -0.0000     -0.0000     -0.0000      0.0000      0.0000
       228        -0.0000     -0.0000     -0.0009      0.0009      0.0006
       229        -0.0000     -0.0000     -0.0000      0.0000      0.0000
       230        -0.0000     -0.0000     -0.0061      0.0061      0.0041
       231        -0.0000     -0.0000     -0.0000      0.0000      0.0000
       232        -0.0003     -0.0000     -0.0000      0.0003      0.0002
       233        -0.0000     -0.0000     -0.0000      0.0000      0.0000
       234        -0.0036     -0.0014     -0.0000      0.0050      0.0033
       235        -0.0023     -0.0052     -0.0000      0.0075      0.0050
       236        -0.0000     -0.0000     -0.0000      0.0000      0.0000
       237        -0.0274     -0.0195     -0.0000      0.0469      0.0313
       238        -0.0000     -0.0000      0.0000      0.0000      0.0000
       239        -0.0000     -0.0000     -0.0006      0.0006      0.0004
       240        -0.0071     -0.0034     -0.0000      0.0106      0.0070
       241        -0.0000     -0.0000     -0.0000      0.0000      0.0000
       242        -0.0000     -0.0000     -0.0000      0.0000      0.0000
       243        -0.0032     -0.0239     -0.0000      0.0271      0.0181
       244         0.0000     -0.0000     -0.0000      0.0000      0.0000
       245        -0.0000     -0.0000     -0.0000      0.0000      0.0000
       246        -0.0000     -0.0000     -0.0006      0.0006      0.0004
       247        -0.0000      0.0000     -0.0000      0.0000      0.0000
       248        -0.0000     -0.0000     -0.0000      0.0000      0.0000
       249        -0.0056     -0.0004     -0.0000      0.0060      0.0040
       250        -0.0000     -0.0002     -0.0002      0.0004      0.0003
       251        -0.0000     -0.0098     -0.0000      0.0098      0.0065
       252        -0.0000     -0.0000     -0.0000      0.0000      0.0000
       253        -0.0000     -0.0000     -0.0000      0.0000      0.0000
       254        -0.0420     -0.0014     -0.0000      0.0433      0.0289
       255        -0.0000     -0.0000     -0.0000      0.0000      0.0000
       256        -0.0000     -0.0000     -0.0000      0.0000      0.0000
       257        -0.0000     -0.0000     -0.0000      0.0000      0.0000
       258        -0.0233     -0.0071     -0.0003      0.0307      0.0205
       259        -0.0227     -0.0064     -0.0013      0.0303      0.0202
       260        -0.0068     -0.0020     -0.0024      0.0111      0.0074
       261        -0.0000     -0.0000      0.0000      0.0000      0.0000
       262         0.0000     -0.0000     -0.0000     -0.0000     -0.0000
       263        -0.0000     -0.0000     -0.0000      0.0000      0.0000
       264        -0.0000     -0.0000     -0.0000      0.0000      0.0000
       265        -0.0000     -0.0000     -0.0000      0.0000      0.0000
       266        -0.0001     -0.0003     -0.0000      0.0004      0.0002
       267        -0.0025     -0.0029     -0.0000      0.0054      0.0036
       268        -0.0000     -0.0000     -0.0000      0.0000      0.0000
       269        -0.0007     -0.0000     -0.0006      0.0013      0.0009
       270        -0.0004     -0.0001     -0.0015      0.0019      0.0013
       271        -0.0002     -0.0001     -0.0004      0.0007      0.0005
       272        -0.0004     -0.0003     -0.0001      0.0008      0.0005
       273        -0.0000     -0.0000     -0.0000      0.0000      0.0000
       274        -0.0406     -0.0275     -0.0000      0.0681      0.0454
       275        -0.1081     -0.0418     -0.0007      0.1506      0.1004
       276        -0.0000      0.0000     -0.0000      0.0000      0.0000
       277        -0.0126     -0.0039     -0.0016      0.0182      0.0121
       278        -0.0000     -0.0000     -0.0000      0.0000      0.0000
       279        -0.0058     -0.0025     -0.0001      0.0084      0.0056
       280        -0.0004     -0.0003     -0.0000      0.0007      0.0005
       281        -0.0000     -0.0000     -0.0000      0.0000      0.0000
       282        -0.0000     -0.0000     -0.0000      0.0000      0.0000
       283        -0.0000     -0.0000     -0.0006      0.0006      0.0004
       284        -0.0000     -0.0000     -0.0000      0.0000      0.0000
       285        -0.0000      0.0000     -0.0000      0.0000      0.0000
       286        -0.0000     -0.0000     -0.0049      0.0049      0.0033
       287        -0.0004     -0.0026     -0.0000      0.0031      0.0020
       288        -0.0272     -0.0025     -0.0000      0.0298      0.0198
       289        -0.0049     -0.0160     -0.0000      0.0209      0.0139
       290        -0.0001     -0.0001     -0.0001      0.0002      0.0002
       291        -0.0000     -0.0002     -0.0005      0.0008      0.0005
       292        -0.0000     -0.0013     -0.0001      0.0014      0.0009
       293        -0.0009     -0.0085     -0.0000      0.0095      0.0063
       294        -0.0001     -0.0000     -0.0063      0.0064      0.0043
       295        -0.0007     -0.0032     -0.0000      0.0040      0.0027
       296        -0.0000     -0.0000     -0.0002      0.0002      0.0001
       297        -0.0000     -0.0001     -0.0020      0.0020      0.0013
       298        -0.0000     -0.0000     -0.0000      0.0000      0.0000
       299        -0.0080     -0.0007     -0.0000      0.0087      0.0058
       300        -0.0001     -0.0001     -0.0017      0.0019      0.0012

 Excitation energies and oscillator strengths:
 
 Excited state symmetry could not be determined.
 Excited State   1:      Triplet-?Sym    1.4986 eV  827.34 nm  f=0.0000  <S**2>=2.000
      94 -> 99         0.22744
      95 -> 96        -0.35268
      95 -> 98         0.52467
      95 ->100        -0.16127
      95 <- 98         0.10941
 This state for optimization and/or second-order correction.
 Total Energy, E(TD-HF/TD-DFT) =  -3419.06703005    
 Copying the excited state density for this state as the 1-particle RhoCI density.
 
 Excited state symmetry could not be determined.
 Excited State   2:      Triplet-?Sym    1.5144 eV  818.71 nm  f=0.0000  <S**2>=2.000
      94 -> 96        -0.29131
      94 -> 98         0.55915
      94 ->100        -0.19055
      94 ->101         0.10905
      95 -> 99        -0.23789
      94 <- 98         0.10903
 
 Excited state symmetry could not be determined.
 Excited State   3:      Triplet-?Sym    1.7503 eV  708.35 nm  f=0.0000  <S**2>=2.000
      93 -> 96         0.10138
      93 -> 98        -0.19898
      94 -> 99         0.62994
      95 -> 96         0.13249
      95 -> 98        -0.11899
 
 Excited state symmetry could not be determined.
 Excited State   4:      Triplet-?Sym    1.7908 eV  692.32 nm  f=0.0000  <S**2>=2.000
      93 -> 99        -0.21602
      94 -> 96        -0.10696
      94 -> 98         0.17037
      95 -> 99         0.63458
 
 Excited state symmetry could not be determined.
 Excited State   5:      Triplet-?Sym    1.9837 eV  625.01 nm  f=0.0000  <S**2>=2.000
      87 -> 97         0.58692
      88 -> 96         0.29834
      92 -> 97         0.15932
      95 -> 97         0.13646
 
 Excited state symmetry could not be determined.
 Excited State   6:      Triplet-?Sym    1.9882 eV  623.61 nm  f=0.0000  <S**2>=2.000
      86 -> 97         0.14119
      87 -> 96         0.48916
      88 -> 97        -0.36166
      92 -> 96         0.19935
      95 -> 98         0.17738
 
 Excited state symmetry could not be determined.
 Excited State   7:      Triplet-?Sym    2.0943 eV  592.02 nm  f=0.0000  <S**2>=2.000
      93 -> 96        -0.26705
      93 -> 98         0.54554
      93 ->100        -0.18881
      93 ->101         0.10821
      94 -> 99         0.21107
 
 Excited state symmetry could not be determined.
 Excited State   8:      Triplet-?Sym    2.1373 eV  580.11 nm  f=0.0000  <S**2>=2.000
      84 -> 96         0.12906
      86 -> 97        -0.19213
      87 -> 96         0.30087
      88 -> 97         0.54486
      92 -> 96         0.14127
      95 -> 96         0.10438
      95 -> 98         0.10298
 
 Excited state symmetry could not be determined.
 Excited State   9:      Triplet-?Sym    2.1718 eV  570.87 nm  f=0.0000  <S**2>=2.000
      84 -> 97         0.12950
      86 -> 96        -0.18761
      87 -> 97        -0.26051
      88 -> 96         0.59206
 
 Excited state symmetry could not be determined.
 Excited State  10:      Singlet-?Sym    2.2483 eV  551.45 nm  f=0.0002  <S**2>=0.000
      94 -> 96         0.49130
      94 -> 98        -0.41138
      94 ->100         0.10982
      95 -> 99         0.24686
 
 Excited state symmetry could not be determined.
 Excited State  11:      Triplet-?Sym    2.2770 eV  544.51 nm  f=0.0000  <S**2>=2.000
      92 -> 99        -0.13759
      93 -> 99         0.65019
      94 -> 96        -0.10293
      95 -> 99         0.17959
 
 Excited state symmetry could not be determined.
 Excited State  12:      Singlet-?Sym    2.2912 eV  541.13 nm  f=0.0263  <S**2>=0.000
      94 -> 99        -0.28210
      95 -> 96         0.45896
      95 -> 98        -0.40640
      95 ->100         0.13535
 
 Excited state symmetry could not be determined.
 Excited State  13:      Triplet-?Sym    2.5130 eV  493.36 nm  f=0.0000  <S**2>=2.000
      82 -> 96         0.15345
      87 -> 96        -0.29250
      92 -> 96         0.11466
      95 -> 96         0.49601
      95 -> 98         0.26242
      95 ->100        -0.15713
 
 Excited state symmetry could not be determined.
 Excited State  14:      Singlet-?Sym    2.5867 eV  479.31 nm  f=0.0101  <S**2>=0.000
      93 -> 96         0.25923
      93 -> 98        -0.38693
      93 ->100         0.13050
      94 -> 99         0.45046
      95 -> 96         0.16791
 
 Excited state symmetry could not be determined.
 Excited State  15:      Singlet-?Sym    2.6144 eV  474.24 nm  f=0.0001  <S**2>=0.000
      87 -> 97         0.30738
      88 -> 96         0.24122
      92 -> 97         0.17821
      95 -> 97         0.53380
 
 Excited state symmetry could not be determined.
 Excited State  16:      Triplet-?Sym    2.6305 eV  471.33 nm  f=0.0000  <S**2>=2.000
      84 -> 97         0.32937
      87 -> 97        -0.14660
      92 -> 97         0.13686
      95 -> 97         0.56659
 
 Excited state symmetry could not be determined.
 Excited State  17:      Singlet-?Sym    2.6567 eV  466.68 nm  f=0.0001  <S**2>=0.000
      93 -> 99        -0.33751
      94 -> 96        -0.27910
      95 -> 99         0.53652
 
 Excited state symmetry could not be determined.
 Excited State  18:      Triplet-?Sym    2.6908 eV  460.77 nm  f=0.0000  <S**2>=2.000
      94 -> 96         0.61496
      94 -> 98         0.25961
      94 ->100        -0.16525
      94 ->101         0.10005
 
 Excited state symmetry could not be determined.
 Excited State  19:      Singlet-?Sym    2.7243 eV  455.11 nm  f=0.0131  <S**2>=0.000
      86 -> 97         0.12367
      87 -> 96         0.44371
      88 -> 97        -0.35175
      92 -> 96         0.16745
      93 -> 98         0.16757
      95 -> 96         0.18557
      95 -> 98         0.19190
 
 Excited state symmetry could not be determined.
 Excited State  20:      Triplet-?Sym    2.7681 eV  447.90 nm  f=0.0000  <S**2>=2.000
      84 -> 97         0.59416
      87 -> 97         0.15660
      95 -> 97        -0.32148
 
 Excited state symmetry could not be determined.
 Excited State  21:      Triplet-?Sym    2.7946 eV  443.66 nm  f=0.0000  <S**2>=2.000
      94 -> 97         0.70446
 
 Excited state symmetry could not be determined.
 Excited State  22:      Singlet-?Sym    2.7993 eV  442.91 nm  f=0.0002  <S**2>=0.000
      88 -> 97         0.10383
      94 -> 97         0.67450
 
 Excited state symmetry could not be determined.
 Excited State  23:      Triplet-?Sym    2.8063 eV  441.81 nm  f=0.0000  <S**2>=2.000
      84 -> 96         0.67947
      85 -> 96        -0.10548
 
 Excited state symmetry could not be determined.
 Excited State  24:      Singlet-?Sym    2.8221 eV  439.34 nm  f=0.0001  <S**2>=0.000
      86 -> 96         0.13843
      87 -> 97        -0.34916
      88 -> 96        -0.37558
      95 -> 97         0.44434
 
 Excited state symmetry could not be determined.
 Excited State  25:      Singlet-?Sym    2.8357 eV  437.22 nm  f=0.0138  <S**2>=0.000
      87 -> 96        -0.17319
      88 -> 97         0.22935
      93 -> 96        -0.20523
      93 -> 98         0.17659
      94 -> 97        -0.20071
      94 -> 99         0.20453
      95 -> 96         0.43223
      95 -> 98         0.21503
 
 Excited state symmetry could not be determined.
 Excited State  26:      Singlet-?Sym    2.8642 eV  432.87 nm  f=0.0001  <S**2>=0.000
      93 -> 99        -0.38775
      94 -> 96         0.41237
      94 -> 98         0.36258
      94 ->100        -0.15814
 
 Excited state symmetry could not be determined.
 Excited State  27:      Triplet-?Sym    3.0055 eV  412.52 nm  f=0.0000  <S**2>=2.000
      82 -> 96         0.26688
      83 -> 97         0.16792
      87 -> 96        -0.15955
      90 -> 96        -0.10181
      92 -> 96         0.45698
      93 -> 96         0.20963
      95 -> 96        -0.26122
 
 Excited state symmetry could not be determined.
 Excited State  28:      Singlet-?Sym    3.0713 eV  403.69 nm  f=0.0077  <S**2>=0.000
      84 -> 96         0.42432
      86 -> 97        -0.11422
      87 -> 96         0.26866
      88 -> 97         0.39761
      92 -> 96         0.16636
      93 -> 96         0.16204
 
 Excited state symmetry could not be determined.
 Excited State  29:      Singlet-?Sym    3.1060 eV  399.18 nm  f=0.0000  <S**2>=0.000
      84 -> 97         0.46775
      85 -> 97        -0.11169
      86 -> 96        -0.12256
      87 -> 97        -0.31376
      88 -> 96         0.36131
      92 -> 97        -0.10619
 
 Excited state symmetry could not be determined.
 Excited State  30:      Triplet-?Sym    3.3024 eV  375.44 nm  f=0.0000  <S**2>=2.000
      82 -> 97         0.16207
      87 -> 97        -0.15834
      90 -> 97        -0.10773
      92 -> 97         0.46710
      93 -> 97         0.39526
      95 -> 97        -0.20048
 
 Excited state symmetry could not be determined.
 Excited State  31:      Singlet-?Sym    3.3154 eV  373.96 nm  f=0.0185  <S**2>=0.000
      84 -> 96        -0.11304
      87 -> 96        -0.12724
      93 -> 96         0.46390
      94 -> 99        -0.30313
      95 -> 96         0.14319
      95 -> 98         0.34520
 
 Excited state symmetry could not be determined.
 Excited State  32:      Triplet-?Sym    3.4054 eV  364.08 nm  f=0.0000  <S**2>=2.000
      92 -> 96        -0.21146
      93 -> 96         0.59305
      93 -> 98         0.21532
      93 ->100        -0.14527
 
 Excited state symmetry could not be determined.
 Excited State  33:      Singlet-?Sym    3.4342 eV  361.03 nm  f=0.0001  <S**2>=0.000
      84 -> 97         0.13254
      87 -> 97        -0.11160
      92 -> 97         0.29099
      93 -> 97         0.59947
 
 Excited state symmetry could not be determined.
 Excited State  34:      Triplet-?Sym    3.5558 eV  348.68 nm  f=0.0000  <S**2>=2.000
      82 -> 96         0.19891
      83 -> 97         0.45310
      85 -> 96        -0.24935
      86 -> 97         0.10275
      87 -> 96         0.13382
      92 -> 96        -0.28393
      92 -> 97         0.14157
      93 -> 97        -0.20795
 
 Excited state symmetry could not be determined.
 Excited State  35:      Triplet-?Sym    3.5570 eV  348.56 nm  f=0.0000  <S**2>=2.000
      83 -> 97         0.17539
      92 -> 96        -0.11221
      92 -> 97        -0.35769
      93 -> 97         0.53585
 
 Excited state symmetry could not be determined.
 Excited State  36:      Singlet-?Sym    3.5678 eV  347.51 nm  f=0.0000  <S**2>=0.000
      92 -> 99        -0.10054
      93 -> 99         0.44882
      94 -> 98         0.35758
      94 ->100        -0.10252
      95 -> 99         0.37121
 
 Excited state symmetry could not be determined.
 Excited State  37:      Singlet-?Sym    3.6143 eV  343.03 nm  f=0.0001  <S**2>=0.000
      84 -> 97         0.14591
      92 -> 97         0.56095
      93 -> 97        -0.36080
 
 Excited state symmetry could not be determined.
 Excited State  38:      Singlet-?Sym    3.6628 eV  338.50 nm  f=0.0106  <S**2>=0.000
      93 -> 96         0.36777
      93 -> 98         0.43108
      93 ->100        -0.16839
      94 -> 99         0.25001
      95 -> 98        -0.24158
 
 Excited state symmetry could not be determined.
 Excited State  39:      Singlet-?Sym    3.6928 eV  335.75 nm  f=0.1796  <S**2>=0.000
      84 -> 96        -0.20873
      86 -> 97         0.12142
      87 -> 96        -0.15362
      92 -> 96         0.62159
 
 Excited state symmetry could not be determined.
 Excited State  40:      Singlet-?Sym    3.8776 eV  319.75 nm  f=0.0000  <S**2>=0.000
      84 -> 97         0.47416
      87 -> 97         0.38879
      88 -> 96        -0.30929
      92 -> 97        -0.12842
 
 Excited state symmetry could not be determined.
 Excited State  41:      Singlet-?Sym    3.8865 eV  319.01 nm  f=0.0110  <S**2>=0.000
      84 -> 96         0.49230
      85 -> 96        -0.10684
      86 -> 97         0.13635
      87 -> 96        -0.34498
      88 -> 97        -0.30240
      92 -> 96         0.10527
 
 Excited state symmetry could not be determined.
 Excited State  42:      Triplet-?Sym    3.9252 eV  315.87 nm  f=0.0000  <S**2>=2.000
      83 -> 97        -0.15617
      86 -> 97         0.56360
      88 -> 97         0.21379
      89 -> 97         0.10822
      91 -> 97         0.20858
 
 Excited state symmetry could not be determined.
 Excited State  43:      Triplet-?Sym    3.9368 eV  314.93 nm  f=0.0000  <S**2>=2.000
      86 -> 96         0.20262
      89 -> 96         0.13656
      91 -> 96         0.63607
 
 Excited state symmetry could not be determined.
 Excited State  44:      Triplet-?Sym    3.9667 eV  312.56 nm  f=0.0000  <S**2>=2.000
      82 -> 96        -0.30202
      83 -> 97         0.39934
      85 -> 96         0.35837
      86 -> 97         0.11332
      90 -> 96        -0.19249
      90 -> 98         0.10907
 
 Excited state symmetry could not be determined.
 Excited State  45:      Triplet-?Sym    3.9737 eV  312.01 nm  f=0.0000  <S**2>=2.000
      82 -> 97         0.28357
      83 -> 96         0.36384
      85 -> 97        -0.32846
      86 -> 96         0.30251
      91 -> 96        -0.21182
 
 Excited state symmetry could not be determined.
 Excited State  46:      Triplet-?Sym    4.0016 eV  309.83 nm  f=0.0000  <S**2>=2.000
      82 -> 96         0.12661
      85 -> 96        -0.15200
      86 -> 97        -0.19315
      89 -> 99         0.21688
      90 -> 96        -0.30665
      90 -> 98         0.31339
      95 -> 96        -0.10394
      95 -> 98        -0.12879
      95 ->100        -0.19272
      95 ->101         0.12662
      95 ->115        -0.11306
 
 Excited state symmetry could not be determined.
 Excited State  47:      Singlet-?Sym    4.0058 eV  309.51 nm  f=0.0003  <S**2>=0.000
      91 -> 96         0.69157
 
 Excited state symmetry could not be determined.
 Excited State  48:      Singlet-?Sym    4.1746 eV  297.00 nm  f=0.0121  <S**2>=0.000
      91 -> 97         0.69652
 
 Excited state symmetry could not be determined.
 Excited State  49:      Triplet-?Sym    4.1848 eV  296.27 nm  f=0.0000  <S**2>=2.000
      82 -> 97        -0.16532
      83 -> 96        -0.26867
      85 -> 97         0.13107
      86 -> 96         0.53016
      88 -> 96         0.15984
      89 -> 96         0.10348
      91 -> 96        -0.15837
      92 -> 97         0.15446
 
 Excited state symmetry could not be determined.
 Excited State  50:      Triplet-?Sym    4.1926 eV  295.72 nm  f=0.0000  <S**2>=2.000
      86 -> 97        -0.18967
      91 -> 97         0.65943
 
 Excited state symmetry could not be determined.
 Excited State  51:      Triplet-?Sym    4.2597 eV  291.06 nm  f=0.0000  <S**2>=2.000
      89 -> 99         0.13039
      90 -> 96         0.45689
      92 -> 96         0.17949
      92 -> 98        -0.11506
      95 -> 98        -0.17604
      95 ->100        -0.29483
      95 ->101         0.19078
 
 Excited state symmetry could not be determined.
 Excited State  52:      Singlet-?Sym    4.3215 eV  286.90 nm  f=0.0000  <S**2>=0.000
      86 -> 96         0.63643
      88 -> 96         0.20558
      89 -> 96         0.15682
 
 Excited state symmetry could not be determined.
 Excited State  53:      Singlet-?Sym    4.3888 eV  282.50 nm  f=0.0026  <S**2>=0.000
      86 -> 97        -0.17850
      90 -> 96         0.65497
      92 -> 96         0.11709
 
 Excited state symmetry could not be determined.
 Excited State  54:      Triplet-?Sym    4.3924 eV  282.27 nm  f=0.0000  <S**2>=2.000
      86 -> 96        -0.12151
      89 -> 96         0.61632
      89 -> 98        -0.20554
      94 ->100        -0.12418
 
 Excited state symmetry could not be determined.
 Excited State  55:      Triplet-?Sym    4.4733 eV  277.16 nm  f=0.0000  <S**2>=2.000
      89 -> 96         0.15916
      94 -> 98         0.27202
      94 ->100         0.47780
      94 ->101        -0.31304
      94 ->115         0.11754
 
 Excited state symmetry could not be determined.
 Excited State  56:      Triplet-?Sym    4.4899 eV  276.14 nm  f=0.0000  <S**2>=2.000
      83 -> 96        -0.24129
      85 -> 97        -0.24076
      90 -> 97         0.57823
      92 -> 97         0.16425
 
 Excited state symmetry could not be determined.
 Excited State  57:      Singlet-?Sym    4.5147 eV  274.63 nm  f=0.0002  <S**2>=0.000
      85 -> 97        -0.16399
      89 -> 96         0.51111
      90 -> 97         0.41685
 
 Excited state symmetry could not be determined.
 Excited State  58:      Singlet-?Sym    4.5248 eV  274.01 nm  f=0.0003  <S**2>=0.000
      85 -> 97        -0.13935
      86 -> 96         0.16649
      89 -> 96        -0.42532
      90 -> 97         0.48933
 
 Excited state symmetry could not be determined.
 Excited State  59:      Triplet-?Sym    4.5757 eV  270.96 nm  f=0.0000  <S**2>=2.000
      89 -> 99         0.35021
      90 -> 96         0.21042
      90 -> 98         0.18201
      91 -> 99        -0.15360
      94 ->112         0.12581
      94 ->114         0.13314
      94 ->117        -0.11741
      95 -> 98         0.15803
      95 ->100         0.31629
      95 ->101        -0.20719
 
 Excited state symmetry could not be determined.
 Excited State  60:      Triplet-?Sym    4.6136 eV  268.74 nm  f=0.0000  <S**2>=2.000
      82 -> 97        -0.25976
      83 -> 96         0.44332
      85 -> 97         0.32801
      90 -> 97         0.33605
 
 Excited state symmetry could not be determined.
 Excited State  61:      Singlet-?Sym    4.6305 eV  267.76 nm  f=0.0021  <S**2>=0.000
      85 -> 97        -0.11087
      94 -> 98         0.23330
      94 ->100         0.50871
      94 ->101        -0.33126
 
 Excited state symmetry could not be determined.
 Excited State  62:      Singlet-?Sym    4.6385 eV  267.29 nm  f=0.0000  <S**2>=0.000
      82 -> 97        -0.32653
      83 -> 96         0.35372
      85 -> 97         0.41104
      90 -> 97         0.20621
      94 ->100         0.13897
 
 Excited state symmetry could not be determined.
 Excited State  63:      Singlet-?Sym    4.7033 eV  263.61 nm  f=0.0579  <S**2>=0.000
      85 -> 96         0.21321
      86 -> 97         0.18956
      89 -> 97         0.61393
      90 -> 96         0.12381
 
 Excited state symmetry could not be determined.
 Excited State  64:      Triplet-?Sym    4.7121 eV  263.12 nm  f=0.0000  <S**2>=2.000
      89 -> 97         0.69501
 
 Excited state symmetry could not be determined.
 Excited State  65:      Triplet-?Sym    4.7173 eV  262.83 nm  f=0.0000  <S**2>=2.000
      82 -> 96         0.20045
      85 -> 96         0.20802
      89 -> 99         0.27679
      90 -> 98        -0.22049
      91 -> 99        -0.12485
      92 -> 98         0.46287
 
 Excited state symmetry could not be determined.
 Excited State  66:      Singlet-?Sym    4.7358 eV  261.80 nm  f=0.0728  <S**2>=0.000
      83 -> 97         0.13869
      85 -> 96         0.36831
      86 -> 97         0.40504
      88 -> 97         0.13049
      89 -> 97        -0.33197
      90 -> 96         0.14791
 
 Excited state symmetry could not be determined.
 Excited State  67:      Singlet-?Sym    4.7664 eV  260.12 nm  f=0.0946  <S**2>=0.000
      95 -> 98         0.22614
      95 ->100         0.51114
      95 ->101        -0.33941
 
 Excited state symmetry could not be determined.
 Excited State  68:      Triplet-?Sym    4.8775 eV  254.19 nm  f=0.0000  <S**2>=2.000
      85 -> 99         0.12119
      89 -> 96         0.18305
      89 -> 98         0.31861
      89 ->100        -0.16220
      90 -> 99         0.46331
      91 -> 98        -0.11489
      92 -> 99        -0.22482
 
 Excited state symmetry could not be determined.
 Excited State  69:      Triplet-?Sym    4.9134 eV  252.34 nm  f=0.0000  <S**2>=2.000
      82 -> 96        -0.17637
      85 -> 96        -0.16289
      89 -> 99        -0.22510
      90 -> 96         0.11716
      90 -> 98         0.30691
      90 ->100        -0.11360
      92 -> 96         0.11214
      92 -> 98         0.44801
      93 -> 98         0.11126
 
 Excited state symmetry could not be determined.
 Excited State  70:      Triplet-?Sym    4.9756 eV  249.18 nm  f=0.0000  <S**2>=2.000
      82 -> 96         0.26382
      85 -> 96         0.28586
      89 -> 99        -0.16277
      90 -> 96         0.15495
      90 -> 98         0.11834
      91 -> 99         0.33441
      94 ->103        -0.14085
      94 ->112         0.20202
      94 ->114         0.14290
      94 ->117        -0.15438
 
 Excited state symmetry could not be determined.
 Excited State  71:      Singlet-?Sym    4.9832 eV  248.80 nm  f=0.0000  <S**2>=0.000
      83 -> 96         0.57011
      85 -> 97        -0.38307
 
 Excited state symmetry could not be determined.
 Excited State  72:      Triplet-?Sym    5.0105 eV  247.45 nm  f=0.0000  <S**2>=2.000
      89 -> 96         0.10713
      90 -> 99         0.14381
      91 -> 98        -0.30815
      91 ->100         0.12253
      92 -> 99         0.55799
 
 Excited state symmetry could not be determined.
 Excited State  73:      Triplet-?Sym    5.0780 eV  244.16 nm  f=0.0000  <S**2>=2.000
      82 -> 96        -0.22495
      85 -> 96        -0.25276
      89 -> 99         0.13035
      90 -> 96        -0.18161
      90 -> 98        -0.27426
      91 -> 99         0.37345
      94 ->103        -0.13086
      94 ->112         0.16175
      94 ->114         0.11066
      94 ->117        -0.12080
 
 Excited state symmetry could not be determined.
 Excited State  74:      Triplet-?Sym    5.1340 eV  241.50 nm  f=0.0000  <S**2>=2.000
      89 -> 99         0.30801
      90 -> 98         0.12062
      91 -> 99         0.38221
      94 ->103         0.19407
      94 ->106        -0.11902
      94 ->112        -0.21694
      94 ->114        -0.24459
      94 ->117         0.19620
 
 Excited state symmetry could not be determined.
 Excited State  75:      Singlet-?Sym    5.1588 eV  240.34 nm  f=0.3196  <S**2>=0.000
      82 -> 96         0.30131
      83 -> 97        -0.29890
      85 -> 96        -0.15431
      86 -> 97         0.19428
      91 -> 99         0.14482
      92 -> 98         0.44223
 
 Excited state symmetry could not be determined.
 Excited State  76:      Triplet-?Sym    5.1858 eV  239.08 nm  f=0.0000  <S**2>=2.000
      95 ->103         0.36418
      95 ->106        -0.19135
      95 ->112        -0.31907
      95 ->114        -0.28806
      95 ->117         0.25750
 
 Excited state symmetry could not be determined.
 Excited State  77:      Singlet-?Sym    5.2015 eV  238.36 nm  f=0.0003  <S**2>=0.000
      92 -> 99         0.67814
      93 -> 99         0.11676
 
 Excited state symmetry could not be determined.
 Excited State  78:      Triplet-?Sym    5.2109 eV  237.93 nm  f=0.0000  <S**2>=2.000
      91 -> 99        -0.11004
      92 -> 98        -0.10590
      93 -> 98         0.26132
      93 ->100         0.49624
      93 ->101        -0.32495
      93 ->115         0.11123
 
 Excited state symmetry could not be determined.
 Excited State  79:      Triplet-?Sym    5.2285 eV  237.13 nm  f=0.0000  <S**2>=2.000
      95 ->100         0.31876
      95 ->101         0.56926
      95 ->102         0.25303
 
 Excited state symmetry could not be determined.
 Excited State  80:      Singlet-?Sym    5.2354 eV  236.82 nm  f=0.0008  <S**2>=0.000
      95 ->100         0.32363
      95 ->101         0.56714
      95 ->102         0.25056
 
 Excited state symmetry could not be determined.
 Excited State  81:      Triplet-?Sym    5.2572 eV  235.84 nm  f=0.0000  <S**2>=2.000
      94 ->100         0.31395
      94 ->101         0.56207
      94 ->102         0.27680
 
 Excited state symmetry could not be determined.
 Excited State  82:      Triplet-?Sym    5.2613 eV  235.65 nm  f=0.0000  <S**2>=2.000
      82 -> 97         0.36944
      85 -> 97         0.30468
      90 -> 97         0.10664
      90 -> 99         0.17907
      91 -> 98         0.36818
      92 -> 99         0.19547
 
 Excited state symmetry could not be determined.
 Excited State  83:      Singlet-?Sym    5.2642 eV  235.52 nm  f=0.0000  <S**2>=0.000
      94 ->100         0.31405
      94 ->101         0.56554
      94 ->102         0.27301
 
 Excited state symmetry could not be determined.
 Excited State  84:      Triplet-?Sym    5.2676 eV  235.37 nm  f=0.0000  <S**2>=2.000
      82 -> 97        -0.33127
      85 -> 97        -0.27287
      90 -> 99         0.19481
      91 -> 98         0.42198
      92 -> 99         0.20092
 
 Excited state symmetry could not be determined.
 Excited State  85:      Singlet-?Sym    5.2692 eV  235.30 nm  f=0.0161  <S**2>=0.000
      82 -> 96        -0.29461
      83 -> 97         0.30468
      86 -> 97        -0.17497
      91 -> 99         0.23333
      92 -> 98         0.40959
      93 -> 98         0.10214
 
 Excited state symmetry could not be determined.
 Excited State  86:      Singlet-?Sym    5.2985 eV  234.00 nm  f=0.0006  <S**2>=0.000
      89 -> 98        -0.15469
      90 -> 99         0.18582
      91 -> 98         0.62181
      91 ->100        -0.12505
 
 Excited state symmetry could not be determined.
 Excited State  87:      Singlet-?Sym    5.3250 eV  232.83 nm  f=0.0010  <S**2>=0.000
      89 -> 99        -0.15523
      90 -> 98         0.16915
      92 -> 98        -0.12838
      93 -> 98         0.22278
      93 ->100         0.48692
      93 ->101        -0.31756
 
 Excited state symmetry could not be determined.
 Excited State  88:      Singlet-?Sym    5.3698 eV  230.89 nm  f=0.0040  <S**2>=0.000
      90 -> 99         0.14213
      91 -> 98        -0.17049
      95 ->103         0.47612
      95 ->106        -0.19910
      95 ->112        -0.26748
      95 ->114        -0.20828
      95 ->117         0.19341
 
 Excited state symmetry could not be determined.
 Excited State  89:      Triplet-?Sym    5.4239 eV  228.59 nm  f=0.0000  <S**2>=2.000
      89 -> 98         0.50836
      89 ->100        -0.15700
      90 -> 99        -0.37744
      91 -> 98         0.10529
 
 Excited state symmetry could not be determined.
 Excited State  90:      Singlet-?Sym    5.4435 eV  227.77 nm  f=0.0007  <S**2>=0.000
      82 -> 97         0.59165
      83 -> 96         0.15545
      85 -> 97         0.30540
 
 Excited state symmetry could not be determined.
 Excited State  91:      Singlet-?Sym    5.4513 eV  227.44 nm  f=0.0009  <S**2>=0.000
      89 -> 98        -0.32954
      90 -> 99         0.50813
      91 -> 98        -0.20926
      95 ->103        -0.20121
 
 Excited state symmetry could not be determined.
 Excited State  92:      Singlet-?Sym    5.5237 eV  224.46 nm  f=0.0043  <S**2>=0.000
      90 -> 98         0.15761
      91 -> 99         0.28104
      94 ->103         0.50059
      94 ->106        -0.16330
      94 ->112        -0.16562
      95 ->100         0.10324
      95 ->102        -0.13634
      95 ->115        -0.14123
 
 Excited state symmetry could not be determined.
 Excited State  93:      Triplet-?Sym    5.5332 eV  224.08 nm  f=0.0000  <S**2>=2.000
      92 ->100        -0.24212
      92 ->101         0.12799
      95 ->100        -0.23637
      95 ->102         0.46843
      95 ->108         0.11658
      95 ->115         0.28379
 
 Excited state symmetry could not be determined.
 Excited State  94:      Singlet-?Sym    5.5508 eV  223.36 nm  f=0.0001  <S**2>=0.000
      94 ->103         0.12844
      95 ->100        -0.19998
      95 ->101        -0.16052
      95 ->102         0.62647
 
 Excited state symmetry could not be determined.
 Excited State  95:      Triplet-?Sym    5.5573 eV  223.10 nm  f=0.0000  <S**2>=2.000
      92 ->100         0.37035
      92 ->101        -0.25564
      95 ->101        -0.13347
      95 ->102         0.40166
      95 ->115        -0.16636
 
 Excited state symmetry could not be determined.
 Excited State  96:      Triplet-?Sym    5.5690 eV  222.63 nm  f=0.0000  <S**2>=2.000
      94 ->100         0.19148
      94 ->102        -0.36500
      94 ->115        -0.23017
      95 ->103         0.41098
      95 ->114         0.17961
      95 ->117        -0.10827
 
 Excited state symmetry could not be determined.
 Excited State  97:      Singlet-?Sym    5.5773 eV  222.30 nm  f=0.5111  <S**2>=0.000
      82 -> 96         0.24339
      83 -> 97        -0.17378
      85 -> 96         0.43398
      86 -> 97        -0.25405
      90 -> 98         0.10892
      91 -> 99         0.22910
      92 ->100        -0.10862
      94 ->103        -0.13373
 
 Excited state symmetry could not be determined.
 Excited State  98:      Singlet-?Sym    5.5851 eV  221.99 nm  f=0.0004  <S**2>=0.000
      94 ->100        -0.23323
      94 ->101        -0.17251
      94 ->102         0.62924
 
 Excited state symmetry could not be determined.
 Excited State  99:      Triplet-?Sym    5.5900 eV  221.80 nm  f=0.0000  <S**2>=2.000
      94 ->100        -0.15340
      94 ->101        -0.16672
      94 ->102         0.50731
      94 ->115        -0.11384
      95 ->103         0.32219
      95 ->114         0.16348
      95 ->117        -0.10674
 
 Excited state symmetry could not be determined.
 Excited State 100:      Triplet-?Sym    5.6229 eV  220.50 nm  f=0.0000  <S**2>=2.000
      91 -> 99        -0.12667
      92 ->100         0.26376
      92 ->101        -0.15828
      95 ->101         0.12082
      95 ->102        -0.17553
      95 ->111        -0.11644
      95 ->115         0.50758
 
 Excited state symmetry could not be determined.
 Excited State 101:      Singlet-?Sym    5.6520 eV  219.36 nm  f=0.0002  <S**2>=0.000
      89 -> 98         0.52332
      89 ->100        -0.11502
      90 -> 99         0.37399
      93 ->112         0.10703
      93 ->114         0.10569
 
 Excited state symmetry could not be determined.
 Excited State 102:      Triplet-?Sym    5.6665 eV  218.80 nm  f=0.0000  <S**2>=2.000
      94 ->103         0.60416
      94 ->114         0.28044
      94 ->117        -0.14812
 
 Excited state symmetry could not be determined.
 Excited State 103:      Singlet-?Sym    5.6704 eV  218.65 nm  f=0.0424  <S**2>=0.000
      82 -> 96        -0.11224
      85 -> 96        -0.22460
      86 -> 97         0.17678
      89 -> 99        -0.24423
      90 -> 98         0.16951
      91 -> 99         0.33002
      92 -> 98        -0.17806
      93 ->100        -0.12962
      94 ->103        -0.28296
 
 Excited state symmetry could not be determined.
 Excited State 104:      Singlet-?Sym    5.7221 eV  216.68 nm  f=0.0001  <S**2>=0.000
      95 ->103         0.44449
      95 ->106         0.11287
      95 ->112         0.26890
      95 ->114         0.34745
      95 ->117        -0.24313
 
 Excited state symmetry could not be determined.
 Excited State 105:      Triplet-?Sym    5.7231 eV  216.64 nm  f=0.0000  <S**2>=2.000
      94 ->108         0.11789
      94 ->111        -0.12300
      94 ->115         0.51926
      95 ->103         0.18224
      95 ->112         0.20472
      95 ->117        -0.11172
 
 Excited state symmetry could not be determined.
 Excited State 106:      Singlet-?Sym    5.7615 eV  215.20 nm  f=0.0450  <S**2>=0.000
      89 -> 99        -0.22714
      90 -> 98         0.43625
      91 -> 99        -0.24786
      93 ->100        -0.13128
      94 ->103         0.11095
      95 ->104         0.10828
      95 ->115         0.26385
 
 Excited state symmetry could not be determined.
 Excited State 107:      Triplet-?Sym    5.7947 eV  213.96 nm  f=0.0000  <S**2>=2.000
      92 ->104         0.13173
      95 ->104         0.65829
      95 ->115        -0.12152
 
 Excited state symmetry could not be determined.
 Excited State 108:      Singlet-?Sym    5.8077 eV  213.48 nm  f=0.0071  <S**2>=0.000
      90 -> 98        -0.15379
      92 ->100        -0.11389
      94 ->103         0.25454
      94 ->106         0.10701
      94 ->112         0.17383
      94 ->114         0.32964
      94 ->117        -0.18301
      95 ->104         0.29333
      95 ->115         0.23146
 
 Excited state symmetry could not be determined.
 Excited State 109:      Singlet-?Sym    5.8342 eV  212.51 nm  f=0.0019  <S**2>=0.000
      94 ->104         0.27339
      94 ->108         0.16122
      94 ->111        -0.14734
      94 ->115         0.56600
 
 Excited state symmetry could not be determined.
 Excited State 110:      Singlet-?Sym    5.8567 eV  211.70 nm  f=0.0015  <S**2>=0.000
      89 -> 99         0.16155
      94 ->103        -0.12059
      94 ->112        -0.10417
      94 ->114        -0.17399
      95 ->104         0.59982
      95 ->105         0.12729
      95 ->115        -0.10085
 
 Excited state symmetry could not be determined.
 Excited State 111:      Triplet-?Sym    5.8734 eV  211.09 nm  f=0.0000  <S**2>=2.000
      89 -> 98         0.10729
      89 ->100         0.19469
      89 ->101        -0.12601
      91 -> 98         0.15105
      91 ->100         0.34324
      91 ->101        -0.22240
      94 ->104         0.21334
      94 ->115         0.11834
      95 ->112        -0.11325
      95 ->114         0.24184
      95 ->116         0.17982
 
 Excited state symmetry could not be determined.
 Excited State 112:      Triplet-?Sym    5.8862 eV  210.64 nm  f=0.0000  <S**2>=2.000
      95 ->105         0.67690
      95 ->109        -0.16636
 
 Excited state symmetry could not be determined.
 Excited State 113:      Singlet-?Sym    5.8942 eV  210.35 nm  f=0.0011  <S**2>=0.000
      89 -> 99        -0.11937
      95 ->105         0.64944
      95 ->109        -0.15729
 
 Excited state symmetry could not be determined.
 Excited State 114:      Triplet-?Sym    5.8989 eV  210.18 nm  f=0.0000  <S**2>=2.000
      94 ->104         0.60067
      94 ->105         0.23044
      94 ->115        -0.11902
 
 Excited state symmetry could not be determined.
 Excited State 115:      Singlet-?Sym    5.9103 eV  209.77 nm  f=0.0003  <S**2>=0.000
      94 ->104         0.57933
      94 ->105         0.31813
      94 ->115        -0.20917
 
 Excited state symmetry could not be determined.
 Excited State 116:      Triplet-?Sym    5.9223 eV  209.35 nm  f=0.0000  <S**2>=2.000
      94 ->105         0.38297
      94 ->109        -0.10990
      95 ->106         0.36527
      95 ->107        -0.37018
      95 ->110        -0.11580
 
 Excited state symmetry could not be determined.
 Excited State 117:      Triplet-?Sym    5.9250 eV  209.26 nm  f=0.0000  <S**2>=2.000
      94 ->104        -0.18399
      94 ->105         0.48110
      94 ->109        -0.13687
      94 ->115         0.10656
      95 ->106        -0.23466
      95 ->107         0.30880
      95 ->110         0.10471
 
 Excited state symmetry could not be determined.
 Excited State 118:      Singlet-?Sym    5.9304 eV  209.07 nm  f=0.0001  <S**2>=0.000
      94 ->104        -0.28135
      94 ->105         0.59297
      94 ->109        -0.15339
      94 ->115         0.17653
 
 Excited state symmetry could not be determined.
 Excited State 119:      Singlet-?Sym    5.9377 eV  208.81 nm  f=0.0012  <S**2>=0.000
      95 ->106        -0.25090
      95 ->107         0.62420
      95 ->110         0.18291
 
 Excited state symmetry could not be determined.
 Excited State 120:      Triplet-?Sym    5.9412 eV  208.68 nm  f=0.0000  <S**2>=2.000
      91 ->100         0.10115
      93 ->103         0.34485
      93 ->106        -0.17864
      93 ->112        -0.30075
      93 ->114        -0.26651
      93 ->117         0.24079
      94 ->104        -0.18267
      94 ->105         0.12437
      95 ->107        -0.12892
 
 Excited state symmetry could not be determined.
 Excited State 121:      Singlet-?Sym    5.9454 eV  208.54 nm  f=0.0548  <S**2>=0.000
      89 -> 99         0.29080
      90 -> 98         0.10938
      92 ->100        -0.23053
      92 ->101         0.15942
      93 ->100        -0.13945
      93 ->101        -0.27732
      93 ->102        -0.13815
      94 ->106        -0.12189
      94 ->112        -0.10181
      95 ->104        -0.13730
      95 ->105         0.11373
      95 ->115         0.29038
 
 Excited state symmetry could not be determined.
 Excited State 122:      Triplet-?Sym    5.9496 eV  208.39 nm  f=0.0000  <S**2>=2.000
      94 ->103        -0.18917
      94 ->106        -0.11195
      94 ->107        -0.19050
      94 ->112        -0.33729
      94 ->114         0.34756
      94 ->116         0.34432
      94 ->127        -0.11066
 
 Excited state symmetry could not be determined.
 Excited State 123:      Triplet-?Sym    5.9567 eV  208.14 nm  f=0.0000  <S**2>=2.000
      93 ->100         0.28021
      93 ->101         0.50119
      93 ->102         0.23091
      94 ->106        -0.12849
      94 ->107         0.25610
 
 Excited state symmetry could not be determined.
 Excited State 124:      Triplet-?Sym    5.9618 eV  207.96 nm  f=0.0000  <S**2>=2.000
      91 ->100         0.11383
      95 ->106         0.39487
      95 ->107         0.40873
      95 ->114        -0.23953
      95 ->116        -0.15285
 
 Excited state symmetry could not be determined.
 Excited State 125:      Singlet-?Sym    5.9678 eV  207.75 nm  f=0.0034  <S**2>=0.000
      93 ->100         0.15572
      93 ->101         0.27904
      93 ->102         0.11734
      94 ->106        -0.22560
      94 ->107         0.52582
      94 ->110         0.16521
 
 Excited state symmetry could not be determined.
 Excited State 126:      Triplet-?Sym    5.9706 eV  207.66 nm  f=0.0000  <S**2>=2.000
      93 ->100        -0.13876
      93 ->101        -0.25573
      93 ->102        -0.12305
      94 ->106        -0.22598
      94 ->107         0.54666
      94 ->110         0.18559
 
 Excited state symmetry could not be determined.
 Excited State 127:      Singlet-?Sym    5.9836 eV  207.21 nm  f=0.0039  <S**2>=0.000
      89 -> 99         0.14072
      93 ->100         0.23680
      93 ->101         0.40616
      93 ->102         0.17521
      94 ->107        -0.36605
      94 ->110        -0.11962
      95 ->115         0.16220
 
 Excited state symmetry could not be determined.
 Excited State 128:      Triplet-?Sym    5.9972 eV  206.74 nm  f=0.0000  <S**2>=2.000
      91 ->100         0.18059
      91 ->101        -0.10869
      92 ->103         0.18601
      92 ->106        -0.11568
      95 ->106        -0.23256
      95 ->107        -0.19104
      95 ->110        -0.10271
      95 ->112         0.28848
      95 ->114        -0.24459
      95 ->116        -0.23990
 
 Excited state symmetry could not be determined.
 Excited State 129:      Singlet-?Sym    6.0051 eV  206.46 nm  f=0.0011  <S**2>=0.000
      95 ->103         0.11157
      95 ->106         0.53326
      95 ->107         0.23468
      95 ->114        -0.30290
      95 ->116        -0.17312
 
 Excited state symmetry could not be determined.
 Excited State 130:      Singlet-?Sym    6.0171 eV  206.05 nm  f=0.0603  <S**2>=0.000
      82 -> 96         0.10710
      83 -> 97         0.11370
      87 -> 98         0.11395
      92 ->100         0.34576
      92 ->101        -0.21447
      94 ->103        -0.10064
      94 ->106        -0.20306
      94 ->112        -0.21128
      94 ->114         0.25299
      94 ->116         0.22736
      95 ->108         0.10374
      95 ->115         0.14568
 
 Excited state symmetry could not be determined.
 Excited State 131:      Singlet-?Sym    6.0616 eV  204.54 nm  f=0.0000  <S**2>=0.000
      95 ->106        -0.28217
      95 ->107        -0.10955
      95 ->112         0.40268
      95 ->114        -0.30505
      95 ->116        -0.32979
 
 Excited state symmetry could not be determined.
 Excited State 132:      Triplet-?Sym    6.0700 eV  204.26 nm  f=0.0000  <S**2>=2.000
      94 ->106         0.61522
      94 ->107         0.21963
      94 ->112        -0.18796
 
 Excited state symmetry could not be determined.
 Excited State 133:      Singlet-?Sym    6.0812 eV  203.88 nm  f=0.0028  <S**2>=0.000
      89 -> 99         0.13410
      94 ->106         0.57353
      94 ->107         0.19547
      94 ->112        -0.22350
      94 ->117         0.12168
 
 Excited state symmetry could not be determined.
 Excited State 134:      Triplet-?Sym    6.1009 eV  203.22 nm  f=0.0000  <S**2>=2.000
      87 -> 98         0.49834
      87 ->100         0.25741
      87 ->101        -0.16739
      87 ->104        -0.17155
      92 ->104        -0.12455
      95 ->104         0.13489
      95 ->108         0.12617
 
 Excited state symmetry could not be determined.
 Excited State 135:      Triplet-?Sym    6.1157 eV  202.73 nm  f=0.0000  <S**2>=2.000
      86 -> 98         0.30583
      86 ->100         0.15806
      86 ->101        -0.10163
      87 ->103         0.16547
      88 -> 98        -0.28519
      88 ->100        -0.14341
      92 ->103        -0.26164
      95 ->103         0.10722
      95 ->106        -0.10480
      95 ->112         0.13370
      95 ->116        -0.10647
 
 Excited state symmetry could not be determined.
 Excited State 136:      Triplet-?Sym    6.1538 eV  201.48 nm  f=0.0000  <S**2>=2.000
      87 -> 98        -0.12134
      95 ->108         0.64289
      95 ->113        -0.13442
      95 ->115        -0.10131
      95 ->118        -0.11855
 
 Excited state symmetry could not be determined.
 Excited State 137:      Singlet-?Sym    6.1553 eV  201.43 nm  f=0.0144  <S**2>=0.000
      82 -> 96         0.34526
      83 -> 97         0.33440
      87 -> 98         0.28281
      87 ->100         0.14301
      87 ->104        -0.13140
      88 ->103        -0.17634
      92 ->100        -0.16325
      92 ->101         0.11100
 
 Excited state symmetry could not be determined.
 Excited State 138:      Singlet-?Sym    6.1712 eV  200.91 nm  f=0.0015  <S**2>=0.000
      95 ->108         0.63156
      95 ->109        -0.10143
      95 ->113        -0.10948
      95 ->115        -0.15509
      95 ->118        -0.11864
 
 Excited state symmetry could not be determined.
 Excited State 139:      Singlet-?Sym    6.1893 eV  200.32 nm  f=0.0006  <S**2>=0.000
      93 ->103         0.50004
      93 ->106        -0.16846
      93 ->112        -0.18098
      93 ->114        -0.10290
      93 ->117         0.10746
      94 ->108        -0.31896
      94 ->113         0.11347
 
 Excited state symmetry could not be determined.
 Excited State 140:      Triplet-?Sym    6.1913 eV  200.25 nm  f=0.0000  <S**2>=2.000
      92 ->103        -0.10885
      94 ->108         0.62312
      94 ->113        -0.14617
      94 ->115        -0.11596
      94 ->118        -0.12457
 
 Excited state symmetry could not be determined.
 Excited State 141:      Triplet-?Sym    6.1989 eV  200.01 nm  f=0.0000  <S**2>=2.000
      86 -> 98         0.23380
      86 ->100         0.11842
      87 ->103         0.10765
      88 -> 98        -0.17140
      90 ->103        -0.10840
      92 ->103         0.40142
      93 ->103         0.17717
      94 ->108         0.18940
      95 ->103        -0.10917
      95 ->112        -0.11740
 
 Excited state symmetry could not be determined.
 Excited State 142:      Singlet-?Sym    6.2057 eV  199.79 nm  f=0.0000  <S**2>=0.000
      93 ->103         0.28616
      94 ->108         0.56060
      94 ->109        -0.15193
      94 ->115        -0.12716
      94 ->118        -0.12107
 
 Excited state symmetry could not be determined.
 Excited State 143:      Triplet-?Sym    6.2134 eV  199.54 nm  f=0.0000  <S**2>=2.000
      95 ->105         0.13692
      95 ->109         0.60577
      95 ->111        -0.14124
      95 ->113        -0.22451
 
 Excited state symmetry could not be determined.
 Excited State 144:      Singlet-?Sym    6.2410 eV  198.66 nm  f=0.0005  <S**2>=0.000
      95 ->105         0.14749
      95 ->109         0.62358
      95 ->111        -0.12441
      95 ->113        -0.20580
 
 Excited state symmetry could not be determined.
 Excited State 145:      Triplet-?Sym    6.2504 eV  198.36 nm  f=0.0000  <S**2>=2.000
      94 ->105         0.14771
      94 ->109         0.60001
      94 ->111        -0.12121
      94 ->113        -0.25177
 
 Excited state symmetry could not be determined.
 Excited State 146:      Triplet-?Sym    6.2654 eV  197.89 nm  f=0.0000  <S**2>=2.000
      92 ->100        -0.18438
      92 ->101        -0.31418
      93 ->100        -0.20494
      93 ->101        -0.13407
      93 ->102         0.52647
 
 Excited state symmetry could not be determined.
 Excited State 147:      Singlet-?Sym    6.2749 eV  197.59 nm  f=0.0032  <S**2>=0.000
      92 ->100        -0.17377
      92 ->101        -0.26669
      93 ->100        -0.19341
      93 ->101        -0.14521
      93 ->102         0.55587
 
 Excited state symmetry could not be determined.
 Excited State 148:      Singlet-?Sym    6.2775 eV  197.50 nm  f=0.0003  <S**2>=0.000
      93 ->103         0.12922
      94 ->105         0.15337
      94 ->109         0.60158
      94 ->111        -0.10645
      94 ->113        -0.22332
 
 Excited state symmetry could not be determined.
 Excited State 149:      Triplet-?Sym    6.2878 eV  197.18 nm  f=0.0000  <S**2>=2.000
      83 -> 98        -0.13899
      86 -> 98         0.35416
      86 ->100         0.16065
      86 ->101        -0.10690
      88 -> 98         0.44066
      88 ->100         0.19450
      88 ->101        -0.12717
 
 Excited state symmetry could not be determined.
 Excited State 150:      Triplet-?Sym    6.3164 eV  196.29 nm  f=0.0000  <S**2>=2.000
      92 ->100         0.26329
      92 ->101         0.46744
      92 ->102         0.12409
      93 ->100        -0.12218
      93 ->102         0.33334
 
 Excited state symmetry could not be determined.
 Excited State 151:      Singlet-?Sym    6.3279 eV  195.93 nm  f=0.0013  <S**2>=0.000
      92 ->100         0.29194
      92 ->101         0.51369
      92 ->102         0.12200
      93 ->100        -0.10287
      93 ->102         0.30404
 
 Excited state symmetry could not be determined.
 Excited State 152:      Singlet-?Sym    6.3364 eV  195.67 nm  f=0.0002  <S**2>=0.000
      86 -> 98        -0.17331
      88 -> 98         0.57721
      88 ->100         0.24061
      88 ->101        -0.15661
      88 ->104        -0.11055
 
 Excited state symmetry could not be determined.
 Excited State 153:      Triplet-?Sym    6.3381 eV  195.62 nm  f=0.0000  <S**2>=2.000
      74 -> 96         0.11869
      76 -> 96        -0.11697
      85 -> 98         0.11258
      85 ->104        -0.13231
      87 -> 98        -0.10412
      88 ->103         0.47419
      92 ->100        -0.10137
      92 ->104        -0.24678
      93 ->104        -0.17495
      95 ->104         0.10312
 
 Excited state symmetry could not be determined.
 Excited State 154:      Triplet-?Sym    6.3445 eV  195.42 nm  f=0.0000  <S**2>=2.000
      95 ->107        -0.17309
      95 ->110         0.63454
      95 ->116        -0.10928
      95 ->117         0.20635
 
 Excited state symmetry could not be determined.
 Excited State 155:      Singlet-?Sym    6.3494 eV  195.27 nm  f=0.0000  <S**2>=0.000
      95 ->107        -0.17028
      95 ->110         0.63515
      95 ->116        -0.11038
      95 ->117         0.21216
 
 Excited state symmetry could not be determined.
 Excited State 156:      Triplet-?Sym    6.3734 eV  194.53 nm  f=0.0000  <S**2>=2.000
      92 ->101        -0.11339
      94 ->107        -0.17378
      94 ->110         0.60832
      94 ->116        -0.10782
      94 ->117         0.22368
 
 Excited state symmetry could not be determined.
 Excited State 157:      Singlet-?Sym    6.3792 eV  194.36 nm  f=0.0039  <S**2>=0.000
      94 ->107        -0.17536
      94 ->110         0.61581
      94 ->117         0.22363
 
 Excited state symmetry could not be determined.
 Excited State 158:      Triplet-?Sym    6.3967 eV  193.82 nm  f=0.0000  <S**2>=2.000
      95 ->111         0.63305
      95 ->113        -0.16928
      95 ->115         0.12872
      95 ->119         0.10880
 
 Excited state symmetry could not be determined.
 Excited State 159:      Singlet-?Sym    6.4027 eV  193.64 nm  f=0.0075  <S**2>=0.000
      95 ->111         0.63407
      95 ->113        -0.17136
      95 ->115         0.11629
      95 ->119         0.10611
 
 Excited state symmetry could not be determined.
 Excited State 160:      Triplet-?Sym    6.4147 eV  193.28 nm  f=0.0000  <S**2>=2.000
      88 ->103         0.15581
      92 ->104         0.10089
      93 ->102        -0.10828
      93 ->103         0.15931
      93 ->104         0.19042
      93 ->108         0.11167
      93 ->111        -0.12890
      93 ->115         0.51833
 
 Excited state symmetry could not be determined.
 Excited State 161:      Singlet-?Sym    6.4174 eV  193.20 nm  f=0.0070  <S**2>=0.000
      88 -> 98         0.10607
      91 -> 98         0.14755
      91 ->100         0.54366
      91 ->101        -0.37212
 
 Excited state symmetry could not be determined.
 Excited State 162:      Triplet-?Sym    6.4256 eV  192.95 nm  f=0.0000  <S**2>=2.000
      92 ->103        -0.19072
      92 ->106         0.11044
      93 ->103         0.42964
      93 ->112         0.11884
      93 ->114         0.22340
      93 ->115        -0.16516
      93 ->117        -0.14122
      94 ->111        -0.28278
 
 Excited state symmetry could not be determined.
 Excited State 163:      Triplet-?Sym    6.4330 eV  192.73 nm  f=0.0000  <S**2>=2.000
      92 ->103        -0.12356
      93 ->103         0.22746
      93 ->114         0.12557
      94 ->111         0.57467
      94 ->113        -0.13300
      94 ->115         0.11432
      94 ->119         0.10701
 
 Excited state symmetry could not be determined.
 Excited State 164:      Singlet-?Sym    6.4398 eV  192.53 nm  f=0.0003  <S**2>=0.000
      94 ->111         0.63074
      94 ->113        -0.15222
      94 ->115         0.14216
      94 ->119         0.11345
 
 Excited state symmetry could not be determined.
 Excited State 165:      Triplet-?Sym    6.4454 eV  192.36 nm  f=0.0000  <S**2>=2.000
      85 ->104         0.15374
      87 -> 98         0.13127
      88 ->103         0.34286
      90 ->104        -0.10169
      92 ->104         0.34069
      93 ->104         0.25736
      93 ->115        -0.25871
 
 Excited state symmetry could not be determined.
 Excited State 166:      Singlet-?Sym    6.4565 eV  192.03 nm  f=0.0005  <S**2>=0.000
      87 ->103         0.19634
      92 ->103         0.54046
      93 ->103         0.10816
      93 ->106         0.12151
      93 ->112         0.18497
      93 ->114         0.14817
      93 ->117        -0.12695
      94 ->111         0.11636
 
 Excited state symmetry could not be determined.
 Excited State 167:      Triplet-?Sym    6.5100 eV  190.45 nm  f=0.0000  <S**2>=2.000
      85 ->103         0.16393
      85 ->106         0.17064
      90 ->106        -0.11355
      92 ->103         0.12439
      92 ->106         0.41870
      92 ->112         0.10665
      93 ->106         0.28345
      93 ->114        -0.10276
      95 ->106        -0.14490
 
 Excited state symmetry could not be determined.
 Excited State 168:      Singlet-?Sym    6.5201 eV  190.16 nm  f=0.3852  <S**2>=0.000
      85 -> 98        -0.10619
      89 -> 99         0.14380
      90 ->100         0.11613
      90 ->101        -0.11344
      91 -> 99         0.19819
      92 ->100         0.27976
      92 ->101        -0.12278
      92 ->102        -0.13203
      94 ->112         0.33001
      94 ->114        -0.16395
      94 ->116        -0.10547
      95 ->111         0.10450
      95 ->113         0.17411
 
 Excited state symmetry could not be determined.
 Excited State 169:      Triplet-?Sym    6.5216 eV  190.11 nm  f=0.0000  <S**2>=2.000
      95 ->108         0.14438
      95 ->109         0.23625
      95 ->111         0.12045
      95 ->112         0.15974
      95 ->113         0.57494
 
 Excited state symmetry could not be determined.
 Excited State 170:      Singlet-?Sym    6.5355 eV  189.71 nm  f=0.0333  <S**2>=0.000
      93 ->104         0.14728
      93 ->115         0.24848
      95 ->108         0.11226
      95 ->109         0.19146
      95 ->112         0.13104
      95 ->113         0.50372
 
 Excited state symmetry could not be determined.
 Excited State 171:      Triplet-?Sym    6.5462 eV  189.40 nm  f=0.0000  <S**2>=2.000
      85 -> 98        -0.13844
      88 ->103         0.13810
      90 -> 98         0.22080
      90 ->100         0.38035
      90 ->101        -0.30691
      92 ->100         0.20539
      92 ->102        -0.21456
 
 Excited state symmetry could not be determined.
 Excited State 172:      Singlet-?Sym    6.5493 eV  189.31 nm  f=0.0038  <S**2>=0.000
      92 ->103        -0.29882
      93 ->103         0.29840
      93 ->106         0.13064
      93 ->112         0.20520
      93 ->114         0.31674
      93 ->117        -0.19240
      94 ->109        -0.11366
      94 ->113        -0.22171
 
 Excited state symmetry could not be determined.
 Excited State 173:      Triplet-?Sym    6.5618 eV  188.95 nm  f=0.0000  <S**2>=2.000
      89 ->100         0.14471
      91 ->101         0.26095
      91 ->102         0.10585
      94 ->108         0.14437
      94 ->109         0.20238
      94 ->112         0.12777
      94 ->113         0.48102
 
 Excited state symmetry could not be determined.
 Excited State 174:      Singlet-?Sym    6.5656 eV  188.84 nm  f=0.0016  <S**2>=0.000
      82 -> 96        -0.13739
      83 -> 97        -0.13595
      86 ->103        -0.13884
      87 -> 98         0.45012
      87 ->100         0.12843
      88 -> 99        -0.10098
      88 ->103         0.37741
      95 ->113        -0.10675
 
 Excited state symmetry could not be determined.
 Excited State 175:      Triplet-?Sym    6.5690 eV  188.74 nm  f=0.0000  <S**2>=2.000
      89 ->100         0.20307
      89 ->101        -0.13396
      91 ->101         0.41713
      91 ->102         0.16842
      94 ->109        -0.17295
      94 ->113        -0.29878
      95 ->112         0.12438
      95 ->116         0.11808
      95 ->117         0.10501
 
 Excited state symmetry could not be determined.
 Excited State 176:      Triplet-?Sym    6.5742 eV  188.59 nm  f=0.0000  <S**2>=2.000
      86 -> 98        -0.15424
      86 ->104        -0.15199
      87 -> 99        -0.13168
      87 ->103         0.53065
      88 -> 98         0.17111
      92 ->106         0.10019
 
 Excited state symmetry could not be determined.
 Excited State 177:      Singlet-?Sym    6.5744 eV  188.59 nm  f=0.0012  <S**2>=0.000
      92 ->102        -0.22403
      93 ->104         0.52552
      93 ->115         0.24072
      95 ->113        -0.21478
 
 Excited state symmetry could not be determined.
 Excited State 178:      Triplet-?Sym    6.5790 eV  188.46 nm  f=0.0000  <S**2>=2.000
      90 ->100         0.19428
      92 ->102         0.60856
 
 Excited state symmetry could not be determined.
 Excited State 179:      Singlet-?Sym    6.5909 eV  188.11 nm  f=0.0003  <S**2>=0.000
      92 ->102         0.15322
      93 ->103         0.11253
      93 ->112         0.10663
      93 ->114         0.13723
      94 ->108         0.12192
      94 ->109         0.18922
      94 ->111         0.10841
      94 ->112         0.14374
      94 ->113         0.53449
 
 Excited state symmetry could not be determined.
 Excited State 180:      Triplet-?Sym    6.5932 eV  188.05 nm  f=0.0000  <S**2>=2.000
      89 -> 98        -0.16616
      89 ->100        -0.29320
      89 ->101         0.19808
      89 ->115         0.11268
      90 ->114         0.15015
      91 ->100         0.30093
      91 ->101         0.11003
      91 ->102         0.11356
      91 ->115        -0.24044
      92 ->114         0.15767
 
 Excited state symmetry could not be determined.
 Excited State 181:      Singlet-?Sym    6.5965 eV  187.95 nm  f=0.0107  <S**2>=0.000
      90 ->100         0.11213
      92 ->102         0.56725
      93 ->104         0.29042
      94 ->113        -0.14105
 
 Excited state symmetry could not be determined.
 Excited State 182:      Triplet-?Sym    6.5995 eV  187.87 nm  f=0.0000  <S**2>=2.000
      91 ->100        -0.14393
      91 ->101        -0.24480
      91 ->102        -0.11434
      92 ->112         0.18299
      95 ->112         0.30983
      95 ->113        -0.10112
      95 ->116         0.34093
      95 ->117         0.24756
      95 ->120         0.11840
 
 Excited state symmetry could not be determined.
 Excited State 183:      Singlet-?Sym    6.6038 eV  187.75 nm  f=0.0018  <S**2>=0.000
      91 ->100         0.32254
      91 ->101         0.49242
      91 ->102         0.26314
      93 ->107         0.13898
      95 ->112         0.10655
      95 ->116         0.12015
      95 ->117         0.12854
 
 Excited state symmetry could not be determined.
 Excited State 184:      Triplet-?Sym    6.6101 eV  187.57 nm  f=0.0000  <S**2>=2.000
      85 -> 98         0.16650
      86 ->103         0.13305
      90 ->115         0.17438
      91 ->114         0.12519
      91 ->116         0.10885
      92 ->115         0.18618
      93 ->104         0.13354
      93 ->105         0.37482
      94 ->112         0.12717
      94 ->116         0.18605
      94 ->117         0.12908
 
 Excited state symmetry could not be determined.
 Excited State 185:      Singlet-?Sym    6.6151 eV  187.43 nm  f=0.0260  <S**2>=0.000
      92 ->102         0.14390
      93 ->104        -0.23862
      93 ->105        -0.33741
      93 ->108         0.14885
      93 ->109         0.10445
      93 ->115         0.39125
      95 ->112        -0.10849
      95 ->116        -0.10627
 
 Excited state symmetry could not be determined.
 Excited State 186:      Singlet-?Sym    6.6200 eV  187.29 nm  f=0.0017  <S**2>=0.000
      91 ->101        -0.16782
      93 ->105        -0.12155
      95 ->112         0.31023
      95 ->113        -0.13657
      95 ->116         0.40921
      95 ->117         0.32243
      95 ->120         0.13415
 
 Excited state symmetry could not be determined.
 Excited State 187:      Triplet-?Sym    6.6215 eV  187.25 nm  f=0.0000  <S**2>=2.000
      85 -> 98        -0.11327
      86 ->103        -0.11987
      90 ->115        -0.15794
      91 ->114        -0.10580
      92 ->115        -0.17130
      93 ->105         0.53067
      93 ->109        -0.12231
 
 Excited state symmetry could not be determined.
 Excited State 188:      Singlet-?Sym    6.6311 eV  186.97 nm  f=0.0214  <S**2>=0.000
      92 ->102         0.10138
      93 ->104        -0.16653
      93 ->105         0.55269
      93 ->109        -0.12435
      93 ->115         0.27316
      94 ->112         0.10428
 
 Excited state symmetry could not be determined.
 Excited State 189:      Triplet-?Sym    6.6330 eV  186.92 nm  f=0.0000  <S**2>=2.000
      89 ->115        -0.11967
      90 ->114        -0.18022
      90 ->117         0.11130
      91 ->100         0.20527
      91 ->115         0.23065
      92 ->112         0.25311
      92 ->114        -0.15662
      92 ->116        -0.18574
      93 ->107         0.14879
      95 ->116        -0.13376
 
 Excited state symmetry could not be determined.
 Excited State 190:      Triplet-?Sym    6.6389 eV  186.75 nm  f=0.0000  <S**2>=2.000
      74 -> 96        -0.12909
      76 -> 96         0.12657
      81 -> 96        -0.18247
      86 ->103        -0.26594
      90 ->100        -0.16577
      90 ->101         0.10154
      93 ->104        -0.23405
      94 ->112         0.18658
      94 ->116         0.28379
      94 ->117         0.19825
      94 ->120         0.10176
 
 Excited state symmetry could not be determined.
 Excited State 191:      Triplet-?Sym    6.6494 eV  186.46 nm  f=0.0000  <S**2>=2.000
      90 ->115        -0.14837
      91 ->114        -0.12569
      92 ->104        -0.19667
      92 ->115        -0.15076
      93 ->104         0.33266
      93 ->105        -0.13483
      94 ->112         0.23429
      94 ->116         0.24014
      94 ->117         0.22403
 
 Excited state symmetry could not be determined.
 Excited State 192:      Triplet-?Sym    6.6500 eV  186.44 nm  f=0.0000  <S**2>=2.000
      81 -> 96         0.16359
      85 -> 98        -0.10055
      89 ->103        -0.10383
      89 ->112         0.21487
      89 ->116        -0.13302
      89 ->117        -0.10368
      91 ->103        -0.23288
      91 ->106         0.12272
      91 ->112         0.28039
      91 ->116        -0.12091
      91 ->117        -0.14648
      92 ->104         0.11968
      93 ->104        -0.21704
      94 ->112         0.14185
 
 Excited state symmetry could not be determined.
 Excited State 193:      Singlet-?Sym    6.6611 eV  186.13 nm  f=0.0836  <S**2>=0.000
      93 ->105        -0.15082
      94 ->112         0.24061
      94 ->116         0.47577
      94 ->117         0.32576
      94 ->120         0.14873
 
 Excited state symmetry could not be determined.
 Excited State 194:      Triplet-?Sym    6.6636 eV  186.06 nm  f=0.0000  <S**2>=2.000
      86 ->103        -0.28349
      90 ->100        -0.11711
      90 ->115         0.12916
      91 ->103        -0.16331
      91 ->114         0.18295
      92 ->104        -0.20795
      92 ->115         0.15215
      93 ->104         0.31526
 
 Excited state symmetry could not be determined.
 Excited State 195:      Triplet-?Sym    6.6650 eV  186.02 nm  f=0.0000  <S**2>=2.000
      89 ->100         0.19725
      89 ->101        -0.13400
      90 ->114         0.15375
      91 ->100        -0.16871
      91 ->115        -0.17611
      92 ->112         0.24421
      92 ->114         0.19287
      92 ->117        -0.16482
      93 ->106        -0.10569
      93 ->107         0.11622
      93 ->112         0.11751
      95 ->116        -0.16179
      95 ->117        -0.18840
 
 Excited state symmetry could not be determined.
 Excited State 196:      Singlet-?Sym    6.6783 eV  185.65 nm  f=0.0052  <S**2>=0.000
      91 ->101        -0.11909
      93 ->106        -0.22951
      93 ->107         0.61243
      93 ->110         0.18104
 
 Excited state symmetry could not be determined.
 Excited State 197:      Triplet-?Sym    6.6800 eV  185.60 nm  f=0.0000  <S**2>=2.000
      91 ->101        -0.10475
      92 ->112        -0.12202
      93 ->107         0.62164
      93 ->110         0.17578
 
 Excited state symmetry could not be determined.
 Excited State 198:      Singlet-?Sym    6.6865 eV  185.43 nm  f=0.0659  <S**2>=0.000
      90 -> 98         0.19186
      90 ->100         0.48395
      90 ->101        -0.32637
      93 ->115         0.13544
      94 ->114         0.13044
      95 ->115        -0.12420
 
 Excited state symmetry could not be determined.
 Excited State 199:      Triplet-?Sym    6.7034 eV  184.96 nm  f=0.0000  <S**2>=2.000
      95 ->110        -0.19960
      95 ->114         0.36364
      95 ->116        -0.34121
      95 ->117         0.42802
 
 Excited state symmetry could not be determined.
 Excited State 200:      Singlet-?Sym    6.7086 eV  184.81 nm  f=0.0001  <S**2>=0.000
      95 ->110        -0.19660
      95 ->114         0.35377
      95 ->116        -0.35319
      95 ->117         0.43841
 
 Excited state symmetry could not be determined.
 Excited State 201:      Triplet-?Sym    6.7210 eV  184.47 nm  f=0.0000  <S**2>=2.000
      92 ->106         0.10238
      92 ->112         0.13437
      93 ->103        -0.16259
      93 ->106        -0.18694
      93 ->112        -0.30977
      93 ->114         0.37127
      93 ->116         0.33218
 
 Excited state symmetry could not be determined.
 Excited State 202:      Singlet-?Sym    6.7263 eV  184.33 nm  f=0.0008  <S**2>=0.000
      93 ->103        -0.13656
      93 ->106        -0.37242
      93 ->107        -0.16260
      93 ->112        -0.18409
      93 ->114         0.39206
      93 ->116         0.28082
 
 Excited state symmetry could not be determined.
 Excited State 203:      Triplet-?Sym    6.7367 eV  184.04 nm  f=0.0000  <S**2>=2.000
      85 -> 98         0.17320
      86 ->103        -0.18249
      89 ->114         0.10849
      91 ->114        -0.21910
      92 ->115         0.10922
      94 ->110        -0.15184
      94 ->114         0.19659
      94 ->116        -0.25846
      94 ->117         0.29945
 
 Excited state symmetry could not be determined.
 Excited State 204:      Triplet-?Sym    6.7471 eV  183.76 nm  f=0.0000  <S**2>=2.000
      85 -> 98        -0.14605
      86 ->103         0.16240
      89 ->114        -0.10949
      91 ->114         0.22415
      91 ->116         0.11875
      94 ->110        -0.15565
      94 ->114         0.30724
      94 ->116        -0.24415
      94 ->117         0.28145
 
 Excited state symmetry could not be determined.
 Excited State 205:      Singlet-?Sym    6.7481 eV  183.73 nm  f=0.0018  <S**2>=0.000
      94 ->110        -0.21316
      94 ->114         0.36515
      94 ->116        -0.34461
      94 ->117         0.42539
 
 Excited state symmetry could not be determined.
 Excited State 206:      Singlet-?Sym    6.7644 eV  183.29 nm  f=0.0049  <S**2>=0.000
      86 -> 98         0.34153
      87 ->103        -0.18538
      88 -> 98         0.11429
      92 ->106        -0.16632
      93 ->106        -0.28729
      93 ->107        -0.14874
      93 ->112         0.30396
      93 ->114        -0.14503
      93 ->116        -0.21071
 
 Excited state symmetry could not be determined.
 Excited State 207:      Triplet-?Sym    6.7674 eV  183.21 nm  f=0.0000  <S**2>=2.000
      95 ->118         0.65084
 
 Excited state symmetry could not be determined.
 Excited State 208:      Triplet-?Sym    6.7742 eV  183.02 nm  f=0.0000  <S**2>=2.000
      74 -> 97        -0.13272
      76 -> 97         0.12893
      80 -> 96         0.21148
      83 ->104         0.19946
      86 ->104         0.47618
      87 -> 99        -0.10489
      87 ->103         0.22417
 
 Excited state symmetry could not be determined.
 Excited State 209:      Singlet-?Sym    6.7744 eV  183.02 nm  f=0.0016  <S**2>=0.000
      95 ->118         0.66317
 
 Excited state symmetry could not be determined.
 Excited State 210:      Triplet-?Sym    6.7800 eV  182.87 nm  f=0.0000  <S**2>=2.000
      89 ->115        -0.19039
      90 ->114         0.22084
      91 ->115         0.39151
      92 ->114         0.24933
      92 ->116         0.12895
      94 ->118        -0.20362
      95 ->116         0.11180
 
 Excited state symmetry could not be determined.
 Excited State 211:      Triplet-?Sym    6.7861 eV  182.70 nm  f=0.0000  <S**2>=2.000
      80 -> 96        -0.26384
      85 -> 98         0.27461
      85 ->100         0.11149
      86 ->106        -0.11571
      90 ->100         0.13023
      90 ->115        -0.19874
      91 ->114         0.17704
      92 ->115        -0.21187
 
 Excited state symmetry could not be determined.
 Excited State 212:      Singlet-?Sym    6.7879 eV  182.65 nm  f=0.0003  <S**2>=0.000
      86 -> 98         0.45991
      87 ->103        -0.15209
      88 -> 98         0.14013
      89 ->100         0.12703
      93 ->106         0.33005
      93 ->107         0.10956
      93 ->112        -0.18935
      93 ->116         0.11828
 
 Excited state symmetry could not be determined.
 Excited State 213:      Triplet-?Sym    6.7902 eV  182.59 nm  f=0.0000  <S**2>=2.000
      78 -> 96         0.16078
      80 -> 96         0.54805
      85 -> 98         0.13205
      86 ->104        -0.14243
      90 ->115        -0.10500
      92 ->115        -0.11263
 
 Excited state symmetry could not be determined.
 Excited State 214:      Singlet-?Sym    6.7973 eV  182.40 nm  f=0.0012  <S**2>=0.000
      92 ->104         0.65864
      93 ->104        -0.13663
 
 Excited state symmetry could not be determined.
 Excited State 215:      Triplet-?Sym    6.8077 eV  182.12 nm  f=0.0000  <S**2>=2.000
      91 ->115         0.10082
      93 ->106         0.15740
      94 ->118         0.59942
 
 Excited state symmetry could not be determined.
 Excited State 216:      Singlet-?Sym    6.8094 eV  182.08 nm  f=0.0000  <S**2>=0.000
      94 ->108         0.10063
      94 ->118         0.65940
      94 ->121         0.10645
 
 Excited state symmetry could not be determined.
 Excited State 217:      Triplet-?Sym    6.8144 eV  181.94 nm  f=0.0000  <S**2>=2.000
      92 ->106        -0.25164
      92 ->112         0.11133
      93 ->106         0.51086
      93 ->107         0.13994
      93 ->112        -0.18649
      93 ->116         0.11492
      94 ->118        -0.16704
 
 Excited state symmetry could not be determined.
 Excited State 218:      Triplet-?Sym    6.8522 eV  180.94 nm  f=0.0000  <S**2>=2.000
      81 -> 96        -0.15912
      83 ->103         0.25736
      85 -> 98         0.12311
      86 ->106         0.38206
      87 ->104        -0.16102
      88 ->106         0.21488
      92 ->105        -0.16520
      95 ->130        -0.10840
 
 Excited state symmetry could not be determined.
 Excited State 219:      Singlet-?Sym    6.8565 eV  180.83 nm  f=0.0044  <S**2>=0.000
      78 -> 96        -0.10508
      80 -> 96        -0.37834
      86 -> 98         0.19072
      87 -> 99        -0.22101
      87 ->103         0.38781
      89 ->100        -0.13055
      92 ->103        -0.14858
      92 ->106         0.13368
 
 Excited state symmetry could not be determined.
 Excited State 220:      Singlet-?Sym    6.8708 eV  180.45 nm  f=0.0013  <S**2>=0.000
      78 -> 96         0.11069
      80 -> 96         0.40573
      86 -> 98         0.13210
      87 -> 99        -0.18274
      87 ->103         0.29605
      89 ->100         0.27150
      89 ->101        -0.15995
      92 ->103        -0.16102
 
 Excited state symmetry could not be determined.
 Excited State 221:      Singlet-?Sym    6.8831 eV  180.13 nm  f=0.0054  <S**2>=0.000
      80 -> 96        -0.34394
      86 -> 98        -0.17529
      89 -> 98         0.11450
      89 ->100         0.43397
      89 ->101        -0.25958
      91 ->102        -0.10883
 
 Excited state symmetry could not be determined.
 Excited State 222:      Triplet-?Sym    6.8917 eV  179.90 nm  f=0.0000  <S**2>=2.000
      93 ->108         0.64474
      93 ->113        -0.15182
      93 ->115        -0.11949
      93 ->118        -0.11922
 
 Excited state symmetry could not be determined.
 Excited State 223:      Triplet-?Sym    6.9023 eV  179.63 nm  f=0.0000  <S**2>=2.000
      90 ->100        -0.12646
      90 ->101        -0.21573
      90 ->102        -0.13369
      92 ->105         0.54980
      93 ->109         0.12128
      95 ->119         0.10707
 
 Excited state symmetry could not be determined.
 Excited State 224:      Singlet-?Sym    6.9098 eV  179.43 nm  f=0.0147  <S**2>=0.000
      93 ->108         0.62870
      93 ->109        -0.10337
      93 ->113        -0.11355
      93 ->115        -0.17983
      93 ->118        -0.12381
 
 Excited state symmetry could not be determined.
 Excited State 225:      Triplet-?Sym    6.9181 eV  179.22 nm  f=0.0000  <S**2>=2.000
      91 ->100        -0.21136
      91 ->101        -0.19105
      91 ->102         0.58679
      91 ->108         0.11142
 
 Excited state symmetry could not be determined.
 Excited State 226:      Singlet-?Sym    6.9199 eV  179.17 nm  f=0.0037  <S**2>=0.000
      90 ->100        -0.13828
      90 ->101        -0.19639
      90 ->102        -0.12444
      92 ->105         0.58401
      93 ->109         0.11629
      95 ->119         0.12774
 
 Excited state symmetry could not be determined.
 Excited State 227:      Triplet-?Sym    6.9306 eV  178.89 nm  f=0.0000  <S**2>=2.000
      67 -> 97         0.13462
      78 -> 97         0.19098
      80 -> 97         0.63519
      84 -> 98        -0.10277
 
 Excited state symmetry could not be determined.
 Excited State 228:      Singlet-?Sym    6.9313 eV  178.88 nm  f=0.0007  <S**2>=0.000
      89 ->101        -0.16751
      91 ->100        -0.18573
      91 ->101        -0.20412
      91 ->102         0.59646
      91 ->108         0.10570
 
 Excited state symmetry could not be determined.
 Excited State 229:      Triplet-?Sym    6.9494 eV  178.41 nm  f=0.0000  <S**2>=2.000
      93 ->105         0.13823
      93 ->109         0.59027
      93 ->111        -0.13488
      93 ->113        -0.22290
 
 Excited state symmetry could not be determined.
 Excited State 230:      Singlet-?Sym    6.9524 eV  178.33 nm  f=0.0040  <S**2>=0.000
      87 -> 99         0.16000
      92 ->106         0.62205
      93 ->106        -0.13008
 
 Excited state symmetry could not be determined.
 Excited State 231:      Triplet-?Sym    6.9602 eV  178.13 nm  f=0.0000  <S**2>=2.000
      92 ->105        -0.14452
      95 ->119         0.51010
      95 ->121        -0.40960
      95 ->122        -0.12478
 
 Excited state symmetry could not be determined.
 Excited State 232:      Singlet-?Sym    6.9686 eV  177.92 nm  f=0.0002  <S**2>=0.000
      81 -> 96        -0.15536
      92 ->105        -0.13022
      95 ->119         0.50543
      95 ->121        -0.37723
      95 ->122        -0.12842
 
 Excited state symmetry could not be determined.
 Excited State 233:      Triplet-?Sym    6.9704 eV  177.87 nm  f=0.0000  <S**2>=2.000
      80 -> 97         0.10178
      81 -> 96         0.31215
      84 -> 98         0.42955
      84 ->100         0.19735
      84 ->101        -0.12759
      84 ->104        -0.10871
      86 -> 99         0.16440
      86 ->103        -0.12218
 
 Excited state symmetry could not be determined.
 Excited State 234:      Singlet-?Sym    6.9756 eV  177.74 nm  f=0.0036  <S**2>=0.000
      81 -> 96         0.17004
      90 ->101         0.11233
      92 ->105        -0.10690
      93 ->105         0.13370
      93 ->109         0.56208
      93 ->111        -0.11924
      93 ->113        -0.19598
 
 Excited state symmetry could not be determined.
 Excited State 235:      Singlet-?Sym    6.9771 eV  177.70 nm  f=0.0052  <S**2>=0.000
      81 -> 96        -0.32705
      88 -> 99        -0.11032
      91 ->103         0.51234
      93 ->109         0.18700
      95 ->119        -0.11342
 
 Excited state symmetry could not be determined.
 Excited State 236:      Triplet-?Sym    6.9852 eV  177.50 nm  f=0.0000  <S**2>=2.000
      91 ->102         0.11580
      94 ->119         0.50379
      94 ->121        -0.41601
      94 ->122        -0.13953
 
 Excited state symmetry could not be determined.
 Excited State 237:      Singlet-?Sym    6.9901 eV  177.37 nm  f=0.0314  <S**2>=0.000
      80 -> 97        -0.29744
      81 -> 96         0.39174
      88 -> 99         0.13037
      91 ->103         0.38545
      93 ->109        -0.10038
 
 Excited state symmetry could not be determined.
 Excited State 238:      Triplet-?Sym    6.9939 eV  177.28 nm  f=0.0000  <S**2>=2.000
      81 -> 96        -0.31802
      84 -> 98         0.36458
      84 ->100         0.16853
      84 ->101        -0.10931
      86 -> 99        -0.27084
      86 ->103         0.14773
 
 Excited state symmetry could not be determined.
 Excited State 239:      Singlet-?Sym    6.9960 eV  177.22 nm  f=0.0004  <S**2>=0.000
      94 ->119         0.52044
      94 ->121        -0.40627
      94 ->122        -0.14437
 
 Excited state symmetry could not be determined.
 Excited State 240:      Singlet-?Sym    7.0047 eV  177.00 nm  f=0.0071  <S**2>=0.000
      81 -> 96        -0.17151
      86 -> 99        -0.36275
      88 -> 99         0.55527
 
 Excited state symmetry could not be determined.
 Excited State 241:      Triplet-?Sym    7.0083 eV  176.91 nm  f=0.0000  <S**2>=2.000
      76 -> 97        -0.11547
      81 -> 97         0.22140
      86 -> 99        -0.16189
      86 ->104         0.11938
      87 -> 99         0.29765
      88 -> 99         0.45073
      92 ->103         0.10206
      92 ->107         0.12115
 
 Excited state symmetry could not be determined.
 Excited State 242:      Triplet-?Sym    7.0096 eV  176.88 nm  f=0.0000  <S**2>=2.000
      76 -> 97         0.11508
      81 -> 97        -0.22389
      86 -> 99        -0.19339
      86 ->104        -0.11220
      87 -> 99        -0.33384
      88 -> 99         0.41541
      92 ->107        -0.12949
 
 Excited state symmetry could not be determined.
 Excited State 243:      Singlet-?Sym    7.0148 eV  176.75 nm  f=0.0184  <S**2>=0.000
      78 -> 97         0.16186
      80 -> 97         0.57431
      81 -> 96         0.21566
      88 -> 99         0.15078
      91 ->103         0.13486
 
 Excited state symmetry could not be determined.
 Excited State 244:      Triplet-?Sym    7.0212 eV  176.58 nm  f=0.0000  <S**2>=2.000
      87 -> 99        -0.16633
      92 ->107         0.60365
      93 ->110        -0.20054
 
 Excited state symmetry could not be determined.
 Excited State 245:      Triplet-?Sym    7.0273 eV  176.43 nm  f=0.0000  <S**2>=2.000
      90 ->100         0.24369
      90 ->101         0.45491
      90 ->102         0.24668
      92 ->105         0.29907
      92 ->108         0.12894
 
 Excited state symmetry could not be determined.
 Excited State 246:      Singlet-?Sym    7.0276 eV  176.43 nm  f=0.0004  <S**2>=0.000
      87 -> 99         0.18333
      92 ->107         0.60900
      93 ->110        -0.20681
 
 Excited state symmetry could not be determined.
 Excited State 247:      Triplet-?Sym    7.0318 eV  176.32 nm  f=0.0000  <S**2>=2.000
      74 -> 97        -0.14198
      76 -> 97         0.15805
      81 -> 97        -0.33475
      86 ->104        -0.10085
      87 -> 99         0.42914
      87 ->103         0.15141
      91 ->103         0.12247
 
 Excited state symmetry could not be determined.
 Excited State 248:      Triplet-?Sym    7.0328 eV  176.30 nm  f=0.0000  <S**2>=2.000
      81 -> 97         0.11094
      84 -> 98        -0.11050
      85 -> 98        -0.13291
      87 -> 99        -0.16993
      88 -> 99         0.14097
      91 ->103         0.37292
      95 ->121         0.12457
      95 ->123         0.12568
      95 ->124        -0.20895
      95 ->126         0.11436
      95 ->128         0.15741
      95 ->130        -0.20081
 
 Excited state symmetry could not be determined.
 Excited State 249:      Singlet-?Sym    7.0408 eV  176.09 nm  f=0.0043  <S**2>=0.000
      85 -> 98        -0.11053
      90 ->100         0.25771
      90 ->101         0.47185
      90 ->102         0.23637
      92 ->105         0.29853
 
 Excited state symmetry could not be determined.
 Excited State 250:      Singlet-?Sym    7.0442 eV  176.01 nm  f=0.0003  <S**2>=0.000
      87 -> 99         0.57556
      87 ->103         0.28416
      92 ->106        -0.12395
      92 ->107        -0.17583
 
 Excited state symmetry could not be determined.
 Excited State 251:      Singlet-?Sym    7.0485 eV  175.90 nm  f=0.0067  <S**2>=0.000
      81 -> 96        -0.14277
      85 -> 98         0.21564
      86 -> 99         0.53130
      88 -> 99         0.32051
 
 Excited state symmetry could not be determined.
 Excited State 252:      Triplet-?Sym    7.0708 eV  175.35 nm  f=0.0000  <S**2>=2.000
      81 -> 96        -0.20594
      86 -> 99         0.44186
      86 ->103         0.10577
      88 -> 99         0.22185
      91 ->103         0.20623
      95 ->119        -0.14866
      95 ->121        -0.18325
 
 Excited state symmetry could not be determined.
 Excited State 253:      Triplet-?Sym    7.0784 eV  175.16 nm  f=0.0000  <S**2>=2.000
      86 -> 99         0.25566
      86 ->103         0.10659
      88 -> 99         0.10235
      91 ->103        -0.14304
      95 ->119         0.34349
      95 ->121         0.43350
      95 ->123         0.11282
 
 Excited state symmetry could not be determined.
 Excited State 254:      Singlet-?Sym    7.0809 eV  175.10 nm  f=0.0288  <S**2>=0.000
      85 -> 98         0.48293
      86 -> 99        -0.21113
      95 ->119        -0.13546
      95 ->120        -0.10935
      95 ->121        -0.23654
      95 ->123        -0.10579
      95 ->124         0.11425
      95 ->130         0.10919
 
 Excited state symmetry could not be determined.
 Excited State 255:      Triplet-?Sym    7.0856 eV  174.98 nm  f=0.0000  <S**2>=2.000
      89 ->101         0.12781
      92 ->107         0.15902
      93 ->107        -0.12557
      93 ->110         0.44867
      93 ->117         0.15952
      95 ->120        -0.36876
 
 Excited state symmetry could not be determined.
 Excited State 256:      Triplet-?Sym    7.0897 eV  174.88 nm  f=0.0000  <S**2>=2.000
      87 -> 98         0.12034
      87 ->104         0.18414
      92 ->107         0.15215
      93 ->110         0.36687
      93 ->117         0.12057
      95 ->120         0.40823
 
 Excited state symmetry could not be determined.
 Excited State 257:      Triplet-?Sym    7.0911 eV  174.84 nm  f=0.0000  <S**2>=2.000
      81 -> 96        -0.15366
      87 -> 98         0.27087
      87 ->100        -0.21394
      87 ->104         0.39230
      88 ->106         0.10206
      91 ->103         0.11921
      93 ->110        -0.11936
      95 ->120        -0.20043
 
 Excited state symmetry could not be determined.
 Excited State 258:      Singlet-?Sym    7.0928 eV  174.80 nm  f=0.0203  <S**2>=0.000
      85 -> 98         0.16751
      92 ->107         0.11217
      93 ->110         0.27588
      93 ->117         0.10024
      95 ->119         0.31225
      95 ->120        -0.19863
      95 ->121         0.39254
      95 ->123         0.11573
 
 Excited state symmetry could not be determined.
 Excited State 259:      Singlet-?Sym    7.0931 eV  174.80 nm  f=0.0201  <S**2>=0.000
      85 -> 98        -0.17529
      92 ->107         0.18100
      93 ->107        -0.12016
      93 ->110         0.44204
      93 ->117         0.15998
      95 ->119        -0.17365
      95 ->120        -0.21512
      95 ->121        -0.23863
 
 Excited state symmetry could not be determined.
 Excited State 260:      Singlet-?Sym    7.0973 eV  174.69 nm  f=0.0074  <S**2>=0.000
      92 ->107         0.12707
      93 ->110         0.27402
      95 ->120         0.56812
 
 Excited state symmetry could not be determined.
 Excited State 261:      Triplet-?Sym    7.1064 eV  174.47 nm  f=0.0000  <S**2>=2.000
      85 -> 98         0.15863
      86 -> 99        -0.14492
      86 ->103        -0.12028
      91 ->103         0.29814
      94 ->120        -0.15260
      94 ->121        -0.13952
      95 ->119         0.10860
      95 ->120         0.11799
      95 ->121         0.13863
      95 ->124         0.21495
      95 ->126        -0.14871
      95 ->128        -0.11804
      95 ->130         0.16715
 
 Excited state symmetry could not be determined.
 Excited State 262:      Triplet-?Sym    7.1098 eV  174.39 nm  f=0.0000  <S**2>=2.000
      91 ->103         0.10786
      94 ->118        -0.10123
      94 ->119         0.33014
      94 ->121         0.44007
      94 ->122        -0.12963
      94 ->123         0.20181
      94 ->128         0.11979
 
 Excited state symmetry could not be determined.
 Excited State 263:      Triplet-?Sym    7.1198 eV  174.14 nm  f=0.0000  <S**2>=2.000
      89 ->100         0.20897
      89 ->101         0.37709
      89 ->102         0.17838
      91 ->102         0.11225
      91 ->105         0.25850
      94 ->120        -0.21344
      94 ->124         0.10490
      95 ->120         0.24461
 
 Excited state symmetry could not be determined.
 Excited State 264:      Triplet-?Sym    7.1273 eV  173.96 nm  f=0.0000  <S**2>=2.000
      86 -> 98        -0.11128
      86 ->100         0.10063
      87 ->103        -0.11253
      88 -> 98         0.26854
      88 ->100        -0.28599
      88 ->101         0.12664
      88 ->104         0.42621
      92 ->106         0.10389
      94 ->120         0.11692
 
 Excited state symmetry could not be determined.
 Excited State 265:      Triplet-?Sym    7.1276 eV  173.95 nm  f=0.0000  <S**2>=2.000
      88 ->104        -0.14725
      89 ->101         0.12163
      93 ->111         0.18934
      94 ->119        -0.11303
      94 ->120         0.50348
 
 Excited state symmetry could not be determined.
 Excited State 266:      Singlet-?Sym    7.1286 eV  173.92 nm  f=0.0002  <S**2>=0.000
      94 ->119         0.33577
      94 ->120         0.21161
      94 ->121         0.47689
      94 ->123         0.18009
 
 Excited state symmetry could not be determined.
 Excited State 267:      Singlet-?Sym    7.1313 eV  173.86 nm  f=0.0036  <S**2>=0.000
      93 ->111         0.12232
      94 ->119        -0.15398
      94 ->120         0.52668
      94 ->121        -0.17087
      95 ->124         0.12527
 
 Excited state symmetry could not be determined.
 Excited State 268:      Triplet-?Sym    7.1326 eV  173.83 nm  f=0.0000  <S**2>=2.000
      93 ->111         0.58470
      93 ->113        -0.16641
      93 ->115         0.12044
      93 ->119         0.10101
      94 ->120        -0.21282
 
 Excited state symmetry could not be determined.
 Excited State 269:      Singlet-?Sym    7.1399 eV  173.65 nm  f=0.0009  <S**2>=0.000
      81 -> 97        -0.28862
      89 ->100         0.10706
      89 ->101         0.17001
      91 ->105         0.10934
      93 ->111         0.47191
      93 ->113        -0.12258
      93 ->115         0.10571
 
 Excited state symmetry could not be determined.
 Excited State 270:      Singlet-?Sym    7.1408 eV  173.63 nm  f=0.0013  <S**2>=0.000
      81 -> 97         0.39876
      89 ->100        -0.10713
      89 ->101        -0.17292
      91 ->105        -0.10561
      93 ->111         0.37236
      94 ->120        -0.11255
 
 Excited state symmetry could not be determined.
 Excited State 271:      Singlet-?Sym    7.1428 eV  173.58 nm  f=0.0004  <S**2>=0.000
      81 -> 97         0.32504
      89 ->100         0.21248
      89 ->101         0.37406
      89 ->102         0.17024
      91 ->105         0.25428
      95 ->120         0.12321
 
 Excited state symmetry could not be determined.
 Excited State 272:      Singlet-?Sym    7.1501 eV  173.40 nm  f=0.0005  <S**2>=0.000
      84 -> 98         0.43522
      84 ->100         0.16025
      84 ->101        -0.10312
      87 -> 98        -0.20443
      87 ->100         0.20163
      87 ->101        -0.10626
      87 ->104        -0.17559
      88 ->103         0.16044
      93 ->111         0.16221
 
 Excited state symmetry could not be determined.
 Excited State 273:      Triplet-?Sym    7.1569 eV  173.24 nm  f=0.0000  <S**2>=2.000
      94 ->115        -0.10255
      94 ->119         0.15077
      94 ->120         0.14171
      94 ->121         0.17508
      94 ->122         0.13294
      94 ->124         0.37025
      94 ->126        -0.24903
      94 ->128        -0.20514
      94 ->130         0.28640
 
 Excited state symmetry could not be determined.
 Excited State 274:      Singlet-?Sym    7.1596 eV  173.17 nm  f=0.0458  <S**2>=0.000
      81 -> 96         0.13866
      84 -> 98        -0.26598
      87 -> 98        -0.24707
      87 ->100         0.26654
      87 ->101        -0.12583
      87 ->104        -0.21326
      88 ->103         0.16618
      94 ->120         0.12789
      95 ->122        -0.10794
      95 ->124        -0.14766
      95 ->126         0.10826
 
 Excited state symmetry could not be determined.
 Excited State 275:      Singlet-?Sym    7.1706 eV  172.91 nm  f=0.1006  <S**2>=0.000
      84 -> 98         0.30289
      84 ->100         0.10773
      85 -> 98         0.16231
      88 ->100        -0.12901
      88 ->104         0.14145
      94 ->120         0.20810
      95 ->115         0.15733
      95 ->122        -0.16754
      95 ->123         0.12506
      95 ->124        -0.16505
      95 ->126         0.16122
      95 ->128         0.10083
 
 Excited state symmetry could not be determined.
 Excited State 276:      Triplet-?Sym    7.1712 eV  172.89 nm  f=0.0000  <S**2>=2.000
      74 -> 96         0.15905
      76 -> 96        -0.17008
      81 -> 96        -0.10232
      85 -> 98        -0.12206
      85 ->100         0.11036
      85 ->104        -0.17032
      86 ->103        -0.10989
      87 -> 98        -0.10978
      87 ->100         0.13942
      90 ->100        -0.11129
      90 ->101        -0.11200
      92 ->104         0.21172
      92 ->108         0.35367
      94 ->120         0.14759
 
 Excited state symmetry could not be determined.
 Excited State 277:      Singlet-?Sym    7.1737 eV  172.83 nm  f=0.0121  <S**2>=0.000
      81 -> 97         0.21330
      84 -> 98        -0.10762
      88 -> 98         0.25534
      88 ->100        -0.33228
      88 ->101         0.14656
      88 ->104         0.36639
 
 Excited state symmetry could not be determined.
 Excited State 278:      Triplet-?Sym    7.1774 eV  172.74 nm  f=0.0000  <S**2>=2.000
      81 -> 97        -0.14043
      82 -> 99         0.11568
      85 -> 99         0.44590
      85 ->103        -0.16354
      86 -> 98         0.18948
      86 ->100        -0.14633
      90 ->103         0.26812
      92 ->103         0.14947
 
 Excited state symmetry could not be determined.
 Excited State 279:      Singlet-?Sym    7.1985 eV  172.24 nm  f=0.0057  <S**2>=0.000
      94 ->115        -0.10194
      94 ->119         0.11916
      94 ->120         0.10564
      94 ->121         0.10399
      94 ->122         0.21891
      94 ->123        -0.15357
      94 ->124         0.37548
      94 ->126        -0.26673
      94 ->128        -0.21603
      94 ->130         0.27507
 
 Excited state symmetry could not be determined.
 Excited State 280:      Singlet-?Sym    7.2091 eV  171.98 nm  f=0.0004  <S**2>=0.000
      90 ->100        -0.12668
      90 ->101        -0.14240
      90 ->102         0.14236
      92 ->108         0.61693
 
 Excited state symmetry could not be determined.
 Excited State 281:      Triplet-?Sym    7.2202 eV  171.72 nm  f=0.0000  <S**2>=2.000
      74 -> 96        -0.12354
      76 -> 96         0.12282
      85 ->104         0.13202
      87 ->100        -0.14560
      90 ->101        -0.11180
      90 ->102         0.11919
      91 ->107        -0.12569
      92 ->104        -0.11240
      92 ->108         0.44050
      92 ->109        -0.23997
 
 Excited state symmetry could not be determined.
 Excited State 282:      Triplet-?Sym    7.2224 eV  171.67 nm  f=0.0000  <S**2>=2.000
      82 -> 99         0.10209
      83 -> 98        -0.11970
      85 -> 99         0.37044
      85 ->103         0.11659
      86 -> 98        -0.27395
      86 ->100         0.32606
      86 ->101        -0.15831
      87 ->106        -0.11768
      90 ->103        -0.10832
 
 Excited state symmetry could not be determined.
 Excited State 283:      Singlet-?Sym    7.2325 eV  171.43 nm  f=0.0004  <S**2>=0.000
      82 -> 99         0.14894
      85 -> 99         0.62819
      90 -> 99        -0.10233
      92 ->112        -0.10238
 
 Excited state symmetry could not be determined.
 Excited State 284:      Triplet-?Sym    7.2332 eV  171.41 nm  f=0.0000  <S**2>=2.000
      74 -> 96        -0.11759
      76 -> 96         0.16027
      85 -> 98         0.17862
      92 ->109         0.37500
      92 ->111        -0.11486
      93 ->109         0.14907
      93 ->111         0.12422
      93 ->113         0.30758
 
 Excited state symmetry could not be determined.
 Excited State 285:      Triplet-?Sym    7.2392 eV  171.27 nm  f=0.0000  <S**2>=2.000
      85 -> 98        -0.13286
      93 ->109         0.11794
      93 ->113         0.25502
      95 ->119         0.13444
      95 ->122         0.47697
      95 ->123        -0.14750
 
 Excited state symmetry could not be determined.
 Excited State 286:      Singlet-?Sym    7.2527 eV  170.95 nm  f=0.0033  <S**2>=0.000
      88 ->100        -0.10182
      89 ->104         0.10335
      91 ->104         0.67281
 
 Excited state symmetry could not be determined.
 Excited State 287:      Singlet-?Sym    7.2598 eV  170.78 nm  f=0.0021  <S**2>=0.000
      92 ->109         0.35392
      93 ->108         0.10055
      93 ->109         0.16371
      93 ->111         0.11764
      93 ->112         0.11039
      93 ->113         0.42530
      95 ->122         0.26788
 
 Excited state symmetry could not be determined.
 Excited State 288:      Singlet-?Sym    7.2852 eV  170.19 nm  f=0.0201  <S**2>=0.000
      91 ->107        -0.17083
      92 ->109        -0.34166
      95 ->122         0.44874
      95 ->124        -0.22694
      95 ->130        -0.11027
 
 Excited state symmetry could not be determined.
 Excited State 289:      Singlet-?Sym    7.3013 eV  169.81 nm  f=0.0141  <S**2>=0.000
      90 ->102         0.10909
      92 ->109         0.40184
      93 ->109        -0.12367
      93 ->112        -0.11745
      93 ->113        -0.36606
      95 ->122         0.20887
      95 ->124        -0.15702
 
 Excited state symmetry could not be determined.
 Excited State 290:      Singlet-?Sym    7.3070 eV  169.68 nm  f=0.0002  <S**2>=0.000
      89 ->100        -0.12975
      89 ->101        -0.23582
      91 ->105         0.45265
      91 ->109        -0.12299
      94 ->119        -0.11201
      94 ->122        -0.32411
      94 ->123         0.10115
      94 ->124         0.11308
 
 Excited state symmetry could not be determined.
 Excited State 291:      Singlet-?Sym    7.3150 eV  169.49 nm  f=0.0005  <S**2>=0.000
      89 ->101        -0.12512
      91 ->105         0.27654
      91 ->107         0.23543
      94 ->119         0.10546
      94 ->122         0.42984
      94 ->123        -0.13523
      94 ->124        -0.23102
      94 ->130        -0.12444
 
 Excited state symmetry could not be determined.
 Excited State 292:      Singlet-?Sym    7.3168 eV  169.45 nm  f=0.0010  <S**2>=0.000
      91 ->105        -0.12767
      91 ->106        -0.22399
      91 ->107         0.53691
      91 ->110         0.17643
      92 ->109        -0.12284
      94 ->122        -0.16726
      95 ->122         0.10509
 
 Excited state symmetry could not be determined.
 Excited State 293:      Singlet-?Sym    7.3248 eV  169.27 nm  f=0.0067  <S**2>=0.000
      90 ->100        -0.18699
      90 ->101        -0.15053
      90 ->102         0.56305
      92 ->108        -0.19945
      92 ->111         0.18284
      93 ->113         0.11090
 
 Excited state symmetry could not be determined.
 Excited State 294:      Singlet-?Sym    7.3390 eV  168.94 nm  f=0.0043  <S**2>=0.000
      86 ->100        -0.12403
      90 ->103         0.53689
      90 ->106        -0.14219
      91 ->105         0.12427
      93 ->112        -0.15267
      93 ->116        -0.18233
      93 ->117        -0.14156
 
 Excited state symmetry could not be determined.
 Excited State 295:      Singlet-?Sym    7.3498 eV  168.69 nm  f=0.0028  <S**2>=0.000
      77 -> 96         0.15415
      79 -> 96         0.67156
 
 Excited state symmetry could not be determined.
 Excited State 296:      Singlet-?Sym    7.3527 eV  168.62 nm  f=0.0001  <S**2>=0.000
      86 ->104        -0.13304
      88 -> 98        -0.11079
      88 ->100         0.37179
      88 ->101        -0.16310
      88 ->104         0.48114
      93 ->116         0.12417
      93 ->117         0.10086
 
 Excited state symmetry could not be determined.
 Excited State 297:      Singlet-?Sym    7.3544 eV  168.59 nm  f=0.0013  <S**2>=0.000
      88 ->100        -0.10935
      88 ->104        -0.11880
      90 ->103         0.30788
      93 ->112         0.27950
      93 ->116         0.34797
      93 ->117         0.30337
      93 ->120         0.12045
 
 Excited state symmetry could not be determined.
 Excited State 298:      Singlet-?Sym    7.3858 eV  167.87 nm  f=0.0000  <S**2>=0.000
      78 -> 96         0.67173
      80 -> 96        -0.18926
 
 Excited state symmetry could not be determined.
 Excited State 299:      Singlet-?Sym    7.3895 eV  167.79 nm  f=0.0058  <S**2>=0.000
      87 ->100         0.26421
      87 ->104         0.23927
      88 ->106        -0.16688
      91 ->106         0.49099
      91 ->107         0.18528
 
 Excited state symmetry could not be determined.
 Excited State 300:      Singlet-?Sym    7.3933 eV  167.70 nm  f=0.0013  <S**2>=0.000
      86 ->100         0.12518
      88 ->101         0.10199
      92 ->110         0.55777
      92 ->112         0.11337
      92 ->114         0.13288
      93 ->114        -0.10632
      93 ->116         0.16141
      93 ->117        -0.14000
 SavETr:  write IOETrn=   770 NScale= 10 NData=  16 NLR=1 NState=  300 LETran=    5410.

 **********************************************************************

            Population analysis using the SCF Density.

 **********************************************************************

 Alpha  occ. eigenvalues -- -277.53580-256.00839 -32.87041 -29.97708 -28.54059
 Alpha  occ. eigenvalues --  -28.52128 -28.52003 -25.86062 -25.84285 -25.84231
 Alpha  occ. eigenvalues --  -10.23480 -10.21962 -10.21919 -10.21821 -10.21814
 Alpha  occ. eigenvalues --  -10.21813 -10.21809 -10.21775 -10.21735 -10.21667
 Alpha  occ. eigenvalues --  -10.20202 -10.18577 -10.18573 -10.18341 -10.18296
 Alpha  occ. eigenvalues --  -10.17935 -10.17885 -10.17861 -10.17821 -10.17814
 Alpha  occ. eigenvalues --   -3.77665  -3.41765  -2.48739  -2.44465  -2.44278
 Alpha  occ. eigenvalues --   -2.21995  -2.17670  -2.17553  -0.95603  -0.93880
 Alpha  occ. eigenvalues --   -0.91621  -0.89796  -0.79448  -0.76746  -0.76429
 Alpha  occ. eigenvalues --   -0.76397  -0.73522  -0.72773  -0.72734  -0.71986
 Alpha  occ. eigenvalues --   -0.61015  -0.60073  -0.58927  -0.58689  -0.58438
 Alpha  occ. eigenvalues --   -0.57114  -0.56070  -0.55955  -0.55439  -0.55268
 Alpha  occ. eigenvalues --   -0.54169  -0.50341  -0.47655  -0.45739  -0.45276
 Alpha  occ. eigenvalues --   -0.44514  -0.43895  -0.43800  -0.43717  -0.42536
 Alpha  occ. eigenvalues --   -0.42498  -0.42371  -0.42161  -0.41620  -0.41426
 Alpha  occ. eigenvalues --   -0.41264  -0.40215  -0.39171  -0.39034  -0.38526
 Alpha  occ. eigenvalues --   -0.38220  -0.34502  -0.34175  -0.32994  -0.31825
 Alpha  occ. eigenvalues --   -0.30437  -0.30260  -0.30242  -0.29050  -0.28418
 Alpha  occ. eigenvalues --   -0.26968  -0.25819  -0.24608  -0.22026  -0.21906
 Alpha virt. eigenvalues --   -0.10059  -0.09687  -0.03137  -0.02489  -0.00644
 Alpha virt. eigenvalues --   -0.00567   0.00272   0.00646   0.01475   0.01911
 Alpha virt. eigenvalues --    0.01942   0.02214   0.02784   0.03158   0.03468
 Alpha virt. eigenvalues --    0.03814   0.04200   0.04297   0.04487   0.04565
 Alpha virt. eigenvalues --    0.04776   0.04955   0.05085   0.05803   0.06176
 Alpha virt. eigenvalues --    0.06240   0.07029   0.07389   0.07489   0.07567
 Alpha virt. eigenvalues --    0.07743   0.07985   0.08204   0.08952   0.09487
 Alpha virt. eigenvalues --    0.10160   0.10301   0.10384   0.10815   0.11214
 Alpha virt. eigenvalues --    0.11387   0.11842   0.12105   0.12784   0.12802
 Alpha virt. eigenvalues --    0.13252   0.13401   0.13452   0.14582   0.14735
 Alpha virt. eigenvalues --    0.14928   0.15107   0.15742   0.15782   0.15875
 Alpha virt. eigenvalues --    0.16360   0.16471   0.16551   0.16824   0.17109
 Alpha virt. eigenvalues --    0.17257   0.17491   0.17572   0.17857   0.17954
 Alpha virt. eigenvalues --    0.18393   0.18396   0.18643   0.19021   0.19138
 Alpha virt. eigenvalues --    0.19412   0.19707   0.20227   0.20388   0.20433
 Alpha virt. eigenvalues --    0.20534   0.20842   0.21439   0.21472   0.21583
 Alpha virt. eigenvalues --    0.21749   0.22330   0.22481   0.22584   0.22706
 Alpha virt. eigenvalues --    0.23044   0.23346   0.23430   0.23508   0.23761
 Alpha virt. eigenvalues --    0.24124   0.24137   0.24292   0.24545   0.24874
 Alpha virt. eigenvalues --    0.24966   0.25082   0.25332   0.25757   0.25998
 Alpha virt. eigenvalues --    0.26304   0.26629   0.26893   0.27195   0.27376
 Alpha virt. eigenvalues --    0.27537   0.28155   0.28523   0.29029   0.29340
 Alpha virt. eigenvalues --    0.29695   0.29856   0.29876   0.30122   0.30365
 Alpha virt. eigenvalues --    0.30928   0.31494   0.31690   0.32097   0.32318
 Alpha virt. eigenvalues --    0.32728   0.34263   0.35022   0.35612   0.36408
 Alpha virt. eigenvalues --    0.36961   0.37173   0.37748   0.38602   0.38900
 Alpha virt. eigenvalues --    0.39393   0.39514   0.39801   0.40316   0.40997
 Alpha virt. eigenvalues --    0.42422   0.42515   0.42717   0.43076   0.43467
 Alpha virt. eigenvalues --    0.44059   0.44641   0.44813   0.45242   0.45325
 Alpha virt. eigenvalues --    0.46090   0.46865   0.47378   0.48214   0.48931
 Alpha virt. eigenvalues --    0.50724   0.51404   0.52639   0.53196   0.53874
 Alpha virt. eigenvalues --    0.54580   0.56507   0.58033   0.58080   0.58872
 Alpha virt. eigenvalues --    0.59524   0.60508   0.61177   0.61779   0.61883
 Alpha virt. eigenvalues --    0.62895   0.63040   0.63310   0.63363   0.63784
 Alpha virt. eigenvalues --    0.63862   0.64433   0.64662   0.65174   0.65278
 Alpha virt. eigenvalues --    0.65652   0.66011   0.66219   0.67457   0.67496
 Alpha virt. eigenvalues --    0.67672   0.67837   0.68411   0.68667   0.69363
 Alpha virt. eigenvalues --    0.69479   0.70144   0.70378   0.70621   0.70685
 Alpha virt. eigenvalues --    0.72092   0.72165   0.72528   0.72651   0.72888
 Alpha virt. eigenvalues --    0.73681   0.74010   0.74155   0.74674   0.74933
 Alpha virt. eigenvalues --    0.75353   0.75532   0.75814   0.76322   0.77166
 Alpha virt. eigenvalues --    0.77407   0.77790   0.78296   0.78677   0.78702
 Alpha virt. eigenvalues --    0.79516   0.80494   0.80595   0.81166   0.82811
 Alpha virt. eigenvalues --    0.82987   0.83875   0.84624   0.85049   0.85684
 Alpha virt. eigenvalues --    0.85842   0.87410   0.87526   0.87830   0.88960
 Alpha virt. eigenvalues --    0.90644   0.91376   0.94459   0.94599   0.95489
 Alpha virt. eigenvalues --    0.95860   0.98126   0.98452   0.99004   0.99215
 Alpha virt. eigenvalues --    1.00822   1.01943   1.02089   1.05364   1.05668
 Alpha virt. eigenvalues --    1.05780   1.06961   1.07298   1.07764   1.08793
 Alpha virt. eigenvalues --    1.09039   1.10012   1.10108   1.10888   1.11292
 Alpha virt. eigenvalues --    1.12510   1.13482   1.13921   1.13967   1.14366
 Alpha virt. eigenvalues --    1.16641   1.17628   1.19154   1.23463   1.25287
 Alpha virt. eigenvalues --    1.26230   1.26492   1.27323   1.28571   1.30575
 Alpha virt. eigenvalues --    1.36990   1.37940   1.38191   1.40180   1.40989
 Alpha virt. eigenvalues --    1.41730   1.42226   1.44401   1.44780   1.46013
 Alpha virt. eigenvalues --    1.47521   1.51208   1.54338   1.55157   1.55456
 Alpha virt. eigenvalues --    1.57533   1.58254   1.59060   1.59938   1.61011
 Alpha virt. eigenvalues --    1.61167   1.61358   1.62236   1.62867   1.63366
 Alpha virt. eigenvalues --    1.63651   1.65177   1.67657   1.68135   1.69101
 Alpha virt. eigenvalues --    1.69347   1.70504   1.71416   1.71567   1.72281
 Alpha virt. eigenvalues --    1.73214   1.73374   1.74739   1.74935   1.75487
 Alpha virt. eigenvalues --    1.76297   1.76768   1.77487   1.78124   1.80074
 Alpha virt. eigenvalues --    1.81873   1.84275   1.84693   1.85702   1.86006
 Alpha virt. eigenvalues --    1.89159   1.89569   1.91311   1.94773   1.95078
 Alpha virt. eigenvalues --    1.96462   1.97628   1.99260   1.99465   2.01575
 Alpha virt. eigenvalues --    2.01988   2.02517   2.04455   2.05697   2.06162
 Alpha virt. eigenvalues --    2.06909   2.07934   2.08001   2.08588   2.09993
 Alpha virt. eigenvalues --    2.10123   2.10871   2.11302   2.11396   2.11449
 Alpha virt. eigenvalues --    2.11700   2.13914   2.14683   2.15462   2.16627
 Alpha virt. eigenvalues --    2.16790   2.17952   2.19460   2.20224   2.21261
 Alpha virt. eigenvalues --    2.22164   2.22207   2.23688   2.24302   2.25457
 Alpha virt. eigenvalues --    2.25608   2.26150   2.28425   2.28551   2.30011
 Alpha virt. eigenvalues --    2.31196   2.33347   2.34122   2.37179   2.37388
 Alpha virt. eigenvalues --    2.39250   2.40396   2.41207   2.48425   2.49621
 Alpha virt. eigenvalues --    2.56752   2.59302   2.60537   2.60912   2.61431
 Alpha virt. eigenvalues --    2.62760   2.62786   2.63524   2.64935   2.65953
 Alpha virt. eigenvalues --    2.75587   2.76034   2.76121   2.77501   2.78275
 Alpha virt. eigenvalues --    2.78498   2.82577   2.82719   2.85607   2.87640
 Alpha virt. eigenvalues --    2.89818   2.90363   2.93182   2.96925   3.00707
 Alpha virt. eigenvalues --    3.00951   3.04379   3.08829   3.09476   3.10318
 Alpha virt. eigenvalues --    3.10474   3.10795   3.11606   3.12253   3.12949
 Alpha virt. eigenvalues --    3.14452   3.14859   3.15615   3.16465   3.16938
 Alpha virt. eigenvalues --    3.17399   3.18297   3.18952   3.19044   3.20434
 Alpha virt. eigenvalues --    3.21032   3.22102   3.23280   3.24102   3.24238
 Alpha virt. eigenvalues --    3.24999   3.25394   3.26567   3.26884   3.27702
 Alpha virt. eigenvalues --    3.28729   3.29245   3.31099   3.36480   3.42474
 Alpha virt. eigenvalues --    3.42602   3.44370   3.44981   3.47682   3.48138
 Alpha virt. eigenvalues --    3.51279   3.53797   3.54144   3.54362   3.62721
 Alpha virt. eigenvalues --    3.63218   3.67200   3.67427   3.70041   3.72694
 Alpha virt. eigenvalues --    3.77688   3.80300   3.85759   3.87430   3.87692
 Alpha virt. eigenvalues --    3.88419   3.91084   3.91963   3.92712   3.93394
 Alpha virt. eigenvalues --    3.93415   3.95339   3.96868   4.27154   4.39916
 Alpha virt. eigenvalues --    4.50205   4.50676   4.54244   4.57168   4.64201
 Alpha virt. eigenvalues --    5.99504   6.01327   6.24023   6.36683   6.38597
 Alpha virt. eigenvalues --    6.39450   6.40669   6.58537   6.73236   6.74606
 Alpha virt. eigenvalues --    8.30069   8.35842   8.38144   8.43413   8.82446
 Alpha virt. eigenvalues --    8.97074  23.49463  23.57478  23.60477  23.72277
 Alpha virt. eigenvalues --   23.93052  23.94691  23.96806  23.97199  23.98385
 Alpha virt. eigenvalues --   23.99299  24.00181  24.00827  24.00955  24.01120
 Alpha virt. eigenvalues --   24.01160  24.02811  24.03160  24.04325  24.05197
 Alpha virt. eigenvalues --   24.10168  26.89716  28.41711  34.05785  34.09665
 Alpha virt. eigenvalues --   34.14386  34.18754  34.55131  34.62856 147.74107
 Alpha virt. eigenvalues --  154.00160 777.59839 804.76662
     Molecular Orbital Coefficients:
                           1         2         3         4         5
                           O         O         O         O         O
     Eigenvalues --  -277.53580-256.00839 -32.87041 -29.97708 -28.54059
   1 1   Fe 1S         -0.00000   0.47235  -0.00000  -0.15937   0.00000
   2        2S          0.00000   0.40649   0.00000  -0.23856  -0.00000
   3        3S         -0.00000   0.21519  -0.00000  -0.10541   0.00000
   4        4S          0.00000   0.01593   0.00000   0.49031  -0.00000
   5        5S         -0.00000  -0.00281  -0.00001   0.62148   0.00001
   6        6S          0.00000   0.00091   0.00001   0.05877  -0.00002
   7        7S         -0.00000  -0.00055  -0.00002  -0.01589   0.00004
   8        8S         -0.00003   0.00028  -0.00078   0.00665  -0.00009
   9        9S          0.00001   0.00227   0.00007   0.05103  -0.00171
  10       10S         -0.00001   0.00000  -0.00016   0.00008   0.00003
  11       11PX         0.00000  -0.00000   0.00000  -0.00002   0.00000
  12       11PY         0.00000   0.00000   0.00000  -0.00004   0.00000
  13       11PZ        -0.00000   0.00000  -0.00000   0.00000  -0.00000
  14       12PX        -0.00000   0.00000  -0.00000  -0.00000  -0.00000
  15       12PY        -0.00000  -0.00000  -0.00001  -0.00003  -0.00001
  16       12PZ         0.00000  -0.00000   0.00000   0.00000   0.00000
  17       13PX         0.00000  -0.00000   0.00000  -0.00003   0.00001
  18       13PY         0.00000   0.00000   0.00003  -0.00000   0.00002
  19       13PZ        -0.00000   0.00000  -0.00000   0.00000  -0.00000
  20       14PX        -0.00000   0.00000  -0.00001   0.00007  -0.00001
  21       14PY        -0.00000   0.00000  -0.00007   0.00001  -0.00005
  22       14PZ         0.00000  -0.00000   0.00000  -0.00000   0.00000
  23       15PX         0.00000  -0.00001   0.00003  -0.00012   0.00003
  24       15PY         0.00000  -0.00000   0.00013  -0.00006   0.00009
  25       15PZ        -0.00000   0.00000  -0.00000   0.00000  -0.00000
  26       16PX        -0.00001   0.00003  -0.00025   0.00066  -0.00006
  27       16PY         0.00001   0.00004   0.00020   0.00095  -0.00021
  28       16PZ        -0.00000  -0.00000  -0.00000  -0.00002  -0.00000
  29       17PX        -0.00020  -0.00023  -0.00592  -0.00525  -0.00037
  30       17PY        -0.00019   0.00044  -0.00585   0.00961  -0.00183
  31       17PZ         0.00001  -0.00000   0.00017  -0.00001  -0.00003
  32       18D 0       -0.00000  -0.00000  -0.00000  -0.00030   0.00000
  33       18D+1        0.00000  -0.00000   0.00000  -0.00001   0.00000
  34       18D-1       -0.00000  -0.00000  -0.00000  -0.00001  -0.00000
  35       18D+2       -0.00000  -0.00000  -0.00000  -0.00002  -0.00000
  36       18D-2       -0.00000   0.00001  -0.00000   0.00050  -0.00000
  37       19D 0        0.00000   0.00001   0.00000   0.00022  -0.00000
  38       19D+1       -0.00000   0.00000  -0.00000   0.00001  -0.00000
  39       19D-1        0.00000   0.00000   0.00000   0.00001   0.00000
  40       19D+2        0.00000   0.00000   0.00001   0.00002   0.00001
  41       19D-2        0.00000  -0.00001   0.00001  -0.00037   0.00000
  42       20D 0       -0.00000  -0.00001  -0.00001  -0.00015   0.00001
  43       20D+1        0.00000  -0.00000   0.00000  -0.00000   0.00000
  44       20D-1       -0.00000  -0.00000  -0.00000  -0.00001  -0.00000
  45       20D+2       -0.00000  -0.00000  -0.00007  -0.00004  -0.00004
  46       20D-2       -0.00000   0.00001  -0.00003   0.00025  -0.00001
  47       21D 0       -0.00002  -0.00018  -0.00051  -0.00411  -0.00002
  48       21D+1       -0.00000  -0.00000  -0.00004  -0.00011  -0.00000
  49       21D-1       -0.00000  -0.00001  -0.00003  -0.00015   0.00001
  50       21D+2       -0.00001  -0.00006  -0.00030  -0.00127   0.00050
  51       21D-2        0.00002   0.00030   0.00053   0.00694   0.00014
  52       22F 0        0.00000  -0.00000   0.00000  -0.00000   0.00000
  53       22F+1       -0.00000   0.00000  -0.00000   0.00000  -0.00000
  54       22F-1       -0.00000  -0.00000  -0.00001  -0.00001  -0.00000
  55       22F+2        0.00000   0.00000   0.00000   0.00000  -0.00000
  56       22F-2       -0.00000  -0.00000  -0.00000  -0.00000  -0.00000
  57       22F+3       -0.00000   0.00000  -0.00001   0.00000  -0.00000
  58       22F-3       -0.00000  -0.00000  -0.00001  -0.00001   0.00000
  59 2   C  1S         -0.00000  -0.00000  -0.00000  -0.00001  -0.00000
  60        2S          0.00000   0.00000   0.00000   0.00003   0.00000
  61        2PX         0.00000   0.00000   0.00000   0.00006   0.00000
  62        2PY         0.00000   0.00000   0.00000   0.00002   0.00000
  63        2PZ        -0.00000  -0.00000  -0.00000  -0.00009  -0.00000
  64        3S         -0.00000   0.00000  -0.00001   0.00005  -0.00001
  65        3PX        -0.00000  -0.00001  -0.00002  -0.00028  -0.00001
  66        3PY        -0.00000  -0.00000  -0.00002  -0.00009  -0.00002
  67        3PZ         0.00000   0.00002   0.00001   0.00034   0.00002
  68        4S         -0.00001  -0.00015  -0.00017  -0.00329  -0.00027
  69        4PX        -0.00000  -0.00003  -0.00007  -0.00060  -0.00003
  70        4PY         0.00000  -0.00002   0.00008  -0.00049   0.00002
  71        4PZ        -0.00000   0.00004  -0.00005   0.00091   0.00008
  72        5S         -0.00012  -0.00059  -0.00334  -0.01316  -0.00037
  73        5PX        -0.00001  -0.00006  -0.00021  -0.00132   0.00005
  74        5PY        -0.00001  -0.00007  -0.00018  -0.00150  -0.00028
  75        5PZ         0.00002   0.00010   0.00052   0.00217   0.00005
  76        6D 0        0.00000  -0.00000   0.00000  -0.00004  -0.00000
  77        6D+1        0.00000   0.00001   0.00001   0.00017   0.00000
  78        6D-1       -0.00000   0.00000  -0.00001   0.00010   0.00000
  79        6D+2       -0.00000  -0.00000  -0.00000  -0.00006   0.00000
  80        6D-2       -0.00000  -0.00000  -0.00000  -0.00010  -0.00000
  81 3   C  1S         -0.00000  -0.00000  -0.00000  -0.00001  -0.00000
  82        2S          0.00000   0.00000   0.00000   0.00003   0.00000
  83        2PX         0.00000   0.00000   0.00000   0.00001  -0.00000
  84        2PY         0.00000   0.00000   0.00001   0.00010   0.00000
  85        2PZ        -0.00000  -0.00000  -0.00000  -0.00005  -0.00000
  86        3S          0.00000   0.00000   0.00000   0.00001  -0.00001
  87        3PX        -0.00000  -0.00000  -0.00000  -0.00005   0.00000
  88        3PY        -0.00000  -0.00002  -0.00003  -0.00043  -0.00001
  89        3PZ         0.00000   0.00001   0.00001   0.00021   0.00001
  90        4S         -0.00001  -0.00013  -0.00036  -0.00304   0.00016
  91        4PX         0.00000   0.00000   0.00002   0.00001   0.00004
  92        4PY        -0.00000  -0.00004  -0.00011  -0.00091   0.00005
  93        4PZ         0.00000   0.00002   0.00010   0.00053  -0.00000
  94        5S         -0.00005   0.00013  -0.00146   0.00285  -0.00072
  95        5PX        -0.00000  -0.00001  -0.00007  -0.00028  -0.00001
  96        5PY        -0.00001   0.00002  -0.00035   0.00051  -0.00007
  97        5PZ         0.00001  -0.00001   0.00033  -0.00018  -0.00004
  98        6D 0        0.00000   0.00000   0.00000   0.00006   0.00000
  99        6D+1        0.00000   0.00000   0.00000   0.00002  -0.00000
 100        6D-1        0.00000   0.00001   0.00001   0.00015   0.00000
 101        6D+2        0.00000   0.00001   0.00001   0.00015   0.00001
 102        6D-2        0.00000  -0.00000   0.00000  -0.00006   0.00000
 103 4   C  1S         -0.00000  -0.00000  -0.00000  -0.00001  -0.00000
 104        2S          0.00000   0.00000   0.00000   0.00003   0.00000
 105        2PX         0.00000   0.00000   0.00000   0.00001  -0.00000
 106        2PY         0.00000   0.00001   0.00001   0.00010   0.00000
 107        2PZ         0.00000   0.00000   0.00000   0.00005   0.00000
 108        3S          0.00000   0.00000   0.00000   0.00001  -0.00001
 109        3PX        -0.00000  -0.00000  -0.00000  -0.00006   0.00000
 110        3PY        -0.00000  -0.00002  -0.00003  -0.00043  -0.00001
 111        3PZ        -0.00000  -0.00001  -0.00001  -0.00020  -0.00001
 112        4S         -0.00001  -0.00013  -0.00037  -0.00302   0.00013
 113        4PX         0.00000  -0.00000   0.00003  -0.00000   0.00004
 114        4PY        -0.00000  -0.00004  -0.00012  -0.00091   0.00004
 115        4PZ        -0.00000  -0.00002  -0.00011  -0.00050  -0.00000
 116        5S         -0.00003   0.00014  -0.00087   0.00306  -0.00095
 117        5PX        -0.00000  -0.00001  -0.00013  -0.00028  -0.00000
 118        5PY        -0.00001   0.00002  -0.00026   0.00054  -0.00014
 119        5PZ        -0.00001   0.00001  -0.00028   0.00019   0.00007
 120        6D 0        0.00000   0.00000   0.00000   0.00006  -0.00000
 121        6D+1       -0.00000  -0.00000  -0.00000  -0.00002   0.00000
 122        6D-1       -0.00000  -0.00001  -0.00001  -0.00015  -0.00000
 123        6D+2        0.00000   0.00001   0.00001   0.00015   0.00001
 124        6D-2        0.00000  -0.00000   0.00000  -0.00006   0.00000
 125 5   C  1S         -0.00000  -0.00000  -0.00000  -0.00001  -0.00000
 126        2S          0.00000   0.00000   0.00000   0.00003   0.00000
 127        2PX         0.00000   0.00000   0.00000   0.00006   0.00000
 128        2PY         0.00000   0.00000   0.00000   0.00002   0.00000
 129        2PZ         0.00000   0.00000   0.00000   0.00008   0.00000
 130        3S         -0.00000   0.00000  -0.00001   0.00005  -0.00001
 131        3PX        -0.00000  -0.00001  -0.00002  -0.00028  -0.00001
 132        3PY        -0.00000  -0.00000  -0.00002  -0.00010  -0.00002
 133        3PZ        -0.00000  -0.00002  -0.00001  -0.00034  -0.00002
 134        4S         -0.00000  -0.00015  -0.00012  -0.00332  -0.00026
 135        4PX        -0.00000  -0.00003  -0.00006  -0.00062  -0.00004
 136        4PY         0.00000  -0.00002   0.00009  -0.00051   0.00002
 137        4PZ         0.00000  -0.00004   0.00006  -0.00089  -0.00008
 138        5S         -0.00012  -0.00059  -0.00356  -0.01326  -0.00045
 139        5PX        -0.00001  -0.00006  -0.00027  -0.00137   0.00012
 140        5PY        -0.00000  -0.00007  -0.00011  -0.00152  -0.00034
 141        5PZ        -0.00002  -0.00010  -0.00056  -0.00213  -0.00008
 142        6D 0        0.00000  -0.00000   0.00000  -0.00003  -0.00000
 143        6D+1       -0.00000  -0.00001  -0.00001  -0.00016  -0.00000
 144        6D-1        0.00000  -0.00000   0.00001  -0.00010  -0.00000
 145        6D+2       -0.00000  -0.00000  -0.00000  -0.00006   0.00000
 146        6D-2       -0.00000  -0.00000  -0.00000  -0.00010  -0.00000
 147 6   C  1S          0.00000  -0.00000   0.00000  -0.00001  -0.00000
 148        2S         -0.00000   0.00000  -0.00000   0.00003   0.00000
 149        2PX         0.00000   0.00001   0.00001   0.00011   0.00001
 150        2PY        -0.00000  -0.00000  -0.00000  -0.00002  -0.00000
 151        2PZ         0.00000  -0.00000   0.00000  -0.00000   0.00000
 152        3S          0.00000   0.00000   0.00003  -0.00001  -0.00002
 153        3PX        -0.00000  -0.00002  -0.00003  -0.00046  -0.00004
 154        3PY         0.00000   0.00000   0.00001   0.00003  -0.00000
 155        3PZ         0.00000   0.00000   0.00000   0.00000  -0.00000
 156        4S         -0.00003  -0.00010  -0.00076  -0.00222  -0.00016
 157        4PX        -0.00001  -0.00002  -0.00016  -0.00041   0.00011
 158        4PY         0.00000  -0.00001   0.00009  -0.00020  -0.00013
 159        4PZ         0.00000   0.00000   0.00001   0.00000   0.00001
 160        5S          0.00001   0.00036   0.00028   0.00809   0.00153
 161        5PX        -0.00000   0.00005  -0.00012   0.00108   0.00028
 162        5PY        -0.00003  -0.00001  -0.00075  -0.00011   0.00031
 163        5PZ         0.00000  -0.00000   0.00002  -0.00002  -0.00008
 164        6D 0       -0.00000   0.00001  -0.00000   0.00013   0.00001
 165        6D+1        0.00000   0.00000   0.00000   0.00000   0.00000
 166        6D-1       -0.00000   0.00000  -0.00000   0.00000  -0.00000
 167        6D+2       -0.00000  -0.00001  -0.00001  -0.00018  -0.00000
 168        6D-2        0.00000  -0.00000   0.00001  -0.00003   0.00000
 169 7   H  1S         -0.00000  -0.00000  -0.00000  -0.00004   0.00000
 170        2S         -0.00000   0.00000  -0.00000   0.00005  -0.00002
 171        3S         -0.00001  -0.00002  -0.00020  -0.00050   0.00002
 172 8   H  1S          0.00000  -0.00000   0.00001  -0.00004   0.00000
 173        2S         -0.00000   0.00000  -0.00004   0.00008  -0.00002
 174        3S         -0.00000  -0.00003  -0.00002  -0.00065   0.00003
 175 9   H  1S         -0.00000  -0.00000  -0.00000  -0.00006  -0.00001
 176        2S          0.00000   0.00001   0.00004   0.00019   0.00006
 177        3S         -0.00000  -0.00003  -0.00012  -0.00075   0.00006
 178 10  H  1S          0.00000  -0.00000   0.00001  -0.00004   0.00000
 179        2S         -0.00000   0.00000  -0.00004   0.00008  -0.00002
 180        3S         -0.00000  -0.00003  -0.00002  -0.00064   0.00003
 181 11  H  1S         -0.00000  -0.00000  -0.00000  -0.00004   0.00000
 182        2S         -0.00000   0.00000  -0.00001   0.00005  -0.00002
 183        3S         -0.00001  -0.00002  -0.00018  -0.00050   0.00001
 184 12  C  1S         -0.00000  -0.00000  -0.00000  -0.00000  -0.00000
 185        2S          0.00000   0.00000   0.00000   0.00002   0.00000
 186        2PX        -0.00000  -0.00000  -0.00000  -0.00003  -0.00001
 187        2PY         0.00000  -0.00000   0.00001  -0.00008   0.00001
 188        2PZ         0.00000  -0.00000   0.00001  -0.00008   0.00001
 189        3S         -0.00000   0.00001  -0.00003   0.00014  -0.00005
 190        3PX         0.00000   0.00001   0.00000   0.00012   0.00002
 191        3PY        -0.00000   0.00002  -0.00002   0.00035  -0.00005
 192        3PZ        -0.00000   0.00001  -0.00006   0.00032  -0.00002
 193        4S          0.00005  -0.00019   0.00140  -0.00428   0.00055
 194        4PX         0.00000  -0.00001  -0.00000  -0.00014  -0.00009
 195        4PY        -0.00000   0.00006  -0.00008   0.00141   0.00002
 196        4PZ        -0.00004   0.00007  -0.00108   0.00151  -0.00027
 197        5S         -0.00021  -0.00153  -0.00650  -0.03395   0.00142
 198        5PX        -0.00000   0.00001  -0.00012   0.00018  -0.00007
 199        5PY         0.00006   0.00023   0.00171   0.00520  -0.00031
 200        5PZ         0.00003   0.00025   0.00100   0.00559  -0.00026
 201        6D 0        0.00000  -0.00000   0.00004  -0.00001   0.00002
 202        6D+1       -0.00000  -0.00000   0.00000  -0.00008   0.00000
 203        6D-1        0.00000  -0.00001   0.00001  -0.00020   0.00000
 204        6D+2        0.00000   0.00000   0.00002   0.00007   0.00000
 205        6D-2        0.00000  -0.00001   0.00002  -0.00014   0.00001
 206 13  C  1S         -0.00000  -0.00000  -0.00000  -0.00001  -0.00000
 207        2S          0.00000   0.00000   0.00001   0.00003   0.00000
 208        2PX        -0.00000  -0.00000  -0.00000  -0.00010  -0.00000
 209        2PY        -0.00000  -0.00000  -0.00000  -0.00002  -0.00000
 210        2PZ         0.00000  -0.00000   0.00000  -0.00005   0.00000
 211        3S         -0.00000   0.00000  -0.00012   0.00001  -0.00002
 212        3PX         0.00000   0.00002   0.00003   0.00042   0.00001
 213        3PY        -0.00000   0.00000  -0.00000   0.00010   0.00000
 214        3PZ         0.00000   0.00001   0.00000   0.00020  -0.00000
 215        4S         -0.00001  -0.00007  -0.00036  -0.00171  -0.00019
 216        4PX        -0.00000   0.00003  -0.00013   0.00071   0.00001
 217        4PY        -0.00000  -0.00001  -0.00005  -0.00016   0.00005
 218        4PZ        -0.00000   0.00004  -0.00011   0.00080  -0.00003
 219        5S          0.00007   0.00024   0.00219   0.00526  -0.00090
 220        5PX        -0.00001  -0.00002  -0.00019  -0.00042   0.00016
 221        5PY        -0.00001   0.00002  -0.00027   0.00047  -0.00008
 222        5PZ         0.00001   0.00006   0.00036   0.00126   0.00001
 223        6D 0        0.00000   0.00000   0.00000   0.00006   0.00000
 224        6D+1        0.00000  -0.00001   0.00001  -0.00015   0.00001
 225        6D-1       -0.00000  -0.00000  -0.00001  -0.00002  -0.00000
 226        6D+2        0.00000  -0.00001   0.00001  -0.00017   0.00000
 227        6D-2       -0.00000  -0.00000  -0.00002  -0.00006  -0.00001
 228 14  C  1S         -0.00000  -0.00000  -0.00000  -0.00001  -0.00000
 229        2S          0.00000   0.00000   0.00001   0.00003   0.00000
 230        2PX        -0.00000  -0.00000  -0.00000  -0.00010  -0.00000
 231        2PY        -0.00000  -0.00000  -0.00000  -0.00001  -0.00000
 232        2PZ        -0.00000   0.00000  -0.00000   0.00005  -0.00000
 233        3S         -0.00000   0.00000  -0.00011   0.00001  -0.00002
 234        3PX         0.00000   0.00002   0.00003   0.00042   0.00001
 235        3PY        -0.00000   0.00000  -0.00000   0.00010   0.00000
 236        3PZ        -0.00000  -0.00001  -0.00000  -0.00021   0.00000
 237        4S         -0.00002  -0.00007  -0.00049  -0.00167  -0.00021
 238        4PX        -0.00000   0.00003  -0.00008   0.00068   0.00002
 239        4PY        -0.00000  -0.00001  -0.00009  -0.00017   0.00005
 240        4PZ         0.00000  -0.00004   0.00007  -0.00078   0.00003
 241        5S          0.00007   0.00018   0.00221   0.00399  -0.00076
 242        5PX        -0.00001  -0.00001  -0.00036  -0.00016   0.00012
 243        5PY        -0.00001   0.00001  -0.00019   0.00024  -0.00009
 244        5PZ        -0.00002  -0.00005  -0.00067  -0.00110  -0.00001
 245        6D 0        0.00000   0.00000   0.00000   0.00005   0.00000
 246        6D+1       -0.00000   0.00001  -0.00001   0.00016  -0.00001
 247        6D-1        0.00000   0.00000   0.00001   0.00002   0.00000
 248        6D+2        0.00000  -0.00001   0.00001  -0.00017   0.00000
 249        6D-2       -0.00000  -0.00000  -0.00002  -0.00006  -0.00001
 250 15  C  1S         -0.00000  -0.00000  -0.00000  -0.00000  -0.00000
 251        2S          0.00000   0.00000   0.00000   0.00002   0.00000
 252        2PX        -0.00000  -0.00000  -0.00000  -0.00002  -0.00001
 253        2PY         0.00000  -0.00000   0.00001  -0.00007   0.00001
 254        2PZ        -0.00000   0.00000  -0.00001   0.00008  -0.00001
 255        3S         -0.00000   0.00001  -0.00003   0.00014  -0.00005
 256        3PX        -0.00000   0.00000   0.00000   0.00012   0.00002
 257        3PY        -0.00000   0.00002  -0.00002   0.00034  -0.00005
 258        3PZ         0.00000  -0.00001   0.00006  -0.00033   0.00002
 259        4S          0.00005  -0.00019   0.00152  -0.00434   0.00054
 260        4PX         0.00000  -0.00001   0.00002  -0.00016  -0.00007
 261        4PY        -0.00000   0.00006  -0.00003   0.00138   0.00001
 262        4PZ         0.00004  -0.00007   0.00114  -0.00156   0.00027
 263        5S         -0.00019  -0.00155  -0.00590  -0.03444   0.00135
 264        5PX        -0.00002   0.00002  -0.00049   0.00056  -0.00006
 265        5PY         0.00007   0.00020   0.00212   0.00443  -0.00022
 266        5PZ        -0.00003  -0.00026  -0.00084  -0.00577   0.00025
 267        6D 0        0.00000  -0.00000   0.00004  -0.00002   0.00002
 268        6D+1        0.00000   0.00000   0.00000   0.00008  -0.00000
 269        6D-1       -0.00000   0.00001  -0.00001   0.00021  -0.00000
 270        6D+2        0.00000   0.00000   0.00002   0.00007   0.00000
 271        6D-2        0.00000  -0.00001   0.00002  -0.00013   0.00001
 272 16  C  1S         -0.00000   0.00000  -0.00000  -0.00000  -0.00000
 273        2S          0.00000  -0.00000   0.00001   0.00000   0.00001
 274        2PX        -0.00000   0.00000  -0.00002   0.00004  -0.00000
 275        2PY         0.00000  -0.00001   0.00003  -0.00011  -0.00000
 276        2PZ         0.00000   0.00000   0.00000   0.00000  -0.00000
 277        3S          0.00000   0.00002  -0.00000   0.00041  -0.00009
 278        3PX         0.00000  -0.00001   0.00011  -0.00016   0.00003
 279        3PY        -0.00001   0.00002  -0.00023   0.00050  -0.00001
 280        3PZ        -0.00000  -0.00000  -0.00000  -0.00000   0.00000
 281        4S          0.00002  -0.00039   0.00056  -0.00851   0.00137
 282        4PX        -0.00010   0.00016  -0.00284   0.00347  -0.00114
 283        4PY         0.00014  -0.00003   0.00412  -0.00061   0.00107
 284        4PZ         0.00000  -0.00000   0.00006  -0.00005  -0.00002
 285        5S          0.00073   0.00147   0.02228   0.03335  -0.00501
 286        5PX         0.00011   0.00058   0.00346   0.01277   0.00139
 287        5PY        -0.00051  -0.00096  -0.01541  -0.02131  -0.00200
 288        5PZ         0.00002  -0.00003   0.00052  -0.00077   0.00010
 289        6D 0       -0.00000   0.00001  -0.00001   0.00013  -0.00001
 290        6D+1        0.00000  -0.00000   0.00000  -0.00000  -0.00000
 291        6D-1       -0.00000   0.00000  -0.00000   0.00000  -0.00000
 292        6D+2        0.00000   0.00001   0.00001   0.00021  -0.00002
 293        6D-2        0.00000  -0.00000   0.00000   0.00000  -0.00001
 294 17  C  1S          0.00000  -0.00000   0.00000  -0.00000  -0.00000
 295        2S         -0.00000   0.00000   0.00000   0.00001   0.00001
 296        2PX        -0.00000   0.00000  -0.00004   0.00002  -0.00001
 297        2PY         0.00000  -0.00000   0.00010  -0.00003   0.00004
 298        2PZ         0.00000   0.00000   0.00000   0.00000   0.00000
 299        3S          0.00001  -0.00000   0.00034  -0.00007   0.00012
 300        3PX         0.00001  -0.00001   0.00016  -0.00012   0.00003
 301        3PY        -0.00001   0.00001  -0.00038   0.00021  -0.00026
 302        3PZ        -0.00000  -0.00000  -0.00000  -0.00000  -0.00000
 303        4S         -0.00022   0.00009  -0.00632   0.00185  -0.00291
 304        4PX        -0.00009   0.00017  -0.00247   0.00352  -0.00137
 305        4PY         0.00001  -0.00023   0.00015  -0.00484   0.00009
 306        4PZ        -0.00000   0.00000  -0.00007   0.00006   0.00000
 307        5S          0.00089   0.00142   0.02695   0.03227  -0.00654
 308        5PX        -0.00044  -0.00018  -0.01302  -0.00409   0.00216
 309        5PY         0.00057   0.00121   0.01717   0.02746  -0.00452
 310        5PZ        -0.00002   0.00003  -0.00053   0.00069  -0.00021
 311        6D 0        0.00000  -0.00000   0.00008  -0.00002   0.00007
 312        6D+1        0.00000  -0.00000   0.00000  -0.00000  -0.00000
 313        6D-1       -0.00000   0.00000  -0.00000   0.00000  -0.00000
 314        6D+2        0.00001  -0.00000   0.00020  -0.00000   0.00007
 315        6D-2       -0.00000  -0.00000   0.00000  -0.00002  -0.00000
 316 18  C  1S         -0.00000  -0.00000  -0.00000  -0.00000  -0.00001
 317        2S          0.00000   0.00000   0.00002   0.00000   0.00002
 318        2PX         0.00000   0.00000   0.00002   0.00001   0.00001
 319        2PY         0.00000  -0.00000   0.00007  -0.00001   0.00003
 320        2PZ         0.00000  -0.00000   0.00008  -0.00001   0.00001
 321        3S          0.00000  -0.00000   0.00012  -0.00001  -0.00001
[truncated: 10,824,790 more chars]
