# Supplementary material for: High-Spin State of a Ferrocene Electron Donor Revealed by Optical and X-ray Transient Absorption Spectroscopy
Source: J Am Chem Soc. 2024 Jul 25;146(31):21651–63. doi: 10.1021/jacs.4c05646 (PMC11311227; doi:10.1021/jacs.4c05646)
Supplement: Supplementary file 1 — ja4c05646_si_001.zip [file ja4c05646_si_001.zip › DFT_LogFiles/FeCp2CoCp2_C1_plus1_S0_B3PW91_6311plusGd_MeCN_TD_5050_root12_freq_PubSafe.log]

 Entering Gaussian System, Link 0=g16
 Input=FeCp2CoCp2_C1_plus1_S0_B3PW91_6311plusGd_MeCN_TD_5050_root12_freq.gjf
 Output=FeCp2CoCp2_C1_plus1_S0_B3PW91_6311plusGd_MeCN_TD_5050_root12_freq.log
 Initial command:
 Entering Link 1 = /share/apps/gaussian/g16/l1.exe PID=     21866.
  
 Copyright (c) 1988-2019, Gaussian, Inc.  All Rights Reserved.
  
 This is part of the Gaussian(R) 16 program.  It is based on
 the Gaussian(R) 09 system (copyright 2009, Gaussian, Inc.),
 the Gaussian(R) 03 system (copyright 2003, Gaussian, Inc.),
 the Gaussian(R) 98 system (copyright 1998, Gaussian, Inc.),
 the Gaussian(R) 94 system (copyright 1995, Gaussian, Inc.),
 the Gaussian 92(TM) system (copyright 1992, Gaussian, Inc.),
 the Gaussian 90(TM) system (copyright 1990, Gaussian, Inc.),
 the Gaussian 88(TM) system (copyright 1988, Gaussian, Inc.),
 the Gaussian 86(TM) system (copyright 1986, Carnegie Mellon
 University), and the Gaussian 82(TM) system (copyright 1983,
 Carnegie Mellon University). Gaussian is a federally registered
 trademark of Gaussian, Inc.
  
 This software contains proprietary and confidential information,
 including trade secrets, belonging to Gaussian, Inc.
  
 This software is provided under written license and may be
 used, copied, transmitted, or stored only in accord with that
 written license.
  
 The following legend is applicable only to US Government
 contracts under FAR:
  
                    RESTRICTED RIGHTS LEGEND
  
 Use, reproduction and disclosure by the US Government is
 subject to restrictions as set forth in subparagraphs (a)
 and (c) of the Commercial Computer Software - Restricted
 Rights clause in FAR 52.227-19.
  
 Gaussian, Inc.
 340 Quinnipiac St., Bldg. 40, Wallingford CT 06492
  
  
 ---------------------------------------------------------------
 Warning -- This program may not be used in any manner that
 competes with the business of Gaussian, Inc. or will provide
 assistance to any competitor of Gaussian, Inc.  The licensee
 of this program is prohibited from giving any competitor of
 Gaussian, Inc. access to this program.  By using this program,
 the user acknowledges that Gaussian, Inc. is engaged in the
 business of creating and licensing software in the field of
 computational chemistry and represents and warrants to the
 licensee that it is not a competitor of Gaussian, Inc. and that
 it will not use this program in any manner prohibited above.
 ---------------------------------------------------------------
  

 Cite this work as:
 Gaussian 16, Revision C.01,
 M. J. Frisch, G. W. Trucks, H. B. Schlegel, G. E. Scuseria, 
 M. A. Robb, J. R. Cheeseman, G. Scalmani, V. Barone, 
 G. A. Petersson, H. Nakatsuji, X. Li, M. Caricato, A. V. Marenich, 
 J. Bloino, B. G. Janesko, R. Gomperts, B. Mennucci, H. P. Hratchian, 
 J. V. Ortiz, A. F. Izmaylov, J. L. Sonnenberg, D. Williams-Young, 
 F. Ding, F. Lipparini, F. Egidi, J. Goings, B. Peng, A. Petrone, 
 T. Henderson, D. Ranasinghe, V. G. Zakrzewski, J. Gao, N. Rega, 
 G. Zheng, W. Liang, M. Hada, M. Ehara, K. Toyota, R. Fukuda, 
 J. Hasegawa, M. Ishida, T. Nakajima, Y. Honda, O. Kitao, H. Nakai, 
 T. Vreven, K. Throssell, J. A. Montgomery, Jr., J. E. Peralta, 
 F. Ogliaro, M. J. Bearpark, J. J. Heyd, E. N. Brothers, K. N. Kudin, 
 V. N. Staroverov, T. A. Keith, R. Kobayashi, J. Normand, 
 K. Raghavachari, A. P. Rendell, J. C. Burant, S. S. Iyengar, 
 J. Tomasi, M. Cossi, J. M. Millam, M. Klene, C. Adamo, R. Cammi, 
 J. W. Ochterski, R. L. Martin, K. Morokuma, O. Farkas, 
 J. B. Foresman, and D. J. Fox, Gaussian, Inc., Wallingford CT, 2019.
 
 ******************************************
 Gaussian 16:  ES64L-G16RevC.01  3-Jul-2019
                28-Sep-2021 
 ******************************************
 %nprocshared=16
 Will use up to   16 processors via shared memory.
 %mem=10GB
 %chk=FeCp2CoCp2_C1_plus1_S0_B3PW91_6311plusGd_MeCN_TD_5050_root12_freq.chk
 ----------------------------------------------------------------------
 # freq TD=(Read,Root=12) b3pw91/6-311+G(d) Density=Current Guess=Read 
 Geom=AllCheck SCRF(solvent=acetonitrile) nosymm
 ----------------------------------------------------------------------
 1/10=4,29=7,30=1,38=1/1,3;
 2/12=2,15=1,40=1/2;
 3/5=4,6=6,7=11,11=9,14=-4,25=1,30=1,70=2201,71=2,72=2,74=-6,116=-2,140=1/1,2,3,8;
 4/5=1/1;
 5/5=2,38=6,53=2,98=1/2;
 8/6=1,10=2,107=12/1;
 9/8=12,15=3,42=1,49=3,70=2/14;
 10/5=2004,20=4,28=12,31=1/2;
 11/6=1,8=1,12=-12,16=1,31=1,42=3/1,2,10;
 10/6=3,21=1,28=12,31=1/2,14;
 6/7=2,8=2,9=2,10=2,22=-1/1;
 7/8=1,10=1,12=6,13=8,14=12,25=1,30=1,44=2/1,2,3,16;
 1/10=4,30=1/3;
 99//99;
 Structure from the checkpoint file:  "FeCp2CoCp2_C1_plus1_S0_B3PW91_6311plusGd_MeCN_TD_5050_root12_freq.chk"
 -----------------
 FeCp2CoCp2 cation
 -----------------
 Charge =  1 Multiplicity = 1
 Redundant internal coordinates found in file.  (old form).
 Fe,0,0.2303844851,-2.705784226,0.0016952146
 C,0,-1.2701132795,-3.752271093,1.1454408632
 C,0,-0.2734927331,-4.6762183233,0.7107871398
 C,0,-0.274026884,-4.6761728545,-0.7073477491
 C,0,-1.271021854,-3.7522550192,-1.1412250887
 C,0,-1.9160478081,-3.2170921201,0.0023539212
 H,0,0.3757099907,-5.2555217452,-1.3497812541
 H,0,-1.5035366356,-3.5125450615,-2.1707932039
 H,0,-2.7048749433,-2.476636171,0.0026514961
 H,0,-1.5017880274,-3.512454654,2.1751711075
 H,0,0.3768410495,-5.255510689,1.3526651382
 C,0,1.1442960234,-1.0936359268,1.1484244489
 C,0,2.1192664797,-2.0285375109,0.7157231419
 C,0,2.1214599733,-2.0285396831,-0.7079905944
 C,0,1.1476459947,-1.0939025246,-1.1436428331
 C,0,0.5762526467,-0.4613915994,0.0014866776
 C,0,-0.4399826716,0.5628524922,-0.0001695367
 C,0,-1.0318272828,1.1878465291,-1.1495799315
 H,0,2.7443682849,-2.6371910634,-1.3494022634
 H,0,2.740311397,-2.6370772165,1.3590451891
 H,0,0.9052757072,-0.878246852,-2.1757261616
 Co,0,-0.2064238409,2.6595403846,-0.0008029043
 C,0,1.1877441763,3.6131105704,1.1466464246
 C,0,0.189474576,4.5383877968,0.7192039692
 C,0,0.1806393584,4.547179544,-0.7028454803
 C,0,1.1730917342,3.6269928584,-1.1539304768
 C,0,1.8040336261,3.0595994758,-0.0109104933
 H,0,2.5683444319,2.2953767455,-0.0204024159
 H,0,1.4083096587,3.3489693169,2.1713363381
 H,0,-0.4784817582,5.0929438274,1.3630772579
 H,0,-0.4953871838,5.1093849091,-1.3314651426
 H,0,1.380618106,3.3751194017,-2.1844223322
 C,0,-1.0345152352,1.1887466927,1.1473660689
 C,0,-2.0236652972,2.1110695995,0.709552546
 C,0,-2.0220138196,2.1105074895,-0.7148068724
 H,0,-0.7640123093,0.9989201822,-2.1794932918
 H,0,-2.6299966584,2.7390804257,1.3468870434
 H,0,-2.6268282445,2.7380256111,-1.3540751627
 H,0,-0.769246695,1.0004800133,2.1780576357
 H,0,0.8988824617,-0.8777575323,2.1797415669
 Recover connectivity data from disk.

 GradGradGradGradGradGradGradGradGradGradGradGradGradGradGradGradGradGrad
 Berny optimization.
 Initialization pass.
                           ----------------------------
                           !    Initial Parameters    !
                           ! (Angstroms and Degrees)  !
 --------------------------                            --------------------------
 ! Name  Definition              Value          Derivative Info.                !
 --------------------------------------------------------------------------------
 ! R1    R(1,2)                  2.1575         calculate D2E/DX2 analytically  !
 ! R2    R(1,3)                  2.1539         calculate D2E/DX2 analytically  !
 ! R3    R(1,4)                  2.154          calculate D2E/DX2 analytically  !
 ! R4    R(1,5)                  2.1577         calculate D2E/DX2 analytically  !
 ! R5    R(1,6)                  2.2065         calculate D2E/DX2 analytically  !
 ! R6    R(1,12)                 2.1793         calculate D2E/DX2 analytically  !
 ! R7    R(1,15)                 2.1798         calculate D2E/DX2 analytically  !
 ! R8    R(1,16)                 2.2709         calculate D2E/DX2 analytically  !
 ! R9    R(2,3)                  1.4268         calculate D2E/DX2 analytically  !
 ! R10   R(2,6)                  1.4178         calculate D2E/DX2 analytically  !
 ! R11   R(2,10)                 1.0824         calculate D2E/DX2 analytically  !
 ! R12   R(3,4)                  1.4181         calculate D2E/DX2 analytically  !
 ! R13   R(3,11)                 1.0819         calculate D2E/DX2 analytically  !
 ! R14   R(4,5)                  1.4268         calculate D2E/DX2 analytically  !
 ! R15   R(4,7)                  1.0819         calculate D2E/DX2 analytically  !
 ! R16   R(5,6)                  1.4178         calculate D2E/DX2 analytically  !
 ! R17   R(5,8)                  1.0824         calculate D2E/DX2 analytically  !
 ! R18   R(6,9)                  1.0819         calculate D2E/DX2 analytically  !
 ! R19   R(12,13)                1.4184         calculate D2E/DX2 analytically  !
 ! R20   R(12,16)                1.4275         calculate D2E/DX2 analytically  !
 ! R21   R(12,40)                1.0819         calculate D2E/DX2 analytically  !
 ! R22   R(13,14)                1.4237         calculate D2E/DX2 analytically  !
 ! R23   R(13,20)                1.0816         calculate D2E/DX2 analytically  !
 ! R24   R(14,15)                1.4183         calculate D2E/DX2 analytically  !
 ! R25   R(14,19)                1.0816         calculate D2E/DX2 analytically  !
 ! R26   R(15,16)                1.4275         calculate D2E/DX2 analytically  !
 ! R27   R(15,21)                1.0819         calculate D2E/DX2 analytically  !
 ! R28   R(16,17)                1.4428         calculate D2E/DX2 analytically  !
 ! R29   R(17,18)                1.436          calculate D2E/DX2 analytically  !
 ! R30   R(17,33)                1.436          calculate D2E/DX2 analytically  !
 ! R31   R(18,22)                2.0413         calculate D2E/DX2 analytically  !
 ! R32   R(18,35)                1.4215         calculate D2E/DX2 analytically  !
 ! R33   R(18,36)                1.0808         calculate D2E/DX2 analytically  !
 ! R34   R(22,23)                2.042          calculate D2E/DX2 analytically  !
 ! R35   R(22,24)                2.0507         calculate D2E/DX2 analytically  !
 ! R36   R(22,25)                2.0508         calculate D2E/DX2 analytically  !
 ! R37   R(22,26)                2.0417         calculate D2E/DX2 analytically  !
 ! R38   R(22,27)                2.0499         calculate D2E/DX2 analytically  !
 ! R39   R(22,33)                2.0414         calculate D2E/DX2 analytically  !
 ! R40   R(22,34)                2.0268         calculate D2E/DX2 analytically  !
 ! R41   R(22,35)                2.0267         calculate D2E/DX2 analytically  !
 ! R42   R(23,24)                1.4267         calculate D2E/DX2 analytically  !
 ! R43   R(23,27)                1.4234         calculate D2E/DX2 analytically  !
 ! R44   R(23,29)                1.0809         calculate D2E/DX2 analytically  !
 ! R45   R(24,25)                1.4221         calculate D2E/DX2 analytically  !
 ! R46   R(24,30)                1.0809         calculate D2E/DX2 analytically  !
 ! R47   R(25,26)                1.4266         calculate D2E/DX2 analytically  !
 ! R48   R(25,31)                1.0809         calculate D2E/DX2 analytically  !
 ! R49   R(26,27)                1.4236         calculate D2E/DX2 analytically  !
 ! R50   R(26,32)                1.0809         calculate D2E/DX2 analytically  !
 ! R51   R(27,28)                1.0809         calculate D2E/DX2 analytically  !
 ! R52   R(33,34)                1.4215         calculate D2E/DX2 analytically  !
 ! R53   R(33,39)                1.0808         calculate D2E/DX2 analytically  !
 ! R54   R(34,35)                1.4244         calculate D2E/DX2 analytically  !
 ! R55   R(34,37)                1.0808         calculate D2E/DX2 analytically  !
 ! R56   R(35,38)                1.0809         calculate D2E/DX2 analytically  !
 ! A1    A(2,1,4)               64.4013         calculate D2E/DX2 analytically  !
 ! A2    A(2,1,5)               63.9991         calculate D2E/DX2 analytically  !
 ! A3    A(2,1,12)             111.81           calculate D2E/DX2 analytically  !
 ! A4    A(2,1,15)             158.4191         calculate D2E/DX2 analytically  !
 ! A5    A(2,1,16)             125.8286         calculate D2E/DX2 analytically  !
 ! A6    A(3,1,5)               64.4001         calculate D2E/DX2 analytically  !
 ! A7    A(3,1,6)               63.918          calculate D2E/DX2 analytically  !
 ! A8    A(3,1,12)             126.9863         calculate D2E/DX2 analytically  !
 ! A9    A(3,1,15)             161.4261         calculate D2E/DX2 analytically  !
 ! A10   A(3,1,16)             160.019          calculate D2E/DX2 analytically  !
 ! A11   A(4,1,6)               63.9163         calculate D2E/DX2 analytically  !
 ! A12   A(4,1,12)             161.4653         calculate D2E/DX2 analytically  !
 ! A13   A(4,1,15)             127.0155         calculate D2E/DX2 analytically  !
 ! A14   A(4,1,16)             160.0068         calculate D2E/DX2 analytically  !
 ! A15   A(5,1,12)             158.3292         calculate D2E/DX2 analytically  !
 ! A16   A(5,1,15)             111.9092         calculate D2E/DX2 analytically  !
 ! A17   A(5,1,16)             125.8222         calculate D2E/DX2 analytically  !
 ! A18   A(6,1,12)             125.3955         calculate D2E/DX2 analytically  !
 ! A19   A(6,1,15)             125.5118         calculate D2E/DX2 analytically  !
 ! A20   A(6,1,16)             112.1594         calculate D2E/DX2 analytically  !
 ! A21   A(12,1,15)             63.4471         calculate D2E/DX2 analytically  !
 ! A22   A(1,2,10)             123.0751         calculate D2E/DX2 analytically  !
 ! A23   A(3,2,6)              108.484          calculate D2E/DX2 analytically  !
 ! A24   A(3,2,10)             125.6472         calculate D2E/DX2 analytically  !
 ! A25   A(6,2,10)             125.8636         calculate D2E/DX2 analytically  !
 ! A26   A(1,3,11)             122.9922         calculate D2E/DX2 analytically  !
 ! A27   A(2,3,4)              107.7187         calculate D2E/DX2 analytically  !
 ! A28   A(2,3,11)             125.8631         calculate D2E/DX2 analytically  !
 ! A29   A(4,3,11)             126.4078         calculate D2E/DX2 analytically  !
 ! A30   A(1,4,7)              123.0027         calculate D2E/DX2 analytically  !
 ! A31   A(3,4,5)              107.7201         calculate D2E/DX2 analytically  !
 ! A32   A(3,4,7)              126.4096         calculate D2E/DX2 analytically  !
 ! A33   A(5,4,7)              125.8601         calculate D2E/DX2 analytically  !
 ! A34   A(1,5,8)              123.0879         calculate D2E/DX2 analytically  !
 ! A35   A(4,5,6)              108.4836         calculate D2E/DX2 analytically  !
 ! A36   A(4,5,8)              125.6447         calculate D2E/DX2 analytically  !
 ! A37   A(6,5,8)              125.8665         calculate D2E/DX2 analytically  !
 ! A38   A(1,6,9)              123.4128         calculate D2E/DX2 analytically  !
 ! A39   A(2,6,5)              107.4898         calculate D2E/DX2 analytically  !
 ! A40   A(2,6,9)              126.1764         calculate D2E/DX2 analytically  !
 ! A41   A(5,6,9)              126.1748         calculate D2E/DX2 analytically  !
 ! A42   A(1,12,13)             68.9084         calculate D2E/DX2 analytically  !
 ! A43   A(1,12,40)            123.6483         calculate D2E/DX2 analytically  !
 ! A44   A(13,12,16)           108.6835         calculate D2E/DX2 analytically  !
 ! A45   A(13,12,40)           125.3281         calculate D2E/DX2 analytically  !
 ! A46   A(16,12,40)           125.9623         calculate D2E/DX2 analytically  !
 ! A47   A(12,13,14)           107.8258         calculate D2E/DX2 analytically  !
 ! A48   A(12,13,20)           125.7377         calculate D2E/DX2 analytically  !
 ! A49   A(14,13,20)           126.4339         calculate D2E/DX2 analytically  !
 ! A50   A(13,14,15)           107.8243         calculate D2E/DX2 analytically  !
 ! A51   A(13,14,19)           126.4345         calculate D2E/DX2 analytically  !
 ! A52   A(15,14,19)           125.7384         calculate D2E/DX2 analytically  !
 ! A53   A(1,15,14)             68.9142         calculate D2E/DX2 analytically  !
 ! A54   A(1,15,21)            123.6689         calculate D2E/DX2 analytically  !
 ! A55   A(14,15,16)           108.6871         calculate D2E/DX2 analytically  !
 ! A56   A(14,15,21)           125.3238         calculate D2E/DX2 analytically  !
 ! A57   A(16,15,21)           125.9628         calculate D2E/DX2 analytically  !
 ! A58   A(1,16,17)            126.4643         calculate D2E/DX2 analytically  !
 ! A59   A(12,16,15)           106.7972         calculate D2E/DX2 analytically  !
 ! A60   A(12,16,17)           126.5542         calculate D2E/DX2 analytically  !
 ! A61   A(15,16,17)           126.55           calculate D2E/DX2 analytically  !
 ! A62   A(16,17,18)           126.8824         calculate D2E/DX2 analytically  !
 ! A63   A(16,17,33)           126.8771         calculate D2E/DX2 analytically  !
 ! A64   A(18,17,33)           106.2187         calculate D2E/DX2 analytically  !
 ! A65   A(17,18,22)            72.3425         calculate D2E/DX2 analytically  !
 ! A66   A(17,18,35)           108.9517         calculate D2E/DX2 analytically  !
 ! A67   A(17,18,36)           125.7703         calculate D2E/DX2 analytically  !
 ! A68   A(22,18,36)           124.2012         calculate D2E/DX2 analytically  !
 ! A69   A(35,18,36)           125.2749         calculate D2E/DX2 analytically  !
 ! A70   A(18,22,23)           158.2784         calculate D2E/DX2 analytically  !
 ! A71   A(18,22,24)           159.4254         calculate D2E/DX2 analytically  !
 ! A72   A(18,22,25)           123.1795         calculate D2E/DX2 analytically  !
 ! A73   A(18,22,26)           107.2765         calculate D2E/DX2 analytically  !
 ! A74   A(18,22,27)           122.3102         calculate D2E/DX2 analytically  !
 ! A75   A(18,22,33)            68.4727         calculate D2E/DX2 analytically  !
 ! A76   A(18,22,34)            68.8746         calculate D2E/DX2 analytically  !
 ! A77   A(23,22,25)            68.5108         calculate D2E/DX2 analytically  !
 ! A78   A(23,22,26)            68.5791         calculate D2E/DX2 analytically  !
 ! A79   A(23,22,33)           107.2992         calculate D2E/DX2 analytically  !
 ! A80   A(23,22,34)           122.7923         calculate D2E/DX2 analytically  !
 ! A81   A(23,22,35)           159.4068         calculate D2E/DX2 analytically  !
 ! A82   A(24,22,26)            68.5137         calculate D2E/DX2 analytically  !
 ! A83   A(24,22,27)            68.5049         calculate D2E/DX2 analytically  !
 ! A84   A(24,22,33)           122.7488         calculate D2E/DX2 analytically  !
 ! A85   A(24,22,34)           107.3364         calculate D2E/DX2 analytically  !
 ! A86   A(24,22,35)           123.0138         calculate D2E/DX2 analytically  !
 ! A87   A(25,22,27)            68.5048         calculate D2E/DX2 analytically  !
 ! A88   A(25,22,33)           158.7896         calculate D2E/DX2 analytically  !
 ! A89   A(25,22,34)           122.567          calculate D2E/DX2 analytically  !
 ! A90   A(25,22,35)           107.3266         calculate D2E/DX2 analytically  !
 ! A91   A(26,22,33)           158.9278         calculate D2E/DX2 analytically  !
 ! A92   A(26,22,34)           158.7452         calculate D2E/DX2 analytically  !
 ! A93   A(26,22,35)           122.321          calculate D2E/DX2 analytically  !
 ! A94   A(27,22,33)           122.7674         calculate D2E/DX2 analytically  !
 ! A95   A(27,22,34)           159.0526         calculate D2E/DX2 analytically  !
 ! A96   A(27,22,35)           158.3912         calculate D2E/DX2 analytically  !
 ! A97   A(33,22,35)            68.8738         calculate D2E/DX2 analytically  !
 ! A98   A(22,23,29)           123.9106         calculate D2E/DX2 analytically  !
 ! A99   A(24,23,27)           108.1498         calculate D2E/DX2 analytically  !
 ! A100  A(24,23,29)           125.823          calculate D2E/DX2 analytically  !
 ! A101  A(27,23,29)           125.9827         calculate D2E/DX2 analytically  !
 ! A102  A(22,24,30)           124.0509         calculate D2E/DX2 analytically  !
 ! A103  A(23,24,25)           107.936          calculate D2E/DX2 analytically  !
 ! A104  A(23,24,30)           125.9225         calculate D2E/DX2 analytically  !
 ! A105  A(25,24,30)           126.0625         calculate D2E/DX2 analytically  !
 ! A106  A(22,25,31)           124.0425         calculate D2E/DX2 analytically  !
 ! A107  A(24,25,26)           107.9312         calculate D2E/DX2 analytically  !
 ! A108  A(24,25,31)           126.0629         calculate D2E/DX2 analytically  !
 ! A109  A(26,25,31)           125.9249         calculate D2E/DX2 analytically  !
 ! A110  A(22,26,32)           123.8987         calculate D2E/DX2 analytically  !
 ! A111  A(25,26,27)           108.152          calculate D2E/DX2 analytically  !
 ! A112  A(25,26,32)           125.8243         calculate D2E/DX2 analytically  !
 ! A113  A(27,26,32)           125.9796         calculate D2E/DX2 analytically  !
 ! A114  A(22,27,28)           123.7501         calculate D2E/DX2 analytically  !
 ! A115  A(23,27,26)           107.8229         calculate D2E/DX2 analytically  !
 ! A116  A(23,27,28)           126.0321         calculate D2E/DX2 analytically  !
 ! A117  A(26,27,28)           126.0267         calculate D2E/DX2 analytically  !
 ! A118  A(17,33,22)            72.3392         calculate D2E/DX2 analytically  !
 ! A119  A(17,33,34)           108.9515         calculate D2E/DX2 analytically  !
 ! A120  A(17,33,39)           125.7702         calculate D2E/DX2 analytically  !
 ! A121  A(22,33,39)           124.2156         calculate D2E/DX2 analytically  !
 ! A122  A(34,33,39)           125.2753         calculate D2E/DX2 analytically  !
 ! A123  A(22,34,37)           123.533          calculate D2E/DX2 analytically  !
 ! A124  A(33,34,35)           107.8738         calculate D2E/DX2 analytically  !
 ! A125  A(33,34,37)           125.8542         calculate D2E/DX2 analytically  !
 ! A126  A(35,34,37)           126.1954         calculate D2E/DX2 analytically  !
 ! A127  A(18,35,34)           107.873          calculate D2E/DX2 analytically  !
 ! A128  A(18,35,38)           125.8529         calculate D2E/DX2 analytically  !
 ! A129  A(22,35,38)           123.5295         calculate D2E/DX2 analytically  !
 ! A130  A(34,35,38)           126.1974         calculate D2E/DX2 analytically  !
 ! D1    D(4,1,2,10)           158.1714         calculate D2E/DX2 analytically  !
 ! D2    D(5,1,2,10)          -158.6999         calculate D2E/DX2 analytically  !
 ! D3    D(12,1,2,10)           -1.9916         calculate D2E/DX2 analytically  !
 ! D4    D(15,1,2,10)          -74.6933         calculate D2E/DX2 analytically  !
 ! D5    D(16,1,2,10)          -41.8913         calculate D2E/DX2 analytically  !
 ! D6    D(5,1,3,11)           159.4184         calculate D2E/DX2 analytically  !
 ! D7    D(6,1,3,11)          -158.2885         calculate D2E/DX2 analytically  !
 ! D8    D(12,1,3,11)          -42.2702         calculate D2E/DX2 analytically  !
 ! D9    D(15,1,3,11)           76.7069         calculate D2E/DX2 analytically  !
 ! D10   D(16,1,3,11)          -75.026          calculate D2E/DX2 analytically  !
 ! D11   D(2,1,4,7)           -159.4198         calculate D2E/DX2 analytically  !
 ! D12   D(6,1,4,7)            158.2845         calculate D2E/DX2 analytically  !
 ! D13   D(12,1,4,7)           -77.0623         calculate D2E/DX2 analytically  !
 ! D14   D(15,1,4,7)            42.1253         calculate D2E/DX2 analytically  !
 ! D15   D(16,1,4,7)            75.0167         calculate D2E/DX2 analytically  !
 ! D16   D(2,1,5,8)            158.7026         calculate D2E/DX2 analytically  !
 ! D17   D(3,1,5,8)           -158.166          calculate D2E/DX2 analytically  !
 ! D18   D(12,1,5,8)            74.9072         calculate D2E/DX2 analytically  !
 ! D19   D(15,1,5,8)             1.9237         calculate D2E/DX2 analytically  !
 ! D20   D(16,1,5,8)            41.8847         calculate D2E/DX2 analytically  !
 ! D21   D(3,1,6,9)            158.4991         calculate D2E/DX2 analytically  !
 ! D22   D(4,1,6,9)           -158.4983         calculate D2E/DX2 analytically  !
 ! D23   D(12,1,6,9)            40.2118         calculate D2E/DX2 analytically  !
 ! D24   D(15,1,6,9)           -40.1956         calculate D2E/DX2 analytically  !
 ! D25   D(16,1,6,9)            -0.0063         calculate D2E/DX2 analytically  !
 ! D26   D(2,1,12,13)          121.5909         calculate D2E/DX2 analytically  !
 ! D27   D(2,1,12,40)            2.3953         calculate D2E/DX2 analytically  !
 ! D28   D(3,1,12,13)           80.3251         calculate D2E/DX2 analytically  !
 ! D29   D(3,1,12,40)          -38.8706         calculate D2E/DX2 analytically  !
 ! D30   D(4,1,12,13)           47.28           calculate D2E/DX2 analytically  !
 ! D31   D(4,1,12,40)          -71.9157         calculate D2E/DX2 analytically  !
 ! D32   D(5,1,12,13)         -164.1685         calculate D2E/DX2 analytically  !
 ! D33   D(5,1,12,40)           76.6358         calculate D2E/DX2 analytically  !
 ! D34   D(6,1,12,13)          162.2749         calculate D2E/DX2 analytically  !
 ! D35   D(6,1,12,40)           43.0793         calculate D2E/DX2 analytically  !
 ! D36   D(15,1,12,13)         -81.5247         calculate D2E/DX2 analytically  !
 ! D37   D(15,1,12,40)         159.2797         calculate D2E/DX2 analytically  !
 ! D38   D(2,1,15,14)          163.8192         calculate D2E/DX2 analytically  !
 ! D39   D(2,1,15,21)          -76.9886         calculate D2E/DX2 analytically  !
 ! D40   D(3,1,15,14)          -47.0988         calculate D2E/DX2 analytically  !
 ! D41   D(3,1,15,21)           72.0934         calculate D2E/DX2 analytically  !
 ! D42   D(4,1,15,14)          -80.3939         calculate D2E/DX2 analytically  !
 ! D43   D(4,1,15,21)           38.7983         calculate D2E/DX2 analytically  !
 ! D44   D(5,1,15,14)         -121.7176         calculate D2E/DX2 analytically  !
 ! D45   D(5,1,15,21)           -2.5254         calculate D2E/DX2 analytically  !
 ! D46   D(6,1,15,14)         -162.4362         calculate D2E/DX2 analytically  !
 ! D47   D(6,1,15,21)          -43.244          calculate D2E/DX2 analytically  !
 ! D48   D(12,1,15,14)          81.5323         calculate D2E/DX2 analytically  !
 ! D49   D(12,1,15,21)        -159.2755         calculate D2E/DX2 analytically  !
 ! D50   D(2,1,16,17)          -40.9057         calculate D2E/DX2 analytically  !
 ! D51   D(3,1,16,17)          -74.4808         calculate D2E/DX2 analytically  !
 ! D52   D(4,1,16,17)           74.2917         calculate D2E/DX2 analytically  !
 ! D53   D(5,1,16,17)           40.716          calculate D2E/DX2 analytically  !
 ! D54   D(6,1,16,17)           -0.0942         calculate D2E/DX2 analytically  !
 ! D55   D(6,2,3,4)              1.9754         calculate D2E/DX2 analytically  !
 ! D56   D(6,2,3,11)          -179.1426         calculate D2E/DX2 analytically  !
 ! D57   D(10,2,3,4)          -178.8179         calculate D2E/DX2 analytically  !
 ! D58   D(10,2,3,11)            0.0641         calculate D2E/DX2 analytically  !
 ! D59   D(3,2,6,5)             -3.1797         calculate D2E/DX2 analytically  !
 ! D60   D(3,2,6,9)           -178.81           calculate D2E/DX2 analytically  !
 ! D61   D(10,2,6,5)           177.6158         calculate D2E/DX2 analytically  !
 ! D62   D(10,2,6,9)             1.9855         calculate D2E/DX2 analytically  !
 ! D63   D(2,3,4,5)             -0.0031         calculate D2E/DX2 analytically  !
 ! D64   D(2,3,4,7)            178.884          calculate D2E/DX2 analytically  !
 ! D65   D(11,3,4,5)          -178.8774         calculate D2E/DX2 analytically  !
 ! D66   D(11,3,4,7)             0.0098         calculate D2E/DX2 analytically  !
 ! D67   D(3,4,5,6)             -1.9703         calculate D2E/DX2 analytically  !
 ! D68   D(3,4,5,8)            178.8279         calculate D2E/DX2 analytically  !
 ! D69   D(7,4,5,6)            179.1348         calculate D2E/DX2 analytically  !
 ! D70   D(7,4,5,8)             -0.067          calculate D2E/DX2 analytically  !
 ! D71   D(4,5,6,2)              3.1777         calculate D2E/DX2 analytically  !
 ! D72   D(4,5,6,9)            178.8081         calculate D2E/DX2 analytically  !
 ! D73   D(8,5,6,2)           -177.6227         calculate D2E/DX2 analytically  !
 ! D74   D(8,5,6,9)             -1.9923         calculate D2E/DX2 analytically  !
 ! D75   D(1,12,13,14)          62.1169         calculate D2E/DX2 analytically  !
 ! D76   D(1,12,13,20)        -117.3339         calculate D2E/DX2 analytically  !
 ! D77   D(16,12,13,14)         -2.6141         calculate D2E/DX2 analytically  !
 ! D78   D(16,12,13,20)        177.935          calculate D2E/DX2 analytically  !
 ! D79   D(40,12,13,14)        179.1528         calculate D2E/DX2 analytically  !
 ! D80   D(40,12,13,20)         -0.2981         calculate D2E/DX2 analytically  !
 ! D81   D(13,12,16,15)          4.1893         calculate D2E/DX2 analytically  !
 ! D82   D(13,12,16,17)       -179.246          calculate D2E/DX2 analytically  !
 ! D83   D(40,12,16,15)       -177.5917         calculate D2E/DX2 analytically  !
 ! D84   D(40,12,16,17)         -1.027          calculate D2E/DX2 analytically  !
 ! D85   D(12,13,14,15)         -0.0134         calculate D2E/DX2 analytically  !
 ! D86   D(12,13,14,19)       -179.4355         calculate D2E/DX2 analytically  !
 ! D87   D(20,13,14,15)        179.4326         calculate D2E/DX2 analytically  !
 ! D88   D(20,13,14,19)          0.0105         calculate D2E/DX2 analytically  !
 ! D89   D(13,14,15,1)         -62.0763         calculate D2E/DX2 analytically  !
 ! D90   D(13,14,15,16)          2.636          calculate D2E/DX2 analytically  !
 ! D91   D(13,14,15,21)       -179.1414         calculate D2E/DX2 analytically  !
 ! D92   D(19,14,15,1)         117.3509         calculate D2E/DX2 analytically  !
 ! D93   D(19,14,15,16)       -177.9368         calculate D2E/DX2 analytically  !
 ! D94   D(19,14,15,21)          0.2858         calculate D2E/DX2 analytically  !
 ! D95   D(14,15,16,12)         -4.1978         calculate D2E/DX2 analytically  !
 ! D96   D(14,15,16,17)        179.2373         calculate D2E/DX2 analytically  !
 ! D97   D(21,15,16,12)        177.5938         calculate D2E/DX2 analytically  !
 ! D98   D(21,15,16,17)          1.0289         calculate D2E/DX2 analytically  !
 ! D99   D(1,16,17,18)         -90.9588         calculate D2E/DX2 analytically  !
 ! D100  D(1,16,17,33)          90.9793         calculate D2E/DX2 analytically  !
 ! D101  D(12,16,17,18)       -178.8986         calculate D2E/DX2 analytically  !
 ! D102  D(12,16,17,33)          3.0395         calculate D2E/DX2 analytically  !
 ! D103  D(15,16,17,18)         -2.9935         calculate D2E/DX2 analytically  !
 ! D104  D(15,16,17,33)        178.9446         calculate D2E/DX2 analytically  !
 ! D105  D(16,17,18,22)       -122.4001         calculate D2E/DX2 analytically  !
 ! D106  D(16,17,18,35)        178.0638         calculate D2E/DX2 analytically  !
 ! D107  D(16,17,18,36)         -2.5519         calculate D2E/DX2 analytically  !
 ! D108  D(33,17,18,22)         55.9854         calculate D2E/DX2 analytically  !
 ! D109  D(33,17,18,35)         -3.5507         calculate D2E/DX2 analytically  !
 ! D110  D(33,17,18,36)        175.8336         calculate D2E/DX2 analytically  !
 ! D111  D(16,17,33,22)        122.4028         calculate D2E/DX2 analytically  !
 ! D112  D(16,17,33,34)       -178.0642         calculate D2E/DX2 analytically  !
 ! D113  D(16,17,33,39)          2.5389         calculate D2E/DX2 analytically  !
 ! D114  D(18,17,33,22)        -55.9829         calculate D2E/DX2 analytically  !
 ! D115  D(18,17,33,34)          3.5501         calculate D2E/DX2 analytically  !
 ! D116  D(18,17,33,39)       -175.8467         calculate D2E/DX2 analytically  !
 ! D117  D(17,18,22,23)         45.7341         calculate D2E/DX2 analytically  !
 ! D118  D(17,18,22,24)       -164.1514         calculate D2E/DX2 analytically  !
 ! D119  D(17,18,22,25)        163.0359         calculate D2E/DX2 analytically  !
 ! D120  D(17,18,22,26)        121.0938         calculate D2E/DX2 analytically  !
 ! D121  D(17,18,22,27)         79.0334         calculate D2E/DX2 analytically  !
 ! D122  D(17,18,22,33)        -37.0027         calculate D2E/DX2 analytically  !
 ! D123  D(17,18,22,34)        -81.0617         calculate D2E/DX2 analytically  !
 ! D124  D(36,18,22,23)        -75.9583         calculate D2E/DX2 analytically  !
 ! D125  D(36,18,22,24)         74.1562         calculate D2E/DX2 analytically  !
 ! D126  D(36,18,22,25)         41.3435         calculate D2E/DX2 analytically  !
 ! D127  D(36,18,22,26)         -0.5986         calculate D2E/DX2 analytically  !
 ! D128  D(36,18,22,27)        -42.659          calculate D2E/DX2 analytically  !
 ! D129  D(36,18,22,33)       -158.6951         calculate D2E/DX2 analytically  !
 ! D130  D(36,18,22,34)        157.2459         calculate D2E/DX2 analytically  !
 ! D131  D(17,18,35,34)          2.2392         calculate D2E/DX2 analytically  !
 ! D132  D(17,18,35,38)        179.2081         calculate D2E/DX2 analytically  !
 ! D133  D(36,18,35,34)       -177.1489         calculate D2E/DX2 analytically  !
 ! D134  D(36,18,35,38)         -0.18           calculate D2E/DX2 analytically  !
 ! D135  D(18,22,23,29)        -75.1993         calculate D2E/DX2 analytically  !
 ! D136  D(25,22,23,29)        157.8627         calculate D2E/DX2 analytically  !
 ! D137  D(26,22,23,29)       -158.1468         calculate D2E/DX2 analytically  !
 ! D138  D(33,22,23,29)         -0.072          calculate D2E/DX2 analytically  !
 ! D139  D(34,22,23,29)         42.1079         calculate D2E/DX2 analytically  !
 ! D140  D(35,22,23,29)         75.7836         calculate D2E/DX2 analytically  !
 ! D141  D(18,22,24,30)         76.3016         calculate D2E/DX2 analytically  !
 ! D142  D(26,22,24,30)        158.2268         calculate D2E/DX2 analytically  !
 ! D143  D(27,22,24,30)       -157.8595         calculate D2E/DX2 analytically  !
 ! D144  D(33,22,24,30)        -41.8625         calculate D2E/DX2 analytically  !
 ! D145  D(34,22,24,30)          0.3509         calculate D2E/DX2 analytically  !
 ! D146  D(35,22,24,30)         42.7931         calculate D2E/DX2 analytically  !
 ! D147  D(18,22,25,31)         42.4701         calculate D2E/DX2 analytically  !
 ! D148  D(23,22,25,31)       -158.2276         calculate D2E/DX2 analytically  !
 ! D149  D(27,22,25,31)        157.8651         calculate D2E/DX2 analytically  !
 ! D150  D(33,22,25,31)        -75.7633         calculate D2E/DX2 analytically  !
 ! D151  D(34,22,25,31)        -42.1751         calculate D2E/DX2 analytically  !
 ! D152  D(35,22,25,31)          0.3688         calculate D2E/DX2 analytically  !
 ! D153  D(18,22,26,32)          0.7627         calculate D2E/DX2 analytically  !
 ! D154  D(23,22,26,32)        158.1406         calculate D2E/DX2 analytically  !
 ! D155  D(24,22,26,32)       -157.8677         calculate D2E/DX2 analytically  !
 ! D156  D(33,22,26,32)         75.5964         calculate D2E/DX2 analytically  !
 ! D157  D(34,22,26,32)        -75.2569         calculate D2E/DX2 analytically  !
 ! D158  D(35,22,26,32)        -41.5188         calculate D2E/DX2 analytically  !
 ! D159  D(18,22,27,28)        -41.5732         calculate D2E/DX2 analytically  !
 ! D160  D(24,22,27,28)        158.126          calculate D2E/DX2 analytically  !
 ! D161  D(25,22,27,28)       -158.1161         calculate D2E/DX2 analytically  !
 ! D162  D(33,22,27,28)         42.1536         calculate D2E/DX2 analytically  !
 ! D163  D(34,22,27,28)         75.7658         calculate D2E/DX2 analytically  !
 ! D164  D(35,22,27,28)        -75.3006         calculate D2E/DX2 analytically  !
 ! D165  D(18,22,33,17)         37.0034         calculate D2E/DX2 analytically  !
 ! D166  D(18,22,33,39)        158.6944         calculate D2E/DX2 analytically  !
 ! D167  D(23,22,33,17)       -120.3826         calculate D2E/DX2 analytically  !
 ! D168  D(23,22,33,39)          1.3084         calculate D2E/DX2 analytically  !
 ! D169  D(24,22,33,17)       -162.4506         calculate D2E/DX2 analytically  !
 ! D170  D(24,22,33,39)        -40.7596         calculate D2E/DX2 analytically  !
 ! D171  D(25,22,33,17)        164.5667         calculate D2E/DX2 analytically  !
 ! D172  D(25,22,33,39)        -73.7423         calculate D2E/DX2 analytically  !
 ! D173  D(26,22,33,17)        -45.1913         calculate D2E/DX2 analytically  !
 ! D174  D(26,22,33,39)         76.4997         calculate D2E/DX2 analytically  !
 ! D175  D(27,22,33,17)        -78.4275         calculate D2E/DX2 analytically  !
 ! D176  D(27,22,33,39)         43.2635         calculate D2E/DX2 analytically  !
 ! D177  D(35,22,33,17)         81.0645         calculate D2E/DX2 analytically  !
 ! D178  D(35,22,33,39)       -157.2445         calculate D2E/DX2 analytically  !
 ! D179  D(18,22,34,37)       -158.4135         calculate D2E/DX2 analytically  !
 ! D180  D(23,22,34,37)         42.2296         calculate D2E/DX2 analytically  !
 ! D181  D(24,22,34,37)          0.1495         calculate D2E/DX2 analytically  !
 ! D182  D(25,22,34,37)        -41.7103         calculate D2E/DX2 analytically  !
 ! D183  D(26,22,34,37)        -75.0213         calculate D2E/DX2 analytically  !
 ! D184  D(27,22,34,37)         75.183          calculate D2E/DX2 analytically  !
 ! D185  D(23,22,35,38)         75.4244         calculate D2E/DX2 analytically  !
 ! D186  D(24,22,35,38)         42.2776         calculate D2E/DX2 analytically  !
 ! D187  D(25,22,35,38)          0.5366         calculate D2E/DX2 analytically  !
 ! D188  D(26,22,35,38)        -41.649          calculate D2E/DX2 analytically  !
 ! D189  D(27,22,35,38)        -74.7083         calculate D2E/DX2 analytically  !
 ! D190  D(33,22,35,38)        158.416          calculate D2E/DX2 analytically  !
 ! D191  D(27,23,24,25)          0.5317         calculate D2E/DX2 analytically  !
 ! D192  D(27,23,24,30)        177.4495         calculate D2E/DX2 analytically  !
 ! D193  D(29,23,24,25)       -177.155          calculate D2E/DX2 analytically  !
 ! D194  D(29,23,24,30)         -0.2373         calculate D2E/DX2 analytically  !
 ! D195  D(24,23,27,26)         -0.8796         calculate D2E/DX2 analytically  !
 ! D196  D(24,23,27,28)       -177.107          calculate D2E/DX2 analytically  !
 ! D197  D(29,23,27,26)        176.8024         calculate D2E/DX2 analytically  !
 ! D198  D(29,23,27,28)          0.575          calculate D2E/DX2 analytically  !
 ! D199  D(23,24,25,26)          0.0209         calculate D2E/DX2 analytically  !
 ! D200  D(23,24,25,31)        176.8944         calculate D2E/DX2 analytically  !
 ! D201  D(30,24,25,26)       -176.8915         calculate D2E/DX2 analytically  !
 ! D202  D(30,24,25,31)         -0.0179         calculate D2E/DX2 analytically  !
 ! D203  D(24,25,26,27)         -0.5655         calculate D2E/DX2 analytically  !
 ! D204  D(24,25,26,32)        177.1299         calculate D2E/DX2 analytically  !
 ! D205  D(31,25,26,27)       -177.4446         calculate D2E/DX2 analytically  !
 ! D206  D(31,25,26,32)          0.2508         calculate D2E/DX2 analytically  !
 ! D207  D(25,26,27,23)          0.8926         calculate D2E/DX2 analytically  !
 ! D208  D(25,26,27,28)        177.1202         calculate D2E/DX2 analytically  !
 ! D209  D(32,26,27,23)       -176.7983         calculate D2E/DX2 analytically  !
 ! D210  D(32,26,27,28)         -0.5706         calculate D2E/DX2 analytically  !
 ! D211  D(17,33,34,35)         -2.2378         calculate D2E/DX2 analytically  !
 ! D212  D(17,33,34,37)       -179.2096         calculate D2E/DX2 analytically  !
 ! D213  D(39,33,34,35)        177.1628         calculate D2E/DX2 analytically  !
 ! D214  D(39,33,34,37)          0.1909         calculate D2E/DX2 analytically  !
 ! D215  D(33,34,35,18)         -0.0009         calculate D2E/DX2 analytically  !
 ! D216  D(33,34,35,38)       -176.9565         calculate D2E/DX2 analytically  !
 ! D217  D(37,34,35,18)        176.9578         calculate D2E/DX2 analytically  !
 ! D218  D(37,34,35,38)          0.0022         calculate D2E/DX2 analytically  !
 --------------------------------------------------------------------------------
 Trust Radius=3.00D-01 FncErr=1.00D-07 GrdErr=1.00D-07 EigMax=2.50D+02 EigMin=1.00D-04
 Number of steps in this run=      2 maximum allowed number of steps=      2.
 GradGradGradGradGradGradGradGradGradGradGradGradGradGradGradGradGradGrad

                          Input orientation:                          
 ---------------------------------------------------------------------
 Center     Atomic      Atomic             Coordinates (Angstroms)
 Number     Number       Type             X           Y           Z
 ---------------------------------------------------------------------
      1         26           0        0.230384   -2.705784    0.001695
      2          6           0       -1.270113   -3.752271    1.145441
      3          6           0       -0.273493   -4.676218    0.710787
      4          6           0       -0.274027   -4.676173   -0.707348
      5          6           0       -1.271022   -3.752255   -1.141225
      6          6           0       -1.916048   -3.217092    0.002354
      7          1           0        0.375710   -5.255522   -1.349781
      8          1           0       -1.503537   -3.512545   -2.170793
      9          1           0       -2.704875   -2.476636    0.002651
     10          1           0       -1.501788   -3.512455    2.175171
     11          1           0        0.376841   -5.255511    1.352665
     12          6           0        1.144296   -1.093636    1.148424
     13          6           0        2.119266   -2.028538    0.715723
     14          6           0        2.121460   -2.028540   -0.707991
     15          6           0        1.147646   -1.093903   -1.143643
     16          6           0        0.576253   -0.461392    0.001487
     17          6           0       -0.439983    0.562852   -0.000170
     18          6           0       -1.031827    1.187847   -1.149580
     19          1           0        2.744368   -2.637191   -1.349402
     20          1           0        2.740311   -2.637077    1.359045
     21          1           0        0.905276   -0.878247   -2.175726
     22         27           0       -0.206424    2.659540   -0.000803
     23          6           0        1.187744    3.613111    1.146646
     24          6           0        0.189475    4.538388    0.719204
     25          6           0        0.180639    4.547180   -0.702845
     26          6           0        1.173092    3.626993   -1.153930
     27          6           0        1.804034    3.059599   -0.010910
     28          1           0        2.568344    2.295377   -0.020402
     29          1           0        1.408310    3.348969    2.171336
     30          1           0       -0.478482    5.092944    1.363077
     31          1           0       -0.495387    5.109385   -1.331465
     32          1           0        1.380618    3.375119   -2.184422
     33          6           0       -1.034515    1.188747    1.147366
     34          6           0       -2.023665    2.111070    0.709553
     35          6           0       -2.022014    2.110507   -0.714807
     36          1           0       -0.764012    0.998920   -2.179493
     37          1           0       -2.629997    2.739080    1.346887
     38          1           0       -2.626828    2.738026   -1.354075
     39          1           0       -0.769247    1.000480    2.178058
     40          1           0        0.898882   -0.877758    2.179742
 ---------------------------------------------------------------------
                    Distance matrix (angstroms):
                    1          2          3          4          5
     1  Fe   0.000000
     2  C    2.157494   0.000000
     3  C    2.153907   1.426834   0.000000
     4  C    2.153974   2.297522   1.418135   0.000000
     5  C    2.157681   2.286666   2.297547   1.426840   0.000000
     6  C    2.206492   1.417849   2.308444   2.308425   1.417826
     7  H    2.889424   3.345838   2.236738   1.081908   2.239427
     8  H    2.894314   3.333071   3.342252   2.237721   1.082374
     9  H    2.944190   2.234223   3.354286   3.354263   2.234187
    10  H    2.893983   1.082372   2.237739   3.342238   3.333053
    11  H    2.889234   2.239449   1.081906   2.236720   3.345851
    12  C    2.179276   3.591340   3.877699   4.276693   4.259637
    13  C    2.129877   3.826723   3.568688   3.842259   4.232436
    14  C    2.130371   4.231929   3.841735   3.570479   3.829859
    15  C    2.179755   4.260562   4.276860   3.878681   3.593995
    16  C    2.270886   3.943043   4.357745   4.357729   3.943095
    17  C    3.336672   4.541127   5.289711   5.289143   4.540131
    18  C    4.251938   5.452400   6.198653   5.929296   4.945896
    19  H    2.854870   4.856306   4.184435   3.698701   4.172537
    20  H    2.854269   4.168068   3.696126   4.184988   4.856518
    21  H    2.921735   4.901274   4.913862   4.239237   3.750518
    22  Co   5.383077   6.599745   7.370496   7.369970   6.598867
    23  C    6.492756   7.764658   8.428414   8.618949   8.094967
    24  C    7.279734   8.428944   9.226233   9.335846   8.621427
    25  C    7.287272   8.625644   9.342144   9.234553   8.436831
    26  C    6.506015   8.106164   8.632097   8.440151   7.773490
    27  C    5.976302   7.562348   8.042378   8.040245   7.558766
    28  H    5.520702   7.257203   7.563981   7.559992   7.250574
    29  H    6.538722   7.658592   8.328583   8.690224   8.281260
    30  H    7.948334   8.883236   9.793060   9.988198   9.226982
    31  H    7.961214   9.233862   9.998903   9.807939   8.897554
    32  H    6.563500   8.301449   8.714491   8.351222   7.675866
    33  C    4.252047   4.946632   5.930225   6.198031   5.450420
    34  C    5.365061   5.927614   7.009307   7.150909   6.194387
    35  C    5.365011   6.196616   7.151873   7.008177   5.926028
    36  H    4.412623   5.821095   6.387607   5.883365   4.889655
    37  H    6.295862   6.635323   7.806689   8.047140   7.083428
    38  H    6.295780   7.086057   8.048159   7.805400   6.633797
    39  H    4.412733   4.889357   5.884179   6.387112   5.818755
    40  H    2.921037   3.746618   4.237994   4.913142   4.898984
                    6          7          8          9         10
     6  C    0.000000
     7  H    3.351957   0.000000
     8  H    2.231597   2.691393   0.000000
     9  H    1.081907   4.363632   2.690759   0.000000
    10  H    2.231588   4.357588   4.345965   2.690758   0.000000
    11  H    3.351989   2.702447   4.357581   4.363674   2.691469
    12  C    3.897210   4.914575   4.886650   4.247541   3.729163
    13  C    4.266769   4.209480   4.864047   4.897102   4.176606
    14  C    4.268339   3.724641   4.181228   4.898909   4.862361
    15  C    3.899675   4.237623   3.732779   4.250631   4.887067
    16  C    3.715568   4.984960   4.284141   3.850586   4.283940
    17  C    4.057925   6.028290   4.738314   3.790546   4.740007
    18  C    4.638133   6.598351   4.833122   4.189888   5.776475
    19  H    4.887024   3.530750   4.414252   5.616768   5.587356
    20  H    4.884538   4.448071   5.588958   5.613876   4.407693
    21  H    4.263109   4.485885   3.569584   4.509253   5.627016
    22  Co   6.120264   8.050269   6.669782   5.711618   6.671308
    23  C    7.589111   9.249010   8.308030   7.317529   7.685384
    24  C    8.068120  10.011795   8.719856   7.622419   8.354416
    25  C    8.073247   9.825962   8.363640   7.626133   8.721883
    26  C    7.597452   8.920383   7.692292   7.323291   8.319231
    27  C    7.296303   8.542478   7.667998   7.140052   7.674588
    28  H    7.106167   7.974394   7.411906   7.111925   7.424111
    29  H    7.672614   9.354240   8.626315   7.453802   7.453041
    30  H    8.542533  10.732194   9.359135   8.006630   8.703995
    31  H    8.551466  10.401463   8.721153   8.013078   9.361915
    32  H    7.688124   8.728942   7.467159   7.464422   8.645982
    33  C    4.636763   7.053586   5.773414   4.187542   4.834876
    34  C    5.375967   8.016516   6.339714   4.691567   5.834760
    35  C    5.376697   7.772429   5.831589   4.692860   6.343525
    36  H    4.884916   6.411352   4.571684   4.539625   6.313471
    37  H    6.147640   8.956559   7.261254   5.386676   6.406294
    38  H    6.148865   8.538856   6.403003   5.388831   7.265659
    39  H    4.882290   7.272835   6.310236   4.535348   4.572002
    40  H    4.258795   5.647660   5.625022   4.503688   3.564389
                   11         12         13         14         15
    11  H    0.000000
    12  C    4.236969   0.000000
    13  C    3.722244   1.418393   0.000000
    14  C    4.207534   2.296774   1.423715   0.000000
    15  C    4.913723   2.292070   2.296700   1.418328   0.000000
    16  C    4.984880   1.427541   2.312352   2.312353   1.427544
    17  C    6.029155   2.563818   3.711814   3.711780   2.563773
    18  C    7.054249   3.901474   4.873795   4.525855   3.155395
    19  H    4.445442   3.343940   2.241864   1.081610   2.230157
    20  H    3.527354   2.230210   1.081610   2.241859   3.343863
    21  H    5.647055   3.339686   3.340273   2.226326   1.081872
    22  Co   8.051094   4.151084   5.282075   5.281785   4.150653
    23  C    8.907999   4.706947   5.734250   6.011632   5.234788
    24  C    9.816151   5.728491   6.844605   6.992424   6.009242
    25  C   10.017802   6.014535   7.000762   6.856157   5.740315
    26  C    9.263687   5.252238   6.031242   5.751810   4.720975
    27  C    8.546185   4.362187   5.149418   5.145468   4.354940
    28  H    7.981472   3.857393   4.409057   4.400993   3.842820
    29  H    8.704667   4.566486   5.616213   6.141393   5.549427
    30  H   10.383747   6.399473   7.608079   7.859042   6.870590
    31  H   10.742272   6.878654   7.872568   7.628013   6.419938
    32  H    9.381169   5.579739   6.177051   5.650507   4.594524
    33  C    6.600191   3.155391   4.525878   4.873752   3.901415
    34  C    7.774479   4.527552   5.856643   6.027259   4.874771
    35  C    8.017928   4.874801   6.027297   5.856632   4.527570
    36  H    7.272936   4.369836   5.085379   4.433597   3.017835
    37  H    8.541346   5.382786   6.758998   7.037689   5.930015
    38  H    8.957963   5.930052   7.037727   6.758980   5.382807
    39  H    6.413440   3.017799   4.433608   5.085314   4.369738
    40  H    4.485678   1.081872   2.226428   3.340358   3.339683
                   16         17         18         19         20
    16  C    0.000000
    17  C    1.442849   0.000000
    18  C    2.575046   1.435981   0.000000
    19  H    3.355552   4.711772   5.378708   0.000000
    20  H    3.355551   4.711824   5.928935   2.708450   0.000000
    21  H    2.241044   2.935904   3.012322   2.675623   4.353786
    22  Co   3.217577   2.109656   2.041289   6.211381   6.211811
    23  C    4.276316   3.642630   4.010120   6.907938   6.443635
    24  C    5.065818   4.088838   4.026172   7.892753   7.642216
    25  C    5.073301   4.093139   3.599273   7.655451   7.900434
    26  C    4.290232   3.649949   3.288027   6.461201   6.928910
    27  C    3.728938   3.357003   3.583592   5.926990   5.933424
    28  H    3.401276   3.471611   3.932290   5.111502   5.124602
    29  H    4.463117   3.986737   4.653300   7.072112   6.186016
    30  H    5.815242   4.730925   4.676475   8.803368   8.373403
    31  H    5.827411   4.737761   3.962236   8.396772   8.815683
    32  H    4.488209   3.999299   3.416863   6.221330   7.109953
    33  C    2.574989   1.435984   2.296948   5.928880   5.378759
    34  C    3.725384   2.325668   2.300534   7.037004   6.757382
    35  C    3.725417   2.325675   1.421549   6.757348   7.037057
    36  H    2.947116   2.246019   1.080805   5.120458   6.166200
    37  H    4.725797   3.368485   3.345567   8.065858   7.598910
    38  H    4.725838   3.368491   2.233585   7.598864   8.065912
    39  H    2.947015   2.246020   3.343236   6.166126   5.120508
    40  H    2.241037   2.935972   4.367922   4.353881   2.675745
                   21         22         23         24         25
    21  H    0.000000
    22  Co   4.299082   0.000000
    23  C    5.593768   2.041970   0.000000
    24  C    6.183278   2.050662   1.426670   0.000000
    25  C    5.668309   2.050820   2.303772   1.422104   0.000000
    26  C    4.627416   2.041747   2.300665   2.303644   1.426598
    27  C    4.582666   2.049900   1.423420   2.307961   2.308046
    28  H    4.181280   2.798631   2.237070   3.352184   3.352235
    29  H    6.084353   2.793003   1.080930   2.238071   3.347208
    30  H    7.077643   2.802791   2.238986   1.080866   2.236143
    31  H    6.206961   2.802838   3.348553   2.236139   1.080856
    32  H    4.279854   2.792660   3.345125   3.347098   2.238022
    33  C    4.367859   2.041387   3.288765   3.591875   4.022307
    34  C    5.083261   2.026769   3.572160   3.284807   3.576095
    35  C    4.431248   2.026723   4.003170   3.583528   3.284691
    36  H    2.512030   2.795578   4.659029   4.673266   3.957651
    37  H    6.163766   2.774221   3.921628   3.403074   3.920498
    38  H    5.121357   2.774142   4.644389   3.933364   3.402795
    39  H    5.028824   2.795833   3.423370   3.945148   4.667008
    40  H    4.355472   4.299878   4.617209   5.654296   6.185073
                   26         27         28         29         30
    26  C    0.000000
    27  C    1.423558   0.000000
    28  H    2.237145   1.080878   0.000000
    29  H    3.345149   2.236634   2.694338   0.000000
    30  H    3.348438   3.351449   4.361599   2.693457   0.000000
    31  H    2.238934   3.351540   4.361649   4.358066   2.694646
    32  H    1.080935   2.236736   2.694350   4.355925   4.357973
    33  C    4.014292   3.591525   3.945746   3.417963   3.949489
    34  C    3.998731   4.008747   4.653317   3.930351   3.421441
    35  C    3.563882   4.004358   4.646263   4.650885   3.949053
    36  H    3.422122   3.942589   4.176970   5.401058   5.421472
    37  H    4.637452   4.648330   5.393432   4.166485   3.189036
    38  H    3.907648   4.641125   5.381862   5.392969   4.188550
    39  H    4.666197   3.956428   4.201131   3.202686   4.182941
    40  H    5.610823   4.595763   4.206723   4.257324   6.181695
                   31         32         33         34         35
    31  H    0.000000
    32  H    2.693438   0.000000
    33  C    4.669761   4.659819   0.000000
    34  C    3.935897   4.643496   1.421541   0.000000
    35  C    3.421129   3.916238   2.300540   1.424360   0.000000
    36  H    4.205619   3.200904   3.343232   3.342183   2.227891
    37  H    4.165150   5.381424   2.233586   1.080847   2.239493
    38  H    3.188557   4.141858   3.345584   2.239518   1.080853
    39  H    5.410624   5.412214   1.080804   2.227887   3.342193
    40  H    7.079437   6.112688   3.012352   4.431233   5.083284
                   36         37         38         39         40
    36  H    0.000000
    37  H    4.352633   0.000000
    38  H    2.678784   2.700964   0.000000
    39  H    4.357554   2.678799   4.352659   0.000000
    40  H    5.028923   5.121343   6.163796   2.512058   0.000000
 Symmetry turned off by external request.
 Stoichiometry    C20H18CoFe(1+)
 Framework group  C1[X(C20H18CoFe)]
 Deg. of freedom   114
 Full point group                 C1      NOp   1
 Rotational constants (GHZ):           0.7073149           0.1469495           0.1366586
 Standard basis: 6-311+G(d) (5D, 7F)
   610 basis functions,   998 primitive gaussians,   644 cartesian basis functions
    95 alpha electrons       95 beta electrons
       nuclear repulsion energy      2684.4062281780 Hartrees.
 NAtoms=   40 NActive=   40 NUniq=   40 SFac= 1.00D+00 NAtFMM=   60 NAOKFM=F Big=F
 Integral buffers will be    131072 words long.
 Regular integral format.
 Two-electron integral symmetry is turned off.
 Force inversion solution in PCM.
 ------------------------------------------------------------------------------
 Polarizable Continuum Model (PCM)
 =================================
 Model                : PCM.
 Atomic radii         : UFF (Universal Force Field).
 Polarization charges : Total charges.
 Charge compensation  : None.
 Solution method      : Matrix inversion.
 Cavity type          : Scaled VdW (van der Waals Surface) (Alpha=1.100).
 Cavity algorithm     : GePol (No added spheres)
                        Default sphere list used, NSphG=   40.
                        Lebedev-Laikov grids with approx.  5.0 points / Ang**2.
                        Smoothing algorithm: York/Karplus (Gamma=1.0000).
                        Polarization charges: spherical gaussians, with
                                              point-specific exponents (IZeta= 3).
                        Self-potential: point-specific (ISelfS= 7).
                        Self-field    : sphere-specific E.n sum rule (ISelfD= 2).
 1st derivatives      : Analytical E(r).r(x)/FMM algorithm (CHGder, D1EAlg=3).
                        Cavity 1st derivative terms included.
 2nd derivatives      : Analytical E(r).r(xy)/FMM algorithm (CHGder, D2EAlg=3).
                        Cavity 2nd derivative terms included.
 Solvent              : Acetonitrile, Eps=  35.688000 Eps(inf)=   1.806874
 ------------------------------------------------------------------------------
 One-electron integrals computed using PRISM.
 NBasis=   610 RedAO= T EigKep=  1.56D-06  NBF=   610
 NBsUse=   608 1.00D-06 EigRej=  4.37D-07 NBFU=   608
 Initial guess from the checkpoint file:  "FeCp2CoCp2_C1_plus1_S0_B3PW91_6311plusGd_MeCN_TD_5050_root12_freq.chk"
 B after Tr=     0.000000    0.000000    0.000000
         Rot=    1.000000    0.000000    0.000000    0.000000 Ang=   0.00 deg.
 Requested convergence on RMS density matrix=1.00D-08 within 128 cycles.
 Requested convergence on MAX density matrix=1.00D-06.
 Requested convergence on             energy=1.00D-06.
 No special actions if energy rises.
 Inv3:  Mode=1 IEnd=    25701987.
 Iteration    1 A*A^-1 deviation from unit magnitude is 9.55D-15 for   1095.
 Iteration    1 A*A^-1 deviation from orthogonality  is 2.98D-15 for   2459    517.
 Iteration    1 A^-1*A deviation from unit magnitude is 9.55D-15 for   1095.
 Iteration    1 A^-1*A deviation from orthogonality  is 3.28D-15 for   2813    885.
 Error on total polarization charges =  0.01341
 SCF Done:  E(RB3PW91) =  -3419.10355136     A.U. after    1 cycles
            NFock=  1  Conv=0.75D-08     -V/T= 2.0018
 DoSCS=F DFT=T ScalE2(SS,OS)=  1.000000  1.000000
 ExpMin= 1.26D-02 ExpMax= 2.71D+05 ExpMxC= 9.06D+03 IAcc=3 IRadAn=         5 AccDes= 0.00D+00
 HarFok:  IExCor=  205 AccDes= 0.00D+00 IRadAn=         5 IDoV=-2 UseB2=F ITyADJ=14
 ICtDFT= 12500011 ScaDFX=  1.000000  1.000000  1.000000  1.000000
 GSVD:  LWork=       -1748 too small for GESVD, short by        7790 words or        7790 for optimal perf.
 Range of M.O.s used for correlation:    39   608
 NBasis=   610 NAE=    95 NBE=    95 NFC=    38 NFV=     0
 NROrb=    570 NOA=    57 NOB=    57 NVA=   513 NVB=   513

 **** Warning!!: The largest alpha MO coefficient is  0.14051858D+03

 NEqPCM:  Using equilibrium solvation (IEInf=0, Eps=  35.6880, EpsInf=   1.8069)
 Generating guess from checkpoint file densities.
 Convergence on wavefunction:    0.000001000000000
 Iteration     1 Dimension   600 NMult     0 NNew    600
 New state      6 was old state     12
 New state     12 was old state      6
 Iteration     2 Dimension  1200 NMult   600 NNew    600
 Iteration     3 Dimension  1536 NMult  1200 NNew    336
 Iteration     4 Dimension  1818 NMult  1536 NNew    282
 Iteration     5 Dimension  1878 NMult  1818 NNew     60
 ***********************************************************************
 Excited states from <AA,BB:AA,BB> singles matrix:
 ***********************************************************************
 
 Ground to excited state transition densities written to RWF  633
 Ground to excited state transition electric dipole moments (Au):
       state          X           Y           Z        Dip. S.      Osc.
         1         0.0000     -0.0000     -0.0000      0.0000     -0.0000
         2        -0.0000      0.0000     -0.0000      0.0000     -0.0000
         3        -0.0000     -0.0000     -0.0000      0.0000      0.0000
         4         0.0000      0.0000     -0.0000      0.0000      0.0000
         5        -0.0000      0.0000     -0.0000      0.0000      0.0000
         6         0.0000      0.0000      0.0000      0.0000      0.0000
         7         0.0002      0.0036      0.0541      0.0029      0.0001
         8         0.0000     -0.0000      0.0000      0.0000      0.0000
         9        -0.0172     -0.1744      0.0000      0.0307      0.0014
        10        -0.0007     -0.0019     -0.0366      0.0013      0.0001
        11         0.0000      0.0000      0.0000      0.0000      0.0000
        12        -0.0414     -0.4978      0.0005      0.2495      0.0080
        13         0.0000      0.0000      0.0000      0.0000      0.0000
        14         0.0000     -0.0000     -0.0000      0.0000      0.0000
        15        -0.0000     -0.0000     -0.0000      0.0000      0.0000
        16        -0.0951     -0.8356      0.0005      0.7073      0.0403
        17        -0.0000     -0.0000      0.0000      0.0000      0.0000
        18        -0.0001      0.0005     -0.0453      0.0020      0.0001
        19         0.0000      0.0000     -0.0000      0.0000      0.0000
        20        -0.0002      0.0032      0.0781      0.0061      0.0004
        21         0.0000      0.0000      0.0000      0.0000      0.0000
        22        -0.0110     -0.1575      0.0001      0.0249      0.0016
        23         0.0582      0.8023     -0.0003      0.6470      0.0416
        24         0.0004      0.0003      0.0067      0.0000      0.0000
        25        -0.0107     -0.0549     -0.0000      0.0031      0.0002
        26         0.0000     -0.0000      0.0000      0.0000      0.0000
        27        -0.0000     -0.0000     -0.0000      0.0000      0.0000
        28         0.0000     -0.0000     -0.0000      0.0000      0.0000
        29         0.0001      0.0015      0.0217      0.0005      0.0000
        30        -0.0310     -0.5093      0.0003      0.2604      0.0192
        31         0.0002     -0.0006      0.0171      0.0003      0.0000
        32        -0.0000     -0.0000      0.0000      0.0000      0.0000
        33        -0.0000     -0.0000      0.0000      0.0000      0.0000
        34        -0.0000     -0.0000     -0.0000      0.0000      0.0000
        35        -0.0009     -0.0111     -0.0593      0.0036      0.0003
        36         0.1247      1.1818     -0.0013      1.4123      0.1184
        37        -0.2988     -1.9333      0.0003      3.8268      0.3232
        38        -0.0000     -0.0000     -0.0000      0.0000      0.0000
        39         0.0000     -0.0000     -0.0000      0.0000      0.0000
        40         0.0004      0.0027     -0.0126      0.0002      0.0000
        41         0.0000      0.0000     -0.0000      0.0000      0.0000
        42        -0.0007     -0.0027      0.1158      0.0134      0.0012
        43        -0.0480     -0.3064     -0.0001      0.0962      0.0090
        44        -0.0002     -0.0009      0.0054      0.0000      0.0000
        45        -0.0000     -0.0000     -0.0000      0.0000      0.0000
        46         0.0000      0.0000      0.0000      0.0000      0.0000
        47        -0.0000     -0.0000     -0.0000      0.0000      0.0000
        48        -0.0000     -0.0000      0.0000      0.0000      0.0000
        49         0.0000      0.0000      0.0000      0.0000      0.0000
        50         0.0910      0.3998     -0.0002      0.1681      0.0165
        51        -0.0000     -0.0000      0.0000      0.0000      0.0000
        52        -0.1011      0.1325     -0.0000      0.0278      0.0028
        53        -0.0000      0.0000     -0.0000      0.0000      0.0000
        54         0.0000     -0.0000      0.0000      0.0000      0.0000
        55         0.0000      0.0000      0.0758      0.0057      0.0006
        56        -0.0000      0.0000     -0.0000      0.0000      0.0000
        57        -0.0001     -0.0000      0.1232      0.0152      0.0016
        58        -0.0000     -0.0000      0.0000      0.0000      0.0000
        59        -0.0000      0.0000      0.0000      0.0000      0.0000
        60         0.0004      0.0172     -0.1903      0.0365      0.0039
        61         0.0064      0.6221      0.0056      0.3871      0.0415
        62        -0.0000     -0.0000     -0.0000      0.0000      0.0000
        63         0.0001     -0.0017     -0.0310      0.0010      0.0001
        64        -0.0000     -0.0000      0.0000      0.0000      0.0000
        65        -0.0000     -0.0000      0.0000      0.0000      0.0000
        66         0.0000      0.0000      0.0000      0.0000      0.0000
        67         0.5137      1.7861     -0.0006      3.4542      0.3836
        68        -0.0000      0.0000      0.0000      0.0000      0.0000
        69         0.0016      0.0069      0.0548      0.0031      0.0003
        70         0.0656      0.2579     -0.0005      0.0708      0.0080
        71        -0.0000     -0.0000      0.0000      0.0000      0.0000
        72         0.0057      0.0166     -0.0269      0.0010      0.0001
        73         0.0000      0.0000      0.0000      0.0000      0.0000
        74        -0.0696     -0.2076     -0.0008      0.0479      0.0055
        75         0.0008      0.0031      0.0411      0.0017      0.0002
        76        -0.0000      0.0000     -0.0000      0.0000      0.0000
        77        -0.0000     -0.0000      0.0000      0.0000      0.0000
        78        -0.0007     -0.0004     -0.0078      0.0001      0.0000
        79         0.0000     -0.0000      0.0000      0.0000      0.0000
        80        -0.0000      0.0001     -0.0205      0.0004      0.0001
        81         0.0000      0.0000     -0.0000      0.0000      0.0000
        82        -0.2389     -0.4954      0.0005      0.3025      0.0365
        83        -0.0000     -0.0000      0.0000      0.0000      0.0000
        84         0.5501      1.2275      0.0001      1.8094      0.2194
        85         0.0000     -0.0000     -0.0000      0.0000      0.0000
        86        -0.0003     -0.0013      0.0087      0.0001      0.0000
        87         0.0004      0.0006     -0.0039      0.0000      0.0000
        88        -0.0004      0.0002     -0.2478      0.0614      0.0076
        89         1.3461      1.8682      0.0006      5.3019      0.6611
        90        -0.2782     -0.4450      0.0002      0.2754      0.0347
        91         0.0000      0.0000     -0.0000      0.0000      0.0000
        92        -0.0000      0.0000     -0.0000      0.0000      0.0000
        93        -0.0000     -0.0000      0.0000      0.0000      0.0000
        94        -0.1405     -0.1240      0.0004      0.0351      0.0045
        95        -0.6216     -0.5692      0.0008      0.7104      0.0920
        96        -0.0000     -0.0000     -0.0000      0.0000      0.0000
        97         0.0000      0.0000     -0.0000      0.0000      0.0000
        98         0.0000      0.0000      0.0000      0.0000      0.0000
        99         0.6523      0.7426      0.0012      0.9770      0.1280
       100         0.8363      0.5278      0.0009      0.9780      0.1286
       101        -0.0000     -0.0000     -0.0000      0.0000      0.0000
       102         0.0012      0.0004     -0.0124      0.0002      0.0000
       103        -0.0084     -0.0063      0.0938      0.0089      0.0012
       104        -0.0014     -0.0020      0.0221      0.0005      0.0001
       105        -0.0000      0.0000     -0.0000      0.0000      0.0000
       106         0.0000      0.0000     -0.0000      0.0000      0.0000
       107         0.0015     -0.3027      0.0006      0.0916      0.0124
       108         0.0000     -0.0000     -0.0000      0.0000      0.0000
       109         0.3208     -0.5715      0.0002      0.4296      0.0585
       110         0.0019      0.0079     -0.1185      0.0141      0.0019
       111         0.0343      0.2094      0.0050      0.0451      0.0062
       112         0.0000     -0.0000     -0.0000      0.0000      0.0000
       113         0.0000     -0.0000      0.0000      0.0000      0.0000
       114         0.0228     -0.2551     -0.0006      0.0656      0.0090
       115         0.0000     -0.0000     -0.0000      0.0000      0.0000
       116         0.0010      0.0008      0.0252      0.0006      0.0001
       117        -0.0007      0.0035     -0.0800      0.0064      0.0009
       118         0.0000     -0.0000      0.0000      0.0000      0.0000
       119        -0.0000      0.0000     -0.0000      0.0000      0.0000
       120         0.0000     -0.0000      0.0000      0.0000      0.0000
       121        -0.0077      0.0145      0.0098      0.0004      0.0001
       122         0.0000     -0.0000      0.0000      0.0000      0.0000
       123        -0.0076      0.0125      0.0159      0.0005      0.0001
       124         0.0000     -0.0000      0.0000      0.0000      0.0000
       125        -0.7914      0.7132     -0.0007      1.1350      0.1598
       126        -0.0000      0.0000     -0.0000      0.0000      0.0000
       127        -0.0869      0.1239     -0.0001      0.0229      0.0032
       128        -0.0020      0.0029      0.0419      0.0018      0.0002
       129         0.0000      0.0000     -0.0000      0.0000      0.0000
       130        -0.0000     -0.0000     -0.0000      0.0000      0.0000
       131         0.0000      0.0000     -0.0000      0.0000      0.0000
       132        -0.3089     -0.1178     -0.0000      0.1093      0.0157
       133         0.0000      0.0000     -0.0000      0.0000      0.0000
       134         0.0000     -0.0000      0.0000      0.0000      0.0000
       135         0.0213     -0.0865     -0.0004      0.0079      0.0011
       136         0.0000      0.0000      0.0000      0.0000      0.0000
       137        -0.0278      0.0547     -0.0003      0.0038      0.0005
       138         0.0000      0.0000      0.0000      0.0000      0.0000
       139         0.0000      0.0000      0.0000      0.0000      0.0000
       140        -0.0198     -0.2108     -0.0003      0.0448      0.0065
       141        -0.2066     -0.0061     -0.0005      0.0427      0.0062
       142        -0.0020      0.0004     -0.0691      0.0048      0.0007
       143        -0.0000     -0.0000      0.0000      0.0000      0.0000
       144         0.0024      0.0009      0.0091      0.0001      0.0000
       145        -0.0000     -0.0000     -0.0000      0.0000      0.0000
       146        -0.0199     -0.0104      0.0272      0.0012      0.0002
       147         1.7924      1.0983      0.0005      4.4189      0.6530
       148        -0.0000     -0.0000      0.0000      0.0000      0.0000
       149         0.0000      0.0000     -0.0000      0.0000      0.0000
       150         0.0001      0.0004     -0.0673      0.0045      0.0007
       151        -0.0000     -0.0000      0.0000      0.0000      0.0000
       152        -0.3347     -0.3516      0.0006      0.2357      0.0354
       153         0.0000      0.0000     -0.0000      0.0000      0.0000
       154        -0.0037     -0.0018     -0.3635      0.1322      0.0199
       155        -0.0666     -0.0573      0.0008      0.0077      0.0012
       156        -0.0000     -0.0000     -0.0000      0.0000      0.0000
       157         0.0659     -0.0525     -0.0004      0.0071      0.0011
       158         0.0010     -0.0013     -0.1885      0.0355      0.0054
       159         0.0000      0.0000      0.0000      0.0000      0.0000
       160         0.0000      0.0000      0.0000      0.0000      0.0000
       161        -0.0000     -0.0000      0.0000      0.0000      0.0000
       162        -0.0016     -0.0002     -0.0600      0.0036      0.0005
       163         0.0955      0.1953      0.0003      0.0473      0.0072
       164        -0.0004     -0.0012      0.2698      0.0728      0.0112
       165        -0.0000     -0.0000      0.0000      0.0000      0.0000
       166        -0.0000     -0.0000      0.0000      0.0000      0.0000
       167        -0.0000     -0.0000     -0.0000      0.0000      0.0000
       168         0.0093      0.0769      0.0004      0.0060      0.0009
       169        -0.0876     -0.2278     -0.0029      0.0596      0.0092
       170        -0.0000     -0.0000     -0.0000      0.0000      0.0000
       171        -0.0000      0.0000     -0.0000      0.0000      0.0000
       172        -0.0006     -0.0008     -0.0559      0.0031      0.0005
       173        -0.0000      0.0006     -0.0416      0.0017      0.0003
       174         0.0000      0.0000     -0.0000      0.0000      0.0000
       175        -0.0027     -0.0011     -0.2109      0.0445      0.0069
       176        -0.0000     -0.0000     -0.0000      0.0000      0.0000
       177         0.0000     -0.0000      0.0000      0.0000      0.0000
       178         0.0000      0.0000      0.0000      0.0000      0.0000
       179         0.7226      0.0415      0.0004      0.5239      0.0821
       180        -0.0000      0.0000      0.0000      0.0000      0.0000
       181         0.0000     -0.0000     -0.0000      0.0000      0.0000
       182        -0.0004     -0.0003     -0.0628      0.0039      0.0006
       183        -0.0000      0.0000      0.0000      0.0000      0.0000
       184         0.2345     -0.0513     -0.0003      0.0576      0.0091
       185        -0.0000      0.0000      0.0000      0.0000      0.0000
       186        -0.0000      0.0000      0.0000      0.0000      0.0000
       187         0.0003     -0.0007     -0.0168      0.0003      0.0000
       188        -0.0000      0.0000     -0.0000      0.0000      0.0000
       189        -0.0000      0.0000     -0.0000      0.0000      0.0000
       190        -0.1011      0.0961     -0.0002      0.0194      0.0031
       191        -0.0000      0.0000     -0.0000      0.0000      0.0000
       192        -0.0000     -0.0000      0.0000      0.0000      0.0000
       193         0.0000     -0.0000      0.0000      0.0000      0.0000
       194         0.0271     -0.0585      0.0002      0.0042      0.0007
       195        -0.0000      0.0000      0.0000      0.0000      0.0000
       196        -0.0002     -0.0005      0.0819      0.0067      0.0011
       197         0.0000     -0.0000      0.0000      0.0000      0.0000
       198         0.0000      0.0000     -0.0000      0.0000      0.0000
       199         0.0000      0.0000     -0.0000      0.0000      0.0000
       200        -0.0482     -0.0714     -0.0001      0.0074      0.0012
       201        -0.6245     -0.3785      0.0023      0.5333      0.0855
       202        -0.0097     -0.0058     -0.1147      0.0133      0.0021
       203         0.4932      0.1345      0.0015      0.2613      0.0420
       204        -0.0000     -0.0000      0.0000      0.0000      0.0000
       205        -0.0030      0.0871     -0.0016      0.0076      0.0012
       206         0.0000      0.0000      0.0000      0.0000      0.0000
       207         0.0000      0.0000     -0.0000      0.0000      0.0000
       208         0.0017      0.0005     -0.0059      0.0000      0.0000
       209        -0.0000     -0.0000      0.0000      0.0000      0.0000
       210         0.0000      0.0000      0.0000      0.0000      0.0000
       211         0.2546      0.0046     -0.0003      0.0649      0.0105
       212         0.0000      0.0000     -0.0000      0.0000      0.0000
       213        -0.0769     -0.0258     -0.0008      0.0066      0.0011
       214        -0.1120      0.0224      0.0003      0.0130      0.0021
       215         0.0000      0.0000     -0.0000      0.0000      0.0000
       216        -0.0000      0.0000     -0.0000      0.0000      0.0000
       217        -0.0000      0.0000      0.0000      0.0000      0.0000
       218        -0.2715     -0.1668      0.0012      0.1015      0.0165
       219        -0.0043     -0.0016     -0.2085      0.0435      0.0071
       220        -0.0000      0.0000      0.0000      0.0000      0.0000
       221         0.1310     -0.1414     -0.0061      0.0372      0.0061
       222         0.0000     -0.0000     -0.0000      0.0000      0.0000
       223         0.0000     -0.0000     -0.0000      0.0000      0.0000
       224        -0.0009     -0.0067      0.1034      0.0107      0.0018
       225        -0.0000     -0.0000      0.0000      0.0000      0.0000
       226         0.0000     -0.0000      0.0000      0.0000      0.0000
       227        -0.0003      0.0005     -0.1044      0.0109      0.0018
       228         0.0492      0.0205     -0.0016      0.0028      0.0005
       229         0.0007     -0.0003     -0.0520      0.0027      0.0004
       230         0.0016     -0.0002      0.1385      0.0192      0.0032
       231        -0.1201      0.0531     -0.0003      0.0172      0.0028
       232         0.0000      0.0000     -0.0000      0.0000      0.0000
       233         0.0000      0.0000      0.0000      0.0000      0.0000
       234        -0.0000     -0.0000     -0.0000      0.0000      0.0000
       235        -0.0000     -0.0000     -0.0000      0.0000      0.0000
       236        -0.0546      0.1388      0.0015      0.0222      0.0037
       237        -0.0025      0.0002     -0.0627      0.0039      0.0007
       238        -0.0000      0.0000     -0.0000      0.0000      0.0000
       239        -0.0041     -0.0016     -0.1629      0.0266      0.0044
       240        -0.0000     -0.0000     -0.0000      0.0000      0.0000
       241         0.0010      0.0004      0.0379      0.0014      0.0002
       242        -0.0000     -0.0000      0.0000      0.0000      0.0000
       243         0.0016      0.0016     -0.1038      0.0108      0.0018
       244         0.0000      0.0000     -0.0000      0.0000      0.0000
       245        -0.0024     -0.0052     -0.0433      0.0019      0.0003
       246         0.3234      0.4936     -0.0016      0.3482      0.0581
       247        -0.0000     -0.0000     -0.0000      0.0000      0.0000
       248        -0.0007      0.0072      0.0258      0.0007      0.0001
       249        -0.0000      0.0000      0.0000      0.0000      0.0000
       250        -0.6099      0.2161     -0.0013      0.4187      0.0701
       251        -0.0000      0.0000     -0.0000      0.0000      0.0000
       252         0.0000      0.0000     -0.0000      0.0000      0.0000
       253        -0.0000      0.0000     -0.0000      0.0000      0.0000
       254         0.0852     -0.1520      0.0001      0.0303      0.0051
       255         0.0000     -0.0000      0.0000      0.0000      0.0000
       256        -0.0011     -0.0029      0.1899      0.0361      0.0061
       257        -0.0000     -0.0000     -0.0000      0.0000      0.0000
       258        -0.0000     -0.0000     -0.0000      0.0000      0.0000
       259        -0.0718      0.0002     -0.0001      0.0052      0.0009
       260        -0.0000      0.0000      0.0000      0.0000      0.0000
       261         0.0000      0.0000      0.0000      0.0000      0.0000
       262        -0.1079      0.0370     -0.0002      0.0130      0.0022
       263         0.2104      0.2090      0.0002      0.0879      0.0149
       264         0.0000     -0.0000      0.0000      0.0000      0.0000
       265        -0.0005     -0.0003     -0.0715      0.0051      0.0009
       266        -0.0553     -0.0036      0.0028      0.0031      0.0005
       267         0.1391     -0.0297     -0.0003      0.0202      0.0034
       268        -0.0000      0.0000      0.0000      0.0000      0.0000
       269         0.0000     -0.0000     -0.0000      0.0000      0.0000
       270         0.0023     -0.0006      0.1410      0.0199      0.0034
       271        -0.0006     -0.0003     -0.0389      0.0015      0.0003
       272         0.0000     -0.0000      0.0000      0.0000      0.0000
       273        -0.1023      0.0931     -0.0001      0.0191      0.0033
       274         0.0000     -0.0000      0.0000      0.0000      0.0000
       275        -0.0000      0.0000     -0.0000      0.0000      0.0000
       276         0.0001     -0.0004     -0.0197      0.0004      0.0001
       277        -0.0001     -0.0008      0.0566      0.0032      0.0005
       278        -0.0000     -0.0000     -0.0000      0.0000      0.0000
       279        -0.0000      0.0000     -0.0000      0.0000      0.0000
       280        -0.0000      0.0000      0.0000      0.0000      0.0000
       281         0.5553     -0.3403      0.0008      0.4241      0.0734
       282         0.0000     -0.0000     -0.0000      0.0000      0.0000
       283        -0.0310     -0.0510     -0.0016      0.0036      0.0006
       284        -0.0051      0.0041     -0.2342      0.0549      0.0095
       285         0.0000      0.0000     -0.0000      0.0000      0.0000
       286        -0.0000      0.0000     -0.0000      0.0000      0.0000
       287        -0.0000     -0.0003     -0.0343      0.0012      0.0002
       288         0.0688     -0.1693     -0.0032      0.0334      0.0058
       289        -0.0000     -0.0000      0.0000      0.0000      0.0000
       290         0.0000      0.0000     -0.0000      0.0000      0.0000
       291        -0.0000     -0.0000      0.0000      0.0000      0.0000
       292         0.0057      0.0073      0.0116      0.0002      0.0000
       293         0.0607      0.0864     -0.0044      0.0112      0.0020
       294        -0.0000     -0.0000     -0.0000      0.0000      0.0000
       295        -0.0000      0.0000     -0.0000      0.0000      0.0000
       296        -0.0025      0.0025     -0.0674      0.0046      0.0008
       297        -0.0993      0.0863      0.0022      0.0173      0.0030
       298        -0.0000     -0.0000      0.0000      0.0000      0.0000
       299         0.0000      0.0000      0.0000      0.0000      0.0000
       300         0.0000      0.0000      0.0000      0.0000      0.0000
 Ground to excited state transition velocity dipole moments (Au):
       state          X           Y           Z        Dip. S.      Osc.
         1         0.0000     -0.0000     -0.0000      0.0000     -0.0000
         2         0.0000      0.0000     -0.0000      0.0000     -0.0000
         3         0.0000      0.0000     -0.0000      0.0000      0.0000
         4         0.0000      0.0000      0.0000      0.0000      0.0000
         5        -0.0000     -0.0000     -0.0000      0.0000      0.0000
         6        -0.0000      0.0000      0.0000      0.0000      0.0000
         7        -0.0000     -0.0002     -0.0026      0.0000      0.0001
         8        -0.0000      0.0000      0.0000      0.0000      0.0000
         9         0.0012      0.0108     -0.0000      0.0001      0.0012
        10         0.0000      0.0001      0.0022      0.0000      0.0000
        11        -0.0000     -0.0000     -0.0000      0.0000      0.0000
        12         0.0018      0.0235     -0.0000      0.0006      0.0077
        13        -0.0000     -0.0000     -0.0000      0.0000      0.0000
        14         0.0000     -0.0000      0.0000      0.0000      0.0000
        15        -0.0000      0.0000      0.0000      0.0000      0.0000
        16         0.0078      0.0704     -0.0000      0.0050      0.0392
        17         0.0000      0.0000     -0.0000      0.0000      0.0000
        18         0.0000     -0.0000      0.0048      0.0000      0.0002
        19        -0.0000      0.0000      0.0000      0.0000      0.0000
        20         0.0000     -0.0003     -0.0071      0.0001      0.0004
        21        -0.0000     -0.0000     -0.0000      0.0000      0.0000
        22         0.0007      0.0154     -0.0000      0.0002      0.0017
        23        -0.0060     -0.0763      0.0000      0.0059      0.0405
        24        -0.0000     -0.0000     -0.0005      0.0000      0.0000
        25         0.0014      0.0048      0.0000      0.0000      0.0002
        26         0.0000     -0.0000      0.0000      0.0000      0.0000
        27        -0.0000      0.0000      0.0000      0.0000      0.0000
        28         0.0000      0.0000      0.0000      0.0000      0.0000
        29        -0.0000     -0.0002     -0.0027      0.0000      0.0000
        30         0.0032      0.0561     -0.0000      0.0032      0.0190
        31        -0.0000      0.0001     -0.0017      0.0000      0.0000
        32         0.0000     -0.0000     -0.0000      0.0000      0.0000
        33         0.0000      0.0000     -0.0000      0.0000      0.0000
        34         0.0000      0.0000      0.0000      0.0000      0.0000
        35         0.0001      0.0014      0.0076      0.0001      0.0003
        36        -0.0147     -0.1487      0.0002      0.0223      0.1184
        37         0.0375      0.2428     -0.0000      0.0604      0.3176
        38        -0.0000      0.0000      0.0000      0.0000      0.0000
        39        -0.0000      0.0000      0.0000      0.0000      0.0000
        40        -0.0001     -0.0003      0.0015      0.0000      0.0000
        41        -0.0000      0.0000      0.0000      0.0000      0.0000
        42         0.0001      0.0004     -0.0160      0.0003      0.0013
        43         0.0066      0.0428      0.0000      0.0019      0.0090
        44         0.0000      0.0001     -0.0011      0.0000      0.0000
        45         0.0000     -0.0000     -0.0000      0.0000      0.0000
        46        -0.0000      0.0000     -0.0000      0.0000      0.0000
        47         0.0000      0.0000     -0.0000      0.0000      0.0000
        48         0.0000      0.0000     -0.0000      0.0000      0.0000
        49        -0.0000      0.0000      0.0000      0.0000      0.0000
        50        -0.0136     -0.0581      0.0000      0.0036      0.0161
        51         0.0000     -0.0000     -0.0000      0.0000      0.0000
        52         0.0144     -0.0200      0.0000      0.0006      0.0027
        53         0.0000     -0.0000     -0.0000      0.0000      0.0000
        54         0.0000      0.0000     -0.0000      0.0000      0.0000
        55        -0.0000      0.0000     -0.0117      0.0001      0.0006
        56        -0.0000      0.0000      0.0000      0.0000      0.0000
        57         0.0000      0.0000     -0.0192      0.0004      0.0016
        58         0.0000     -0.0000     -0.0000      0.0000      0.0000
        59         0.0000      0.0000     -0.0000      0.0000      0.0000
        60        -0.0000     -0.0027      0.0297      0.0009      0.0037
        61         0.0000     -0.0991     -0.0009      0.0098      0.0407
        62         0.0000      0.0000      0.0000      0.0000      0.0000
        63        -0.0000      0.0003      0.0052      0.0000      0.0001
        64         0.0000      0.0000     -0.0000      0.0000      0.0000
        65         0.0000     -0.0000     -0.0000      0.0000      0.0000
        66        -0.0000     -0.0000     -0.0000      0.0000      0.0000
        67        -0.0847     -0.2951      0.0001      0.0943      0.3773
        68         0.0000     -0.0000     -0.0000      0.0000      0.0000
        69        -0.0003     -0.0011     -0.0092      0.0001      0.0003
        70        -0.0106     -0.0430      0.0001      0.0020      0.0077
        71         0.0000      0.0000     -0.0000      0.0000      0.0000
        72        -0.0010     -0.0028      0.0043      0.0000      0.0001
        73        -0.0000     -0.0000      0.0000      0.0000      0.0000
        74         0.0124      0.0354      0.0001      0.0014      0.0055
        75        -0.0001     -0.0005     -0.0067      0.0000      0.0002
        76        -0.0000     -0.0000      0.0000      0.0000      0.0000
        77         0.0000      0.0000     -0.0000      0.0000      0.0000
        78         0.0001      0.0001      0.0019      0.0000      0.0000
        79         0.0000      0.0000      0.0000      0.0000      0.0000
        80        -0.0000     -0.0000      0.0039      0.0000      0.0001
        81        -0.0000      0.0000      0.0000      0.0000      0.0000
        82         0.0428      0.0890     -0.0001      0.0098      0.0360
        83         0.0000      0.0000     -0.0000      0.0000      0.0000
        84        -0.0989     -0.2211     -0.0000      0.0587      0.2151
        85        -0.0000      0.0000      0.0000      0.0000      0.0000
        86         0.0001      0.0002     -0.0015      0.0000      0.0000
        87        -0.0001     -0.0001      0.0005      0.0000      0.0000
        88         0.0001     -0.0000      0.0484      0.0023      0.0084
        89        -0.2511     -0.3476     -0.0001      0.1839      0.6555
        90         0.0512      0.0828     -0.0000      0.0095      0.0335
        91        -0.0000     -0.0000     -0.0000      0.0000      0.0000
        92         0.0000      0.0000     -0.0000      0.0000      0.0000
        93         0.0000      0.0000      0.0000      0.0000      0.0000
        94         0.0284      0.0232     -0.0001      0.0013      0.0046
        95         0.1201      0.1076     -0.0001      0.0260      0.0892
        96         0.0000      0.0000     -0.0000      0.0000      0.0000
        97        -0.0000     -0.0000      0.0000      0.0000      0.0000
        98        -0.0000      0.0000      0.0000      0.0000      0.0000
        99        -0.1287     -0.1439     -0.0002      0.0373      0.1264
       100        -0.1639     -0.1059     -0.0002      0.0381      0.1286
       101         0.0000      0.0000     -0.0000      0.0000      0.0000
       102        -0.0002     -0.0001      0.0014      0.0000      0.0000
       103         0.0017      0.0013     -0.0191      0.0004      0.0012
       104         0.0003      0.0004     -0.0042      0.0000      0.0001
       105         0.0000     -0.0000     -0.0000      0.0000      0.0000
       106         0.0000     -0.0000      0.0000      0.0000      0.0000
       107        -0.0019      0.0607     -0.0001      0.0037      0.0121
       108        -0.0000      0.0000      0.0000      0.0000      0.0000
       109        -0.0656      0.1140     -0.0000      0.0173      0.0565
       110        -0.0004     -0.0015      0.0245      0.0006      0.0020
       111        -0.0062     -0.0409     -0.0010      0.0017      0.0056
       112        -0.0000      0.0000      0.0000      0.0000      0.0000
       113        -0.0000      0.0000     -0.0000      0.0000      0.0000
       114        -0.0047      0.0502      0.0001      0.0025      0.0082
       115        -0.0000      0.0000      0.0000      0.0000      0.0000
       116        -0.0002     -0.0002     -0.0051      0.0000      0.0001
       117         0.0002     -0.0007      0.0165      0.0003      0.0009
       118        -0.0000      0.0000     -0.0000      0.0000      0.0000
       119         0.0000     -0.0000      0.0000      0.0000      0.0000
       120        -0.0000      0.0000     -0.0000      0.0000      0.0000
       121         0.0016     -0.0030     -0.0029      0.0000      0.0001
       122        -0.0000     -0.0000     -0.0000      0.0000      0.0000
       123         0.0016     -0.0026     -0.0024      0.0000      0.0000
       124        -0.0000     -0.0000     -0.0000      0.0000      0.0000
       125         0.1678     -0.1480      0.0002      0.0500      0.1580
       126        -0.0000     -0.0000      0.0000      0.0000      0.0000
       127         0.0167     -0.0240      0.0000      0.0009      0.0027
       128         0.0004     -0.0006     -0.0083      0.0001      0.0002
       129        -0.0000     -0.0000      0.0000      0.0000      0.0000
       130         0.0000      0.0000      0.0000      0.0000      0.0000
       131         0.0000     -0.0000      0.0000      0.0000      0.0000
       132         0.0657      0.0239     -0.0000      0.0049      0.0152
       133        -0.0000     -0.0000      0.0000      0.0000      0.0000
       134        -0.0000      0.0000     -0.0000      0.0000      0.0000
       135        -0.0051      0.0200      0.0001      0.0004      0.0013
       136        -0.0000     -0.0000     -0.0000      0.0000      0.0000
       137         0.0065     -0.0120      0.0001      0.0002      0.0006
       138        -0.0000     -0.0000     -0.0000      0.0000      0.0000
       139        -0.0000     -0.0000     -0.0000      0.0000      0.0000
       140         0.0029      0.0449      0.0001      0.0020      0.0062
       141         0.0452      0.0015      0.0001      0.0020      0.0062
       142         0.0004     -0.0001      0.0149      0.0002      0.0007
       143         0.0000      0.0000     -0.0000      0.0000      0.0000
       144        -0.0005     -0.0002     -0.0040      0.0000      0.0001
       145         0.0000      0.0000      0.0000      0.0000      0.0000
       146         0.0043      0.0022     -0.0063      0.0001      0.0002
       147        -0.3916     -0.2389     -0.0001      0.2104      0.6328
       148         0.0000      0.0000     -0.0000      0.0000      0.0000
       149        -0.0000     -0.0000      0.0000      0.0000      0.0000
       150        -0.0000     -0.0001      0.0161      0.0003      0.0008
       151         0.0000      0.0000     -0.0000      0.0000      0.0000
       152         0.0745      0.0769     -0.0002      0.0115      0.0339
       153        -0.0000     -0.0000      0.0000      0.0000      0.0000
       154         0.0008      0.0004      0.0815      0.0066      0.0196
       155         0.0140      0.0130     -0.0002      0.0004      0.0011
       156         0.0000      0.0000      0.0000      0.0000      0.0000
       157        -0.0174      0.0131      0.0001      0.0005      0.0014
       158        -0.0002      0.0003      0.0439      0.0019      0.0056
       159        -0.0000     -0.0000     -0.0000      0.0000      0.0000
       160        -0.0000     -0.0000     -0.0000      0.0000      0.0000
       161         0.0000      0.0000     -0.0000      0.0000      0.0000
       162         0.0004      0.0001      0.0152      0.0002      0.0007
       163        -0.0207     -0.0438     -0.0001      0.0023      0.0068
       164         0.0001      0.0003     -0.0620      0.0038      0.0111
       165         0.0000      0.0000     -0.0000      0.0000      0.0000
       166         0.0000      0.0000     -0.0000      0.0000      0.0000
       167         0.0000      0.0000      0.0000      0.0000      0.0000
       168         0.0002     -0.0180     -0.0001      0.0003      0.0009
       169         0.0198      0.0521      0.0007      0.0031      0.0089
       170         0.0000      0.0000      0.0000      0.0000      0.0000
       171         0.0000     -0.0000      0.0000      0.0000      0.0000
       172         0.0002      0.0002      0.0150      0.0002      0.0006
       173         0.0000     -0.0001      0.0095      0.0001      0.0003
       174         0.0000     -0.0000      0.0000      0.0000      0.0000
       175         0.0006      0.0002      0.0491      0.0024      0.0069
       176         0.0000      0.0000      0.0000      0.0000      0.0000
       177        -0.0000      0.0000     -0.0000      0.0000      0.0000
       178        -0.0000     -0.0000     -0.0000      0.0000      0.0000
       179        -0.1689     -0.0091     -0.0001      0.0286      0.0811
       180         0.0000     -0.0000     -0.0000      0.0000      0.0000
       181        -0.0000      0.0000      0.0000      0.0000      0.0000
       182         0.0001      0.0001      0.0086      0.0001      0.0002
       183         0.0000     -0.0000      0.0000      0.0000      0.0000
       184        -0.0542      0.0106      0.0001      0.0030      0.0086
       185         0.0000     -0.0000     -0.0000      0.0000      0.0000
       186         0.0000     -0.0000     -0.0000      0.0000      0.0000
       187        -0.0001      0.0001      0.0059      0.0000      0.0001
       188         0.0000     -0.0000      0.0000      0.0000      0.0000
       189         0.0000      0.0000     -0.0000      0.0000      0.0000
       190         0.0279     -0.0248      0.0000      0.0014      0.0039
       191         0.0000     -0.0000      0.0000      0.0000      0.0000
       192         0.0000      0.0000     -0.0000      0.0000      0.0000
       193        -0.0000      0.0000     -0.0000      0.0000      0.0000
       194        -0.0057      0.0149     -0.0000      0.0003      0.0007
       195         0.0000     -0.0000      0.0000      0.0000      0.0000
       196         0.0000      0.0001     -0.0189      0.0004      0.0010
       197        -0.0000      0.0000     -0.0000      0.0000      0.0000
       198        -0.0000     -0.0000      0.0000      0.0000      0.0000
       199        -0.0000     -0.0000      0.0000      0.0000      0.0000
       200         0.0121      0.0155      0.0000      0.0004      0.0011
       201         0.1503      0.0892     -0.0006      0.0306      0.0847
       202         0.0023      0.0014      0.0284      0.0008      0.0022
       203        -0.1177     -0.0306     -0.0004      0.0148      0.0410
       204         0.0000      0.0000     -0.0000      0.0000      0.0000
       205         0.0006     -0.0201      0.0004      0.0004      0.0011
       206        -0.0000     -0.0000     -0.0000      0.0000      0.0000
       207        -0.0000     -0.0000      0.0000      0.0000      0.0000
       208        -0.0004     -0.0001      0.0031      0.0000      0.0000
       209         0.0000      0.0000     -0.0000      0.0000      0.0000
       210        -0.0000      0.0000     -0.0000      0.0000      0.0000
       211        -0.0611     -0.0016      0.0001      0.0037      0.0102
       212        -0.0000     -0.0000      0.0000      0.0000      0.0000
       213         0.0185      0.0070      0.0002      0.0004      0.0011
       214         0.0276     -0.0047     -0.0001      0.0008      0.0021
       215        -0.0000     -0.0000      0.0000      0.0000      0.0000
       216         0.0000     -0.0000      0.0000      0.0000      0.0000
       217         0.0000     -0.0000     -0.0000      0.0000      0.0000
       218         0.0618      0.0355     -0.0003      0.0051      0.0139
       219         0.0010      0.0003      0.0498      0.0025      0.0068
       220         0.0000     -0.0000     -0.0000      0.0000      0.0000
       221        -0.0324      0.0344      0.0015      0.0022      0.0061
       222        -0.0000      0.0000      0.0000      0.0000      0.0000
       223        -0.0000      0.0000      0.0000      0.0000      0.0000
       224         0.0002      0.0016     -0.0251      0.0006      0.0017
       225        -0.0000      0.0000     -0.0000      0.0000      0.0000
       226        -0.0000      0.0000     -0.0000      0.0000      0.0000
       227         0.0001     -0.0001      0.0266      0.0007      0.0019
       228        -0.0124     -0.0046      0.0004      0.0002      0.0005
       229        -0.0002      0.0001      0.0117      0.0001      0.0004
       230        -0.0004      0.0000     -0.0340      0.0012      0.0031
       231         0.0294     -0.0128      0.0001      0.0010      0.0028
       232        -0.0000      0.0000      0.0000      0.0000      0.0000
       233        -0.0000     -0.0000     -0.0000      0.0000      0.0000
       234         0.0000      0.0000      0.0000      0.0000      0.0000
       235         0.0000      0.0000      0.0000      0.0000      0.0000
       236         0.0135     -0.0339     -0.0004      0.0013      0.0036
       237         0.0006     -0.0000      0.0177      0.0003      0.0008
       238         0.0000     -0.0000      0.0000      0.0000      0.0000
       239         0.0010      0.0004      0.0396      0.0016      0.0042
       240         0.0000     -0.0000      0.0000      0.0000      0.0000
       241        -0.0002     -0.0001     -0.0111      0.0001      0.0003
       242         0.0000      0.0000     -0.0000      0.0000      0.0000
       243        -0.0004     -0.0004      0.0259      0.0007      0.0018
       244        -0.0000     -0.0000      0.0000      0.0000      0.0000
       245         0.0006      0.0013      0.0109      0.0001      0.0003
       246        -0.0794     -0.1220      0.0004      0.0212      0.0565
       247         0.0000      0.0000     -0.0000      0.0000      0.0000
       248         0.0002     -0.0018     -0.0069      0.0001      0.0001
       249         0.0000     -0.0000     -0.0000      0.0000      0.0000
       250         0.1502     -0.0519      0.0003      0.0253      0.0671
       251         0.0000      0.0000      0.0000      0.0000      0.0000
       252        -0.0000      0.0000      0.0000      0.0000      0.0000
       253         0.0000     -0.0000      0.0000      0.0000      0.0000
       254        -0.0199      0.0359     -0.0000      0.0017      0.0045
       255        -0.0000      0.0000     -0.0000      0.0000      0.0000
       256         0.0003      0.0007     -0.0488      0.0024      0.0063
       257         0.0000      0.0000      0.0000      0.0000      0.0000
       258         0.0000      0.0000      0.0000      0.0000      0.0000
       259         0.0185      0.0005      0.0000      0.0003      0.0009
       260         0.0000     -0.0000     -0.0000      0.0000      0.0000
       261        -0.0000     -0.0000     -0.0000      0.0000      0.0000
       262         0.0277     -0.0098      0.0000      0.0009      0.0023
       263        -0.0494     -0.0498     -0.0001      0.0049      0.0129
       264        -0.0000      0.0000     -0.0000      0.0000      0.0000
       265         0.0001      0.0001      0.0172      0.0003      0.0008
       266         0.0147      0.0020     -0.0007      0.0002      0.0006
       267        -0.0367      0.0056      0.0001      0.0014      0.0036
       268         0.0000     -0.0000     -0.0000      0.0000      0.0000
       269        -0.0000      0.0000      0.0000      0.0000      0.0000
       270        -0.0006      0.0001     -0.0358      0.0013      0.0033
       271         0.0001      0.0001      0.0105      0.0001      0.0003
       272        -0.0000      0.0000     -0.0000      0.0000      0.0000
       273         0.0257     -0.0225      0.0000      0.0012      0.0030
       274        -0.0000      0.0000     -0.0000      0.0000      0.0000
       275         0.0000     -0.0000      0.0000      0.0000      0.0000
       276        -0.0000      0.0001      0.0035      0.0000      0.0000
       277         0.0000      0.0002     -0.0149      0.0002      0.0006
       278        -0.0000     -0.0000      0.0000      0.0000      0.0000
       279         0.0000     -0.0000      0.0000      0.0000      0.0000
       280         0.0000     -0.0000     -0.0000      0.0000      0.0000
       281        -0.1454      0.0891     -0.0002      0.0291      0.0747
       282        -0.0000      0.0000      0.0000      0.0000      0.0000
       283         0.0092      0.0115      0.0004      0.0002      0.0006
       284         0.0013     -0.0011      0.0613      0.0038      0.0096
       285        -0.0000     -0.0000      0.0000      0.0000      0.0000
       286         0.0000     -0.0000      0.0000      0.0000      0.0000
       287         0.0000      0.0001      0.0092      0.0001      0.0002
       288        -0.0184      0.0442      0.0008      0.0023      0.0059
       289         0.0000      0.0000     -0.0000      0.0000      0.0000
       290         0.0000     -0.0000      0.0000      0.0000      0.0000
       291         0.0000      0.0000     -0.0000      0.0000      0.0000
       292        -0.0013     -0.0017     -0.0037      0.0000      0.0000
       293        -0.0140     -0.0197      0.0012      0.0006      0.0015
       294         0.0000      0.0000      0.0000      0.0000      0.0000
       295         0.0000     -0.0000      0.0000      0.0000      0.0000
       296         0.0006     -0.0006      0.0176      0.0003      0.0008
       297         0.0260     -0.0213     -0.0006      0.0011      0.0029
       298         0.0000      0.0000     -0.0000      0.0000      0.0000
       299        -0.0000     -0.0000     -0.0000      0.0000      0.0000
       300        -0.0000     -0.0000     -0.0000      0.0000      0.0000
 Ground to excited state transition magnetic dipole moments (Au):
       state          X           Y           Z
         1        -0.0000      0.0000      0.0000
         2         0.0000     -0.0000      0.0000
         3         0.0000     -0.0000      0.0000
         4         0.0000     -0.0000     -0.0000
         5         0.0000     -0.0000      0.0000
         6         0.0000      0.0000     -0.0000
         7         0.4111     -0.1237     -0.0010
         8         0.0000     -0.0000     -0.0000
         9        -0.0001     -0.0003      1.5783
        10        -1.1914      0.9113      0.0006
        11         0.0000     -0.0000     -0.0000
        12         0.0018      0.0000      0.5417
        13         0.0000     -0.0000      0.0000
        14         0.0000      0.0000      0.0000
        15        -0.0000      0.0000     -0.0000
        16         0.0003      0.0005     -0.5388
        17         0.0000      0.0000     -0.0000
        18         0.1408      0.1531      0.0002
        19         0.0000     -0.0000      0.0000
        20        -0.3489      0.5397      0.0009
        21         0.0000     -0.0000      0.0000
        22        -0.0007      0.0003     -0.0315
        23        -0.0001     -0.0003      0.2090
        24         0.0062     -0.0206     -0.0007
        25         0.0004     -0.0007      0.1471
        26        -0.0000      0.0000     -0.0000
        27        -0.0000      0.0000      0.0000
        28         0.0000     -0.0000      0.0000
        29         0.4064     -0.3399      0.0008
        30         0.0017     -0.0009     -1.1231
        31        -0.8737      0.6885     -0.0017
        32         0.0000      0.0000     -0.0000
        33        -0.0000     -0.0000     -0.0000
        34        -0.0000      0.0000      0.0000
        35         0.0078      0.3024      0.0033
        36        -0.0001      0.0025     -0.3050
        37        -0.0000     -0.0008     -0.1398
        38        -0.0000      0.0000      0.0000
        39        -0.0000      0.0000      0.0000
        40        -0.0271      0.0764      0.0003
        41        -0.0000     -0.0000      0.0000
        42         0.1312      0.1552     -0.0011
        43         0.0010     -0.0006     -0.3828
        44        -0.3626      0.2954     -0.0010
        45         0.0000     -0.0000     -0.0000
        46        -0.0000      0.0000      0.0000
        47         0.0000     -0.0000     -0.0000
        48        -0.0000      0.0000     -0.0000
        49         0.0000      0.0000      0.0000
        50         0.0001     -0.0000      0.0801
        51         0.0000     -0.0000     -0.0000
        52        -0.0003      0.0005      0.4737
        53        -0.0000      0.0000      0.0000
        54         0.0000     -0.0000     -0.0000
        55         0.1393      0.0731      0.0001
        56        -0.0000     -0.0000     -0.0000
        57         0.0982      0.0303      0.0002
        58         0.0000     -0.0000     -0.0000
        59         0.0000      0.0000     -0.0000
        60        -0.3532     -0.1464      0.0010
        61         0.0109      0.0042      0.0149
        62         0.0000     -0.0000     -0.0000
        63        -0.0020     -0.0392      0.0004
        64        -0.0000      0.0000     -0.0000
        65        -0.0000      0.0000     -0.0000
        66        -0.0000      0.0000     -0.0000
        67         0.0003      0.0000     -0.2249
        68         0.0000     -0.0000     -0.0000
        69        -0.0035      0.0479     -0.0050
        70         0.0002     -0.0003     -0.3558
        71        -0.0000      0.0000      0.0000
        72        -0.0686     -0.1345      0.0341
        73         0.0000      0.0000      0.0000
        74        -0.0034     -0.0081     -0.6772
        75         0.0130     -0.0283      0.0105
        76        -0.0000     -0.0000      0.0000
        77        -0.0000     -0.0000     -0.0000
        78         0.0375      0.0367     -0.0000
        79         0.0000     -0.0000     -0.0000
        80         0.1669      0.0198     -0.0001
        81         0.0000     -0.0000     -0.0000
        82         0.0003     -0.0000      0.2917
        83         0.0000     -0.0000      0.0000
        84        -0.0001     -0.0002     -0.3206
        85         0.0000     -0.0000      0.0000
        86        -0.0365      0.0240     -0.0007
        87         0.0245     -0.0628      0.0014
        88         0.0649      0.1794      0.0009
        89        -0.0005      0.0004      0.5006
        90        -0.0014      0.0003      1.8384
        91         0.0000      0.0000     -0.0000
        92         0.0000      0.0000     -0.0000
        93         0.0000      0.0000      0.0000
        94         0.0004      0.0002      0.1231
        95         0.0016      0.0008      0.4721
        96        -0.0000      0.0000     -0.0000
        97         0.0000      0.0000     -0.0000
        98        -0.0000      0.0000      0.0000
        99        -0.0007      0.0005      0.8369
       100        -0.0024     -0.0005      1.4499
       101        -0.0000      0.0000     -0.0000
       102        -0.0192     -0.0054      0.0019
       103        -0.2127     -0.0682     -0.0139
       104         0.2383     -0.0363     -0.0016
       105        -0.0000      0.0000     -0.0000
       106         0.0000     -0.0000     -0.0000
       107        -0.0002     -0.0002      0.7891
       108         0.0000     -0.0000      0.0000
       109         0.0015      0.0008      0.5420
       110        -0.1830     -0.1211     -0.0075
       111         0.0092      0.0046     -0.1835
       112         0.0000      0.0000      0.0000
       113         0.0000     -0.0000      0.0000
       114        -0.0005     -0.0001      0.2208
       115         0.0000     -0.0000      0.0000
       116        -0.0464      0.0046     -0.0001
       117         0.0610     -0.0304     -0.0009
       118        -0.0000      0.0000      0.0000
       119         0.0000     -0.0000     -0.0000
       120        -0.0000      0.0000      0.0000
       121         0.0470      0.0116     -0.0111
       122         0.0000      0.0000     -0.0000
       123         0.0114      0.0294     -0.0091
       124         0.0000     -0.0000      0.0000
       125        -0.0005     -0.0002     -0.3157
       126         0.0000      0.0000     -0.0000
       127         0.0004      0.0001     -0.0872
       128         0.0115      0.0272      0.0012
       129         0.0000      0.0000     -0.0000
       130        -0.0000     -0.0000      0.0000
       131         0.0000      0.0000     -0.0000
       132        -0.0012      0.0005      0.2342
       133         0.0000      0.0000     -0.0000
       134        -0.0000      0.0000     -0.0000
       135        -0.0003     -0.0001     -0.0318
       136         0.0000      0.0000     -0.0000
       137        -0.0009      0.0001      0.0289
       138        -0.0000      0.0000     -0.0000
       139         0.0000      0.0000     -0.0000
       140        -0.0005      0.0014      0.9862
       141        -0.0015     -0.0005     -0.0528
       142         0.2401      0.0922     -0.0091
       143         0.0000      0.0000      0.0000
       144         0.0427      0.0112     -0.0006
       145        -0.0000     -0.0000      0.0000
       146         0.0490      0.0013      0.0140
       147         0.0023     -0.0015     -1.6177
       148        -0.0000      0.0000      0.0000
       149        -0.0000      0.0000     -0.0000
       150        -0.0389      0.0386     -0.0005
       151         0.0000      0.0000      0.0000
       152         0.0002      0.0007      0.4517
       153        -0.0000     -0.0000     -0.0000
       154        -0.6108     -0.2525      0.0032
       155         0.0014      0.0005      0.0422
       156         0.0000      0.0000      0.0000
       157        -0.0008     -0.0005      0.0596
       158        -0.0502     -0.0464     -0.0004
       159         0.0000      0.0000     -0.0000
       160         0.0000      0.0000     -0.0000
       161         0.0000      0.0000      0.0000
       162        -0.1317     -0.0889      0.0011
       163         0.0010      0.0001     -0.1443
       164        -0.0572     -0.0024     -0.0025
       165        -0.0000     -0.0000     -0.0000
       166        -0.0000     -0.0000     -0.0000
       167         0.0000      0.0000      0.0000
       168        -0.0005      0.0000     -0.0419
       169         0.0030     -0.0007     -0.4589
       170         0.0000      0.0000     -0.0000
       171         0.0000      0.0000      0.0000
       172         0.0818      0.0854     -0.0009
       173         0.3754      0.1138     -0.0014
       174         0.0000      0.0000     -0.0000
       175         0.8619      0.3939      0.0005
       176         0.0000      0.0000      0.0000
       177        -0.0000     -0.0000     -0.0000
       178         0.0000     -0.0000     -0.0000
       179         0.0011     -0.0007     -0.2377
       180         0.0000      0.0000     -0.0000
       181         0.0000     -0.0000      0.0000
       182         0.0410     -0.1009     -0.0002
       183        -0.0000      0.0000     -0.0000
       184        -0.0003     -0.0005      0.0174
       185         0.0000      0.0000     -0.0000
       186        -0.0000     -0.0000     -0.0000
       187         0.0448      0.0908      0.0008
       188         0.0000     -0.0000     -0.0000
       189         0.0000     -0.0000     -0.0000
       190         0.0005      0.0002      0.0805
       191        -0.0000     -0.0000     -0.0000
       192        -0.0000      0.0000      0.0000
       193        -0.0000      0.0000      0.0000
       194        -0.0003     -0.0001     -0.0372
       195         0.0000     -0.0000     -0.0000
       196         0.1111      0.0454     -0.0012
       197         0.0000      0.0000     -0.0000
       198         0.0000      0.0000     -0.0000
       199         0.0000     -0.0000     -0.0000
       200        -0.0005      0.0002      0.0661
       201        -0.0023     -0.0013      0.2363
       202         0.1504      0.0669     -0.0042
       203         0.0007     -0.0014     -0.2557
       204        -0.0000      0.0000      0.0000
       205         0.0038      0.0009      0.3618
       206         0.0000     -0.0000     -0.0000
       207         0.0000      0.0000      0.0000
       208        -0.0293     -0.0266     -0.0017
       209        -0.0000     -0.0000     -0.0000
       210        -0.0000      0.0000      0.0000
       211        -0.0017      0.0004     -0.2026
       212         0.0000      0.0000      0.0000
       213        -0.0059      0.0010     -0.3295
       214        -0.0016      0.0004     -0.0196
       215        -0.0000     -0.0000     -0.0000
       216        -0.0000     -0.0000     -0.0000
       217        -0.0000     -0.0000     -0.0000
       218        -0.0017      0.0026      0.1315
       219        -0.1818     -0.3460     -0.0066
       220         0.0000      0.0000     -0.0000
       221         0.0013     -0.0070      0.6664
       222        -0.0000     -0.0000      0.0000
       223        -0.0000     -0.0000      0.0000
       224         0.1166      0.1313      0.0184
       225         0.0000      0.0000      0.0000
       226         0.0000      0.0000      0.0000
       227        -0.2054      0.0050     -0.0005
       228        -0.0028     -0.0002     -0.1882
       229         0.0900      0.0047     -0.0003
       230         0.0730      0.1731     -0.0010
       231        -0.0001      0.0000      0.0568
       232         0.0000      0.0000     -0.0000
       233         0.0000      0.0000     -0.0000
       234        -0.0000     -0.0000      0.0000
       235        -0.0000     -0.0000      0.0000
       236         0.0022      0.0025      0.4274
       237        -0.1935     -0.0050      0.0043
       238        -0.0000     -0.0000      0.0000
       239        -0.0560     -0.3051      0.0022
       240        -0.0000     -0.0000     -0.0000
       241         0.2824      0.0226      0.0002
       242         0.0000     -0.0000      0.0000
       243        -0.2359      0.0180     -0.0035
       244        -0.0000      0.0000     -0.0000
       245        -0.2701     -0.1394      0.0022
       246        -0.0007     -0.0048     -0.5365
       247        -0.0000     -0.0000      0.0000
       248        -0.0323      0.1455     -0.0029
       249         0.0000     -0.0000      0.0000
       250        -0.0002     -0.0014      0.3157
       251         0.0000     -0.0000      0.0000
       252        -0.0000     -0.0000     -0.0000
       253         0.0000     -0.0000      0.0000
       254        -0.0007     -0.0003      0.1542
       255        -0.0000      0.0000      0.0000
       256        -0.3008      0.0920      0.0027
       257         0.0000     -0.0000      0.0000
       258         0.0000     -0.0000      0.0000
       259         0.0003      0.0001      0.1729
       260        -0.0000      0.0000     -0.0000
       261        -0.0000      0.0000     -0.0000
       262        -0.0000      0.0001      0.2745
       263         0.0004      0.0003     -0.2529
       264        -0.0000      0.0000     -0.0000
       265         0.0036     -0.1029      0.0015
       266         0.0001      0.0032      0.0368
       267        -0.0019      0.0014     -0.1517
       268        -0.0000     -0.0000     -0.0000
       269         0.0000      0.0000     -0.0000
       270        -0.2995     -0.0423      0.0062
       271        -0.0941      0.0287      0.0000
       272        -0.0000      0.0000     -0.0000
       273        -0.0009     -0.0001      0.1837
       274        -0.0000      0.0000     -0.0000
       275         0.0000     -0.0000      0.0000
       276        -0.3569      0.3261     -0.0010
       277         0.1152     -0.0259      0.0005
       278        -0.0000      0.0000      0.0000
       279         0.0000     -0.0000     -0.0000
       280        -0.0000      0.0000      0.0000
       281        -0.0017     -0.0003     -0.0827
       282         0.0000     -0.0000     -0.0000
       283        -0.0004     -0.0011     -0.0763
       284        -0.1620     -0.0625      0.0023
       285         0.0000     -0.0000      0.0000
       286         0.0000     -0.0000      0.0000
       287        -0.0155     -0.0134      0.0001
       288        -0.0022     -0.0023     -0.4120
       289        -0.0000      0.0000     -0.0000
       290         0.0000     -0.0000      0.0000
       291        -0.0000      0.0000     -0.0000
       292         0.0431     -0.0646      0.0003
       293        -0.0060      0.0037      0.0077
       294         0.0000     -0.0000      0.0000
       295         0.0000     -0.0000     -0.0000
       296         0.1774     -0.3041      0.0014
       297        -0.0032      0.0063     -0.0564
       298        -0.0000      0.0000      0.0000
       299        -0.0000      0.0000     -0.0000
       300        -0.0000      0.0000      0.0000
 Ground to excited state transition velocity quadrupole moments (Au):
       state          XX          YY          ZZ          XY          XZ          YZ
         1         0.0000     -0.0000      0.0000     -0.0000     -0.0000     -0.0000
         2        -0.0000      0.0000      0.0000     -0.0000      0.0000      0.0000
         3        -0.0000      0.0000     -0.0000      0.0000      0.0000      0.0000
         4         0.0000      0.0000     -0.0000      0.0000      0.0000      0.0000
         5        -0.0000      0.0000     -0.0000      0.0000     -0.0000      0.0000
         6         0.0000      0.0000      0.0000      0.0000     -0.0000      0.0000
         7        -0.0000     -0.0000     -0.0000      0.0001     -0.0025      0.0091
         8        -0.0000      0.0000     -0.0000     -0.0000      0.0000     -0.0000
         9        -0.0179      0.0593      0.0017     -0.0060     -0.0000      0.0000
        10         0.0000     -0.0004      0.0000     -0.0002     -0.0113     -0.0274
        11        -0.0000      0.0000      0.0000      0.0000      0.0000      0.0000
        12         0.0029      0.0019      0.0033     -0.0100      0.0000      0.0000
        13        -0.0000     -0.0000     -0.0000     -0.0000      0.0000      0.0000
        14        -0.0000     -0.0000     -0.0000     -0.0000     -0.0000      0.0000
        15         0.0000      0.0000     -0.0000      0.0000     -0.0000     -0.0000
        16        -0.0021     -0.0439     -0.0013     -0.0012     -0.0001      0.0001
        17        -0.0000      0.0000     -0.0000      0.0000      0.0000      0.0000
        18         0.0002      0.0000     -0.0002     -0.0002     -0.0178      0.0155
        19         0.0000      0.0000      0.0000     -0.0000     -0.0000     -0.0000
        20         0.0002     -0.0005     -0.0001     -0.0003     -0.0266      0.0081
        21         0.0000     -0.0000      0.0000     -0.0000      0.0000      0.0000
        22        -0.0023      0.0489     -0.0053      0.0248     -0.0001     -0.0000
        23         0.0127     -0.0997      0.0079     -0.0512      0.0003     -0.0003
        24        -0.0004     -0.0005      0.0006      0.0002      0.0039     -0.0055
        25         0.0135     -0.0177      0.0009     -0.0250      0.0004     -0.0003
        26        -0.0000     -0.0000      0.0000      0.0000     -0.0000      0.0000
        27         0.0000      0.0000     -0.0000     -0.0000     -0.0000     -0.0000
        28        -0.0000     -0.0000     -0.0000     -0.0000      0.0000     -0.0000
        29         0.0000     -0.0000     -0.0000     -0.0001      0.0049      0.0237
        30         0.0309      0.0103     -0.0074      0.0547      0.0002      0.0000
        31         0.0001     -0.0002     -0.0001     -0.0000     -0.0394     -0.0577
        32        -0.0000     -0.0000      0.0000      0.0000      0.0000      0.0000
        33        -0.0000      0.0000     -0.0000      0.0000      0.0000      0.0000
        34        -0.0000     -0.0000      0.0000      0.0000     -0.0000     -0.0000
        35        -0.0010      0.0025      0.0001      0.0014     -0.0417      0.0211
        36         0.1014     -0.2853     -0.0021     -0.1549     -0.0002      0.0000
        37        -0.1049      0.4096     -0.0061      0.1725      0.0000      0.0003
        38         0.0000     -0.0000      0.0000     -0.0000     -0.0000     -0.0000
        39         0.0000     -0.0000      0.0000     -0.0000     -0.0000     -0.0000
        40         0.0002     -0.0005     -0.0000     -0.0003     -0.0134      0.0038
        41        -0.0000     -0.0000      0.0000     -0.0000     -0.0000     -0.0000
        42         0.0001      0.0002     -0.0001      0.0002     -0.0342     -0.0155
        43        -0.0157     -0.0205      0.0058     -0.0003      0.0000      0.0002
        44        -0.0001     -0.0001      0.0000      0.0000      0.0009     -0.0076
        45         0.0000     -0.0000     -0.0000      0.0000      0.0000      0.0000
        46        -0.0000      0.0000      0.0000     -0.0000      0.0000     -0.0000
        47        -0.0000      0.0000      0.0000     -0.0000      0.0000      0.0000
        48        -0.0000      0.0000      0.0000      0.0000      0.0000      0.0000
        49         0.0000     -0.0000      0.0000     -0.0000     -0.0000     -0.0000
        50         0.0395     -0.0365     -0.0120     -0.0415      0.0001     -0.0001
        51        -0.0000      0.0000     -0.0000      0.0000      0.0000      0.0000
        52         0.0272     -0.6577      0.0499     -0.3036      0.0001      0.0000
        53         0.0000     -0.0000      0.0000     -0.0000     -0.0000     -0.0000
        54        -0.0000      0.0000     -0.0000      0.0000      0.0000      0.0000
        55         0.0001      0.0005     -0.0002      0.0002     -0.0441      0.0502
        56         0.0000      0.0000      0.0000      0.0000      0.0000     -0.0000
        57         0.0000     -0.0002     -0.0002     -0.0002     -0.0327      0.0370
        58        -0.0000      0.0000     -0.0000      0.0000      0.0000      0.0000
        59        -0.0000      0.0000     -0.0000      0.0000      0.0000      0.0000
        60         0.0020      0.0074     -0.0011      0.0005      0.0475     -0.1041
        61         0.0701      0.2401     -0.0447      0.0130     -0.0013      0.0030
        62        -0.0000     -0.0000      0.0000      0.0000      0.0000      0.0000
        63        -0.0003     -0.0009      0.0002     -0.0002      0.0119     -0.0075
        64         0.0000     -0.0000     -0.0000      0.0000      0.0000     -0.0000
        65        -0.0000     -0.0000     -0.0000      0.0000      0.0000      0.0000
        66         0.0000      0.0000      0.0000     -0.0000     -0.0000      0.0000
        67         0.0049     -0.0552     -0.0259      0.0242     -0.0003     -0.0005
        68         0.0000      0.0000     -0.0000      0.0000      0.0000      0.0000
        69        -0.0008      0.0054     -0.0001      0.0031      0.0026     -0.0071
        70        -0.0685      0.4249     -0.0047      0.2350     -0.0004     -0.0002
        71         0.0000     -0.0000      0.0000     -0.0000     -0.0000     -0.0000
        72         0.0077     -0.0528     -0.0005     -0.0265      0.0420     -0.0075
        73         0.0000     -0.0000      0.0000     -0.0000     -0.0000     -0.0000
        74        -0.1518      1.0181      0.0104      0.5200      0.0017     -0.0010
        75         0.0023     -0.0156     -0.0002     -0.0077     -0.0055     -0.0193
        76         0.0000      0.0000      0.0000      0.0000     -0.0000     -0.0000
        77        -0.0000     -0.0000     -0.0000      0.0000      0.0000      0.0000
        78        -0.0002      0.0007      0.0002      0.0001      0.0339     -0.0229
        79         0.0000     -0.0000     -0.0000      0.0000      0.0000      0.0000
        80        -0.0002      0.0003      0.0003      0.0005      0.0552     -0.0447
        81        -0.0000      0.0000      0.0000     -0.0000     -0.0000      0.0000
        82         0.0998     -0.4928     -0.0590     -0.2444      0.0004      0.0006
        83        -0.0000     -0.0000     -0.0000      0.0000      0.0000      0.0000
        84        -0.1072      0.6156      0.0990      0.2978     -0.0006     -0.0004
        85         0.0000     -0.0000      0.0000     -0.0000      0.0000     -0.0000
        86        -0.0000      0.0004     -0.0001      0.0008     -0.0334      0.0373
        87        -0.0001     -0.0017      0.0003     -0.0010      0.0705     -0.0758
        88        -0.0002      0.0011      0.0003     -0.0004      0.0128     -0.1089
        89         0.1410     -1.0588      0.0325     -0.4539     -0.0001     -0.0006
        90         0.1645     -3.3560      0.1649     -1.4116      0.0010      0.0005
        91        -0.0000      0.0000     -0.0000      0.0000     -0.0000      0.0000
        92        -0.0000      0.0000      0.0000      0.0000      0.0000      0.0000
        93        -0.0000     -0.0000      0.0000     -0.0000      0.0000      0.0000
        94        -0.0383     -0.1152      0.0223     -0.1327     -0.0001      0.0003
        95        -0.0905     -0.5839      0.0437     -0.5111      0.0001      0.0018
        96        -0.0000      0.0000      0.0000     -0.0000      0.0000     -0.0000
        97        -0.0000      0.0000     -0.0000      0.0000     -0.0000      0.0000
        98         0.0000     -0.0000      0.0000     -0.0000     -0.0000     -0.0000
        99         0.0317     -1.6067      0.0147     -0.6455      0.0003     -0.0003
       100         0.2913     -2.3728     -0.0419     -1.3522      0.0020     -0.0002
       101        -0.0000      0.0000      0.0000      0.0000     -0.0000     -0.0000
       102         0.0004     -0.0033     -0.0001     -0.0015      0.0011     -0.0087
       103        -0.0025      0.0221      0.0007      0.0127      0.1247     -0.1055
       104         0.0004     -0.0016      0.0001      0.0016     -0.0262      0.2827
       105         0.0000      0.0000      0.0000      0.0000      0.0000     -0.0000
       106        -0.0000     -0.0000     -0.0000      0.0000      0.0000      0.0000
       107         0.0223     -0.5880      0.0312     -0.5630      0.0010      0.0007
       108         0.0000     -0.0000     -0.0000     -0.0000      0.0000      0.0000
       109         0.1497     -0.9651      0.0526     -0.1329      0.0007      0.0020
       110        -0.0028      0.0236      0.0003      0.0077     -0.0392     -0.2126
       111        -0.0827      0.5996      0.0052      0.1755      0.0038      0.0117
       112         0.0000     -0.0000     -0.0000     -0.0000     -0.0000      0.0000
       113         0.0000     -0.0000     -0.0000     -0.0000      0.0000     -0.0000
       114         0.0767     -0.5658     -0.0075     -0.2312     -0.0008     -0.0013
       115         0.0000     -0.0000     -0.0000     -0.0000      0.0000      0.0000
       116         0.0006      0.0019     -0.0008      0.0003      0.0001     -0.0508
       117        -0.0017      0.0107      0.0004      0.0025     -0.0887     -0.0757
       118         0.0000     -0.0000     -0.0000     -0.0000      0.0000      0.0000
       119        -0.0000      0.0000      0.0000      0.0000     -0.0000      0.0000
       120         0.0000     -0.0000     -0.0000     -0.0000      0.0000     -0.0000
       121        -0.0013      0.0173     -0.0008      0.0053      0.0036      0.0534
       122        -0.0000     -0.0000     -0.0000      0.0000      0.0000      0.0000
       123        -0.0019      0.0145     -0.0004      0.0039      0.0478      0.0350
       124        -0.0000     -0.0000     -0.0000     -0.0000      0.0000      0.0000
       125        -0.0039      0.5354     -0.0109      0.0846     -0.0003     -0.0010
       126        -0.0000      0.0000      0.0000      0.0000      0.0000      0.0000
       127        -0.0394      0.1494      0.0130      0.0438      0.0001      0.0012
       128        -0.0003      0.0041     -0.0007     -0.0010     -0.0637     -0.0766
       129        -0.0000      0.0000      0.0000      0.0000     -0.0000     -0.0000
       130         0.0000     -0.0000      0.0000     -0.0000     -0.0000     -0.0000
       131        -0.0000      0.0000     -0.0000      0.0000      0.0000      0.0000
       132         0.1031     -0.6841      0.0290     -0.2215     -0.0001     -0.0013
       133        -0.0000      0.0000     -0.0000      0.0000      0.0000      0.0000
       134        -0.0000      0.0000     -0.0000      0.0000      0.0000      0.0000
       135         0.0159     -0.1760     -0.0121     -0.0475     -0.0001     -0.0004
       136        -0.0000      0.0000     -0.0000      0.0000      0.0000      0.0000
       137         0.0850     -0.0408     -0.0105      0.0485     -0.0001     -0.0004
       138        -0.0000      0.0000     -0.0000      0.0000      0.0000      0.0000
       139        -0.0000      0.0000     -0.0000      0.0000      0.0000      0.0000
       140         0.1908     -1.8708      0.0891     -0.9191     -0.0001      0.0000
       141         0.2186      0.4188      0.1467      0.1070      0.0005     -0.0008
       142        -0.0002      0.0136     -0.0002      0.0072     -0.0411      0.0732
       143        -0.0000     -0.0000     -0.0000     -0.0000      0.0000      0.0000
       144        -0.0015      0.0007     -0.0008      0.0007      0.0250      0.0640
       145         0.0000     -0.0000     -0.0000     -0.0000     -0.0000     -0.0000
       146         0.0049     -0.0231     -0.0002     -0.0113     -0.0271      0.0639
       147        -0.5526      2.8721     -0.0361      1.3403     -0.0014      0.0010
       148         0.0000     -0.0000      0.0000     -0.0000     -0.0000     -0.0000
       149        -0.0000      0.0000     -0.0000      0.0000      0.0000     -0.0000
       150         0.0001      0.0012     -0.0002      0.0003      0.0467     -0.0210
       151         0.0000     -0.0000     -0.0000     -0.0000     -0.0000      0.0000
       152         0.0202     -0.8143     -0.0413     -0.5052     -0.0001     -0.0000
       153        -0.0000      0.0000     -0.0000      0.0000      0.0000     -0.0000
       154         0.0008     -0.0055      0.0003     -0.0031      0.1221     -0.1374
       155         0.0352     -0.2862     -0.0114     -0.0686     -0.0006      0.0006
       156         0.0000     -0.0000      0.0000     -0.0000     -0.0000     -0.0000
       157        -0.0342     -0.1617     -0.0105     -0.0423      0.0002     -0.0002
       158        -0.0014     -0.0003      0.0011      0.0013      0.0802     -0.0595
       159        -0.0000      0.0000     -0.0000      0.0000     -0.0000     -0.0000
       160        -0.0000      0.0000      0.0000      0.0000     -0.0000     -0.0000
       161         0.0000     -0.0000      0.0000     -0.0000     -0.0000     -0.0000
       162         0.0003     -0.0016      0.0001     -0.0018      0.0642      0.0081
       163         0.0031      0.0378      0.0254      0.2121     -0.0001      0.0005
       164        -0.0020      0.0059      0.0005      0.0007     -0.0481      0.0733
       165        -0.0000      0.0000     -0.0000      0.0000      0.0000     -0.0000
       166        -0.0000      0.0000     -0.0000      0.0000      0.0000     -0.0000
       167         0.0000     -0.0000      0.0000     -0.0000     -0.0000      0.0000
       168         0.0381      0.2958      0.0330      0.0148      0.0009     -0.0002
       169        -0.1829      0.7031     -0.0054      0.1451      0.0003      0.0015
       170        -0.0000      0.0000     -0.0000      0.0000     -0.0000      0.0000
       171        -0.0000      0.0000     -0.0000      0.0000     -0.0000      0.0000
       172        -0.0005      0.0012      0.0002      0.0003     -0.1192     -0.0934
       173        -0.0000      0.0030      0.0000      0.0020     -0.1230      0.2440
       174        -0.0000      0.0000     -0.0000      0.0000     -0.0000      0.0000
       175         0.0005      0.0009      0.0003      0.0007     -0.3145      0.5501
       176        -0.0000     -0.0000      0.0000     -0.0000     -0.0000      0.0000
       177         0.0000     -0.0000      0.0000     -0.0000      0.0000     -0.0000
       178        -0.0000      0.0000     -0.0000      0.0000     -0.0000      0.0000
       179        -0.2440      0.5406      0.0511      0.0626      0.0002      0.0004
       180        -0.0000      0.0000     -0.0000      0.0000     -0.0000      0.0000
       181         0.0000     -0.0000      0.0000     -0.0000      0.0000     -0.0000
       182        -0.0007     -0.0003      0.0012     -0.0004      0.0306      0.0211
       183        -0.0000      0.0000     -0.0000      0.0000     -0.0000     -0.0000
       184         0.2037     -0.0420      0.0409     -0.1011      0.0001     -0.0003
       185        -0.0000      0.0000     -0.0000      0.0000     -0.0000      0.0000
       186        -0.0000      0.0000     -0.0000      0.0000     -0.0000     -0.0000
       187         0.0007     -0.0022     -0.0003     -0.0018      0.0405      0.0405
       188        -0.0000      0.0000     -0.0000      0.0000     -0.0000      0.0000
       189        -0.0000      0.0000     -0.0000      0.0000      0.0000      0.0000
       190         0.0958     -0.1711      0.0138     -0.1847     -0.0001      0.0006
       191        -0.0000      0.0000     -0.0000      0.0000      0.0000      0.0000
       192        -0.0000     -0.0000      0.0000     -0.0000     -0.0000     -0.0000
       193         0.0000     -0.0000      0.0000     -0.0000     -0.0000     -0.0000
       194        -0.0579     -0.2343      0.0053     -0.0904     -0.0001      0.0005
       195        -0.0000      0.0000     -0.0000      0.0000      0.0000      0.0000
       196        -0.0001     -0.0003     -0.0001      0.0001     -0.0639      0.1637
       197         0.0000     -0.0000      0.0000     -0.0000     -0.0000     -0.0000
       198         0.0000      0.0000     -0.0000      0.0000     -0.0000      0.0000
       199        -0.0000      0.0000     -0.0000      0.0000     -0.0000      0.0000
       200         0.0009      0.0035      0.0351     -0.0769      0.0004      0.0000
       201        -0.0104     -0.5811      0.0123     -0.1499      0.0017     -0.0021
       202         0.0009     -0.0112      0.0010      0.0022     -0.0768      0.1582
       203         0.0921      0.1152      0.0442      0.1238      0.0016     -0.0001
       204         0.0000     -0.0000     -0.0000     -0.0000      0.0000     -0.0000
       205         0.0222     -0.2449      0.0071     -0.2268     -0.0007      0.0029
       206        -0.0000      0.0000     -0.0000      0.0000      0.0000      0.0000
       207         0.0000      0.0000      0.0000     -0.0000     -0.0000      0.0000
       208        -0.0000      0.0024     -0.0001      0.0014     -0.0718     -0.1400
       209         0.0000     -0.0000     -0.0000      0.0000      0.0000     -0.0000
       210        -0.0000      0.0000      0.0000     -0.0000     -0.0000     -0.0000
       211         0.0361      0.3407     -0.0352      0.1212     -0.0016     -0.0002
       212        -0.0000      0.0000      0.0000     -0.0000     -0.0000      0.0000
       213         0.1175     -0.4024     -0.0970      0.1129     -0.0015     -0.0046
       214        -0.2078     -0.1730      0.1385      0.0489      0.0002      0.0001
       215         0.0000      0.0000     -0.0000     -0.0000      0.0000      0.0000
       216        -0.0000     -0.0000     -0.0000      0.0000      0.0000      0.0000
       217        -0.0000     -0.0000     -0.0000      0.0000      0.0000      0.0000
       218         0.1946     -0.5228      0.0231     -0.1405     -0.0030     -0.0033
       219         0.0038     -0.0106     -0.0010      0.0024      0.1769     -0.0205
       220         0.0000     -0.0000     -0.0000      0.0000     -0.0000      0.0000
       221        -0.2344      0.1233      0.1055     -0.4143      0.0050     -0.0002
       222        -0.0000      0.0000      0.0000     -0.0000      0.0000     -0.0000
       223        -0.0000      0.0000      0.0000     -0.0000      0.0000     -0.0000
       224        -0.0062     -0.0079      0.0024     -0.0141     -0.0523      0.0776
       225         0.0000     -0.0000      0.0000     -0.0000     -0.0000      0.0000
       226         0.0000     -0.0000      0.0000     -0.0000     -0.0000      0.0000
       227         0.0003     -0.0021      0.0007     -0.0008     -0.0075     -0.1746
       228        -0.1164      0.3114     -0.0984      0.0049     -0.0002     -0.0023
       229        -0.0005     -0.0008      0.0004      0.0007      0.0808      0.0725
       230        -0.0007      0.0005      0.0000      0.0012      0.1573      0.0472
       231         0.1082     -0.0968     -0.0591     -0.0718      0.0001      0.0000
       232         0.0000      0.0000     -0.0000     -0.0000     -0.0000     -0.0000
       233         0.0000      0.0000     -0.0000      0.0000     -0.0000     -0.0000
       234         0.0000     -0.0000      0.0000     -0.0000      0.0000      0.0000
       235        -0.0000     -0.0000      0.0000     -0.0000      0.0000      0.0000
       236         0.5085     -0.1637     -0.0219      0.0404     -0.0051     -0.0021
       237         0.0038     -0.0048      0.0016      0.0012      0.4178      0.2382
       238         0.0000      0.0000      0.0000     -0.0000      0.0000      0.0000
       239         0.0011     -0.0071      0.0033      0.0015      0.1708     -0.0312
       240         0.0000     -0.0000     -0.0000      0.0000      0.0000      0.0000
       241         0.0007      0.0019     -0.0001      0.0014     -0.0788      0.0224
       242        -0.0000     -0.0000      0.0000     -0.0000     -0.0000     -0.0000
       243         0.0004      0.0055      0.0002      0.0038     -0.0033     -0.1943
       244         0.0000      0.0000     -0.0000      0.0000      0.0000      0.0000
       245        -0.0010     -0.0114      0.0023     -0.0003      0.1963     -0.0989
       246         0.0717      1.4280     -0.0530      0.5912      0.0028      0.0011
       247        -0.0000     -0.0000      0.0000     -0.0000      0.0000     -0.0000
       248         0.0018      0.0096     -0.0019      0.0000     -0.0392     -0.0873
       249        -0.0000      0.0000      0.0000     -0.0000      0.0000     -0.0000
       250         0.2066     -0.3115     -0.1043     -0.5732      0.0009      0.0004
       251         0.0000     -0.0000      0.0000     -0.0000      0.0000      0.0000
       252         0.0000     -0.0000     -0.0000      0.0000      0.0000      0.0000
       253        -0.0000      0.0000      0.0000     -0.0000      0.0000     -0.0000
       254         0.0683     -0.2606      0.0146      0.0752     -0.0002     -0.0005
       255        -0.0000     -0.0000      0.0000     -0.0000     -0.0000     -0.0000
       256        -0.0008      0.0112     -0.0025     -0.0032      0.0667     -0.4776
       257        -0.0000     -0.0000      0.0000     -0.0000     -0.0000      0.0000
       258        -0.0000     -0.0000      0.0000     -0.0000     -0.0000      0.0000
       259        -0.0818     -0.2379      0.0330     -0.1106     -0.0002      0.0002
       260        -0.0000     -0.0000     -0.0000     -0.0000      0.0000     -0.0000
       261         0.0000      0.0000     -0.0000      0.0000      0.0000      0.0000
       262        -0.1346      0.2504     -0.0679     -0.2361      0.0004      0.0009
       263        -0.0029      0.6488     -0.0956      0.2109      0.0016      0.0019
       264        -0.0000     -0.0000      0.0000     -0.0000     -0.0000     -0.0000
       265        -0.0004     -0.0030      0.0013     -0.0004      0.0134      0.0034
       266         0.0241      0.0142      0.0475      0.0943     -0.0013     -0.0014
       267        -0.1566      0.0018      0.0143      0.0884     -0.0013     -0.0041
       268        -0.0000      0.0000      0.0000      0.0000      0.0000     -0.0000
       269         0.0000     -0.0000     -0.0000     -0.0000     -0.0000      0.0000
       270        -0.0021      0.0043     -0.0001     -0.0030      0.0499     -0.2419
       271        -0.0005     -0.0005      0.0001     -0.0001      0.0597      0.0920
       272         0.0000     -0.0000     -0.0000     -0.0000     -0.0000     -0.0000
       273         0.0260     -0.1114      0.0111     -0.0939      0.0007      0.0004
       274        -0.0000      0.0000     -0.0000      0.0000      0.0000      0.0000
       275        -0.0000      0.0000      0.0000      0.0000      0.0000      0.0000
       276        -0.0005     -0.0013      0.0010     -0.0002      0.3395      0.3966
       277        -0.0002      0.0001     -0.0003     -0.0005     -0.0010      0.0162
       278         0.0000     -0.0000      0.0000      0.0000     -0.0000     -0.0000
       279        -0.0000     -0.0000     -0.0000      0.0000      0.0000      0.0000
       280        -0.0000      0.0000      0.0000      0.0000     -0.0000     -0.0000
       281         0.0130      0.2693     -0.0257     -0.0168      0.0007     -0.0019
       282        -0.0000      0.0000      0.0000      0.0000      0.0000      0.0000
       283         0.0898     -0.9296      0.0138     -0.3610      0.0013      0.0007
       284        -0.0022      0.0066     -0.0003     -0.0107      0.0974     -0.1055
       285        -0.0000      0.0000      0.0000      0.0000      0.0000      0.0000
       286        -0.0000      0.0000      0.0000      0.0000      0.0000      0.0000
       287        -0.0006     -0.0017      0.0008     -0.0005      0.0559     -0.2096
       288         0.5205     -0.9505     -0.0268      0.8413      0.0016      0.0001
       289         0.0000     -0.0000     -0.0000     -0.0000     -0.0000     -0.0000
       290        -0.0000      0.0000      0.0000      0.0000      0.0000      0.0000
       291         0.0000     -0.0000     -0.0000     -0.0000     -0.0000     -0.0000
       292         0.0048      0.0281      0.0032      0.0411      0.0101      0.0280
       293         0.0559      0.3213      0.0347      0.4525      0.0017     -0.0033
       294        -0.0000     -0.0000      0.0000     -0.0000      0.0000      0.0000
       295        -0.0000     -0.0000      0.0000     -0.0000      0.0000      0.0000
       296        -0.0143     -0.0045      0.0044     -0.0045      0.3620      0.2388
       297        -0.4629     -0.2772      0.1522     -0.0174     -0.0084     -0.0043
       298         0.0000      0.0000     -0.0000     -0.0000     -0.0000     -0.0000
       299         0.0000     -0.0000     -0.0000      0.0000     -0.0000     -0.0000
       300        -0.0000     -0.0000     -0.0000     -0.0000     -0.0000     -0.0000
 <0|del|b> * <b|rxdel|0> + <0|del|b> * <b|delr+rdel|0>
 Rotatory Strengths (R) in cgs (10**-40 erg-esu-cm/Gauss)
       state          XX          YY          ZZ    R(velocity)    E-M Angle
         1         0.0000      0.0000     -0.0000      0.0000       90.00
         2         0.0000      0.0000      0.0000      0.0000       90.00
         3        -0.0000      0.0000      0.0000      0.0000       90.00
         4        -0.0000      0.0000      0.0000      0.0000       90.00
         5        -0.0000     -0.0000     -0.0000     -0.0000       90.00
         6         0.0000     -0.0000     -0.0000     -0.0000       90.00
         7         0.1712     -0.0077      0.1338      0.0991       90.00
         8        -0.0000      0.0000     -0.0000     -0.0000       90.00
         9        -0.0198     -0.0021     -0.0204     -0.0141       90.00
        10         0.5827     -0.2751      0.2933      0.2003       90.00
        11         0.0000     -0.0000      0.0000      0.0000       90.00
        12        -0.0824     -0.0583      0.0275     -0.0378       90.00
        13        -0.0000     -0.0000     -0.0000     -0.0000       90.00
        14        -0.0000      0.0000     -0.0000      0.0000       90.00
        15         0.0000      0.0000     -0.0000      0.0000       90.00
        16         0.2378      0.0995      0.1169      0.1514       90.00
        17        -0.0000      0.0000     -0.0000      0.0000       90.00
        18        -0.0306      0.0144     -0.0181     -0.0114       90.00
        19        -0.0000      0.0000     -0.0000     -0.0000       90.00
        20        -0.6564     -0.0586     -0.6072     -0.4407       92.11
        21         0.0000     -0.0000     -0.0000      0.0000       90.00
        22         0.0181      0.0007      0.0096      0.0095       90.00
        23         0.1799      0.0334     -0.0118      0.0672       90.00
        24         0.0028      0.0017     -0.0003      0.0014       90.00
        25        -0.0152      0.0055     -0.0001     -0.0033       90.00
        26        -0.0000     -0.0000     -0.0000     -0.0000       90.00
        27         0.0000      0.0000     -0.0000      0.0000       90.00
        28        -0.0000      0.0000      0.0000      0.0000       90.00
        29         0.1802     -0.0301      0.1623      0.1041       90.00
        30        -0.0759      0.1502     -0.1238     -0.0165       90.00
        31         0.1722      0.0768      0.2051      0.1514       90.00
        32         0.0000      0.0000     -0.0000      0.0000       90.00
        33         0.0000      0.0000     -0.0000      0.0000       90.00
        34         0.0000      0.0000      0.0000      0.0000       90.00
        35         1.4509      0.0479      1.0194      0.8394       79.00
        36        -1.3562     -0.0654     -0.9364     -0.7860       90.53
        37        -0.5584      0.0604     -0.5325     -0.3435       90.31
        38         0.0000      0.0000     -0.0000      0.0000       90.00
        39         0.0000      0.0000     -0.0000      0.0000       90.00
        40        -0.0848      0.0062     -0.0549     -0.0445       90.00
        41         0.0000      0.0000     -0.0000      0.0000       90.00
        42         0.2190      0.0806      0.1537      0.1511       90.00
        43        -0.0876     -0.0026     -0.0525     -0.0476       90.00
        44         0.0968     -0.0277      0.0658      0.0450       90.00
        45         0.0000      0.0000     -0.0000      0.0000       90.00
        46         0.0000      0.0000     -0.0000     -0.0000       90.00
        47        -0.0000      0.0000      0.0000      0.0000       90.00
        48         0.0000      0.0000     -0.0000      0.0000       90.00
        49         0.0000      0.0000     -0.0000      0.0000       90.00
        50         0.0171      0.0060     -0.0089      0.0047       90.00
        51         0.0000      0.0000     -0.0000      0.0000       90.00
        52        -0.0142     -0.0011     -0.0396     -0.0183       90.00
        53        -0.0000     -0.0000      0.0000     -0.0000       90.00
        54         0.0000      0.0000     -0.0000      0.0000       90.00
        55        -0.0090      0.0010     -0.0004     -0.0028       90.00
        56        -0.0000      0.0000      0.0000      0.0000       90.00
        57        -0.0013     -0.0138      0.0019     -0.0044       90.00
        58         0.0000      0.0000     -0.0000      0.0000       90.00
        59         0.0000      0.0000      0.0000      0.0000       90.00
        60         1.2642      0.0586      0.6102      0.6444       87.80
        61        -1.2628     -0.0033     -0.6227     -0.6296      103.22
        62        -0.0000      0.0000     -0.0000     -0.0000       90.00
        63        -0.0283      0.0071     -0.0165     -0.0126       90.00
        64         0.0000      0.0000      0.0000      0.0000       90.00
        65         0.0000      0.0000     -0.0000      0.0000       90.00
        66        -0.0000      0.0000      0.0000      0.0000       90.00
        67        -0.2229     -0.0052     -0.0099     -0.0793       90.00
        68         0.0000      0.0000     -0.0000      0.0000       90.00
        69        -0.0719      0.1613     -0.1235     -0.0114       90.00
        70        -0.0323     -0.1168      0.0580     -0.0304       90.00
        71         0.0000     -0.0000     -0.0000     -0.0000       90.00
        72         1.1014      0.6944      0.6689      0.8216       42.58
        73        -0.0000      0.0000     -0.0000      0.0000       90.00
        74        -0.7598     -0.4399     -0.5322     -0.5773       90.94
        75        -0.0126     -0.2502      0.0282     -0.0782       90.00
        76         0.0000      0.0000      0.0000      0.0000       90.00
        77        -0.0000      0.0000     -0.0000      0.0000       90.00
        78         0.0005      0.0032      0.0247      0.0095       90.00
        79        -0.0000      0.0000     -0.0000     -0.0000       90.00
        80         0.0042     -0.0048     -0.0039     -0.0015       90.00
        81        -0.0000     -0.0000     -0.0000     -0.0000       90.00
        82        -0.0794     -0.0133      0.0440     -0.0162       90.00
        83        -0.0000      0.0000     -0.0000      0.0000       90.00
        84        -0.1760      0.1236      0.2589      0.0689       90.00
        85        -0.0000      0.0000     -0.0000      0.0000       90.00
        86         0.0254      0.0046     -0.0122      0.0059       90.00
        87         0.0272      0.0106     -0.0176      0.0067       90.00
        88         0.0320      0.1140      0.0158      0.0540       90.00
        89        -0.3829      0.2923     -0.2500     -0.1135       90.00
        90        -0.1238     -0.2788      0.0179     -0.1282       90.03
        91        -0.0000     -0.0000      0.0000     -0.0000       90.00
        92         0.0000      0.0000     -0.0000      0.0000       90.00
        93        -0.0000      0.0000      0.0000      0.0000       90.00
        94         0.0148      0.0003      0.0082      0.0078       90.00
        95         0.1472      0.4575      0.1257      0.2435       89.85
        96        -0.0000     -0.0000      0.0000     -0.0000       90.00
        97        -0.0000     -0.0000      0.0000     -0.0000       90.00
        98         0.0000      0.0000     -0.0000      0.0000       90.00
        99        -0.1405     -0.3983     -0.0838     -0.2075       90.06
       100         0.4385     -0.1510      0.3451      0.2108       89.96
       101         0.0000      0.0000     -0.0000      0.0000       90.00
       102         0.0018      0.0205      0.0050      0.0091       90.00
       103        -0.3945     -0.0389     -0.1919     -0.2084       92.33
       104        -0.0065      0.2744     -0.0652      0.0676       90.00
       105         0.0000     -0.0000     -0.0000     -0.0000       90.00
       106         0.0000     -0.0000     -0.0000     -0.0000       90.00
       107        -0.1757     -0.2948      0.0799     -0.1302       90.13
       108        -0.0000     -0.0000      0.0000      0.0000       90.00
       109         0.0102     -0.4348      0.3448     -0.0266       90.00
       110         0.2252     -0.3951      0.4094      0.0798       90.00
       111        -0.0400      0.4260     -0.5667     -0.0602       90.00
       112         0.0000      0.0000     -0.0000      0.0000       90.00
       113        -0.0000     -0.0000      0.0000     -0.0000       90.00
       114         0.0592      0.1106     -0.0891      0.0269       90.00
       115        -0.0000      0.0000      0.0000      0.0000       90.00
       116        -0.0034      0.0393     -0.0029      0.0110       90.00
       117        -0.0234     -0.0984      0.1728      0.0170       90.00
       118        -0.0000     -0.0000      0.0000      0.0000       90.00
       119         0.0000      0.0000      0.0000      0.0000       90.00
       120        -0.0000      0.0000      0.0000      0.0000       90.00
       121        -0.0121      0.3551     -0.0937      0.0831       90.00
       122         0.0000     -0.0000      0.0000     -0.0000       90.00
       123         0.1000      0.1787     -0.3978     -0.0397       90.00
       124         0.0000     -0.0000     -0.0000     -0.0000       90.00
       125        -0.1008     -0.5267      0.2418     -0.1286       90.09
       126         0.0000     -0.0000     -0.0000     -0.0000       90.00
       127        -0.0026      0.0404     -0.0264      0.0038       90.00
       128        -0.0932     -0.0734      0.0952     -0.0238       90.00
       129        -0.0000     -0.0000     -0.0000     -0.0000       90.00
       130        -0.0000     -0.0000     -0.0000     -0.0000       90.00
       131         0.0000      0.0000     -0.0000     -0.0000       90.00
       132         0.0230     -0.2694      0.0254     -0.0737       90.00
       133         0.0000     -0.0000     -0.0000     -0.0000       90.00
       134         0.0000     -0.0000      0.0000      0.0000       90.00
       135        -0.0122      0.0081     -0.0083     -0.0041       90.00
       136        -0.0000     -0.0000     -0.0000     -0.0000       90.00
       137         0.0068     -0.0163     -0.0038     -0.0044       90.00
       138         0.0000      0.0000     -0.0000      0.0000       90.00
       139         0.0000      0.0000     -0.0000      0.0000       90.00
       140         0.1174      0.2306      0.0866      0.1449       89.83
       141         0.0079     -0.1948     -0.0501     -0.0790       90.00
       142        -0.0657     -0.1696      0.1103     -0.0417       90.00
       143        -0.0000      0.0000      0.0000      0.0000       90.00
       144         0.0041     -0.0809      0.0049     -0.0240       90.00
       145         0.0000     -0.0000     -0.0000     -0.0000       90.00
       146         0.0750      0.5280     -0.1964      0.1355       71.86
       147         0.0750     -1.5283      0.2739     -0.3932       90.03
       148         0.0000     -0.0000     -0.0000     -0.0000       90.00
       149        -0.0000      0.0000      0.0000      0.0000       90.00
       150        -0.0040     -0.0175     -0.0111     -0.0109       90.00
       151         0.0000      0.0000     -0.0000      0.0000       90.00
       152         0.1058     -0.2121      0.1012     -0.0017       90.00
       153        -0.0000     -0.0000      0.0000      0.0000       90.00
       154        -0.2267     -0.1804     -0.6997     -0.3689       90.38
       155         0.0298      0.0123      0.0139      0.0186       90.00
       156         0.0000      0.0000      0.0000      0.0000       90.00
       157        -0.0140      0.0358      0.0101      0.0106       90.00
       158        -0.0002     -0.0762      0.0120     -0.0215       90.00
       159        -0.0000     -0.0000     -0.0000     -0.0000       90.00
       160        -0.0000     -0.0000     -0.0000     -0.0000       90.00
       161         0.0000      0.0000      0.0000      0.0000       90.00
       162        -0.0294     -0.0009     -0.0803     -0.0369       90.00
       163        -0.0249     -0.0141     -0.0145     -0.0179       90.00
       164         0.1845      0.3079     -0.0371      0.1518       87.61
       165        -0.0000     -0.0000     -0.0000     -0.0000       90.00
       166        -0.0000     -0.0000     -0.0000     -0.0000       90.00
       167         0.0000      0.0000      0.0000      0.0000       90.00
       168         0.0270      0.0065     -0.0260      0.0025       90.00
       169        -0.3959     -0.4748      0.0167     -0.2847       90.63
       170         0.0000     -0.0000      0.0000      0.0000       90.00
       171        -0.0000      0.0000      0.0000      0.0000       90.00
       172         0.0433     -0.0291      0.0308      0.0150       90.00
       173        -0.0432     -0.0381      0.0043     -0.0257       90.00
       174        -0.0000      0.0000      0.0000      0.0000       90.00
       175         0.3573      1.3186      0.3259      0.6673       89.19
       176         0.0000      0.0000     -0.0000      0.0000       90.00
       177        -0.0000      0.0000      0.0000      0.0000       90.00
       178         0.0000      0.0000     -0.0000      0.0000       90.00
       179         0.0389     -0.3391     -0.1674     -0.1559       90.22
       180        -0.0000      0.0000      0.0000      0.0000       90.00
       181        -0.0000      0.0000     -0.0000     -0.0000       90.00
       182        -0.0195      0.0108     -0.0043     -0.0044       90.00
       183        -0.0000     -0.0000     -0.0000     -0.0000       90.00
       184        -0.0164      0.0596     -0.0059      0.0124       90.00
       185        -0.0000      0.0000     -0.0000      0.0000       90.00
       186        -0.0000     -0.0000      0.0000     -0.0000       90.00
       187         0.0020      0.0151      0.0290      0.0154       90.00
       188         0.0000      0.0000      0.0000      0.0000       90.00
       189        -0.0000      0.0000      0.0000      0.0000       90.00
       190        -0.0181      0.0597     -0.0082      0.0112       90.00
       191         0.0000     -0.0000     -0.0000     -0.0000       90.00
       192         0.0000     -0.0000      0.0000     -0.0000       90.00
       193         0.0000      0.0000      0.0000      0.0000       90.00
       194         0.0069     -0.0044      0.0039      0.0022       90.00
       195         0.0000      0.0000      0.0000      0.0000       90.00
       196         0.0505      0.0523     -0.0059      0.0323       90.00
       197         0.0000     -0.0000     -0.0000     -0.0000       90.00
       198        -0.0000     -0.0000      0.0000     -0.0000       90.00
       199        -0.0000     -0.0000      0.0000     -0.0000       90.00
       200        -0.0040     -0.0072      0.0051     -0.0020       90.00
       201        -0.4593     -1.3077      0.0088     -0.5861       90.83
       202         0.2128      0.7958     -0.0473      0.3205       86.00
       203         0.2044      0.1027     -0.1560      0.0504       90.00
       204         0.0000     -0.0000      0.0000     -0.0000       90.00
       205         0.0331      0.3488     -0.0043      0.1258       88.98
       206         0.0000     -0.0000     -0.0000     -0.0000       90.00
       207        -0.0000     -0.0000      0.0000     -0.0000       90.00
       208        -0.0107      0.0924     -0.0490      0.0109       90.00
       209        -0.0000     -0.0000     -0.0000     -0.0000       90.00
       210         0.0000      0.0000     -0.0000     -0.0000       90.00
       211        -0.0121      0.1383      0.1289      0.0850       90.00
       212        -0.0000     -0.0000     -0.0000     -0.0000       90.00
       213        -0.0328     -0.4041     -0.0402     -0.1590       91.44
       214        -0.0040     -0.0518     -0.0722     -0.0427       90.00
       215         0.0000      0.0000      0.0000      0.0000       90.00
       216         0.0000     -0.0000     -0.0000     -0.0000       90.00
       217         0.0000     -0.0000     -0.0000     -0.0000       90.00
       218         0.2915     -0.5633      0.1253     -0.0489       90.00
       219        -0.5556     -0.9415     -0.3150     -0.6040       91.84
       220         0.0000      0.0000      0.0000      0.0000       90.00
       221        -0.0531      2.2706     -0.1726      0.6816       88.71
       222         0.0000      0.0000     -0.0000      0.0000       90.00
       223        -0.0000      0.0000     -0.0000      0.0000       90.00
       224         0.2665     -1.1305      0.1896     -0.2248       93.02
       225         0.0000     -0.0000     -0.0000     -0.0000       90.00
       226        -0.0000     -0.0000      0.0000     -0.0000       90.00
       227        -0.0528     -0.0331     -0.0033     -0.0298       90.00
       228        -0.1051     -0.0212      0.0111     -0.0384       90.00
       229        -0.0028     -0.0581      0.0056     -0.0184       90.00
       230        -0.0131      0.0416      0.0079      0.0122       90.00
       231         0.0001      0.0099     -0.0091      0.0003       90.00
       232        -0.0000     -0.0000     -0.0000     -0.0000       90.00
       233        -0.0000      0.0000      0.0000     -0.0000       90.00
       234        -0.0000      0.0000      0.0000      0.0000       90.00
       235        -0.0000      0.0000     -0.0000      0.0000       90.00
       236        -0.6238     -0.2069      0.2084     -0.2075       90.80
       237         0.1632      0.1171     -0.3882     -0.0360       90.00
       238         0.0000      0.0000     -0.0000      0.0000       90.00
       239        -0.0556     -0.0805     -0.1098     -0.0820       90.00
       240         0.0000     -0.0000     -0.0000     -0.0000       90.00
       241        -0.0397     -0.0875     -0.0836     -0.0703       90.00
       242         0.0000     -0.0000     -0.0000     -0.0000       90.00
       243         0.0006     -0.0316      0.0148     -0.0054       90.00
       244         0.0000     -0.0000     -0.0000     -0.0000       90.00
       245        -0.5792     -0.2755     -0.0421     -0.2990       95.45
       246         1.3449     -0.6799      0.5556      0.4068       89.68
       247        -0.0000     -0.0000     -0.0000     -0.0000       90.00
       248        -0.4328      0.0016     -0.2528     -0.2280      103.11
       249         0.0000     -0.0000      0.0000      0.0000       90.00
       250         0.0451      0.4693     -0.0917      0.1409       89.83
       251        -0.0000      0.0000     -0.0000      0.0000       90.00
       252        -0.0000     -0.0000      0.0000     -0.0000       90.00
       253         0.0000      0.0000      0.0000      0.0000       90.00
       254        -0.0116      0.0332     -0.0193      0.0007       90.00
       255        -0.0000     -0.0000     -0.0000     -0.0000       90.00
       256         0.0546     -0.6908      0.2192     -0.1390       90.56
       257         0.0000      0.0000     -0.0000      0.0000       90.00
       258         0.0000      0.0000     -0.0000      0.0000       90.00
       259         0.0015      0.0182      0.0034      0.0077       90.00
       260         0.0000     -0.0000     -0.0000     -0.0000       90.00
       261         0.0000      0.0000     -0.0000      0.0000       90.00
       262         0.0053      0.0565     -0.0419      0.0066       90.00
       263         0.0986     -0.1273     -0.0268     -0.0185       90.00
       264         0.0000      0.0000     -0.0000      0.0000       90.00
       265         0.0117      0.0448     -0.0112      0.0151       90.00
       266        -0.1175      0.0310      0.0358     -0.0169       90.00
       267         0.0123      0.2734     -0.1140      0.0572       90.00
       268         0.0000      0.0000     -0.0000      0.0000       90.00
       269         0.0000     -0.0000     -0.0000     -0.0000       90.00
       270        -0.1750     -0.0331      0.0462     -0.0540       90.00
       271        -0.0035      0.0005     -0.0268     -0.0099       90.00
       272         0.0000      0.0000      0.0000      0.0000       90.00
       273         0.0296     -0.0017     -0.0621     -0.0114       90.00
       274         0.0000      0.0000      0.0000      0.0000       90.00
       275         0.0000      0.0000      0.0000      0.0000       90.00
       276        -0.0072     -0.0060      0.1233      0.0367       90.00
       277        -0.0078     -0.0147     -0.0026     -0.0084       90.00
       278         0.0000      0.0000      0.0000      0.0000       90.00
       279         0.0000      0.0000     -0.0000      0.0000       90.00
       280        -0.0000     -0.0000      0.0000     -0.0000       90.00
       281        -0.0858      0.7242      0.0085      0.2157       89.04
       282        -0.0000     -0.0000      0.0000     -0.0000       90.00
       283        -0.2782      0.1603     -0.0093     -0.0424       90.00
       284        -0.4685      0.6080     -0.1511     -0.0039       90.00
       285         0.0000     -0.0000      0.0000      0.0000       90.00
       286         0.0000      0.0000     -0.0000      0.0000       90.00
       287        -0.0112      0.0065      0.0048      0.0000       90.00
       288         0.2425     -1.3449      0.0113     -0.3637       91.17
       289         0.0000     -0.0000     -0.0000      0.0000       90.00
       290         0.0000     -0.0000     -0.0000      0.0000       90.00
       291         0.0000     -0.0000     -0.0000      0.0000       90.00
       292        -0.0392      0.0760      0.0953      0.0441       90.00
       293         0.7063     -0.5582     -0.0922      0.0186       90.00
       294        -0.0000      0.0000     -0.0000      0.0000       90.00
       295        -0.0000      0.0000     -0.0000      0.0000       90.00
       296         0.4809      0.4971     -0.1009      0.2924       86.98
       297        -0.3627     -0.2299      0.1002     -0.1641       95.51
       298         0.0000     -0.0000     -0.0000      0.0000       90.00
       299        -0.0000      0.0000      0.0000     -0.0000       90.00
       300        -0.0000      0.0000      0.0000     -0.0000       90.00
 1/2[<0|r|b>*<b|rxdel|0> + (<0|rxdel|b>*<b|r|0>)*]
 Rotatory Strengths (R) in cgs (10**-40 erg-esu-cm/Gauss)
       state          XX          YY          ZZ     R(length)
         1         0.0000      0.0000      0.0000      0.0000
         2         0.0000      0.0000      0.0000      0.0000
         3         0.0000     -0.0000      0.0000      0.0000
         4        -0.0000      0.0000     -0.0000     -0.0000
         5         0.0000      0.0000      0.0000      0.0000
         6        -0.0000     -0.0000      0.0000      0.0000
         7        -0.0585      0.3178      0.0391      0.0995
         8        -0.0000     -0.0000      0.0000     -0.0000
         9        -0.0009     -0.0405     -0.0178     -0.0198
        10        -0.5854      1.2104      0.0146      0.2132
        11        -0.0000      0.0000      0.0000      0.0000
        12         0.0534      0.0015     -0.1833     -0.0428
        13        -0.0000      0.0000     -0.0000      0.0000
        14        -0.0000      0.0000      0.0000      0.0000
        15        -0.0000      0.0000     -0.0000     -0.0000
        16         0.0215      0.2673      0.1815      0.1568
        17         0.0000      0.0000      0.0000      0.0000
        18         0.0148     -0.0569      0.0057     -0.0121
        19        -0.0000      0.0000      0.0000      0.0000
        20        -0.0580     -1.2287     -0.0481     -0.4450
        21        -0.0000      0.0000     -0.0000      0.0000
        22        -0.0055      0.0284      0.0022      0.0084
        23         0.0021      0.1611      0.0415      0.0683
        24        -0.0015      0.0045      0.0033      0.0021
        25         0.0030     -0.0262      0.0034     -0.0066
        26         0.0000      0.0000      0.0000      0.0000
        27        -0.0000      0.0000      0.0000      0.0000
        28        -0.0000     -0.0000      0.0000     -0.0000
        29        -0.0407      0.3705     -0.0127      0.1057
        30         0.0380     -0.3390      0.2311     -0.0233
        31         0.1297      0.2980      0.0204      0.1494
        32         0.0000      0.0000      0.0000      0.0000
        33        -0.0000     -0.0000      0.0000      0.0000
        34        -0.0000      0.0000      0.0000      0.0000
        35         0.0047      2.3790      0.1368      0.8402
        36         0.0105     -2.0844     -0.2799     -0.7846
        37        -0.0078     -1.0594      0.0281     -0.3464
        38        -0.0000      0.0000      0.0000      0.0000
        39         0.0000      0.0000      0.0000      0.0000
        40         0.0078     -0.1462      0.0029     -0.0451
        41         0.0000      0.0000      0.0000      0.0000
        42         0.0692      0.2990      0.0870      0.1517
        43         0.0325     -0.1322     -0.0328     -0.0442
        44        -0.0580      0.1951      0.0036      0.0469
        45         0.0000     -0.0000     -0.0000     -0.0000
        46         0.0000     -0.0000     -0.0000      0.0000
        47         0.0000     -0.0000     -0.0000     -0.0000
        48        -0.0000      0.0000      0.0000      0.0000
        49        -0.0000     -0.0000     -0.0000     -0.0000
        50        -0.0070      0.0138      0.0100      0.0056
        51         0.0000     -0.0000      0.0000     -0.0000
        52        -0.0248     -0.0425      0.0124     -0.0183
        53        -0.0000     -0.0000      0.0000     -0.0000
        54        -0.0000     -0.0000      0.0000     -0.0000
        55        -0.0000     -0.0004     -0.0072     -0.0026
        56        -0.0000      0.0000     -0.0000     -0.0000
        57         0.0063      0.0009     -0.0204     -0.0044
        58         0.0000     -0.0000      0.0000      0.0000
        59         0.0000     -0.0000      0.0000      0.0000
        60         0.0875      1.7847      0.1312      0.6678
        61        -0.0495     -1.8498     -0.0587     -0.6527
        62         0.0000     -0.0000     -0.0000     -0.0000
        63         0.0001     -0.0476      0.0090     -0.0128
        64        -0.0000      0.0000      0.0000      0.0000
        65        -0.0000      0.0000      0.0000      0.0000
        66         0.0000     -0.0000      0.0000     -0.0000
        67        -0.1034     -0.0525     -0.0881     -0.0813
        68         0.0000      0.0000      0.0000      0.0000
        69         0.0039     -0.2324      0.1940     -0.0115
        70        -0.0076      0.0574     -0.1263     -0.0255
        71        -0.0000      0.0000     -0.0000     -0.0000
        72         0.2781      1.5832      0.6490      0.8368
        73        -0.0000     -0.0000     -0.0000     -0.0000
        74        -0.1696     -1.1858     -0.4020     -0.5858
        75        -0.0070      0.0625     -0.3040     -0.0828
        76        -0.0000      0.0000      0.0000      0.0000
        77        -0.0000     -0.0000      0.0000     -0.0000
        78         0.0183      0.0109     -0.0002      0.0097
        79        -0.0000     -0.0000      0.0000     -0.0000
        80         0.0004     -0.0018     -0.0022     -0.0012
        81        -0.0000      0.0000     -0.0000     -0.0000
        82         0.0557     -0.0059     -0.0951     -0.0151
        83         0.0000     -0.0000     -0.0000     -0.0000
        84         0.0287      0.1444      0.0313      0.0681
        85        -0.0000     -0.0000      0.0000      0.0000
        86        -0.0078      0.0220      0.0046      0.0063
        87        -0.0075      0.0258      0.0038      0.0074
        88         0.0177     -0.0211      0.1507      0.0491
        89         0.4326     -0.5766     -0.2054     -0.1165
        90        -0.2663      0.1040     -0.1964     -0.1195
        91        -0.0000     -0.0000     -0.0000     -0.0000
        92         0.0000     -0.0000     -0.0000     -0.0000
        93         0.0000      0.0000     -0.0000      0.0000
        94         0.0350      0.0171     -0.0316      0.0068
        95         0.6820      0.3154     -0.2598      0.2459
        96        -0.0000      0.0000     -0.0000     -0.0000
        97        -0.0000     -0.0000     -0.0000     -0.0000
        98         0.0000     -0.0000     -0.0000      0.0000
        99         0.3404     -0.2520     -0.7059     -0.2058
       100         1.3972      0.1750     -0.9657      0.2021
       101        -0.0000      0.0000     -0.0000     -0.0000
       102         0.0163      0.0013      0.0169      0.0115
       103        -1.2706     -0.3052      0.9229     -0.2176
       104         0.2361     -0.0512      0.0255      0.0702
       105        -0.0000     -0.0000     -0.0000     -0.0000
       106        -0.0000      0.0000     -0.0000     -0.0000
       107         0.0002     -0.0506     -0.3311     -0.1272
       108        -0.0000     -0.0000      0.0000      0.0000
       109        -0.3484      0.3353     -0.0718     -0.0283
       110         0.2482      0.6798     -0.6293      0.0996
       111        -0.2229     -0.6810      0.6514     -0.0842
       112        -0.0000      0.0000      0.0000      0.0000
       113        -0.0000     -0.0000     -0.0000     -0.0000
       114         0.0084     -0.0226      0.0887      0.0248
       115        -0.0000     -0.0000      0.0000     -0.0000
       116         0.0343     -0.0027      0.0012      0.0109
       117         0.0301      0.0748     -0.0511      0.0179
       118         0.0000      0.0000     -0.0000      0.0000
       119         0.0000      0.0000     -0.0000      0.0000
       120         0.0000      0.0000     -0.0000      0.0000
       121         0.2543     -0.1189      0.0770      0.0708
       122        -0.0000      0.0000      0.0000     -0.0000
       123         0.0618     -0.2594      0.1029     -0.0316
       124        -0.0000     -0.0000     -0.0000     -0.0000
       125        -0.3036      0.0873     -0.1656     -0.1273
       126         0.0000     -0.0000     -0.0000     -0.0000
       127         0.0265     -0.0070     -0.0060      0.0045
       128         0.0160     -0.0566     -0.0345     -0.0250
       129        -0.0000     -0.0000     -0.0000     -0.0000
       130        -0.0000     -0.0000      0.0000     -0.0000
       131        -0.0000     -0.0000     -0.0000     -0.0000
       132        -0.2626      0.0410      0.0002     -0.0738
       133        -0.0000     -0.0000     -0.0000     -0.0000
       134         0.0000      0.0000      0.0000      0.0000
       135         0.0046     -0.0084     -0.0096     -0.0045
       136        -0.0000     -0.0000      0.0000     -0.0000
       137        -0.0169     -0.0026      0.0066     -0.0043
       138         0.0000     -0.0000      0.0000      0.0000
       139        -0.0000     -0.0000      0.0000     -0.0000
       140        -0.0072      0.2033      0.2304      0.1421
       141        -0.2147     -0.0020     -0.0191     -0.0786
       142         0.3454     -0.0280     -0.4445     -0.0424
       143         0.0000      0.0000     -0.0000      0.0000
       144        -0.0734     -0.0075      0.0040     -0.0256
       145        -0.0000     -0.0000      0.0000     -0.0000
       146         0.6899      0.0092     -0.2683      0.1436
       147        -2.9262      1.1600      0.5522     -0.4047
       148        -0.0000      0.0000     -0.0000     -0.0000
       149         0.0000     -0.0000     -0.0000      0.0000
       150         0.0026     -0.0109     -0.0225     -0.0103
       151         0.0000      0.0000     -0.0000     -0.0000
       152         0.0423      0.1770     -0.2065      0.0043
       153         0.0000      0.0000     -0.0000      0.0000
       154        -1.6073     -0.3182      0.8119     -0.3712
       155         0.0645      0.0202     -0.0246      0.0200
       156         0.0000      0.0000      0.0000      0.0000
       157         0.0359     -0.0202      0.0148      0.0102
       158         0.0364     -0.0436     -0.0577     -0.0216
       159        -0.0000     -0.0000      0.0000     -0.0000
       160        -0.0000     -0.0000      0.0000     -0.0000
       161         0.0000      0.0000     -0.0000      0.0000
       162        -0.1485     -0.0139      0.0460     -0.0388
       163        -0.0644     -0.0205      0.0259     -0.0197
       164        -0.0166     -0.0020      0.4728      0.1514
       165        -0.0000     -0.0000      0.0000     -0.0000
       166        -0.0000     -0.0000      0.0000     -0.0000
       167         0.0000      0.0000      0.0000      0.0000
       168         0.0034     -0.0021      0.0107      0.0040
       169         0.1864     -0.1081     -0.9395     -0.2871
       170         0.0000      0.0000     -0.0000      0.0000
       171         0.0000     -0.0000      0.0000      0.0000
       172         0.0364      0.0470     -0.0347      0.0162
       173         0.0106     -0.0514     -0.0408     -0.0272
       174        -0.0000     -0.0000     -0.0000     -0.0000
       175         1.6757      0.3189      0.0686      0.6877
       176         0.0000      0.0000      0.0000      0.0000
       177         0.0000     -0.0000      0.0000      0.0000
       178        -0.0000      0.0000      0.0000      0.0000
       179        -0.5616      0.0216      0.0745     -0.1552
       180         0.0000     -0.0000      0.0000      0.0000
       181        -0.0000     -0.0000      0.0000     -0.0000
       182         0.0111     -0.0206     -0.0069     -0.0055
       183        -0.0000     -0.0000      0.0000     -0.0000
       184         0.0509     -0.0173      0.0033      0.0123
       185         0.0000     -0.0000      0.0000      0.0000
       186        -0.0000      0.0000      0.0000     -0.0000
       187        -0.0085      0.0464      0.0091      0.0157
       188         0.0000      0.0000     -0.0000      0.0000
       189         0.0000      0.0000     -0.0000      0.0000
       190         0.0372     -0.0152      0.0101      0.0107
       191        -0.0000      0.0000     -0.0000     -0.0000
       192        -0.0000      0.0000     -0.0000     -0.0000
       193         0.0000      0.0000     -0.0000      0.0000
       194         0.0064     -0.0031      0.0047      0.0027
       195         0.0000      0.0000      0.0000      0.0000
       196         0.0133      0.0161      0.0721      0.0338
       197        -0.0000      0.0000      0.0000     -0.0000
       198        -0.0000     -0.0000     -0.0000     -0.0000
       199        -0.0000      0.0000     -0.0000     -0.0000
       200        -0.0183      0.0123      0.0048     -0.0004
       201        -1.0295     -0.3355     -0.3909     -0.5853
       202         1.0287      0.2760     -0.3367      0.3227
       203        -0.2480      0.1340      0.2646      0.0502
       204        -0.0000      0.0000     -0.0000     -0.0000
       205         0.0080     -0.0530      0.4089      0.1213
       206        -0.0000      0.0000      0.0000     -0.0000
       207        -0.0000     -0.0000      0.0000     -0.0000
       208         0.0359      0.0100     -0.0070      0.0130
       209        -0.0000     -0.0000      0.0000     -0.0000
       210         0.0000     -0.0000     -0.0000      0.0000
       211         0.2988     -0.0013     -0.0397      0.0859
       212        -0.0000     -0.0000      0.0000     -0.0000
       213        -0.3226      0.0187     -0.1840     -0.1626
       214        -0.1256     -0.0058      0.0046     -0.0423
       215         0.0000      0.0000     -0.0000      0.0000
       216        -0.0000      0.0000     -0.0000     -0.0000
       217        -0.0000      0.0000      0.0000      0.0000
       218        -0.3207      0.3037     -0.1160     -0.0443
       219        -0.5533     -0.3819     -0.9738     -0.6363
       220         0.0000     -0.0000      0.0000      0.0000
       221        -0.1226     -0.7004      2.8677      0.6816
       222         0.0000     -0.0000      0.0000      0.0000
       223         0.0000     -0.0000      0.0000      0.0000
       224         0.0744      0.6211     -1.3425     -0.2157
       225         0.0000      0.0000     -0.0000     -0.0000
       226        -0.0000      0.0000     -0.0000     -0.0000
       227        -0.0407     -0.0017     -0.0362     -0.0262
       228         0.0960      0.0032     -0.2156     -0.0388
       229        -0.0448      0.0010     -0.0119     -0.0185
       230        -0.0800      0.0191      0.0939      0.0110
       231        -0.0105     -0.0018      0.0131      0.0003
       232        -0.0000     -0.0000     -0.0000     -0.0000
       233        -0.0000     -0.0000      0.0000     -0.0000
       234        -0.0000     -0.0000      0.0000      0.0000
       235        -0.0000     -0.0000      0.0000      0.0000
       236         0.0858     -0.2497     -0.4464     -0.2034
       237        -0.3376      0.0007      0.1915     -0.0485
       238        -0.0000      0.0000      0.0000      0.0000
       239        -0.1619     -0.3484      0.2577     -0.0842
       240        -0.0000     -0.0000     -0.0000     -0.0000
       241        -0.2061     -0.0068     -0.0052     -0.0727
       242         0.0000     -0.0000     -0.0000     -0.0000
       243         0.2639     -0.0198     -0.2556     -0.0038
       244         0.0000     -0.0000     -0.0000     -0.0000
       245        -0.4590     -0.5090      0.0660     -0.3007
       246         0.1641      1.6897     -0.5915      0.4208
       247        -0.0000     -0.0000      0.0000     -0.0000
       248        -0.0161     -0.7376      0.0523     -0.2338
       249         0.0000      0.0000     -0.0000      0.0000
       250        -0.0799      0.2107      0.2852      0.1387
       251         0.0000      0.0000      0.0000      0.0000
       252         0.0000      0.0000     -0.0000     -0.0000
       253         0.0000      0.0000      0.0000      0.0000
       254         0.0441     -0.0360     -0.0056      0.0008
       255         0.0000      0.0000     -0.0000     -0.0000
       256        -0.2417      0.1876     -0.3636     -0.1392
       257         0.0000     -0.0000      0.0000      0.0000
       258         0.0000     -0.0000      0.0000      0.0000
       259         0.0153     -0.0000      0.0080      0.0078
       260        -0.0000     -0.0000      0.0000     -0.0000
       261         0.0000     -0.0000      0.0000      0.0000
       262        -0.0016     -0.0035      0.0356      0.0102
       263        -0.0605     -0.0373      0.0394     -0.0195
       264         0.0000      0.0000      0.0000      0.0000
       265         0.0013     -0.0233      0.0739      0.0173
       266         0.0040      0.0082     -0.0735     -0.0204
       267         0.1860      0.0289     -0.0350      0.0600
       268        -0.0000      0.0000      0.0000      0.0000
       269        -0.0000      0.0000     -0.0000     -0.0000
       270         0.4876     -0.0165     -0.6159     -0.0483
       271        -0.0394      0.0057      0.0002     -0.0112
       272         0.0000      0.0000      0.0000      0.0000
       273        -0.0630      0.0099      0.0182     -0.0116
       274         0.0000      0.0000      0.0000      0.0000
       275         0.0000      0.0000      0.0000      0.0000
       276         0.0327      0.0922     -0.0134      0.0372
       277         0.0112     -0.0154     -0.0214     -0.0085
       278        -0.0000      0.0000      0.0000     -0.0000
       279         0.0000      0.0000     -0.0000     -0.0000
       280        -0.0000     -0.0000     -0.0000     -0.0000
       281         0.6586     -0.0654      0.0475      0.2136
       282        -0.0000     -0.0000     -0.0000     -0.0000
       283        -0.0088     -0.0379     -0.0842     -0.0436
       284        -0.5889      0.1825      0.3846     -0.0073
       285        -0.0000      0.0000      0.0000      0.0000
       286         0.0000      0.0000      0.0000      0.0000
       287        -0.0003     -0.0029      0.0026     -0.0002
       288         0.1055     -0.2807     -0.9236     -0.3663
       289        -0.0000      0.0000      0.0000      0.0000
       290        -0.0000      0.0000      0.0000      0.0000
       291        -0.0000      0.0000      0.0000      0.0000
       292        -0.1741      0.3356     -0.0024      0.0530
       293         0.2560     -0.2249      0.0238      0.0183
       294         0.0000     -0.0000      0.0000      0.0000
       295         0.0000      0.0000     -0.0000      0.0000
       296         0.3137      0.5285      0.0667      0.3030
       297        -0.2216     -0.3833      0.0879     -0.1723
       298        -0.0000      0.0000     -0.0000      0.0000
       299         0.0000     -0.0000      0.0000      0.0000
       300         0.0000     -0.0000     -0.0000      0.0000
  1/2[<0|del|b>*<b|r|0> + (<0|r|b>*<b|del|0>)*] (Au)
       state          X           Y           Z        Dip. S.   Osc.(frdel)
         1         0.0000      0.0000      0.0000     -0.0000     -0.0000
         2        -0.0000      0.0000      0.0000     -0.0000     -0.0000
         3        -0.0000     -0.0000      0.0000      0.0000      0.0000
         4         0.0000      0.0000     -0.0000     -0.0000     -0.0000
         5         0.0000     -0.0000      0.0000     -0.0000     -0.0000
         6        -0.0000      0.0000      0.0000     -0.0000     -0.0000
         7        -0.0000     -0.0000     -0.0001      0.0001      0.0001
         8        -0.0000     -0.0000      0.0000      0.0000      0.0000
         9        -0.0000     -0.0019     -0.0000      0.0019      0.0013
        10        -0.0000     -0.0000     -0.0001      0.0001      0.0001
        11        -0.0000     -0.0000     -0.0000      0.0000      0.0000
        12        -0.0001     -0.0117     -0.0000      0.0118      0.0079
        13        -0.0000     -0.0000     -0.0000      0.0000      0.0000
        14         0.0000      0.0000     -0.0000     -0.0000     -0.0000
        15         0.0000     -0.0000     -0.0000      0.0000      0.0000
        16        -0.0007     -0.0589     -0.0000      0.0596      0.0397
        17        -0.0000     -0.0000     -0.0000      0.0000      0.0000
        18        -0.0000     -0.0000     -0.0002      0.0002      0.0001
        19        -0.0000      0.0000     -0.0000      0.0000      0.0000
        20        -0.0000     -0.0000     -0.0006      0.0006      0.0004
        21        -0.0000     -0.0000     -0.0000      0.0000      0.0000
        22        -0.0000     -0.0024     -0.0000      0.0024      0.0016
        23        -0.0004     -0.0613     -0.0000      0.0616      0.0411
        24        -0.0000     -0.0000     -0.0000      0.0000      0.0000
        25        -0.0000     -0.0003     -0.0000      0.0003      0.0002
        26         0.0000      0.0000      0.0000     -0.0000     -0.0000
        27         0.0000     -0.0000     -0.0000      0.0000      0.0000
        28         0.0000     -0.0000     -0.0000      0.0000      0.0000
        29        -0.0000     -0.0000     -0.0001      0.0001      0.0000
        30        -0.0001     -0.0286     -0.0000      0.0287      0.0191
        31        -0.0000     -0.0000     -0.0000      0.0000      0.0000
        32        -0.0000      0.0000     -0.0000     -0.0000     -0.0000
        33        -0.0000     -0.0000     -0.0000      0.0000      0.0000
        34        -0.0000     -0.0000     -0.0000      0.0000      0.0000
        35        -0.0000     -0.0000     -0.0005      0.0005      0.0003
        36        -0.0018     -0.1757     -0.0000      0.1776      0.1184
        37        -0.0112     -0.4694     -0.0000      0.4806      0.3204
        38         0.0000     -0.0000     -0.0000      0.0000      0.0000
        39        -0.0000     -0.0000     -0.0000      0.0000      0.0000
        40        -0.0000     -0.0000     -0.0000      0.0000      0.0000
        41        -0.0000      0.0000     -0.0000      0.0000      0.0000
        42        -0.0000     -0.0000     -0.0019      0.0019      0.0012
        43        -0.0003     -0.0131     -0.0000      0.0134      0.0090
        44        -0.0000     -0.0000     -0.0000      0.0000      0.0000
        45        -0.0000      0.0000      0.0000      0.0000      0.0000
        46        -0.0000      0.0000     -0.0000     -0.0000     -0.0000
        47        -0.0000     -0.0000      0.0000      0.0000      0.0000
        48        -0.0000     -0.0000     -0.0000      0.0000      0.0000
        49        -0.0000      0.0000      0.0000      0.0000      0.0000
        50        -0.0012     -0.0232     -0.0000      0.0245      0.0163
        51        -0.0000      0.0000     -0.0000     -0.0000     -0.0000
        52        -0.0015     -0.0027     -0.0000      0.0041      0.0027
        53        -0.0000     -0.0000      0.0000      0.0000      0.0000
        54         0.0000     -0.0000     -0.0000      0.0000      0.0000
        55        -0.0000      0.0000     -0.0009      0.0009      0.0006
        56         0.0000      0.0000     -0.0000      0.0000      0.0000
        57        -0.0000     -0.0000     -0.0024      0.0024      0.0016
        58        -0.0000      0.0000     -0.0000      0.0000      0.0000
        59        -0.0000      0.0000     -0.0000      0.0000      0.0000
        60        -0.0000     -0.0000     -0.0057      0.0057      0.0038
        61         0.0000     -0.0617     -0.0000      0.0617      0.0411
        62        -0.0000     -0.0000     -0.0000      0.0000      0.0000
        63        -0.0000     -0.0000     -0.0002      0.0002      0.0001
        64        -0.0000     -0.0000     -0.0000      0.0000      0.0000
        65        -0.0000      0.0000     -0.0000      0.0000      0.0000
        66        -0.0000     -0.0000     -0.0000      0.0000      0.0000
        67        -0.0435     -0.5271     -0.0000      0.5707      0.3804
        68        -0.0000     -0.0000     -0.0000      0.0000      0.0000
        69        -0.0000     -0.0000     -0.0005      0.0005      0.0003
        70        -0.0007     -0.0111     -0.0000      0.0118      0.0079
        71        -0.0000     -0.0000     -0.0000      0.0000      0.0000
        72        -0.0000     -0.0000     -0.0001      0.0002      0.0001
        73        -0.0000     -0.0000      0.0000      0.0000      0.0000
        74        -0.0009     -0.0074     -0.0000      0.0082      0.0055
        75        -0.0000     -0.0000     -0.0003      0.0003      0.0002
        76         0.0000     -0.0000     -0.0000      0.0000      0.0000
        77        -0.0000     -0.0000     -0.0000      0.0000      0.0000
        78        -0.0000     -0.0000     -0.0000      0.0000      0.0000
        79         0.0000     -0.0000      0.0000      0.0000      0.0000
        80         0.0000     -0.0000     -0.0001      0.0001      0.0001
        81        -0.0000      0.0000     -0.0000      0.0000      0.0000
        82        -0.0102     -0.0441     -0.0000      0.0543      0.0362
        83        -0.0000     -0.0000     -0.0000      0.0000      0.0000
        84        -0.0544     -0.2714     -0.0000      0.3259      0.2172
        85        -0.0000     -0.0000     -0.0000      0.0000      0.0000
        86        -0.0000     -0.0000     -0.0000      0.0000      0.0000
        87        -0.0000     -0.0000     -0.0000      0.0000      0.0000
        88        -0.0000     -0.0000     -0.0120      0.0120      0.0080
        89        -0.3380     -0.6494     -0.0000      0.9875      0.6583
        90        -0.0143     -0.0369     -0.0000      0.0511      0.0341
        91        -0.0000     -0.0000      0.0000      0.0000      0.0000
        92        -0.0000      0.0000      0.0000     -0.0000     -0.0000
        93        -0.0000     -0.0000      0.0000      0.0000      0.0000
        94        -0.0040     -0.0029     -0.0000      0.0069      0.0046
        95        -0.0747     -0.0612     -0.0000      0.1359      0.0906
        96        -0.0000     -0.0000      0.0000      0.0000      0.0000
        97        -0.0000     -0.0000     -0.0000      0.0000      0.0000
        98        -0.0000      0.0000      0.0000      0.0000      0.0000
        99        -0.0839     -0.1069     -0.0000      0.1908      0.1272
       100        -0.1371     -0.0559     -0.0000      0.1929      0.1286
       101        -0.0000     -0.0000      0.0000      0.0000      0.0000
       102        -0.0000     -0.0000     -0.0000      0.0000      0.0000
       103        -0.0000     -0.0000     -0.0018      0.0018      0.0012
       104        -0.0000     -0.0000     -0.0001      0.0001      0.0001
       105        -0.0000     -0.0000      0.0000      0.0000      0.0000
       106         0.0000     -0.0000     -0.0000      0.0000      0.0000
       107        -0.0000     -0.0184     -0.0000      0.0184      0.0122
       108        -0.0000     -0.0000     -0.0000      0.0000      0.0000
       109        -0.0210     -0.0652     -0.0000      0.0862      0.0575
       110        -0.0000     -0.0000     -0.0029      0.0029      0.0019
       111        -0.0002     -0.0086     -0.0000      0.0088      0.0059
       112        -0.0000     -0.0000     -0.0000      0.0000      0.0000
       113        -0.0000     -0.0000     -0.0000      0.0000      0.0000
       114        -0.0001     -0.0128     -0.0000      0.0129      0.0086
       115        -0.0000     -0.0000     -0.0000      0.0000      0.0000
       116        -0.0000     -0.0000     -0.0001      0.0001      0.0001
       117        -0.0000     -0.0000     -0.0013      0.0013      0.0009
       118        -0.0000     -0.0000     -0.0000      0.0000      0.0000
       119        -0.0000     -0.0000     -0.0000      0.0000      0.0000
       120        -0.0000     -0.0000     -0.0000      0.0000      0.0000
       121        -0.0000     -0.0000     -0.0000      0.0001      0.0001
       122        -0.0000      0.0000     -0.0000      0.0000      0.0000
       123        -0.0000     -0.0000     -0.0000      0.0001      0.0001
       124        -0.0000      0.0000     -0.0000      0.0000      0.0000
       125        -0.1328     -0.1055     -0.0000      0.2383      0.1589
       126         0.0000     -0.0000     -0.0000      0.0000      0.0000
       127        -0.0014     -0.0030     -0.0000      0.0044      0.0029
       128        -0.0000     -0.0000     -0.0003      0.0004      0.0002
       129        -0.0000     -0.0000     -0.0000      0.0000      0.0000
       130        -0.0000     -0.0000     -0.0000      0.0000      0.0000
       131         0.0000     -0.0000     -0.0000     -0.0000     -0.0000
       132        -0.0203     -0.0028      0.0000      0.0231      0.0154
       133        -0.0000     -0.0000     -0.0000      0.0000      0.0000
       134        -0.0000     -0.0000     -0.0000      0.0000      0.0000
       135        -0.0001     -0.0017     -0.0000      0.0018      0.0012
       136        -0.0000     -0.0000     -0.0000      0.0000      0.0000
       137        -0.0002     -0.0007     -0.0000      0.0008      0.0006
       138        -0.0000     -0.0000     -0.0000      0.0000      0.0000
       139        -0.0000     -0.0000     -0.0000      0.0000      0.0000
       140        -0.0001     -0.0095     -0.0000      0.0095      0.0063
       141        -0.0093     -0.0000     -0.0000      0.0093      0.0062
       142        -0.0000     -0.0000     -0.0010      0.0010      0.0007
       143        -0.0000     -0.0000     -0.0000      0.0000      0.0000
       144        -0.0000     -0.0000     -0.0000      0.0000      0.0000
       145        -0.0000     -0.0000     -0.0000      0.0000      0.0000
       146        -0.0001     -0.0000     -0.0002      0.0003      0.0002
       147        -0.7018     -0.2624     -0.0000      0.9643      0.6428
       148        -0.0000     -0.0000     -0.0000      0.0000      0.0000
       149        -0.0000     -0.0000     -0.0000      0.0000      0.0000
       150        -0.0000     -0.0000     -0.0011      0.0011      0.0007
       151        -0.0000     -0.0000     -0.0000      0.0000      0.0000
       152        -0.0249     -0.0270     -0.0000      0.0520      0.0346
       153        -0.0000     -0.0000     -0.0000      0.0000      0.0000
       154        -0.0000     -0.0000     -0.0296      0.0296      0.0197
       155        -0.0009     -0.0007     -0.0000      0.0017      0.0011
       156        -0.0000     -0.0000     -0.0000      0.0000      0.0000
       157        -0.0011     -0.0007     -0.0000      0.0018      0.0012
       158        -0.0000     -0.0000     -0.0083      0.0083      0.0055
       159        -0.0000     -0.0000     -0.0000      0.0000      0.0000
       160        -0.0000     -0.0000     -0.0000      0.0000      0.0000
       161        -0.0000     -0.0000     -0.0000      0.0000      0.0000
       162        -0.0000     -0.0000     -0.0009      0.0009      0.0006
       163        -0.0020     -0.0085     -0.0000      0.0105      0.0070
       164        -0.0000     -0.0000     -0.0167      0.0167      0.0112
       165        -0.0000     -0.0000     -0.0000      0.0000      0.0000
       166        -0.0000     -0.0000     -0.0000      0.0000      0.0000
       167        -0.0000     -0.0000     -0.0000      0.0000      0.0000
       168         0.0000     -0.0014     -0.0000      0.0014      0.0009
       169        -0.0017     -0.0119     -0.0000      0.0136      0.0091
       170        -0.0000     -0.0000     -0.0000      0.0000      0.0000
       171        -0.0000     -0.0000     -0.0000      0.0000      0.0000
       172        -0.0000     -0.0000     -0.0008      0.0008      0.0006
       173        -0.0000     -0.0000     -0.0004      0.0004      0.0003
       174         0.0000     -0.0000     -0.0000      0.0000      0.0000
       175        -0.0000     -0.0000     -0.0104      0.0104      0.0069
       176        -0.0000     -0.0000     -0.0000      0.0000      0.0000
       177        -0.0000     -0.0000     -0.0000      0.0000      0.0000
       178        -0.0000     -0.0000     -0.0000      0.0000      0.0000
       179        -0.1220     -0.0004     -0.0000      0.1224      0.0816
       180        -0.0000     -0.0000     -0.0000      0.0000      0.0000
       181        -0.0000     -0.0000     -0.0000      0.0000      0.0000
       182        -0.0000     -0.0000     -0.0005      0.0005      0.0004
       183        -0.0000     -0.0000      0.0000      0.0000      0.0000
       184        -0.0127     -0.0005     -0.0000      0.0133      0.0088
       185        -0.0000     -0.0000     -0.0000      0.0000      0.0000
       186        -0.0000     -0.0000     -0.0000      0.0000      0.0000
       187        -0.0000     -0.0000     -0.0001      0.0001      0.0001
       188        -0.0000     -0.0000     -0.0000      0.0000      0.0000
       189        -0.0000      0.0000      0.0000      0.0000      0.0000
       190        -0.0028     -0.0024     -0.0000      0.0052      0.0035
       191        -0.0000     -0.0000     -0.0000      0.0000      0.0000
       192        -0.0000     -0.0000     -0.0000      0.0000      0.0000
       193        -0.0000     -0.0000     -0.0000      0.0000      0.0000
       194        -0.0002     -0.0009     -0.0000      0.0010      0.0007
       195        -0.0000     -0.0000      0.0000      0.0000      0.0000
       196        -0.0000     -0.0000     -0.0015      0.0015      0.0010
       197        -0.0000     -0.0000     -0.0000      0.0000      0.0000
       198        -0.0000     -0.0000     -0.0000      0.0000      0.0000
       199        -0.0000     -0.0000     -0.0000      0.0000      0.0000
       200        -0.0006     -0.0011     -0.0000      0.0017      0.0011
       201        -0.0939     -0.0338     -0.0000      0.1277      0.0851
       202        -0.0000     -0.0000     -0.0033      0.0033      0.0022
       203        -0.0581     -0.0041     -0.0000      0.0622      0.0414
       204        -0.0000     -0.0000     -0.0000      0.0000      0.0000
       205        -0.0000     -0.0017     -0.0000      0.0018      0.0012
       206        -0.0000     -0.0000     -0.0000      0.0000      0.0000
       207        -0.0000     -0.0000     -0.0000      0.0000      0.0000
       208        -0.0000     -0.0000     -0.0000      0.0000      0.0000
       209        -0.0000     -0.0000     -0.0000      0.0000      0.0000
       210        -0.0000      0.0000     -0.0000      0.0000      0.0000
       211        -0.0155     -0.0000     -0.0000      0.0156      0.0104
       212        -0.0000     -0.0000     -0.0000      0.0000      0.0000
       213        -0.0014     -0.0002     -0.0000      0.0016      0.0011
       214        -0.0031     -0.0001     -0.0000      0.0032      0.0021
       215        -0.0000     -0.0000     -0.0000      0.0000      0.0000
       216        -0.0000     -0.0000     -0.0000      0.0000      0.0000
       217        -0.0000     -0.0000     -0.0000      0.0000      0.0000
       218        -0.0168     -0.0059     -0.0000      0.0227      0.0151
       219        -0.0000     -0.0000     -0.0104      0.0104      0.0069
       220        -0.0000     -0.0000     -0.0000      0.0000      0.0000
       221        -0.0042     -0.0049     -0.0000      0.0091      0.0061
       222        -0.0000     -0.0000     -0.0000      0.0000      0.0000
       223        -0.0000     -0.0000     -0.0000      0.0000      0.0000
       224        -0.0000     -0.0000     -0.0026      0.0026      0.0017
       225         0.0000     -0.0000     -0.0000      0.0000      0.0000
       226        -0.0000     -0.0000     -0.0000      0.0000      0.0000
       227        -0.0000     -0.0000     -0.0028      0.0028      0.0018
       228        -0.0006     -0.0001     -0.0000      0.0007      0.0005
       229        -0.0000     -0.0000     -0.0006      0.0006      0.0004
       230        -0.0000     -0.0000     -0.0047      0.0047      0.0031
       231        -0.0035     -0.0007     -0.0000      0.0042      0.0028
       232        -0.0000      0.0000     -0.0000      0.0000      0.0000
       233        -0.0000     -0.0000     -0.0000      0.0000      0.0000
       234        -0.0000     -0.0000     -0.0000      0.0000      0.0000
       235        -0.0000     -0.0000     -0.0000      0.0000      0.0000
       236        -0.0007     -0.0047     -0.0000      0.0054      0.0036
       237        -0.0000     -0.0000     -0.0011      0.0011      0.0007
       238        -0.0000     -0.0000     -0.0000      0.0000      0.0000
       239        -0.0000     -0.0000     -0.0065      0.0065      0.0043
       240        -0.0000      0.0000     -0.0000      0.0000      0.0000
       241        -0.0000     -0.0000     -0.0004      0.0004      0.0003
       242        -0.0000     -0.0000     -0.0000      0.0000      0.0000
       243        -0.0000     -0.0000     -0.0027      0.0027      0.0018
       244        -0.0000     -0.0000     -0.0000      0.0000      0.0000
       245        -0.0000     -0.0000     -0.0005      0.0005      0.0003
       246        -0.0257     -0.0602     -0.0000      0.0859      0.0573
       247        -0.0000     -0.0000      0.0000      0.0000      0.0000
       248        -0.0000     -0.0000     -0.0002      0.0002      0.0001
       249        -0.0000     -0.0000     -0.0000      0.0000      0.0000
       250        -0.0916     -0.0112     -0.0000      0.1028      0.0686
       251        -0.0000      0.0000     -0.0000      0.0000      0.0000
       252        -0.0000      0.0000     -0.0000      0.0000      0.0000
       253        -0.0000     -0.0000     -0.0000      0.0000      0.0000
       254        -0.0017     -0.0055     -0.0000      0.0072      0.0048
       255        -0.0000     -0.0000     -0.0000      0.0000      0.0000
       256        -0.0000     -0.0000     -0.0093      0.0093      0.0062
       257        -0.0000     -0.0000     -0.0000      0.0000      0.0000
       258        -0.0000     -0.0000     -0.0000      0.0000      0.0000
       259        -0.0013      0.0000     -0.0000      0.0013      0.0009
       260        -0.0000     -0.0000     -0.0000      0.0000      0.0000
       261        -0.0000     -0.0000     -0.0000      0.0000      0.0000
       262        -0.0030     -0.0004     -0.0000      0.0033      0.0022
       263        -0.0104     -0.0104     -0.0000      0.0208      0.0139
       264        -0.0000     -0.0000     -0.0000      0.0000      0.0000
       265        -0.0000     -0.0000     -0.0012      0.0012      0.0008
       266        -0.0008     -0.0000     -0.0000      0.0008      0.0005
       267        -0.0051     -0.0002     -0.0000      0.0053      0.0035
       268        -0.0000     -0.0000     -0.0000      0.0000      0.0000
       269        -0.0000     -0.0000     -0.0000      0.0000      0.0000
       270        -0.0000     -0.0000     -0.0050      0.0050      0.0034
       271        -0.0000     -0.0000     -0.0004      0.0004      0.0003
       272        -0.0000     -0.0000     -0.0000      0.0000      0.0000
       273        -0.0026     -0.0021     -0.0000      0.0047      0.0031
       274        -0.0000     -0.0000     -0.0000      0.0000      0.0000
       275        -0.0000     -0.0000     -0.0000      0.0000      0.0000
       276        -0.0000     -0.0000     -0.0001      0.0001      0.0000
       277        -0.0000     -0.0000     -0.0008      0.0008      0.0006
       278         0.0000      0.0000     -0.0000     -0.0000     -0.0000
       279        -0.0000     -0.0000     -0.0000      0.0000      0.0000
       280        -0.0000     -0.0000     -0.0000      0.0000      0.0000
       281        -0.0808     -0.0303     -0.0000      0.1111      0.0741
       282        -0.0000     -0.0000     -0.0000      0.0000      0.0000
       283        -0.0003     -0.0006     -0.0000      0.0009      0.0006
       284        -0.0000     -0.0000     -0.0144      0.0144      0.0096
       285        -0.0000     -0.0000     -0.0000      0.0000      0.0000
       286        -0.0000     -0.0000     -0.0000      0.0000      0.0000
       287        -0.0000     -0.0000     -0.0003      0.0003      0.0002
       288        -0.0013     -0.0075     -0.0000      0.0088      0.0058
       289        -0.0000     -0.0000     -0.0000      0.0000      0.0000
       290         0.0000     -0.0000     -0.0000      0.0000      0.0000
       291        -0.0000     -0.0000     -0.0000      0.0000      0.0000
       292        -0.0000     -0.0000     -0.0000      0.0001      0.0000
       293        -0.0009     -0.0017     -0.0000      0.0026      0.0017
       294        -0.0000     -0.0000     -0.0000      0.0000      0.0000
       295        -0.0000     -0.0000     -0.0000      0.0000      0.0000
       296        -0.0000     -0.0000     -0.0012      0.0012      0.0008
       297        -0.0026     -0.0018     -0.0000      0.0044      0.0029
       298        -0.0000     -0.0000     -0.0000      0.0000      0.0000
       299        -0.0000     -0.0000     -0.0000      0.0000      0.0000
       300        -0.0000     -0.0000     -0.0000      0.0000      0.0000

 Excitation energies and oscillator strengths:
 
 Excited state symmetry could not be determined.
 Excited State   1:      Triplet-?Sym    -0.4315 eV    -2873.01 nm  f=-0.0000  <S**2>=2.000
      94 -> 99        -0.26468
      95 -> 96        -0.32415
      95 -> 98        -0.65194
      95 ->100         0.19149
      94 <- 99        -0.16290
      95 <- 96        -0.13211
      95 <- 98        -0.30531
 
 Excited state symmetry could not be determined.
 Excited State   2:      Triplet-?Sym    -0.3213 eV    -3859.30 nm  f=-0.0000  <S**2>=2.000
      94 -> 96        -0.30636
      94 -> 98        -0.67311
      94 ->100         0.21067
      95 -> 99         0.44573
      94 <- 96        -0.16289
      94 <- 98        -0.40517
      94 <-100         0.13432
      95 <- 99         0.29840
 
 Excited state symmetry could not be determined.
 Excited State   3:      Triplet-?Sym    0.6708 eV 1848.18 nm  f=0.0000  <S**2>=2.000
      93 -> 99        -0.13718
      94 -> 96        -0.14758
      94 -> 98        -0.28853
      95 -> 99        -0.65284
      95 <- 99        -0.23880
 
 Excited state symmetry could not be determined.
 Excited State   4:      Triplet-?Sym    0.7488 eV 1655.68 nm  f=0.0000  <S**2>=2.000
      93 -> 98        -0.18491
      94 -> 99        -0.68775
      95 -> 96         0.10042
      95 -> 98         0.15982
      94 <- 99        -0.23887
 
 Excited state symmetry could not be determined.
 Excited State   5:      Triplet-?Sym    1.2428 eV  997.66 nm  f=0.0000  <S**2>=2.000
      93 -> 96         0.28252
      93 -> 98         0.59834
      93 ->100        -0.18486
      94 -> 99        -0.18154
      93 <- 98         0.14022
 
 Excited state symmetry could not be determined.
 Excited State   6:      Triplet-?Sym    1.9392 eV  639.37 nm  f=0.0000  <S**2>=2.000
      86 -> 96        -0.16499
      87 -> 97        -0.54687
      88 -> 96         0.34773
      92 -> 97        -0.16140
      95 -> 97         0.13214
 
 Excited state symmetry could not be determined.
 Excited State   7:      Singlet-?Sym    1.3528 eV  916.50 nm  f=0.0001  <S**2>=0.000
      94 -> 96         0.34215
      94 -> 98         0.49331
      94 ->100        -0.12740
      95 -> 99        -0.34241
 
 Excited state symmetry could not be determined.
 Excited State   8:      Triplet-?Sym    1.5861 eV  781.67 nm  f=0.0000  <S**2>=2.000
      93 -> 99         0.69674
      95 -> 99        -0.10520
      93 <- 99         0.12970
 
 Excited state symmetry could not be determined.
 Excited State   9:      Singlet-?Sym    1.8078 eV  685.82 nm  f=0.0014  <S**2>=0.000
      93 -> 96        -0.22047
      93 -> 98        -0.41055
      93 ->100         0.12126
      94 -> 99        -0.49033
      95 -> 96         0.11035
      95 -> 98         0.10486
 
 Excited state symmetry could not be determined.
 Excited State  10:      Singlet-?Sym    1.8490 eV  670.54 nm  f=0.0001  <S**2>=0.000
      93 -> 99        -0.34122
      94 -> 96        -0.22599
      94 -> 98        -0.19020
      95 -> 99        -0.54634
 
 Excited state symmetry could not be determined.
 Excited State  11:      Triplet-?Sym    1.8605 eV  666.41 nm  f=0.0000  <S**2>=2.000
      86 -> 97         0.11549
      87 -> 96        -0.52123
      88 -> 97        -0.18682
      90 -> 96         0.11313
      92 -> 96        -0.27763
      95 -> 96         0.22931
      95 -> 98        -0.12770
 
 Excited state symmetry could not be determined.
 Excited State  12:      Singlet-?Sym    1.3120 eV  944.98 nm  f=0.0080  <S**2>=0.000
      94 -> 99         0.27872
      95 -> 96         0.34749
      95 -> 98         0.51888
      95 ->100        -0.14524
 This state for optimization and/or second-order correction.
 Total Energy, E(TD-HF/TD-DFT) =  -3419.05533535    
 Copying the excited state density for this state as the 1-particle RhoCI density.
 
 Excited state symmetry could not be determined.
 Excited State  13:      Triplet-?Sym    2.0911 eV  592.91 nm  f=0.0000  <S**2>=2.000
      84 -> 96        -0.11036
      86 -> 97        -0.31319
      88 -> 97         0.56598
      95 -> 96         0.19464
 
 Excited state symmetry could not be determined.
 Excited State  14:      Triplet-?Sym    2.1007 eV  590.20 nm  f=0.0000  <S**2>=2.000
      84 -> 97        -0.12116
      86 -> 96        -0.25804
      87 -> 97         0.32927
      88 -> 96         0.51111
      92 -> 97         0.12102
      95 -> 97        -0.12708
 
 Excited state symmetry could not be determined.
 Excited State  15:      Triplet-?Sym    2.2308 eV  555.79 nm  f=0.0000  <S**2>=2.000
      87 -> 96         0.34843
      88 -> 97        -0.13423
      95 -> 96         0.51352
      95 -> 98        -0.22305
      95 ->100         0.13327
 
 Excited state symmetry could not be determined.
 Excited State  16:      Singlet-?Sym    2.3232 eV  533.67 nm  f=0.0403  <S**2>=0.000
      93 -> 96         0.20132
      93 -> 98         0.27966
      94 -> 99        -0.26288
      95 -> 96         0.53089
      95 -> 98        -0.13045
 
 Excited state symmetry could not be determined.
 Excited State  17:      Triplet-?Sym    2.3930 eV  518.11 nm  f=0.0000  <S**2>=2.000
      94 -> 96         0.62963
      94 -> 98        -0.26646
      94 ->100         0.14791
 
 Excited state symmetry could not be determined.
 Excited State  18:      Singlet-?Sym    2.4295 eV  510.32 nm  f=0.0001  <S**2>=0.000
      87 -> 97        -0.13630
      92 -> 97        -0.11528
      95 -> 97         0.66321
 
 Excited state symmetry could not be determined.
 Excited State  19:      Triplet-?Sym    2.4373 eV  508.70 nm  f=0.0000  <S**2>=2.000
      84 -> 97        -0.10601
      87 -> 97         0.19504
      95 -> 97         0.65503
 
 Excited state symmetry could not be determined.
 Excited State  20:      Singlet-?Sym    2.4493 eV  506.20 nm  f=0.0004  <S**2>=0.000
      93 -> 99        -0.30713
      94 -> 96         0.54828
      94 -> 98        -0.26320
      94 ->100         0.11854
      95 -> 97        -0.10750
 
 Excited state symmetry could not be determined.
 Excited State  21:      Triplet-?Sym    2.5887 eV  478.95 nm  f=0.0000  <S**2>=2.000
      94 -> 97         0.70562
 
 Excited state symmetry could not be determined.
 Excited State  22:      Singlet-?Sym    2.5888 eV  478.93 nm  f=0.0016  <S**2>=0.000
      94 -> 97         0.65674
      94 -> 99         0.10516
      95 -> 98        -0.13524
 
 Excited state symmetry could not be determined.
 Excited State  23:      Singlet-?Sym    2.6257 eV  472.19 nm  f=0.0416  <S**2>=0.000
      86 -> 97        -0.10492
      87 -> 96         0.31870
      88 -> 97         0.18819
      92 -> 96         0.14773
      93 -> 96         0.19033
      93 -> 98         0.19482
      94 -> 97         0.25535
      94 -> 99        -0.25873
      95 -> 96        -0.17242
      95 -> 98         0.28965
 
 Excited state symmetry could not be determined.
 Excited State  24:      Singlet-?Sym    2.6992 eV  459.34 nm  f=0.0000  <S**2>=0.000
      86 -> 96         0.22791
      87 -> 97         0.42940
      88 -> 96        -0.41455
      92 -> 97         0.17570
      95 -> 97         0.20323
 
 Excited state symmetry could not be determined.
 Excited State  25:      Singlet-?Sym    2.7067 eV  458.07 nm  f=0.0002  <S**2>=0.000
      86 -> 97        -0.14815
      87 -> 96         0.39824
      88 -> 97         0.29908
      92 -> 96         0.14471
      93 -> 96        -0.13200
      93 -> 98        -0.14929
      94 -> 99         0.18999
      95 -> 96         0.21503
      95 -> 98        -0.26501
 
 Excited state symmetry could not be determined.
 Excited State  26:      Triplet-?Sym    2.7255 eV  454.90 nm  f=0.0000  <S**2>=2.000
      84 -> 96        -0.65785
      84 -> 98         0.10682
      85 -> 96         0.11297
      87 -> 96         0.12179
 
 Excited state symmetry could not be determined.
 Excited State  27:      Triplet-?Sym    2.7265 eV  454.73 nm  f=0.0000  <S**2>=2.000
      84 -> 97        -0.67248
 
 Excited state symmetry could not be determined.
 Excited State  28:      Triplet-?Sym    2.7816 eV  445.73 nm  f=0.0000  <S**2>=2.000
      82 -> 96        -0.27215
      83 -> 97         0.13789
      84 -> 96         0.14055
      87 -> 96         0.21849
      90 -> 96         0.12613
      92 -> 96        -0.52065
      95 -> 96        -0.18090
 
 Excited state symmetry could not be determined.
 Excited State  29:      Singlet-?Sym    2.8609 eV  433.37 nm  f=0.0000  <S**2>=0.000
      93 -> 99         0.52191
      94 -> 96         0.15068
      94 -> 98        -0.34815
      95 -> 99        -0.28958
 
 Excited state symmetry could not be determined.
 Excited State  30:      Singlet-?Sym    3.0139 eV  411.38 nm  f=0.0192  <S**2>=0.000
      84 -> 96        -0.43263
      86 -> 97        -0.19742
      87 -> 96        -0.21032
      88 -> 97         0.41274
      92 -> 96        -0.20754
 
 Excited state symmetry could not be determined.
 Excited State  31:      Singlet-?Sym    3.0581 eV  405.43 nm  f=0.0000  <S**2>=0.000
      84 -> 97        -0.44068
      85 -> 97         0.10783
      86 -> 96        -0.17962
      87 -> 97         0.32592
      88 -> 96         0.34122
      92 -> 97         0.16539
 
 Excited state symmetry could not be determined.
 Excited State  32:      Triplet-?Sym    3.2040 eV  386.96 nm  f=0.0000  <S**2>=2.000
      82 -> 97        -0.19119
      83 -> 96         0.10635
      87 -> 97         0.19251
      90 -> 97         0.12956
      92 -> 97        -0.59441
      95 -> 97        -0.13909
 
 Excited state symmetry could not be determined.
 Excited State  33:      Triplet-?Sym    3.3238 eV  373.02 nm  f=0.0000  <S**2>=2.000
      93 -> 96        -0.63595
      93 -> 98         0.24870
      93 ->100        -0.13795
 
 Excited state symmetry could not be determined.
 Excited State  34:      Triplet-?Sym    3.4169 eV  362.85 nm  f=0.0000  <S**2>=2.000
      82 -> 96        -0.16724
      83 -> 97         0.22902
      85 -> 96         0.11044
      85 -> 98        -0.10841
      89 -> 99        -0.19512
      90 -> 96        -0.32624
      90 -> 98        -0.40617
      92 -> 98         0.13325
      95 ->100        -0.13194
 
 Excited state symmetry could not be determined.
 Excited State  35:      Singlet-?Sym    3.4170 eV  362.85 nm  f=0.0003  <S**2>=0.000
      84 -> 97        -0.21204
      87 -> 97         0.17637
      92 -> 97        -0.59010
      93 -> 97        -0.19751
 
 Excited state symmetry could not be determined.
 Excited State  36:      Singlet-?Sym    3.4221 eV  362.31 nm  f=0.1184  <S**2>=0.000
      84 -> 96        -0.10466
      87 -> 96        -0.12645
      92 -> 96         0.36400
      93 -> 96        -0.48435
      93 -> 98         0.28110
      93 ->100        -0.11288
 
 Excited state symmetry could not be determined.
 Excited State  37:      Singlet-?Sym    3.4475 eV  359.64 nm  f=0.3232  <S**2>=0.000
      84 -> 96         0.16129
      87 -> 96         0.19816
      92 -> 96        -0.50286
      93 -> 96        -0.32858
      93 -> 98         0.21970
 
 Excited state symmetry could not be determined.
 Excited State  38:      Triplet-?Sym    3.4907 eV  355.18 nm  f=0.0000  <S**2>=2.000
      82 -> 96        -0.23627
      83 -> 97         0.39781
      85 -> 96         0.27477
      87 -> 96        -0.10189
      89 -> 99         0.12247
      90 -> 96         0.14461
      90 -> 98         0.22937
      92 -> 96         0.26802
 
 Excited state symmetry could not be determined.
 Excited State  39:      Triplet-?Sym    3.5272 eV  351.51 nm  f=0.0000  <S**2>=2.000
      93 -> 97        -0.69938
 
 Excited state symmetry could not be determined.
 Excited State  40:      Singlet-?Sym    3.5321 eV  351.02 nm  f=0.0000  <S**2>=0.000
      92 -> 97        -0.18215
      93 -> 97         0.67784
 
 Excited state symmetry could not be determined.
 Excited State  41:      Triplet-?Sym    3.6147 eV  343.00 nm  f=0.0000  <S**2>=2.000
      91 -> 96        -0.67357
      91 -> 98        -0.15010
 
 Excited state symmetry could not be determined.
 Excited State  42:      Singlet-?Sym    3.7002 eV  335.07 nm  f=0.0012  <S**2>=0.000
      91 -> 96        -0.68898
      91 -> 98        -0.12791
 
 Excited state symmetry could not be determined.
 Excited State  43:      Singlet-?Sym    3.8083 eV  325.56 nm  f=0.0090  <S**2>=0.000
      84 -> 96        -0.49754
      85 -> 96         0.10793
      86 -> 97         0.16353
      87 -> 96         0.32189
      88 -> 97        -0.31372
 
 Excited state symmetry could not be determined.
 Excited State  44:      Singlet-?Sym    3.8435 eV  322.58 nm  f=0.0000  <S**2>=0.000
      84 -> 97        -0.49073
      86 -> 96         0.10561
      87 -> 97        -0.38433
      88 -> 96        -0.28994
      92 -> 97         0.10941
 
 Excited state symmetry could not be determined.
 Excited State  45:      Triplet-?Sym    3.8664 eV  320.67 nm  f=0.0000  <S**2>=2.000
      83 -> 97         0.13472
      85 -> 96        -0.17742
      86 -> 97        -0.38260
      88 -> 97        -0.22289
      89 -> 99        -0.10204
      90 -> 96         0.24369
      91 -> 97         0.23976
      92 -> 98         0.24552
      95 ->100        -0.18557
 
 Excited state symmetry could not be determined.
 Excited State  46:      Triplet-?Sym    3.8940 eV  318.40 nm  f=0.0000  <S**2>=2.000
      82 -> 97        -0.20827
      83 -> 96         0.26640
      85 -> 97         0.24901
      86 -> 96         0.35400
      88 -> 96         0.17875
      89 -> 96        -0.30361
      89 -> 98        -0.18549
      90 -> 99        -0.10777
 
 Excited state symmetry could not be determined.
 Excited State  47:      Triplet-?Sym    3.9088 eV  317.20 nm  f=0.0000  <S**2>=2.000
      82 -> 96         0.30032
      83 -> 97         0.43966
      85 -> 96        -0.34280
      86 -> 97         0.21478
      88 -> 97         0.12913
 
 Excited state symmetry could not be determined.
 Excited State  48:      Triplet-?Sym    3.9204 eV  316.25 nm  f=0.0000  <S**2>=2.000
      82 -> 97         0.15681
      83 -> 96        -0.22487
      85 -> 97        -0.17741
      86 -> 96        -0.18047
      89 -> 96        -0.43631
      89 -> 98        -0.31526
      90 -> 99        -0.17849
      91 -> 98         0.11200
 
 Excited state symmetry could not be determined.
 Excited State  49:      Triplet-?Sym    3.9420 eV  314.52 nm  f=0.0000  <S**2>=2.000
      86 -> 97        -0.25950
      88 -> 97        -0.15863
      89 -> 99         0.28378
      90 -> 96        -0.29478
      91 -> 97         0.28116
      92 -> 98        -0.16129
      95 ->100         0.25480
 
 Excited state symmetry could not be determined.
 Excited State  50:      Singlet-?Sym    4.0126 eV  308.99 nm  f=0.0165  <S**2>=0.000
      91 -> 97        -0.69439
 
 Excited state symmetry could not be determined.
 Excited State  51:      Triplet-?Sym    4.0393 eV  306.95 nm  f=0.0000  <S**2>=2.000
      83 -> 97         0.11078
      86 -> 97        -0.20980
      89 -> 99         0.26079
      91 -> 97        -0.54517
      91 -> 99        -0.11720
      92 -> 98         0.17412
 
 Excited state symmetry could not be determined.
 Excited State  52:      Singlet-?Sym    4.1127 eV  301.46 nm  f=0.0028  <S**2>=0.000
      86 -> 97        -0.10172
      90 -> 96        -0.66591
 
 Excited state symmetry could not be determined.
 Excited State  53:      Triplet-?Sym    4.1129 eV  301.45 nm  f=0.0000  <S**2>=2.000
      83 -> 97        -0.14583
      86 -> 97         0.23336
      88 -> 97         0.11929
      89 -> 99         0.36840
      90 -> 98        -0.10196
      91 -> 97         0.23214
      91 -> 99        -0.18422
      92 -> 98         0.36731
      95 ->100        -0.10607
 
 Excited state symmetry could not be determined.
 Excited State  54:      Triplet-?Sym    4.1144 eV  301.34 nm  f=0.0000  <S**2>=2.000
      82 -> 97         0.19717
      83 -> 96        -0.32545
      85 -> 97        -0.15853
      86 -> 96         0.46630
      88 -> 96         0.23025
      92 -> 97        -0.16409
 
 Excited state symmetry could not be determined.
 Excited State  55:      Singlet-?Sym    4.1635 eV  297.79 nm  f=0.0006  <S**2>=0.000
      86 -> 96         0.30771
      88 -> 96         0.17590
      89 -> 96        -0.56555
      89 -> 98        -0.18059
 
 Excited state symmetry could not be determined.
 Excited State  56:      Triplet-?Sym    4.1689 eV  297.41 nm  f=0.0000  <S**2>=2.000
      89 -> 99         0.16397
      90 -> 96        -0.11447
      91 -> 99        -0.12065
      92 -> 98        -0.30728
      95 -> 98        -0.16614
      95 ->100        -0.51409
 
 Excited state symmetry could not be determined.
 Excited State  57:      Singlet-?Sym    4.2370 eV  292.62 nm  f=0.0016  <S**2>=0.000
      86 -> 96        -0.53768
      88 -> 96        -0.25856
      89 -> 96        -0.32657
      89 -> 98        -0.14161
 
 Excited state symmetry could not be determined.
 Excited State  58:      Triplet-?Sym    4.2471 eV  291.93 nm  f=0.0000  <S**2>=2.000
      94 -> 98        -0.22154
      94 ->100        -0.63037
 
 Excited state symmetry could not be determined.
 Excited State  59:      Triplet-?Sym    4.3588 eV  284.45 nm  f=0.0000  <S**2>=2.000
      85 -> 97         0.13617
      89 -> 96         0.17989
      90 -> 97        -0.56014
      90 -> 99        -0.24289
      92 -> 97        -0.15003
      92 -> 99         0.14309
 
 Excited state symmetry could not be determined.
 Excited State  60:      Singlet-?Sym    4.3714 eV  283.62 nm  f=0.0039  <S**2>=0.000
      90 -> 97         0.11247
      94 -> 98        -0.18319
      94 ->100        -0.65301
 
 Excited state symmetry could not be determined.
 Excited State  61:      Singlet-?Sym    4.3762 eV  283.31 nm  f=0.0415  <S**2>=0.000
      95 -> 98        -0.17334
      95 ->100        -0.64950
 
 Excited state symmetry could not be determined.
 Excited State  62:      Triplet-?Sym    4.3770 eV  283.26 nm  f=0.0000  <S**2>=2.000
      85 -> 97         0.10530
      89 -> 96        -0.25659
      89 -> 98         0.14591
      90 -> 97        -0.31716
      90 -> 99         0.36785
      92 -> 99        -0.32523
 
 Excited state symmetry could not be determined.
 Excited State  63:      Singlet-?Sym    4.3846 eV  282.77 nm  f=0.0001  <S**2>=0.000
      85 -> 97         0.11442
      90 -> 97        -0.66563
      92 -> 97        -0.14009
      94 ->100        -0.10984
 
 Excited state symmetry could not be determined.
 Excited State  64:      Triplet-?Sym    4.4439 eV  279.00 nm  f=0.0000  <S**2>=2.000
      82 -> 96         0.11734
      90 -> 96        -0.37043
      90 -> 98         0.39071
      90 ->100        -0.12625
      91 -> 99         0.16997
      92 -> 96        -0.14898
      92 -> 98         0.31273
 
 Excited state symmetry could not be determined.
 Excited State  65:      Triplet-?Sym    4.4919 eV  276.02 nm  f=0.0000  <S**2>=2.000
      89 -> 96        -0.20941
      90 -> 99         0.22884
      91 -> 96         0.13317
      91 -> 98        -0.43132
      92 -> 99         0.42206
 
 Excited state symmetry could not be determined.
 Excited State  66:      Triplet-?Sym    4.5076 eV  275.06 nm  f=0.0000  <S**2>=2.000
      89 -> 99         0.26432
      91 -> 99         0.61450
 
 Excited state symmetry could not be determined.
 Excited State  67:      Singlet-?Sym    4.5332 eV  273.50 nm  f=0.3836  <S**2>=0.000
      85 -> 96        -0.22458
      86 -> 97         0.33766
      88 -> 97         0.16474
      89 -> 97        -0.21097
      90 -> 96        -0.11654
      91 -> 99         0.10274
      92 -> 98         0.46397
 
 Excited state symmetry could not be determined.
 Excited State  68:      Triplet-?Sym    4.5335 eV  273.49 nm  f=0.0000  <S**2>=2.000
      82 -> 97         0.26329
      83 -> 96         0.46517
      85 -> 97        -0.39951
      90 -> 97        -0.18782
 
 Excited state symmetry could not be determined.
 Excited State  69:      Singlet-?Sym    4.5820 eV  270.59 nm  f=0.0003  <S**2>=0.000
      82 -> 97         0.32694
      83 -> 96         0.39926
      85 -> 97        -0.44902
 
 Excited state symmetry could not be determined.
 Excited State  70:      Singlet-?Sym    4.5946 eV  269.85 nm  f=0.0080  <S**2>=0.000
      89 -> 97         0.65097
      92 -> 98         0.23228
 
 Excited state symmetry could not be determined.
 Excited State  71:      Triplet-?Sym    4.5958 eV  269.78 nm  f=0.0000  <S**2>=2.000
      89 -> 97        -0.69310
 
 Excited state symmetry could not be determined.
 Excited State  72:      Singlet-?Sym    4.6410 eV  267.15 nm  f=0.0001  <S**2>=0.000
      91 -> 98         0.35342
      92 -> 99         0.59234
 
 Excited state symmetry could not be determined.
 Excited State  73:      Triplet-?Sym    4.6430 eV  267.03 nm  f=0.0000  <S**2>=2.000
      90 -> 99         0.25142
      91 -> 98         0.49604
      92 -> 99         0.40627
 
 Excited state symmetry could not be determined.
 Excited State  74:      Singlet-?Sym    4.6443 eV  266.96 nm  f=0.0055  <S**2>=0.000
      83 -> 97        -0.12595
      85 -> 96         0.34966
      86 -> 97        -0.32868
      88 -> 97        -0.16556
      89 -> 97        -0.14386
      91 -> 99         0.17946
      92 -> 98         0.37771
 
 Excited state symmetry could not be determined.
 Excited State  75:      Singlet-?Sym    4.6497 eV  266.65 nm  f=0.0002  <S**2>=0.000
      89 -> 96        -0.10867
      90 -> 99        -0.10025
      91 -> 96         0.12661
      91 -> 98        -0.56408
      92 -> 99         0.35101
 
 Excited state symmetry could not be determined.
 Excited State  76:      Triplet-?Sym    4.7709 eV  259.88 nm  f=0.0000  <S**2>=2.000
      82 -> 96        -0.35125
      85 -> 96        -0.36491
      89 -> 99        -0.13560
      90 -> 96        -0.14840
      94 ->103         0.15130
      94 ->112         0.24972
      94 ->114         0.17787
      94 ->117        -0.11082
 
 Excited state symmetry could not be determined.
 Excited State  77:      Triplet-?Sym    4.8137 eV  257.57 nm  f=0.0000  <S**2>=2.000
      89 -> 96        -0.22375
      89 -> 98         0.51047
      89 ->100        -0.14462
      90 -> 99        -0.32491
      95 ->112         0.12645
 
 Excited state symmetry could not be determined.
 Excited State  78:      Singlet-?Sym    4.8290 eV  256.75 nm  f=0.0000  <S**2>=0.000
      89 -> 96         0.16669
      89 -> 98        -0.33003
      90 -> 99         0.55859
      91 -> 98        -0.12628
 
 Excited state symmetry could not be determined.
 Excited State  79:      Triplet-?Sym    4.8555 eV  255.35 nm  f=0.0000  <S**2>=2.000
      82 -> 96        -0.23539
      85 -> 96        -0.24893
      89 -> 99         0.10106
      90 -> 96        -0.12882
      90 -> 98         0.17449
      94 ->103        -0.23217
      94 ->106        -0.13716
      94 ->112        -0.33694
      94 ->114        -0.27505
      94 ->117         0.15496
 
 Excited state symmetry could not be determined.
 Excited State  80:      Singlet-?Sym    4.9019 eV  252.93 nm  f=0.0001  <S**2>=0.000
      83 -> 96         0.54680
      85 -> 97         0.41144
 
 Excited state symmetry could not be determined.
 Excited State  81:      Triplet-?Sym    4.9147 eV  252.27 nm  f=0.0000  <S**2>=2.000
      95 ->101        -0.64265
      95 ->102        -0.26512
 
 Excited state symmetry could not be determined.
 Excited State  82:      Singlet-?Sym    4.9210 eV  251.95 nm  f=0.0365  <S**2>=0.000
      89 -> 99        -0.13330
      90 -> 98         0.21861
      91 -> 99         0.22994
      95 ->101        -0.54494
      95 ->102        -0.22574
 
 Excited state symmetry could not be determined.
 Excited State  83:      Triplet-?Sym    4.9210 eV  251.95 nm  f=0.0000  <S**2>=2.000
      89 -> 98         0.15773
      90 -> 99        -0.10678
      94 ->100         0.11388
      95 ->103        -0.34367
      95 ->106        -0.17496
      95 ->112        -0.37710
      95 ->114        -0.29308
      95 ->117         0.16527
 
 Excited state symmetry could not be determined.
 Excited State  84:      Singlet-?Sym    4.9495 eV  250.50 nm  f=0.2194  <S**2>=0.000
      83 -> 97        -0.10656
      85 -> 96         0.13353
      89 -> 99         0.18878
      90 -> 98        -0.32798
      91 -> 99        -0.35868
      95 ->101        -0.34931
      95 ->102        -0.13738
 
 Excited state symmetry could not be determined.
 Excited State  85:      Triplet-?Sym    5.0098 eV  247.49 nm  f=0.0000  <S**2>=2.000
      94 ->101        -0.63769
      94 ->102        -0.28081
 
 Excited state symmetry could not be determined.
 Excited State  86:      Singlet-?Sym    5.0184 eV  247.06 nm  f=0.0000  <S**2>=0.000
      89 -> 98        -0.18951
      90 -> 99        -0.11726
      94 ->101        -0.60377
      94 ->102        -0.26371
 
 Excited state symmetry could not be determined.
 Excited State  87:      Singlet-?Sym    5.0641 eV  244.83 nm  f=0.0000  <S**2>=0.000
      89 -> 96        -0.14482
      89 -> 98         0.50954
      90 -> 99         0.36587
      94 ->101        -0.21922
 
 Excited state symmetry could not be determined.
 Excited State  88:      Singlet-?Sym    5.0744 eV  244.33 nm  f=0.0076  <S**2>=0.000
      95 ->103        -0.47153
      95 ->106        -0.19911
      95 ->112        -0.36049
      95 ->114        -0.23518
      95 ->117         0.13978
 
 Excited state symmetry could not be determined.
 Excited State  89:      Singlet-?Sym    5.0896 eV  243.60 nm  f=0.6611  <S**2>=0.000
      82 -> 96        -0.22355
      83 -> 97        -0.24534
      85 -> 96         0.23793
      86 -> 97         0.24840
      88 -> 97         0.12463
      89 -> 99        -0.23415
      90 -> 98         0.28010
      91 -> 99        -0.21569
      92 ->100         0.11630
      93 ->100         0.15580
 
 Excited state symmetry could not be determined.
 Excited State  90:      Singlet-?Sym    5.1402 eV  241.20 nm  f=0.0347  <S**2>=0.000
      82 -> 96        -0.24578
      83 -> 97        -0.24389
      85 -> 96         0.11848
      86 -> 97         0.16982
      89 -> 99         0.13827
      90 -> 98        -0.22166
      91 -> 99         0.40017
      92 -> 98        -0.18144
      95 ->115         0.11320
 
 Excited state symmetry could not be determined.
 Excited State  91:      Triplet-?Sym    5.1829 eV  239.22 nm  f=0.0000  <S**2>=2.000
      82 -> 97        -0.51111
      83 -> 96        -0.11801
      85 -> 97        -0.40702
      90 -> 97        -0.13186
      92 -> 97         0.12373
 
 Excited state symmetry could not be determined.
 Excited State  92:      Triplet-?Sym    5.1923 eV  238.79 nm  f=0.0000  <S**2>=2.000
      92 ->100         0.17982
      93 -> 98         0.21831
      93 ->100         0.60664
 
 Excited state symmetry could not be determined.
 Excited State  93:      Triplet-?Sym    5.2683 eV  235.34 nm  f=0.0000  <S**2>=2.000
      95 ->100         0.11666
      95 ->101         0.23953
      95 ->102        -0.60399
      95 ->108         0.10511
      95 ->113        -0.11592
      95 ->115        -0.12326
 
 Excited state symmetry could not be determined.
 Excited State  94:      Singlet-?Sym    5.2715 eV  235.20 nm  f=0.0045  <S**2>=0.000
      94 ->103         0.12083
      95 ->101         0.25067
      95 ->102        -0.61810
 
 Excited state symmetry could not be determined.
 Excited State  95:      Singlet-?Sym    5.2867 eV  234.52 nm  f=0.0920  <S**2>=0.000
      89 -> 99        -0.19067
      90 -> 98        -0.17915
      93 ->100         0.22994
      94 ->103         0.43826
      94 ->106         0.15508
      94 ->112         0.21258
      94 ->114         0.17775
      95 ->102         0.17394
 
 Excited state symmetry could not be determined.
 Excited State  96:      Triplet-?Sym    5.2955 eV  234.13 nm  f=0.0000  <S**2>=2.000
      92 ->100         0.25605
      93 ->100        -0.16157
      95 ->101         0.10214
      95 ->102        -0.21067
      95 ->111        -0.26205
      95 ->113         0.26384
      95 ->115         0.39087
 
 Excited state symmetry could not be determined.
 Excited State  97:      Triplet-?Sym    5.3333 eV  232.47 nm  f=0.0000  <S**2>=2.000
      90 ->100        -0.14408
      92 ->100         0.54283
      93 ->100        -0.11654
      94 ->114        -0.11224
      95 ->111         0.14963
      95 ->113        -0.16041
      95 ->115        -0.22410
 
 Excited state symmetry could not be determined.
 Excited State  98:      Triplet-?Sym    5.3385 eV  232.24 nm  f=0.0000  <S**2>=2.000
      94 ->113         0.11042
      94 ->115         0.15036
      95 ->103        -0.53955
      95 ->112         0.10933
      95 ->114         0.31957
      95 ->117        -0.10052
 
 Excited state symmetry could not be determined.
 Excited State  99:      Singlet-?Sym    5.3482 eV  231.83 nm  f=0.1280  <S**2>=0.000
      82 -> 96         0.28069
      83 -> 97         0.20583
      85 -> 96         0.27984
      86 -> 97         0.11753
      90 -> 98        -0.16671
      93 -> 98         0.14184
      93 ->100         0.40955
      94 ->103        -0.14807
 
 Excited state symmetry could not be determined.
 Excited State 100:      Singlet-?Sym    5.3687 eV  230.94 nm  f=0.1286  <S**2>=0.000
      82 -> 96         0.25559
      83 -> 97         0.15298
      85 -> 96         0.32595
      86 -> 97         0.18335
      89 -> 99        -0.13456
      93 -> 98        -0.11838
      93 ->100        -0.39497
      94 ->103         0.18644
 
 Excited state symmetry could not be determined.
 Excited State 101:      Triplet-?Sym    5.3708 eV  230.85 nm  f=0.0000  <S**2>=2.000
      94 ->101         0.27298
      94 ->102        -0.62907
      94 ->108         0.10112
 
 Excited state symmetry could not be determined.
 Excited State 102:      Singlet-?Sym    5.3719 eV  230.80 nm  f=0.0000  <S**2>=0.000
      94 ->101         0.27267
      94 ->102        -0.63347
      94 ->108         0.10179
 
 Excited state symmetry could not be determined.
 Excited State 103:      Singlet-?Sym    5.3789 eV  230.50 nm  f=0.0012  <S**2>=0.000
      82 -> 97        -0.59894
      83 -> 96         0.15594
      85 -> 97        -0.28827
 
 Excited state symmetry could not be determined.
 Excited State 104:      Singlet-?Sym    5.4286 eV  228.39 nm  f=0.0001  <S**2>=0.000
      95 ->103        -0.48620
      95 ->110         0.12144
      95 ->112         0.24836
      95 ->114         0.38364
      95 ->117        -0.14237
 
 Excited state symmetry could not be determined.
 Excited State 105:      Triplet-?Sym    5.4495 eV  227.52 nm  f=0.0000  <S**2>=2.000
      94 ->103        -0.57292
      94 ->114         0.36804
 
 Excited state symmetry could not be determined.
 Excited State 106:      Triplet-?Sym    5.4980 eV  225.51 nm  f=0.0000  <S**2>=2.000
      94 ->111         0.28937
      94 ->113        -0.30828
      94 ->115        -0.42365
      95 ->103        -0.18085
      95 ->112         0.21824
 
 Excited state symmetry could not be determined.
 Excited State 107:      Singlet-?Sym    5.5269 eV  224.33 nm  f=0.0124  <S**2>=0.000
      89 -> 99         0.12393
      92 ->100        -0.10938
      94 ->103        -0.20967
      94 ->114         0.25491
      95 ->104        -0.23014
      95 ->111         0.25542
      95 ->113        -0.24995
      95 ->115        -0.34338
 
 Excited state symmetry could not be determined.
 Excited State 108:      Triplet-?Sym    5.5483 eV  223.46 nm  f=0.0000  <S**2>=2.000
      95 ->104        -0.67128
      95 ->113         0.11375
 
 Excited state symmetry could not be determined.
 Excited State 109:      Singlet-?Sym    5.5606 eV  222.97 nm  f=0.0585  <S**2>=0.000
      89 -> 99         0.32886
      90 -> 98         0.13169
      93 ->100         0.11081
      94 ->103         0.38494
      94 ->112        -0.22160
      94 ->114        -0.25872
      94 ->117         0.10258
      95 ->104        -0.14985
 
 Excited state symmetry could not be determined.
 Excited State 110:      Singlet-?Sym    5.5846 eV  222.01 nm  f=0.0019  <S**2>=0.000
      94 ->104        -0.13324
      94 ->111         0.33559
      94 ->113        -0.33690
      94 ->115        -0.46832
 
 Excited state symmetry could not be determined.
 Excited State 111:      Singlet-?Sym    5.5869 eV  221.92 nm  f=0.0062  <S**2>=0.000
      95 ->104        -0.60604
      95 ->105        -0.24752
      95 ->106        -0.10584
      95 ->113         0.14506
      95 ->115         0.11615
 
 Excited state symmetry could not be determined.
 Excited State 112:      Triplet-?Sym    5.5955 eV  221.58 nm  f=0.0000  <S**2>=2.000
      89 ->100         0.15271
      91 ->100         0.26289
      94 ->115        -0.12786
      95 ->103         0.12769
      95 ->112        -0.30681
      95 ->114         0.43217
      95 ->116        -0.11421
 
 Excited state symmetry could not be determined.
 Excited State 113:      Triplet-?Sym    5.6033 eV  221.27 nm  f=0.0000  <S**2>=2.000
      95 ->105        -0.60965
      95 ->106        -0.27703
      95 ->109         0.19970
 
 Excited state symmetry could not be determined.
 Excited State 114:      Singlet-?Sym    5.6126 eV  220.90 nm  f=0.0090  <S**2>=0.000
      95 ->104         0.20419
      95 ->105        -0.55578
      95 ->106        -0.24945
      95 ->109         0.19847
      95 ->115        -0.11182
 
 Excited state symmetry could not be determined.
 Excited State 115:      Triplet-?Sym    5.6512 eV  219.40 nm  f=0.0000  <S**2>=2.000
      95 ->105        -0.12083
      95 ->106         0.26917
      95 ->107         0.60051
      95 ->110        -0.19633
 
 Excited state symmetry could not be determined.
 Excited State 116:      Singlet-?Sym    5.6558 eV  219.21 nm  f=0.0001  <S**2>=0.000
      95 ->105         0.12092
      95 ->106        -0.27051
      95 ->107        -0.57592
      95 ->110         0.21667
      95 ->114         0.11084
 
 Excited state symmetry could not be determined.
 Excited State 117:      Singlet-?Sym    5.6644 eV  218.89 nm  f=0.0009  <S**2>=0.000
      95 ->103        -0.14696
      95 ->106         0.14583
      95 ->107        -0.26464
      95 ->112         0.35639
      95 ->114        -0.47025
      95 ->116         0.13449
 
 Excited state symmetry could not be determined.
 Excited State 118:      Triplet-?Sym    5.6706 eV  218.64 nm  f=0.0000  <S**2>=2.000
      94 ->103         0.28063
      94 ->106        -0.11587
      94 ->112        -0.41810
      94 ->114         0.39560
      94 ->116        -0.13984
 
 Excited state symmetry could not be determined.
 Excited State 119:      Triplet-?Sym    5.6765 eV  218.42 nm  f=0.0000  <S**2>=2.000
      89 ->100         0.18778
      91 ->100         0.34257
      94 ->104         0.43879
      94 ->105         0.13607
      95 ->106         0.13005
      95 ->107        -0.10741
      95 ->114        -0.13407
 
 Excited state symmetry could not be determined.
 Excited State 120:      Triplet-?Sym    5.6824 eV  218.19 nm  f=0.0000  <S**2>=2.000
      89 ->100         0.17372
      91 ->100         0.31400
      94 ->104        -0.46297
      94 ->105        -0.15027
      94 ->113         0.11380
      95 ->106         0.15639
      95 ->112         0.10058
      95 ->114        -0.14949
 
 Excited state symmetry could not be determined.
 Excited State 121:      Singlet-?Sym    5.6932 eV  217.77 nm  f=0.0001  <S**2>=0.000
      94 ->104        -0.60840
      94 ->105        -0.30051
      94 ->106        -0.13121
      94 ->113         0.10574
 
 Excited state symmetry could not be determined.
 Excited State 122:      Triplet-?Sym    5.7026 eV  217.42 nm  f=0.0000  <S**2>=2.000
      94 ->104         0.18284
      94 ->105        -0.57998
      94 ->106        -0.26352
      94 ->109         0.22349
 
 Excited state symmetry could not be determined.
 Excited State 123:      Singlet-?Sym    5.7071 eV  217.25 nm  f=0.0001  <S**2>=0.000
      94 ->104        -0.31420
      94 ->105         0.53423
      94 ->106         0.24045
      94 ->109        -0.20200
 
 Excited state symmetry could not be determined.
 Excited State 124:      Triplet-?Sym    5.7358 eV  216.16 nm  f=0.0000  <S**2>=2.000
      91 ->100         0.14290
      95 ->105         0.21658
      95 ->106        -0.48541
      95 ->107         0.25922
      95 ->112         0.26805
 
 Excited state symmetry could not be determined.
 Excited State 125:      Singlet-?Sym    5.7456 eV  215.79 nm  f=0.1598  <S**2>=0.000
      87 -> 98         0.14270
      92 ->100         0.48089
      94 ->103         0.11989
      94 ->107         0.14181
      94 ->112        -0.26792
      94 ->114         0.26206
 
 Excited state symmetry could not be determined.
 Excited State 126:      Triplet-?Sym    5.7526 eV  215.53 nm  f=0.0000  <S**2>=2.000
      94 ->106        -0.20601
      94 ->107        -0.62569
      94 ->110         0.21651
 
 Excited state symmetry could not be determined.
 Excited State 127:      Singlet-?Sym    5.7555 eV  215.42 nm  f=0.0032  <S**2>=0.000
      94 ->105         0.10032
      94 ->106        -0.22389
      94 ->107        -0.61227
      94 ->110         0.21947
 
 Excited state symmetry could not be determined.
 Excited State 128:      Singlet-?Sym    5.7613 eV  215.20 nm  f=0.0002  <S**2>=0.000
      95 ->105         0.23465
      95 ->106        -0.52451
      95 ->107         0.22160
      95 ->112         0.31464
 
 Excited state symmetry could not be determined.
 Excited State 129:      Triplet-?Sym    5.7893 eV  214.16 nm  f=0.0000  <S**2>=2.000
      87 -> 98         0.49325
      87 ->100         0.24166
      87 ->104        -0.10203
      95 ->109        -0.27980
      95 ->113         0.16748
 
 Excited state symmetry could not be determined.
 Excited State 130:      Triplet-?Sym    5.8073 eV  213.50 nm  f=0.0000  <S**2>=2.000
      87 -> 98        -0.31660
      87 ->100        -0.15098
      95 ->104         0.14554
      95 ->105        -0.10184
      95 ->109        -0.44583
      95 ->111         0.11256
      95 ->113         0.23160
      95 ->115        -0.11753
 
 Excited state symmetry could not be determined.
 Excited State 131:      Triplet-?Sym    5.8367 eV  212.42 nm  f=0.0000  <S**2>=2.000
      86 -> 98        -0.43686
      86 ->100        -0.21053
      88 -> 98         0.39108
      88 ->100         0.17246
      92 ->103        -0.10431
 
 Excited state symmetry could not be determined.
 Excited State 132:      Singlet-?Sym    5.8601 eV  211.57 nm  f=0.0157  <S**2>=0.000
      92 ->100         0.14240
      94 ->105        -0.24938
      94 ->106         0.55761
      94 ->107        -0.22349
      94 ->112        -0.14120
 
 Excited state symmetry could not be determined.
 Excited State 133:      Triplet-?Sym    5.8623 eV  211.49 nm  f=0.0000  <S**2>=2.000
      94 ->105        -0.25159
      94 ->106         0.57418
      94 ->107        -0.21284
      94 ->112        -0.21048
 
 Excited state symmetry could not be determined.
 Excited State 134:      Triplet-?Sym    5.8673 eV  211.31 nm  f=0.0000  <S**2>=2.000
      95 ->108         0.66529
      95 ->113         0.14718
      95 ->118         0.11133
 
 Excited state symmetry could not be determined.
 Excited State 135:      Singlet-?Sym    5.8705 eV  211.20 nm  f=0.0011  <S**2>=0.000
      95 ->108         0.62618
      95 ->109         0.24455
      95 ->118         0.11420
 
 Excited state symmetry could not be determined.
 Excited State 136:      Triplet-?Sym    5.8707 eV  211.19 nm  f=0.0000  <S**2>=2.000
      93 ->103         0.17211
      93 ->112         0.22373
      93 ->114         0.18453
      93 ->117        -0.10230
      94 ->104         0.18069
      94 ->105        -0.10379
      94 ->109        -0.40250
      94 ->111         0.11473
      94 ->113         0.23416
      94 ->115        -0.13555
 
 Excited state symmetry could not be determined.
 Excited State 137:      Singlet-?Sym    5.8977 eV  210.23 nm  f=0.0005  <S**2>=0.000
      95 ->105        -0.13483
      95 ->108         0.23436
      95 ->109        -0.54695
      95 ->111         0.10927
      95 ->113         0.27322
      95 ->115        -0.11570
 
 Excited state symmetry could not be determined.
 Excited State 138:      Triplet-?Sym    5.9273 eV  209.17 nm  f=0.0000  <S**2>=2.000
      83 -> 98         0.12991
      86 -> 98        -0.38291
      86 ->100        -0.16522
      88 -> 98        -0.47656
      88 ->100        -0.18451
 
 Excited state symmetry could not be determined.
 Excited State 139:      Triplet-?Sym    5.9386 eV  208.78 nm  f=0.0000  <S**2>=2.000
      93 ->101         0.63414
      93 ->102         0.28036
 
 Excited state symmetry could not be determined.
 Excited State 140:      Singlet-?Sym    5.9434 eV  208.61 nm  f=0.0065  <S**2>=0.000
      82 -> 96        -0.22711
      83 -> 97         0.25087
      87 -> 98         0.47519
      87 ->100         0.18296
      93 ->101         0.11761
      94 ->112         0.16677
      94 ->114        -0.14179
 
 Excited state symmetry could not be determined.
 Excited State 141:      Singlet-?Sym    5.9550 eV  208.20 nm  f=0.0062  <S**2>=0.000
      87 -> 98        -0.10703
      93 ->101         0.62498
      93 ->102         0.27291
 
 Excited state symmetry could not be determined.
 Excited State 142:      Singlet-?Sym    5.9591 eV  208.06 nm  f=0.0007  <S**2>=0.000
      86 -> 98         0.26422
      88 -> 98        -0.59400
      88 ->100        -0.21180
 
 Excited state symmetry could not be determined.
 Excited State 143:      Triplet-?Sym    5.9673 eV  207.77 nm  f=0.0000  <S**2>=2.000
      94 ->108         0.65548
      94 ->109         0.10809
      94 ->113         0.11753
      94 ->118         0.12068
 
 Excited state symmetry could not be determined.
 Excited State 144:      Singlet-?Sym    5.9683 eV  207.74 nm  f=0.0000  <S**2>=0.000
      94 ->108         0.61526
      94 ->109         0.26641
      94 ->118         0.12168
 
 Excited state symmetry could not be determined.
 Excited State 145:      Triplet-?Sym    5.9822 eV  207.26 nm  f=0.0000  <S**2>=2.000
      93 ->103        -0.30079
      93 ->106        -0.15086
      93 ->112        -0.32603
      93 ->114        -0.24976
      93 ->117         0.14028
      94 ->108         0.11484
      94 ->109        -0.32246
      94 ->113         0.16671
 
 Excited state symmetry could not be determined.
 Excited State 146:      Singlet-?Sym    5.9930 eV  206.88 nm  f=0.0002  <S**2>=0.000
      94 ->105        -0.13005
      94 ->108         0.25890
      94 ->109        -0.52397
      94 ->113         0.28540
      94 ->115        -0.12821
 
 Excited state symmetry could not be determined.
 Excited State 147:      Singlet-?Sym    6.0318 eV  205.55 nm  f=0.6530  <S**2>=0.000
      87 -> 98         0.12336
      91 -> 99        -0.14368
      92 ->100        -0.39859
      94 ->112        -0.34427
      94 ->114         0.29170
      95 ->111        -0.17264
 
 Excited state symmetry could not be determined.
 Excited State 148:      Triplet-?Sym    6.0443 eV  205.13 nm  f=0.0000  <S**2>=2.000
      90 ->103        -0.14535
      92 ->103         0.57228
      92 ->106         0.13172
      92 ->112         0.13342
      95 ->112        -0.10628
 
 Excited state symmetry could not be determined.
 Excited State 149:      Triplet-?Sym    6.0701 eV  204.25 nm  f=0.0000  <S**2>=2.000
      95 ->107         0.19685
      95 ->110         0.62287
      95 ->117         0.23480
 
 Excited state symmetry could not be determined.
 Excited State 150:      Singlet-?Sym    6.0741 eV  204.12 nm  f=0.0007  <S**2>=0.000
      95 ->107         0.19428
      95 ->110         0.62167
      95 ->114        -0.10584
      95 ->117         0.23601
 
 Excited state symmetry could not be determined.
 Excited State 151:      Triplet-?Sym    6.1147 eV  202.77 nm  f=0.0000  <S**2>=2.000
      95 ->109        -0.17169
      95 ->111        -0.57225
      95 ->113        -0.13819
      95 ->115        -0.27804
      95 ->118        -0.11669
      95 ->119        -0.10733
 
 Excited state symmetry could not be determined.
 Excited State 152:      Singlet-?Sym    6.1254 eV  202.41 nm  f=0.0354  <S**2>=0.000
      95 ->109        -0.11574
      95 ->111        -0.55978
      95 ->113        -0.15029
      95 ->115        -0.30295
      95 ->118        -0.11677
      95 ->119        -0.10724
 
 Excited state symmetry could not be determined.
 Excited State 153:      Triplet-?Sym    6.1474 eV  201.69 nm  f=0.0000  <S**2>=2.000
      92 ->101        -0.53511
      92 ->102        -0.12489
      94 ->107        -0.15573
      94 ->110        -0.33586
      94 ->117        -0.14309
 
 Excited state symmetry could not be determined.
 Excited State 154:      Singlet-?Sym    6.1553 eV  201.43 nm  f=0.0199  <S**2>=0.000
      91 ->100         0.65089
      93 ->103        -0.15240
 
 Excited state symmetry could not be determined.
 Excited State 155:      Singlet-?Sym    6.1615 eV  201.23 nm  f=0.0012  <S**2>=0.000
      92 ->101         0.37660
      94 ->107         0.19040
      94 ->110         0.49358
      94 ->117         0.20610
 
 Excited state symmetry could not be determined.
 Excited State 156:      Triplet-?Sym    6.1705 eV  200.93 nm  f=0.0000  <S**2>=2.000
      92 ->101        -0.36269
      94 ->107         0.14542
      94 ->110         0.50614
      94 ->117         0.20762
 
 Excited state symmetry could not be determined.
 Excited State 157:      Singlet-?Sym    6.1792 eV  200.65 nm  f=0.0011  <S**2>=0.000
      92 ->101        -0.56669
      94 ->110         0.35614
      94 ->117         0.14063
 
 Excited state symmetry could not be determined.
 Excited State 158:      Singlet-?Sym    6.1870 eV  200.39 nm  f=0.0054  <S**2>=0.000
      91 ->100         0.20941
      92 ->103         0.11649
      93 ->103         0.49566
      93 ->106         0.17951
      93 ->112         0.28987
      93 ->114         0.13323
      94 ->109        -0.10013
 
 Excited state symmetry could not be determined.
 Excited State 159:      Triplet-?Sym    6.1935 eV  200.18 nm  f=0.0000  <S**2>=2.000
      85 -> 98         0.26151
      88 ->103        -0.13303
      90 ->100        -0.10546
      92 ->104        -0.13803
      95 ->108        -0.11471
      95 ->109         0.28568
      95 ->113         0.29168
      95 ->115        -0.28214
      95 ->122        -0.12023
 
 Excited state symmetry could not be determined.
 Excited State 160:      Triplet-?Sym    6.2018 eV  199.91 nm  f=0.0000  <S**2>=2.000
      74 -> 96        -0.10930
      82 -> 98         0.11019
      85 -> 98         0.33363
      88 ->103        -0.17452
      90 ->100        -0.12386
      92 ->101        -0.17301
      92 ->104        -0.14785
      95 ->109        -0.21865
      95 ->113        -0.26602
      95 ->115         0.19334
 
 Excited state symmetry could not be determined.
 Excited State 161:      Triplet-?Sym    6.2142 eV  199.52 nm  f=0.0000  <S**2>=2.000
      94 ->109        -0.14051
      94 ->111        -0.57643
      94 ->113        -0.14173
      94 ->115        -0.28141
      94 ->118        -0.11681
      94 ->119        -0.11661
 
 Excited state symmetry could not be determined.
 Excited State 162:      Singlet-?Sym    6.2222 eV  199.26 nm  f=0.0005  <S**2>=0.000
      94 ->111        -0.57539
      94 ->113        -0.14324
      94 ->115        -0.30708
      94 ->118        -0.11958
      94 ->119        -0.11548
 
 Excited state symmetry could not be determined.
 Excited State 163:      Singlet-?Sym    6.2423 eV  198.62 nm  f=0.0072  <S**2>=0.000
      95 ->108         0.13434
      95 ->109        -0.26280
      95 ->113        -0.48975
      95 ->115         0.36430
      95 ->122         0.11721
 
 Excited state symmetry could not be determined.
 Excited State 164:      Singlet-?Sym    6.2689 eV  197.78 nm  f=0.0112  <S**2>=0.000
      86 -> 98        -0.59633
      88 -> 98        -0.26816
      92 ->103         0.18981
 
 Excited state symmetry could not be determined.
 Excited State 165:      Triplet-?Sym    6.2982 eV  196.86 nm  f=0.0000  <S**2>=2.000
      90 ->114         0.10490
      92 ->112        -0.15201
      92 ->114         0.10040
      93 ->103         0.18752
      93 ->114        -0.13056
      94 ->105        -0.10507
      94 ->108         0.12959
      94 ->109        -0.31498
      94 ->113        -0.33329
      94 ->115         0.25584
      94 ->122         0.13128
 
 Excited state symmetry could not be determined.
 Excited State 166:      Triplet-?Sym    6.2999 eV  196.80 nm  f=0.0000  <S**2>=2.000
      90 -> 98         0.10721
      90 ->100         0.31377
      90 ->115         0.13348
      91 ->114        -0.11219
      92 ->104        -0.17631
      92 ->115         0.11525
      93 ->101         0.18470
      93 ->102        -0.42208
 
 Excited state symmetry could not be determined.
 Excited State 167:      Triplet-?Sym    6.3029 eV  196.71 nm  f=0.0000  <S**2>=2.000
      90 ->100         0.28418
      90 ->115         0.10938
      91 ->114        -0.10816
      92 ->101         0.10002
      92 ->104        -0.17324
      93 ->101        -0.19820
      93 ->102         0.46350
 
 Excited state symmetry could not be determined.
 Excited State 168:      Singlet-?Sym    6.3036 eV  196.69 nm  f=0.0009  <S**2>=0.000
      93 ->101        -0.27147
      93 ->102         0.62981
 
 Excited state symmetry could not be determined.
 Excited State 169:      Singlet-?Sym    6.3154 eV  196.32 nm  f=0.0092  <S**2>=0.000
      82 -> 96        -0.28456
      83 -> 97         0.30910
      86 ->103        -0.16644
      87 -> 98        -0.37470
      88 -> 99        -0.12954
      88 ->103         0.30847
 
 Excited state symmetry could not be determined.
 Excited State 170:      Triplet-?Sym    6.3162 eV  196.30 nm  f=0.0000  <S**2>=2.000
      89 ->100         0.11381
      90 ->114        -0.11430
      91 ->100        -0.11067
      91 ->101         0.14523
      91 ->115        -0.14164
      92 ->114        -0.10074
      93 ->114         0.10869
      94 ->113        -0.10985
      94 ->115         0.11588
      95 ->112         0.16522
      95 ->116        -0.43118
      95 ->117         0.25322
      95 ->120        -0.12332
 
 Excited state symmetry could not be determined.
 Excited State 171:      Triplet-?Sym    6.3267 eV  195.97 nm  f=0.0000  <S**2>=2.000
      90 ->114         0.15363
      91 ->115         0.14332
      92 ->112        -0.17719
      92 ->114         0.14664
      93 ->103         0.13321
      93 ->114        -0.18327
      94 ->109         0.14665
      94 ->113         0.18487
      94 ->115        -0.18284
      95 ->112         0.15571
      95 ->116        -0.31326
      95 ->117         0.19105
 
 Excited state symmetry could not be determined.
 Excited State 172:      Singlet-?Sym    6.3312 eV  195.83 nm  f=0.0005  <S**2>=0.000
      95 ->112         0.21179
      95 ->116        -0.55023
      95 ->117         0.32965
      95 ->120        -0.14822
 
 Excited state symmetry could not be determined.
 Excited State 173:      Singlet-?Sym    6.3449 eV  195.41 nm  f=0.0003  <S**2>=0.000
      92 ->103         0.19988
      94 ->108        -0.13102
      94 ->109         0.25869
      94 ->113         0.44850
      94 ->115        -0.34292
      94 ->122        -0.11545
 
 Excited state symmetry could not be determined.
 Excited State 174:      Triplet-?Sym    6.3471 eV  195.34 nm  f=0.0000  <S**2>=2.000
      82 -> 98         0.11317
      85 -> 98         0.31059
      85 ->104         0.17176
      90 ->104        -0.10241
      90 ->115         0.13199
      91 ->114        -0.11003
      92 ->104         0.41624
      92 ->115         0.10861
 
 Excited state symmetry could not be determined.
 Excited State 175:      Singlet-?Sym    6.3557 eV  195.08 nm  f=0.0069  <S**2>=0.000
      86 -> 98         0.17583
      87 ->103         0.17369
      92 ->103         0.57799
      94 ->113        -0.16631
      94 ->115         0.11398
 
 Excited state symmetry could not be determined.
 Excited State 176:      Triplet-?Sym    6.3753 eV  194.48 nm  f=0.0000  <S**2>=2.000
      85 ->103         0.12257
      89 -> 98        -0.10148
      89 ->100        -0.27393
      90 ->114        -0.18025
      91 ->100         0.19131
      91 ->101        -0.13516
      91 ->115        -0.10346
      92 ->103         0.13975
      92 ->106        -0.21316
      92 ->112        -0.26031
      92 ->114        -0.15003
      93 ->103        -0.14273
      93 ->114         0.12519
 
 Excited state symmetry could not be determined.
 Excited State 177:      Triplet-?Sym    6.3835 eV  194.23 nm  f=0.0000  <S**2>=2.000
      85 -> 98        -0.12284
      88 -> 99         0.25772
      88 ->103        -0.51214
      92 ->104         0.22333
 
 Excited state symmetry could not be determined.
 Excited State 178:      Triplet-?Sym    6.3867 eV  194.13 nm  f=0.0000  <S**2>=2.000
      89 ->100         0.23927
      91 ->100        -0.11879
      91 ->101         0.39735
      91 ->102         0.18767
      92 ->106        -0.17410
      92 ->112        -0.21592
      95 ->116         0.13582
 
 Excited state symmetry could not be determined.
 Excited State 179:      Singlet-?Sym    6.3964 eV  193.83 nm  f=0.0821  <S**2>=0.000
      85 -> 98        -0.19432
      90 -> 98         0.17115
      90 ->100         0.50058
      94 ->112         0.12836
      94 ->114         0.14282
      94 ->116        -0.23392
      94 ->117         0.12256
      95 ->115         0.11867
 
 Excited state symmetry could not be determined.
 Excited State 180:      Triplet-?Sym    6.4001 eV  193.72 nm  f=0.0000  <S**2>=2.000
      93 ->111        -0.29290
      93 ->113         0.30798
      93 ->115         0.42705
      95 ->113        -0.14165
      95 ->121         0.11698
 
 Excited state symmetry could not be determined.
 Excited State 181:      Triplet-?Sym    6.4221 eV  193.06 nm  f=0.0000  <S**2>=2.000
      94 ->112         0.22372
      94 ->116        -0.54061
      94 ->117         0.32782
      94 ->120        -0.15843
 
 Excited state symmetry could not be determined.
 Excited State 182:      Singlet-?Sym    6.4248 eV  192.98 nm  f=0.0006  <S**2>=0.000
      91 ->101         0.62083
      91 ->102         0.27341
 
 Excited state symmetry could not be determined.
 Excited State 183:      Triplet-?Sym    6.4334 eV  192.72 nm  f=0.0000  <S**2>=2.000
      89 ->100         0.25393
      91 ->100        -0.16214
      91 ->101        -0.28018
      91 ->102        -0.11712
      92 ->106        -0.11345
      95 ->110         0.13257
      95 ->114        -0.14362
      95 ->116        -0.25959
      95 ->117        -0.39796
 
 Excited state symmetry could not be determined.
 Excited State 184:      Singlet-?Sym    6.4346 eV  192.68 nm  f=0.0091  <S**2>=0.000
      85 -> 98        -0.12672
      90 ->100         0.25504
      94 ->112        -0.17880
      94 ->116         0.49594
      94 ->117        -0.30495
      94 ->120         0.13742
 
 Excited state symmetry could not be determined.
 Excited State 185:      Triplet-?Sym    6.4392 eV  192.55 nm  f=0.0000  <S**2>=2.000
      89 ->112        -0.13136
      89 ->114         0.14066
      90 ->100        -0.23049
      90 ->115         0.12881
      91 ->103        -0.13907
      91 ->112        -0.18517
      91 ->114        -0.26826
      91 ->117         0.10997
      92 ->100        -0.11299
      92 ->102         0.35658
      92 ->115         0.10200
 
 Excited state symmetry could not be determined.
 Excited State 186:      Triplet-?Sym    6.4415 eV  192.48 nm  f=0.0000  <S**2>=2.000
      89 ->100        -0.27437
      91 ->100         0.15534
      91 ->101         0.17929
      93 ->103         0.30835
      93 ->114        -0.15975
      95 ->110         0.10431
      95 ->116        -0.20379
      95 ->117        -0.25597
 
 Excited state symmetry could not be determined.
 Excited State 187:      Singlet-?Sym    6.4429 eV  192.44 nm  f=0.0000  <S**2>=0.000
      91 ->101        -0.10682
      95 ->110        -0.19156
      95 ->114         0.18008
      95 ->116         0.36158
      95 ->117         0.51681
 
 Excited state symmetry could not be determined.
 Excited State 188:      Triplet-?Sym    6.4521 eV  192.16 nm  f=0.0000  <S**2>=2.000
      89 ->100         0.12078
      90 ->114        -0.10933
      91 ->101        -0.26071
      91 ->102        -0.11416
      91 ->111         0.10026
      91 ->113        -0.10694
      91 ->115        -0.16727
      92 ->114        -0.10343
      93 ->103         0.35691
      93 ->112        -0.13453
      93 ->114        -0.16892
      95 ->116         0.16271
      95 ->117         0.21378
 
 Excited state symmetry could not be determined.
 Excited State 189:      Triplet-?Sym    6.4572 eV  192.01 nm  f=0.0000  <S**2>=2.000
      90 ->100         0.20465
      91 ->112         0.12465
      91 ->114         0.14894
      92 ->102         0.52048
      95 ->118        -0.21123
 
 Excited state symmetry could not be determined.
 Excited State 190:      Singlet-?Sym    6.4612 eV  191.89 nm  f=0.0031  <S**2>=0.000
      90 ->101         0.10170
      92 ->101        -0.10714
      92 ->102         0.63803
      95 ->118        -0.17814
 
 Excited state symmetry could not be determined.
 Excited State 191:      Triplet-?Sym    6.4720 eV  191.57 nm  f=0.0000  <S**2>=2.000
      86 -> 98        -0.11325
      86 ->104        -0.11261
      87 -> 99         0.40084
      87 ->103        -0.41278
      92 ->106         0.19223
 
 Excited state symmetry could not be determined.
 Excited State 192:      Triplet-?Sym    6.4726 eV  191.55 nm  f=0.0000  <S**2>=2.000
      87 ->103        -0.10121
      89 ->112        -0.18837
      90 ->100         0.10987
      91 ->103        -0.14506
      91 ->112        -0.22199
      91 ->114         0.17877
      92 ->102        -0.11990
      95 ->118        -0.39088
      95 ->123        -0.14368
 
 Excited state symmetry could not be determined.
 Excited State 193:      Triplet-?Sym    6.4803 eV  191.33 nm  f=0.0000  <S**2>=2.000
      85 -> 98        -0.14887
      89 ->112         0.13171
      90 ->100        -0.21476
      91 ->112         0.14248
      91 ->114        -0.17259
      92 ->102        -0.13996
      95 ->118        -0.46742
 
 Excited state symmetry could not be determined.
 Excited State 194:      Singlet-?Sym    6.4810 eV  191.30 nm  f=0.0007  <S**2>=0.000
      92 ->102        -0.19553
      95 ->111         0.10925
      95 ->118        -0.63168
      95 ->123        -0.11557
 
 Excited state symmetry could not be determined.
 Excited State 195:      Triplet-?Sym    6.4958 eV  190.87 nm  f=0.0000  <S**2>=2.000
      82 ->103         0.13607
      85 ->106         0.17149
      87 -> 99        -0.16176
      87 ->103         0.18433
      91 ->115        -0.13354
      92 ->105        -0.15000
      92 ->106         0.33527
      92 ->112        -0.30800
 
 Excited state symmetry could not be determined.
 Excited State 196:      Singlet-?Sym    6.5108 eV  190.43 nm  f=0.0011  <S**2>=0.000
      89 ->100        -0.11880
      93 ->103         0.39459
      93 ->110        -0.13256
      93 ->112        -0.25817
      93 ->114        -0.42260
      93 ->117         0.14585
 
 Excited state symmetry could not be determined.
 Excited State 197:      Triplet-?Sym    6.5344 eV  189.74 nm  f=0.0000  <S**2>=2.000
      78 -> 99         0.10783
      89 ->100         0.10170
      89 ->115        -0.12969
      90 ->114        -0.29775
      91 ->111        -0.17299
      91 ->113         0.17953
      91 ->115         0.27073
      92 ->112        -0.11218
      92 ->114        -0.28054
      93 ->103         0.11480
      93 ->112        -0.12022
 
 Excited state symmetry could not be determined.
 Excited State 198:      Triplet-?Sym    6.5407 eV  189.56 nm  f=0.0000  <S**2>=2.000
      85 -> 98        -0.10968
      90 ->100        -0.15927
      90 ->113         0.12194
      90 ->115         0.17871
      91 ->114         0.18609
      92 ->111        -0.11302
      92 ->113         0.13282
      92 ->115         0.16914
      94 ->110        -0.11465
      94 ->116         0.19967
      94 ->117         0.29919
      95 ->121         0.20440
 
 Excited state symmetry could not be determined.
 Excited State 199:      Triplet-?Sym    6.5415 eV  189.54 nm  f=0.0000  <S**2>=2.000
      90 ->115        -0.11506
      91 ->114        -0.17281
      92 ->115        -0.10383
      94 ->110        -0.16534
      94 ->114         0.19424
      94 ->116         0.31761
      94 ->117         0.40073
      95 ->121        -0.15259
 
 Excited state symmetry could not be determined.
 Excited State 200:      Singlet-?Sym    6.5436 eV  189.47 nm  f=0.0012  <S**2>=0.000
      94 ->110         0.19919
      94 ->114        -0.19146
      94 ->116        -0.37190
      94 ->117        -0.50294
 
 Excited state symmetry could not be determined.
 Excited State 201:      Singlet-?Sym    6.5456 eV  189.42 nm  f=0.0855  <S**2>=0.000
      85 -> 98         0.53363
      90 ->100         0.27860
      93 ->111        -0.14167
      93 ->113         0.13046
      93 ->115         0.18766
 
 Excited state symmetry could not be determined.
 Excited State 202:      Singlet-?Sym    6.5515 eV  189.24 nm  f=0.0021  <S**2>=0.000
      87 -> 99         0.67729
      87 ->103        -0.10450
      92 ->103         0.12031
 
 Excited state symmetry could not be determined.
 Excited State 203:      Singlet-?Sym    6.5536 eV  189.18 nm  f=0.0420  <S**2>=0.000
      85 -> 98        -0.31360
      93 ->104         0.12301
      93 ->111        -0.27006
      93 ->113         0.27275
      93 ->115         0.37863
      95 ->121        -0.18478
 
 Excited state symmetry could not be determined.
 Excited State 204:      Triplet-?Sym    6.5617 eV  188.95 nm  f=0.0000  <S**2>=2.000
      86 -> 99        -0.28755
      86 ->103         0.15533
      91 ->103        -0.10070
      91 ->114        -0.18465
      93 ->113        -0.10348
      93 ->115        -0.13899
      95 ->121         0.34233
      95 ->123        -0.11122
 
 Excited state symmetry could not be determined.
 Excited State 205:      Singlet-?Sym    6.5708 eV  188.69 nm  f=0.0012  <S**2>=0.000
      86 -> 99         0.22165
      88 -> 99        -0.63355
      92 ->104         0.12302
 
 Excited state symmetry could not be determined.
 Excited State 206:      Triplet-?Sym    6.5713 eV  188.67 nm  f=0.0000  <S**2>=2.000
      74 -> 96        -0.11015
      86 -> 99         0.44713
      86 ->103        -0.19894
      88 -> 99        -0.12107
      88 ->103        -0.11088
      91 ->114        -0.12355
      95 ->121         0.27384
 
 Excited state symmetry could not be determined.
 Excited State 207:      Triplet-?Sym    6.5761 eV  188.54 nm  f=0.0000  <S**2>=2.000
      94 ->108         0.10481
      94 ->111         0.10538
      94 ->118        -0.65444
      94 ->123        -0.12912
 
 Excited state symmetry could not be determined.
 Excited State 208:      Singlet-?Sym    6.5797 eV  188.44 nm  f=0.0000  <S**2>=0.000
      94 ->111         0.11499
      94 ->118        -0.65903
      94 ->121        -0.10952
      94 ->123        -0.11205
 
 Excited state symmetry could not be determined.
 Excited State 209:      Triplet-?Sym    6.6043 eV  187.73 nm  f=0.0000  <S**2>=2.000
      86 -> 99        -0.17749
      86 ->103         0.10644
      88 -> 99        -0.62007
      88 ->103        -0.22949
 
 Excited state symmetry could not be determined.
 Excited State 210:      Triplet-?Sym    6.6069 eV  187.66 nm  f=0.0000  <S**2>=2.000
      74 -> 97         0.12466
      85 -> 99        -0.10203
      86 ->104        -0.19656
      87 -> 99        -0.51919
      87 ->103        -0.31126
 
 Excited state symmetry could not be determined.
 Excited State 211:      Singlet-?Sym    6.6125 eV  187.50 nm  f=0.0105  <S**2>=0.000
      86 -> 99        -0.62006
      88 -> 99        -0.25613
      92 ->104        -0.11535
      93 ->104        -0.11803
 
 Excited state symmetry could not be determined.
 Excited State 212:      Triplet-?Sym    6.6127 eV  187.50 nm  f=0.0000  <S**2>=2.000
      93 ->104         0.62098
      93 ->105         0.23888
      93 ->106         0.10434
      93 ->113        -0.13667
 
 Excited state symmetry could not be determined.
 Excited State 213:      Singlet-?Sym    6.6169 eV  187.37 nm  f=0.0011  <S**2>=0.000
      86 -> 99         0.13088
      92 ->104        -0.21435
      93 ->104        -0.56206
      93 ->105        -0.10367
      95 ->119         0.14311
      95 ->121        -0.23856
 
 Excited state symmetry could not be determined.
 Excited State 214:      Singlet-?Sym    6.6258 eV  187.12 nm  f=0.0021  <S**2>=0.000
      86 -> 99         0.14532
      93 ->104        -0.17424
      93 ->105        -0.19659
      93 ->111        -0.10066
      93 ->113         0.13382
      93 ->115         0.15312
      95 ->119        -0.33257
      95 ->121         0.43528
 
 Excited state symmetry could not be determined.
 Excited State 215:      Triplet-?Sym    6.6276 eV  187.07 nm  f=0.0000  <S**2>=2.000
      84 -> 96         0.10957
      84 -> 98         0.60465
      84 ->100         0.24954
      86 -> 99         0.16450
 
 Excited state symmetry could not be determined.
 Excited State 216:      Triplet-?Sym    6.6304 eV  186.99 nm  f=0.0000  <S**2>=2.000
      67 -> 96         0.10064
      81 -> 96        -0.66940
 
 Excited state symmetry could not be determined.
 Excited State 217:      Triplet-?Sym    6.6316 eV  186.96 nm  f=0.0000  <S**2>=2.000
      93 ->104         0.23134
      93 ->105        -0.55903
      93 ->106        -0.25027
      93 ->109         0.22488
 
 Excited state symmetry could not be determined.
 Excited State 218:      Singlet-?Sym    6.6366 eV  186.82 nm  f=0.0165  <S**2>=0.000
      92 ->104        -0.15448
      93 ->104        -0.11033
      93 ->105         0.56451
      93 ->106         0.25189
      93 ->109        -0.19838
      95 ->121         0.10012
 
 Excited state symmetry could not be determined.
 Excited State 219:      Singlet-?Sym    6.6467 eV  186.54 nm  f=0.0071  <S**2>=0.000
      89 ->100         0.57103
      93 ->112         0.10062
      93 ->114        -0.21185
      94 ->121         0.20582
 
 Excited state symmetry could not be determined.
 Excited State 220:      Triplet-?Sym    6.6470 eV  186.53 nm  f=0.0000  <S**2>=2.000
      94 ->113        -0.15202
      94 ->115         0.10676
      94 ->119        -0.13537
      94 ->121         0.52815
      94 ->122        -0.10979
      94 ->123        -0.14299
      94 ->124        -0.16064
      94 ->131         0.11569
      94 ->132        -0.11556
 
 Excited state symmetry could not be determined.
 Excited State 221:      Singlet-?Sym    6.6557 eV  186.28 nm  f=0.0061  <S**2>=0.000
      92 ->104         0.58767
      93 ->104        -0.29423
 
 Excited state symmetry could not be determined.
 Excited State 222:      Triplet-?Sym    6.6598 eV  186.17 nm  f=0.0000  <S**2>=2.000
      95 ->113         0.12631
      95 ->119        -0.57634
      95 ->122         0.25066
 
 Excited state symmetry could not be determined.
 Excited State 223:      Triplet-?Sym    6.6692 eV  185.91 nm  f=0.0000  <S**2>=2.000
      90 ->114        -0.15721
      92 ->114        -0.14954
      93 ->103        -0.18754
      93 ->106         0.14357
      93 ->112         0.38293
      93 ->114        -0.43099
      93 ->116         0.13207
 
 Excited state symmetry could not be determined.
 Excited State 224:      Singlet-?Sym    6.6696 eV  185.89 nm  f=0.0018  <S**2>=0.000
      89 ->100        -0.20842
      93 ->103        -0.20064
      93 ->106         0.17422
      93 ->112         0.38890
      93 ->114        -0.42036
      93 ->116         0.13269
 
 Excited state symmetry could not be determined.
 Excited State 225:      Triplet-?Sym    6.6773 eV  185.68 nm  f=0.0000  <S**2>=2.000
      74 -> 96         0.21373
      78 -> 96        -0.14719
      83 ->106        -0.10845
      84 -> 98        -0.11208
      86 -> 99         0.34355
      86 ->103         0.38160
      87 -> 98         0.10170
      87 ->100        -0.11352
      87 ->104         0.11831
      91 ->103        -0.13238
      95 ->119        -0.10892
 
 Excited state symmetry could not be determined.
 Excited State 226:      Triplet-?Sym    6.6873 eV  185.40 nm  f=0.0000  <S**2>=2.000
      93 ->106         0.19639
      93 ->107         0.62641
      93 ->110        -0.21482
 
 Excited state symmetry could not be determined.
 Excited State 227:      Singlet-?Sym    6.6888 eV  185.36 nm  f=0.0018  <S**2>=0.000
      93 ->106         0.19519
      93 ->107         0.62598
      93 ->110        -0.21093
 
 Excited state symmetry could not be determined.
 Excited State 228:      Singlet-?Sym    6.6971 eV  185.13 nm  f=0.0005  <S**2>=0.000
      95 ->119        -0.49636
      95 ->121        -0.25781
      95 ->122         0.27201
      95 ->123         0.11306
      95 ->124         0.13092
 
 Excited state symmetry could not be determined.
 Excited State 229:      Singlet-?Sym    6.7163 eV  184.60 nm  f=0.0004  <S**2>=0.000
      81 -> 96         0.61208
      94 ->119        -0.15711
      94 ->121         0.23354
 
 Excited state symmetry could not be determined.
 Excited State 230:      Singlet-?Sym    6.7176 eV  184.57 nm  f=0.0032  <S**2>=0.000
      81 -> 96        -0.29659
      89 ->100        -0.23989
      94 ->119        -0.30682
      94 ->121         0.42937
 
 Excited state symmetry could not be determined.
 Excited State 231:      Singlet-?Sym    6.7446 eV  183.83 nm  f=0.0028  <S**2>=0.000
      84 -> 96         0.10085
      84 -> 98         0.65760
      84 ->100         0.20414
 
 Excited state symmetry could not be determined.
 Excited State 232:      Triplet-?Sym    6.7520 eV  183.63 nm  f=0.0000  <S**2>=2.000
      90 ->101         0.36418
      90 ->102         0.19761
      92 ->105        -0.47231
      92 ->106        -0.21116
      95 ->119        -0.10919
 
 Excited state symmetry could not be determined.
 Excited State 233:      Triplet-?Sym    6.7573 eV  183.48 nm  f=0.0000  <S**2>=2.000
      91 ->102         0.12073
      94 ->111        -0.10760
      94 ->113        -0.13844
      94 ->119         0.56827
      94 ->122        -0.27481
 
 Excited state symmetry could not be determined.
 Excited State 234:      Triplet-?Sym    6.7633 eV  183.32 nm  f=0.0000  <S**2>=2.000
      83 ->104        -0.10759
      85 -> 99         0.38771
      86 ->104        -0.24015
      87 ->103         0.12069
      91 ->101        -0.16661
      91 ->102         0.34157
      94 ->119        -0.11500
      95 ->120        -0.10688
 
 Excited state symmetry could not be determined.
 Excited State 235:      Triplet-?Sym    6.7643 eV  183.29 nm  f=0.0000  <S**2>=2.000
      85 -> 99        -0.35898
      86 ->104         0.14205
      89 ->101        -0.12038
      91 ->101        -0.19215
      91 ->102         0.46079
      91 ->108        -0.10244
 
 Excited state symmetry could not be determined.
 Excited State 236:      Singlet-?Sym    6.7658 eV  183.25 nm  f=0.0037  <S**2>=0.000
      90 ->101         0.36364
      90 ->102         0.18948
      92 ->105        -0.47208
      92 ->106        -0.20449
      95 ->119        -0.10605
 
 Excited state symmetry could not be determined.
 Excited State 237:      Singlet-?Sym    6.7702 eV  183.13 nm  f=0.0007  <S**2>=0.000
      89 ->101         0.12098
      91 ->101         0.23179
      91 ->102        -0.53752
      91 ->108         0.10891
      92 ->106        -0.22218
      95 ->120         0.11921
 
 Excited state symmetry could not be determined.
 Excited State 238:      Triplet-?Sym    6.7738 eV  183.04 nm  f=0.0000  <S**2>=2.000
      74 -> 97         0.12638
      83 -> 98         0.12046
      83 ->104        -0.15575
      85 -> 99        -0.34223
      86 ->104        -0.34091
      87 -> 99         0.14607
      87 ->103         0.23966
      88 ->104        -0.16547
      95 ->123         0.10691
 
 Excited state symmetry could not be determined.
 Excited State 239:      Singlet-?Sym    6.7745 eV  183.02 nm  f=0.0044  <S**2>=0.000
      85 -> 99        -0.17633
      87 ->103         0.13101
      91 ->102         0.23417
      92 ->105         0.19336
      92 ->106        -0.44009
      93 ->106        -0.22196
      93 ->107         0.10662
      93 ->112         0.14135
      94 ->119        -0.12410
 
 Excited state symmetry could not be determined.
 Excited State 240:      Triplet-?Sym    6.7751 eV  183.00 nm  f=0.0000  <S**2>=2.000
      93 ->109         0.13869
      95 ->118        -0.10723
      95 ->121         0.13379
      95 ->122        -0.16669
      95 ->123         0.42953
      95 ->128         0.14683
      95 ->130        -0.21230
 
 Excited state symmetry could not be determined.
 Excited State 241:      Singlet-?Sym    6.7854 eV  182.72 nm  f=0.0002  <S**2>=0.000
      85 -> 99        -0.46822
      94 ->119         0.36966
      94 ->121         0.10747
      94 ->122        -0.20089
 
 Excited state symmetry could not be determined.
 Excited State 242:      Triplet-?Sym    6.7978 eV  182.39 nm  f=0.0000  <S**2>=2.000
      91 ->102        -0.11472
      95 ->116         0.11423
      95 ->120        -0.64456
 
 Excited state symmetry could not be determined.
 Excited State 243:      Singlet-?Sym    6.8003 eV  182.32 nm  f=0.0018  <S**2>=0.000
      85 -> 99         0.12021
      92 ->106        -0.11439
      94 ->119         0.15642
      95 ->116         0.10740
      95 ->120        -0.59987
 
 Excited state symmetry could not be determined.
 Excited State 244:      Triplet-?Sym    6.8007 eV  182.31 nm  f=0.0000  <S**2>=2.000
      93 ->105         0.24498
      93 ->106        -0.55136
      93 ->107         0.19737
      93 ->112         0.24594
      95 ->120         0.10128
 
 Excited state symmetry could not be determined.
 Excited State 245:      Singlet-?Sym    6.8032 eV  182.24 nm  f=0.0003  <S**2>=0.000
      85 -> 99         0.39175
      87 ->103         0.10262
      91 ->102         0.12954
      92 ->105         0.10382
      92 ->106        -0.23583
      93 ->106         0.17009
      94 ->119         0.22679
      94 ->121         0.14934
      94 ->122        -0.12768
      95 ->120         0.25104
 
 Excited state symmetry could not be determined.
 Excited State 246:      Singlet-?Sym    6.8061 eV  182.17 nm  f=0.0581  <S**2>=0.000
      90 ->100        -0.15628
      91 ->103         0.13125
      93 ->109         0.14378
      95 ->115         0.15148
      95 ->122        -0.17897
      95 ->123         0.44831
      95 ->127         0.10145
      95 ->128         0.13387
      95 ->130        -0.18570
 
 Excited state symmetry could not be determined.
 Excited State 247:      Triplet-?Sym    6.8100 eV  182.06 nm  f=0.0000  <S**2>=2.000
      74 -> 96        -0.15837
      78 -> 96         0.17253
      87 -> 98         0.24623
      87 ->100        -0.39280
      87 ->104         0.29659
      91 ->103         0.14466
      95 ->123        -0.10586
 
 Excited state symmetry could not be determined.
 Excited State 248:      Singlet-?Sym    6.8179 eV  181.85 nm  f=0.0001  <S**2>=0.000
      85 -> 99         0.13962
      92 ->106         0.18275
      93 ->105         0.19252
      93 ->106        -0.42961
      93 ->107         0.15717
      93 ->112         0.25982
      94 ->119         0.18978
      94 ->121         0.16031
      94 ->122        -0.11119
 
 Excited state symmetry could not be determined.
 Excited State 249:      Triplet-?Sym    6.8293 eV  181.55 nm  f=0.0000  <S**2>=2.000
      93 ->104        -0.15751
      93 ->105         0.11283
      93 ->109         0.47217
      93 ->111        -0.12535
      93 ->113        -0.25607
      93 ->115         0.14533
      95 ->123        -0.16988
 
 Excited state symmetry could not be determined.
 Excited State 250:      Singlet-?Sym    6.8304 eV  181.52 nm  f=0.0701  <S**2>=0.000
      91 ->103         0.65616
      91 ->106         0.12202
 
 Excited state symmetry could not be determined.
 Excited State 251:      Triplet-?Sym    6.8455 eV  181.12 nm  f=0.0000  <S**2>=2.000
      74 -> 97        -0.13337
      83 -> 98         0.32318
      83 ->100         0.19848
      86 -> 98         0.27173
      86 ->100        -0.32353
      88 -> 98         0.17991
      88 ->100        -0.24060
 
 Excited state symmetry could not be determined.
 Excited State 252:      Triplet-?Sym    6.8505 eV  180.99 nm  f=0.0000  <S**2>=2.000
      83 ->103        -0.21409
      86 ->105        -0.11639
      86 ->106         0.25656
      87 -> 98         0.10576
      87 ->100        -0.19210
      88 ->105        -0.10487
      88 ->106         0.23432
      90 ->101        -0.23846
      90 ->102        -0.12700
      91 ->103        -0.18048
      92 ->105        -0.19692
 
 Excited state symmetry could not be determined.
 Excited State 253:      Triplet-?Sym    6.8638 eV  180.63 nm  f=0.0000  <S**2>=2.000
      81 -> 97         0.12659
      83 ->103        -0.12080
      86 ->106         0.14642
      87 ->100        -0.14070
      88 ->106         0.14611
      90 ->101         0.32702
      90 ->102         0.16367
      91 ->103        -0.14391
      92 ->105         0.29832
      92 ->106         0.13373
      95 ->119         0.11375
      95 ->121         0.10662
      95 ->122         0.19346
 
 Excited state symmetry could not be determined.
 Excited State 254:      Singlet-?Sym    6.8706 eV  180.46 nm  f=0.0051  <S**2>=0.000
      90 ->101         0.43692
      90 ->102         0.20946
      92 ->105         0.38506
      92 ->106         0.17256
      93 ->108         0.10568
      95 ->122         0.16290
 
 Excited state symmetry could not be determined.
 Excited State 255:      Triplet-?Sym    6.8759 eV  180.32 nm  f=0.0000  <S**2>=2.000
      90 ->101         0.16382
      92 ->105         0.16454
      95 ->119        -0.28030
      95 ->121        -0.26815
      95 ->122        -0.46699
 
 Excited state symmetry could not be determined.
 Excited State 256:      Singlet-?Sym    6.8796 eV  180.22 nm  f=0.0061  <S**2>=0.000
      87 -> 99         0.11900
      87 ->103         0.56447
      88 ->100        -0.16001
      92 ->103        -0.17834
      92 ->106         0.19102
 
 Excited state symmetry could not be determined.
 Excited State 257:      Triplet-?Sym    6.8900 eV  179.95 nm  f=0.0000  <S**2>=2.000
      86 -> 98         0.14824
      86 ->100        -0.28428
      87 ->103        -0.19705
      88 -> 98        -0.20798
      88 ->100         0.45869
      88 ->104        -0.25781
 
 Excited state symmetry could not be determined.
 Excited State 258:      Triplet-?Sym    6.8928 eV  179.87 nm  f=0.0000  <S**2>=2.000
      67 -> 97         0.11780
      81 -> 97        -0.54974
      91 ->103        -0.10753
      94 ->120         0.30255
 
 Excited state symmetry could not be determined.
 Excited State 259:      Singlet-?Sym    6.8941 eV  179.84 nm  f=0.0009  <S**2>=0.000
      90 ->101         0.14285
      92 ->105         0.12601
      93 ->108        -0.16666
      93 ->109        -0.10917
      95 ->119        -0.23591
      95 ->121        -0.19187
      95 ->122        -0.50950
 
 Excited state symmetry could not be determined.
 Excited State 260:      Triplet-?Sym    6.8957 eV  179.80 nm  f=0.0000  <S**2>=2.000
      81 -> 97        -0.20159
      90 ->101         0.14522
      91 ->103        -0.10453
      93 ->108        -0.37396
      94 ->120        -0.46671
 
 Excited state symmetry could not be determined.
 Excited State 261:      Triplet-?Sym    6.8986 eV  179.72 nm  f=0.0000  <S**2>=2.000
      81 -> 97        -0.19208
      93 ->108         0.53641
      93 ->113         0.11801
      94 ->120        -0.33475
 
 Excited state symmetry could not be determined.
 Excited State 262:      Singlet-?Sym    6.9010 eV  179.66 nm  f=0.0022  <S**2>=0.000
      90 ->101         0.10907
      93 ->108        -0.27540
      93 ->109        -0.10099
      94 ->116         0.11158
      94 ->120        -0.58519
 
 Excited state symmetry could not be determined.
 Excited State 263:      Singlet-?Sym    6.9040 eV  179.58 nm  f=0.0149  <S**2>=0.000
      93 ->108        -0.53943
      93 ->109        -0.13064
      93 ->118        -0.10086
      94 ->120         0.29050
      95 ->122         0.18804
 
 Excited state symmetry could not be determined.
 Excited State 264:      Triplet-?Sym    6.9098 eV  179.43 nm  f=0.0000  <S**2>=2.000
      92 ->107         0.67746
 
 Excited state symmetry could not be determined.
 Excited State 265:      Singlet-?Sym    6.9164 eV  179.26 nm  f=0.0009  <S**2>=0.000
      92 ->107         0.67392
 
 Excited state symmetry could not be determined.
 Excited State 266:      Singlet-?Sym    6.9234 eV  179.08 nm  f=0.0005  <S**2>=0.000
      86 ->103         0.12984
      87 -> 98        -0.16457
      87 ->100         0.38820
      87 ->104        -0.16245
      88 ->103        -0.26825
      93 ->108        -0.10389
      93 ->109         0.29002
      93 ->113        -0.14106
      95 ->123        -0.13139
 
 Excited state symmetry could not be determined.
 Excited State 267:      Singlet-?Sym    6.9265 eV  179.00 nm  f=0.0034  <S**2>=0.000
      87 -> 98        -0.11507
      87 ->100         0.27334
      87 ->104        -0.11463
      88 ->103        -0.18237
      93 ->105        -0.10780
      93 ->108         0.15087
      93 ->109        -0.42890
      93 ->113         0.21124
      93 ->115        -0.10706
      95 ->123         0.16084
 
 Excited state symmetry could not be determined.
 Excited State 268:      Triplet-?Sym    6.9305 eV  178.90 nm  f=0.0000  <S**2>=2.000
      74 -> 96         0.11448
      78 -> 96        -0.10839
      81 -> 97        -0.16190
      82 -> 98        -0.11278
      83 ->103        -0.10721
      85 -> 98         0.12878
      86 ->106         0.12359
      88 ->106         0.12796
      89 ->112        -0.15960
      91 ->103         0.49895
      91 ->112        -0.16892
 
 Excited state symmetry could not be determined.
 Excited State 269:      Triplet-?Sym    6.9338 eV  178.81 nm  f=0.0000  <S**2>=2.000
      94 ->115         0.10474
      94 ->118        -0.10714
      94 ->121         0.12763
      94 ->122        -0.24386
      94 ->123         0.53171
      94 ->127         0.12498
      94 ->128         0.15301
      94 ->130        -0.21733
 
 Excited state symmetry could not be determined.
 Excited State 270:      Singlet-?Sym    6.9373 eV  178.72 nm  f=0.0034  <S**2>=0.000
      86 ->100        -0.23145
      87 ->103         0.21394
      88 -> 98        -0.20220
      88 ->100         0.50460
      88 ->104        -0.21988
 
 Excited state symmetry could not be determined.
 Excited State 271:      Singlet-?Sym    6.9563 eV  178.23 nm  f=0.0003  <S**2>=0.000
      94 ->115         0.10076
      94 ->122        -0.29917
      94 ->123         0.52908
      94 ->127         0.13452
      94 ->128         0.13612
      94 ->130        -0.19747
 
 Excited state symmetry could not be determined.
 Excited State 272:      Triplet-?Sym    6.9702 eV  177.88 nm  f=0.0000  <S**2>=2.000
      89 ->101         0.49718
      89 ->102         0.20949
      91 ->102         0.16378
      91 ->105         0.31606
      91 ->106         0.14120
      91 ->109        -0.11162
 
 Excited state symmetry could not be determined.
 Excited State 273:      Singlet-?Sym    6.9797 eV  177.63 nm  f=0.0033  <S**2>=0.000
      67 -> 97         0.10644
      81 -> 97        -0.66894
      87 ->100        -0.10580
 
 Excited state symmetry could not be determined.
 Excited State 274:      Triplet-?Sym    6.9801 eV  177.63 nm  f=0.0000  <S**2>=2.000
      94 ->118         0.11324
      94 ->119        -0.32290
      94 ->121        -0.29660
      94 ->122        -0.48539
 
 Excited state symmetry could not be determined.
 Excited State 275:      Triplet-?Sym    6.9805 eV  177.61 nm  f=0.0000  <S**2>=2.000
      74 -> 96        -0.14923
      78 -> 96         0.12406
      81 -> 97         0.15495
      82 -> 98         0.25494
      82 ->100         0.17516
      85 -> 98        -0.15377
      85 ->100         0.19234
      86 ->103         0.30914
      88 ->103         0.12008
      91 ->103         0.14977
      95 ->123         0.13736
 
 Excited state symmetry could not be determined.
 Excited State 276:      Singlet-?Sym    6.9872 eV  177.44 nm  f=0.0001  <S**2>=0.000
      89 ->101         0.50230
      89 ->102         0.20329
      91 ->102         0.14883
      91 ->105         0.32843
      91 ->106         0.14678
      91 ->109        -0.11043
 
 Excited state symmetry could not be determined.
 Excited State 277:      Singlet-?Sym    6.9991 eV  177.14 nm  f=0.0005  <S**2>=0.000
      94 ->118         0.10965
      94 ->119        -0.27477
      94 ->121        -0.23264
      94 ->122        -0.51064
      94 ->123        -0.20219
      94 ->130         0.10585
 
 Excited state symmetry could not be determined.
 Excited State 278:      Triplet-?Sym    7.0151 eV  176.74 nm  f=0.0000  <S**2>=2.000
      74 -> 96        -0.18119
      78 -> 96         0.18580
      82 -> 98        -0.34990
      82 ->100        -0.13917
      82 ->104         0.11821
      85 ->104        -0.23023
      86 ->103         0.15611
      92 ->104         0.22716
      92 ->109         0.20115
 
 Excited state symmetry could not be determined.
 Excited State 279:      Triplet-?Sym    7.0498 eV  175.87 nm  f=0.0000  <S**2>=2.000
      74 -> 97         0.28064
      78 -> 97        -0.24526
      85 ->103         0.20770
      86 ->100        -0.10991
      86 ->104         0.10940
      87 ->103         0.10650
      90 ->103        -0.34014
      91 ->104        -0.18284
      92 ->103        -0.23134
 
 Excited state symmetry could not be determined.
 Excited State 280:      Triplet-?Sym    7.0583 eV  175.66 nm  f=0.0000  <S**2>=2.000
      90 ->101        -0.19338
      90 ->102         0.17817
      91 ->107        -0.14783
      92 ->108        -0.53380
      92 ->109        -0.24494
 
 Excited state symmetry could not be determined.
 Excited State 281:      Singlet-?Sym    7.0649 eV  175.49 nm  f=0.0734  <S**2>=0.000
      74 -> 96         0.19666
      78 -> 96        -0.58909
      82 -> 98        -0.16115
      87 ->100        -0.14320
 
 Excited state symmetry could not be determined.
 Excited State 282:      Triplet-?Sym    7.0673 eV  175.43 nm  f=0.0000  <S**2>=2.000
      78 -> 96         0.34571
      78 -> 98         0.10600
      85 ->100        -0.14165
      86 ->103         0.13314
      92 ->109        -0.43104
      92 ->111         0.14207
      92 ->113         0.11719
 
 Excited state symmetry could not be determined.
 Excited State 283:      Singlet-?Sym    7.0734 eV  175.28 nm  f=0.0006  <S**2>=0.000
      90 ->101        -0.19792
      90 ->102         0.21200
      91 ->107        -0.11133
      92 ->108        -0.57833
      92 ->109        -0.19230
 
 Excited state symmetry could not be determined.
 Excited State 284:      Singlet-?Sym    7.0942 eV  174.77 nm  f=0.0095  <S**2>=0.000
      89 ->104         0.10598
      91 ->104         0.68099
 
 Excited state symmetry could not be determined.
 Excited State 285:      Triplet-?Sym    7.0952 eV  174.74 nm  f=0.0000  <S**2>=2.000
      90 ->103        -0.12765
      91 ->104         0.61666
      93 ->110        -0.12696
 
 Excited state symmetry could not be determined.
 Excited State 286:      Triplet-?Sym    7.0975 eV  174.69 nm  f=0.0000  <S**2>=2.000
      91 ->104        -0.14469
      93 ->107        -0.20118
      93 ->110        -0.59393
      93 ->117        -0.24514
 
 Excited state symmetry could not be determined.
 Excited State 287:      Singlet-?Sym    7.1023 eV  174.57 nm  f=0.0002  <S**2>=0.000
      93 ->107        -0.20262
      93 ->110        -0.60659
      93 ->114         0.10574
      93 ->117        -0.25322
 
 Excited state symmetry could not be determined.
 Excited State 288:      Singlet-?Sym    7.1094 eV  174.39 nm  f=0.0058  <S**2>=0.000
      90 ->101        -0.15527
      90 ->102         0.15644
      92 ->109         0.56497
      92 ->113        -0.17127
      93 ->111        -0.15677
      93 ->115        -0.11120
 
 Excited state symmetry could not be determined.
 Excited State 289:      Triplet-?Sym    7.1153 eV  174.25 nm  f=0.0000  <S**2>=2.000
      74 -> 96         0.13484
      78 -> 96         0.27870
      78 -> 98         0.10669
      82 -> 98         0.16854
      85 ->100        -0.26538
      87 ->104        -0.11515
      90 ->101        -0.11885
      90 ->102         0.11723
      92 ->108        -0.16664
      92 ->109         0.28228
      92 ->113        -0.12443
      93 ->111        -0.13667
 
 Excited state symmetry could not be determined.
 Excited State 290:      Triplet-?Sym    7.1310 eV  173.87 nm  f=0.0000  <S**2>=2.000
      90 ->102         0.14546
      91 ->106         0.13542
      91 ->107         0.50226
      91 ->110        -0.18846
      92 ->108        -0.11662
      93 ->111         0.25489
      93 ->115         0.12487
      95 ->124         0.11115
 
 Excited state symmetry could not be determined.
 Excited State 291:      Triplet-?Sym    7.1321 eV  173.84 nm  f=0.0000  <S**2>=2.000
      95 ->126         0.67637
 
 Excited state symmetry could not be determined.
 Excited State 292:      Singlet-?Sym    7.1365 eV  173.73 nm  f=0.0000  <S**2>=0.000
      95 ->126         0.68190
 
 Excited state symmetry could not be determined.
 Excited State 293:      Singlet-?Sym    7.1369 eV  173.72 nm  f=0.0020  <S**2>=0.000
      91 ->106         0.10386
      91 ->107         0.41785
      91 ->110        -0.16383
      92 ->109         0.10938
      93 ->109         0.11392
      93 ->111         0.37286
      93 ->113         0.11161
      93 ->115         0.18237
 
 Excited state symmetry could not be determined.
 Excited State 294:      Triplet-?Sym    7.1473 eV  173.47 nm  f=0.0000  <S**2>=2.000
      90 ->102         0.16648
      91 ->107         0.22098
      92 ->109        -0.12711
      92 ->111         0.11009
      93 ->109        -0.15751
      93 ->111        -0.44567
      93 ->113        -0.14265
      93 ->115        -0.20223
      95 ->124         0.12680
      95 ->127        -0.12356
 
 Excited state symmetry could not be determined.
 Excited State 295:      Triplet-?Sym    7.1507 eV  173.39 nm  f=0.0000  <S**2>=2.000
      89 ->101        -0.35611
      89 ->102        -0.11588
      91 ->105         0.50203
      91 ->106         0.22434
      91 ->109        -0.16467
 
 Excited state symmetry could not be determined.
 Excited State 296:      Singlet-?Sym    7.1547 eV  173.29 nm  f=0.0008  <S**2>=0.000
      89 ->101        -0.36683
      89 ->102        -0.11421
      91 ->105         0.48515
      91 ->106         0.21230
      91 ->109        -0.15306
      92 ->112        -0.15039
 
 Excited state symmetry could not be determined.
 Excited State 297:      Singlet-?Sym    7.1566 eV  173.24 nm  f=0.0030  <S**2>=0.000
      90 ->102        -0.23659
      91 ->106        -0.15326
      91 ->107        -0.36201
      91 ->110         0.11579
      92 ->109         0.19075
      92 ->111        -0.18381
      93 ->111         0.27510
      93 ->115         0.12007
      95 ->124        -0.13865
      95 ->127         0.13153
 
 Excited state symmetry could not be determined.
 Excited State 298:      Triplet-?Sym    7.1655 eV  173.03 nm  f=0.0000  <S**2>=2.000
      90 ->101         0.16247
      90 ->102        -0.42422
      91 ->107         0.20397
      92 ->108        -0.28276
      92 ->111        -0.11969
      93 ->111        -0.17291
      95 ->124        -0.14792
      95 ->127         0.15614
 
 Excited state symmetry could not be determined.
 Excited State 299:      Triplet-?Sym    7.1683 eV  172.96 nm  f=0.0000  <S**2>=2.000
      74 -> 97         0.15135
      78 -> 97        -0.12189
      82 ->103        -0.10432
      83 -> 98        -0.20255
      86 ->100        -0.25734
      87 ->106         0.15124
      88 ->104         0.14720
      90 ->103         0.41543
      90 ->106         0.12886
      92 ->106         0.16323
 
 Excited state symmetry could not be determined.
 Excited State 300:      Triplet-?Sym    7.1685 eV  172.96 nm  f=0.0000  <S**2>=2.000
      90 ->102         0.22657
      92 ->108         0.11957
      95 ->124        -0.48680
      95 ->127         0.33944
 SavETr:  write IOETrn=   770 NScale= 10 NData=  16 NLR=1 NState=  300 LETran=    5410.
          IDoAtm=1111111111111111111111111111111111111111
 NEqPCM:  Using equilibrium solvation (IEInf=0, Eps=  35.6880, EpsInf=   1.8069)
          Differentiating once with respect to electric field.
                with respect to dipole field.
          Differentiating once with respect to nuclear coordinates.
          There are     1 degrees of freedom in the 1st order CPHF.  IDoFFX=0 NUNeed=     1.
 LinEq1:  Iter=  0 NonCon=     1 RMS=6.97D-03 Max=6.05D-01 NDo=     1
 LinEq1:  Iter=  1 NonCon=     1 RMS=9.98D-03 Max=8.70D-01 NDo=     1
 LinEq1:  Iter=  2 NonCon=     1 RMS=1.15D-02 Max=1.12D+00 NDo=     1
 LinEq1:  Iter=  3 NonCon=     1 RMS=2.82D-02 Max=1.47D+00 NDo=     1
 LinEq1:  Iter=  4 NonCon=     1 RMS=2.37D-02 Max=2.72D+00 NDo=     1
 LinEq1:  Iter=  5 NonCon=     1 RMS=1.95D-02 Max=1.44D+00 NDo=     1
 LinEq1:  Iter=  6 NonCon=     1 RMS=9.64D-03 Max=5.07D-01 NDo=     1
 LinEq1:  Iter=  7 NonCon=     1 RMS=6.54D-03 Max=5.50D-01 NDo=     1
 LinEq1:  Iter=  8 NonCon=     1 RMS=3.23D-03 Max=2.21D-01 NDo=     1
 LinEq1:  Iter=  9 NonCon=     1 RMS=2.39D-03 Max=1.45D-01 NDo=     1
 LinEq1:  Iter= 10 NonCon=     1 RMS=1.16D-03 Max=1.03D-01 NDo=     1
 LinEq1:  Iter= 11 NonCon=     1 RMS=8.52D-04 Max=5.93D-02 NDo=     1
 LinEq1:  Iter= 12 NonCon=     1 RMS=4.54D-04 Max=2.59D-02 NDo=     1
 LinEq1:  Iter= 13 NonCon=     1 RMS=3.09D-04 Max=1.38D-02 NDo=     1
 LinEq1:  Iter= 14 NonCon=     1 RMS=1.24D-04 Max=6.84D-03 NDo=     1
 LinEq1:  Iter= 15 NonCon=     1 RMS=8.66D-05 Max=6.07D-03 NDo=     1
 LinEq1:  Iter= 16 NonCon=     1 RMS=5.20D-05 Max=5.04D-03 NDo=     1
 LinEq1:  Iter= 17 NonCon=     1 RMS=2.78D-05 Max=2.30D-03 NDo=     1
 LinEq1:  Iter= 18 NonCon=     1 RMS=1.47D-05 Max=6.24D-04 NDo=     1
 LinEq1:  Iter= 19 NonCon=     1 RMS=8.12D-06 Max=3.99D-04 NDo=     1
 LinEq1:  Iter= 20 NonCon=     1 RMS=4.26D-06 Max=3.07D-04 NDo=     1
 LinEq1:  Iter= 21 NonCon=     1 RMS=2.15D-06 Max=1.71D-04 NDo=     1
 LinEq1:  Iter= 22 NonCon=     1 RMS=1.19D-06 Max=8.45D-05 NDo=     1
 LinEq1:  Iter= 23 NonCon=     1 RMS=6.40D-07 Max=3.72D-05 NDo=     1
 LinEq1:  Iter= 24 NonCon=     1 RMS=2.73D-07 Max=1.02D-05 NDo=     1
 LinEq1:  Iter= 25 NonCon=     1 RMS=1.57D-07 Max=5.90D-06 NDo=     1
 LinEq1:  Iter= 26 NonCon=     1 RMS=7.90D-08 Max=6.62D-06 NDo=     1
 LinEq1:  Iter= 27 NonCon=     1 RMS=4.69D-08 Max=4.04D-06 NDo=     1
 LinEq1:  Iter= 28 NonCon=     1 RMS=3.65D-08 Max=2.37D-06 NDo=     1
 LinEq1:  Iter= 29 NonCon=     1 RMS=1.37D-08 Max=5.12D-07 NDo=     1
 LinEq1:  Iter= 30 NonCon=     1 RMS=5.35D-09 Max=2.57D-07 NDo=     1
 LinEq1:  Iter= 31 NonCon=     1 RMS=2.80D-09 Max=1.08D-07 NDo=     1
 LinEq1:  Iter= 32 NonCon=     1 RMS=1.28D-09 Max=8.29D-08 NDo=     1
 LinEq1:  Iter= 33 NonCon=     1 RMS=4.36D-10 Max=1.93D-08 NDo=     1
 LinEq1:  Iter= 34 NonCon=     1 RMS=3.31D-10 Max=2.22D-08 NDo=     1
 LinEq1:  Iter= 35 NonCon=     1 RMS=1.68D-10 Max=2.01D-08 NDo=     1
 LinEq1:  Iter= 36 NonCon=     1 RMS=6.35D-11 Max=6.39D-09 NDo=     1
 LinEq1:  Iter= 37 NonCon=     1 RMS=3.51D-11 Max=1.51D-09 NDo=     1
 LinEq1:  Iter= 38 NonCon=     0 RMS=2.25D-11 Max=8.64D-10 NDo=     1
 Linear equations converged to 1.000D-10 1.000D-09 after    38 iterations.
          There are     1 degrees of freedom in the 1st order CPHF.  IDoFFX=0 NUNeed=     1.
 End of Minotr F.D. properties file   721 does not exist.
 End of Minotr F.D. properties file   722 does not exist.
 End of Minotr F.D. properties file   788 does not exist.
 Symmetrizing basis deriv contribution to polar:
 IMax=3 JMax=2 DiffMx= 0.00D+00
 Calling FoFCou, ICntrl=  3107 FMM=F I1Cent=   0 AccDes= 0.00D+00.
 NEqPCM:  Using equilibrium solvation (IEInf=0, Eps=  35.6880, EpsInf=   1.8069)
 G2PCM: DoFxE=T DoFxN=T DoGrad=T DoDP/DQ/DG/TGxP=FFFF NFrqRd=   0 IEInf=0 SqF1=F DoCFld=F IF1Alg=4.
 Calling FoFCou, ICntrl=  3107 FMM=F I1Cent=   0 AccDes= 0.00D+00.
 NEqPCM:  Using equilibrium solvation (IEInf=0, Eps=  35.6880, EpsInf=   1.8069)
 G2PCM: DoFxE=T DoFxN=F DoGrad=F DoDP/DQ/DG/TGxP=FFFF NFrqRd=   0 IEInf=0 SqF1=F DoCFld=F IF1Alg=4.
 Calling FoFCou, ICntrl=  3107 FMM=F I1Cent=   0 AccDes= 0.00D+00.
 NEqPCM:  Using equilibrium solvation (IEInf=0, Eps=  35.6880, EpsInf=   1.8069)
 G2PCM: DoFxE=T DoFxN=F DoGrad=F DoDP/DQ/DG/TGxP=FFFF NFrqRd=   0 IEInf=0 SqF1=T DoCFld=F IF1Alg=4.
 End of G2Drv F.D. properties file   721 does not exist.
 End of G2Drv F.D. properties file   722 does not exist.
 End of G2Drv F.D. properties file   788 does not exist.
          IDoAtm=1111111111111111111111111111111111111111
 NEqPCM:  Using equilibrium solvation (IEInf=0, Eps=  35.6880, EpsInf=   1.8069)
          Differentiating once with respect to electric field.
                with respect to dipole field.
          Differentiating once with respect to nuclear coordinates.
 CalDSu exits because no D1Ps are significant.
          There are   123 degrees of freedom in the 1st order CPHF.  IDoFFX=6 NUNeed=   123.
    120 vectors produced by pass  0 Test12= 4.87D-14 1.00D-09 XBig12= 5.15D+02 1.20D+01.
    120 vectors produced by pass  1 Test12= 4.87D-14 1.00D-09 XBig12= 2.30D+02 5.66D+00.
    120 vectors produced by pass  2 Test12= 4.87D-14 1.00D-09 XBig12= 6.24D+00 3.19D-01.
    120 vectors produced by pass  3 Test12= 4.87D-14 1.00D-09 XBig12= 3.88D-02 2.59D-02.
    120 vectors produced by pass  4 Test12= 4.87D-14 1.00D-09 XBig12= 1.39D-04 1.39D-03.
    120 vectors produced by pass  5 Test12= 4.87D-14 1.00D-09 XBig12= 2.96D-07 5.53D-05.
     66 vectors produced by pass  6 Test12= 4.87D-14 1.00D-09 XBig12= 5.01D-10 1.70D-06.
      5 vectors produced by pass  7 Test12= 4.87D-14 1.00D-09 XBig12= 7.20D-13 5.20D-08.
      1 vectors produced by pass  8 Test12= 4.87D-14 1.00D-09 XBig12= 1.18D-15 3.03D-09.
 InvSVY:  IOpt=1 It=  1 EMax= 9.61D-15
 Solved reduced A of dimension   792 with   123 vectors.
 Isotropic polarizability for W=    0.000000      382.96 Bohr**3.
 End of Minotr F.D. properties file   721 does not exist.
 End of Minotr F.D. properties file   722 does not exist.
 End of Minotr F.D. properties file   788 does not exist.
 This link is doing   123 degrees of freedom
 Form MO integral derivatives with frozen-active canonical formalism.
 CISSec: MDV=    1342157500
 Doing TD-HF/TD-DFT second derivatives, IDoFFX=6 IOneXC=4 IRadAn=         1.
 Frozen orbitals handled with amplitudes over full window.
    121 vectors produced by pass  0 Test12= 5.85D-14 1.00D-09 XBig12= 6.62D+02 1.77D+01.
    120 vectors produced by pass  1 Test12= 5.85D-14 1.00D-09 XBig12= 1.65D+03 2.88D+01.
    120 vectors produced by pass  2 Test12= 5.85D-14 1.00D-09 XBig12= 2.57D+01 1.31D+00.
    120 vectors produced by pass  3 Test12= 5.85D-14 1.00D-09 XBig12= 1.55D-01 7.61D-02.
    120 vectors produced by pass  4 Test12= 5.85D-14 1.00D-09 XBig12= 8.39D-04 4.24D-03.
    108 vectors produced by pass  5 Test12= 5.85D-14 1.00D-09 XBig12= 2.67D-06 1.87D-04.
     50 vectors produced by pass  6 Test12= 5.85D-14 1.00D-09 XBig12= 7.05D-09 8.83D-06.
      5 vectors produced by pass  7 Test12= 5.85D-14 1.00D-09 XBig12= 1.61D-11 3.93D-07.
      2 vectors produced by pass  8 Test12= 5.85D-14 1.00D-09 XBig12= 3.82D-14 2.22D-08.
 InvSVY:  IOpt=1 It=  1 EMax= 1.24D-13
 Solved reduced A of dimension   766 with   123 vectors.
 SavDET:  read IOETrn=   770 NScale= 10 NData=  16 NLR=1 NState=  300 NDeriv=    0 LETran=    5410.
 SavDET: write IOETrn=   770 NScale= 10 NData=  16 NLR=1 NState=  300 NDeriv=  123 LETran=    7378.
 Interchange theorem applied.
 D1PCM: PCM CHGder 1st derivatives, ID1Alg=3 FixD1E=F DoIter=F DoCFld=F I1PDM=6.

 **********************************************************************

            Population analysis using the CI Density.

 **********************************************************************

 Alpha  occ. eigenvalues -- -277.53666-256.01157 -32.87095 -29.97421 -28.54126
 Alpha  occ. eigenvalues --  -28.52177 -28.52060 -25.86210 -25.83890 -25.83812
 Alpha  occ. eigenvalues --  -10.23685 -10.22003 -10.21968 -10.21926 -10.21918
 Alpha  occ. eigenvalues --  -10.21892 -10.21866 -10.21848 -10.21817 -10.21760
 Alpha  occ. eigenvalues --  -10.20597 -10.18773 -10.18771 -10.18247 -10.18201
 Alpha  occ. eigenvalues --  -10.18175 -10.17948 -10.17923 -10.17891 -10.17875
 Alpha  occ. eigenvalues --   -3.77712  -3.41404  -2.48787  -2.44500  -2.44324
 Alpha  occ. eigenvalues --   -2.21887  -2.17068  -2.16897  -0.95636  -0.93946
 Alpha  occ. eigenvalues --   -0.91268  -0.89971  -0.79639  -0.76797  -0.76513
 Alpha  occ. eigenvalues --   -0.76392  -0.73233  -0.72705  -0.72325  -0.71888
 Alpha  occ. eigenvalues --   -0.61154  -0.60128  -0.58960  -0.58746  -0.58485
 Alpha  occ. eigenvalues --   -0.57163  -0.55875  -0.55651  -0.55429  -0.55411
 Alpha  occ. eigenvalues --   -0.54165  -0.50314  -0.47704  -0.45721  -0.45339
 Alpha  occ. eigenvalues --   -0.44501  -0.43982  -0.43828  -0.43688  -0.42501
 Alpha  occ. eigenvalues --   -0.42444  -0.42058  -0.41724  -0.41636  -0.41471
 Alpha  occ. eigenvalues --   -0.40912  -0.40066  -0.39231  -0.39119  -0.39023
 Alpha  occ. eigenvalues --   -0.38587  -0.34517  -0.34262  -0.33060  -0.31746
 Alpha  occ. eigenvalues --   -0.30508  -0.30287  -0.30267  -0.28640  -0.27838
 Alpha  occ. eigenvalues --   -0.26427  -0.25407  -0.24681  -0.21261  -0.20902
 Alpha virt. eigenvalues --   -0.10545  -0.09781  -0.05162  -0.04195  -0.01113
 Alpha virt. eigenvalues --   -0.00644   0.00222   0.00588   0.01396   0.01865
 Alpha virt. eigenvalues --    0.01866   0.02199   0.02723   0.03051   0.03406
 Alpha virt. eigenvalues --    0.03662   0.03966   0.04038   0.04180   0.04364
 Alpha virt. eigenvalues --    0.04558   0.04888   0.04989   0.05649   0.06007
 Alpha virt. eigenvalues --    0.06013   0.06685   0.07165   0.07371   0.07544
 Alpha virt. eigenvalues --    0.07695   0.07716   0.08031   0.08876   0.09211
 Alpha virt. eigenvalues --    0.09928   0.10145   0.10268   0.10300   0.10501
 Alpha virt. eigenvalues --    0.11013   0.11593   0.11686   0.12548   0.12693
 Alpha virt. eigenvalues --    0.12841   0.13330   0.13355   0.14195   0.14552
 Alpha virt. eigenvalues --    0.14579   0.14843   0.15481   0.15549   0.15617
 Alpha virt. eigenvalues --    0.16083   0.16204   0.16462   0.16620   0.16712
 Alpha virt. eigenvalues --    0.16877   0.17231   0.17272   0.17567   0.17666
 Alpha virt. eigenvalues --    0.18018   0.18091   0.18365   0.18878   0.19029
 Alpha virt. eigenvalues --    0.19175   0.19462   0.19916   0.19978   0.20268
 Alpha virt. eigenvalues --    0.20355   0.20611   0.21004   0.21039   0.21336
 Alpha virt. eigenvalues --    0.21591   0.22084   0.22174   0.22200   0.22524
 Alpha virt. eigenvalues --    0.22530   0.22950   0.23004   0.23412   0.23442
 Alpha virt. eigenvalues --    0.23763   0.24055   0.24225   0.24380   0.24452
 Alpha virt. eigenvalues --    0.24741   0.24872   0.25188   0.25534   0.25855
 Alpha virt. eigenvalues --    0.25956   0.26024   0.26411   0.26723   0.27069
 Alpha virt. eigenvalues --    0.27451   0.28110   0.28549   0.28611   0.29046
 Alpha virt. eigenvalues --    0.29130   0.29427   0.29755   0.29867   0.30274
 Alpha virt. eigenvalues --    0.30522   0.31061   0.31552   0.31655   0.31980
 Alpha virt. eigenvalues --    0.32428   0.33610   0.34552   0.34766   0.35845
 Alpha virt. eigenvalues --    0.36208   0.37098   0.37133   0.37661   0.38330
 Alpha virt. eigenvalues --    0.39141   0.39444   0.39729   0.40197   0.40548
 Alpha virt. eigenvalues --    0.40954   0.42002   0.42478   0.42620   0.43004
 Alpha virt. eigenvalues --    0.43228   0.43951   0.44534   0.45071   0.45400
 Alpha virt. eigenvalues --    0.45888   0.46329   0.47142   0.47251   0.48715
 Alpha virt. eigenvalues --    0.50758   0.51234   0.51941   0.52742   0.53033
 Alpha virt. eigenvalues --    0.53948   0.55220   0.56829   0.57137   0.58803
 Alpha virt. eigenvalues --    0.59026   0.59772   0.60402   0.61188   0.61884
 Alpha virt. eigenvalues --    0.62262   0.62979   0.63360   0.63893   0.63915
 Alpha virt. eigenvalues --    0.64039   0.64230   0.64367   0.64957   0.65287
 Alpha virt. eigenvalues --    0.65771   0.65872   0.66750   0.66951   0.67501
 Alpha virt. eigenvalues --    0.67520   0.68163   0.68536   0.68935   0.69525
 Alpha virt. eigenvalues --    0.69806   0.69866   0.70122   0.70644   0.71128
 Alpha virt. eigenvalues --    0.71714   0.71911   0.72051   0.72352   0.72750
 Alpha virt. eigenvalues --    0.73277   0.73546   0.73653   0.74130   0.74597
 Alpha virt. eigenvalues --    0.74766   0.75107   0.75505   0.75675   0.76370
 Alpha virt. eigenvalues --    0.76448   0.77041   0.77573   0.77906   0.78575
 Alpha virt. eigenvalues --    0.78988   0.79128   0.80038   0.81095   0.81274
 Alpha virt. eigenvalues --    0.82501   0.82531   0.83718   0.84093   0.84450
 Alpha virt. eigenvalues --    0.84550   0.85219   0.86728   0.87049   0.87782
 Alpha virt. eigenvalues --    0.90270   0.91484   0.91916   0.92493   0.93973
 Alpha virt. eigenvalues --    0.94184   0.95255   0.96707   0.97595   0.98220
 Alpha virt. eigenvalues --    1.00089   1.01615   1.03062   1.04314   1.05572
 Alpha virt. eigenvalues --    1.05714   1.06226   1.07373   1.07411   1.08034
 Alpha virt. eigenvalues --    1.08307   1.08695   1.09048   1.09615   1.10018
 Alpha virt. eigenvalues --    1.11497   1.12410   1.12827   1.12883   1.13471
 Alpha virt. eigenvalues --    1.16543   1.18426   1.18611   1.21793   1.21825
 Alpha virt. eigenvalues --    1.23730   1.26045   1.27204   1.27625   1.29248
 Alpha virt. eigenvalues --    1.34167   1.35193   1.37135   1.37620   1.38622
 Alpha virt. eigenvalues --    1.39552   1.39745   1.42220   1.43438   1.43836
 Alpha virt. eigenvalues --    1.45294   1.49269   1.50143   1.53479   1.55165
 Alpha virt. eigenvalues --    1.55763   1.56918   1.57579   1.59299   1.59923
 Alpha virt. eigenvalues --    1.60264   1.60689   1.62242   1.62394   1.63219
 Alpha virt. eigenvalues --    1.64509   1.64593   1.67885   1.68555   1.69091
 Alpha virt. eigenvalues --    1.69226   1.70460   1.70940   1.71380   1.72057
 Alpha virt. eigenvalues --    1.72568   1.73254   1.74304   1.75007   1.75314
 Alpha virt. eigenvalues --    1.75785   1.76139   1.76873   1.78133   1.80561
 Alpha virt. eigenvalues --    1.81413   1.81439   1.82958   1.83507   1.85703
 Alpha virt. eigenvalues --    1.85923   1.88880   1.91519   1.92912   1.93919
 Alpha virt. eigenvalues --    1.95570   1.96216   1.96700   1.96946   1.98551
 Alpha virt. eigenvalues --    1.99473   1.99655   2.03439   2.03576   2.03833
 Alpha virt. eigenvalues --    2.05180   2.05607   2.06588   2.07489   2.07563
 Alpha virt. eigenvalues --    2.08822   2.09140   2.09793   2.10292   2.10799
 Alpha virt. eigenvalues --    2.11198   2.11977   2.12772   2.13564   2.15110
 Alpha virt. eigenvalues --    2.15221   2.16041   2.18761   2.19433   2.20288
 Alpha virt. eigenvalues --    2.20583   2.21390   2.22055   2.22736   2.25419
 Alpha virt. eigenvalues --    2.25518   2.25707   2.26523   2.28408   2.29197
 Alpha virt. eigenvalues --    2.31172   2.33853   2.34037   2.36615   2.37170
 Alpha virt. eigenvalues --    2.37636   2.40633   2.41268   2.46372   2.48241
 Alpha virt. eigenvalues --    2.52326   2.58130   2.59206   2.60455   2.60965
 Alpha virt. eigenvalues --    2.61750   2.62794   2.63083   2.63876   2.65137
 Alpha virt. eigenvalues --    2.76586   2.77171   2.78244   2.78532   2.80033
 Alpha virt. eigenvalues --    2.80155   2.83197   2.84030   2.85820   2.86119
 Alpha virt. eigenvalues --    2.86789   2.91764   2.92073   2.96392   2.99777
 Alpha virt. eigenvalues --    3.00469   3.00909   3.01879   3.05411   3.08112
 Alpha virt. eigenvalues --    3.08426   3.08804   3.09346   3.10140   3.10955
 Alpha virt. eigenvalues --    3.12254   3.13054   3.13201   3.14572   3.14830
 Alpha virt. eigenvalues --    3.14888   3.16102   3.16942   3.17273   3.18495
 Alpha virt. eigenvalues --    3.20454   3.21151   3.22322   3.23002   3.24195
 Alpha virt. eigenvalues --    3.24459   3.25063   3.25591   3.26137   3.27077
 Alpha virt. eigenvalues --    3.28157   3.28926   3.29545   3.32607   3.33066
 Alpha virt. eigenvalues --    3.35513   3.36969   3.39001   3.39393   3.42088
 Alpha virt. eigenvalues --    3.43599   3.45614   3.50348   3.53779   3.60475
 Alpha virt. eigenvalues --    3.62634   3.62698   3.65417   3.67404   3.72184
 Alpha virt. eigenvalues --    3.72367   3.77770   3.78149   3.81805   3.87313
 Alpha virt. eigenvalues --    3.88442   3.90007   3.91937   3.92262   3.93441
 Alpha virt. eigenvalues --    3.93731   3.94305   3.96650   4.08695   4.37464
 Alpha virt. eigenvalues --    4.49900   4.50572   4.54681   4.57591   4.61540
 Alpha virt. eigenvalues --    5.96576   5.96794   6.14582   6.20360   6.21856
 Alpha virt. eigenvalues --    6.39246   6.39809   6.57933   6.72686   6.73388
 Alpha virt. eigenvalues --    8.23705   8.28129   8.37630   8.41951   8.76770
 Alpha virt. eigenvalues --    8.96107  23.49036  23.55286  23.57261  23.72657
 Alpha virt. eigenvalues --   23.92941  23.94328  23.96523  23.96871  23.98281
 Alpha virt. eigenvalues --   23.98517  23.98618  23.99338  24.00856  24.02453
 Alpha virt. eigenvalues --   24.02975  24.04113  24.04299  24.04645  24.06750
 Alpha virt. eigenvalues --   24.09281  26.69686  28.40271  34.05395  34.08882
 Alpha virt. eigenvalues --   34.09826  34.13032  34.52319  34.58149 147.57397
 Alpha virt. eigenvalues --  153.98937 777.42251 804.75387
          Condensed to atoms (all electrons):
               1          2          3          4          5          6
     1  Fe  32.044076  -0.734776  -0.299611  -0.302437  -0.738440   0.053315
     2  C   -0.734776   8.622874  -1.156583  -0.283306   0.521210  -1.068429
     3  C   -0.299611  -1.156583   9.156463  -0.868074  -0.283458   0.164568
     4  C   -0.302437  -0.283306  -0.868074   9.157384  -1.154736   0.162994
     5  C   -0.738440   0.521210  -0.283458  -1.154736   8.628931  -1.068374
     6  C    0.053315  -1.068429   0.164568   0.162994  -1.068374   8.106763
     7  H    0.001592   0.008591  -0.028950   0.408524  -0.033809   0.013679
     8  H   -0.001770   0.018134   0.004662  -0.031876   0.427183  -0.050909
     9  H   -0.008628  -0.019345   0.004814   0.004789  -0.019204   0.401029
    10  H   -0.001824   0.427384  -0.032053   0.004839   0.018005  -0.050829
    11  H    0.001543  -0.033775   0.408717  -0.029028   0.008633   0.013590
    12  C   -1.878531   0.091419   0.176712  -0.942409  -0.107062   0.366224
    13  C   -0.477606   0.491233  -0.228425   0.496464  -0.683770  -0.138625
    14  C   -0.463200  -0.680288   0.494583  -0.223030   0.486578  -0.142924
    15  C   -1.939010  -0.110638  -0.942628   0.174888   0.096924   0.360018
    16  C   -0.686044   0.056700  -0.015567  -0.017733   0.051833  -0.357361
    17  C   -0.180028   0.320962  -0.117092  -0.115795   0.320501  -0.273970
    18  C    0.227721   0.041044  -0.056100   0.093978  -0.062016  -0.042101
    19  H    0.026829   0.002467  -0.002993   0.001823  -0.005404  -0.000721
    20  H    0.026869  -0.005372   0.001800  -0.002963   0.002480  -0.000779
    21  H    0.037588  -0.001075   0.006932  -0.011699   0.000437  -0.003183
    22  Co  -0.643719   0.052064  -0.038437  -0.037894   0.052443  -0.012156
    23  C    0.010707  -0.006217   0.001812  -0.001158  -0.000243   0.004563
    24  C   -0.034781   0.000951   0.000533  -0.001731  -0.000434   0.000324
    25  C   -0.038865  -0.000367  -0.001700   0.000491   0.001101   0.000081
    26  C    0.016057  -0.000239  -0.001243   0.001945  -0.006496   0.004748
    27  C   -0.006762   0.008183  -0.000984  -0.001129   0.008485  -0.013446
    28  H    0.003538  -0.000074   0.000022   0.000019  -0.000079   0.000129
    29  H    0.001198  -0.000006   0.000000   0.000005  -0.000006   0.000022
    30  H    0.000074   0.000000  -0.000000   0.000000   0.000001  -0.000001
    31  H    0.000074   0.000001   0.000000  -0.000000   0.000000  -0.000001
    32  H    0.001126  -0.000006   0.000005  -0.000000  -0.000005   0.000021
    33  C    0.236286  -0.061876   0.094691  -0.057131   0.042655  -0.043695
    34  C   -0.098430  -0.008122  -0.023125   0.019176   0.004994  -0.026728
    35  C   -0.081935   0.005401   0.019034  -0.023225  -0.008312  -0.025710
    36  H    0.011251  -0.000590   0.000885  -0.000835  -0.002291   0.001346
    37  H    0.000758  -0.000008  -0.000014   0.000003  -0.000057   0.000252
    38  H    0.000724  -0.000057   0.000003  -0.000013  -0.000010   0.000251
    39  H    0.010906  -0.002261  -0.000854   0.000896  -0.000604   0.001325
    40  H    0.036898   0.000513  -0.011667   0.006904  -0.001112  -0.003255
               7          8          9         10         11         12
     1  Fe   0.001592  -0.001770  -0.008628  -0.001824   0.001543  -1.878531
     2  C    0.008591   0.018134  -0.019345   0.427384  -0.033775   0.091419
     3  C   -0.028950   0.004662   0.004814  -0.032053   0.408717   0.176712
     4  C    0.408524  -0.031876   0.004789   0.004839  -0.029028  -0.942409
     5  C   -0.033809   0.427183  -0.019204   0.018005   0.008633  -0.107062
     6  C    0.013679  -0.050909   0.401029  -0.050829   0.013590   0.366224
     7  H    0.393220  -0.001288  -0.000062  -0.000054  -0.001336  -0.003455
     8  H   -0.001288   0.392608  -0.001165  -0.000047  -0.000054   0.006046
     9  H   -0.000062  -0.001165   0.391794  -0.001165  -0.000062   0.006645
    10  H   -0.000054  -0.000047  -0.001165   0.392597  -0.001286  -0.001451
    11  H   -0.001336  -0.000054  -0.000062  -0.001286   0.393200   0.007918
    12  C   -0.003455   0.006046   0.006645  -0.001451   0.007918  15.227206
    13  C    0.008221  -0.006276   0.000183   0.000562  -0.016679  -2.640671
    14  C   -0.016603   0.000479   0.000165  -0.006347   0.008255   0.631921
    15  C    0.007785  -0.001296   0.006577   0.006128  -0.003520  -0.883037
    16  C   -0.011744  -0.019004  -0.012974  -0.018965  -0.011803  -3.239712
    17  C    0.000351   0.011071  -0.002595   0.011022   0.000377  -0.841905
    18  C    0.000689  -0.004142   0.001591   0.002027  -0.000455  -2.338707
    19  H    0.000323   0.000030   0.000004   0.000008  -0.000029  -0.067996
    20  H   -0.000029   0.000008   0.000004   0.000030   0.000326  -0.003908
    21  H    0.000045   0.000321  -0.000016   0.000008   0.000003   0.029774
    22  Co   0.000069   0.000889   0.001631   0.000888   0.000070   0.563464
    23  C    0.000001  -0.000002  -0.000028   0.000005  -0.000000  -0.072608
    24  C    0.000000   0.000003   0.000005  -0.000001   0.000000   0.166830
    25  C   -0.000000   0.000000   0.000007   0.000003   0.000000  -0.112315
    26  C    0.000000   0.000006  -0.000027  -0.000002   0.000001   0.121969
    27  C   -0.000002  -0.000003   0.000097  -0.000003  -0.000002  -0.035179
    28  H    0.000000   0.000000  -0.000000   0.000000   0.000000   0.002685
    29  H    0.000000   0.000000  -0.000000   0.000000   0.000000  -0.003667
    30  H   -0.000000   0.000000   0.000000   0.000000   0.000000   0.001130
    31  H    0.000000   0.000000   0.000000   0.000000  -0.000000  -0.000440
    32  H    0.000000   0.000000  -0.000000   0.000000   0.000000   0.003159
    33  C   -0.000453   0.002027   0.001655  -0.004118   0.000688   2.234418
    34  C    0.000012   0.000169  -0.001786   0.000154  -0.000023  -0.873452
    35  C   -0.000022   0.000142  -0.001769   0.000156   0.000013   0.669338
    36  H    0.000000   0.000017   0.000001   0.000000  -0.000000   0.028050
    37  H   -0.000000   0.000000  -0.000004  -0.000000   0.000000   0.008232
    38  H    0.000000  -0.000000  -0.000004   0.000000  -0.000000  -0.003937
    39  H   -0.000000   0.000000   0.000001   0.000017   0.000000  -0.045269
    40  H    0.000003   0.000008  -0.000016   0.000324   0.000044   0.315315
              13         14         15         16         17         18
     1  Fe  -0.477606  -0.463200  -1.939010  -0.686044  -0.180028   0.227721
     2  C    0.491233  -0.680288  -0.110638   0.056700   0.320962   0.041044
     3  C   -0.228425   0.494583  -0.942628  -0.015567  -0.117092  -0.056100
     4  C    0.496464  -0.223030   0.174888  -0.017733  -0.115795   0.093978
     5  C   -0.683770   0.486578   0.096924   0.051833   0.320501  -0.062016
     6  C   -0.138625  -0.142924   0.360018  -0.357361  -0.273970  -0.042101
     7  H    0.008221  -0.016603   0.007785  -0.011744   0.000351   0.000689
     8  H   -0.006276   0.000479  -0.001296  -0.019004   0.011071  -0.004142
     9  H    0.000183   0.000165   0.006577  -0.012974  -0.002595   0.001591
    10  H    0.000562  -0.006347   0.006128  -0.018965   0.011022   0.002027
    11  H   -0.016679   0.008255  -0.003520  -0.011803   0.000377  -0.000455
    12  C   -2.640671   0.631921  -0.883037  -3.239712  -0.841905  -2.338707
    13  C   10.439523  -0.716902   0.640318  -0.266661   0.002583   0.842530
    14  C   -0.716902  10.441239  -2.646952  -0.265959   0.000424  -1.047702
    15  C    0.640318  -2.646952  15.280668  -3.242164  -0.852383   2.235475
    16  C   -0.266661  -0.265959  -3.242164  14.916721   0.726327  -0.666071
    17  C    0.002583   0.000424  -0.852383   0.726327  16.228491  -2.863229
    18  C    0.842530  -1.047702   2.235475  -0.666071  -2.863229  15.346590
    19  H    0.041765   0.299404  -0.003704   0.048516   0.001991   0.010249
    20  H    0.299828   0.041785  -0.068002   0.048183   0.002052  -0.004144
    21  H   -0.054978   0.067509   0.314975  -0.083432   0.047359  -0.045689
    22  Co  -0.148729  -0.143919   0.592235  -0.928848  -2.456336  -2.071213
    23  C   -0.016323   0.023166   0.121830   0.364541   0.100782  -0.121693
    24  C   -0.060730   0.047913  -0.116821  -0.264408  -0.484721  -1.337299
    25  C    0.045392  -0.057526   0.173370  -0.277095  -0.545906   0.350433
    26  C    0.028322  -0.022825  -0.068047   0.374068   0.133306   0.332220
    27  C   -0.047811  -0.042153  -0.041014  -0.168008  -0.237598   0.509220
    28  H   -0.001983  -0.002313   0.003446  -0.008273  -0.022588   0.005736
    29  H    0.000189   0.000300   0.003069   0.013273  -0.024929   0.007364
    30  H   -0.000018   0.000000  -0.000434   0.001187  -0.017814  -0.004645
    31  H   -0.000001  -0.000016   0.001112   0.001254  -0.017516   0.010938
    32  H    0.000258   0.000195  -0.003972   0.013346  -0.025019  -0.001468
    33  C   -1.046921   0.840020  -2.349318  -0.672501  -2.842947  -0.260989
    34  C   -0.079240  -0.069701   0.675866  -0.089997  -0.460396  -0.455640
    35  C   -0.069242  -0.078448  -0.870495  -0.069956  -0.415883  -2.377585
    36  H    0.002228   0.005990  -0.047094   0.052058  -0.087051   0.352351
    37  H   -0.000010   0.000161  -0.003944   0.001207   0.050139  -0.053277
    38  H    0.000165  -0.000013   0.008250   0.001176   0.049711  -0.010844
    39  H    0.006107   0.002302   0.027792   0.050953  -0.087450   0.035266
    40  H    0.067983  -0.054703   0.030005  -0.083380   0.047200   0.026383
              19         20         21         22         23         24
     1  Fe   0.026829   0.026869   0.037588  -0.643719   0.010707  -0.034781
     2  C    0.002467  -0.005372  -0.001075   0.052064  -0.006217   0.000951
     3  C   -0.002993   0.001800   0.006932  -0.038437   0.001812   0.000533
     4  C    0.001823  -0.002963  -0.011699  -0.037894  -0.001158  -0.001731
     5  C   -0.005404   0.002480   0.000437   0.052443  -0.000243  -0.000434
     6  C   -0.000721  -0.000779  -0.003183  -0.012156   0.004563   0.000324
     7  H    0.000323  -0.000029   0.000045   0.000069   0.000001   0.000000
     8  H    0.000030   0.000008   0.000321   0.000889  -0.000002   0.000003
     9  H    0.000004   0.000004  -0.000016   0.001631  -0.000028   0.000005
    10  H    0.000008   0.000030   0.000008   0.000888   0.000005  -0.000001
    11  H   -0.000029   0.000326   0.000003   0.000070  -0.000000   0.000000
    12  C   -0.067996  -0.003908   0.029774   0.563464  -0.072608   0.166830
    13  C    0.041765   0.299828  -0.054978  -0.148729  -0.016323  -0.060730
    14  C    0.299404   0.041785   0.067509  -0.143919   0.023166   0.047913
    15  C   -0.003704  -0.068002   0.314975   0.592235   0.121830  -0.116821
    16  C    0.048516   0.048183  -0.083432  -0.928848   0.364541  -0.264408
    17  C    0.001991   0.002052   0.047359  -2.456336   0.100782  -0.484721
    18  C    0.010249  -0.004144  -0.045689  -2.071213  -0.121693  -1.337299
    19  H    0.396529  -0.002266  -0.001998  -0.000036  -0.000107  -0.000030
    20  H   -0.002266   0.396500   0.000054  -0.000020   0.000011   0.000009
    21  H   -0.001998   0.000054   0.400813   0.008182  -0.000670   0.001212
    22  Co  -0.000036  -0.000020   0.008182  35.111746  -0.824631  -0.537477
    23  C   -0.000107   0.000011  -0.000670  -0.824631   9.170148  -1.638330
    24  C   -0.000030   0.000009   0.001212  -0.537477  -1.638330  10.113072
    25  C    0.000008  -0.000027  -0.001457  -0.501415  -0.290465  -1.140492
    26  C    0.000025  -0.000109  -0.002915  -0.850146   0.631501  -0.302509
    27  C    0.000316   0.000332   0.001049  -0.126968  -1.480827   0.447257
    28  H   -0.000008  -0.000008   0.000044  -0.032108  -0.017260   0.007038
    29  H   -0.000000  -0.000001  -0.000001  -0.028926   0.451747  -0.026733
    30  H   -0.000000   0.000000  -0.000000  -0.019808  -0.027755   0.422876
    31  H    0.000000  -0.000000   0.000000  -0.020105   0.009087  -0.019041
    32  H   -0.000001   0.000000  -0.000000  -0.028223   0.020516   0.001023
    33  C   -0.004132   0.010275   0.026610  -2.072266   0.346613   0.364978
    34  C    0.000117  -0.000084   0.003757  -0.056730   0.673189   0.013211
    35  C   -0.000087   0.000114   0.007298  -0.105950  -0.888614   0.831658
    36  H   -0.000006   0.000000   0.002356  -0.004399   0.000004   0.007010
    37  H    0.000000   0.000000   0.000000  -0.009018  -0.006234  -0.007476
    38  H    0.000000   0.000000   0.000002  -0.009006   0.001899  -0.004066
    39  H    0.000000  -0.000006  -0.000017  -0.003363  -0.001257  -0.013953
    40  H    0.000053  -0.001996  -0.000001   0.008405  -0.002824  -0.001491
              25         26         27         28         29         30
     1  Fe  -0.038865   0.016057  -0.006762   0.003538   0.001198   0.000074
     2  C   -0.000367  -0.000239   0.008183  -0.000074  -0.000006   0.000000
     3  C   -0.001700  -0.001243  -0.000984   0.000022   0.000000  -0.000000
     4  C    0.000491   0.001945  -0.001129   0.000019   0.000005   0.000000
     5  C    0.001101  -0.006496   0.008485  -0.000079  -0.000006   0.000001
     6  C    0.000081   0.004748  -0.013446   0.000129   0.000022  -0.000001
     7  H   -0.000000   0.000000  -0.000002   0.000000   0.000000  -0.000000
     8  H    0.000000   0.000006  -0.000003   0.000000   0.000000   0.000000
     9  H    0.000007  -0.000027   0.000097  -0.000000  -0.000000   0.000000
    10  H    0.000003  -0.000002  -0.000003   0.000000   0.000000   0.000000
    11  H    0.000000   0.000001  -0.000002   0.000000   0.000000   0.000000
    12  C   -0.112315   0.121969  -0.035179   0.002685  -0.003667   0.001130
    13  C    0.045392   0.028322  -0.047811  -0.001983   0.000189  -0.000018
    14  C   -0.057526  -0.022825  -0.042153  -0.002313   0.000300   0.000000
    15  C    0.173370  -0.068047  -0.041014   0.003446   0.003069  -0.000434
    16  C   -0.277095   0.374068  -0.168008  -0.008273   0.013273   0.001187
    17  C   -0.545906   0.133306  -0.237598  -0.022588  -0.024929  -0.017814
    18  C    0.350433   0.332220   0.509220   0.005736   0.007364  -0.004645
    19  H    0.000008   0.000025   0.000316  -0.000008  -0.000000  -0.000000
    20  H   -0.000027  -0.000109   0.000332  -0.000008  -0.000001   0.000000
    21  H   -0.001457  -0.002915   0.001049   0.000044  -0.000001  -0.000000
    22  Co  -0.501415  -0.850146  -0.126968  -0.032108  -0.028926  -0.019808
    23  C   -0.290465   0.631501  -1.480827  -0.017260   0.451747  -0.027755
    24  C   -1.140492  -0.302509   0.447257   0.007038  -0.026733   0.422876
    25  C   10.153794  -1.642161   0.424508   0.007739  -0.000378  -0.018689
    26  C   -1.642161   9.193471  -1.487166  -0.018153   0.021534   0.008602
    27  C    0.424508  -1.487166   8.526373   0.425803  -0.049040   0.011192
    28  H    0.007739  -0.018153   0.425803   0.355555  -0.000415   0.000001
    29  H   -0.000378   0.021534  -0.049040  -0.000415   0.361382  -0.000629
    30  H   -0.018689   0.008602   0.011192   0.000001  -0.000629   0.362083
    31  H    0.423323  -0.027822   0.010837   0.000002   0.000007  -0.000919
    32  H   -0.027768   0.451882  -0.048768  -0.000433   0.000018   0.000006
    33  C   -1.331232  -0.159882   0.508313   0.004700  -0.000593   0.010632
    34  C    0.857930  -0.882561  -0.383076   0.001922   0.002165  -0.023683
    35  C   -0.007210   0.694369  -0.361976   0.001865  -0.008340   0.011286
    36  H   -0.013732  -0.001142  -0.010048   0.000009   0.000007   0.000000
    37  H   -0.004201   0.001839  -0.000030  -0.000002  -0.000007   0.000566
    38  H   -0.007588  -0.006112  -0.000273  -0.000001   0.000004  -0.000091
    39  H    0.006868   0.000468  -0.010140   0.000011   0.000559   0.000011
    40  H    0.001188  -0.000583   0.000957   0.000038  -0.000001   0.000000
              31         32         33         34         35         36
     1  Fe   0.000074   0.001126   0.236286  -0.098430  -0.081935   0.011251
     2  C    0.000001  -0.000006  -0.061876  -0.008122   0.005401  -0.000590
     3  C    0.000000   0.000005   0.094691  -0.023125   0.019034   0.000885
     4  C   -0.000000  -0.000000  -0.057131   0.019176  -0.023225  -0.000835
     5  C    0.000000  -0.000005   0.042655   0.004994  -0.008312  -0.002291
     6  C   -0.000001   0.000021  -0.043695  -0.026728  -0.025710   0.001346
     7  H    0.000000   0.000000  -0.000453   0.000012  -0.000022   0.000000
     8  H    0.000000   0.000000   0.002027   0.000169   0.000142   0.000017
     9  H    0.000000  -0.000000   0.001655  -0.001786  -0.001769   0.000001
    10  H    0.000000   0.000000  -0.004118   0.000154   0.000156   0.000000
    11  H   -0.000000   0.000000   0.000688  -0.000023   0.000013  -0.000000
    12  C   -0.000440   0.003159   2.234418  -0.873452   0.669338   0.028050
    13  C   -0.000001   0.000258  -1.046921  -0.079240  -0.069242   0.002228
    14  C   -0.000016   0.000195   0.840020  -0.069701  -0.078448   0.005990
    15  C    0.001112  -0.003972  -2.349318   0.675866  -0.870495  -0.047094
    16  C    0.001254   0.013346  -0.672501  -0.089997  -0.069956   0.052058
    17  C   -0.017516  -0.025019  -2.842947  -0.460396  -0.415883  -0.087051
    18  C    0.010938  -0.001468  -0.260989  -0.455640  -2.377585   0.352351
    19  H    0.000000  -0.000001  -0.004132   0.000117  -0.000087  -0.000006
    20  H   -0.000000   0.000000   0.010275  -0.000084   0.000114   0.000000
    21  H    0.000000  -0.000000   0.026610   0.003757   0.007298   0.002356
    22  Co  -0.020105  -0.028223  -2.072266  -0.056730  -0.105950  -0.004399
    23  C    0.009087   0.020516   0.346613   0.673189  -0.888614   0.000004
    24  C   -0.019041   0.001023   0.364978   0.013211   0.831658   0.007010
    25  C    0.423323  -0.027768  -1.331232   0.857930  -0.007210  -0.013732
    26  C   -0.027822   0.451882  -0.159882  -0.882561   0.694369  -0.001142
    27  C    0.010837  -0.048768   0.508313  -0.383076  -0.361976  -0.010048
    28  H    0.000002  -0.000433   0.004700   0.001922   0.001865   0.000009
    29  H    0.000007   0.000018  -0.000593   0.002165  -0.008340   0.000007
    30  H   -0.000919   0.000006   0.010632  -0.023683   0.011286   0.000000
    31  H    0.362107  -0.000630  -0.004670   0.011384  -0.024203   0.000009
    32  H   -0.000630   0.361467   0.007699  -0.008743   0.002882   0.000563
    33  C   -0.004670   0.007699  15.352159  -2.397331  -0.451826   0.036056
    34  C    0.011384  -0.008743  -2.397331  10.418265  -0.407459  -0.048268
    35  C   -0.024203   0.002882  -0.451826  -0.407459  10.373773   0.068477
    36  H    0.000009   0.000563   0.036056  -0.048268   0.068477   0.372066
    37  H   -0.000095   0.000004  -0.011058   0.336034   0.044097   0.000080
    38  H    0.000569  -0.000009  -0.053107   0.043747   0.336455  -0.001509
    39  H    0.000000   0.000006   0.353697   0.065977  -0.047215   0.000009
    40  H   -0.000000  -0.000001  -0.046153   0.007343   0.003721  -0.000016
              37         38         39         40
     1  Fe   0.000758   0.000724   0.010906   0.036898
     2  C   -0.000008  -0.000057  -0.002261   0.000513
     3  C   -0.000014   0.000003  -0.000854  -0.011667
     4  C    0.000003  -0.000013   0.000896   0.006904
     5  C   -0.000057  -0.000010  -0.000604  -0.001112
     6  C    0.000252   0.000251   0.001325  -0.003255
     7  H   -0.000000   0.000000  -0.000000   0.000003
     8  H    0.000000  -0.000000   0.000000   0.000008
     9  H   -0.000004  -0.000004   0.000001  -0.000016
    10  H   -0.000000   0.000000   0.000017   0.000324
    11  H    0.000000  -0.000000   0.000000   0.000044
    12  C    0.008232  -0.003937  -0.045269   0.315315
    13  C   -0.000010   0.000165   0.006107   0.067983
    14  C    0.000161  -0.000013   0.002302  -0.054703
    15  C   -0.003944   0.008250   0.027792   0.030005
    16  C    0.001207   0.001176   0.050953  -0.083380
    17  C    0.050139   0.049711  -0.087450   0.047200
    18  C   -0.053277  -0.010844   0.035266   0.026383
    19  H    0.000000   0.000000   0.000000   0.000053
    20  H    0.000000   0.000000  -0.000006  -0.001996
    21  H    0.000000   0.000002  -0.000017  -0.000001
    22  Co  -0.009018  -0.009006  -0.003363   0.008405
    23  C   -0.006234   0.001899  -0.001257  -0.002824
    24  C   -0.007476  -0.004066  -0.013953  -0.001491
    25  C   -0.004201  -0.007588   0.006868   0.001188
    26  C    0.001839  -0.006112   0.000468  -0.000583
    27  C   -0.000030  -0.000273  -0.010140   0.000957
    28  H   -0.000002  -0.000001   0.000011   0.000038
    29  H   -0.000007   0.000004   0.000559  -0.000001
    30  H    0.000566  -0.000091   0.000011   0.000000
    31  H   -0.000095   0.000569   0.000000  -0.000000
    32  H    0.000004  -0.000009   0.000006  -0.000001
    33  C   -0.011058  -0.053107   0.353697  -0.046153
    34  C    0.336034   0.043747   0.065977   0.007343
    35  C    0.044097   0.336455  -0.047215   0.003721
    36  H    0.000080  -0.001509   0.000009  -0.000016
    37  H    0.369080  -0.001951  -0.001490   0.000002
    38  H   -0.001951   0.369062   0.000080   0.000000
    39  H   -0.001490   0.000080   0.372076   0.002357
    40  H    0.000002   0.000000   0.002357   0.400728
 Mulliken charges:
               1
     1  Fe   1.867266
     2  C   -0.495717
     3  C   -0.426677
     4  C   -0.428921
     5  C   -0.496474
     6  C   -0.332044
     7  H    0.254702
     8  H    0.254029
     9  H    0.247857
    10  H    0.253987
    11  H    0.254675
    12  C   -0.562743
    13  C   -0.712253
    14  C   -0.710867
    15  C   -0.566260
    16  C    0.756317
    17  C    0.918500
    18  C   -0.606795
    19  H    0.259061
    20  H    0.259052
    21  H    0.250804
    22  Co   2.319758
    23  C   -0.534874
    24  C   -0.433380
    25  C   -0.425645
    26  C   -0.536193
    27  C   -0.330519
    28  H    0.283396
    29  H    0.280830
    30  H    0.284838
    31  H    0.284753
    32  H    0.280869
    33  C   -0.601973
    34  C   -0.740835
    35  C   -0.744616
    36  H    0.276156
    37  H    0.286422
    38  H    0.286494
    39  H    0.276193
    40  H    0.250827
 Sum of Mulliken charges =   1.00000
 Mulliken charges with hydrogens summed into heavy atoms:
               1
     1  Fe   1.867266
     2  C   -0.241730
     3  C   -0.172002
     4  C   -0.174220
     5  C   -0.242445
     6  C   -0.084187
    12  C   -0.311916
    13  C   -0.453201
    14  C   -0.451806
    15  C   -0.315456
    16  C    0.756317
    17  C    0.918500
    18  C   -0.330639
    22  Co   2.319758
    23  C   -0.254044
    24  C   -0.148542
    25  C   -0.140892
    26  C   -0.255324
    27  C   -0.047122
    33  C   -0.325779
    34  C   -0.454413
    35  C   -0.458122
 APT charges:
               1
     1  Fe   0.299601
     2  C   -0.058037
     3  C   -0.205247
     4  C   -0.205979
     5  C   -0.055711
     6  C   -0.217988
     7  H    0.058955
     8  H    0.049005
     9  H    0.090746
    10  H    0.049062
    11  H    0.059243
    12  C    0.124744
    13  C   -0.045697
    14  C   -0.049450
    15  C    0.122708
    16  C   -0.464102
    17  C    1.138107
    18  C   -0.115239
    19  H    0.067214
    20  H    0.067167
    21  H    0.079903
    22  Co  -0.745444
    23  C    0.163935
    24  C   -0.171179
    25  C   -0.173641
    26  C    0.161492
    27  C   -0.008209
    28  H    0.078460
    29  H    0.085120
    30  H    0.074702
    31  H    0.074053
    32  H    0.085339
    33  C   -0.115162
    34  C    0.142951
    35  C    0.143040
    36  H    0.080324
    37  H    0.087531
    38  H    0.087774
    39  H    0.080111
    40  H    0.079796
 Sum of APT charges =   1.00000
 APT charges with hydrogens summed into heavy atoms:
               1
     1  Fe   0.299601
     2  C   -0.008975
     3  C   -0.146004
     4  C   -0.147023
     5  C   -0.006706
     6  C   -0.127242
    12  C    0.204540
    13  C    0.021470
    14  C    0.017764
    15  C    0.202611
    16  C   -0.464102
    17  C    1.138107
    18  C   -0.034915
    22  Co  -0.745444
    23  C    0.249056
    24  C   -0.096476
    25  C   -0.099589
    26  C    0.246831
    27  C    0.070251
    33  C   -0.035051
    34  C    0.230482
    35  C    0.230814
 Electronic spatial extent (au):  <R**2>=           7695.4371
 Charge=              1.0000 electrons
 Dipole moment (field-independent basis, Debye):
    X=             -0.3192    Y=              8.2741    Z=             -0.0024  Tot=              8.2803
 Quadrupole moment (field-independent basis, Debye-Ang):
   XX=           -130.2296   YY=            -98.7107   ZZ=           -118.9012
   XY=            -16.1174   XZ=             -0.0040   YZ=             -0.0276
 Traceless Quadrupole moment (field-independent basis, Debye-Ang):
   XX=            -14.2824   YY=             17.2365   ZZ=             -2.9540
   XY=            -16.1174   XZ=             -0.0040   YZ=             -0.0276
 Octapole moment (field-independent basis, Debye-Ang**2):
  XXX=             -6.1266  YYY=            159.1193  ZZZ=             -0.2714  XYY=             11.2766
  XXY=             28.3278  XXZ=             -0.1173  XZZ=             -1.2436  YZZ=             21.9984
  YYZ=             -0.1285  XYZ=             -0.0235
 Hexadecapole moment (field-independent basis, Debye-Ang**3):
 XXXX=          -1416.6417 YYYY=          -7163.2941 ZZZZ=           -680.9945 XXXY=           -220.2331
 XXXZ=             -0.2974 YYYX=           -524.8460 YYYZ=              1.5101 ZZZX=             -0.2292
 ZZZY=              1.4088 XXYY=          -1478.4691 XXZZ=           -335.3106 YYZZ=          -1222.3125
 XXYZ=              0.5353 YYXZ=              0.1082 ZZXY=            -50.8100
 N-N= 2.684406228178D+03 E-N=-1.344148563541D+04  KE= 3.413161721770D+03
  Exact polarizability:     346.632       9.331     740.777       0.029      -0.156     294.698
 Approx polarizability:     428.565      64.553     543.353       0.027      -0.016     360.137
 D2PCM: PCM CHGder 2nd derivatives, FixD1E=F FixD2E=F DoIter=F DoCFld=F I1PDM=6
 D1PCM: PCM CHGder 1st derivatives, ID1Alg=3 FixD1E=F DoIter=F DoCFld=F I1PDM=6.
 Calling FoFJK, ICntrl=  10105127 FMM=F ISym2X=0 I1Cent= 0 IOpClX= 0 NMat=1 NMatS=1 NMatT=0.
 Calling FoFJK, ICntrl=  10002127 FMM=F ISym2X=0 I1Cent= 0 IOpClX= 0 NMat=1 NMatS=1 NMatT=0.
 Full mass-weighted force constant matrix:
 Low frequencies ---   -8.6673   -6.7548   -0.0052   -0.0050   -0.0049    8.0253
 Low frequencies ---    8.1857   20.1662   22.2043
 Diagonal vibrational polarizability:
       21.5567542     205.2822804     921.9873508
 Harmonic frequencies (cm**-1), IR intensities (KM/Mole), Raman scattering
 activities (A**4/AMU), depolarization ratios for plane and unpolarized
 incident light, reduced masses (AMU), force constants (mDyne/A),
 and normal coordinates:
                      1                      2                      3
                      A                      A                      A
 Frequencies --      3.3150                18.4124                22.1822
 Red. masses --      3.7310                 4.9678                 3.5665
 Frc consts  --      0.0000                 0.0010                 0.0010
 IR Inten    --      0.3332                 0.6221                 0.0707
  Atom  AN      X      Y      Z        X      Y      Z        X      Y      Z
     1  26    -0.00   0.00  -0.02    -0.00   0.00   0.00     0.00  -0.00  -0.02
     2   6    -0.07   0.20  -0.02     0.15   0.03   0.14     0.01   0.01  -0.00
     3   6    -0.03   0.12   0.19     0.09   0.01   0.03     0.00   0.01   0.00
     4   6     0.03  -0.12   0.19    -0.09  -0.01   0.03    -0.01  -0.01   0.00
     5   6     0.07  -0.19  -0.02    -0.15  -0.03   0.14    -0.01  -0.01  -0.00
     6   6    -0.00   0.00  -0.14     0.00   0.00   0.21    -0.00   0.00  -0.00
     7   1     0.08  -0.22   0.31    -0.17  -0.01  -0.05    -0.01  -0.01   0.00
     8   1     0.14  -0.35  -0.07    -0.27  -0.04   0.16    -0.01  -0.02  -0.00
     9   1     0.00   0.00  -0.32     0.00   0.00   0.29     0.00   0.00  -0.01
    10   1    -0.14   0.35  -0.07     0.27   0.04   0.16     0.01   0.02  -0.00
    11   1    -0.08   0.22   0.31     0.17   0.01  -0.05     0.01   0.01   0.00
    12   6    -0.00  -0.03  -0.06    -0.02  -0.01  -0.09     0.03  -0.01  -0.03
    13   6    -0.00  -0.03  -0.09    -0.01  -0.01  -0.09     0.02  -0.01  -0.06
    14   6     0.00   0.03  -0.09     0.01   0.02  -0.09    -0.02   0.01  -0.06
    15   6     0.00   0.03  -0.06     0.02   0.01  -0.09    -0.03   0.01  -0.03
    16   6     0.00  -0.00  -0.04    -0.00  -0.00  -0.09     0.00  -0.00  -0.01
    17   6     0.00  -0.00  -0.02    -0.00  -0.00  -0.11     0.00  -0.00   0.02
    18   6    -0.00   0.02  -0.01     0.07   0.05  -0.12    -0.03   0.00   0.04
    19   1    -0.01   0.04  -0.11     0.00   0.01  -0.09    -0.03   0.01  -0.08
    20   1     0.01  -0.04  -0.11    -0.00  -0.01  -0.09     0.03  -0.01  -0.08
    21   1    -0.01   0.05  -0.05     0.01   0.01  -0.09    -0.05   0.02  -0.02
    22  27    -0.00  -0.00   0.02    -0.00  -0.00  -0.01     0.00   0.00   0.02
    23   6     0.01  -0.02   0.03    -0.07  -0.04   0.12    -0.13   0.14   0.05
    24   6     0.00  -0.01   0.05    -0.04  -0.03   0.09    -0.08   0.09  -0.17
    25   6    -0.00   0.01   0.05     0.04   0.03   0.09     0.08  -0.09  -0.17
    26   6    -0.01   0.02   0.03     0.07   0.04   0.12     0.13  -0.14   0.05
    27   6    -0.00   0.00   0.01     0.00  -0.00   0.13     0.00  -0.00   0.19
    28   1    -0.00   0.00  -0.01     0.00  -0.00   0.15     0.00  -0.00   0.37
    29   1     0.01  -0.04   0.02    -0.14  -0.08   0.12    -0.24   0.27   0.11
    30   1     0.01  -0.03   0.06    -0.08  -0.05   0.07    -0.15   0.17  -0.31
    31   1    -0.01   0.02   0.06     0.08   0.05   0.07     0.15  -0.17  -0.32
    32   1    -0.01   0.04   0.02     0.14   0.08   0.12     0.24  -0.27   0.11
    33   6     0.00  -0.02  -0.01    -0.07  -0.05  -0.12     0.03  -0.00   0.04
    34   6     0.00  -0.01   0.01    -0.04  -0.03  -0.14     0.02  -0.00   0.07
    35   6    -0.00   0.01   0.01     0.04   0.03  -0.14    -0.02  -0.00   0.07
    36   1    -0.01   0.04  -0.01     0.13   0.09  -0.11    -0.06  -0.00   0.03
    37   1     0.01  -0.03   0.03    -0.08  -0.05  -0.15     0.04  -0.00   0.08
    38   1    -0.01   0.02   0.03     0.08   0.05  -0.15    -0.04  -0.00   0.08
    39   1     0.01  -0.04  -0.01    -0.13  -0.09  -0.11     0.06   0.00   0.03
    40   1     0.01  -0.05  -0.05    -0.01  -0.01  -0.09     0.05  -0.02  -0.02
                      4                      5                      6
                      A                      A                      A
 Frequencies --     37.3389                54.4555                62.9585
 Red. masses --      5.8836                 4.3900                 7.0323
 Frc consts  --      0.0048                 0.0077                 0.0164
 IR Inten    --      0.0628                 3.2735                 1.3708
  Atom  AN      X      Y      Z        X      Y      Z        X      Y      Z
     1  26     0.02   0.01   0.00     0.00   0.00  -0.02    -0.05  -0.09  -0.00
     2   6    -0.08   0.16  -0.00     0.13   0.10  -0.01    -0.00  -0.14  -0.00
     3   6    -0.17   0.06  -0.00     0.10   0.06  -0.06     0.03  -0.11  -0.00
     4   6    -0.17   0.06  -0.00    -0.09  -0.06  -0.06     0.02  -0.12  -0.00
     5   6    -0.08   0.16  -0.00    -0.13  -0.10  -0.01    -0.01  -0.15   0.00
     6   6    -0.03   0.22   0.00     0.00   0.00   0.01    -0.03  -0.18   0.00
     7   1    -0.23  -0.00  -0.00    -0.14  -0.07  -0.10     0.05  -0.09  -0.00
     8   1    -0.06   0.18   0.00    -0.21  -0.14  -0.01    -0.03  -0.17   0.00
     9   1     0.05   0.30   0.00     0.00   0.00   0.02    -0.06  -0.21   0.00
    10   1    -0.05   0.18   0.00     0.21   0.15  -0.01    -0.01  -0.15   0.00
    11   1    -0.22  -0.00  -0.00     0.14   0.07  -0.10     0.06  -0.08  -0.00
    12   6     0.12  -0.05   0.00    -0.18  -0.16   0.06    -0.04  -0.09  -0.00
    13   6     0.08  -0.10   0.00    -0.12  -0.12   0.05    -0.07  -0.13   0.00
    14   6     0.08  -0.10   0.00     0.12   0.13   0.06    -0.06  -0.12   0.00
    15   6     0.12  -0.05   0.00     0.18   0.17   0.06    -0.02  -0.07   0.00
    16   6     0.14  -0.03   0.00    -0.00   0.00   0.05     0.01  -0.04   0.00
    17   6     0.12  -0.05   0.00    -0.00  -0.00   0.03     0.08   0.03   0.00
    18   6     0.09  -0.08   0.00    -0.01  -0.01   0.03     0.09   0.04   0.00
    19   1     0.05  -0.12   0.00     0.18   0.20   0.05    -0.09  -0.14  -0.00
    20   1     0.05  -0.13   0.00    -0.17  -0.19   0.05    -0.10  -0.16   0.00
    21   1     0.13  -0.04   0.00     0.29   0.27   0.05    -0.00  -0.06   0.00
    22  27    -0.00  -0.03  -0.00    -0.00  -0.00   0.00     0.05   0.09  -0.00
    23   6    -0.07   0.07  -0.00     0.03   0.02  -0.05    -0.03   0.22  -0.00
    24   6    -0.14  -0.01   0.00     0.02   0.01  -0.05    -0.12   0.13  -0.00
    25   6    -0.14  -0.00   0.00    -0.01  -0.02  -0.05    -0.12   0.12  -0.00
    26   6    -0.07   0.07  -0.00    -0.02  -0.03  -0.05    -0.03   0.22  -0.00
    27   6    -0.03   0.12  -0.00    -0.00  -0.01  -0.05     0.02   0.28  -0.00
    28   1     0.03   0.17  -0.00    -0.00  -0.01  -0.05     0.10   0.36  -0.00
    29   1    -0.05   0.08  -0.00     0.05   0.05  -0.05    -0.00   0.24  -0.00
    30   1    -0.18  -0.06   0.00     0.04   0.03  -0.05    -0.17   0.06  -0.00
    31   1    -0.19  -0.06   0.00    -0.03  -0.03  -0.05    -0.17   0.06  -0.00
    32   1    -0.06   0.09  -0.00    -0.05  -0.06  -0.05    -0.01   0.24  -0.00
    33   6     0.09  -0.08   0.00     0.01   0.01   0.03     0.10   0.05  -0.00
    34   6     0.03  -0.14   0.00     0.01   0.01   0.04     0.08   0.03   0.00
    35   6     0.03  -0.14   0.00    -0.01  -0.01   0.04     0.08   0.03   0.00
    36   1     0.10  -0.07   0.00    -0.03  -0.02   0.03     0.09   0.04   0.00
    37   1    -0.00  -0.18   0.00     0.02   0.02   0.04     0.07   0.02   0.00
    38   1    -0.00  -0.18   0.00    -0.02  -0.01   0.04     0.07   0.02  -0.00
    39   1     0.10  -0.07  -0.00     0.02   0.02   0.03     0.09   0.04  -0.00
    40   1     0.13  -0.05   0.00    -0.29  -0.27   0.05    -0.03  -0.08  -0.00
                      7                      8                      9
                      A                      A                      A
 Frequencies --    128.5160               145.1365               159.4490
 Red. masses --      7.3675                 3.8759                 4.3747
 Frc consts  --      0.0717                 0.0481                 0.0655
 IR Inten    --     10.9398                 1.4450                 1.0134
  Atom  AN      X      Y      Z        X      Y      Z        X      Y      Z
     1  26    -0.17   0.19   0.00     0.00  -0.00  -0.01    -0.00   0.00  -0.02
     2   6    -0.02  -0.08   0.00    -0.00  -0.00   0.01    -0.01  -0.01   0.01
     3   6     0.16   0.12  -0.00    -0.01  -0.01   0.01    -0.01  -0.01   0.01
     4   6     0.16   0.12   0.00     0.01   0.01   0.01     0.01   0.01   0.01
     5   6    -0.02  -0.08  -0.00     0.00   0.00   0.01     0.00   0.01   0.01
     6   6    -0.12  -0.20  -0.00     0.00   0.00   0.01    -0.00  -0.00   0.01
     7   1     0.29   0.26   0.00     0.00   0.00   0.01     0.01   0.00   0.02
     8   1    -0.07  -0.13  -0.00     0.00   0.00   0.01     0.00   0.01   0.01
     9   1    -0.28  -0.37  -0.00     0.00   0.00   0.01    -0.00  -0.00   0.01
    10   1    -0.08  -0.13   0.00    -0.00  -0.00   0.01    -0.00  -0.01   0.01
    11   1     0.28   0.25  -0.00    -0.00  -0.00   0.01    -0.01  -0.00   0.02
    12   6     0.10   0.03   0.01    -0.10   0.08  -0.05    -0.05   0.06  -0.05
    13   6     0.00  -0.06  -0.00    -0.06   0.05   0.11    -0.03   0.04   0.06
    14   6    -0.00  -0.06   0.00     0.06  -0.05   0.11     0.03  -0.04   0.06
    15   6     0.09   0.02  -0.01     0.10  -0.08  -0.05     0.05  -0.06  -0.05
    16   6     0.12   0.02  -0.00     0.00   0.00  -0.15     0.00  -0.00  -0.10
    17   6     0.09  -0.00  -0.00     0.00   0.00  -0.14    -0.00  -0.00  -0.11
    18   6     0.06  -0.05  -0.00    -0.15   0.05  -0.04     0.08   0.15  -0.07
    19   1    -0.08  -0.16   0.01     0.12  -0.10   0.22     0.06  -0.08   0.12
    20   1    -0.08  -0.16  -0.02    -0.12   0.10   0.22    -0.06   0.08   0.12
    21   1     0.12   0.05  -0.01     0.20  -0.15  -0.09     0.10  -0.11  -0.07
    22  27     0.02  -0.05  -0.00    -0.00   0.00  -0.05     0.00  -0.00   0.12
    23   6    -0.01  -0.02   0.00    -0.05  -0.05   0.03     0.11   0.13  -0.05
    24   6    -0.03  -0.05   0.00    -0.03  -0.03   0.02     0.07   0.08  -0.05
    25   6    -0.03  -0.05  -0.00     0.03   0.03   0.02    -0.07  -0.08  -0.05
    26   6    -0.00  -0.02  -0.00     0.05   0.05   0.03    -0.11  -0.13  -0.05
    27   6     0.01  -0.00   0.00     0.00  -0.00   0.03    -0.00  -0.00  -0.04
    28   1     0.03   0.01   0.00     0.00   0.00   0.03    -0.00  -0.00  -0.03
    29   1     0.00  -0.02   0.00    -0.10  -0.10   0.02     0.22   0.25  -0.04
    30   1    -0.05  -0.07   0.00    -0.06  -0.06   0.02     0.14   0.16  -0.05
    31   1    -0.05  -0.07   0.00     0.06   0.06   0.02    -0.14  -0.16  -0.05
    32   1     0.00  -0.02  -0.00     0.10   0.10   0.02    -0.22  -0.25  -0.04
    33   6     0.06  -0.05   0.00     0.15  -0.05  -0.04    -0.08  -0.15  -0.07
    34   6     0.03  -0.09   0.00     0.09  -0.03   0.14    -0.05  -0.10  -0.01
    35   6     0.03  -0.09   0.00    -0.09   0.03   0.14     0.05   0.10  -0.01
    36   1     0.06  -0.04  -0.00    -0.30   0.09  -0.09     0.16   0.30  -0.07
    37   1     0.01  -0.10  -0.00     0.18  -0.06   0.25    -0.10  -0.19   0.04
    38   1     0.01  -0.10   0.00    -0.18   0.06   0.25     0.10   0.19   0.04
    39   1     0.07  -0.04   0.00     0.30  -0.09  -0.09    -0.16  -0.30  -0.07
    40   1     0.12   0.06   0.01    -0.20   0.15  -0.09    -0.10   0.11  -0.07
                     10                     11                     12
                      A                      A                      A
 Frequencies --    172.7292               201.9243               225.2087
 Red. masses --      5.3862                11.3168                 5.6033
 Frc consts  --      0.0947                 0.2719                 0.1674
 IR Inten    --     27.2395                18.6994               166.0015
  Atom  AN      X      Y      Z        X      Y      Z        X      Y      Z
     1  26    -0.00  -0.02  -0.00    -0.00   0.00   0.36    -0.02  -0.00  -0.00
     2   6     0.01  -0.01  -0.00    -0.03  -0.01  -0.12    -0.12  -0.15   0.00
     3   6     0.01  -0.02  -0.00     0.00  -0.03  -0.13    -0.15  -0.17  -0.00
     4   6     0.01  -0.02   0.00    -0.01   0.03  -0.13    -0.15  -0.17   0.00
     5   6     0.01  -0.01   0.00     0.03   0.01  -0.12    -0.12  -0.15  -0.00
     6   6     0.00  -0.02   0.00     0.00   0.00  -0.14    -0.08  -0.11   0.00
     7   1     0.01  -0.01   0.00     0.10   0.16  -0.15    -0.19  -0.21   0.01
     8   1     0.01  -0.01   0.00     0.18   0.16  -0.12    -0.14  -0.17  -0.00
     9   1    -0.00  -0.02   0.00     0.00   0.00  -0.18    -0.09  -0.11   0.00
    10   1     0.01  -0.01  -0.00    -0.18  -0.16  -0.12    -0.14  -0.18   0.00
    11   1     0.01  -0.01   0.00    -0.10  -0.17  -0.15    -0.19  -0.21  -0.01
    12   6     0.06  -0.03  -0.00    -0.05  -0.11  -0.10     0.14   0.14   0.00
    13   6    -0.02  -0.12   0.00    -0.02  -0.10  -0.19     0.17   0.18  -0.01
    14   6    -0.02  -0.12  -0.00     0.02   0.10  -0.19     0.16   0.18   0.01
    15   6     0.06  -0.03   0.00     0.05   0.11  -0.10     0.14   0.14  -0.00
    16   6     0.12   0.05   0.00    -0.00  -0.00  -0.11     0.09   0.07   0.00
    17   6     0.12   0.06   0.00    -0.00  -0.00  -0.11     0.05   0.06   0.00
    18   6     0.07   0.02   0.00    -0.03   0.08  -0.06     0.02   0.02  -0.00
    19   1    -0.07  -0.17  -0.01    -0.09   0.06  -0.26     0.21   0.21   0.01
    20   1    -0.07  -0.17   0.01     0.09  -0.05  -0.26     0.21   0.21  -0.01
    21   1     0.08  -0.01   0.00    -0.07   0.04  -0.09     0.17   0.16  -0.00
    22  27    -0.11   0.13   0.00    -0.00   0.00  -0.01    -0.00   0.01   0.00
    23   6    -0.01  -0.05   0.00    -0.00   0.00  -0.01    -0.01  -0.01   0.00
    24   6     0.16   0.13  -0.00     0.00   0.01  -0.01    -0.01  -0.01   0.00
    25   6     0.16   0.13   0.00    -0.00  -0.00  -0.01    -0.01  -0.02  -0.00
    26   6    -0.01  -0.05  -0.00     0.00  -0.00  -0.01    -0.01  -0.01  -0.00
    27   6    -0.11  -0.16  -0.00    -0.00  -0.00  -0.01    -0.03  -0.03  -0.00
    28   1    -0.27  -0.32  -0.00    -0.00  -0.00  -0.00    -0.05  -0.05  -0.00
    29   1    -0.06  -0.09   0.00    -0.00   0.00  -0.01    -0.02  -0.02   0.00
    30   1     0.27   0.26  -0.00     0.01   0.01  -0.01    -0.01  -0.02  -0.00
    31   1     0.27   0.26   0.00    -0.00  -0.00  -0.01    -0.01  -0.02   0.00
    32   1    -0.06  -0.09  -0.00     0.00  -0.00  -0.01    -0.02  -0.02  -0.00
    33   6     0.07   0.02  -0.00     0.03  -0.08  -0.06     0.02   0.02   0.00
    34   6    -0.06  -0.12  -0.00     0.02  -0.05   0.03     0.00   0.01  -0.00
    35   6    -0.06  -0.11   0.00    -0.02   0.05   0.03     0.00   0.01   0.00
    36   1     0.09   0.06   0.00    -0.06   0.16  -0.09     0.03   0.03  -0.00
    37   1    -0.16  -0.22   0.00     0.04  -0.10   0.09    -0.00   0.00  -0.00
    38   1    -0.16  -0.22  -0.00    -0.04   0.10   0.09    -0.00   0.00   0.00
    39   1     0.09   0.05  -0.00     0.06  -0.16  -0.09     0.03   0.03   0.00
    40   1     0.08  -0.01  -0.00     0.07  -0.04  -0.09     0.17   0.16   0.00
                     13                     14                     15
                      A                      A                      A
 Frequencies --    284.2380               287.7408               304.5507
 Red. masses --      4.9830                 4.1478                 5.5342
 Frc consts  --      0.2372                 0.2023                 0.3024
 IR Inten    --      9.5630                 1.0500                12.6468
  Atom  AN      X      Y      Z        X      Y      Z        X      Y      Z
     1  26    -0.05   0.06   0.00     0.00  -0.00  -0.05     0.07  -0.08   0.00
     2   6     0.12  -0.01   0.01    -0.15  -0.16   0.09    -0.07   0.03  -0.01
     3   6    -0.04  -0.18  -0.01    -0.10  -0.09   0.11     0.04   0.13   0.00
     4   6    -0.04  -0.18   0.01     0.10   0.09   0.11     0.04   0.13  -0.01
     5   6     0.12  -0.01  -0.01     0.15   0.16   0.09    -0.07   0.03   0.01
     6   6     0.24   0.13  -0.00    -0.00  -0.00   0.09    -0.17  -0.09  -0.00
     7   1    -0.09  -0.25   0.02     0.16   0.14   0.13     0.08   0.19  -0.02
     8   1     0.16   0.01  -0.01     0.25   0.25   0.09    -0.10   0.01   0.01
     9   1     0.35   0.25  -0.00    -0.00  -0.00   0.10    -0.25  -0.18  -0.00
    10   1     0.16   0.01   0.01    -0.25  -0.25   0.09    -0.09   0.02  -0.01
    11   1    -0.09  -0.25  -0.02    -0.16  -0.14   0.13     0.08   0.19   0.02
    12   6     0.02   0.06  -0.00    -0.10  -0.15  -0.03     0.03  -0.00  -0.01
    13   6    -0.12  -0.09   0.00    -0.05  -0.09  -0.08    -0.01  -0.06   0.00
    14   6    -0.12  -0.09  -0.00     0.05   0.08  -0.08    -0.01  -0.06  -0.00
    15   6     0.02   0.06   0.00     0.10   0.15  -0.03     0.03  -0.00   0.01
    16   6     0.10   0.13   0.00     0.00   0.00  -0.01     0.08   0.08   0.00
    17   6     0.06   0.11  -0.00     0.00   0.00  -0.01     0.07   0.10  -0.00
    18   6     0.02   0.07  -0.01     0.00   0.02  -0.01     0.07   0.13  -0.00
    19   1    -0.21  -0.17  -0.01     0.10   0.17  -0.11    -0.04  -0.07  -0.02
    20   1    -0.21  -0.17   0.01    -0.10  -0.17  -0.11    -0.03  -0.07   0.02
    21   1     0.04   0.09   0.00     0.18   0.27  -0.03     0.04  -0.01   0.01
    22  27     0.01  -0.02   0.00     0.00  -0.00  -0.01    -0.00   0.01   0.00
    23   6    -0.04  -0.06   0.00    -0.01  -0.01  -0.00    -0.11  -0.11   0.01
    24   6    -0.07  -0.09   0.00    -0.00  -0.00  -0.00    -0.11  -0.10   0.00
    25   6    -0.07  -0.09  -0.00     0.00   0.00  -0.00    -0.11  -0.10  -0.00
    26   6    -0.04  -0.06  -0.00     0.01   0.01  -0.00    -0.11  -0.11  -0.01
    27   6    -0.03  -0.04  -0.00    -0.00  -0.00  -0.00    -0.11  -0.12  -0.00
    28   1    -0.02  -0.04  -0.00    -0.00  -0.00  -0.00    -0.15  -0.17  -0.00
    29   1    -0.05  -0.07   0.00    -0.01  -0.01  -0.00    -0.14  -0.15   0.01
    30   1    -0.10  -0.13   0.00    -0.01  -0.01  -0.00    -0.14  -0.14   0.00
    31   1    -0.11  -0.13  -0.00     0.01   0.01  -0.00    -0.14  -0.14  -0.00
    32   1    -0.05  -0.07  -0.00     0.01   0.01  -0.00    -0.14  -0.15  -0.01
    33   6     0.02   0.07   0.01    -0.00  -0.02  -0.01     0.07   0.13   0.00
    34   6     0.02   0.07   0.00     0.00  -0.01   0.01     0.09   0.17   0.00
    35   6     0.02   0.07  -0.00    -0.00   0.01   0.01     0.09   0.17  -0.00
    36   1     0.04   0.09  -0.01    -0.01   0.03  -0.01     0.09   0.16  -0.00
    37   1     0.03   0.09  -0.00     0.01  -0.02   0.02     0.14   0.22   0.01
    38   1     0.03   0.09   0.00    -0.00   0.02   0.02     0.14   0.22  -0.01
    39   1     0.04   0.09   0.01     0.01  -0.03  -0.01     0.09   0.16   0.00
    40   1     0.04   0.09  -0.00    -0.18  -0.27  -0.03     0.04  -0.01  -0.01
                     16                     17                     18
                      A                      A                      A
 Frequencies --    339.1765               358.7843               371.3554
 Red. masses --      5.8140                 3.9278                 5.5620
 Frc consts  --      0.3941                 0.2979                 0.4519
 IR Inten    --     10.6996                 0.6922                22.2753
  Atom  AN      X      Y      Z        X      Y      Z        X      Y      Z
     1  26     0.07  -0.07   0.00     0.00  -0.00   0.01    -0.05  -0.04  -0.00
     2   6    -0.04   0.01  -0.01    -0.01  -0.01   0.00     0.03   0.03   0.00
     3   6     0.01   0.05   0.00    -0.00  -0.00   0.00     0.02   0.01   0.00
     4   6     0.00   0.05  -0.00     0.00   0.00   0.00     0.02   0.01  -0.00
     5   6    -0.04   0.00   0.01     0.01   0.01   0.00     0.03   0.03  -0.00
     6   6    -0.09  -0.06  -0.00    -0.00  -0.00   0.00     0.03   0.03   0.00
     7   1     0.01   0.06  -0.01     0.01   0.02   0.00     0.02   0.01  -0.00
     8   1    -0.06  -0.00   0.01     0.02   0.02   0.00     0.05   0.05   0.00
     9   1    -0.13  -0.10  -0.00    -0.00  -0.00  -0.00     0.06   0.07   0.00
    10   1    -0.05   0.00  -0.01    -0.02  -0.02   0.00     0.05   0.05   0.00
    11   1     0.01   0.06   0.01    -0.01  -0.02   0.00     0.02   0.01   0.00
    12   6    -0.03   0.14  -0.01    -0.05   0.03  -0.08    -0.18   0.04   0.02
    13   6    -0.16  -0.00   0.01    -0.04   0.01  -0.01    -0.06   0.20   0.00
    14   6    -0.16   0.00  -0.01     0.04  -0.01  -0.01    -0.06   0.20  -0.00
    15   6    -0.03   0.14   0.01     0.05  -0.03  -0.08    -0.18   0.04  -0.02
    16   6     0.12   0.25   0.00     0.00   0.00  -0.10    -0.11  -0.02  -0.00
    17   6     0.08   0.15  -0.00    -0.00   0.00  -0.01     0.13   0.05   0.00
    18   6    -0.03   0.02  -0.01    -0.11  -0.18  -0.02     0.22   0.01  -0.02
    19   1    -0.21  -0.03  -0.02     0.06  -0.03   0.03     0.03   0.27   0.02
    20   1    -0.21  -0.03   0.02    -0.06   0.03   0.03     0.03   0.27  -0.02
    21   1    -0.03   0.17   0.02     0.10  -0.07  -0.10    -0.22   0.05  -0.00
    22  27     0.01  -0.04  -0.00    -0.00   0.00   0.03     0.04   0.01   0.00
    23   6     0.11   0.03  -0.01     0.10   0.11   0.06    -0.07  -0.05   0.00
    24   6     0.01  -0.07   0.00     0.07   0.06   0.07    -0.03  -0.01   0.00
    25   6     0.01  -0.07  -0.00    -0.07  -0.06   0.07    -0.03  -0.01   0.00
    26   6     0.11   0.03   0.01    -0.10  -0.12   0.06    -0.07  -0.05  -0.00
    27   6     0.17   0.11   0.00     0.00  -0.00   0.07    -0.08  -0.08  -0.00
    28   1     0.26   0.20   0.00    -0.00  -0.00   0.10    -0.13  -0.12  -0.00
    29   1     0.16   0.06  -0.01     0.18   0.21   0.07    -0.10  -0.08   0.01
    30   1    -0.02  -0.12   0.01     0.12   0.11   0.08    -0.03  -0.01  -0.00
    31   1    -0.02  -0.12  -0.01    -0.12  -0.11   0.08    -0.03  -0.01   0.00
    32   1     0.16   0.06   0.01    -0.18  -0.21   0.07    -0.11  -0.08  -0.00
    33   6    -0.03   0.02   0.01     0.11   0.18  -0.02     0.22   0.02   0.02
    34   6    -0.15  -0.14  -0.00     0.05   0.12  -0.10     0.08  -0.16   0.00
    35   6    -0.15  -0.14   0.01    -0.05  -0.12  -0.10     0.08  -0.17  -0.00
    36   1    -0.03   0.03  -0.01    -0.17  -0.32  -0.01     0.29   0.03  -0.00
    37   1    -0.24  -0.22  -0.02     0.08   0.22  -0.17    -0.01  -0.23  -0.02
    38   1    -0.24  -0.22   0.02    -0.08  -0.21  -0.17    -0.01  -0.23   0.02
    39   1    -0.03   0.03   0.01     0.17   0.33  -0.01     0.29   0.03   0.00
    40   1    -0.03   0.17  -0.02    -0.10   0.07  -0.10    -0.22   0.05   0.00
                     19                     20                     21
                      A                      A                      A
 Frequencies --    413.0745               419.7112               421.1589
 Red. masses --      7.0127                 7.9815                 5.6035
 Frc consts  --      0.7050                 0.8284                 0.5856
 IR Inten    --     15.9722                12.8740                19.8030
  Atom  AN      X      Y      Z        X      Y      Z        X      Y      Z
     1  26     0.14   0.10   0.00     0.16   0.18  -0.00    -0.00  -0.00   0.02
     2   6    -0.06  -0.05  -0.01    -0.06  -0.08  -0.01    -0.01  -0.00  -0.00
     3   6    -0.06  -0.04  -0.00    -0.08  -0.07  -0.01     0.01   0.01  -0.00
     4   6    -0.06  -0.04   0.00    -0.08  -0.07   0.01    -0.00  -0.00  -0.00
     5   6    -0.06  -0.05   0.01    -0.06  -0.08   0.01     0.01   0.01  -0.00
     6   6    -0.07  -0.07  -0.00    -0.06  -0.08   0.00     0.00   0.00  -0.00
     7   1    -0.09  -0.08   0.00    -0.13  -0.14   0.01     0.01   0.01  -0.00
     8   1    -0.11  -0.11   0.00    -0.13  -0.15   0.00     0.03   0.03   0.00
     9   1    -0.12  -0.12  -0.00    -0.12  -0.14   0.00     0.00   0.00  -0.00
    10   1    -0.11  -0.11  -0.00    -0.13  -0.15  -0.00    -0.03  -0.02   0.00
    11   1    -0.09  -0.08  -0.00    -0.14  -0.14  -0.01    -0.00  -0.01  -0.00
    12   6    -0.07   0.05   0.00    -0.14  -0.14   0.00    -0.07   0.06  -0.13
    13   6    -0.14  -0.04   0.01    -0.01  -0.03   0.00    -0.06   0.02  -0.00
    14   6    -0.14  -0.04  -0.01    -0.01  -0.03  -0.00     0.06  -0.02  -0.00
    15   6    -0.07   0.05  -0.00    -0.14  -0.14  -0.01     0.07  -0.06  -0.13
    16   6     0.02   0.08  -0.00    -0.11  -0.11  -0.00     0.00   0.00  -0.16
    17   6    -0.02  -0.03  -0.00     0.02   0.01   0.00    -0.00   0.00   0.10
    18   6    -0.01  -0.07  -0.01     0.08   0.05   0.00     0.03  -0.09   0.09
    19   1    -0.19  -0.08  -0.02    -0.01  -0.04  -0.00     0.10  -0.07   0.08
    20   1    -0.19  -0.08   0.02    -0.02  -0.04   0.00    -0.10   0.07   0.08
    21   1    -0.11   0.04   0.00    -0.22  -0.21  -0.00     0.15  -0.16  -0.17
    22  27     0.08  -0.12   0.00    -0.04   0.11   0.00     0.00  -0.00   0.15
    23   6    -0.12   0.04   0.00     0.07  -0.05  -0.00    -0.12  -0.14  -0.09
    24   6     0.06   0.22  -0.02    -0.06  -0.17   0.01    -0.09  -0.08  -0.11
    25   6     0.06   0.22   0.02    -0.05  -0.17  -0.02     0.09   0.09  -0.11
    26   6    -0.12   0.05  -0.00     0.07  -0.05  -0.00     0.12   0.14  -0.09
    27   6    -0.20  -0.08  -0.00     0.12   0.03  -0.00    -0.00   0.00  -0.11
    28   1    -0.27  -0.14  -0.00     0.16   0.06  -0.00    -0.00   0.00  -0.16
    29   1    -0.16   0.06   0.02     0.08  -0.08  -0.01    -0.16  -0.21  -0.10
    30   1     0.11   0.31  -0.03    -0.10  -0.24   0.02    -0.15  -0.12  -0.14
    31   1     0.12   0.31   0.03    -0.10  -0.24  -0.03     0.15   0.12  -0.14
    32   1    -0.16   0.06  -0.02     0.08  -0.08   0.01     0.16   0.21  -0.10
    33   6    -0.01  -0.07   0.01     0.08   0.05  -0.00    -0.03   0.09   0.09
    34   6     0.07  -0.01   0.00    -0.02  -0.05  -0.00    -0.04   0.06  -0.05
    35   6     0.06  -0.01  -0.00    -0.02  -0.05   0.00     0.04  -0.06  -0.05
    36   1    -0.03  -0.11  -0.01     0.11   0.07   0.01     0.12  -0.16   0.13
    37   1     0.13   0.06  -0.01    -0.10  -0.13  -0.00    -0.10   0.10  -0.14
    38   1     0.13   0.06   0.01    -0.10  -0.13  -0.00     0.10  -0.10  -0.14
    39   1    -0.02  -0.10   0.01     0.11   0.08  -0.00    -0.13   0.16   0.13
    40   1    -0.12   0.04  -0.01    -0.22  -0.21  -0.00    -0.14   0.16  -0.17
                     22                     23                     24
                      A                      A                      A
 Frequencies --    481.2671               482.8709               501.4272
 Red. masses --      6.4728                 6.1944                 6.3416
 Frc consts  --      0.8833                 0.8510                 0.9394
 IR Inten    --    110.8950                21.0479                24.6526
  Atom  AN      X      Y      Z        X      Y      Z        X      Y      Z
     1  26     0.02  -0.02   0.00     0.00  -0.00  -0.01     0.00  -0.01   0.00
     2   6    -0.01  -0.01  -0.00     0.03   0.02  -0.00    -0.00  -0.00   0.00
     3   6    -0.00   0.01   0.00    -0.03  -0.04   0.01     0.01   0.01   0.00
     4   6    -0.00   0.01  -0.00     0.03   0.04   0.01     0.01   0.01  -0.00
     5   6    -0.01  -0.01   0.00    -0.03  -0.02  -0.00    -0.00  -0.00  -0.00
     6   6    -0.01  -0.00   0.00     0.00   0.00  -0.01     0.01   0.01  -0.00
     7   1    -0.00   0.01  -0.00     0.03   0.03   0.01     0.01   0.02   0.00
     8   1    -0.01  -0.01   0.00    -0.05  -0.05  -0.00    -0.00  -0.00  -0.00
     9   1    -0.01  -0.01  -0.00    -0.00   0.00  -0.00     0.01   0.01  -0.00
    10   1    -0.01  -0.01  -0.00     0.05   0.05  -0.00    -0.00  -0.00   0.00
    11   1    -0.00   0.01   0.00    -0.03  -0.03   0.01     0.01   0.02  -0.00
    12   6     0.02   0.15   0.02     0.05  -0.09   0.14     0.03   0.02  -0.01
    13   6    -0.14   0.02   0.02     0.10   0.01   0.00    -0.01  -0.02  -0.00
    14   6    -0.14   0.02  -0.02    -0.10  -0.01   0.00    -0.01  -0.02   0.00
    15   6     0.02   0.15  -0.02    -0.05   0.09   0.14     0.03   0.02   0.00
    16   6     0.04   0.07  -0.00     0.00   0.00   0.13    -0.01   0.00  -0.00
    17   6    -0.10  -0.22   0.00    -0.00  -0.00  -0.22    -0.05  -0.01   0.00
    18   6     0.01  -0.23   0.00    -0.17  -0.04  -0.20    -0.15  -0.10   0.01
    19   1    -0.16  -0.01  -0.00    -0.14   0.04  -0.08    -0.02  -0.03  -0.00
    20   1    -0.16  -0.00   0.00     0.14  -0.04  -0.08    -0.02  -0.03   0.01
    21   1     0.02   0.21  -0.01    -0.11   0.21   0.18     0.05   0.03   0.00
    22  27    -0.09   0.09  -0.00    -0.00   0.00   0.15     0.20   0.16  -0.00
    23   6     0.04  -0.02  -0.01    -0.04  -0.06  -0.04    -0.07  -0.06   0.02
    24   6    -0.01  -0.06   0.01    -0.05  -0.04  -0.05    -0.07  -0.04   0.01
    25   6    -0.01  -0.06  -0.01     0.04   0.04  -0.06    -0.07  -0.04  -0.01
    26   6     0.04  -0.02   0.01     0.04   0.06  -0.04    -0.07  -0.06  -0.02
    27   6     0.07   0.03   0.00     0.00   0.00  -0.06    -0.08  -0.09  -0.00
    28   1     0.06   0.01   0.00    -0.00   0.00  -0.09    -0.19  -0.21  -0.00
    29   1     0.04  -0.05  -0.01    -0.02  -0.04  -0.04    -0.19  -0.18   0.01
    30   1     0.00  -0.06   0.02    -0.05  -0.03  -0.07    -0.18  -0.16  -0.00
    31   1     0.00  -0.06  -0.02     0.05   0.02  -0.07    -0.18  -0.16   0.00
    32   1     0.05  -0.05   0.01     0.02   0.04  -0.04    -0.19  -0.18  -0.01
    33   6     0.01  -0.23   0.00     0.17   0.03  -0.20    -0.15  -0.10  -0.01
    34   6     0.25   0.02   0.02     0.10   0.03  -0.07    -0.08  -0.07  -0.01
    35   6     0.25   0.02  -0.02    -0.10  -0.03  -0.07    -0.08  -0.07   0.01
    36   1     0.03  -0.32   0.02    -0.29   0.05  -0.26    -0.31  -0.25  -0.00
    37   1     0.32   0.06   0.04     0.14   0.01  -0.01    -0.18  -0.17  -0.01
    38   1     0.32   0.06  -0.04    -0.13  -0.01  -0.01    -0.18  -0.17   0.01
    39   1     0.02  -0.32  -0.01     0.29  -0.06  -0.26    -0.31  -0.25   0.00
    40   1     0.02   0.21   0.00     0.11  -0.21   0.18     0.05   0.03  -0.00
                     25                     26                     27
                      A                      A                      A
 Frequencies --    520.1434               578.4696               591.6834
 Red. masses --      4.9302                 4.6653                 3.7431
 Frc consts  --      0.7859                 0.9198                 0.7721
 IR Inten    --      0.6964                11.7240                 0.7307
  Atom  AN      X      Y      Z        X      Y      Z        X      Y      Z
     1  26     0.00  -0.00  -0.01     0.02  -0.01   0.00    -0.00  -0.00  -0.00
     2   6    -0.14  -0.09   0.01    -0.15  -0.17   0.02     0.00   0.00   0.00
     3   6     0.16   0.19  -0.03     0.05   0.10   0.02    -0.00  -0.00   0.00
     4   6    -0.16  -0.19  -0.03     0.05   0.10  -0.02     0.00   0.00   0.00
     5   6     0.14   0.09   0.01    -0.15  -0.17  -0.02    -0.00  -0.00   0.00
     6   6     0.00   0.00   0.05     0.17   0.20  -0.00    -0.00  -0.00  -0.00
     7   1    -0.20  -0.24  -0.02     0.10   0.15  -0.01     0.01   0.01   0.00
     8   1     0.19   0.18   0.02    -0.24  -0.26  -0.02    -0.00  -0.00   0.00
     9   1     0.00   0.00   0.03     0.26   0.29  -0.00    -0.00  -0.00  -0.00
    10   1    -0.19  -0.18   0.02    -0.24  -0.26   0.02     0.00   0.00   0.00
    11   1     0.20   0.24  -0.02     0.10   0.15   0.01    -0.01  -0.01   0.00
    12   6     0.10   0.12   0.04     0.09   0.09   0.02     0.00   0.01  -0.00
    13   6    -0.15  -0.16  -0.02    -0.06  -0.04   0.01    -0.01  -0.01   0.00
    14   6     0.15   0.16  -0.02    -0.06  -0.04  -0.01     0.01   0.01   0.00
    15   6    -0.10  -0.12   0.04     0.09   0.09  -0.02    -0.00  -0.01  -0.00
    16   6    -0.00  -0.00   0.07    -0.15  -0.15  -0.00     0.00   0.00  -0.00
    17   6    -0.00  -0.00  -0.05    -0.07  -0.06   0.00    -0.00  -0.00   0.01
    18   6    -0.03   0.00  -0.05     0.06   0.08   0.00     0.06   0.08  -0.00
    19   1     0.19   0.21  -0.03    -0.09  -0.08  -0.00     0.01   0.01   0.00
    20   1    -0.19  -0.21  -0.03    -0.09  -0.07   0.00    -0.01  -0.01   0.00
    21   1    -0.20  -0.16   0.06     0.16   0.17  -0.02    -0.01  -0.02  -0.00
    22  27     0.00   0.00   0.02     0.01  -0.01  -0.00    -0.00   0.00   0.01
    23   6    -0.00  -0.00  -0.00     0.00   0.01   0.00    -0.12  -0.10   0.00
    24   6    -0.01  -0.01  -0.01    -0.00  -0.00   0.00     0.16   0.17   0.01
    25   6     0.01   0.01  -0.01    -0.00  -0.00  -0.00    -0.16  -0.17   0.01
    26   6     0.00   0.00  -0.00     0.00   0.01  -0.00     0.11   0.10   0.00
    27   6    -0.00   0.00  -0.01    -0.01  -0.01  -0.00     0.00   0.00  -0.02
    28   1     0.00   0.00  -0.01    -0.00  -0.00  -0.00     0.01   0.01  -0.05
    29   1     0.01   0.00  -0.00     0.00   0.01   0.00    -0.21  -0.18   0.00
    30   1    -0.01  -0.00  -0.01    -0.01  -0.01   0.00     0.28   0.30   0.01
    31   1     0.01   0.00  -0.01    -0.01  -0.01  -0.00    -0.27  -0.30   0.02
    32   1    -0.01  -0.00  -0.00     0.00   0.01  -0.00     0.19   0.17   0.00
    33   6     0.03  -0.00  -0.05     0.06   0.08  -0.00    -0.06  -0.08  -0.00
    34   6     0.02  -0.01  -0.01    -0.04  -0.02  -0.01     0.12   0.14  -0.01
    35   6    -0.02   0.01  -0.01    -0.04  -0.02   0.01    -0.12  -0.14  -0.01
    36   1    -0.05   0.03  -0.06     0.11   0.13   0.01     0.12   0.15  -0.00
    37   1     0.02  -0.02   0.01    -0.07  -0.04  -0.01     0.21   0.23  -0.02
    38   1    -0.02   0.02   0.01    -0.07  -0.04   0.01    -0.21  -0.23  -0.02
    39   1     0.06  -0.03  -0.06     0.11   0.13  -0.01    -0.12  -0.15  -0.00
    40   1     0.20   0.16   0.06     0.15   0.17   0.02     0.01   0.02  -0.00
                     28                     29                     30
                      A                      A                      A
 Frequencies --    597.7771               602.3544               602.5384
 Red. masses --      3.6464                 4.0188                 3.7827
 Frc consts  --      0.7677                 0.8591                 0.8091
 IR Inten    --     36.7919                 0.1418                 0.0160
  Atom  AN      X      Y      Z        X      Y      Z        X      Y      Z
     1  26    -0.00   0.00  -0.00     0.00  -0.00  -0.01    -0.00  -0.00  -0.00
     2   6    -0.01  -0.01   0.00     0.08   0.07   0.00     0.04   0.04   0.00
     3   6     0.00   0.00   0.00    -0.13  -0.14   0.01    -0.08  -0.08   0.01
     4   6     0.00   0.00  -0.00     0.13   0.14   0.01     0.08   0.08   0.01
     5   6    -0.01  -0.01   0.00    -0.08  -0.08   0.00    -0.05  -0.04   0.00
     6   6     0.01   0.01  -0.00     0.00   0.00  -0.01     0.00   0.00  -0.01
     7   1     0.00   0.01  -0.00     0.21   0.22   0.01     0.12   0.13   0.01
     8   1    -0.02  -0.02  -0.00    -0.12  -0.12   0.00    -0.07  -0.07   0.00
     9   1     0.01   0.02  -0.00     0.00   0.00  -0.02     0.00   0.00  -0.01
    10   1    -0.01  -0.02   0.00     0.12   0.12   0.00     0.07   0.07   0.00
    11   1     0.00   0.00   0.00    -0.20  -0.22   0.01    -0.12  -0.13   0.01
    12   6     0.00  -0.01  -0.00     0.08   0.09   0.01     0.05   0.05  -0.00
    13   6     0.01   0.00  -0.00    -0.13  -0.15  -0.00    -0.08  -0.09  -0.00
    14   6     0.01   0.00   0.00     0.13   0.15  -0.00     0.08   0.09  -0.00
    15   6     0.00  -0.01   0.00    -0.08  -0.09   0.01    -0.05  -0.05  -0.00
    16   6    -0.00   0.00   0.00     0.00   0.00   0.01     0.00   0.00   0.00
    17   6     0.01   0.02   0.00     0.00   0.00  -0.01     0.00   0.00   0.00
    18   6    -0.01   0.00  -0.01    -0.06  -0.06  -0.01     0.08   0.09  -0.00
    19   1     0.01   0.01   0.00     0.19   0.22  -0.01     0.12   0.12  -0.00
    20   1     0.01   0.00  -0.00    -0.19  -0.22  -0.01    -0.12  -0.12  -0.00
    21   1     0.00  -0.01  -0.00    -0.15  -0.15   0.01    -0.10  -0.10   0.00
    22  27    -0.00   0.00  -0.00    -0.00   0.00   0.00     0.00  -0.00  -0.00
    23   6    -0.16  -0.19  -0.00    -0.04  -0.04   0.00     0.07   0.08  -0.00
    24   6     0.05   0.07  -0.01     0.06   0.06  -0.00    -0.11  -0.11   0.00
    25   6     0.06   0.08   0.01    -0.06  -0.06  -0.00     0.11   0.11   0.00
    26   6    -0.17  -0.20   0.00     0.04   0.04   0.00    -0.07  -0.07  -0.00
    27   6     0.20   0.23   0.00     0.00   0.00  -0.00    -0.00  -0.00   0.01
    28   1     0.38   0.40   0.00     0.00   0.00  -0.02    -0.01  -0.01   0.03
    29   1    -0.28  -0.34  -0.02    -0.08  -0.07   0.00     0.14   0.13  -0.00
    30   1     0.08   0.13  -0.03     0.11   0.11   0.00    -0.19  -0.20  -0.01
    31   1     0.10   0.15   0.03    -0.11  -0.11   0.00     0.19   0.20  -0.01
    32   1    -0.29  -0.35   0.02     0.07   0.07   0.00    -0.13  -0.12  -0.00
    33   6    -0.01   0.00   0.01     0.06   0.06  -0.01    -0.08  -0.09  -0.00
    34   6     0.01   0.00   0.01    -0.08  -0.10  -0.00     0.13   0.15   0.00
    35   6     0.01   0.00  -0.01     0.08   0.10  -0.00    -0.13  -0.15   0.00
    36   1    -0.02  -0.01  -0.01    -0.10  -0.11  -0.01     0.14   0.18  -0.00
    37   1     0.00   0.00   0.00    -0.15  -0.18   0.01     0.24   0.26  -0.00
    38   1     0.00  -0.00  -0.00     0.15   0.18   0.01    -0.24  -0.26  -0.01
    39   1    -0.02  -0.01   0.01     0.09   0.11  -0.01    -0.14  -0.18  -0.00
    40   1     0.01  -0.01   0.00     0.15   0.15   0.01     0.10   0.10   0.00
                     31                     32                     33
                      A                      A                      A
 Frequencies --    610.0659               688.9147               798.5606
 Red. masses --      4.6018                 5.6849                 1.2404
 Frc consts  --      1.0091                 1.5897                 0.4660
 IR Inten    --     55.9797                49.3216                 0.8181
  Atom  AN      X      Y      Z        X      Y      Z        X      Y      Z
     1  26    -0.01  -0.00  -0.00     0.02   0.00   0.00    -0.00   0.00  -0.00
     2   6    -0.11  -0.13   0.01     0.02   0.03   0.01    -0.02  -0.03  -0.01
     3   6     0.05   0.06   0.01    -0.01  -0.00   0.00     0.05   0.04   0.00
     4   6     0.04   0.06  -0.01    -0.01  -0.00  -0.00     0.05   0.04  -0.00
     5   6    -0.11  -0.13  -0.01     0.02   0.03  -0.01    -0.02  -0.03   0.01
     6   6     0.14   0.16   0.00    -0.02  -0.04   0.00    -0.08  -0.07   0.00
     7   1     0.08   0.10  -0.02    -0.02  -0.02   0.01    -0.25  -0.28  -0.02
     8   1    -0.18  -0.21  -0.01     0.04   0.06  -0.00     0.15   0.14   0.01
     9   1     0.22   0.25   0.00    -0.04  -0.06  -0.00     0.50   0.55  -0.00
    10   1    -0.19  -0.22   0.01     0.04   0.06   0.01     0.15   0.14  -0.01
    11   1     0.08   0.11   0.02    -0.02  -0.03  -0.01    -0.25  -0.28   0.02
    12   6    -0.12  -0.12  -0.01     0.05   0.06   0.02     0.00   0.00   0.00
    13   6     0.06   0.04  -0.01    -0.04  -0.02   0.01     0.01   0.01  -0.00
    14   6     0.06   0.04   0.01    -0.04  -0.02  -0.01     0.01   0.01   0.00
    15   6    -0.12  -0.11   0.01     0.06   0.06  -0.02     0.00   0.00  -0.00
    16   6     0.16   0.15   0.00    -0.26  -0.27  -0.00    -0.00  -0.00   0.00
    17   6     0.16   0.15   0.00     0.33   0.33   0.00    -0.00   0.00  -0.00
    18   6    -0.09  -0.10  -0.01    -0.08  -0.09  -0.01    -0.00  -0.00  -0.00
    19   1     0.08   0.06   0.02    -0.06  -0.03  -0.00    -0.11  -0.12   0.01
    20   1     0.08   0.06  -0.02    -0.06  -0.03   0.00    -0.11  -0.12  -0.01
    21   1    -0.22  -0.22   0.01     0.24   0.24  -0.02    -0.03  -0.03  -0.00
    22  27    -0.02   0.00   0.00    -0.03  -0.01  -0.00     0.00   0.00  -0.00
    23   6     0.02   0.01  -0.00     0.01   0.01  -0.01     0.00   0.00   0.00
    24   6    -0.00  -0.00  -0.00    -0.00  -0.00  -0.00     0.00   0.00   0.00
    25   6    -0.00  -0.01   0.00    -0.00  -0.00   0.00     0.00   0.00  -0.00
    26   6     0.02   0.01   0.00     0.01   0.01   0.01     0.00   0.00  -0.00
    27   6    -0.01  -0.01  -0.00     0.00  -0.01   0.00    -0.00  -0.00   0.00
    28   1    -0.03  -0.03  -0.00     0.01   0.00  -0.00     0.00   0.00  -0.00
    29   1     0.03   0.02  -0.00     0.04   0.03  -0.01    -0.00  -0.00  -0.00
    30   1     0.01   0.01   0.00     0.04   0.04   0.00    -0.00  -0.00  -0.00
    31   1     0.01   0.00  -0.00     0.04   0.04  -0.00    -0.00  -0.00   0.00
    32   1     0.03   0.03   0.00     0.04   0.03   0.01    -0.00  -0.00   0.00
    33   6    -0.09  -0.10   0.01    -0.08  -0.09   0.01    -0.00  -0.00   0.00
    34   6     0.05   0.03   0.01     0.05   0.02   0.01     0.00  -0.00   0.00
    35   6     0.06   0.03  -0.01     0.05   0.02  -0.01     0.00  -0.00  -0.00
    36   1    -0.17  -0.19  -0.01    -0.27  -0.27  -0.03     0.00   0.00   0.00
    37   1     0.09   0.06   0.02     0.07   0.03   0.02     0.00   0.00  -0.00
    38   1     0.09   0.06  -0.02     0.07   0.03  -0.02     0.00   0.00   0.00
    39   1    -0.17  -0.19   0.01    -0.27  -0.27   0.03     0.00   0.00   0.00
    40   1    -0.22  -0.22  -0.01     0.24   0.24   0.02    -0.03  -0.03   0.00
                     34                     35                     36
                      A                      A                      A
 Frequencies --    806.6610               816.2112               817.5919
 Red. masses --      1.1372                 1.1847                 1.2891
 Frc consts  --      0.4360                 0.4650                 0.5077
 IR Inten    --    218.2962                48.0214                 0.4113
  Atom  AN      X      Y      Z        X      Y      Z        X      Y      Z
     1  26     0.01   0.01   0.00    -0.00   0.01   0.00    -0.00   0.00  -0.01
     2   6    -0.02  -0.02   0.00    -0.00  -0.01  -0.02    -0.01   0.00   0.01
     3   6    -0.04  -0.04   0.00     0.02   0.01  -0.00    -0.01   0.00  -0.00
     4   6    -0.04  -0.04  -0.00     0.02   0.01   0.00     0.01  -0.00  -0.00
     5   6    -0.02  -0.02  -0.00    -0.00  -0.00   0.02     0.01  -0.00   0.01
     6   6    -0.04  -0.03   0.00    -0.02   0.00  -0.00    -0.00   0.00   0.01
     7   1     0.37   0.40   0.01    -0.10  -0.11  -0.01     0.03   0.02  -0.00
     8   1     0.22   0.25   0.00    -0.00  -0.03   0.01    -0.00  -0.01   0.01
     9   1     0.28   0.31  -0.00     0.08   0.11   0.00     0.01   0.01  -0.00
    10   1     0.22   0.25  -0.00    -0.00  -0.03  -0.01     0.00   0.00   0.01
    11   1     0.37   0.40  -0.01    -0.10  -0.10   0.01    -0.05  -0.04   0.00
    12   6    -0.00  -0.00  -0.00    -0.01  -0.02  -0.02    -0.08  -0.05   0.02
    13   6    -0.01  -0.01   0.00    -0.04  -0.06  -0.00    -0.05  -0.01  -0.02
    14   6    -0.01  -0.01  -0.00    -0.05  -0.06   0.01     0.05  -0.00  -0.02
    15   6    -0.00  -0.00  -0.00    -0.02  -0.02   0.02     0.08   0.04   0.03
    16   6     0.00   0.00   0.00     0.01   0.02  -0.00     0.00   0.00   0.02
    17   6     0.00   0.00   0.00    -0.01   0.00   0.00    -0.00   0.00  -0.01
    18   6     0.00   0.00   0.00     0.00   0.00  -0.01     0.00  -0.01  -0.00
    19   1     0.06   0.06  -0.00     0.44   0.47  -0.02    -0.19  -0.27   0.00
    20   1     0.06   0.06   0.00     0.40   0.41   0.02     0.27   0.35   0.01
    21   1     0.01   0.02  -0.00     0.26   0.22   0.01    -0.41  -0.36   0.06
    22  27    -0.00  -0.00  -0.00    -0.00  -0.00   0.00    -0.00  -0.00  -0.00
    23   6    -0.00  -0.00   0.00    -0.00   0.00  -0.00     0.00  -0.00   0.00
    24   6     0.00  -0.00   0.00    -0.00   0.00  -0.00     0.00  -0.00  -0.00
    25   6     0.00  -0.00  -0.00    -0.00   0.00   0.00    -0.00   0.00  -0.00
    26   6    -0.00  -0.00  -0.00     0.00  -0.00   0.00    -0.00   0.00   0.00
    27   6    -0.00   0.00   0.00     0.00  -0.00  -0.00     0.00  -0.00   0.00
    28   1    -0.00   0.00   0.00     0.01  -0.00   0.00     0.00   0.00  -0.01
    29   1     0.00  -0.00   0.00     0.00   0.01  -0.00    -0.00   0.00   0.00
    30   1     0.00   0.00  -0.00     0.00   0.00   0.00     0.00  -0.00  -0.00
    31   1     0.00   0.00   0.00     0.00   0.00  -0.00    -0.00   0.00  -0.00
    32   1     0.00  -0.00  -0.00     0.00   0.01   0.00     0.00  -0.00   0.01
    33   6     0.00   0.00  -0.00     0.00   0.00   0.01    -0.00   0.01  -0.00
    34   6    -0.00   0.00  -0.00     0.01  -0.00   0.00    -0.01   0.00   0.01
    35   6    -0.00   0.00   0.00     0.00  -0.00  -0.00     0.01  -0.00   0.01
    36   1    -0.00  -0.00   0.00    -0.01  -0.02  -0.01    -0.00  -0.00  -0.01
    37   1    -0.00  -0.00   0.00    -0.01  -0.01  -0.01    -0.01   0.01   0.00
    38   1    -0.00  -0.00  -0.00    -0.01  -0.01   0.00     0.01  -0.01   0.01
    39   1    -0.00  -0.00  -0.00    -0.01  -0.02   0.01    -0.00  -0.00  -0.01
    40   1     0.01   0.02   0.00     0.19   0.16  -0.01     0.45   0.40   0.05
                     37                     38                     39
                      A                      A                      A
 Frequencies --    826.8671               834.7782               835.4098
 Red. masses --      3.9346                 1.3244                 5.2660
 Frc consts  --      1.5850                 0.5437                 2.1654
 IR Inten    --      0.6263                 0.0466                 0.0112
  Atom  AN      X      Y      Z        X      Y      Z        X      Y      Z
     1  26     0.00   0.00  -0.00     0.00  -0.00   0.01     0.00   0.00   0.00
     2   6     0.06  -0.13  -0.12    -0.06  -0.04   0.02    -0.04   0.03   0.05
     3   6     0.13  -0.12   0.17    -0.07  -0.02  -0.04    -0.07   0.03  -0.07
     4   6    -0.13   0.12   0.17     0.07   0.02  -0.04     0.06  -0.03  -0.07
     5   6    -0.06   0.13  -0.12     0.06   0.04   0.02     0.04  -0.03   0.04
     6   6     0.00  -0.00  -0.11     0.00  -0.00   0.01     0.00  -0.00   0.04
     7   1    -0.37  -0.05   0.09    -0.28  -0.37  -0.03     0.01  -0.13  -0.03
     8   1    -0.04  -0.23  -0.21    -0.36  -0.37   0.02    -0.10  -0.04   0.07
     9   1     0.00  -0.00   0.22     0.00  -0.00  -0.05     0.01  -0.00  -0.09
    10   1     0.04   0.23  -0.20     0.36   0.37   0.02     0.10   0.05   0.08
    11   1     0.37   0.05   0.09     0.28   0.37  -0.03    -0.01   0.12  -0.04
    12   6     0.04  -0.06  -0.05    -0.01  -0.00  -0.00    -0.00  -0.02  -0.01
    13   6     0.04  -0.10   0.09    -0.01   0.00  -0.01     0.01  -0.02   0.02
    14   6    -0.04   0.10   0.09     0.00   0.00  -0.01    -0.02   0.02   0.02
    15   6    -0.04   0.06  -0.05     0.01   0.00  -0.01    -0.00   0.02  -0.02
    16   6    -0.00   0.00  -0.06     0.00  -0.00   0.00     0.01  -0.01  -0.01
    17   6    -0.00   0.00   0.02     0.00  -0.00  -0.01     0.01  -0.01   0.10
    18   6    -0.02   0.01   0.02     0.01  -0.00  -0.00    -0.10   0.06   0.08
    19   1    -0.14   0.06   0.04     0.02   0.01  -0.00    -0.07  -0.04   0.02
    20   1     0.13  -0.06   0.04    -0.02  -0.01  -0.01     0.09   0.04   0.01
    21   1    -0.15  -0.21  -0.08     0.00   0.01  -0.00    -0.04  -0.05  -0.03
    22  27    -0.00  -0.00  -0.00     0.00  -0.00  -0.00     0.00  -0.00   0.00
    23   6    -0.01   0.01  -0.01     0.01  -0.01   0.01    -0.10   0.10  -0.12
    24   6    -0.02   0.01   0.02     0.01  -0.01  -0.02    -0.14   0.11   0.18
    25   6     0.02  -0.01   0.02    -0.01   0.01  -0.02     0.15  -0.12   0.18
    26   6     0.01  -0.01  -0.01    -0.01   0.01   0.01     0.10  -0.10  -0.12
    27   6     0.00  -0.00  -0.01    -0.00   0.00   0.01    -0.00   0.00  -0.12
    28   1     0.00  -0.00   0.02    -0.00   0.00  -0.02    -0.00   0.00   0.22
    29   1     0.01  -0.01  -0.02    -0.00   0.01   0.02     0.08  -0.10  -0.21
    30   1    -0.02   0.02   0.01     0.02  -0.02  -0.01    -0.17   0.18   0.10
    31   1     0.02  -0.02   0.01    -0.02   0.02  -0.01     0.17  -0.19   0.10
    32   1    -0.01   0.01  -0.02     0.01  -0.01   0.02    -0.08   0.09  -0.21
    33   6     0.02  -0.01   0.02    -0.01   0.00  -0.01     0.10  -0.06   0.07
    34   6     0.02  -0.02  -0.03    -0.01   0.01   0.01     0.11  -0.10  -0.14
    35   6    -0.02   0.02  -0.03     0.01  -0.01   0.01    -0.11   0.11  -0.14
    36   1     0.03   0.01   0.03    -0.01  -0.00  -0.01     0.14   0.05   0.15
    37   1     0.02  -0.03  -0.01    -0.01   0.01   0.01     0.15  -0.17  -0.05
    38   1    -0.02   0.03  -0.01     0.01  -0.02   0.00    -0.14   0.17  -0.06
    39   1    -0.03  -0.00   0.03     0.01   0.01  -0.01    -0.14  -0.03   0.14
    40   1     0.16   0.21  -0.08    -0.00  -0.00  -0.00     0.04   0.07  -0.02
                     40                     41                     42
                      A                      A                      A
 Frequencies --    835.4611               841.8355               847.6517
 Red. masses --      5.4424                 5.0040                 4.7349
 Frc consts  --      2.2382                 2.0894                 2.0045
 IR Inten    --      0.6451                 7.1451                 0.0218
  Atom  AN      X      Y      Z        X      Y      Z        X      Y      Z
     1  26    -0.01   0.00   0.00    -0.00  -0.00   0.00    -0.00   0.00  -0.01
     2   6    -0.01  -0.01  -0.09     0.00   0.02   0.27    -0.04   0.06   0.07
     3   6     0.03  -0.04  -0.02    -0.11   0.12   0.04    -0.06   0.08  -0.09
     4   6     0.04  -0.05   0.01    -0.11   0.12  -0.04     0.06  -0.08  -0.09
     5   6     0.00  -0.01   0.10     0.00   0.02  -0.27     0.04  -0.06   0.07
     6   6    -0.07   0.09   0.00     0.22  -0.25  -0.00     0.00  -0.00   0.06
     7   1     0.02   0.05  -0.10     0.01  -0.11   0.29     0.14  -0.05  -0.04
     8   1     0.04  -0.08   0.07    -0.19   0.17  -0.20     0.05   0.18   0.12
     9   1    -0.12   0.04  -0.01     0.36  -0.11  -0.00     0.00  -0.00  -0.13
    10   1     0.08  -0.04  -0.06    -0.19   0.18   0.20    -0.06  -0.18   0.12
    11   1     0.04   0.09   0.10     0.01  -0.11  -0.29    -0.14   0.05  -0.04
    12   6     0.02   0.02  -0.16    -0.00  -0.01  -0.03     0.09  -0.11  -0.11
    13   6     0.08  -0.05  -0.02     0.01  -0.02  -0.01     0.13  -0.17   0.19
    14   6     0.08  -0.05   0.02     0.01  -0.02   0.01    -0.13   0.17   0.19
    15   6     0.02   0.02   0.16    -0.00  -0.01   0.03    -0.09   0.11  -0.11
    16   6    -0.16   0.11  -0.00    -0.01   0.04   0.00    -0.00   0.00  -0.12
    17   6    -0.15   0.12   0.00    -0.04   0.03  -0.00    -0.00   0.00   0.01
    18   6    -0.00   0.02  -0.18    -0.00   0.00  -0.05    -0.01   0.01   0.01
    19   1    -0.13  -0.08  -0.16     0.07   0.07  -0.02    -0.36   0.06   0.08
    20   1    -0.13  -0.08   0.16     0.07   0.07   0.02     0.36  -0.05   0.08
    21   1     0.00  -0.17   0.13     0.01  -0.03   0.02    -0.04  -0.19  -0.18
    22  27    -0.00   0.00   0.00    -0.00   0.00   0.00     0.00   0.00  -0.00
    23   6     0.01   0.01  -0.18     0.01   0.01  -0.08     0.04  -0.04   0.05
    24   6    -0.09   0.07  -0.03    -0.04   0.03  -0.02     0.06  -0.05  -0.08
    25   6    -0.08   0.06   0.04    -0.04   0.03   0.01    -0.06   0.05  -0.07
    26   6     0.02   0.01   0.17     0.01   0.01   0.09    -0.04   0.04   0.05
    27   6     0.15  -0.14  -0.00     0.08  -0.06   0.00    -0.00   0.00   0.05
    28   1     0.11  -0.19   0.00     0.05  -0.10  -0.00    -0.00   0.01  -0.10
    29   1    -0.15   0.05  -0.14    -0.09   0.01  -0.06    -0.03   0.05   0.09
    30   1     0.04  -0.01   0.17     0.01  -0.03   0.08     0.07  -0.09  -0.04
    31   1     0.04  -0.02  -0.17     0.01  -0.02  -0.09    -0.07   0.09  -0.04
    32   1    -0.15   0.05   0.13    -0.09   0.01   0.07     0.04  -0.05   0.09
    33   6     0.01   0.01   0.18    -0.00   0.00   0.05     0.01  -0.01   0.01
    34   6     0.07  -0.08   0.03     0.01  -0.02   0.01     0.02  -0.01  -0.02
    35   6     0.06  -0.07  -0.04     0.02  -0.02  -0.01    -0.02   0.01  -0.02
    36   1     0.08  -0.09  -0.14     0.04   0.00  -0.04     0.04   0.01   0.02
    37   1     0.01   0.06  -0.17     0.02   0.04  -0.05     0.02  -0.03  -0.01
    38   1    -0.00   0.07   0.16     0.02   0.04   0.05    -0.03   0.02  -0.01
    39   1     0.07  -0.09   0.15     0.04   0.00   0.04    -0.04  -0.01   0.03
    40   1     0.01  -0.17  -0.13     0.01  -0.03  -0.02     0.04   0.19  -0.18
                     43                     44                     45
                      A                      A                      A
 Frequencies --    849.5604               852.5299               859.0653
 Red. masses --      4.4687                 1.2179                 4.2631
 Frc consts  --      1.9003                 0.5215                 1.8536
 IR Inten    --     81.3255                23.2641                 0.7842
  Atom  AN      X      Y      Z        X      Y      Z        X      Y      Z
     1  26     0.00   0.00  -0.00    -0.00  -0.00   0.00     0.00   0.00  -0.00
     2   6    -0.00  -0.00  -0.03    -0.00   0.00   0.01    -0.01   0.01   0.01
     3   6     0.01  -0.01  -0.00    -0.00   0.00   0.00    -0.01   0.02  -0.02
     4   6     0.01  -0.01   0.00    -0.00   0.00  -0.00     0.01  -0.02  -0.02
     5   6    -0.00  -0.00   0.03    -0.00   0.00  -0.01     0.01  -0.01   0.01
     6   6    -0.03   0.02   0.00     0.01  -0.01  -0.00     0.00  -0.00   0.01
     7   1    -0.01   0.00  -0.03     0.00   0.00   0.01     0.01  -0.02  -0.01
     8   1     0.03  -0.01   0.02    -0.01   0.00  -0.01     0.01   0.04   0.02
     9   1    -0.05  -0.00  -0.00     0.01  -0.00   0.00     0.00  -0.00  -0.03
    10   1     0.03  -0.01  -0.02    -0.01   0.00   0.01    -0.01  -0.04   0.02
    11   1    -0.01   0.00   0.03     0.00   0.00  -0.01    -0.01   0.02  -0.01
[truncated: 274,712 more chars]
