# Supplementary material for: High-Spin State of a Ferrocene Electron Donor Revealed by Optical and X-ray Transient Absorption Spectroscopy
Source: J Am Chem Soc. 2024 Jul 25;146(31):21651–63. doi: 10.1021/jacs.4c05646 (PMC11311227; doi:10.1021/jacs.4c05646)
Supplement: Supplementary file 1 — ja4c05646_si_001.zip [file ja4c05646_si_001.zip › DFT_LogFiles/FeCp2CoCp2_C1_plus1_S0_B3PW91_6311plusGd_MeCN_TD_5050_root12_PubSafe.log]

 Entering Gaussian System, Link 0=g16
 Input=FeCp2CoCp2_C1_plus1_S0_B3PW91_6311plusGd_MeCN_TD_5050_root12.gjf
 Output=FeCp2CoCp2_C1_plus1_S0_B3PW91_6311plusGd_MeCN_TD_5050_root12.log
 Initial command:
 Entering Link 1 = /share/apps/gaussian/g16/l1.exe PID=     18657.
  
 Copyright (c) 1988-2019, Gaussian, Inc.  All Rights Reserved.
  
 This is part of the Gaussian(R) 16 program.  It is based on
 the Gaussian(R) 09 system (copyright 2009, Gaussian, Inc.),
 the Gaussian(R) 03 system (copyright 2003, Gaussian, Inc.),
 the Gaussian(R) 98 system (copyright 1998, Gaussian, Inc.),
 the Gaussian(R) 94 system (copyright 1995, Gaussian, Inc.),
 the Gaussian 92(TM) system (copyright 1992, Gaussian, Inc.),
 the Gaussian 90(TM) system (copyright 1990, Gaussian, Inc.),
 the Gaussian 88(TM) system (copyright 1988, Gaussian, Inc.),
 the Gaussian 86(TM) system (copyright 1986, Carnegie Mellon
 University), and the Gaussian 82(TM) system (copyright 1983,
 Carnegie Mellon University). Gaussian is a federally registered
 trademark of Gaussian, Inc.
  
 This software contains proprietary and confidential information,
 including trade secrets, belonging to Gaussian, Inc.
  
 This software is provided under written license and may be
 used, copied, transmitted, or stored only in accord with that
 written license.
  
 The following legend is applicable only to US Government
 contracts under FAR:
  
                    RESTRICTED RIGHTS LEGEND
  
 Use, reproduction and disclosure by the US Government is
 subject to restrictions as set forth in subparagraphs (a)
 and (c) of the Commercial Computer Software - Restricted
 Rights clause in FAR 52.227-19.
  
 Gaussian, Inc.
 340 Quinnipiac St., Bldg. 40, Wallingford CT 06492
  
  
 ---------------------------------------------------------------
 Warning -- This program may not be used in any manner that
 competes with the business of Gaussian, Inc. or will provide
 assistance to any competitor of Gaussian, Inc.  The licensee
 of this program is prohibited from giving any competitor of
 Gaussian, Inc. access to this program.  By using this program,
 the user acknowledges that Gaussian, Inc. is engaged in the
 business of creating and licensing software in the field of
 computational chemistry and represents and warrants to the
 licensee that it is not a competitor of Gaussian, Inc. and that
 it will not use this program in any manner prohibited above.
 ---------------------------------------------------------------
  

 Cite this work as:
 Gaussian 16, Revision C.01,
 M. J. Frisch, G. W. Trucks, H. B. Schlegel, G. E. Scuseria, 
 M. A. Robb, J. R. Cheeseman, G. Scalmani, V. Barone, 
 G. A. Petersson, H. Nakatsuji, X. Li, M. Caricato, A. V. Marenich, 
 J. Bloino, B. G. Janesko, R. Gomperts, B. Mennucci, H. P. Hratchian, 
 J. V. Ortiz, A. F. Izmaylov, J. L. Sonnenberg, D. Williams-Young, 
 F. Ding, F. Lipparini, F. Egidi, J. Goings, B. Peng, A. Petrone, 
 T. Henderson, D. Ranasinghe, V. G. Zakrzewski, J. Gao, N. Rega, 
 G. Zheng, W. Liang, M. Hada, M. Ehara, K. Toyota, R. Fukuda, 
 J. Hasegawa, M. Ishida, T. Nakajima, Y. Honda, O. Kitao, H. Nakai, 
 T. Vreven, K. Throssell, J. A. Montgomery, Jr., J. E. Peralta, 
 F. Ogliaro, M. J. Bearpark, J. J. Heyd, E. N. Brothers, K. N. Kudin, 
 V. N. Staroverov, T. A. Keith, R. Kobayashi, J. Normand, 
 K. Raghavachari, A. P. Rendell, J. C. Burant, S. S. Iyengar, 
 J. Tomasi, M. Cossi, J. M. Millam, M. Klene, C. Adamo, R. Cammi, 
 J. W. Ochterski, R. L. Martin, K. Morokuma, O. Farkas, 
 J. B. Foresman, and D. J. Fox, Gaussian, Inc., Wallingford CT, 2019.
 
 ******************************************
 Gaussian 16:  ES64L-G16RevC.01  3-Jul-2019
                20-Jul-2021 
 ******************************************
 %nprocshared=8
 Will use up to    8 processors via shared memory.
 %mem=10GB
 %chk=FeCp2CoCp2_C1_plus1_S0_B3PW91_6311plusGd_MeCN_TD_5050_root12.chk
 ----------------------------------------------------------------------
 # opt TD=(Read,Root=12) b3pw91/6-311+G(d) Density=Current Guess=Read G
 eom=AllCheck SCRF(solvent=acetonitrile) nosymm
 ----------------------------------------------------------------------
 1/18=20,19=15,26=3,29=7,38=1/1,3;
 2/9=110,12=2,15=1,40=1/2;
 3/5=4,6=6,7=11,11=9,14=-4,25=1,30=1,70=2201,71=1,72=2,74=-6,116=-2/1,2,3,8;
 4/5=1/1;
 5/5=2,38=6,53=2/2;
 8/6=1,10=2,107=12/1;
 9/8=12,15=2,42=1,49=3,70=2/14;
 10/5=4,28=12,31=1/2;
 6/7=2,8=2,9=2,10=2,22=-1/1;
 7/12=6,13=5,14=12,30=1/1,2,3,16;
 1/18=20,19=15,26=3/3(2);
 2/9=110,15=1/2;
 99//99;
 2/9=110,15=1/2;
 3/5=4,6=6,7=11,11=9,14=-2,25=1,30=1,70=2205,71=1,72=2,74=-6/1,2,3,8;
 4/5=5,16=3,69=1/1;
 5/5=2,38=5,53=2/2;
 8/6=1,10=2,107=12/1;
 9/8=12,15=2,42=1,49=4,70=2/14;
 10/5=4,28=12,31=1/2;
 7/12=6,13=5,14=12,30=1/1,2,3,16;
 1/18=20,19=15,26=3/3(-8);
 2/9=110,15=1/2;
 6/7=2,8=2,9=2,10=2,22=-1/1;
 99/9=10/99;
 Structure from the checkpoint file:  "FeCp2CoCp2_C1_plus1_S0_B3PW91_6311plusGd_MeCN_TD_5050_root12.chk"
 -----------------
 FeCp2CoCp2 cation
 -----------------
 Charge =  1 Multiplicity = 1
 Redundant internal coordinates found in file.  (old form).
 Fe,0,0.2322454381,-2.5585860571,0.0019413979
 C,0,-1.1856781275,-3.4654016927,1.1766810274
 C,0,-0.2211466624,-4.4184138825,0.7362005958
 C,0,-0.2333822653,-4.4319043268,-0.6889792461
 C,0,-1.2053939301,-3.4871469266,-1.1305441724
 C,0,-1.7939485508,-2.8916069253,0.0227757528
 H,0,0.4076091248,-5.0286913331,-1.3238902592
 H,0,-1.4344324249,-3.2428624925,-2.1590272473
 H,0,-2.5448251403,-2.112730081,0.0213613929
 H,0,-1.3967725111,-3.2036267869,2.2047498732
 H,0,0.4307733095,-5.0029440495,1.3713012245
 C,0,1.1665638927,-1.1382296532,1.1356819912
 C,0,2.1137261812,-2.0989326158,0.6915189211
 C,0,2.1005704912,-2.1124557389,-0.7333240721
 C,0,1.1441215798,-1.1613001978,-1.1781081528
 C,0,0.5618548728,-0.5408132786,-0.0216596935
 C,0,-0.4778840461,0.4754667554,-0.023653803
 C,0,-1.0636865318,1.098108567,-1.1744304146
 H,0,2.6877235144,-2.7619183572,-1.3684194119
 H,0,2.7129580953,-2.7356715492,1.3276377158
 H,0,0.8890176011,-0.9568256305,-2.2087870744
 Co,0,-0.24010422,2.5456448086,-0.001612692
 C,0,1.1476004536,3.4727210054,1.1710284109
 C,0,0.1592166,4.4068998299,0.7438595557
 C,0,0.1639626769,4.4312810731,-0.679444091
 C,0,1.1550891464,3.5118871298,-1.1317053258
 C,0,1.7660793577,2.9230845657,0.0119712515
 H,0,2.5221669591,2.1507930416,0.0017208731
 H,0,1.3561794011,3.1941050368,2.194267186
 H,0,-0.5129960868,4.9580742093,1.3863342847
 H,0,-0.5033846167,5.0038725902,-1.3076463973
 H,0,1.3694669011,3.2683438823,-2.1626810847
 C,0,-1.0930347095,1.0758994921,1.1234880309
 C,0,-2.0725683304,2.0084380723,0.6827824576
 C,0,-2.0546708309,2.0221670182,-0.7409268426
 H,0,-0.7815731286,0.9191570935,-2.2021878056
 H,0,-2.6815440787,2.6350855019,1.3188874097
 H,0,-2.6479415535,2.6604534813,-1.3802037515
 H,0,-0.8389174706,0.8761958115,2.1546125687
 H,0,0.932626619,-0.9122253905,2.1669296166
 Recover connectivity data from disk.

 GradGradGradGradGradGradGradGradGradGradGradGradGradGradGradGradGradGrad
 Berny optimization.
 Initialization pass.
                           ----------------------------
                           !    Initial Parameters    !
                           ! (Angstroms and Degrees)  !
 --------------------------                            --------------------------
 ! Name  Definition              Value          Derivative Info.                !
 --------------------------------------------------------------------------------
 ! R1    R(1,2)                  2.0525         estimate D2E/DX2                !
 ! R2    R(1,3)                  2.0503         estimate D2E/DX2                !
 ! R3    R(1,4)                  2.0502         estimate D2E/DX2                !
 ! R4    R(1,5)                  2.0522         estimate D2E/DX2                !
 ! R5    R(1,6)                  2.0535         estimate D2E/DX2                !
 ! R6    R(1,12)                 2.0435         estimate D2E/DX2                !
 ! R7    R(1,15)                 2.0436         estimate D2E/DX2                !
 ! R8    R(1,16)                 2.0447         estimate D2E/DX2                !
 ! R9    R(2,3)                  1.4257         estimate D2E/DX2                !
 ! R10   R(2,6)                  1.425          estimate D2E/DX2                !
 ! R11   R(2,10)                 1.0817         estimate D2E/DX2                !
 ! R12   R(3,4)                  1.4253         estimate D2E/DX2                !
 ! R13   R(3,11)                 1.0817         estimate D2E/DX2                !
 ! R14   R(4,5)                  1.4256         estimate D2E/DX2                !
 ! R15   R(4,7)                  1.0817         estimate D2E/DX2                !
 ! R16   R(5,6)                  1.4252         estimate D2E/DX2                !
 ! R17   R(5,8)                  1.0816         estimate D2E/DX2                !
 ! R18   R(6,9)                  1.0819         estimate D2E/DX2                !
 ! R19   R(12,13)                1.4203         estimate D2E/DX2                !
 ! R20   R(12,16)                1.436          estimate D2E/DX2                !
 ! R21   R(12,40)                1.0813         estimate D2E/DX2                !
 ! R22   R(13,14)                1.425          estimate D2E/DX2                !
 ! R23   R(13,20)                1.0813         estimate D2E/DX2                !
 ! R24   R(14,15)                1.4203         estimate D2E/DX2                !
 ! R25   R(14,19)                1.0816         estimate D2E/DX2                !
 ! R26   R(15,16)                1.4358         estimate D2E/DX2                !
 ! R27   R(15,21)                1.0813         estimate D2E/DX2                !
 ! R28   R(16,17)                1.4539         estimate D2E/DX2                !
 ! R29   R(17,18)                1.4336         estimate D2E/DX2                !
 ! R30   R(17,33)                1.4335         estimate D2E/DX2                !
 ! R31   R(18,22)                2.0369         estimate D2E/DX2                !
 ! R32   R(18,35)                1.4226         estimate D2E/DX2                !
 ! R33   R(18,36)                1.0807         estimate D2E/DX2                !
 ! R34   R(22,23)                2.0397         estimate D2E/DX2                !
 ! R35   R(22,24)                2.0444         estimate D2E/DX2                !
 ! R36   R(22,25)                2.0441         estimate D2E/DX2                !
 ! R37   R(22,26)                2.0389         estimate D2E/DX2                !
 ! R38   R(22,27)                2.0414         estimate D2E/DX2                !
 ! R39   R(22,33)                2.038          estimate D2E/DX2                !
 ! R40   R(22,34)                2.0285         estimate D2E/DX2                !
 ! R41   R(22,35)                2.0281         estimate D2E/DX2                !
 ! R42   R(23,24)                1.4255         estimate D2E/DX2                !
 ! R43   R(23,27)                1.4241         estimate D2E/DX2                !
 ! R44   R(23,29)                1.0808         estimate D2E/DX2                !
 ! R45   R(24,25)                1.4235         estimate D2E/DX2                !
 ! R46   R(24,30)                1.0809         estimate D2E/DX2                !
 ! R47   R(25,26)                1.4255         estimate D2E/DX2                !
 ! R48   R(25,31)                1.0807         estimate D2E/DX2                !
 ! R49   R(26,27)                1.4241         estimate D2E/DX2                !
 ! R50   R(26,32)                1.0808         estimate D2E/DX2                !
 ! R51   R(27,28)                1.0808         estimate D2E/DX2                !
 ! R52   R(33,34)                1.4224         estimate D2E/DX2                !
 ! R53   R(33,39)                1.0806         estimate D2E/DX2                !
 ! R54   R(34,35)                1.4239         estimate D2E/DX2                !
 ! R55   R(34,37)                1.0808         estimate D2E/DX2                !
 ! R56   R(35,38)                1.0808         estimate D2E/DX2                !
 ! A1    A(2,1,4)               68.4264         estimate D2E/DX2                !
 ! A2    A(2,1,5)               68.4072         estimate D2E/DX2                !
 ! A3    A(2,1,12)             107.7825         estimate D2E/DX2                !
 ! A4    A(2,1,15)             160.1873         estimate D2E/DX2                !
 ! A5    A(2,1,16)             123.6397         estimate D2E/DX2                !
 ! A6    A(3,1,5)               68.4247         estimate D2E/DX2                !
 ! A7    A(3,1,6)               68.3498         estimate D2E/DX2                !
 ! A8    A(3,1,12)             122.2031         estimate D2E/DX2                !
 ! A9    A(3,1,15)             157.7705         estimate D2E/DX2                !
 ! A10   A(3,1,16)             159.2224         estimate D2E/DX2                !
 ! A11   A(4,1,6)               68.3553         estimate D2E/DX2                !
 ! A12   A(4,1,12)             157.8046         estimate D2E/DX2                !
 ! A13   A(4,1,15)             122.1049         estimate D2E/DX2                !
 ! A14   A(4,1,16)             159.1337         estimate D2E/DX2                !
 ! A15   A(5,1,12)             160.2146         estimate D2E/DX2                !
 ! A16   A(5,1,15)             107.6559         estimate D2E/DX2                !
 ! A17   A(5,1,16)             123.5786         estimate D2E/DX2                !
 ! A18   A(6,1,12)             123.9342         estimate D2E/DX2                !
 ! A19   A(6,1,15)             123.8495         estimate D2E/DX2                !
 ! A20   A(6,1,16)             108.6159         estimate D2E/DX2                !
 ! A21   A(12,1,15)             68.9679         estimate D2E/DX2                !
 ! A22   A(1,2,10)             124.881          estimate D2E/DX2                !
 ! A23   A(3,2,6)              107.9241         estimate D2E/DX2                !
 ! A24   A(3,2,10)             125.9766         estimate D2E/DX2                !
 ! A25   A(6,2,10)             126.0764         estimate D2E/DX2                !
 ! A26   A(1,3,11)             124.5543         estimate D2E/DX2                !
 ! A27   A(2,3,4)              108.0264         estimate D2E/DX2                !
 ! A28   A(2,3,11)             125.9848         estimate D2E/DX2                !
 ! A29   A(4,3,11)             125.9554         estimate D2E/DX2                !
 ! A30   A(1,4,7)              124.5628         estimate D2E/DX2                !
 ! A31   A(3,4,5)              108.0167         estimate D2E/DX2                !
 ! A32   A(3,4,7)              125.9464         estimate D2E/DX2                !
 ! A33   A(5,4,7)              126.0037         estimate D2E/DX2                !
 ! A34   A(1,5,8)              124.8114         estimate D2E/DX2                !
 ! A35   A(4,5,6)              107.9289         estimate D2E/DX2                !
 ! A36   A(4,5,8)              126.0557         estimate D2E/DX2                !
 ! A37   A(6,5,8)              125.9906         estimate D2E/DX2                !
 ! A38   A(1,6,9)              124.6148         estimate D2E/DX2                !
 ! A39   A(2,6,5)              108.1038         estimate D2E/DX2                !
 ! A40   A(2,6,9)              125.9579         estimate D2E/DX2                !
 ! A41   A(5,6,9)              125.9011         estimate D2E/DX2                !
 ! A42   A(1,12,13)             70.1999         estimate D2E/DX2                !
 ! A43   A(1,12,40)            125.1329         estimate D2E/DX2                !
 ! A44   A(13,12,16)           108.0706         estimate D2E/DX2                !
 ! A45   A(13,12,40)           125.7234         estimate D2E/DX2                !
 ! A46   A(16,12,40)           126.1979         estimate D2E/DX2                !
 ! A47   A(12,13,14)           108.2372         estimate D2E/DX2                !
 ! A48   A(12,13,20)           125.7256         estimate D2E/DX2                !
 ! A49   A(14,13,20)           125.9996         estimate D2E/DX2                !
 ! A50   A(13,14,15)           108.2396         estimate D2E/DX2                !
 ! A51   A(13,14,19)           126.0015         estimate D2E/DX2                !
 ! A52   A(15,14,19)           125.7173         estimate D2E/DX2                !
 ! A53   A(1,15,14)             70.2312         estimate D2E/DX2                !
 ! A54   A(1,15,21)            125.0593         estimate D2E/DX2                !
 ! A55   A(14,15,16)           108.0755         estimate D2E/DX2                !
 ! A56   A(14,15,21)           125.733          estimate D2E/DX2                !
 ! A57   A(16,15,21)           126.1824         estimate D2E/DX2                !
 ! A58   A(1,16,17)            125.0672         estimate D2E/DX2                !
 ! A59   A(12,16,15)           107.3732         estimate D2E/DX2                !
 ! A60   A(12,16,17)           126.3746         estimate D2E/DX2                !
 ! A61   A(15,16,17)           126.2275         estimate D2E/DX2                !
 ! A62   A(16,17,18)           126.6494         estimate D2E/DX2                !
 ! A63   A(16,17,33)           126.7674         estimate D2E/DX2                !
 ! A64   A(18,17,33)           106.5652         estimate D2E/DX2                !
 ! A65   A(17,18,22)            71.4121         estimate D2E/DX2                !
 ! A66   A(17,18,35)           108.7932         estimate D2E/DX2                !
 ! A67   A(17,18,36)           125.7903         estimate D2E/DX2                !
 ! A68   A(22,18,36)           124.0348         estimate D2E/DX2                !
 ! A69   A(35,18,36)           125.3941         estimate D2E/DX2                !
 ! A70   A(18,22,23)           158.2956         estimate D2E/DX2                !
 ! A71   A(18,22,24)           159.3766         estimate D2E/DX2                !
 ! A72   A(18,22,25)           122.9936         estimate D2E/DX2                !
 ! A73   A(18,22,26)           107.1162         estimate D2E/DX2                !
 ! A74   A(18,22,27)           122.1788         estimate D2E/DX2                !
 ! A75   A(18,22,33)            68.6636         estimate D2E/DX2                !
 ! A76   A(18,22,34)            68.95           estimate D2E/DX2                !
 ! A77   A(23,22,25)            68.7074         estimate D2E/DX2                !
 ! A78   A(23,22,26)            68.7589         estimate D2E/DX2                !
 ! A79   A(23,22,33)           107.1656         estimate D2E/DX2                !
 ! A80   A(23,22,34)           122.7516         estimate D2E/DX2                !
 ! A81   A(23,22,35)           159.3266         estimate D2E/DX2                !
 ! A82   A(24,22,26)            68.7157         estimate D2E/DX2                !
 ! A83   A(24,22,27)            68.7332         estimate D2E/DX2                !
 ! A84   A(24,22,33)           122.4804         estimate D2E/DX2                !
 ! A85   A(24,22,34)           107.1292         estimate D2E/DX2                !
 ! A86   A(24,22,35)           122.866          estimate D2E/DX2                !
 ! A87   A(25,22,27)            68.7393         estimate D2E/DX2                !
 ! A88   A(25,22,33)           158.5995         estimate D2E/DX2                !
 ! A89   A(25,22,34)           122.3265         estimate D2E/DX2                !
 ! A90   A(25,22,35)           107.1024         estimate D2E/DX2                !
 ! A91   A(26,22,33)           159.085          estimate D2E/DX2                !
 ! A92   A(26,22,34)           158.5336         estimate D2E/DX2                !
 ! A93   A(26,22,35)           122.1742         estimate D2E/DX2                !
 ! A94   A(27,22,33)           122.7483         estimate D2E/DX2                !
 ! A95   A(27,22,34)           159.143          estimate D2E/DX2                !
 ! A96   A(27,22,35)           158.3425         estimate D2E/DX2                !
 ! A97   A(33,22,35)            68.9403         estimate D2E/DX2                !
 ! A98   A(22,23,29)           123.9466         estimate D2E/DX2                !
 ! A99   A(24,23,27)           108.0689         estimate D2E/DX2                !
 ! A100  A(24,23,29)           125.9048         estimate D2E/DX2                !
 ! A101  A(27,23,29)           125.961          estimate D2E/DX2                !
 ! A102  A(22,24,30)           124.0207         estimate D2E/DX2                !
 ! A103  A(23,24,25)           107.9706         estimate D2E/DX2                !
 ! A104  A(23,24,30)           125.9606         estimate D2E/DX2                !
 ! A105  A(25,24,30)           125.9879         estimate D2E/DX2                !
 ! A106  A(22,25,31)           124.0189         estimate D2E/DX2                !
 ! A107  A(24,25,26)           107.9677         estimate D2E/DX2                !
 ! A108  A(24,25,31)           126.0318         estimate D2E/DX2                !
 ! A109  A(26,25,31)           125.9194         estimate D2E/DX2                !
 ! A110  A(22,26,32)           123.8921         estimate D2E/DX2                !
 ! A111  A(25,26,27)           108.0695         estimate D2E/DX2                !
 ! A112  A(25,26,32)           125.8633         estimate D2E/DX2                !
 ! A113  A(27,26,32)           126.0007         estimate D2E/DX2                !
 ! A114  A(22,27,28)           123.7307         estimate D2E/DX2                !
 ! A115  A(23,27,26)           107.9223         estimate D2E/DX2                !
 ! A116  A(23,27,28)           125.966          estimate D2E/DX2                !
 ! A117  A(26,27,28)           126.0115         estimate D2E/DX2                !
 ! A118  A(17,33,22)            71.3788         estimate D2E/DX2                !
 ! A119  A(17,33,34)           108.7948         estimate D2E/DX2                !
 ! A120  A(17,33,39)           125.8235         estimate D2E/DX2                !
 ! A121  A(22,33,39)           124.1697         estimate D2E/DX2                !
 ! A122  A(34,33,39)           125.3621         estimate D2E/DX2                !
 ! A123  A(22,34,37)           123.6421         estimate D2E/DX2                !
 ! A124  A(33,34,35)           107.9056         estimate D2E/DX2                !
 ! A125  A(33,34,37)           125.8568         estimate D2E/DX2                !
 ! A126  A(35,34,37)           126.154          estimate D2E/DX2                !
 ! A127  A(18,35,34)           107.8891         estimate D2E/DX2                !
 ! A128  A(18,35,38)           125.8561         estimate D2E/DX2                !
 ! A129  A(22,35,38)           123.6639         estimate D2E/DX2                !
 ! A130  A(34,35,38)           126.1729         estimate D2E/DX2                !
 ! D1    D(4,1,2,10)           158.0102         estimate D2E/DX2                !
 ! D2    D(5,1,2,10)          -158.1014         estimate D2E/DX2                !
 ! D3    D(12,1,2,10)            1.2601         estimate D2E/DX2                !
 ! D4    D(15,1,2,10)          -75.9294         estimate D2E/DX2                !
 ! D5    D(16,1,2,10)          -41.286          estimate D2E/DX2                !
 ! D6    D(5,1,3,11)           158.0315         estimate D2E/DX2                !
 ! D7    D(6,1,3,11)          -158.1202         estimate D2E/DX2                !
 ! D8    D(12,1,3,11)          -40.7455         estimate D2E/DX2                !
 ! D9    D(15,1,3,11)           74.084          estimate D2E/DX2                !
 ! D10   D(16,1,3,11)          -72.5948         estimate D2E/DX2                !
 ! D11   D(2,1,4,7)           -158.0174         estimate D2E/DX2                !
 ! D12   D(6,1,4,7)            158.1444         estimate D2E/DX2                !
 ! D13   D(12,1,4,7)           -73.7426         estimate D2E/DX2                !
 ! D14   D(15,1,4,7)            40.8555         estimate D2E/DX2                !
 ! D15   D(16,1,4,7)            72.5508         estimate D2E/DX2                !
 ! D16   D(2,1,5,8)            157.9953         estimate D2E/DX2                !
 ! D17   D(3,1,5,8)           -158.1175         estimate D2E/DX2                !
 ! D18   D(12,1,5,8)            75.4578         estimate D2E/DX2                !
 ! D19   D(15,1,5,8)            -1.3713         estimate D2E/DX2                !
 ! D20   D(16,1,5,8)            41.0997         estimate D2E/DX2                !
 ! D21   D(3,1,6,9)            158.078          estimate D2E/DX2                !
 ! D22   D(4,1,6,9)           -158.0014         estimate D2E/DX2                !
 ! D23   D(12,1,6,9)            42.9908         estimate D2E/DX2                !
 ! D24   D(15,1,6,9)           -43.0195         estimate D2E/DX2                !
 ! D25   D(16,1,6,9)            -0.0098         estimate D2E/DX2                !
 ! D26   D(2,1,12,13)          119.7283         estimate D2E/DX2                !
 ! D27   D(2,1,12,40)           -0.6336         estimate D2E/DX2                !
 ! D28   D(3,1,12,13)           77.4068         estimate D2E/DX2                !
 ! D29   D(3,1,12,40)          -42.9552         estimate D2E/DX2                !
 ! D30   D(4,1,12,13)           43.3835         estimate D2E/DX2                !
 ! D31   D(4,1,12,40)          -76.9785         estimate D2E/DX2                !
 ! D32   D(5,1,12,13)         -164.7584         estimate D2E/DX2                !
 ! D33   D(5,1,12,40)           74.8796         estimate D2E/DX2                !
 ! D34   D(6,1,12,13)          161.5662         estimate D2E/DX2                !
 ! D35   D(6,1,12,40)           41.2043         estimate D2E/DX2                !
 ! D36   D(15,1,12,13)         -81.01           estimate D2E/DX2                !
 ! D37   D(15,1,12,40)         158.628          estimate D2E/DX2                !
 ! D38   D(2,1,15,14)          165.1414         estimate D2E/DX2                !
 ! D39   D(2,1,15,21)          -74.4656         estimate D2E/DX2                !
 ! D40   D(3,1,15,14)          -43.6476         estimate D2E/DX2                !
 ! D41   D(3,1,15,21)           76.7453         estimate D2E/DX2                !
 ! D42   D(4,1,15,14)          -77.4171         estimate D2E/DX2                !
 ! D43   D(4,1,15,21)           42.9758         estimate D2E/DX2                !
 ! D44   D(5,1,15,14)         -119.6876         estimate D2E/DX2                !
 ! D45   D(5,1,15,21)            0.7053         estimate D2E/DX2                !
 ! D46   D(6,1,15,14)         -161.4763         estimate D2E/DX2                !
 ! D47   D(6,1,15,21)          -41.0834         estimate D2E/DX2                !
 ! D48   D(12,1,15,14)          80.9905         estimate D2E/DX2                !
 ! D49   D(12,1,15,21)        -158.6165         estimate D2E/DX2                !
 ! D50   D(2,1,16,17)          -42.4621         estimate D2E/DX2                !
 ! D51   D(3,1,16,17)          -77.9208         estimate D2E/DX2                !
 ! D52   D(4,1,16,17)           77.9111         estimate D2E/DX2                !
 ! D53   D(5,1,16,17)           42.4412         estimate D2E/DX2                !
 ! D54   D(6,1,16,17)           -0.0224         estimate D2E/DX2                !
 ! D55   D(6,2,3,4)              0.0487         estimate D2E/DX2                !
 ! D56   D(6,2,3,11)           178.0414         estimate D2E/DX2                !
 ! D57   D(10,2,3,4)          -178.2914         estimate D2E/DX2                !
 ! D58   D(10,2,3,11)           -0.2987         estimate D2E/DX2                !
 ! D59   D(3,2,6,5)             -0.0845         estimate D2E/DX2                !
 ! D60   D(3,2,6,9)           -177.9659         estimate D2E/DX2                !
 ! D61   D(10,2,6,5)           178.2535         estimate D2E/DX2                !
 ! D62   D(10,2,6,9)             0.3721         estimate D2E/DX2                !
 ! D63   D(2,3,4,5)              0.0056         estimate D2E/DX2                !
 ! D64   D(2,3,4,7)            178.0059         estimate D2E/DX2                !
 ! D65   D(11,3,4,5)          -177.9879         estimate D2E/DX2                !
 ! D66   D(11,3,4,7)             0.0125         estimate D2E/DX2                !
 ! D67   D(3,4,5,6)             -0.0578         estimate D2E/DX2                !
 ! D68   D(3,4,5,8)            178.2124         estimate D2E/DX2                !
 ! D69   D(7,4,5,6)           -178.0566         estimate D2E/DX2                !
 ! D70   D(7,4,5,8)              0.2135         estimate D2E/DX2                !
 ! D71   D(4,5,6,2)              0.088          estimate D2E/DX2                !
 ! D72   D(4,5,6,9)            177.9708         estimate D2E/DX2                !
 ! D73   D(8,5,6,2)           -178.1836         estimate D2E/DX2                !
 ! D74   D(8,5,6,9)             -0.3007         estimate D2E/DX2                !
 ! D75   D(1,12,13,14)          59.0504         estimate D2E/DX2                !
 ! D76   D(1,12,13,20)        -118.8247         estimate D2E/DX2                !
 ! D77   D(16,12,13,14)         -0.3289         estimate D2E/DX2                !
 ! D78   D(16,12,13,20)       -178.2041         estimate D2E/DX2                !
 ! D79   D(40,12,13,14)        178.6847         estimate D2E/DX2                !
 ! D80   D(40,12,13,20)          0.8096         estimate D2E/DX2                !
 ! D81   D(13,12,16,15)          0.5923         estimate D2E/DX2                !
 ! D82   D(13,12,16,17)        178.8662         estimate D2E/DX2                !
 ! D83   D(40,12,16,15)       -178.4154         estimate D2E/DX2                !
 ! D84   D(40,12,16,17)         -0.1414         estimate D2E/DX2                !
 ! D85   D(12,13,14,15)         -0.0657         estimate D2E/DX2                !
 ! D86   D(12,13,14,19)       -177.8221         estimate D2E/DX2                !
 ! D87   D(20,13,14,15)        177.802          estimate D2E/DX2                !
 ! D88   D(20,13,14,19)          0.0457         estimate D2E/DX2                !
 ! D89   D(13,14,15,1)         -58.957          estimate D2E/DX2                !
 ! D90   D(13,14,15,16)          0.4349         estimate D2E/DX2                !
 ! D91   D(13,14,15,21)       -178.52           estimate D2E/DX2                !
 ! D92   D(19,14,15,1)         118.8074         estimate D2E/DX2                !
 ! D93   D(19,14,15,16)        178.1993         estimate D2E/DX2                !
 ! D94   D(19,14,15,21)         -0.7557         estimate D2E/DX2                !
 ! D95   D(14,15,16,12)         -0.6328         estimate D2E/DX2                !
 ! D96   D(14,15,16,17)       -178.9099         estimate D2E/DX2                !
 ! D97   D(21,15,16,12)        178.3162         estimate D2E/DX2                !
 ! D98   D(21,15,16,17)          0.0391         estimate D2E/DX2                !
 ! D99   D(1,16,17,18)         -92.5364         estimate D2E/DX2                !
 ! D100  D(1,16,17,33)          89.2172         estimate D2E/DX2                !
 ! D101  D(12,16,17,18)        178.4416         estimate D2E/DX2                !
 ! D102  D(12,16,17,33)          0.1951         estimate D2E/DX2                !
 ! D103  D(15,16,17,18)         -3.6007         estimate D2E/DX2                !
 ! D104  D(15,16,17,33)        178.1529         estimate D2E/DX2                !
 ! D105  D(16,17,18,22)       -121.4769         estimate D2E/DX2                !
 ! D106  D(16,17,18,35)        179.2212         estimate D2E/DX2                !
 ! D107  D(16,17,18,36)         -2.4313         estimate D2E/DX2                !
 ! D108  D(33,17,18,22)         57.0576         estimate D2E/DX2                !
 ! D109  D(33,17,18,35)         -2.2443         estimate D2E/DX2                !
 ! D110  D(33,17,18,36)        176.1032         estimate D2E/DX2                !
 ! D111  D(16,17,33,22)        121.5035         estimate D2E/DX2                !
 ! D112  D(16,17,33,34)       -179.2327         estimate D2E/DX2                !
 ! D113  D(16,17,33,39)          2.3123         estimate D2E/DX2                !
 ! D114  D(18,17,33,22)        -57.0287         estimate D2E/DX2                !
 ! D115  D(18,17,33,34)          2.235          estimate D2E/DX2                !
 ! D116  D(18,17,33,39)       -176.2199         estimate D2E/DX2                !
 ! D117  D(17,18,22,23)         45.4408         estimate D2E/DX2                !
 ! D118  D(17,18,22,24)       -164.1931         estimate D2E/DX2                !
 ! D119  D(17,18,22,25)        162.8543         estimate D2E/DX2                !
 ! D120  D(17,18,22,26)        120.8814         estimate D2E/DX2                !
 ! D121  D(17,18,22,27)         78.7248         estimate D2E/DX2                !
 ! D122  D(17,18,22,33)        -37.4028         estimate D2E/DX2                !
 ! D123  D(17,18,22,34)        -81.47           estimate D2E/DX2                !
 ! D124  D(36,18,22,23)        -75.718          estimate D2E/DX2                !
 ! D125  D(36,18,22,24)         74.6481         estimate D2E/DX2                !
 ! D126  D(36,18,22,25)         41.6955         estimate D2E/DX2                !
 ! D127  D(36,18,22,26)         -0.2775         estimate D2E/DX2                !
 ! D128  D(36,18,22,27)        -42.4341         estimate D2E/DX2                !
 ! D129  D(36,18,22,33)       -158.5617         estimate D2E/DX2                !
 ! D130  D(36,18,22,34)        157.3712         estimate D2E/DX2                !
 ! D131  D(17,18,35,34)          1.419          estimate D2E/DX2                !
 ! D132  D(17,18,35,38)        178.286          estimate D2E/DX2                !
 ! D133  D(36,18,35,34)       -176.9367         estimate D2E/DX2                !
 ! D134  D(36,18,35,38)         -0.0696         estimate D2E/DX2                !
 ! D135  D(18,22,23,29)        -75.0986         estimate D2E/DX2                !
 ! D136  D(25,22,23,29)        157.9452         estimate D2E/DX2                !
 ! D137  D(26,22,23,29)       -158.0499         estimate D2E/DX2                !
 ! D138  D(33,22,23,29)          0.2068         estimate D2E/DX2                !
 ! D139  D(34,22,23,29)         42.3693         estimate D2E/DX2                !
 ! D140  D(35,22,23,29)         75.9253         estimate D2E/DX2                !
 ! D141  D(18,22,24,30)         76.0253         estimate D2E/DX2                !
 ! D142  D(26,22,24,30)        158.0698         estimate D2E/DX2                !
 ! D143  D(27,22,24,30)       -157.9394         estimate D2E/DX2                !
 ! D144  D(33,22,24,30)        -41.8134         estimate D2E/DX2                !
 ! D145  D(34,22,24,30)          0.3937         estimate D2E/DX2                !
 ! D146  D(35,22,24,30)         42.6861         estimate D2E/DX2                !
 ! D147  D(18,22,25,31)         42.5048         estimate D2E/DX2                !
 ! D148  D(23,22,25,31)       -158.1258         estimate D2E/DX2                !
 ! D149  D(27,22,25,31)        157.8909         estimate D2E/DX2                !
 ! D150  D(33,22,25,31)        -75.3849         estimate D2E/DX2                !
 ! D151  D(34,22,25,31)        -41.9903         estimate D2E/DX2                !
 ! D152  D(35,22,25,31)          0.4175         estimate D2E/DX2                !
 ! D153  D(18,22,26,32)          0.6904         estimate D2E/DX2                !
 ! D154  D(23,22,26,32)        158.1067         estimate D2E/DX2                !
 ! D155  D(24,22,26,32)       -157.902          estimate D2E/DX2                !
 ! D156  D(33,22,26,32)         75.582          estimate D2E/DX2                !
 ! D157  D(34,22,26,32)        -75.1953         estimate D2E/DX2                !
 ! D158  D(35,22,26,32)        -41.6075         estimate D2E/DX2                !
 ! D159  D(18,22,27,28)        -41.6314         estimate D2E/DX2                !
 ! D160  D(24,22,27,28)        158.0337         estimate D2E/DX2                !
 ! D161  D(25,22,27,28)       -158.089          estimate D2E/DX2                !
 ! D162  D(33,22,27,28)         42.2599         estimate D2E/DX2                !
 ! D163  D(34,22,27,28)         75.7268         estimate D2E/DX2                !
 ! D164  D(35,22,27,28)        -75.2598         estimate D2E/DX2                !
 ! D165  D(18,22,33,17)         37.4143         estimate D2E/DX2                !
 ! D166  D(18,22,33,39)        158.5959         estimate D2E/DX2                !
 ! D167  D(23,22,33,17)       -120.0013         estimate D2E/DX2                !
 ! D168  D(23,22,33,39)          1.1803         estimate D2E/DX2                !
 ! D169  D(24,22,33,17)       -162.1204         estimate D2E/DX2                !
 ! D170  D(24,22,33,39)        -40.9388         estimate D2E/DX2                !
 ! D171  D(25,22,33,17)        164.6777         estimate D2E/DX2                !
 ! D172  D(25,22,33,39)        -74.1407         estimate D2E/DX2                !
 ! D173  D(26,22,33,17)        -44.7105         estimate D2E/DX2                !
 ! D174  D(26,22,33,39)         76.4711         estimate D2E/DX2                !
 ! D175  D(27,22,33,17)        -77.9623         estimate D2E/DX2                !
 ! D176  D(27,22,33,39)         43.2193         estimate D2E/DX2                !
 ! D177  D(35,22,33,17)         81.5059         estimate D2E/DX2                !
 ! D178  D(35,22,33,39)       -157.3125         estimate D2E/DX2                !
 ! D179  D(18,22,34,37)       -158.3334         estimate D2E/DX2                !
 ! D180  D(23,22,34,37)         42.2513         estimate D2E/DX2                !
 ! D181  D(24,22,34,37)          0.2218         estimate D2E/DX2                !
 ! D182  D(25,22,34,37)        -41.7853         estimate D2E/DX2                !
 ! D183  D(26,22,34,37)        -75.0519         estimate D2E/DX2                !
 ! D184  D(27,22,34,37)         75.3226         estimate D2E/DX2                !
 ! D185  D(23,22,35,38)         75.5091         estimate D2E/DX2                !
 ! D186  D(24,22,35,38)         42.4792         estimate D2E/DX2                !
 ! D187  D(25,22,35,38)          0.6239         estimate D2E/DX2                !
 ! D188  D(26,22,35,38)        -41.5444         estimate D2E/DX2                !
 ! D189  D(27,22,35,38)        -74.7127         estimate D2E/DX2                !
 ! D190  D(33,22,35,38)        158.3485         estimate D2E/DX2                !
 ! D191  D(27,23,24,25)          0.1865         estimate D2E/DX2                !
 ! D192  D(27,23,24,30)        177.065          estimate D2E/DX2                !
 ! D193  D(29,23,24,25)       -177.0094         estimate D2E/DX2                !
 ! D194  D(29,23,24,30)         -0.1309         estimate D2E/DX2                !
 ! D195  D(24,23,27,26)         -0.3156         estimate D2E/DX2                !
 ! D196  D(24,23,27,28)       -176.8445         estimate D2E/DX2                !
 ! D197  D(29,23,27,26)        176.8783         estimate D2E/DX2                !
 ! D198  D(29,23,27,28)          0.3494         estimate D2E/DX2                !
 ! D199  D(23,24,25,26)          0.0141         estimate D2E/DX2                !
 ! D200  D(23,24,25,31)        176.8864         estimate D2E/DX2                !
 ! D201  D(30,24,25,26)       -176.8633         estimate D2E/DX2                !
 ! D202  D(30,24,25,31)          0.0089         estimate D2E/DX2                !
 ! D203  D(24,25,26,27)         -0.2093         estimate D2E/DX2                !
 ! D204  D(24,25,26,32)        176.9638         estimate D2E/DX2                !
 ! D205  D(31,25,26,27)       -177.086          estimate D2E/DX2                !
 ! D206  D(31,25,26,32)          0.0871         estimate D2E/DX2                !
 ! D207  D(25,26,27,23)          0.3243         estimate D2E/DX2                !
 ! D208  D(25,26,27,28)        176.8512         estimate D2E/DX2                !
 ! D209  D(32,26,27,23)       -176.8439         estimate D2E/DX2                !
 ! D210  D(32,26,27,28)         -0.317          estimate D2E/DX2                !
 ! D211  D(17,33,34,35)         -1.3948         estimate D2E/DX2                !
 ! D212  D(17,33,34,37)       -178.2307         estimate D2E/DX2                !
 ! D213  D(39,33,34,35)        177.069          estimate D2E/DX2                !
 ! D214  D(39,33,34,37)          0.2331         estimate D2E/DX2                !
 ! D215  D(33,34,35,18)         -0.0149         estimate D2E/DX2                !
 ! D216  D(33,34,35,38)       -176.8693         estimate D2E/DX2                !
 ! D217  D(37,34,35,18)        176.809          estimate D2E/DX2                !
 ! D218  D(37,34,35,38)         -0.0454         estimate D2E/DX2                !
 --------------------------------------------------------------------------------
 Trust Radius=3.00D-01 FncErr=1.00D-07 GrdErr=1.00D-06 EigMax=2.50D+02 EigMin=1.00D-04
 Number of steps in this run=    240 maximum allowed number of steps=    240.
 GradGradGradGradGradGradGradGradGradGradGradGradGradGradGradGradGradGrad

                          Input orientation:                          
 ---------------------------------------------------------------------
 Center     Atomic      Atomic             Coordinates (Angstroms)
 Number     Number       Type             X           Y           Z
 ---------------------------------------------------------------------
      1         26           0        0.232245   -2.558586    0.001941
      2          6           0       -1.185678   -3.465402    1.176681
      3          6           0       -0.221147   -4.418414    0.736201
      4          6           0       -0.233382   -4.431904   -0.688979
      5          6           0       -1.205394   -3.487147   -1.130544
      6          6           0       -1.793949   -2.891607    0.022776
      7          1           0        0.407609   -5.028691   -1.323890
      8          1           0       -1.434432   -3.242862   -2.159027
      9          1           0       -2.544825   -2.112730    0.021361
     10          1           0       -1.396773   -3.203627    2.204750
     11          1           0        0.430773   -5.002944    1.371301
     12          6           0        1.166564   -1.138230    1.135682
     13          6           0        2.113726   -2.098933    0.691519
     14          6           0        2.100570   -2.112456   -0.733324
     15          6           0        1.144122   -1.161300   -1.178108
     16          6           0        0.561855   -0.540813   -0.021660
     17          6           0       -0.477884    0.475467   -0.023654
     18          6           0       -1.063687    1.098109   -1.174430
     19          1           0        2.687724   -2.761918   -1.368419
     20          1           0        2.712958   -2.735672    1.327638
     21          1           0        0.889018   -0.956826   -2.208787
     22         27           0       -0.240104    2.545645   -0.001613
     23          6           0        1.147600    3.472721    1.171028
     24          6           0        0.159217    4.406900    0.743860
     25          6           0        0.163963    4.431281   -0.679444
     26          6           0        1.155089    3.511887   -1.131705
     27          6           0        1.766079    2.923085    0.011971
     28          1           0        2.522167    2.150793    0.001721
     29          1           0        1.356179    3.194105    2.194267
     30          1           0       -0.512996    4.958074    1.386334
     31          1           0       -0.503385    5.003873   -1.307646
     32          1           0        1.369467    3.268344   -2.162681
     33          6           0       -1.093035    1.075899    1.123488
     34          6           0       -2.072568    2.008438    0.682782
     35          6           0       -2.054671    2.022167   -0.740927
     36          1           0       -0.781573    0.919157   -2.202188
     37          1           0       -2.681544    2.635086    1.318887
     38          1           0       -2.647942    2.660453   -1.380204
     39          1           0       -0.838917    0.876196    2.154613
     40          1           0        0.932627   -0.912225    2.166930
 ---------------------------------------------------------------------
                    Distance matrix (angstroms):
                    1          2          3          4          5
     1  Fe   0.000000
     2  C    2.052519   0.000000
     3  C    2.050283   1.425684   0.000000
     4  C    2.050244   2.306877   1.425296   0.000000
     5  C    2.052208   2.307412   2.306672   1.425606   0.000000
     6  C    2.053485   1.425037   2.305173   2.305315   1.425206
     7  H    2.808915   3.351909   2.238693   1.081729   2.239536
     8  H    2.813509   3.352365   3.352063   2.239952   1.081624
     9  H    2.812701   2.238697   3.350620   3.350511   2.238299
    10  H    2.814630   1.081671   2.239295   3.351986   3.352789
    11  H    2.808816   2.239381   1.081678   2.238737   3.351703
    12  C    2.043461   3.309147   3.583983   4.017155   4.034771
    13  C    2.055911   3.603982   3.291447   3.585729   4.032817
    14  C    2.056766   4.034602   3.587104   3.290766   3.602355
    15  C    2.043635   4.035081   4.017129   3.582404   3.306365
    16  C    2.044653   3.611525   4.027807   4.027196   3.610218
    17  C    3.116154   4.179979   4.959169   4.958299   4.178132
    18  C    4.053974   5.135001   5.898509   5.613030   4.587655
    19  H    2.819327   4.687821   3.954103   3.432689   3.967229
    20  H    2.818291   3.969214   3.433714   3.952831   4.686241
    21  H    2.807901   4.696670   4.678462   3.955473   3.457122
    22  Co   5.126041   6.197997   7.003059   7.011327   6.212958
    23  C    6.211385   7.319957   8.020758   8.237102   7.698934
    24  C    7.005267   7.998075   8.833510   8.962791   8.227486
    25  C    7.023332   8.223401   8.970477   8.872093   8.048610
    26  C    6.243992   7.713002   8.262734   8.076366   7.386363
    27  C    5.692228   7.133174   7.640103   7.654086   7.157238
    28  H    5.236601   6.831566   7.156795   7.169520   6.852963
    29  H    6.258033   7.200385   7.909764   8.306373   7.890194
    30  H    7.679330   8.452893   9.403530   9.620645   8.839449
    31  H    7.710185   8.852458   9.645540   9.459891   8.521830
    32  H    6.319175   7.938730   8.367784   8.002171   7.302867
    33  C    4.027868   4.542558   5.576528   5.861735   5.090646
    34  C    5.160758   5.567174   6.688426   6.836837   5.851632
    35  C    5.173503   5.877566   6.857463   6.706327   5.587988
    36  H    4.240367   5.550172   6.118649   5.587859   4.554510
    37  H    6.099077   6.282816   7.492992   7.743860   6.757253
    38  H    6.119165   6.797204   7.776816   7.523924   6.319515
    39  H    4.192745   4.463862   5.516015   6.052158   5.474059
    40  H    2.808596   3.462155   3.958729   4.680164   4.698371
                    6          7          8          9         10
     6  C    0.000000
     7  H    3.350745   0.000000
     8  H    2.238950   2.698102   0.000000
     9  H    1.081881   4.362270   2.695230   0.000000
    10  H    2.239669   4.363250   4.364116   2.697270   0.000000
    11  H    3.350471   2.695414   4.363496   4.362323   2.696684
    12  C    3.616286   4.664890   4.695718   3.995719   3.461136
    13  C    4.042953   3.944134   4.692933   4.706528   3.979173
    14  C    4.043024   3.423349   3.975763   4.706299   4.696205
    15  C    3.615016   3.939596   3.456016   3.994030   4.697975
    16  C    3.328365   4.675537   3.981780   3.481987   3.985436
    17  C    3.615435   5.724550   4.393265   3.312557   4.398394
    18  C    4.228997   6.302755   4.466645   3.732717   5.480395
    19  H    4.694425   3.215457   4.224753   5.452752   5.444791
    20  H    4.694591   4.195614   5.441960   5.453320   4.228261
    21  H    3.990183   4.194626   3.259887   4.254522   5.454563
    22  Co   5.654974   7.716121   6.291874   5.197377   6.265783
    23  C    7.104637   8.890794   7.928129   6.793600   7.219144
    24  C    7.589665   9.662695   8.335786   7.095028   7.904139
    25  C    7.612570   9.485028   7.977250   7.117074   8.309410
    26  C    7.143836   8.575380   7.306686   6.830465   7.920988
    27  C    6.817958   8.176840   7.278421   6.628983   7.235226
    28  H    6.637401   7.600894   7.029583   6.622116   6.991512
    29  H    7.188503   8.993976   8.256709   6.935550   6.964900
    30  H    8.069549  10.388855   8.981870   7.482496   8.250105
    31  H    8.110128  10.073853   8.342682   7.521953   8.972074
    32  H    7.261433   8.394613   7.089265   7.003405   8.283293
    33  C    4.176596   6.745934   5.435362   3.672838   4.424447
    34  C    4.952139   7.726526   6.004936   4.200539   5.471627
    35  C    4.979598   7.491146   5.487827   4.233050   6.034796
    36  H    4.527393   6.128822   4.213134   4.152778   6.066046
    37  H    5.745612   8.675288   6.942726   4.923822   6.043670
    38  H    5.789908   8.274207   6.076867   4.975771   6.986040
    39  H    4.433187   6.965738   5.994061   4.049020   4.118090
    40  H    3.993690   5.422800   5.454241   4.258796   3.267729
                   11         12         13         14         15
    11  H    0.000000
    12  C    3.941183   0.000000
    13  C    3.424575   1.420334   0.000000
    14  C    3.946212   2.305356   1.424968   0.000000
    15  C    4.665467   2.314014   2.305383   1.420325   0.000000
    16  C    4.676338   1.435973   2.311853   2.311747   1.435762
    17  C    5.725779   2.579202   3.722291   3.721479   2.577338
    18  C    6.777684   3.913035   4.878400   4.529329   3.159012
    19  H    4.197867   3.349749   2.238832   1.081618   2.231794
    20  H    3.217266   2.231592   1.081278   2.238522   3.349426
    21  H    5.422001   3.360865   3.349044   2.231666   1.081289
    22  Co   7.701699   4.104033   5.252909   5.264225   4.128155
    23  C    8.508281   4.611125   5.675091   5.977366   5.195441
    24  C    9.434648   5.649490   6.793284   6.960813   5.972340
    25  C    9.658227   5.943008   6.951605   6.824503   5.699679
    26  C    8.904607   5.173467   5.976992   5.717156   4.673431
    27  C    8.151856   4.256339   5.079695   5.101374   4.299456
    28  H    7.577970   3.733791   4.324675   4.346645   3.776370
    29  H    8.290070   4.463819   5.554132   6.106103   5.512480
    30  H   10.005639   6.328402   7.561996   7.830458   6.838797
    31  H   10.401240   6.817918   7.829162   7.599510   6.382822
    32  H    9.043472   5.508018   6.124381   5.615210   4.543337
    33  C    6.271821   3.163590   4.533153   4.879803   3.912451
    34  C    7.476647   4.538570   5.864779   6.033424   4.884388
    35  C    7.745394   4.887343   6.034144   5.861842   4.534078
    36  H    7.022171   4.378293   5.085780   4.433395   3.014190
    37  H    8.247955   5.392532   6.767506   7.044100   5.939970
    38  H    8.704994   5.942232   7.043953   6.763689   5.387614
    39  H    6.065474   3.019617   4.439610   5.090462   4.380738
    40  H    4.197483   1.081331   2.231615   3.349047   3.360959
                   16         17         18         19         20
    16  C    0.000000
    17  C    1.453921   0.000000
    18  C    2.580180   1.433574   0.000000
    19  H    3.356544   4.723360   5.386141   0.000000
    20  H    3.356375   4.724285   5.934750   2.696303   0.000000
    21  H    2.250251   2.948676   3.017566   2.683267   4.358595
    22  Co   3.189007   2.083906   2.036946   6.213740   6.195142
    23  C    4.227772   3.612893   4.003717   6.905903   6.404608
    24  C    5.022748   4.056000   4.015399   7.889678   7.607806
    25  C    5.031175   4.060849   3.586387   7.654161   7.867081
    26  C    4.243643   3.621357   3.278890   6.462634   6.892555
    27  C    3.667407   3.320764   3.570107   5.922345   5.886347
    28  H    3.329882   3.436229   3.917885   5.102884   5.066754
    29  H    4.414850   3.959035   4.647265   7.066821   6.144440
    30  H    5.777155   4.699263   4.664773   8.799520   8.342898
    31  H    5.790685   4.706989   3.947997   8.396093   8.785791
    32  H    4.443635   3.973450   3.406875   6.223561   7.073577
    33  C    2.581430   1.433480   2.298213   5.935704   5.390300
    34  C    3.732976   2.322083   2.301257   7.044438   6.769319
    35  C    3.732616   2.322287   1.422624   6.765466   7.046011
    36  H    2.948053   2.243903   1.080693   5.126549   6.166781
    37  H    4.733185   3.364890   3.346101   8.073308   7.612211
    38  H    4.732499   3.365047   2.234531   7.607337   8.074021
    39  H    2.950634   2.244053   3.343994   6.171290   5.132767
    40  H    2.250631   2.951929   4.380799   4.358947   2.683085
                   21         22         23         24         25
    21  H    0.000000
    22  Co   4.291134   0.000000
    23  C    5.577715   2.039677   0.000000
    24  C    6.166059   2.044372   1.425506   0.000000
    25  C    5.647680   2.044101   2.304480   1.423520   0.000000
    26  C    4.604378   2.038945   2.303079   2.304464   1.425537
    27  C    4.555734   2.041425   1.424089   2.306377   2.306402
    28  H    4.148592   2.790351   2.237008   3.350272   3.350483
    29  H    6.069213   2.791149   1.080810   2.237694   3.348164
    30  H    7.062335   2.796548   2.238350   1.080943   2.236789
    31  H    6.187145   2.796055   3.348732   2.236983   1.080672
    32  H    4.252648   2.789844   3.347329   3.347984   2.237332
    33  C    4.377735   2.038012   3.281381   3.578801   4.011134
    34  C    5.091655   2.028525   3.570994   3.276769   3.567618
    35  C    4.437827   2.028119   4.001777   3.576708   3.275660
    36  H    2.512017   2.789477   4.649837   4.661398   3.943070
    37  H    6.172133   2.777112   3.922479   3.397043   3.913637
    38  H    5.126533   2.776936   4.644858   3.929613   3.396130
    39  H    5.038351   2.791943   3.414035   3.930950   4.655779
    40  H    4.376161   4.246733   4.501754   5.560250   6.102930
                   26         27         28         29         30
    26  C    0.000000
    27  C    1.424076   0.000000
    28  H    2.237439   1.080837   0.000000
    29  H    3.347165   2.236937   2.693564   0.000000
    30  H    3.348804   3.350260   4.360068   2.694097   0.000000
    31  H    2.237747   3.349856   4.359870   4.358513   2.694387
    32  H    1.080825   2.237324   2.694861   4.357601   4.358253
    33  C    4.009239   3.580795   3.934900   3.410574   3.934058
    34  C    3.996311   4.002722   4.647118   3.930229   3.409927
    35  C    3.560131   3.997079   4.638482   4.650022   3.939740
    36  H    3.408642   3.925399   4.157985   5.392049   5.409480
    37  H    4.636156   4.644602   5.389627   4.169173   3.178589
    38  H    3.905091   4.635807   5.375825   5.393942   4.182199
    39  H    4.660774   3.945462   4.190039   3.192605   4.166318
    40  H    5.522975   4.477510   4.073923   4.128207   6.095865
                   31         32         33         34         35
    31  H    0.000000
    32  H    2.692716   0.000000
    33  C    4.656938   4.655065   0.000000
    34  C    3.923872   4.640219   1.422440   0.000000
    35  C    3.408552   3.911401   2.301349   1.423888   0.000000
    36  H    4.190763   3.185469   3.343904   3.343091   2.229953
    37  H    4.153819   5.378943   2.234414   1.080818   2.238632
    38  H    3.177421   4.137798   3.346195   2.238770   1.080766
    39  H    5.397920   5.407251   1.080590   2.229384   3.342971
    40  H    7.009638   6.034361   3.024023   4.445691   5.098062
                   36         37         38         39         40
    36  H    0.000000
    37  H    4.353421   0.000000
    38  H    2.681623   2.699420   0.000000
    39  H    4.357390   2.680933   4.353283   0.000000
    40  H    5.038018   5.134668   6.177917   2.517334   0.000000
 Symmetry turned off by external request.
 Stoichiometry    C20H18CoFe(1+)
 Framework group  C1[X(C20H18CoFe)]
 Deg. of freedom   114
 Full point group                 C1      NOp   1
 Rotational constants (GHZ):           0.7131022           0.1601028           0.1483591
 Standard basis: 6-311+G(d) (5D, 7F)
   610 basis functions,   998 primitive gaussians,   644 cartesian basis functions
    95 alpha electrons       95 beta electrons
       nuclear repulsion energy      2750.7847334500 Hartrees.
 NAtoms=   40 NActive=   40 NUniq=   40 SFac= 1.00D+00 NAtFMM=   60 NAOKFM=F Big=F
 Integral buffers will be    131072 words long.
 Regular integral format.
 Two-electron integral symmetry is turned off.
 ------------------------------------------------------------------------------
 Polarizable Continuum Model (PCM)
 =================================
 Model                : PCM.
 Atomic radii         : UFF (Universal Force Field).
 Polarization charges : Total charges.
 Charge compensation  : None.
 Solution method      : On-the-fly selection.
 Cavity type          : Scaled VdW (van der Waals Surface) (Alpha=1.100).
 Cavity algorithm     : GePol (No added spheres)
                        Default sphere list used, NSphG=   40.
                        Lebedev-Laikov grids with approx.  5.0 points / Ang**2.
                        Smoothing algorithm: York/Karplus (Gamma=1.0000).
                        Polarization charges: spherical gaussians, with
                                              point-specific exponents (IZeta= 3).
                        Self-potential: point-specific (ISelfS= 7).
                        Self-field    : sphere-specific E.n sum rule (ISelfD= 2).
 1st derivatives      : Analytical E(r).r(x)/FMM algorithm (CHGder, D1EAlg=3).
                        Cavity 1st derivative terms included.
 Solvent              : Acetonitrile, Eps=  35.688000 Eps(inf)=   1.806874
 ------------------------------------------------------------------------------
 One-electron integrals computed using PRISM.
 NBasis=   610 RedAO= T EigKep=  1.44D-06  NBF=   610
 NBsUse=   608 1.00D-06 EigRej=  3.74D-07 NBFU=   608
 Initial guess from the checkpoint file:  "FeCp2CoCp2_C1_plus1_S0_B3PW91_6311plusGd_MeCN_TD_5050_root12.chk"
 B after Tr=     0.000000    0.000000    0.000000
         Rot=    1.000000    0.000000    0.000000    0.000000 Ang=   0.00 deg.
 Requested convergence on RMS density matrix=1.00D-08 within 128 cycles.
 Requested convergence on MAX density matrix=1.00D-06.
 Requested convergence on             energy=1.00D-06.
 No special actions if energy rises.
 Inv3:  Mode=1 IEnd=    24026700.
 Iteration    1 A*A^-1 deviation from unit magnitude is 5.55D-15 for   2800.
 Iteration    1 A*A^-1 deviation from orthogonality  is 2.05D-15 for   2782   2105.
 Iteration    1 A^-1*A deviation from unit magnitude is 5.55D-15 for   2800.
 Iteration    1 A^-1*A deviation from orthogonality  is 1.72D-15 for   2818   2806.
 Error on total polarization charges =  0.01337
 SCF Done:  E(RB3PW91) =  -3419.12210191     A.U. after    2 cycles
            NFock=  2  Conv=0.73D-08     -V/T= 2.0017
 DoSCS=F DFT=T ScalE2(SS,OS)=  1.000000  1.000000
 ExpMin= 1.26D-02 ExpMax= 2.71D+05 ExpMxC= 9.06D+03 IAcc=3 IRadAn=         5 AccDes= 0.00D+00
 HarFok:  IExCor=  205 AccDes= 0.00D+00 IRadAn=         5 IDoV=-2 UseB2=F ITyADJ=14
 ICtDFT= 12500011 ScaDFX=  1.000000  1.000000  1.000000  1.000000
 GSVD:  LWork=       -1748 too small for GESVD, short by        7790 words or        7790 for optimal perf.
 Range of M.O.s used for correlation:    39   608
 NBasis=   610 NAE=    95 NBE=    95 NFC=    38 NFV=     0
 NROrb=    570 NOA=    57 NOB=    57 NVA=   513 NVB=   513

 **** Warning!!: The largest alpha MO coefficient is  0.14301510D+03

 NEqPCM:  Using equilibrium solvation (IEInf=0, Eps=  35.6880, EpsInf=   1.8069)
 Generating guess from checkpoint file densities.
 Convergence on wavefunction:    0.000001000000000
 Iteration     1 Dimension   600 NMult     0 NNew    600
 New state     38 was old state     39
 New state     39 was old state     38
 New state     74 was old state     75
 New state     75 was old state     74
 New state     81 was old state     85
 New state     82 was old state     81
 New state     83 was old state     82
 New state     84 was old state     83
 New state     85 was old state     84
 New state     92 was old state     97
 New state     93 was old state     92
 New state     94 was old state     93
 New state     95 was old state     94
 New state     96 was old state     95
 New state     97 was old state     96
 New state    100 was old state    103
 New state    101 was old state    100
 New state    102 was old state    101
 New state    103 was old state    102
 New state    119 was old state    121
 New state    120 was old state    119
 New state    121 was old state    120
 New state    129 was old state    130
 New state    130 was old state    129
 New state    136 was old state    137
 New state    137 was old state    136
 New state    156 was old state    157
 New state    157 was old state    156
 New state    158 was old state    159
 New state    159 was old state    158
 New state    160 was old state    161
 New state    161 was old state    160
 New state    162 was old state    168
 New state    163 was old state    162
 New state    164 was old state    163
 New state    165 was old state    164
 New state    166 was old state    165
 New state    167 was old state    166
 New state    168 was old state    167
 New state    173 was old state    174
 New state    174 was old state    173
 New state    176 was old state    177
 New state    177 was old state    176
 New state    179 was old state    181
 New state    180 was old state    179
 New state    181 was old state    180
 New state    182 was old state    183
 New state    183 was old state    182
 New state    184 was old state    185
 New state    185 was old state    184
 New state    191 was old state    193
 New state    192 was old state    191
 New state    193 was old state    192
 New state    197 was old state    198
 New state    198 was old state    197
 New state    208 was old state    209
 New state    209 was old state    208
 New state    211 was old state    212
 New state    212 was old state    211
 New state    218 was old state    219
 New state    219 was old state    218
 New state    225 was old state    226
 New state    226 was old state    225
 New state    227 was old state    228
 New state    228 was old state    227
 New state    229 was old state    230
 New state    230 was old state    229
 New state    236 was old state    237
 New state    237 was old state    236
 New state    245 was old state    246
 New state    246 was old state    245
 New state    252 was old state    254
 New state    253 was old state    252
 New state    254 was old state    253
 New state    256 was old state    259
 New state    257 was old state    256
 New state    258 was old state    257
 New state    259 was old state    258
 New state    265 was old state    266
 New state    266 was old state    265
 New state    272 was old state    275
 New state    273 was old state    272
 New state    274 was old state    273
 New state    275 was old state    274
 New state    291 was old state    292
 New state    292 was old state    291
 Iteration     2 Dimension  1200 NMult   600 NNew    600
 New state    161 was old state    162
 New state    162 was old state    161
 New state    264 was old state    265
 New state    265 was old state    264
 New state    266 was old state    267
 New state    267 was old state    266
 Iteration     3 Dimension  1800 NMult  1200 NNew    600
 Davidson failed to converge within maximum sub-space dimensions.
  Restart with updated initial guess:
 Iteration     1 Dimension  1198 NMult  1800 NNew   1198
 Iteration     2 Dimension  1798 NMult  2998 NNew    600
 No map to state    291
 New state    292 was old state    291
 New state    293 was old state    292
 New state    294 was old state    293
 New state    295 was old state    294
 No map to state    296
 New state    297 was old state    295
 New state    298 was old state    296
 New state    299 was old state    297
 No map to state    300
 Davidson failed to converge within maximum sub-space dimensions.
  Restart with updated initial guess:
 Iteration     1 Dimension  1032 NMult  3598 NNew   1032
 New state    288 was old state    296
 New state    289 was old state    288
 New state    290 was old state    291
 New state    291 was old state    289
 New state    292 was old state    300
 New state    293 was old state    290
 New state    294 was old state    292
 New state    295 was old state    293
 New state    296 was old state    294
 New state    297 was old state    295
 New state    298 was old state    297
 New state    299 was old state    298
 New state    300 was old state    299
 Iteration     2 Dimension  1632 NMult  4630 NNew    600
 New state    287 was old state    290
 New state    288 was old state    287
 New state    289 was old state    288
 New state    290 was old state    289
 New state    291 was old state    292
 New state    292 was old state    291
 Iteration     3 Dimension  1866 NMult  5230 NNew    234
 New state    286 was old state    287
 New state    287 was old state    286
 No map to state    298
 New state    299 was old state    298
 New state    300 was old state    299
 Davidson failed to converge within maximum sub-space dimensions.
  Restart with updated initial guess:
 Iteration     1 Dimension   750 NMult  5464 NNew    750
 New state    288 was old state    289
 New state    289 was old state    288
 New state    290 was old state    291
 New state    291 was old state    290
 New state    294 was old state    298
 New state    295 was old state    294
 New state    296 was old state    295
 New state    297 was old state    296
 New state    298 was old state    297
 Iteration     2 Dimension  1350 NMult  6214 NNew    600
 New state    292 was old state    294
 New state    293 was old state    292
 New state    294 was old state    293
 Iteration     3 Dimension  1406 NMult  6814 NNew     56
 No map to state    298
 New state    299 was old state    298
 New state    300 was old state    299
 Iteration     4 Dimension  1452 NMult  6870 NNew     46
 New state    294 was old state    298
 New state    295 was old state    294
 New state    296 was old state    295
 New state    297 was old state    296
 No map to state    298
 New state    299 was old state    297
 New state    300 was old state    299
 Iteration     5 Dimension  1496 NMult  6916 NNew     44
 New state    292 was old state    294
 New state    293 was old state    292
 New state    294 was old state    293
 New state    295 was old state    298
 New state    296 was old state    295
 New state    297 was old state    296
 New state    298 was old state    297
 No map to state    300
 Iteration     6 Dimension  1528 NMult  6960 NNew     32
 New state    294 was old state    295
 New state    295 was old state    294
 New state    297 was old state    300
 New state    298 was old state    297
 New state    299 was old state    298
 New state    300 was old state    299
 Iteration     7 Dimension  1558 NMult  6992 NNew     30
 New state    296 was old state    297
 New state    297 was old state    296
 No map to state    300
 Iteration     8 Dimension  1582 NMult  7022 NNew     24
 New state    297 was old state    300
 New state    298 was old state    297
 New state    299 was old state    298
 New state    300 was old state    299
 Iteration     9 Dimension  1604 NMult  7046 NNew     22
 New state    296 was old state    297
 New state    297 was old state    296
 Iteration    10 Dimension  1622 NMult  7068 NNew     18
 Iteration    11 Dimension  1638 NMult  7086 NNew     16
 Iteration    12 Dimension  1654 NMult  7102 NNew     16
 Iteration    13 Dimension  1670 NMult  7118 NNew     16
 Iteration    14 Dimension  1686 NMult  7134 NNew     16
 Iteration    15 Dimension  1696 NMult  7150 NNew     10
 Iteration    16 Dimension  1706 NMult  7160 NNew     10
 Iteration    17 Dimension  1714 NMult  7170 NNew      8
 Iteration    18 Dimension  1716 NMult  7178 NNew      2
 ***********************************************************************
 Excited states from <AA,BB:AA,BB> singles matrix:
 ***********************************************************************
 
 Ground to excited state transition densities written to RWF  633
 Ground to excited state transition electric dipole moments (Au):
       state          X           Y           Z        Dip. S.      Osc.
         1        -0.0000      0.0000     -0.0000      0.0000      0.0000
         2         0.0000      0.0000     -0.0000      0.0000      0.0000
         3         0.0000      0.0000     -0.0000      0.0000      0.0000
         4         0.0000      0.0000     -0.0000      0.0000      0.0000
         5         0.0000      0.0000     -0.0000      0.0000      0.0000
         6         0.0000      0.0000      0.0000      0.0000      0.0000
         7        -0.0000      0.0000     -0.0000      0.0000      0.0000
         8        -0.0000      0.0000     -0.0000      0.0000      0.0000
         9         0.0000      0.0000     -0.0000      0.0000      0.0000
        10         0.0001     -0.0153      0.0818      0.0069      0.0004
        11         0.0000     -0.0000     -0.0000      0.0000      0.0000
        12        -0.0528     -0.8707     -0.0018      0.7608      0.0425
        13         0.0000      0.0000      0.0000      0.0000      0.0000
        14        -0.0551     -0.5082     -0.0009      0.2613      0.0165
        15         0.0022      0.0123     -0.0598      0.0037      0.0002
        16        -0.0000     -0.0000     -0.0000      0.0000      0.0000
        17         0.0033      0.0237     -0.0401      0.0022      0.0001
        18         0.0000      0.0000     -0.0000      0.0000      0.0000
        19        -0.0640     -0.5617     -0.0022      0.3196      0.0213
        20         0.0000      0.0000      0.0000      0.0000      0.0000
        21        -0.0000     -0.0000      0.0000      0.0000      0.0000
        22        -0.0101      0.0628     -0.0010      0.0041      0.0003
        23         0.0000      0.0000     -0.0000      0.0000      0.0000
        24         0.0051      0.0323     -0.0258      0.0017      0.0001
        25        -0.0873     -0.5407     -0.0027      0.3000      0.0208
        26        -0.0024     -0.0182      0.0456      0.0024      0.0002
        27         0.0000      0.0000      0.0000      0.0000      0.0000
        28        -0.0261     -0.4041     -0.0019      0.1640      0.0123
        29         0.0005      0.0043      0.0072      0.0001      0.0000
        30         0.0000     -0.0000     -0.0000      0.0000      0.0000
        31        -0.1043     -0.6403     -0.0027      0.4208      0.0341
        32         0.0000      0.0000      0.0000      0.0000      0.0000
        33         0.0029      0.0001     -0.0431      0.0019      0.0002
        34        -0.0000     -0.0000     -0.0000      0.0000      0.0000
        35         0.0000      0.0000      0.0000      0.0000      0.0000
        36        -0.0021     -0.0087     -0.0028      0.0001      0.0000
        37        -0.0063     -0.0529     -0.0349      0.0041      0.0004
        38        -0.2665     -1.6983     -0.0062      2.9554      0.2640
        39         0.0954      0.5653      0.0037      0.3287      0.0295
        40         0.0028      0.0214      0.0145      0.0007      0.0001
        41        -0.0522     -0.3534      0.0000      0.1276      0.0121
        42        -0.0000     -0.0000     -0.0000      0.0000      0.0000
        43        -0.0000     -0.0000     -0.0000      0.0000      0.0000
        44        -0.0000     -0.0000      0.0000      0.0000      0.0000
        45         0.0000      0.0000     -0.0000      0.0000      0.0000
        46         0.0000     -0.0000      0.0000      0.0000      0.0000
        47         0.0024      0.0176      0.0808      0.0068      0.0007
        48         0.0929      0.4192      0.0026      0.1843      0.0188
        49        -0.0000     -0.0000     -0.0000      0.0000      0.0000
        50         0.0000      0.0000      0.0000      0.0000      0.0000
        51        -0.0000     -0.0000     -0.0000      0.0000      0.0000
        52        -0.0015      0.0008     -0.0265      0.0007      0.0001
        53        -0.1074     -0.2049      0.0040      0.0535      0.0058
        54         0.0000     -0.0000     -0.0000      0.0000      0.0000
        55         0.0000      0.0000      0.0000      0.0000      0.0000
        56        -0.0000     -0.0000     -0.0000      0.0000      0.0000
        57         0.0020      0.0163      0.0651      0.0045      0.0005
        58         0.0068      0.0148     -0.0658      0.0046      0.0005
        59        -0.0000     -0.0000      0.0000      0.0000      0.0000
        60        -0.0000     -0.0000      0.0000      0.0000      0.0000
        61         0.0000      0.0139     -0.2041      0.0418      0.0047
        62         0.0041      0.0221     -0.0045      0.0005      0.0001
        63         0.5310      1.5378      0.0138      2.6470      0.3030
        64        -0.0000     -0.0000      0.0000      0.0000      0.0000
        65        -0.0000     -0.0000     -0.0000      0.0000      0.0000
        66         0.2145      0.5695      0.0052      0.3704      0.0428
        67         0.0229      0.7957     -0.0012      0.6337      0.0738
        68        -0.0000     -0.0000      0.0000      0.0000      0.0000
        69        -0.0000     -0.0000     -0.0000      0.0000      0.0000
        70        -0.0000      0.0000     -0.0000      0.0000      0.0000
        71        -0.0042     -0.0121     -0.0315      0.0012      0.0001
        72         0.0000      0.0000      0.0000      0.0000      0.0000
        73         0.0000      0.0000     -0.0000      0.0000      0.0000
        74         0.9866      1.8319      0.0150      4.3297      0.5407
        75         0.0000      0.0000      0.0000      0.0000      0.0000
        76        -0.0000     -0.0000      0.0000      0.0000      0.0000
        77        -0.0149     -0.0195      0.0448      0.0026      0.0003
        78        -0.0000     -0.0000     -0.0000      0.0000      0.0000
        79         0.0000      0.0000      0.0000      0.0000      0.0000
        80         0.2625      0.0201      0.0115      0.0694      0.0089
        81        -0.4261      0.0482     -0.0173      0.1842      0.0236
        82         0.0000      0.0000      0.0000      0.0000      0.0000
        83         0.0000      0.0000     -0.0000      0.0000      0.0000
        84         0.0014     -0.0034      0.0086      0.0001      0.0000
        85        -0.0000     -0.0000      0.0000      0.0000      0.0000
        86         0.0041      0.0078     -0.0964      0.0094      0.0012
        87         0.0361      0.0465      0.0021      0.0035      0.0005
        88         0.0031      0.0083     -0.2623      0.0689      0.0091
        89        -0.0000     -0.0000      0.0000      0.0000      0.0000
        90        -0.0022      0.0056      0.0904      0.0082      0.0011
        91         0.0290      0.0244      0.1197      0.0158      0.0021
        92        -1.4301     -1.1208     -0.0236      3.3019      0.4427
        93        -0.1678     -0.5303      0.0069      0.3094      0.0418
        94         0.0000      0.0000      0.0000      0.0000      0.0000
        95        -0.1089     -0.2200      0.0019      0.0603      0.0082
        96         0.0000      0.0000      0.0000      0.0000      0.0000
        97         0.0000      0.0000      0.0000      0.0000      0.0000
        98        -0.0016     -0.0231     -0.0022      0.0005      0.0001
        99         0.0000      0.0000      0.0000      0.0000      0.0000
       100        -0.1187     -1.1543      0.0286      1.3474      0.1850
       101        -0.0000     -0.0000     -0.0000      0.0000      0.0000
       102        -0.0032     -0.0097     -0.0501      0.0026      0.0004
       103         0.0000      0.0000      0.0000      0.0000      0.0000
       104         0.0394      0.0289      0.0231      0.0029      0.0004
       105        -0.0000     -0.0000     -0.0000      0.0000      0.0000
       106         0.5795      0.4253     -0.0111      0.5169      0.0727
       107         0.0000      0.0000      0.0000      0.0000      0.0000
       108        -0.1204     -0.1713     -0.0105      0.0440      0.0063
       109        -0.0008      0.0020     -0.1674      0.0280      0.0040
       110         0.1703     -0.0339     -0.0120      0.0303      0.0043
       111        -0.0000     -0.0000      0.0000      0.0000      0.0000
       112        -0.0000     -0.0000     -0.0000      0.0000      0.0000
       113        -0.1486      0.0633      0.0069      0.0261      0.0038
       114         0.0000      0.0000     -0.0000      0.0000      0.0000
       115        -0.0012      0.0095      0.0504      0.0026      0.0004
       116        -0.0000     -0.0000     -0.0000      0.0000      0.0000
       117         0.0000     -0.0000     -0.0000      0.0000      0.0000
       118         0.3338     -0.4833      0.0164      0.3453      0.0502
       119         0.3294     -0.4665      0.0048      0.3261      0.0474
       120        -0.0193      0.0377      0.1043      0.0127      0.0018
       121        -0.0000      0.0000      0.0000      0.0000      0.0000
       122        -0.0000      0.0000      0.0000      0.0000      0.0000
       123         0.0000     -0.0000     -0.0000      0.0000      0.0000
       124         0.0000     -0.0000     -0.0000      0.0000      0.0000
       125         0.0665     -0.1141     -0.0010      0.0174      0.0025
       126         0.0000      0.0000     -0.0000      0.0000      0.0000
       127         0.0972     -0.1282      0.0046      0.0259      0.0038
       128        -0.0000      0.0000      0.0000      0.0000      0.0000
       129        -0.7131      0.2513      0.0258      0.5723      0.0841
       130        -0.2035      0.0589     -0.0756      0.0506      0.0074
       131        -0.0010     -0.0005     -0.0143      0.0002      0.0000
       132        -0.0000     -0.0000      0.0000      0.0000      0.0000
       133        -0.1782     -0.1647      0.0002      0.0589      0.0088
       134        -0.0000     -0.0000      0.0000      0.0000      0.0000
       135        -0.0000      0.0000     -0.0000      0.0000      0.0000
       136         0.2078     -0.2234      0.0042      0.0931      0.0140
       137        -0.0000      0.0000      0.0000      0.0000      0.0000
       138        -0.1591     -0.0542      0.0052      0.0283      0.0043
       139        -0.0044      0.0130     -0.0747      0.0058      0.0009
       140        -0.0000      0.0000      0.0000      0.0000      0.0000
       141        -0.0000      0.0000      0.0000      0.0000      0.0000
       142        -0.0029      0.0038      0.0189      0.0004      0.0001
       143         0.0000     -0.0000     -0.0000      0.0000      0.0000
       144        -0.0835      0.0029      0.0002      0.0070      0.0011
       145        -0.0000      0.0000      0.0000      0.0000      0.0000
       146        -0.0000      0.0000      0.0000      0.0000      0.0000
       147         0.0543      0.1984      0.0052      0.0423      0.0065
       148        -0.0141      0.0085     -0.0501      0.0028      0.0004
       149        -0.0000     -0.0000      0.0000      0.0000      0.0000
       150         0.0000      0.0000      0.0000      0.0000      0.0000
       151         0.3660      0.3074     -0.0052      0.2285      0.0354
       152         0.0282      0.0362     -0.0407      0.0038      0.0006
       153        -0.0000     -0.0000      0.0000      0.0000      0.0000
       154        -0.0000     -0.0000      0.0000      0.0000      0.0000
       155        -0.0205     -0.0148     -0.0084      0.0007      0.0001
       156         1.4084      1.0323     -0.0184      3.0494      0.4755
       157        -0.0000     -0.0000     -0.0000      0.0000      0.0000
       158        -0.7281     -0.6106      0.0105      0.9030      0.1413
       159         0.0000      0.0000     -0.0000      0.0000      0.0000
       160        -0.0301     -0.0346     -0.3720      0.1405      0.0220
       161        -0.7993     -0.7646      0.0399      1.2250      0.1925
       162        -0.0000     -0.0000      0.0000      0.0000      0.0000
       163         0.0000      0.0000     -0.0000      0.0000      0.0000
       164         0.0000      0.0000     -0.0000      0.0000      0.0000
       165        -0.0671     -0.0547     -0.0114      0.0076      0.0012
       166         0.0000      0.0000      0.0000      0.0000      0.0000
       167         0.0038      0.0055     -0.0928      0.0086      0.0014
       168         0.0000      0.0000     -0.0000      0.0000      0.0000
       169         0.0000      0.0000     -0.0000      0.0000      0.0000
       170         0.0272      0.2041      0.0019      0.0424      0.0068
       171        -0.0000      0.0000      0.0000      0.0000      0.0000
       172        -0.0295     -0.0219      0.0329      0.0024      0.0004
       173         0.0375      0.2031      0.0024      0.0427      0.0069
       174        -0.0000      0.0000      0.0000      0.0000      0.0000
       175         0.0000     -0.0000     -0.0000      0.0000      0.0000
       176        -0.0101     -0.0420     -0.0014      0.0019      0.0003
       177        -0.0000      0.0000     -0.0000      0.0000      0.0000
       178         0.0000      0.0000     -0.0000      0.0000      0.0000
       179        -0.2443     -0.0518     -0.0037      0.0624      0.0101
       180         0.1242      0.0545     -0.0187      0.0188      0.0030
       181         0.0000      0.0000      0.0000      0.0000      0.0000
       182         0.0108      0.0016     -0.1080      0.0118      0.0019
       183        -0.0000     -0.0000      0.0000      0.0000      0.0000
       184        -0.3610     -0.1091     -0.0070      0.1423      0.0230
       185        -0.0000     -0.0000      0.0000      0.0000      0.0000
       186        -0.0412     -0.0244      0.0499      0.0048      0.0008
       187        -0.0000     -0.0000     -0.0000      0.0000      0.0000
       188        -0.3109     -0.0883      0.0023      0.1045      0.0170
       189         0.0000      0.0000      0.0000      0.0000      0.0000
       190         0.0000     -0.0000      0.0000      0.0000      0.0000
       191         0.4223      0.1828      0.0003      0.2117      0.0345
       192         0.0000      0.0000     -0.0000      0.0000      0.0000
       193         0.0000      0.0000      0.0000      0.0000      0.0000
       194        -0.0000      0.0000     -0.0000      0.0000      0.0000
       195         0.0000     -0.0000      0.0000      0.0000      0.0000
       196        -0.0221      0.0093     -0.2366      0.0566      0.0093
       197         0.3851     -0.0896     -0.0174      0.1567      0.0256
       198         0.0000     -0.0000      0.0000      0.0000      0.0000
       199         0.0000     -0.0000      0.0000      0.0000      0.0000
       200        -0.0066     -0.0074     -0.0035      0.0001      0.0000
       201        -0.0000      0.0000     -0.0000      0.0000      0.0000
       202         0.0070      0.0055      0.1194      0.0143      0.0024
       203         0.0000      0.0000     -0.0000      0.0000      0.0000
       204        -0.0000      0.0000     -0.0000      0.0000      0.0000
       205         0.0213      0.0757      0.0009      0.0062      0.0010
       206         0.0035      0.0055      0.2979      0.0888      0.0147
       207         0.0000     -0.0000      0.0000      0.0000      0.0000
       208         0.0353      0.0573      0.0005      0.0045      0.0008
       209         0.0000     -0.0000      0.0000      0.0000      0.0000
       210         0.0000     -0.0000      0.0000      0.0000      0.0000
       211        -0.0022     -0.0115      0.0769      0.0060      0.0010
       212         0.0000      0.0000     -0.0000      0.0000      0.0000
       213        -0.0000      0.0000     -0.0000      0.0000      0.0000
       214         0.0767     -0.0732     -0.0008      0.0112      0.0019
       215         0.0000      0.0000     -0.0000      0.0000      0.0000
       216        -0.0030     -0.0047      0.0316      0.0010      0.0002
       217         0.0000     -0.0000      0.0000      0.0000      0.0000
       218        -0.0059     -0.0145      0.3236      0.1050      0.0176
       219        -0.0000      0.0000      0.0000      0.0000      0.0000
       220         0.0008     -0.0008     -0.0140      0.0002      0.0000
       221         0.0099      0.0156     -0.2810      0.0793      0.0134
       222         0.0000     -0.0000      0.0000      0.0000      0.0000
       223         0.0000     -0.0000      0.0000      0.0000      0.0000
       224         0.1012      0.2762     -0.0080      0.0866      0.0147
       225         0.1792     -0.0818      0.0018      0.0388      0.0066
       226        -0.0000      0.0000      0.0000      0.0000      0.0000
       227         0.0028     -0.0051     -0.0841      0.0071      0.0012
       228        -0.0000      0.0000     -0.0000      0.0000      0.0000
       229        -0.0043     -0.0030     -0.2360      0.0557      0.0095
       230        -0.0000      0.0000     -0.0000      0.0000      0.0000
       231         0.0000     -0.0000     -0.0000      0.0000      0.0000
       232        -0.0832      0.0271      0.0013      0.0077      0.0013
       233        -0.0000     -0.0000     -0.0000      0.0000      0.0000
       234         0.2201      0.0383     -0.0018      0.0499      0.0085
       235         0.1044      0.1702     -0.0043      0.0399      0.0068
       236        -0.5673      0.3679     -0.0038      0.4572      0.0782
       237         0.0000     -0.0000      0.0000      0.0000      0.0000
       238         0.0000     -0.0000     -0.0000      0.0000      0.0000
       239         0.0026      0.0036      0.0676      0.0046      0.0008
       240         0.2086      0.1487      0.0068      0.0657      0.0113
       241         0.0000     -0.0000     -0.0000      0.0000      0.0000
       242         0.0000      0.0000      0.0000      0.0000      0.0000
       243        -0.1355      0.3090     -0.0003      0.1139      0.0196
       244        -0.0000     -0.0000     -0.0000      0.0000      0.0000
       245         0.0103     -0.0069      0.0570      0.0034      0.0006
       246         0.0000      0.0000      0.0000      0.0000      0.0000
       247        -0.0000      0.0000      0.0000      0.0000      0.0000
       248         0.0000     -0.0000      0.0000      0.0000      0.0000
       249         0.2631     -0.0073     -0.0080      0.0693      0.0120
       250        -0.0064      0.0339      0.0501      0.0037      0.0006
       251        -0.0268     -0.2167      0.0115      0.0478      0.0083
       252        -0.8331     -0.2183      0.0084      0.7418      0.1284
       253         0.0000      0.0000     -0.0000      0.0000      0.0000
       254         0.0000      0.0000     -0.0000      0.0000      0.0000
       255        -0.0000      0.0000     -0.0000      0.0000      0.0000
       256         0.2549      0.1876      0.0064      0.1002      0.0174
       257         0.0000      0.0000     -0.0000      0.0000      0.0000
       258        -0.0000      0.0000      0.0000      0.0000      0.0000
       259        -0.0075     -0.0062     -0.0934      0.0088      0.0015
       260        -0.0436     -0.0308     -0.1390      0.0222      0.0039
       261         0.0000      0.0000      0.0000      0.0000      0.0000
       262        -0.0000     -0.0000     -0.0000      0.0000      0.0000
       263         0.0000      0.0000      0.0000      0.0000      0.0000
       264         0.1569      0.1495      0.0022      0.0470      0.0082
       265         0.0000      0.0000      0.0000      0.0000      0.0000
       266         0.1921      0.1467     -0.0067      0.0585      0.0102
       267        -0.0000     -0.0000      0.0000      0.0000      0.0000
       268        -0.0000     -0.0000      0.0000      0.0000      0.0000
       269         0.0134      0.0133     -0.1009      0.0105      0.0018
       270        -0.1141     -0.1022      0.0991      0.0333      0.0058
       271        -0.1045     -0.0322      0.0731      0.0173      0.0030
       272        -0.5130     -0.2510      0.0009      0.3262      0.0571
       273        -0.3245     -0.1939     -0.0199      0.1433      0.0251
       274         0.0000      0.0000      0.0000      0.0000      0.0000
       275         0.0398     -0.0677     -0.0264      0.0069      0.0012
       276         0.0000     -0.0000      0.0000      0.0000      0.0000
       277         0.0151     -0.0103      0.1439      0.0211      0.0037
       278        -0.0000     -0.0000     -0.0000      0.0000      0.0000
       279        -0.0805     -0.0385     -0.0527      0.0107      0.0019
       280         0.0306      0.0283     -0.0226      0.0022      0.0004
       281        -0.0000      0.0000     -0.0000      0.0000      0.0000
       282         0.0000      0.0000      0.0000      0.0000      0.0000
       283         0.0000     -0.0008      0.1000      0.0100      0.0018
       284         0.0000      0.0000      0.0000      0.0000      0.0000
       285         0.0000     -0.0000      0.0000      0.0000      0.0000
       286        -0.0000     -0.0000      0.0000      0.0000      0.0000
       287         0.0004     -0.0067     -0.2531      0.0641      0.0114
       288         0.0000     -0.0000     -0.0000      0.0000      0.0000
       289        -0.0453      0.1066     -0.0108      0.0135      0.0024
       290         0.0000      0.0000     -0.0000      0.0000      0.0000
       291        -0.3011      0.0296      0.0151      0.0917      0.0164
       292        -0.0000     -0.0000     -0.0000      0.0000      0.0000
       293         0.0000     -0.0000     -0.0000      0.0000      0.0000
       294         0.0000      0.0000     -0.0000      0.0000      0.0000
       295        -0.0851     -0.2857     -0.0049      0.0889      0.0159
       296        -0.0000     -0.0000      0.0000      0.0000      0.0000
       297         0.0000     -0.0000      0.0000      0.0000      0.0000
       298        -0.0199     -0.0349     -0.0372      0.0030      0.0005
       299        -0.0740      0.0774      0.0210      0.0119      0.0021
       300         0.0055     -0.0131      0.0839      0.0072      0.0013
 Ground to excited state transition velocity dipole moments (Au):
       state          X           Y           Z        Dip. S.      Osc.
         1         0.0000     -0.0000      0.0000      0.0000      0.0000
         2         0.0000     -0.0000      0.0000      0.0000      0.0000
         3         0.0000      0.0000      0.0000      0.0000      0.0000
         4        -0.0000     -0.0000     -0.0000      0.0000      0.0000
         5         0.0000      0.0000      0.0000      0.0000      0.0000
         6         0.0000     -0.0000     -0.0000      0.0000      0.0000
         7         0.0000      0.0000      0.0000      0.0000      0.0000
         8         0.0000     -0.0000     -0.0000      0.0000      0.0000
         9         0.0000      0.0000      0.0000      0.0000      0.0000
        10        -0.0000      0.0013     -0.0064      0.0000      0.0003
        11        -0.0000     -0.0000      0.0000      0.0000      0.0000
        12         0.0045      0.0721      0.0002      0.0052      0.0415
        13        -0.0000      0.0000      0.0000      0.0000      0.0000
        14         0.0054      0.0475      0.0001      0.0023      0.0160
        15        -0.0002     -0.0012      0.0062      0.0000      0.0003
        16         0.0000      0.0000      0.0000      0.0000      0.0000
        17        -0.0003     -0.0023      0.0039      0.0000      0.0001
        18        -0.0000      0.0000      0.0000      0.0000      0.0000
        19         0.0061      0.0560      0.0002      0.0032      0.0211
        20         0.0000     -0.0000      0.0000      0.0000      0.0000
        21         0.0000      0.0000     -0.0000      0.0000      0.0000
        22         0.0006     -0.0061      0.0001      0.0000      0.0002
        23        -0.0000     -0.0000      0.0000      0.0000      0.0000
        24        -0.0005     -0.0033      0.0028      0.0000      0.0001
        25         0.0088      0.0554      0.0003      0.0031      0.0201
        26         0.0002      0.0019     -0.0048      0.0000      0.0002
        27         0.0000     -0.0000     -0.0000      0.0000      0.0000
        28         0.0028      0.0455      0.0002      0.0021      0.0123
        29        -0.0001     -0.0005     -0.0006      0.0000      0.0000
        30        -0.0000     -0.0000      0.0000      0.0000      0.0000
        31         0.0129      0.0771      0.0003      0.0061      0.0335
        32        -0.0000     -0.0000      0.0000      0.0000      0.0000
        33        -0.0004     -0.0000      0.0055      0.0000      0.0002
        34         0.0000      0.0000      0.0000      0.0000      0.0000
        35        -0.0000     -0.0000     -0.0000      0.0000      0.0000
        36         0.0003      0.0011     -0.0001      0.0000      0.0000
        37         0.0008      0.0070      0.0046      0.0001      0.0004
        38         0.0350      0.2265      0.0008      0.0525      0.2613
        39        -0.0125     -0.0766     -0.0005      0.0060      0.0298
        40        -0.0004     -0.0030     -0.0024      0.0000      0.0001
        41         0.0073      0.0505     -0.0000      0.0026      0.0122
        42         0.0000      0.0000      0.0000      0.0000      0.0000
        43         0.0000      0.0000      0.0000      0.0000      0.0000
        44         0.0000      0.0000      0.0000      0.0000      0.0000
        45        -0.0000     -0.0000      0.0000      0.0000      0.0000
        46        -0.0000      0.0000     -0.0000      0.0000      0.0000
        47        -0.0004     -0.0026     -0.0120      0.0002      0.0007
        48        -0.0144     -0.0636     -0.0004      0.0043      0.0185
        49         0.0000      0.0000      0.0000      0.0000      0.0000
        50        -0.0000     -0.0000      0.0000      0.0000      0.0000
        51         0.0000      0.0000     -0.0000      0.0000      0.0000
        52         0.0002     -0.0001      0.0042      0.0000      0.0001
        53         0.0169      0.0332     -0.0006      0.0014      0.0057
        54        -0.0000     -0.0000     -0.0000      0.0000      0.0000
        55        -0.0000     -0.0000      0.0000      0.0000      0.0000
        56         0.0000      0.0000      0.0000      0.0000      0.0000
        57        -0.0003     -0.0027     -0.0106      0.0001      0.0005
        58        -0.0011     -0.0025      0.0112      0.0001      0.0005
        59        -0.0000      0.0000     -0.0000      0.0000      0.0000
        60         0.0000      0.0000     -0.0000      0.0000      0.0000
        61         0.0000     -0.0023      0.0337      0.0011      0.0045
        62        -0.0007     -0.0037      0.0006      0.0000      0.0001
        63        -0.0909     -0.2626     -0.0024      0.0772      0.2997
        64        -0.0000      0.0000     -0.0000      0.0000      0.0000
        65         0.0000      0.0000      0.0000      0.0000      0.0000
        66        -0.0370     -0.0982     -0.0009      0.0110      0.0423
        67        -0.0030     -0.1376      0.0002      0.0189      0.0723
        68        -0.0000      0.0000      0.0000      0.0000      0.0000
        69         0.0000     -0.0000      0.0000      0.0000      0.0000
        70         0.0000     -0.0000     -0.0000      0.0000      0.0000
        71         0.0008      0.0022      0.0059      0.0000      0.0001
        72         0.0000     -0.0000     -0.0000      0.0000      0.0000
        73         0.0000     -0.0000      0.0000      0.0000      0.0000
        74        -0.1845     -0.3419     -0.0028      0.1509      0.5370
        75        -0.0000     -0.0000     -0.0000      0.0000      0.0000
        76        -0.0000      0.0000     -0.0000      0.0000      0.0000
        77         0.0028      0.0037     -0.0086      0.0001      0.0003
        78         0.0000      0.0000      0.0000      0.0000      0.0000
        79        -0.0000     -0.0000     -0.0000      0.0000      0.0000
        80        -0.0505     -0.0038     -0.0022      0.0026      0.0089
        81         0.0820     -0.0088      0.0033      0.0068      0.0236
        82         0.0000      0.0000      0.0000      0.0000      0.0000
        83        -0.0000     -0.0000      0.0000      0.0000      0.0000
        84        -0.0003      0.0006     -0.0019      0.0000      0.0000
        85         0.0000      0.0000     -0.0000      0.0000      0.0000
        86        -0.0008     -0.0015      0.0186      0.0003      0.0012
        87        -0.0079     -0.0093     -0.0004      0.0001      0.0005
        88        -0.0006     -0.0016      0.0531      0.0028      0.0095
        89        -0.0000      0.0000     -0.0000      0.0000      0.0000
        90         0.0004     -0.0011     -0.0184      0.0003      0.0011
        91        -0.0058     -0.0049     -0.0242      0.0006      0.0021
        92         0.2870      0.2244      0.0047      0.1328      0.4400
        93         0.0339      0.1091     -0.0014      0.0131      0.0429
        94        -0.0000     -0.0000     -0.0000      0.0000      0.0000
        95         0.0233      0.0446     -0.0004      0.0025      0.0083
        96        -0.0000     -0.0000     -0.0000      0.0000      0.0000
        97        -0.0000     -0.0000     -0.0000      0.0000      0.0000
        98         0.0003      0.0047     -0.0006      0.0000      0.0001
        99        -0.0000     -0.0000     -0.0000      0.0000      0.0000
       100         0.0246      0.2342     -0.0058      0.0555      0.1796
       101         0.0000      0.0000      0.0000      0.0000      0.0000
       102         0.0007      0.0020      0.0099      0.0001      0.0003
       103        -0.0000     -0.0000     -0.0000      0.0000      0.0000
       104        -0.0083     -0.0061     -0.0046      0.0001      0.0004
       105         0.0000      0.0000      0.0000      0.0000      0.0000
       106        -0.1223     -0.0903      0.0023      0.0231      0.0730
       107        -0.0000     -0.0000     -0.0000      0.0000      0.0000
       108         0.0249      0.0367      0.0022      0.0020      0.0062
       109         0.0002     -0.0005      0.0360      0.0013      0.0040
       110        -0.0362      0.0085      0.0026      0.0014      0.0043
       111         0.0000      0.0000     -0.0000      0.0000      0.0000
       112         0.0000      0.0000      0.0000      0.0000      0.0000
       113         0.0326     -0.0143     -0.0015      0.0013      0.0039
       114         0.0000     -0.0000      0.0000      0.0000      0.0000
       115         0.0003     -0.0020     -0.0117      0.0001      0.0004
       116         0.0000      0.0000      0.0000      0.0000      0.0000
       117         0.0000      0.0000      0.0000      0.0000      0.0000
       118        -0.0735      0.1032     -0.0042      0.0161      0.0492
       119        -0.0724      0.0996     -0.0004      0.0152      0.0464
       120         0.0043     -0.0080     -0.0227      0.0006      0.0018
       121         0.0000     -0.0000     -0.0000      0.0000      0.0000
       122         0.0000     -0.0000     -0.0000      0.0000      0.0000
       123        -0.0000      0.0000      0.0000      0.0000      0.0000
       124        -0.0000      0.0000      0.0000      0.0000      0.0000
       125        -0.0156      0.0259      0.0002      0.0009      0.0028
       126        -0.0000     -0.0000      0.0000      0.0000      0.0000
       127        -0.0201      0.0263     -0.0010      0.0011      0.0033
       128         0.0000     -0.0000     -0.0000      0.0000      0.0000
       129         0.1575     -0.0544     -0.0055      0.0278      0.0841
       130         0.0450     -0.0128      0.0163      0.0025      0.0074
       131         0.0002      0.0001      0.0035      0.0000      0.0000
       132         0.0000      0.0000     -0.0000      0.0000      0.0000
       133         0.0395      0.0357     -0.0000      0.0028      0.0085
       134         0.0000      0.0000     -0.0000      0.0000      0.0000
       135         0.0000     -0.0000      0.0000      0.0000      0.0000
       136        -0.0477      0.0499     -0.0010      0.0048      0.0141
       137         0.0000     -0.0000     -0.0000      0.0000      0.0000
       138         0.0353      0.0140     -0.0013      0.0014      0.0042
       139         0.0009     -0.0028      0.0181      0.0003      0.0010
       140         0.0000     -0.0000     -0.0000      0.0000      0.0000
       141         0.0000     -0.0000     -0.0000      0.0000      0.0000
       142         0.0007     -0.0009     -0.0061      0.0000      0.0001
       143        -0.0000      0.0000      0.0000      0.0000      0.0000
       144         0.0200     -0.0014     -0.0000      0.0004      0.0012
       145         0.0000     -0.0000     -0.0000      0.0000      0.0000
       146         0.0000     -0.0000     -0.0000      0.0000      0.0000
       147        -0.0109     -0.0461     -0.0014      0.0022      0.0065
       148         0.0034     -0.0020      0.0129      0.0002      0.0005
       149         0.0000     -0.0000     -0.0000      0.0000      0.0000
       150        -0.0000     -0.0000     -0.0000      0.0000      0.0000
       151        -0.0820     -0.0717      0.0011      0.0119      0.0340
       152        -0.0066     -0.0083      0.0091      0.0002      0.0006
       153         0.0000      0.0000     -0.0000      0.0000      0.0000
       154         0.0000      0.0000      0.0000      0.0000      0.0000
       155         0.0047      0.0035      0.0035      0.0000      0.0001
       156        -0.3271     -0.2372      0.0043      0.1633      0.4654
       157         0.0000      0.0000      0.0000      0.0000      0.0000
       158         0.1670      0.1426     -0.0025      0.0482      0.1370
       159        -0.0000     -0.0000      0.0000      0.0000      0.0000
       160         0.0070      0.0080      0.0871      0.0077      0.0218
       161         0.1861      0.1773     -0.0094      0.0661      0.1871
       162         0.0000      0.0000     -0.0000      0.0000      0.0000
       163        -0.0000     -0.0000      0.0000      0.0000      0.0000
       164        -0.0000      0.0000      0.0000      0.0000      0.0000
       165         0.0157      0.0128      0.0035      0.0004      0.0012
       166        -0.0000     -0.0000     -0.0000      0.0000      0.0000
       167        -0.0010     -0.0012      0.0224      0.0005      0.0014
       168        -0.0000     -0.0000      0.0000      0.0000      0.0000
       169        -0.0000     -0.0000     -0.0000      0.0000      0.0000
       170        -0.0054     -0.0476     -0.0003      0.0023      0.0064
       171        -0.0000     -0.0000     -0.0000      0.0000      0.0000
       172         0.0071      0.0052     -0.0072      0.0001      0.0004
       173        -0.0082     -0.0484     -0.0006      0.0024      0.0067
       174         0.0000     -0.0000     -0.0000      0.0000      0.0000
       175        -0.0000      0.0000     -0.0000      0.0000      0.0000
       176         0.0019      0.0114      0.0003      0.0001      0.0004
       177         0.0000     -0.0000      0.0000      0.0000      0.0000
       178         0.0000     -0.0000      0.0000      0.0000      0.0000
       179         0.0617      0.0107      0.0011      0.0039      0.0108
       180        -0.0307     -0.0126      0.0053      0.0011      0.0031
       181        -0.0000     -0.0000     -0.0000      0.0000      0.0000
       182        -0.0027     -0.0005      0.0201      0.0004      0.0011
       183         0.0000      0.0000     -0.0000      0.0000      0.0000
       184         0.0882      0.0275      0.0011      0.0085      0.0234
       185         0.0000      0.0000     -0.0000      0.0000      0.0000
       186         0.0103      0.0062     -0.0092      0.0002      0.0006
       187         0.0000      0.0000      0.0000      0.0000      0.0000
       188         0.0719      0.0176     -0.0003      0.0055      0.0150
       189        -0.0000     -0.0000     -0.0000      0.0000      0.0000
       190        -0.0000     -0.0000     -0.0000      0.0000      0.0000
       191        -0.1017     -0.0432     -0.0000      0.0122      0.0333
       192        -0.0000     -0.0000      0.0000      0.0000      0.0000
       193        -0.0000      0.0000     -0.0000      0.0000      0.0000
       194         0.0000     -0.0000      0.0000      0.0000      0.0000
       195        -0.0000      0.0000     -0.0000      0.0000      0.0000
       196         0.0054     -0.0020      0.0589      0.0035      0.0095
       197        -0.0930      0.0202      0.0043      0.0091      0.0247
       198        -0.0000      0.0000     -0.0000      0.0000      0.0000
       199        -0.0000      0.0000     -0.0000      0.0000      0.0000
       200         0.0016      0.0018      0.0021      0.0000      0.0000
       201         0.0000     -0.0000      0.0000      0.0000      0.0000
       202        -0.0017     -0.0013     -0.0298      0.0009      0.0024
       203        -0.0000     -0.0000      0.0000      0.0000      0.0000
       204         0.0000     -0.0000      0.0000      0.0000      0.0000
       205        -0.0057     -0.0170     -0.0002      0.0003      0.0009
       206        -0.0009     -0.0013     -0.0737      0.0054      0.0146
       207        -0.0000      0.0000     -0.0000      0.0000      0.0000
       208        -0.0067     -0.0140     -0.0002      0.0002      0.0006
       209        -0.0000      0.0000      0.0000      0.0000      0.0000
       210        -0.0000      0.0000     -0.0000      0.0000      0.0000
       211         0.0005      0.0028     -0.0194      0.0004      0.0010
       212        -0.0000     -0.0000      0.0000      0.0000      0.0000
       213         0.0000     -0.0000      0.0000      0.0000      0.0000
       214        -0.0189      0.0187      0.0002      0.0007      0.0019
       215        -0.0000      0.0000      0.0000      0.0000      0.0000
       216         0.0008      0.0011     -0.0057      0.0000      0.0001
       217        -0.0000      0.0000     -0.0000      0.0000      0.0000
       218         0.0015      0.0036     -0.0817      0.0067      0.0177
       219        -0.0000      0.0000     -0.0000      0.0000      0.0000
       220        -0.0002      0.0002      0.0040      0.0000      0.0000
       221        -0.0025     -0.0038      0.0699      0.0049      0.0130
       222        -0.0000      0.0000     -0.0000      0.0000      0.0000
       223        -0.0000      0.0000     -0.0000      0.0000      0.0000
       224        -0.0229     -0.0674      0.0019      0.0051      0.0133
       225        -0.0437      0.0215     -0.0005      0.0024      0.0062
       226         0.0000     -0.0000     -0.0000      0.0000      0.0000
       227        -0.0008      0.0012      0.0193      0.0004      0.0010
       228         0.0000     -0.0000      0.0000      0.0000      0.0000
       229         0.0011      0.0008      0.0610      0.0037      0.0097
       230         0.0000     -0.0000      0.0000      0.0000      0.0000
       231        -0.0000      0.0000      0.0000      0.0000      0.0000
       232         0.0191     -0.0078     -0.0003      0.0004      0.0011
       233         0.0000      0.0000      0.0000      0.0000      0.0000
       234        -0.0542     -0.0087      0.0004      0.0030      0.0078
       235        -0.0276     -0.0408      0.0011      0.0024      0.0063
       236         0.1453     -0.0934      0.0009      0.0298      0.0775
       237        -0.0000      0.0000     -0.0000      0.0000      0.0000
       238        -0.0000      0.0000     -0.0000      0.0000      0.0000
       239        -0.0007     -0.0009     -0.0182      0.0003      0.0009
       240        -0.0538     -0.0370     -0.0017      0.0043      0.0110
       241        -0.0000      0.0000      0.0000      0.0000      0.0000
       242        -0.0000     -0.0000     -0.0000      0.0000      0.0000
       243         0.0347     -0.0781      0.0000      0.0073      0.0189
       244         0.0000      0.0000      0.0000      0.0000      0.0000
       245        -0.0026      0.0017     -0.0151      0.0002      0.0006
       246        -0.0000     -0.0000      0.0000      0.0000      0.0000
       247         0.0000     -0.0000     -0.0000      0.0000      0.0000
       248        -0.0000      0.0000      0.0000      0.0000      0.0000
       249        -0.0659     -0.0000      0.0021      0.0043      0.0112
       250         0.0016     -0.0086     -0.0124      0.0002      0.0006
       251         0.0071      0.0550     -0.0029      0.0031      0.0080
       252         0.2156      0.0559     -0.0022      0.0496      0.1274
       253        -0.0000     -0.0000      0.0000      0.0000      0.0000
       254        -0.0000     -0.0000     -0.0000      0.0000      0.0000
       255         0.0000     -0.0000      0.0000      0.0000      0.0000
       256        -0.0660     -0.0497     -0.0018      0.0068      0.0175
       257        -0.0000     -0.0000      0.0000      0.0000      0.0000
       258         0.0000     -0.0000     -0.0000      0.0000      0.0000
       259         0.0020      0.0019      0.0239      0.0006      0.0015
       260         0.0112      0.0078      0.0363      0.0015      0.0038
       261        -0.0000     -0.0000     -0.0000      0.0000      0.0000
       262         0.0000      0.0000      0.0000      0.0000      0.0000
       263        -0.0000     -0.0000     -0.0000      0.0000      0.0000
       264        -0.0407     -0.0394      0.0000      0.0032      0.0082
       265        -0.0000     -0.0000     -0.0000      0.0000      0.0000
       266        -0.0497     -0.0385      0.0015      0.0040      0.0101
       267         0.0000      0.0000     -0.0000      0.0000      0.0000
       268         0.0000      0.0000     -0.0000      0.0000      0.0000
       269        -0.0032     -0.0032      0.0262      0.0007      0.0018
       270         0.0303      0.0275     -0.0267      0.0024      0.0061
       271         0.0265      0.0073     -0.0206      0.0012      0.0030
       272         0.1324      0.0644      0.0002      0.0217      0.0551
       273         0.0843      0.0497      0.0053      0.0096      0.0244
       274        -0.0000     -0.0000     -0.0000      0.0000      0.0000
       275        -0.0103      0.0166      0.0070      0.0004      0.0011
       276        -0.0000     -0.0000     -0.0000      0.0000      0.0000
       277        -0.0040      0.0026     -0.0382      0.0015      0.0038
       278         0.0000     -0.0000      0.0000      0.0000      0.0000
       279         0.0208      0.0099      0.0143      0.0007      0.0019
       280        -0.0084     -0.0087      0.0060      0.0002      0.0005
       281         0.0000     -0.0000      0.0000      0.0000      0.0000
       282        -0.0000     -0.0000     -0.0000      0.0000      0.0000
       283        -0.0000      0.0002     -0.0251      0.0006      0.0016
       284        -0.0000     -0.0000     -0.0000      0.0000      0.0000
       285        -0.0000      0.0000     -0.0000      0.0000      0.0000
       286         0.0000      0.0000     -0.0000      0.0000      0.0000
       287        -0.0001      0.0018      0.0674      0.0046      0.0114
       288        -0.0000      0.0000      0.0000      0.0000      0.0000
       289         0.0119     -0.0269      0.0028      0.0009      0.0022
       290        -0.0000     -0.0000      0.0000      0.0000      0.0000
       291         0.0789     -0.0081     -0.0041      0.0063      0.0157
       292        -0.0000      0.0000      0.0000      0.0000      0.0000
       293        -0.0000      0.0000      0.0000      0.0000      0.0000
       294        -0.0000     -0.0000      0.0000      0.0000      0.0000
       295         0.0216      0.0749      0.0014      0.0061      0.0151
       296         0.0000      0.0000     -0.0000      0.0000      0.0000
       297        -0.0000      0.0000     -0.0000      0.0000      0.0000
       298         0.0051      0.0092      0.0105      0.0002      0.0005
       299         0.0197     -0.0197     -0.0058      0.0008      0.0020
       300        -0.0015      0.0033     -0.0234      0.0006      0.0014
 Ground to excited state transition magnetic dipole moments (Au):
       state          X           Y           Z
         1        -0.0000      0.0000     -0.0000
         2        -0.0000      0.0000     -0.0000
         3        -0.0000     -0.0000     -0.0000
         4        -0.0000      0.0000      0.0000
         5        -0.0000     -0.0000      0.0000
         6         0.0000     -0.0000      0.0000
         7         0.0000     -0.0000      0.0000
         8         0.0000     -0.0000     -0.0000
         9         0.0000     -0.0000      0.0000
        10         0.4559     -0.0970     -0.0055
        11        -0.0000      0.0000     -0.0000
        12         0.0076      0.0047      0.2062
        13        -0.0000      0.0000      0.0000
        14         0.0130      0.0145      1.0452
        15         0.3323     -0.0328      0.0141
        16        -0.0000     -0.0000      0.0000
        17        -0.7490      0.6123      0.0174
        18        -0.0000      0.0000      0.0000
        19        -0.0164      0.0145     -0.7421
        20         0.0000     -0.0000      0.0000
        21        -0.0000      0.0000     -0.0000
        22         0.0113     -0.0235     -0.1057
        23         0.0000     -0.0000      0.0000
        24         0.1026      0.0068      0.0242
        25         0.0120     -0.0124     -0.5045
        26        -0.5043      0.7251     -0.0223
        27        -0.0000     -0.0000      0.0000
        28         0.0272     -0.0022     -1.1709
        29        -0.8307      0.7218     -0.0142
        30        -0.0000      0.0000      0.0000
        31        -0.0023      0.0018     -0.0462
        32         0.0000      0.0000      0.0000
        33         0.0255      0.1993     -0.0002
        34         0.0000      0.0000      0.0000
        35        -0.0000     -0.0000     -0.0000
        36         0.2444     -0.2869      0.0065
        37        -0.0037      0.1689     -0.0141
        38         0.0110     -0.0019     -0.2845
        39        -0.0015     -0.0151     -0.3334
        40        -0.3323      0.2858      0.0121
        41         0.0005      0.0131     -0.4477
        42         0.0000      0.0000      0.0000
        43         0.0000      0.0000     -0.0000
        44         0.0000     -0.0000      0.0000
        45         0.0000      0.0000     -0.0000
        46        -0.0000      0.0000     -0.0000
        47         0.1450      0.0913     -0.0010
        48        -0.0040     -0.0021      0.1644
        49         0.0000     -0.0000      0.0000
        50         0.0000     -0.0000      0.0000
        51        -0.0000     -0.0000     -0.0000
        52        -0.0107     -0.0057      0.0065
        53         0.0028      0.0004      0.2617
        54         0.0000     -0.0000      0.0000
        55         0.0000      0.0000     -0.0000
        56         0.0000      0.0000     -0.0000
        57         0.1549     -0.0293      0.0110
        58        -0.0107     -0.0001      0.0141
        59         0.0000     -0.0000     -0.0000
        60         0.0000      0.0000      0.0000
        61        -0.4380     -0.1918      0.0035
        62        -0.0765     -0.0044      0.0148
        63        -0.0197     -0.0050      0.6035
        64        -0.0000     -0.0000     -0.0000
        65        -0.0000     -0.0000      0.0000
        66        -0.0055     -0.0001      0.1898
        67        -0.0051     -0.0023     -0.1164
        68        -0.0000     -0.0000     -0.0000
        69         0.0000     -0.0000      0.0000
        70         0.0000      0.0000     -0.0000
        71         0.1594      0.0390     -0.0025
        72        -0.0000     -0.0000      0.0000
        73         0.0000     -0.0000     -0.0000
        74        -0.0323     -0.0056      0.5379
        75        -0.0000     -0.0000      0.0000
        76         0.0000     -0.0000      0.0000
        77        -0.1300     -0.0254     -0.0055
        78         0.0000      0.0000      0.0000
        79        -0.0000     -0.0000     -0.0000
        80        -0.0017      0.0013      0.6519
        81         0.0003     -0.0045     -1.0500
        82         0.0000      0.0000      0.0000
        83        -0.0000     -0.0000     -0.0000
        84        -0.0168     -0.0128      0.0048
        85         0.0000      0.0000      0.0000
        86        -0.0801     -0.0325     -0.0017
        87        -0.0062     -0.0003      0.2691
        88         0.1106      0.1812      0.0056
        89        -0.0000     -0.0000     -0.0000
        90        -0.2232     -0.0643      0.0003
        91        -0.0592     -0.0842      0.0171
        92         0.0252     -0.0020     -1.2098
        93         0.0084      0.0025      0.3550
        94        -0.0000     -0.0000     -0.0000
        95         0.0042      0.0025      0.2494
        96        -0.0000     -0.0000     -0.0000
        97        -0.0000     -0.0000     -0.0000
        98         0.0190     -0.0061      0.0332
        99        -0.0000     -0.0000     -0.0000
       100         0.0115      0.0069      1.5505
       101         0.0000      0.0000      0.0000
       102        -0.0083     -0.0200      0.0116
       103        -0.0000     -0.0000     -0.0000
       104         0.2612     -0.0296     -0.0205
       105        -0.0000      0.0000      0.0000
       106        -0.0296      0.0009     -0.5735
       107         0.0000     -0.0000     -0.0000
       108        -0.0213     -0.0034      0.5418
       109        -0.2633     -0.1065     -0.0260
       110        -0.0145     -0.0072      0.1047
       111         0.0000      0.0000      0.0000
       112        -0.0000     -0.0000      0.0000
       113         0.0069      0.0007      0.0139
       114        -0.0000      0.0000     -0.0000
       115         0.1281      0.0302     -0.0066
       116        -0.0000     -0.0000      0.0000
       117        -0.0000     -0.0000      0.0000
       118        -0.0044     -0.0157      0.2066
       119         0.0189      0.0285      0.1974
       120         0.0796      0.0150     -0.0141
       121        -0.0000     -0.0000     -0.0000
       122        -0.0000     -0.0000     -0.0000
       123         0.0000      0.0000     -0.0000
       124        -0.0000      0.0000     -0.0000
       125        -0.0009      0.0014      0.0062
       126         0.0000      0.0000     -0.0000
       127         0.0000      0.0022      0.0895
       128        -0.0000     -0.0000      0.0000
       129        -0.0269      0.0095      0.1773
       130         0.0847     -0.0487      0.0522
       131         0.0874      0.0242      0.0053
       132        -0.0000     -0.0000      0.0000
       133        -0.0021     -0.0046      0.1388
       134        -0.0000      0.0000      0.0000
       135         0.0000      0.0000     -0.0000
       136         0.0122      0.0076      0.3509
       137        -0.0000     -0.0000     -0.0000
       138        -0.0018     -0.0012      0.0209
       139         0.1870      0.0664     -0.0088
       140        -0.0000     -0.0000     -0.0000
       141         0.0000      0.0000     -0.0000
       142         0.2864      0.1156     -0.0032
       143         0.0000      0.0000      0.0000
       144         0.0053      0.0033     -0.0006
       145         0.0000      0.0000     -0.0000
       146         0.0000      0.0000     -0.0000
       147        -0.0051     -0.0045     -0.0629
       148         0.0610      0.0418      0.0146
       149        -0.0000      0.0000     -0.0000
       150         0.0000      0.0000     -0.0000
       151         0.0009      0.0022     -0.4751
       152         0.3484      0.1549     -0.0506
       153        -0.0000     -0.0000      0.0000
       154         0.0000      0.0000      0.0000
       155         0.0511      0.0485      0.0216
       156        -0.0312     -0.0072     -1.6203
       157         0.0000      0.0000      0.0000
       158         0.0148      0.0049      0.8855
       159         0.0000      0.0000     -0.0000
       160        -0.4803     -0.1951      0.0371
       161         0.0608      0.0214      1.0156
       162         0.0000     -0.0000      0.0000
       163        -0.0000     -0.0000     -0.0000
       164         0.0000      0.0000     -0.0000
       165        -0.2790     -0.1953      0.0840
       166         0.0000      0.0000     -0.0000
       167         0.6518      0.2974     -0.0071
       168         0.0000      0.0000      0.0000
       169         0.0000      0.0000     -0.0000
       170        -0.0255     -0.0096      0.0868
       171        -0.0000     -0.0000      0.0000
       172        -0.1947     -0.1144      0.0639
       173         0.0285      0.0190      0.4641
       174        -0.0000     -0.0000      0.0000
       175         0.0000      0.0000     -0.0000
       176         0.0146      0.0037      0.2776
       177        -0.0000     -0.0000      0.0000
       178         0.0000      0.0000     -0.0000
       179        -0.0061      0.0008      0.2443
       180        -0.0500      0.0063     -0.1322
       181         0.0000     -0.0000     -0.0000
       182        -0.0601     -0.0978      0.0084
       183         0.0000      0.0000     -0.0000
       184         0.0062     -0.0070     -0.0144
       185        -0.0000     -0.0000      0.0000
       186        -0.0155      0.0613      0.0144
       187        -0.0000     -0.0000      0.0000
       188        -0.0018      0.0063      0.2123
       189        -0.0000     -0.0000     -0.0000
       190         0.0000      0.0000     -0.0000
       191        -0.0080     -0.0022     -0.4102
       192         0.0000      0.0000     -0.0000
       193         0.0000      0.0000     -0.0000
       194        -0.0000     -0.0000      0.0000
       195         0.0000     -0.0000     -0.0000
       196        -0.3732      0.0073      0.0192
       197        -0.0351      0.0070     -0.2013
       198         0.0000     -0.0000     -0.0000
       199         0.0000     -0.0000     -0.0000
       200         0.0411      0.0677      0.0109
       201        -0.0000      0.0000      0.0000
       202         0.0304      0.0903      0.0078
       203         0.0000     -0.0000     -0.0000
       204        -0.0000      0.0000      0.0000
       205        -0.0030     -0.0036     -0.0729
       206        -0.1495     -0.0440     -0.0155
       207        -0.0000     -0.0000     -0.0000
       208        -0.0035     -0.0056     -0.0864
       209         0.0000      0.0000      0.0000
       210         0.0000      0.0000      0.0000
       211        -0.3976     -0.2517      0.0154
       212        -0.0000     -0.0000     -0.0000
       213        -0.0000     -0.0000     -0.0000
       214         0.0061     -0.0024      0.8120
       215         0.0000     -0.0000      0.0000
       216        -0.0048     -0.0223      0.0106
       217        -0.0000      0.0000     -0.0000
       218        -0.3864     -0.0319      0.0036
       219        -0.0000      0.0000     -0.0000
       220        -0.5164     -0.3193      0.0087
       221         0.0179     -0.1221     -0.0130
       222        -0.0000      0.0000     -0.0000
       223        -0.0000      0.0000     -0.0000
       224        -0.0047     -0.0038     -0.0337
       225        -0.0086     -0.0006     -0.4709
       226        -0.0000     -0.0000      0.0000
       227        -0.0400     -0.1669      0.0015
       228        -0.0000     -0.0000      0.0000
       229        -0.1053     -0.3024     -0.0201
       230        -0.0000     -0.0000      0.0000
       231         0.0000     -0.0000     -0.0000
       232        -0.0010      0.0012      0.2645
       233         0.0000     -0.0000     -0.0000
       234        -0.0005      0.0099     -0.2330
       235        -0.0131     -0.0004      0.0361
       236        -0.0071     -0.0022      0.0789
       237         0.0000      0.0000      0.0000
       238        -0.0000     -0.0000      0.0000
       239         0.0859     -0.0093     -0.0017
       240        -0.0112      0.0007      0.1346
       241         0.0000     -0.0000      0.0000
       242         0.0000      0.0000      0.0000
       243         0.0071      0.0018      0.0707
       244         0.0000     -0.0000     -0.0000
       245         0.0607     -0.0543      0.0035
       246         0.0000     -0.0000     -0.0000
       247        -0.0000      0.0000     -0.0000
       248        -0.0000      0.0000      0.0000
       249         0.0036     -0.0013      0.1323
       250        -0.1477      0.0893     -0.0555
       251        -0.0291      0.0178      0.3069
       252         0.0028     -0.0006      0.5011
       253         0.0000      0.0000     -0.0000
       254        -0.0000      0.0000     -0.0000
       255        -0.0000     -0.0000      0.0000
       256         0.0003      0.0052     -0.1796
       257         0.0000      0.0000     -0.0000
       258        -0.0000      0.0000      0.0000
       259        -0.1177      0.0238     -0.0158
       260        -0.1323     -0.0029      0.0753
       261         0.0000     -0.0000     -0.0000
       262        -0.0000      0.0000      0.0000
       263         0.0000     -0.0000     -0.0000
       264         0.0532      0.0146     -0.1264
       265         0.0000     -0.0000     -0.0000
       266         0.0571     -0.1361     -0.1913
       267        -0.0000      0.0000      0.0000
       268         0.0000     -0.0000      0.0000
       269        -0.1027      0.3243      0.1170
       270        -0.2182     -0.0478      0.3455
       271        -0.5108      0.1618     -0.0155
       272         0.1937     -0.0624      0.6469
       273         0.0583      0.0129     -0.1038
       274        -0.0000      0.0000      0.0000
       275         0.0458      0.0014     -0.4118
       276        -0.0000     -0.0000     -0.0000
       277        -0.3067     -0.0981     -0.0499
       278         0.0000      0.0000      0.0000
       279        -0.0249     -0.1061      0.1121
       280        -0.0158     -0.0132     -0.1357
       281         0.0000      0.0000     -0.0000
       282        -0.0000      0.0000     -0.0000
       283        -0.2914     -0.0446     -0.0043
       284         0.0000      0.0000     -0.0000
       285         0.0000     -0.0000     -0.0000
       286        -0.0000     -0.0000      0.0000
       287        -0.1405     -0.0784      0.0019
       288        -0.0000      0.0000     -0.0000
       289        -0.0067     -0.0079     -0.0701
       290        -0.0000      0.0000     -0.0000
       291         0.0032      0.0108      0.4360
       292        -0.0000      0.0000      0.0000
       293        -0.0000      0.0000     -0.0000
       294        -0.0000      0.0000     -0.0000
       295        -0.0555      0.0324      0.0983
       296         0.0000     -0.0000      0.0000
       297        -0.0000      0.0000     -0.0000
       298         0.2093     -0.2208      0.0420
       299         0.0227      0.0043      0.2345
       300         0.2114     -0.0910     -0.0322
 Ground to excited state transition velocity quadrupole moments (Au):
       state          XX          YY          ZZ          XY          XZ          YZ
         1         0.0000     -0.0000     -0.0000     -0.0000      0.0000     -0.0000
         2         0.0000      0.0000     -0.0000     -0.0000     -0.0000     -0.0000
         3         0.0000     -0.0000     -0.0000      0.0000     -0.0000     -0.0000
         4        -0.0000     -0.0000     -0.0000     -0.0000      0.0000     -0.0000
         5         0.0000     -0.0000      0.0000      0.0000     -0.0000     -0.0000
         6        -0.0000      0.0000      0.0000      0.0000      0.0000      0.0000
         7        -0.0000      0.0000      0.0000     -0.0000      0.0000      0.0000
         8        -0.0000      0.0000     -0.0000      0.0000      0.0000      0.0000
         9        -0.0000     -0.0000      0.0000     -0.0000      0.0000      0.0000
        10        -0.0002      0.0025     -0.0001      0.0012     -0.0037      0.0284
        11         0.0000      0.0000      0.0000     -0.0000      0.0000      0.0000
        12        -0.0162      0.0504      0.0029      0.0075      0.0008      0.0021
        13         0.0000      0.0000      0.0000     -0.0000      0.0000      0.0000
        14        -0.0528      0.0934     -0.0013      0.0070      0.0009      0.0009
        15         0.0010     -0.0012     -0.0011     -0.0014     -0.0123      0.0247
        16        -0.0000     -0.0000     -0.0000      0.0000     -0.0000     -0.0000
        17        -0.0001     -0.0025      0.0015     -0.0023     -0.0281     -0.0467
        18         0.0000      0.0000      0.0000      0.0000      0.0000      0.0000
        19        -0.0010      0.0303     -0.0100      0.0488     -0.0011      0.0016
        20        -0.0000      0.0000     -0.0000      0.0000     -0.0000     -0.0000
        21         0.0000     -0.0000     -0.0000      0.0000     -0.0000     -0.0000
        22         0.0103     -0.0156     -0.0018     -0.0012      0.0014     -0.0001
        23        -0.0000      0.0000      0.0000      0.0000      0.0000      0.0000
        24        -0.0002      0.0002      0.0005     -0.0003     -0.0052      0.0025
        25         0.0085     -0.0284     -0.0031      0.0013      0.0012      0.0023
        26        -0.0005      0.0022      0.0011      0.0013     -0.0472     -0.0129
        27        -0.0000      0.0000     -0.0000      0.0000      0.0000     -0.0000
        28         0.0418      0.0170     -0.0106      0.0598      0.0021      0.0013
        29         0.0020     -0.0009     -0.0022      0.0007     -0.0458     -0.0527
        30        -0.0000      0.0000      0.0000     -0.0000      0.0000      0.0000
        31        -0.0014      0.1107     -0.0096      0.0525     -0.0005      0.0034
        32        -0.0000     -0.0000      0.0000     -0.0000      0.0000     -0.0000
        33         0.0014     -0.0013     -0.0008     -0.0005     -0.0265      0.0144
        34        -0.0000      0.0000     -0.0000      0.0000      0.0000      0.0000
        35         0.0000     -0.0000      0.0000     -0.0000     -0.0000     -0.0000
        36        -0.0008      0.0038      0.0002      0.0017     -0.0098     -0.0107
        37        -0.0038      0.0130     -0.0009      0.0060     -0.0241      0.0119
        38        -0.1516      0.5396     -0.0100      0.2569      0.0016      0.0086
        39         0.0595     -0.2481      0.0022     -0.1231      0.0002     -0.0035
        40         0.0013     -0.0045      0.0002     -0.0024      0.0014     -0.0074
        41        -0.0253      0.0613      0.0013      0.0383      0.0001      0.0016
        42        -0.0000      0.0000      0.0000      0.0000     -0.0000     -0.0000
        43        -0.0000      0.0000     -0.0000      0.0000     -0.0000     -0.0000
        44        -0.0000     -0.0000     -0.0000      0.0000      0.0000      0.0000
        45         0.0000      0.0000     -0.0000      0.0000     -0.0000      0.0000
        46        -0.0000     -0.0000     -0.0000      0.0000     -0.0000     -0.0000
        47         0.0003      0.0041      0.0015      0.0001     -0.0322     -0.0186
        48         0.0509     -0.1535     -0.0065     -0.0933     -0.0009     -0.0040
        49        -0.0000      0.0000      0.0000     -0.0000     -0.0000     -0.0000
        50         0.0000     -0.0000      0.0000     -0.0000      0.0000      0.0000
        51         0.0000      0.0000     -0.0000      0.0000      0.0000     -0.0000
        52         0.0010     -0.0121      0.0004     -0.0049      0.0013      0.0032
        53         0.0239     -0.3482      0.0403     -0.1713      0.0011      0.0024
        54         0.0000     -0.0000      0.0000     -0.0000      0.0000      0.0000
        55         0.0000      0.0000     -0.0000      0.0000     -0.0000      0.0000
        56        -0.0000      0.0000     -0.0000      0.0000     -0.0000     -0.0000
        57         0.0015     -0.0126      0.0014     -0.0083     -0.0293      0.0341
        58         0.0011     -0.0105     -0.0004     -0.0043      0.0294     -0.0100
        59        -0.0000     -0.0000     -0.0000      0.0000      0.0000     -0.0000
        60         0.0000      0.0000      0.0000     -0.0000     -0.0000      0.0000
        61         0.0012     -0.0025     -0.0023     -0.0011      0.0694     -0.0949
        62         0.0026     -0.0189      0.0004     -0.0096      0.0159     -0.0174
        63         0.1761     -1.1057     -0.0222     -0.5242      0.0005     -0.0128
        64         0.0000      0.0000      0.0000      0.0000      0.0000     -0.0000
        65        -0.0000     -0.0000      0.0000     -0.0000      0.0000     -0.0000
        66         0.0580     -0.3927     -0.0150     -0.1814      0.0008     -0.0054
        67         0.0427      0.4476     -0.0473      0.0776     -0.0025     -0.0042
        68        -0.0000      0.0000     -0.0000      0.0000     -0.0000     -0.0000
        69        -0.0000      0.0000      0.0000      0.0000     -0.0000     -0.0000
        70        -0.0000     -0.0000     -0.0000      0.0000      0.0000      0.0000
        71        -0.0022      0.0066      0.0004      0.0033      0.0580     -0.0525
        72        -0.0000     -0.0000      0.0000     -0.0000     -0.0000      0.0000
        73        -0.0000      0.0000      0.0000      0.0000      0.0000     -0.0000
        74         0.0436     -1.2270      0.1202     -0.4267     -0.0003     -0.0246
        75         0.0000     -0.0000      0.0000     -0.0000     -0.0000     -0.0000
        76         0.0000      0.0000     -0.0000     -0.0000      0.0000      0.0000
        77        -0.0006      0.0130     -0.0001      0.0058      0.0055     -0.0142
        78         0.0000     -0.0000      0.0000     -0.0000      0.0000     -0.0000
        79        -0.0000      0.0000     -0.0000      0.0000      0.0000      0.0000
        80         0.1686     -1.0133      0.0021     -0.4882     -0.0008     -0.0029
        81        -0.1763      1.7024     -0.1390      0.7627     -0.0007      0.0061
        82        -0.0000     -0.0000     -0.0000     -0.0000     -0.0000     -0.0000
        83        -0.0000      0.0000      0.0000      0.0000      0.0000      0.0000
        84        -0.0005     -0.0078      0.0024     -0.0031     -0.0371      0.0401
        85         0.0000     -0.0000      0.0000     -0.0000     -0.0000      0.0000
        86        -0.0007      0.0047     -0.0012      0.0023      0.0156     -0.0015
        87         0.0562     -0.4235     -0.0326     -0.2130      0.0003     -0.0013
        88         0.0029     -0.0108     -0.0023     -0.0053      0.0054     -0.0845
        89        -0.0000      0.0000      0.0000      0.0000     -0.0000      0.0000
        90        -0.0037      0.0022      0.0036     -0.0008      0.1283     -0.1174
        91         0.0035     -0.0316      0.0012     -0.0157      0.0186     -0.0151
        92        -0.2775      2.1002      0.0194      1.0404     -0.0040      0.0268
        93         0.1470     -0.8639     -0.0334     -0.2303     -0.0036      0.0057
        94        -0.0000      0.0000     -0.0000      0.0000     -0.0000      0.0000
        95         0.0417     -0.3067     -0.0060     -0.2055     -0.0012      0.0020
        96        -0.0000      0.0000      0.0000      0.0000     -0.0000      0.0000
        97        -0.0000      0.0000      0.0000      0.0000     -0.0000      0.0000
        98         0.0060     -0.0568     -0.0002     -0.0287     -0.0238      0.0053
        99        -0.0000      0.0000     -0.0000      0.0000     -0.0000      0.0000
       100         0.2585     -2.4898      0.0146     -1.3755      0.0051      0.0095
       101         0.0000     -0.0000      0.0000     -0.0000      0.0000     -0.0000
       102         0.0045     -0.0271     -0.0005     -0.0106      0.1091     -0.0924
       103        -0.0000      0.0000     -0.0000      0.0000     -0.0000      0.0000
       104         0.0002      0.1002     -0.0101      0.0232     -0.0596      0.3198
       105        -0.0000     -0.0000      0.0000     -0.0000      0.0000     -0.0000
       106         0.0272      1.2351     -0.1536      0.4604      0.0032     -0.0407
       107         0.0000     -0.0000     -0.0000      0.0000     -0.0000      0.0000
       108        -0.0784     -0.1286      0.0518     -0.4633     -0.0003     -0.0302
       109         0.0069     -0.0268     -0.0014      0.0099     -0.0560     -0.2905
       110        -0.0375      0.2334      0.0218      0.1345     -0.0023     -0.0160
       111        -0.0000     -0.0000      0.0000     -0.0000      0.0000      0.0000
       112         0.0000     -0.0000     -0.0000     -0.0000     -0.0000     -0.0000
       113         0.0162     -0.0440     -0.0136     -0.1889      0.0016      0.0082
       114         0.0000      0.0000     -0.0000      0.0000      0.0000     -0.0000
       115        -0.0008      0.0080     -0.0002      0.0052      0.0312      0.1397
       116        -0.0000     -0.0000     -0.0000     -0.0000     -0.0000     -0.0000
       117        -0.0000     -0.0000     -0.0000     -0.0000     -0.0000     -0.0000
       118         0.0025     -0.2714     -0.0578      0.0219     -0.0220     -0.0263
       119         0.0018     -0.2624     -0.0596      0.0245      0.0222      0.0174
       120        -0.0007      0.0252      0.0040      0.0009     -0.0569      0.0204
       121        -0.0000      0.0000     -0.0000     -0.0000      0.0000      0.0000
       122        -0.0000      0.0000     -0.0000      0.0000     -0.0000     -0.0000
       123        -0.0000      0.0000     -0.0000      0.0000      0.0000      0.0000
       124         0.0000      0.0000      0.0000      0.0000      0.0000     -0.0000
       125         0.1007     -0.0016      0.1512     -0.0042      0.0026     -0.0008
       126         0.0000      0.0000      0.0000      0.0000      0.0000      0.0000
       127         0.1313      0.0887      0.1704     -0.0565      0.0011     -0.0018
       128         0.0000     -0.0000      0.0000     -0.0000      0.0000      0.0000
       129         0.0740     -0.1784     -0.0142     -0.2420      0.0009     -0.0095
       130         0.0230     -0.0578      0.0055     -0.0728     -0.0287      0.0360
       131         0.0027     -0.0184      0.0011     -0.0025     -0.1431     -0.1011
       132         0.0000     -0.0000      0.0000     -0.0000     -0.0000     -0.0000
       133         0.1006     -0.5164      0.0153     -0.1034     -0.0015     -0.0011
       134         0.0000     -0.0000     -0.0000     -0.0000     -0.0000     -0.0000
       135        -0.0000      0.0000     -0.0000      0.0000      0.0000     -0.0000
       136        -0.0608     -0.8112      0.0592     -0.4743     -0.0051     -0.0023
       137         0.0000      0.0000     -0.0000      0.0000     -0.0000      0.0000
       138         0.0660     -0.2345      0.0163     -0.0692      0.0028      0.0037
       139        -0.0002      0.0187      0.0006      0.0065     -0.0309      0.0313
       140         0.0000      0.0000      0.0000      0.0000      0.0000     -0.0000
       141         0.0000      0.0000      0.0000      0.0000     -0.0000      0.0000
       142         0.0001      0.0059     -0.0016      0.0023     -0.0070      0.1499
       143        -0.0000     -0.0000     -0.0000     -0.0000      0.0000     -0.0000
       144         0.1265     -0.2148     -0.0486      0.0749      0.0004      0.0028
       145        -0.0000      0.0000      0.0000      0.0000     -0.0000      0.0000
       146        -0.0000      0.0000      0.0000      0.0000     -0.0000      0.0000
       147         0.0109      0.5253      0.0837      0.0056      0.0085     -0.0044
       148         0.0075      0.0271      0.0119     -0.0166     -0.0729      0.0338
       149         0.0000      0.0000     -0.0000     -0.0000      0.0000     -0.0000
       150        -0.0000      0.0000     -0.0000      0.0000     -0.0000     -0.0000
       151        -0.1274      0.7386     -0.0278      0.3278     -0.0001     -0.0044
       152        -0.0155      0.0805     -0.0021      0.0450     -0.0714      0.0853
       153         0.0000     -0.0000      0.0000     -0.0000      0.0000     -0.0000
       154         0.0000     -0.0000      0.0000     -0.0000      0.0000      0.0000
       155         0.0070     -0.0361      0.0022     -0.0180      0.0384      0.0688
       156        -0.6001      2.5107     -0.0904      1.3711      0.0058     -0.0313
       157         0.0000     -0.0000      0.0000     -0.0000     -0.0000      0.0000
       158         0.3348     -1.6131     -0.0080     -0.7357     -0.0043      0.0148
       159         0.0000      0.0000      0.0000     -0.0000     -0.0000      0.0000
       160         0.0036     -0.0538     -0.0122     -0.0347      0.1777     -0.0568
       161         0.1686     -1.6125     -0.0300     -0.9552     -0.0151      0.0299
       162         0.0000     -0.0000      0.0000     -0.0000      0.0000     -0.0000
       163        -0.0000      0.0000      0.0000      0.0000      0.0000     -0.0000
       164        -0.0000     -0.0000     -0.0000      0.0000     -0.0000      0.0000
       165         0.0310     -0.1381     -0.0031     -0.0740      0.1639     -0.0769
       166        -0.0000      0.0000      0.0000      0.0000     -0.0000      0.0000
       167        -0.0036      0.0292      0.0028      0.0116     -0.2800      0.4733
       168         0.0000      0.0000     -0.0000     -0.0000      0.0000      0.0000
       169         0.0000     -0.0000      0.0000      0.0000     -0.0000      0.0000
       170         0.0279     -0.2672      0.0706      0.1173      0.0018     -0.0268
       171         0.0000     -0.0000      0.0000      0.0000      0.0000     -0.0000
       172         0.0203     -0.0691     -0.0007     -0.0617      0.0477     -0.1060
       173         0.1794     -0.9413      0.0084     -0.2613     -0.0091      0.0225
       174        -0.0000     -0.0000      0.0000      0.0000      0.0000     -0.0000
       175         0.0000      0.0000     -0.0000     -0.0000     -0.0000      0.0000
       176        -0.0846      0.2945      0.0348     -0.1652      0.0062      0.0177
       177         0.0000     -0.0000     -0.0000      0.0000      0.0000     -0.0000
       178         0.0000     -0.0000      0.0000     -0.0000     -0.0000      0.0000
       179         0.0350     -0.2597      0.0135     -0.2250      0.0086      0.0058
       180        -0.0542      0.1682     -0.0072      0.1141      0.0327     -0.0353
       181        -0.0000      0.0000     -0.0000      0.0000      0.0000      0.0000
       182        -0.0105      0.0256     -0.0025     -0.0086      0.0080     -0.1194
       183         0.0000     -0.0000      0.0000     -0.0000     -0.0000      0.0000
       184         0.1561     -0.3973     -0.0121      0.0101      0.0080      0.0212
       185         0.0000     -0.0000      0.0000     -0.0000      0.0000     -0.0000
       186         0.0091     -0.0471     -0.0024     -0.0257     -0.1124     -0.1683
       187         0.0000     -0.0000     -0.0000     -0.0000      0.0000     -0.0000
       188        -0.0070     -0.0667      0.0158     -0.2324     -0.0011     -0.0055
       189         0.0000      0.0000     -0.0000      0.0000      0.0000      0.0000
       190         0.0000      0.0000      0.0000      0.0000     -0.0000      0.0000
       191        -0.3435      0.6460      0.0021      0.3476      0.0004     -0.0067
       192        -0.0000      0.0000      0.0000      0.0000     -0.0000     -0.0000
       193        -0.0000      0.0000      0.0000      0.0000     -0.0000      0.0000
       194        -0.0000     -0.0000     -0.0000     -0.0000      0.0000     -0.0000
       195         0.0000      0.0000      0.0000      0.0000     -0.0000      0.0000
       196        -0.0021      0.0020     -0.0074     -0.0009      0.0078     -0.3213
       197         0.0609      0.0345      0.0795      0.0387      0.0013     -0.0307
       198         0.0000     -0.0000      0.0000      0.0000      0.0000      0.0000
       199        -0.0000      0.0000      0.0000     -0.0000      0.0000      0.0000
       200         0.0017     -0.0208     -0.0054     -0.0104      0.0663      0.0711
       201         0.0000      0.0000     -0.0000     -0.0000     -0.0000     -0.0000
       202        -0.0009      0.0075     -0.0014     -0.0041     -0.1387     -0.0173
       203         0.0000      0.0000      0.0000      0.0000      0.0000      0.0000
       204         0.0000     -0.0000     -0.0000     -0.0000     -0.0000      0.0000
       205         0.0316     -0.0482     -0.0650      0.0627     -0.0011      0.0014
       206         0.0086      0.0077     -0.0034      0.0077     -0.0550     -0.0171
       207        -0.0000     -0.0000     -0.0000      0.0000      0.0000     -0.0000
       208        -0.0364     -0.1050     -0.0406     -0.0035      0.0034      0.0066
       209        -0.0000     -0.0000      0.0000     -0.0000      0.0000     -0.0000
       210        -0.0000      0.0000      0.0000     -0.0000      0.0000     -0.0000
       211        -0.0044     -0.0092      0.0109     -0.0154      0.1602     -0.0626
       212         0.0000     -0.0000     -0.0000      0.0000      0.0000      0.0000
       213         0.0000      0.0000     -0.0000      0.0000     -0.0000     -0.0000
       214        -0.2148     -0.0294      0.1296     -0.4376      0.0001      0.0082
       215        -0.0000      0.0000      0.0000     -0.0000     -0.0000      0.0000
       216         0.0100     -0.0184      0.0075     -0.0095     -0.1005     -0.0857
       217        -0.0000      0.0000      0.0000      0.0000      0.0000     -0.0000
       218        -0.0009      0.0051      0.0062     -0.0072      0.1781     -0.3943
       219         0.0000     -0.0000      0.0000     -0.0000      0.0000     -0.0000
       220        -0.0002      0.0307     -0.0078      0.0070      0.2702     -0.2726
       221         0.0076      0.0146     -0.0096      0.0065      0.0286      0.0814
       222        -0.0000      0.0000      0.0000      0.0000      0.0000     -0.0000
       223        -0.0000      0.0000      0.0000      0.0000      0.0000     -0.0000
       224         0.0885      0.5355     -0.1911      0.0101     -0.0006     -0.0077
       225        -0.4463      0.4384      0.0114      0.2359      0.0121     -0.0130
       226         0.0000     -0.0000     -0.0000     -0.0000      0.0000     -0.0000
       227        -0.0075     -0.0122      0.0092     -0.0029     -0.2460     -0.3179
       228         0.0000     -0.0000     -0.0000     -0.0000     -0.0000      0.0000
       229        -0.0035     -0.0077      0.0128      0.0215      0.2401      0.1875
       230         0.0000     -0.0000      0.0000     -0.0000      0.0000      0.0000
       231         0.0000     -0.0000     -0.0000      0.0000      0.0000     -0.0000
       232        -0.1077      0.1552      0.0432     -0.1887     -0.0011      0.0001
       233         0.0000     -0.0000     -0.0000     -0.0000      0.0000      0.0000
       234         0.1928     -0.0345      0.0207      0.5869     -0.0049     -0.0110
       235         0.2305      0.0554     -0.0641     -0.1712     -0.0036     -0.0165
       236         0.0854      0.0553     -0.0632     -0.1471     -0.0076     -0.0066
       237        -0.0000     -0.0000      0.0000     -0.0000      0.0000      0.0000
       238         0.0000     -0.0000     -0.0000     -0.0000      0.0000      0.0000
       239         0.0109     -0.0058     -0.0055      0.0012      0.1349      0.1782
       240         0.0544     -0.3303      0.0174     -0.1407      0.0025     -0.0140
       241         0.0000      0.0000     -0.0000     -0.0000     -0.0000      0.0000
       242         0.0000     -0.0000      0.0000     -0.0000      0.0000      0.0000
       243         0.0220      0.1075      0.0081      0.0268     -0.0074      0.0070
       244         0.0000     -0.0000     -0.0000     -0.0000     -0.0000      0.0000
       245         0.0058      0.0043      0.0011      0.0084     -0.0187      0.1058
       246        -0.0000      0.0000      0.0000      0.0000     -0.0000      0.0000
       247         0.0000     -0.0000     -0.0000     -0.0000     -0.0000      0.0000
       248         0.0000     -0.0000      0.0000      0.0000      0.0000     -0.0000
       249        -0.0418      0.0743      0.0709      0.1722      0.0048     -0.0066
       250        -0.0297      0.0296      0.0136      0.0476      0.0307     -0.2264
       251         0.1258     -0.1277     -0.0820     -0.2237      0.0095     -0.0406
       252         0.0653     -1.0601     -0.0153     -0.3048     -0.0032      0.0091
       253        -0.0000      0.0000     -0.0000      0.0000     -0.0000      0.0000
       254        -0.0000      0.0000     -0.0000      0.0000      0.0000     -0.0000
       255         0.0000     -0.0000      0.0000     -0.0000      0.0000     -0.0000
       256        -0.0320      0.5975     -0.0277      0.2311      0.0802      0.0457
       257        -0.0000      0.0000      0.0000      0.0000     -0.0000      0.0000
       258         0.0000      0.0000     -0.0000     -0.0000      0.0000      0.0000
       259         0.0011      0.0089     -0.0068      0.0044      0.2366     -0.1397
       260         0.0275     -0.1591      0.0095     -0.0751     -0.1150     -0.3919
       261        -0.0000      0.0000      0.0000      0.0000      0.0000      0.0000
       262         0.0000     -0.0000     -0.0000     -0.0000     -0.0000     -0.0000
       263        -0.0000      0.0000      0.0000      0.0000     -0.0000     -0.0000
       264        -0.1821      0.7817     -0.0253      0.1707     -0.0477     -0.0114
       265        -0.0000      0.0000     -0.0000      0.0000     -0.0000     -0.0000
       266        -0.1504      0.7326     -0.0149      0.2186     -0.0993     -0.1861
       267         0.0000     -0.0000      0.0000     -0.0000      0.0000      0.0000
       268        -0.0000     -0.0000      0.0000     -0.0000     -0.0000     -0.0000
       269        -0.0854     -0.0002      0.0401     -0.0485      0.0831      0.3239
       270        -0.1301     -0.4698      0.1420     -0.2247      0.1077     -0.1351
       271         0.0508      0.0884     -0.0912     -0.0459      0.2313     -0.0520
       272         0.0758     -1.0142     -0.0401     -0.6754     -0.0596      0.0371
       273        -0.1285      0.1763      0.0429      0.1342     -0.0178      0.0401
       274         0.0000      0.0000     -0.0000     -0.0000      0.0000      0.0000
       275        -0.2057      0.4840      0.0996      0.4123     -0.0100      0.0263
       276        -0.0000      0.0000      0.0000      0.0000      0.0000     -0.0000
       277        -0.0253      0.0777      0.0107      0.0492      0.0550     -0.2102
       278         0.0000      0.0000     -0.0000     -0.0000     -0.0000      0.0000
       279        -0.0168     -0.0013     -0.0181     -0.0922      0.0712      0.0323
       280         0.0919     -0.8093      0.0759     -0.0480      0.0158     -0.0083
       281         0.0000     -0.0000      0.0000     -0.0000      0.0000      0.0000
       282         0.0000     -0.0000      0.0000      0.0000     -0.0000     -0.0000
       283        -0.0003      0.0099      0.0001      0.0023      0.1306     -0.0782
       284         0.0000     -0.0000      0.0000      0.0000     -0.0000     -0.0000
       285        -0.0000      0.0000      0.0000      0.0000     -0.0000     -0.0000
       286         0.0000      0.0000     -0.0000     -0.0000      0.0000      0.0000
       287        -0.0095     -0.0253      0.0051      0.0075      0.1224     -0.0647
       288        -0.0000      0.0000      0.0000      0.0000     -0.0000     -0.0000
       289         0.1896     -0.3737      0.0345      0.4150      0.0234     -0.0063
       290         0.0000     -0.0000      0.0000      0.0000     -0.0000     -0.0000
       291        -0.2790     -0.1921      0.0439     -0.7292     -0.0142      0.0054
       292        -0.0000     -0.0000      0.0000     -0.0000     -0.0000     -0.0000
       293         0.0000      0.0000      0.0000      0.0000     -0.0000     -0.0000
       294        -0.0000      0.0000      0.0000     -0.0000     -0.0000     -0.0000
       295         0.1701     -0.7729      0.0201      0.2855     -0.0859     -0.0674
       296         0.0000     -0.0000      0.0000      0.0000      0.0000     -0.0000
       297        -0.0000     -0.0000      0.0000      0.0000     -0.0000     -0.0000
       298         0.0354     -0.0482     -0.0158      0.0345      0.4218      0.2959
       299         0.2134      0.4057     -0.0880      0.0557     -0.0189      0.0227
       300        -0.0351     -0.0667      0.0080     -0.0092      0.1819      0.3053
 <0|del|b> * <b|rxdel|0> + <0|del|b> * <b|delr+rdel|0>
 Rotatory Strengths (R) in cgs (10**-40 erg-esu-cm/Gauss)
       state          XX          YY          ZZ    R(velocity)    E-M Angle
         1        -0.0000     -0.0000     -0.0000     -0.0000       90.00
         2        -0.0000     -0.0000     -0.0000     -0.0000       90.00
         3        -0.0000     -0.0000     -0.0000     -0.0000       90.00
         4        -0.0000      0.0000     -0.0000      0.0000       90.00
         5         0.0000     -0.0000     -0.0000      0.0000       90.00
         6        -0.0000     -0.0000      0.0000     -0.0000       90.00
         7        -0.0000      0.0000      0.0000      0.0000       90.00
         8         0.0000      0.0000     -0.0000      0.0000       90.00
         9        -0.0000      0.0000      0.0000      0.0000       90.00
        10        -0.3875      0.1225     -0.6020     -0.2890       91.91
        11        -0.0000      0.0000      0.0000      0.0000       90.00
        12         1.3234      0.3132      1.7959      1.1442       88.44
        13         0.0000      0.0000      0.0000      0.0000       90.00
        14         2.7653      0.6280      2.9605      2.1179       89.02
        15         0.3768      0.0722     -0.0474      0.1339       90.00
        16         0.0000     -0.0000     -0.0000     -0.0000       90.00
        17        -5.1307      1.1502     -4.1019     -2.6941      104.82
        18         0.0000      0.0000      0.0000      0.0000       90.00
        19         2.5755     -0.8975      2.2736      1.3172       89.23
        20         0.0000      0.0000      0.0000      0.0000       90.00
        21         0.0000     -0.0000      0.0000      0.0000       90.00
        22         0.4866     -0.0099      0.4808      0.3192       77.86
        23         0.0000     -0.0000      0.0000      0.0000       90.00
        24         0.0955      0.0480     -0.1960     -0.0175       90.00
        25        -3.0656     -0.0786     -1.8290     -1.6577       91.48
        26         5.3025      0.0005      3.9965      3.0998       72.36
        27         0.0000     -0.0000      0.0000      0.0000       90.00
        28        -1.3474     -0.5591      0.2196     -0.5623       90.29
        29        -1.1310      0.1791     -0.8843     -0.6121      110.48
        30        -0.0000     -0.0000      0.0000     -0.0000       90.00
        31         0.5140     -0.0545      0.0641      0.1745       90.00
        32        -0.0000     -0.0000     -0.0000     -0.0000       90.00
        33        -0.0104     -0.0381     -0.0118     -0.0201       90.00
        34         0.0000      0.0000      0.0000      0.0000       90.00
        35         0.0000      0.0000      0.0000      0.0000       90.00
        36        -0.8538      0.1700     -0.7236     -0.4692      125.99
        37         3.4787     -0.2304      2.6504      1.9663       38.99
        38        -2.1520      0.6356      0.1005     -0.4720       90.24
        39         3.6459      0.4324      2.9168      2.3317       87.05
        40        -2.1985      0.2368     -1.8534     -1.2717      116.81
        41         1.6342      0.0479      1.6442      1.1088       88.32
        42         0.0000      0.0000      0.0000      0.0000       90.00
        43         0.0000     -0.0000      0.0000      0.0000       90.00
        44         0.0000      0.0000     -0.0000      0.0000       90.00
        45        -0.0000     -0.0000     -0.0000     -0.0000       90.00
        46         0.0000      0.0000     -0.0000      0.0000       90.00
        47        -0.7323     -0.0796     -0.5081     -0.4400       97.49
        48         0.1130      0.0319      0.4483      0.1977       89.31
        49         0.0000      0.0000     -0.0000      0.0000       90.00
        50         0.0000     -0.0000      0.0000      0.0000       90.00
        51        -0.0000     -0.0000      0.0000     -0.0000       90.00
        52         0.0166      0.1036     -0.0058      0.0381       90.00
        53        -0.1738     -0.4094      0.1249     -0.1528       90.61
        54        -0.0000     -0.0000     -0.0000     -0.0000       90.00
        55        -0.0000     -0.0000     -0.0000     -0.0000       90.00
        56         0.0000      0.0000      0.0000      0.0000       90.00
        57        -0.0611     -0.5694      0.2498     -0.1269       90.00
        58         0.3870      0.4845     -0.1516      0.2400       33.58
        59        -0.0000      0.0000      0.0000      0.0000       90.00
        60         0.0000      0.0000      0.0000      0.0000       90.00
        61         1.4415      0.2866      0.5758      0.7680       88.03
        62         0.1641      0.1673     -0.0047      0.1089       90.00
        63         2.5568      0.5914      3.7086      2.2856       89.43
        64        -0.0000      0.0000      0.0000      0.0000       90.00
        65        -0.0000      0.0000      0.0000     -0.0000       90.00
        66         0.1579      0.1514     -0.1390      0.0568       90.00
        67        -0.0707     -0.0172      1.3515      0.4212       88.88
        68        -0.0000     -0.0000     -0.0000     -0.0000       90.00
        69         0.0000      0.0000      0.0000      0.0000       90.00
        70         0.0000      0.0000     -0.0000      0.0000       90.00
        71        -0.0703      0.0899      0.7174      0.2457       79.47
        72        -0.0000     -0.0000      0.0000     -0.0000       90.00
        73         0.0000      0.0000      0.0000      0.0000       90.00
        74         2.8474     14.6759      6.5161      8.0132       88.26
        75         0.0000      0.0000      0.0000      0.0000       90.00
        76        -0.0000     -0.0000     -0.0000     -0.0000       90.00
        77        -0.2148     -0.5783     -0.7447     -0.5126      108.63
        78         0.0000      0.0000      0.0000      0.0000       90.00
        79         0.0000      0.0000      0.0000      0.0000       90.00
        80        -0.6831     -4.2309     -0.1136     -1.6759       92.37
        81        -1.6852    -10.0640     -0.7848     -4.1780       92.26
        82         0.0000      0.0000      0.0000      0.0000       90.00
        83         0.0000      0.0000      0.0000      0.0000       90.00
        84         0.0218     -0.0392     -0.0285     -0.0153       90.00
        85         0.0000     -0.0000      0.0000      0.0000       90.00
        86         0.1540     -0.0201      0.1581      0.0973       90.00
        87        -0.0335     -0.2643      0.0685     -0.0764       90.00
        88        -0.4888      1.0101     -0.7507     -0.0765       90.00
        89        -0.0000      0.0000     -0.0000      0.0000       90.00
        90         0.3883     -0.2941     -0.2040     -0.0366       90.00
        91         0.8215     -0.6381      1.0161      0.3998       82.61
        92        -0.5886      7.4745     -3.1740      1.2373       89.86
        93         0.8535     -0.6189     -0.0606      0.0580       90.00
        94         0.0000      0.0000      0.0000      0.0000       90.00
        95         0.2547     -0.0606      0.1943      0.1294       89.49
        96         0.0000      0.0000      0.0000      0.0000       90.00
        97         0.0000      0.0000      0.0000      0.0000       90.00
        98         0.1386     -0.0464     -0.2333     -0.0470       90.00
        99         0.0000      0.0000      0.0000      0.0000       90.00
       100        -1.0027    -28.2531      4.9312     -8.1082       91.11
       101         0.0000      0.0000      0.0000      0.0000       90.00
       102        -0.4294      0.2590      0.4055      0.0784       90.00
       103         0.0000      0.0000      0.0000      0.0000       90.00
       104        -0.3302     -7.7730      1.7379     -2.1217      129.41
       105         0.0000     -0.0000      0.0000     -0.0000       90.00
       106        -0.0993     10.3578     -2.8954      2.4544       88.56
       107         0.0000      0.0000      0.0000      0.0000       90.00
       108         0.0999      1.5706      0.1469      0.6058       88.69
       109        -0.9100     -2.3352      0.1556     -1.0299       95.24
       110         0.9420      1.6878     -0.2229      0.8023       79.33
       111         0.0000      0.0000     -0.0000      0.0000       90.00
       112        -0.0000     -0.0000     -0.0000     -0.0000       90.00
       113         0.4603      0.2906     -0.1241      0.2089       69.75
       114        -0.0000     -0.0000     -0.0000     -0.0000       90.00
       115         0.0302      0.3485     -0.2097      0.0564       90.00
       116         0.0000     -0.0000     -0.0000     -0.0000       90.00
       117         0.0000      0.0000     -0.0000     -0.0000       90.00
       118        -0.4903      2.4098     -8.9384     -2.3396       94.72
       119         0.8710     -4.3853      8.0140      1.4999       86.78
       120        -0.4443      1.2408      0.9507      0.5824       74.46
       121         0.0000     -0.0000     -0.0000      0.0000       90.00
       122         0.0000     -0.0000      0.0000     -0.0000       90.00
       123         0.0000     -0.0000      0.0000     -0.0000       90.00
       124         0.0000      0.0000     -0.0000      0.0000       90.00
       125        -0.0492      0.0466      0.1668      0.0548       90.00
       126         0.0000     -0.0000     -0.0000     -0.0000       90.00
       127        -0.0068     -0.1802      0.0812     -0.0353       90.00
       128         0.0000     -0.0000     -0.0000     -0.0000       90.00
       129        -0.1677    -12.9270     -5.2961     -6.1303      101.04
       130        -0.1258     11.9572      5.1051      5.6455       15.63
       131         0.0458      0.0394      0.0423      0.0425       90.00
       132         0.0000     -0.0000     -0.0000     -0.0000       90.00
       133        -0.1752     -0.2113     -0.4063     -0.2642       91.94
       134         0.0000     -0.0000     -0.0000     -0.0000       90.00
       135         0.0000     -0.0000      0.0000     -0.0000       90.00
       136         1.1733     -1.9733     -0.8853     -0.5617       91.27
       137        -0.0000      0.0000     -0.0000      0.0000       90.00
       138         0.0099     -0.0717     -0.2677     -0.1098       97.60
       139        -0.4810     -0.1201      0.0679     -0.1777       92.71
       140         0.0000      0.0000     -0.0000      0.0000       90.00
       141        -0.0000      0.0000      0.0000      0.0000       90.00
       142        -0.1695      0.5011     -0.0179      0.1046       86.99
       143        -0.0000      0.0000      0.0000      0.0000       90.00
       144        -0.0064      0.2516      0.0677      0.1043       90.00
       145        -0.0000      0.0000      0.0000      0.0000       90.00
       146        -0.0000      0.0000      0.0000      0.0000       90.00
       147         1.0433      0.3071     -0.2750      0.3585       83.29
       148        -0.3932      1.1041      0.2366      0.3158       72.27
       149         0.0000     -0.0000      0.0000     -0.0000       90.00
       150        -0.0000      0.0000     -0.0000      0.0000       90.00
       151        -0.4986     -0.9444     -0.8803     -0.7744       90.85
       152        -2.9264     -5.6322     -3.6703     -4.0763      138.77
       153        -0.0000     -0.0000     -0.0000     -0.0000       90.00
       154         0.0000      0.0000      0.0000      0.0000       90.00
       155         0.0728      1.0596      0.3333      0.4886       15.32
       156         3.0710     11.5144      0.4458      5.0104       89.57
       157         0.0000      0.0000      0.0000      0.0000       90.00
       158         1.4150      1.2752      0.1232      0.9378       89.72
       159        -0.0000     -0.0000     -0.0000     -0.0000       90.00
       160        -4.1784      3.7062     -4.6936     -1.7219       92.16
       161         8.8536     -2.3115     10.2950      5.6124       88.77
       162        -0.0000     -0.0000      0.0000     -0.0000       90.00
       163         0.0000      0.0000      0.0000      0.0000       90.00
       164         0.0000     -0.0000     -0.0000     -0.0000       90.00
       165        -6.8151     -7.5033     -5.3307     -6.5497      155.98
       166        -0.0000      0.0000      0.0000     -0.0000       90.00
       167        -0.8990     -2.2508     -0.2903     -1.1467       94.12
       168         0.0000     -0.0000      0.0000     -0.0000       90.00
       169        -0.0000     -0.0000      0.0000     -0.0000       90.00
       170         0.6968      0.4269      0.5349      0.5528       82.57
       171        -0.0000      0.0000      0.0000      0.0000       90.00
       172        -1.2706     -4.4539     -1.4323     -2.3856      155.73
       173        -2.1763     -1.2701     -0.7756     -1.4074       93.61
       174        -0.0000     -0.0000     -0.0000     -0.0000       90.00
       175         0.0000     -0.0000     -0.0000     -0.0000       90.00
       176         0.0061      0.2856      0.1571      0.1496       87.28
       177         0.0000     -0.0000     -0.0000     -0.0000       90.00
       178        -0.0000      0.0000     -0.0000     -0.0000       90.00
       179        -0.0905      0.7334     -0.9296     -0.0956       90.00
       180         0.3456      1.9213     -0.0625      0.7348       80.86
       181         0.0000      0.0000      0.0000      0.0000       90.00
       182         0.0651      1.1991     -0.1724      0.3639       80.76
       183         0.0000      0.0000     -0.0000      0.0000       90.00
       184        -0.6045      3.4872     -1.8895      0.3310       77.60
       185        -0.0000     -0.0000     -0.0000     -0.0000       90.00
       186         1.7051     -3.2754      1.8195      0.0830       90.00
       187         0.0000     -0.0000     -0.0000     -0.0000       90.00
       188         0.1977     -0.9681      0.5223     -0.0827       90.00
       189         0.0000      0.0000      0.0000      0.0000       90.00
       190         0.0000     -0.0000      0.0000     -0.0000       90.00
       191         0.1678      2.2054      0.3061      0.8931       88.83
       192        -0.0000     -0.0000     -0.0000     -0.0000       90.00
       193         0.0000     -0.0000     -0.0000     -0.0000       90.00
       194         0.0000     -0.0000     -0.0000     -0.0000       90.00
       195         0.0000     -0.0000     -0.0000     -0.0000       90.00
       196         1.5625     -3.7218     -0.4491     -0.8695       92.34
       197        -0.8368      7.3489      0.8320      2.4480       82.49
       198         0.0000     -0.0000     -0.0000     -0.0000       90.00
       199         0.0000     -0.0000     -0.0000     -0.0000       90.00
       200         0.0052      0.3211      0.2830      0.2031       33.48
       201         0.0000      0.0000     -0.0000      0.0000       90.00
       202        -0.5844     -0.5417     -0.0245     -0.3835       98.09
       203         0.0000     -0.0000     -0.0000     -0.0000       90.00
       204         0.0000      0.0000     -0.0000      0.0000       90.00
       205         0.0637      0.0589      0.1522      0.0916       90.00
       206         0.8010      2.6474      0.3533      1.2672       83.35
       207         0.0000      0.0000     -0.0000      0.0000       90.00
       208         0.2047     -0.0051      0.1408      0.1135       84.88
       209        -0.0000      0.0000     -0.0000      0.0000       90.00
       210        -0.0000     -0.0000      0.0000     -0.0000       90.00
       211        -1.6399     -1.1886     -0.6140     -1.1475       97.56
       212        -0.0000     -0.0000     -0.0000     -0.0000       90.00
       213        -0.0000     -0.0000      0.0000     -0.0000       90.00
       214         0.0389     -0.0285     -0.0070      0.0011       90.00
       215         0.0000      0.0000      0.0000      0.0000       90.00
       216         0.1114     -0.2623     -0.0993     -0.0834       90.00
       217         0.0000      0.0000     -0.0000      0.0000       90.00
       218        -0.6453     -2.8956      0.7511     -0.9299       91.80
       219         0.0000      0.0000     -0.0000      0.0000       90.00
       220        -0.0982      0.1861      0.0392      0.0424       90.00
       221         0.1705     -2.2522      0.7209     -0.4536       93.20
       222         0.0000      0.0000     -0.0000      0.0000       90.00
       223         0.0000      0.0000     -0.0000      0.0000       90.00
       224         0.2332      0.2764      0.3239      0.2778       82.96
       225        -0.2206      1.7865      0.0805      0.5488       88.52
       226        -0.0000     -0.0000     -0.0000     -0.0000       90.00
       227         0.1001      0.5362     -1.0385     -0.1341       92.50
       228         0.0000      0.0000      0.0000      0.0000       90.00
       229        -0.4783     -3.3910     -0.5215     -1.4636       94.64
       230         0.0000      0.0000     -0.0000      0.0000       90.00
       231        -0.0000     -0.0000     -0.0000     -0.0000       90.00
       232        -0.0580     -0.2245     -0.0312     -0.1045       91.19
       233        -0.0000      0.0000     -0.0000     -0.0000       90.00
       234         0.0107      0.4227     -0.8395     -0.1354       90.66
       235        -0.3726      1.4272      0.0951      0.3832       77.28
       236        -0.7848     -2.4673      1.1643     -0.6959       93.17
       237        -0.0000     -0.0000      0.0000     -0.0000       90.00
       238        -0.0000     -0.0000      0.0000     -0.0000       90.00
       239         0.1938     -0.1824     -0.0673     -0.0186       90.00
       240         0.1020      1.2237     -0.3666      0.3197       87.73
       241         0.0000      0.0000     -0.0000     -0.0000       90.00
       242         0.0000     -0.0000     -0.0000     -0.0000       90.00
       243        -0.9725      0.6765      0.6043      0.1027       88.94
       244        -0.0000      0.0000     -0.0000      0.0000       90.00
       245        -0.3266     -0.4846     -0.0062     -0.2725      103.76
       246        -0.0000     -0.0000      0.0000     -0.0000       90.00
       247         0.0000      0.0000     -0.0000      0.0000       90.00
       248         0.0000      0.0000     -0.0000      0.0000       90.00
       249         0.8756      0.1549     -0.9268      0.0346       90.00
       250        -0.5575      0.9059     -1.2411     -0.2975       96.80
       251         0.2986     -2.7622      2.1585     -0.1017       90.37
       252        -0.3912      1.0949     -2.1362     -0.4775       90.27
       253        -0.0000     -0.0000     -0.0000     -0.0000       90.00
       254         0.0000      0.0000     -0.0000      0.0000       90.00
       255         0.0000     -0.0000      0.0000      0.0000       90.00
       256         4.9332     -3.1434     -1.6955      0.0315       90.00
       257        -0.0000     -0.0000     -0.0000     -0.0000       90.00
       258        -0.0000     -0.0000     -0.0000     -0.0000       90.00
       259        -0.9058     -1.3407      0.7136     -0.5110      101.16
       260         1.1941     -0.5665      2.7020      1.1099       77.99
       261        -0.0000      0.0000      0.0000      0.0000       90.00
       262         0.0000     -0.0000      0.0000     -0.0000       90.00
       263         0.0000      0.0000     -0.0000      0.0000       90.00
       264        -3.3151     -2.3002     -1.7786     -2.4647      110.53
       265        -0.0000      0.0000     -0.0000     -0.0000       90.00
       266         1.9650      7.8571     -4.1062      1.9053       81.99
       267        -0.0000      0.0000     -0.0000     -0.0000       90.00
       268        -0.0000     -0.0000      0.0000      0.0000       90.00
       269         1.3833      4.8967      0.0815      2.1205       75.72
       270       -10.1117    -34.9210     -1.1745    -15.4024      148.49
       271         1.0195    -20.9734    -12.5179    -10.8239      130.79
       272        -0.2494     41.4718     17.3353     19.5192       77.43
       273         2.2679      9.4613      1.7307      4.4866       64.79
       274        -0.0000      0.0000      0.0000      0.0000       90.00
       275         0.2593     -8.7123     -0.4619     -2.9716      112.71
       276         0.0000      0.0000      0.0000      0.0000       90.00
       277        -0.5016      7.8323      0.3640      2.5649       76.79
       278         0.0000      0.0000      0.0000      0.0000       90.00
       279        -1.9668      4.1141     -2.0504      0.0323       90.00
       280        -1.1332     -0.4311      0.0534     -0.5036      107.77
       281        -0.0000      0.0000      0.0000     -0.0000       90.00
       282        -0.0000      0.0000     -0.0000      0.0000       90.00
       283         0.0194      0.2343      0.0328      0.0955       89.17
       284        -0.0000      0.0000     -0.0000     -0.0000       90.00
       285         0.0000      0.0000     -0.0000     -0.0000       90.00
       286        -0.0000     -0.0000     -0.0000     -0.0000       90.00
       287         0.3652     -0.4676      0.1175      0.0050       90.00
       288        -0.0000      0.0000     -0.0000     -0.0000       90.00
       289         2.4055     -2.0209     -0.5589     -0.0581       90.00
       290        -0.0000      0.0000     -0.0000      0.0000       90.00
       291         1.3196     -5.4158     -0.1886     -1.4283       92.68
       292        -0.0000      0.0000      0.0000      0.0000       90.00
       293         0.0000     -0.0000     -0.0000     -0.0000       90.00
       294        -0.0000      0.0000     -0.0000      0.0000       90.00
       295        12.3894     -3.8432     -4.9424      1.2012       81.42
       296        -0.0000      0.0000     -0.0000     -0.0000       90.00
       297         0.0000      0.0000     -0.0000      0.0000       90.00
       298        -6.7287      3.5238      1.8506     -0.4514       96.46
       299        -2.8086     -0.1821      0.3762     -0.8715       98.51
       300         0.0971     -0.2984      0.5736      0.1241       88.52
 1/2[<0|r|b>*<b|rxdel|0> + (<0|rxdel|b>*<b|r|0>)*]
 Rotatory Strengths (R) in cgs (10**-40 erg-esu-cm/Gauss)
       state          XX          YY          ZZ     R(length)
         1        -0.0000     -0.0000     -0.0000     -0.0000
         2         0.0000     -0.0000     -0.0000      0.0000
         3         0.0000      0.0000     -0.0000      0.0000
         4         0.0000     -0.0000      0.0000      0.0000
         5         0.0000      0.0000      0.0000      0.0000
         6        -0.0000      0.0000     -0.0000     -0.0000
         7         0.0000      0.0000      0.0000      0.0000
         8         0.0000      0.0000     -0.0000      0.0000
         9        -0.0000      0.0000      0.0000     -0.0000
        10        -0.0416     -1.0467      0.3208     -0.2558
        11         0.0000      0.0000     -0.0000      0.0000
        12         0.2846      2.9108      0.2582      1.1512
        13         0.0000     -0.0000     -0.0000      0.0000
        14         0.5069      5.2130      0.6582      2.1260
        15        -0.5213      0.2857      0.5964      0.1203
        16        -0.0000     -0.0000      0.0000     -0.0000
        17         1.7674    -10.2495      0.4944     -2.6626
        18         0.0000     -0.0000      0.0000     -0.0000
        19        -0.7442      5.7611     -1.1337      1.2944
        20        -0.0000      0.0000     -0.0000      0.0000
        21        -0.0000      0.0000      0.0000      0.0000
        22         0.0803      1.0426     -0.0728      0.3500
        23        -0.0000      0.0000      0.0000      0.0000
        24        -0.3664     -0.1551      0.4412     -0.0267
        25         0.7431     -4.7588     -0.9718     -1.6625
        26        -0.8475      9.3179      0.7190      3.0631
        27         0.0000      0.0000     -0.0000      0.0000
        28         0.5021     -0.6253     -1.5927     -0.5720
        29         0.3130     -2.1854      0.0720     -0.6001
        30         0.0000      0.0000      0.0000      0.0000
        31        -0.1683      0.7942     -0.0882      0.1792
        32        -0.0000     -0.0000     -0.0000     -0.0000
        33        -0.0532     -0.0177     -0.0061     -0.0257
        34         0.0000      0.0000      0.0000      0.0000
        35         0.0000      0.0000      0.0000      0.0000
        36         0.3638     -1.7598      0.0130     -0.4610
        37        -0.0166      6.3156     -0.3487      1.9834
        38         2.0806     -2.2259     -1.2523     -0.4659
        39         0.1025      6.0198      0.8612      2.3278
        40         0.6493     -4.3184     -0.1240     -1.2644
        41         0.0194      3.2839      0.0136      1.1056
        42         0.0000      0.0000      0.0000      0.0000
        43         0.0000      0.0000     -0.0000      0.0000
        44         0.0000     -0.0000     -0.0000     -0.0000
        45        -0.0000     -0.0000     -0.0000     -0.0000
        46         0.0000      0.0000      0.0000      0.0000
        47        -0.2410     -1.1368      0.0583     -0.4398
        48         0.2621      0.6308     -0.2981      0.1983
        49         0.0000     -0.0000      0.0000     -0.0000
        50        -0.0000      0.0000     -0.0000      0.0000
        51        -0.0000     -0.0000     -0.0000     -0.0000
        52        -0.0111      0.0032      0.1213      0.0378
        53         0.2128      0.0598     -0.7373     -0.1549
        54        -0.0000     -0.0000      0.0000     -0.0000
        55        -0.0000     -0.0000      0.0000     -0.0000
        56         0.0000      0.0000     -0.0000      0.0000
        57        -0.2178      0.3383     -0.5081     -0.1292
        58         0.0514      0.0006      0.6539      0.2353
        59         0.0000     -0.0000      0.0000      0.0000
        60         0.0000      0.0000     -0.0000     -0.0000
        61         0.0130      1.8793      0.5016      0.7980
        62         0.2210      0.0682      0.0472      0.1121
        63         7.4027      5.3974     -5.8922      2.3027
        64        -0.0000     -0.0000      0.0000     -0.0000
        65        -0.0000     -0.0000      0.0000     -0.0000
        66         0.8315      0.0310     -0.6961      0.0555
        67         0.0822      1.3039     -0.0978      0.4295
        68        -0.0000     -0.0000      0.0000      0.0000
        69         0.0000     -0.0000      0.0000      0.0000
        70         0.0000     -0.0000     -0.0000      0.0000
        71         0.4686      0.3337     -0.0553      0.2490
        72         0.0000      0.0000     -0.0000      0.0000
        73        -0.0000      0.0000     -0.0000     -0.0000
        74        22.5499      7.2887     -5.7129      8.0419
        75         0.0000      0.0000     -0.0000      0.0000
        76         0.0000     -0.0000     -0.0000      0.0000
        77        -1.3672     -0.3489      0.1757     -0.5135
        78         0.0000      0.0000      0.0000      0.0000
        79         0.0000      0.0000      0.0000      0.0000
        80         0.3126     -0.0181     -5.2791     -1.6616
        81         0.0883      0.1547    -12.8730     -4.2100
        82        -0.0000     -0.0000     -0.0000     -0.0000
        83         0.0000      0.0000     -0.0000      0.0000
        84         0.0170     -0.0304     -0.0291     -0.0141
        85         0.0000      0.0000     -0.0000      0.0000
        86         0.2337      0.1783     -0.1148      0.0991
        87         0.1575      0.0086     -0.3943     -0.0761
        88        -0.2422     -1.0694      1.0323     -0.0931
        89        -0.0000     -0.0000      0.0000      0.0000
        90        -0.3419      0.2550     -0.0190     -0.0353
        91         1.2130      1.4507     -1.4515      0.4041
        92        25.5075     -1.5488    -20.2192      1.2465
        93         0.9989      0.9251     -1.7277      0.0655
        94         0.0000      0.0000      0.0000      0.0000
        95         0.3270      0.3931     -0.3362      0.1279
        96         0.0000      0.0000      0.0000      0.0000
        97         0.0000      0.0000      0.0000      0.0000
        98         0.0213     -0.0994      0.0526     -0.0085
        99         0.0000      0.0000      0.0000      0.0000
       100         0.9651      5.6709    -31.3215     -8.2285
       101         0.0000      0.0000      0.0000      0.0000
       102        -0.0190     -0.1374      0.4120      0.0852
       103         0.0000      0.0000      0.0000      0.0000
       104        -7.2867      0.6043      0.3344     -2.1160
       105        -0.0000      0.0000      0.0000     -0.0000
       106        12.1101     -0.2720     -4.4864      2.4506
       107        -0.0000      0.0000      0.0000      0.0000
       108        -1.8177     -0.4066      4.0162      0.5973
       109        -0.1531      0.1478     -3.0785     -1.0279
       110         1.7420     -0.1733      0.8854      0.8180
       111         0.0000      0.0000     -0.0000      0.0000
       112        -0.0000     -0.0000      0.0000     -0.0000
       113         0.7201     -0.0318     -0.0680      0.2068
       114         0.0000     -0.0000     -0.0000     -0.0000
       115         0.1117     -0.2040      0.2356      0.0478
       116        -0.0000     -0.0000      0.0000     -0.0000
       117         0.0000     -0.0000      0.0000      0.0000
       118         1.0409     -5.3793     -2.3985     -2.2456
       119        -4.4024      9.4021     -0.6703      1.4431
       120         1.0850     -0.3999      1.0364      0.5738
       121        -0.0000      0.0000      0.0000      0.0000
       122        -0.0000      0.0000      0.0000     -0.0000
       123        -0.0000      0.0000     -0.0000     -0.0000
       124         0.0000      0.0000     -0.0000      0.0000
       125         0.0415      0.1112      0.0043      0.0524
       126        -0.0000     -0.0000     -0.0000     -0.0000
       127        -0.0029      0.2019     -0.2882     -0.0297
       128        -0.0000      0.0000     -0.0000     -0.0000
       129       -13.5618     -1.6800     -3.2350     -6.1589
       130        12.1826      2.0298      2.7902      5.6675
       131         0.0614      0.0080      0.0542      0.0412
       132        -0.0000     -0.0000     -0.0000     -0.0000
       133        -0.2633     -0.5321     -0.0235     -0.2730
       134        -0.0000      0.0000     -0.0000     -0.0000
       135         0.0000     -0.0000     -0.0000     -0.0000
       136        -1.7911      1.1995     -1.0490     -0.5469
       137        -0.0000      0.0000      0.0000      0.0000
       138        -0.2004     -0.0442     -0.0767     -0.1071
       139         0.5810     -0.6097     -0.4626     -0.1637
       140        -0.0000      0.0000      0.0000      0.0000
       141         0.0000     -0.0000      0.0000      0.0000
       142         0.5848     -0.3133      0.0433      0.1049
       143        -0.0000      0.0000      0.0000      0.0000
       144         0.3124     -0.0068      0.0001      0.1019
       145         0.0000     -0.0000      0.0000      0.0000
       146         0.0000     -0.0000      0.0000      0.0000
       147         0.1952      0.6298      0.2324      0.3524
       148         0.6088     -0.2501      0.5164      0.2917
       149        -0.0000      0.0000      0.0000     -0.0000
       150        -0.0000     -0.0000      0.0000      0.0000
       151        -0.2309     -0.4685     -1.7556     -0.8184
       152        -6.9516     -3.9679     -1.4589     -4.1261
       153        -0.0000     -0.0000     -0.0000     -0.0000
       154         0.0000      0.0000     -0.0000      0.0000
       155         0.7401      0.5090      0.1293      0.4595
       156        31.0915      5.2817    -21.1070      5.0887
       157         0.0000      0.0000      0.0000      0.0000
       158         7.6324      2.1139     -6.5881      1.0527
       159        -0.0000     -0.0000     -0.0000     -0.0000
       160       -10.2349     -4.7763      9.7560     -1.7517
       161        34.3823     11.5583    -28.6338      5.7689
       162         0.0000     -0.0000     -0.0000     -0.0000
       163         0.0000      0.0000     -0.0000      0.0000
       164        -0.0000     -0.0000     -0.0000     -0.0000
       165       -13.2428     -7.5530      0.6779     -6.7060
       166        -0.0000     -0.0000      0.0000     -0.0000
       167        -1.7422     -1.1468     -0.4631     -1.1174
       168        -0.0000     -0.0000      0.0000     -0.0000
       169        -0.0000     -0.0000     -0.0000     -0.0000
       170         0.4905      1.3787     -0.1138      0.5852
       171        -0.0000      0.0000     -0.0000     -0.0000
       172        -4.0619     -1.7696     -1.4866     -2.4394
       173        -0.7544     -2.7288     -0.7908     -1.4247
       174        -0.0000      0.0000     -0.0000     -0.0000
       175        -0.0000      0.0000     -0.0000     -0.0000
       176         0.1051      0.1087      0.2741      0.1626
       177        -0.0000      0.0000      0.0000     -0.0000
       178        -0.0000     -0.0000     -0.0000     -0.0000
       179        -1.0538      0.0298      0.6336     -0.1301
       180         4.3955     -0.2448     -1.7498      0.8003
       181        -0.0000      0.0000      0.0000      0.0000
       182         0.4599      0.1135      0.6417      0.4051
       183         0.0000      0.0000      0.0000      0.0000
       184         1.5881     -0.5387     -0.0717      0.3259
       185        -0.0000     -0.0000     -0.0000     -0.0000
       186        -0.4525      1.0565     -0.5059      0.0327
       187        -0.0000     -0.0000      0.0000     -0.0000
       188        -0.3925      0.3938     -0.3383     -0.1123
       189         0.0000      0.0000      0.0000      0.0000
       190        -0.0000      0.0000      0.0000     -0.0000
       191         2.4023      0.2866      0.0838      0.9242
       192        -0.0000     -0.0000     -0.0000     -0.0000
       193        -0.0000     -0.0000      0.0000     -0.0000
       194        -0.0000      0.0000      0.0000     -0.0000
       195        -0.0000     -0.0000      0.0000     -0.0000
       196        -5.8234     -0.0476      3.2208     -0.8834
       197         9.5677      0.4410     -2.4780      2.5103
       198        -0.0000     -0.0000      0.0000     -0.0000
       199        -0.0000     -0.0000      0.0000     -0.0000
       200         0.1923      0.3555      0.0267      0.1915
       201        -0.0000     -0.0000      0.0000      0.0000
       202        -0.1502     -0.3523     -0.6589     -0.3871
       203        -0.0000      0.0000     -0.0000     -0.0000
       204        -0.0000     -0.0000      0.0000      0.0000
       205         0.0455      0.1945      0.0485      0.0961
       206         0.3692      0.1722      3.2716      1.2710
       207         0.0000     -0.0000      0.0000      0.0000
       208         0.0885      0.2272      0.0280      0.1145
       209        -0.0000      0.0000     -0.0000     -0.0000
       210        -0.0000      0.0000     -0.0000     -0.0000
       211        -0.6047     -2.0385     -0.8361     -1.1597
       212         0.0000      0.0000     -0.0000     -0.0000
       213        -0.0000      0.0000     -0.0000     -0.0000
       214        -0.3311     -0.1253      0.4475     -0.0029
       215        -0.0000      0.0000      0.0000      0.0000
       216        -0.0102     -0.0738     -0.2364     -0.1068
       217         0.0000      0.0000      0.0000      0.0000
       218        -1.6203     -0.3280     -0.8303     -0.9262
       219        -0.0000     -0.0000      0.0000      0.0000
       220         0.2972     -0.1698      0.0860      0.0711
       221        -0.1259      1.3494     -2.5846     -0.4537
       222         0.0000      0.0000      0.0000      0.0000
       223         0.0000      0.0000      0.0000      0.0000
       224         0.3389      0.7426     -0.1915      0.2966
       225         1.0898     -0.0320      0.5907      0.5495
       226        -0.0000      0.0000     -0.0000     -0.0000
       227         0.0801     -0.6017      0.0921     -0.1432
       228        -0.0000      0.0000      0.0000      0.0000
       229        -0.3203     -0.6476     -3.3547     -1.4409
       230        -0.0000      0.0000      0.0000      0.0000
       231        -0.0000     -0.0000     -0.0000     -0.0000
       232        -0.0591     -0.0222     -0.2385     -0.1066
       233         0.0000     -0.0000     -0.0000     -0.0000
       234         0.0816     -0.2678     -0.3008     -0.1623
       235         0.9633      0.0526      0.1097      0.3752
       236        -2.8500      0.5644      0.2132     -0.6908
       237        -0.0000      0.0000     -0.0000     -0.0000
       238         0.0000     -0.0000      0.0000     -0.0000
       239        -0.1572      0.0239      0.0832     -0.0167
       240         1.6583     -0.0788     -0.6467      0.3109
       241        -0.0000     -0.0000      0.0000     -0.0000
       242        -0.0000     -0.0000     -0.0000     -0.0000
       243         0.6841     -0.3885      0.0134      0.1030
       244         0.0000     -0.0000     -0.0000      0.0000
       245        -0.4424     -0.2642     -0.1402     -0.2823
       246        -0.0000      0.0000      0.0000     -0.0000
       247        -0.0000     -0.0000      0.0000      0.0000
       248         0.0000      0.0000     -0.0000      0.0000
       249        -0.6788     -0.0066      0.7516      0.0221
       250        -0.6717     -2.1396      1.9676     -0.2813
       251        -0.5517      2.7242     -2.4884     -0.1053
       252         1.6654     -0.0991     -2.9763     -0.4700
       253        -0.0000     -0.0000     -0.0000     -0.0000
       254         0.0000     -0.0000     -0.0000      0.0000
       255        -0.0000      0.0000      0.0000      0.0000
       256        -0.0537     -0.6947      0.8147      0.0221
       257        -0.0000     -0.0000     -0.0000     -0.0000
       258        -0.0000     -0.0000     -0.0000     -0.0000
       259        -0.6223      0.1051     -1.0437     -0.5203
       260        -4.0805     -0.0621      7.4038      1.0871
       261        -0.0000      0.0000      0.0000      0.0000
       262        -0.0000      0.0000      0.0000     -0.0000
       263        -0.0000      0.0000      0.0000      0.0000
       264        -5.8988     -1.5397      0.1977     -2.4136
       265        -0.0000      0.0000      0.0000     -0.0000
       266        -7.7561     14.1276     -0.9113      1.8201
       267        -0.0000      0.0000     -0.0000     -0.0000
       268         0.0000     -0.0000     -0.0000      0.0000
       269         0.9740     -3.0472      8.3462      2.0910
       270       -17.6078     -3.4560    -24.2057    -15.0899
       271       -37.7445      3.6789      0.8008    -11.0882
       272        70.2600    -11.0748     -0.4024     19.5943
       273        13.3733      1.7644     -1.4636      4.5580
       274         0.0000     -0.0000     -0.0000      0.0000
       275        -1.2909      0.0682     -7.6754     -2.9660
       276         0.0000     -0.0000      0.0000      0.0000
       277         3.2810     -0.7159      5.0743      2.5465
       278         0.0000      0.0000      0.0000      0.0000
       279        -1.4145     -2.8915      4.1811     -0.0416
       280         0.3424      0.2638     -2.1680     -0.5206
       281         0.0000     -0.0000     -0.0000      0.0000
       282         0.0000     -0.0000      0.0000      0.0000
       283         0.0053     -0.0251      0.3020      0.0940
       284        -0.0000     -0.0000      0.0000     -0.0000
       285        -0.0000     -0.0000      0.0000     -0.0000
       286        -0.0000     -0.0000     -0.0000     -0.0000
       287         0.0432     -0.3696      0.3376      0.0037
       288         0.0000      0.0000     -0.0000     -0.0000
       289        -0.2162      0.5960     -0.5371     -0.0524
       290         0.0000     -0.0000     -0.0000     -0.0000
       291         0.6857     -0.2259     -4.6570     -1.3991
       292        -0.0000      0.0000      0.0000      0.0000
       293         0.0000      0.0000     -0.0000     -0.0000
       294         0.0000     -0.0000     -0.0000      0.0000
       295        -3.3401      6.5496      0.3435      1.1843
       296         0.0000     -0.0000     -0.0000     -0.0000
       297         0.0000      0.0000      0.0000      0.0000
       298         2.9468     -5.4407      1.1047     -0.4631
       299         1.1873     -0.2345     -3.4841     -0.8438
       300        -0.8180     -0.8403      1.9086      0.0834
  1/2[<0|del|b>*<b|r|0> + (<0|r|b>*<b|del|0>)*] (Au)
       state          X           Y           Z        Dip. S.   Osc.(frdel)
         1        -0.0000     -0.0000     -0.0000      0.0000      0.0000
         2         0.0000     -0.0000     -0.0000      0.0000      0.0000
         3         0.0000      0.0000     -0.0000     -0.0000     -0.0000
         4        -0.0000     -0.0000      0.0000      0.0000      0.0000
         5         0.0000      0.0000     -0.0000      0.0000      0.0000
         6         0.0000     -0.0000     -0.0000      0.0000      0.0000
         7        -0.0000      0.0000     -0.0000      0.0000      0.0000
         8        -0.0000     -0.0000      0.0000      0.0000      0.0000
         9         0.0000      0.0000     -0.0000     -0.0000     -0.0000
        10        -0.0000     -0.0000     -0.0005      0.0005      0.0004
        11        -0.0000      0.0000     -0.0000      0.0000      0.0000
        12        -0.0002     -0.0628     -0.0000      0.0630      0.0420
        13        -0.0000      0.0000      0.0000      0.0000      0.0000
        14        -0.0003     -0.0241     -0.0000      0.0244      0.0163
        15        -0.0000     -0.0000     -0.0004      0.0004      0.0003
        16        -0.0000     -0.0000     -0.0000      0.0000      0.0000
        17        -0.0000     -0.0001     -0.0002      0.0002      0.0001
        18        -0.0000      0.0000     -0.0000      0.0000      0.0000
        19        -0.0004     -0.0314     -0.0000      0.0318      0.0212
        20         0.0000     -0.0000      0.0000      0.0000      0.0000
        21        -0.0000     -0.0000     -0.0000      0.0000      0.0000
        22        -0.0000     -0.0004     -0.0000      0.0004      0.0003
        23        -0.0000     -0.0000     -0.0000      0.0000      0.0000
        24        -0.0000     -0.0001     -0.0001      0.0002      0.0001
        25        -0.0008     -0.0299     -0.0000      0.0307      0.0205
        26        -0.0000     -0.0000     -0.0002      0.0003      0.0002
        27         0.0000     -0.0000     -0.0000      0.0000      0.0000
        28        -0.0001     -0.0184     -0.0000      0.0184      0.0123
        29        -0.0000     -0.0000     -0.0000      0.0000      0.0000
        30        -0.0000      0.0000     -0.0000      0.0000      0.0000
        31        -0.0013     -0.0494     -0.0000      0.0507      0.0338
        32        -0.0000     -0.0000      0.0000      0.0000      0.0000
        33        -0.0000     -0.0000     -0.0002      0.0002      0.0002
        34        -0.0000     -0.0000     -0.0000      0.0000      0.0000
        35        -0.0000     -0.0000     -0.0000      0.0000      0.0000
        36        -0.0000     -0.0000      0.0000      0.0000      0.0000
        37        -0.0000     -0.0004     -0.0002      0.0005      0.0004
        38        -0.0093     -0.3846     -0.0000      0.3939      0.2626
        39        -0.0012     -0.0433     -0.0000      0.0445      0.0296
        40        -0.0000     -0.0001     -0.0000      0.0001      0.0001
        41        -0.0004     -0.0179     -0.0000      0.0182      0.0122
        42        -0.0000     -0.0000     -0.0000      0.0000      0.0000
        43        -0.0000     -0.0000     -0.0000      0.0000      0.0000
        44        -0.0000     -0.0000      0.0000      0.0000      0.0000
        45        -0.0000     -0.0000     -0.0000      0.0000      0.0000
        46        -0.0000     -0.0000     -0.0000      0.0000      0.0000
        47        -0.0000     -0.0000     -0.0010      0.0010      0.0007
        48        -0.0013     -0.0267     -0.0000      0.0280      0.0187
        49        -0.0000     -0.0000     -0.0000      0.0000      0.0000
        50        -0.0000     -0.0000      0.0000      0.0000      0.0000
        51        -0.0000     -0.0000      0.0000      0.0000      0.0000
        52        -0.0000     -0.0000     -0.0001      0.0001      0.0001
        53        -0.0018     -0.0068     -0.0000      0.0086      0.0057
        54        -0.0000      0.0000      0.0000     -0.0000     -0.0000
        55        -0.0000     -0.0000      0.0000      0.0000      0.0000
        56        -0.0000     -0.0000     -0.0000      0.0000      0.0000
        57        -0.0000     -0.0000     -0.0007      0.0007      0.0005
        58        -0.0000     -0.0000     -0.0007      0.0008      0.0005
        59         0.0000     -0.0000     -0.0000      0.0000      0.0000
        60        -0.0000     -0.0000     -0.0000      0.0000      0.0000
        61         0.0000     -0.0000     -0.0069      0.0069      0.0046
        62        -0.0000     -0.0001     -0.0000      0.0001      0.0001
        63        -0.0483     -0.4038     -0.0000      0.4521      0.3014
        64         0.0000     -0.0000     -0.0000      0.0000      0.0000
        65        -0.0000     -0.0000     -0.0000      0.0000      0.0000
        66        -0.0079     -0.0559     -0.0000      0.0639      0.0426
        67        -0.0001     -0.1095     -0.0000      0.1096      0.0730
        68         0.0000     -0.0000      0.0000      0.0000      0.0000
        69        -0.0000      0.0000     -0.0000      0.0000      0.0000
        70        -0.0000     -0.0000      0.0000      0.0000      0.0000
        71        -0.0000     -0.0000     -0.0002      0.0002      0.0001
        72         0.0000     -0.0000     -0.0000      0.0000      0.0000
        73         0.0000     -0.0000     -0.0000     -0.0000     -0.0000
        74        -0.1820     -0.6263     -0.0000      0.8083      0.5389
        75        -0.0000     -0.0000     -0.0000      0.0000      0.0000
        76         0.0000     -0.0000     -0.0000      0.0000      0.0000
        77        -0.0000     -0.0001     -0.0004      0.0005      0.0003
        78        -0.0000     -0.0000     -0.0000      0.0000      0.0000
        79        -0.0000     -0.0000     -0.0000      0.0000      0.0000
        80        -0.0133     -0.0001     -0.0000      0.0134      0.0089
        81        -0.0350     -0.0004     -0.0001      0.0354      0.0236
        82         0.0000      0.0000      0.0000     -0.0000     -0.0000
        83        -0.0000     -0.0000     -0.0000      0.0000      0.0000
        84        -0.0000     -0.0000     -0.0000      0.0000      0.0000
        85        -0.0000     -0.0000     -0.0000      0.0000      0.0000
        86        -0.0000     -0.0000     -0.0018      0.0018      0.0012
        87        -0.0003     -0.0004     -0.0000      0.0007      0.0005
        88        -0.0000     -0.0000     -0.0139      0.0139      0.0093
        89         0.0000     -0.0000     -0.0000      0.0000      0.0000
        90        -0.0000     -0.0000     -0.0017      0.0017      0.0011
        91        -0.0002     -0.0001     -0.0029      0.0032      0.0021
        92        -0.4105     -0.2515     -0.0001      0.6621      0.4414
        93        -0.0057     -0.0579     -0.0000      0.0636      0.0424
        94        -0.0000     -0.0000     -0.0000      0.0000      0.0000
        95        -0.0025     -0.0098     -0.0000      0.0123      0.0082
        96        -0.0000     -0.0000     -0.0000      0.0000      0.0000
        97        -0.0000     -0.0000     -0.0000      0.0000      0.0000
        98        -0.0000     -0.0001      0.0000      0.0001      0.0001
        99        -0.0000     -0.0000     -0.0000      0.0000      0.0000
       100        -0.0029     -0.2703     -0.0002      0.2734      0.1823
       101        -0.0000     -0.0000     -0.0000      0.0000      0.0000
       102        -0.0000     -0.0000     -0.0005      0.0005      0.0003
       103        -0.0000     -0.0000     -0.0000      0.0000      0.0000
       104        -0.0003     -0.0002     -0.0001      0.0006      0.0004
       105        -0.0000     -0.0000     -0.0000      0.0000      0.0000
       106        -0.0709     -0.0384     -0.0000      0.1093      0.0729
       107        -0.0000     -0.0000     -0.0000      0.0000      0.0000
       108        -0.0030     -0.0063     -0.0000      0.0093      0.0062
       109        -0.0000     -0.0000     -0.0060      0.0060      0.0040
       110        -0.0062     -0.0003     -0.0000      0.0065      0.0043
       111        -0.0000     -0.0000     -0.0000      0.0000      0.0000
       112        -0.0000     -0.0000     -0.0000      0.0000      0.0000
       113        -0.0048     -0.0009     -0.0000      0.0058      0.0038
       114         0.0000     -0.0000     -0.0000      0.0000      0.0000
       115        -0.0000     -0.0000     -0.0006      0.0006      0.0004
       116        -0.0000     -0.0000     -0.0000      0.0000      0.0000
       117         0.0000     -0.0000     -0.0000      0.0000      0.0000
       118        -0.0245     -0.0499     -0.0001      0.0745      0.0497
       119        -0.0239     -0.0465     -0.0000      0.0703      0.0469
       120        -0.0001     -0.0003     -0.0024      0.0028      0.0018
       121        -0.0000     -0.0000     -0.0000      0.0000      0.0000
       122        -0.0000     -0.0000     -0.0000      0.0000      0.0000
       123        -0.0000     -0.0000     -0.0000      0.0000      0.0000
       124        -0.0000     -0.0000     -0.0000      0.0000      0.0000
       125        -0.0010     -0.0030     -0.0000      0.0040      0.0027
       126        -0.0000     -0.0000     -0.0000      0.0000      0.0000
       127        -0.0020     -0.0034     -0.0000      0.0053      0.0036
       128        -0.0000     -0.0000     -0.0000      0.0000      0.0000
       129        -0.1123     -0.0137     -0.0001      0.1262      0.0841
       130        -0.0092     -0.0008     -0.0012      0.0111      0.0074
       131        -0.0000     -0.0000     -0.0001      0.0001      0.0000
       132        -0.0000     -0.0000     -0.0000      0.0000      0.0000
       133        -0.0070     -0.0059     -0.0000      0.0129      0.0086
       134        -0.0000     -0.0000     -0.0000      0.0000      0.0000
       135        -0.0000     -0.0000     -0.0000      0.0000      0.0000
       136        -0.0099     -0.0111     -0.0000      0.0211      0.0140
       137        -0.0000     -0.0000     -0.0000      0.0000      0.0000
       138        -0.0056     -0.0008     -0.0000      0.0064      0.0043
       139        -0.0000     -0.0000     -0.0013      0.0014      0.0009
       140        -0.0000     -0.0000     -0.0000      0.0000      0.0000
       141        -0.0000     -0.0000     -0.0000      0.0000      0.0000
       142        -0.0000     -0.0000     -0.0001      0.0001      0.0001
       143        -0.0000     -0.0000     -0.0000      0.0000      0.0000
       144        -0.0017     -0.0000     -0.0000      0.0017      0.0011
       145        -0.0000     -0.0000     -0.0000      0.0000      0.0000
       146        -0.0000     -0.0000     -0.0000      0.0000      0.0000
       147        -0.0006     -0.0091     -0.0000      0.0097      0.0065
       148        -0.0000     -0.0000     -0.0006      0.0007      0.0005
       149        -0.0000      0.0000     -0.0000      0.0000      0.0000
       150        -0.0000     -0.0000     -0.0000      0.0000      0.0000
       151        -0.0300     -0.0220     -0.0000      0.0520      0.0347
       152        -0.0002     -0.0003     -0.0004      0.0009      0.0006
       153        -0.0000     -0.0000     -0.0000      0.0000      0.0000
       154        -0.0000     -0.0000      0.0000      0.0000      0.0000
       155        -0.0001     -0.0001     -0.0000      0.0002      0.0001
       156        -0.4607     -0.2448     -0.0001      0.7056      0.4704
       157        -0.0000     -0.0000     -0.0000      0.0000      0.0000
       158        -0.1216     -0.0871     -0.0000      0.2087      0.1391
       159        -0.0000     -0.0000     -0.0000      0.0000      0.0000
       160        -0.0002     -0.0003     -0.0324      0.0329      0.0219
       161        -0.1487     -0.1355     -0.0004      0.2846      0.1897
       162        -0.0000     -0.0000     -0.0000      0.0000      0.0000
       163        -0.0000     -0.0000     -0.0000      0.0000      0.0000
       164        -0.0000      0.0000     -0.0000      0.0000      0.0000
       165        -0.0011     -0.0007     -0.0000      0.0018      0.0012
       166        -0.0000     -0.0000     -0.0000      0.0000      0.0000
       167        -0.0000     -0.0000     -0.0021      0.0021      0.0014
       168        -0.0000     -0.0000     -0.0000      0.0000      0.0000
       169        -0.0000     -0.0000      0.0000      0.0000      0.0000
       170        -0.0001     -0.0097     -0.0000      0.0099      0.0066
       171         0.0000     -0.0000     -0.0000      0.0000      0.0000
       172        -0.0002     -0.0001     -0.0002      0.0006      0.0004
       173        -0.0003     -0.0098     -0.0000      0.0101      0.0068
       174        -0.0000     -0.0000     -0.0000      0.0000      0.0000
       175        -0.0000     -0.0000      0.0000      0.0000      0.0000
       176        -0.0000     -0.0005     -0.0000      0.0005      0.0003
       177        -0.0000     -0.0000     -0.0000      0.0000      0.0000
       178         0.0000     -0.0000     -0.0000      0.0000      0.0000
       179        -0.0151     -0.0006     -0.0000      0.0156      0.0104
       180        -0.0038     -0.0007     -0.0001      0.0046      0.0031
       181        -0.0000     -0.0000     -0.0000      0.0000      0.0000
       182        -0.0000     -0.0000     -0.0022      0.0022      0.0015
       183        -0.0000     -0.0000     -0.0000      0.0000      0.0000
       184        -0.0318     -0.0030     -0.0000      0.0348      0.0232
       185        -0.0000     -0.0000     -0.0000      0.0000      0.0000
       186        -0.0004     -0.0001     -0.0005      0.0010      0.0007
       187        -0.0000     -0.0000     -0.0000      0.0000      0.0000
       188        -0.0224     -0.0016     -0.0000      0.0239      0.0160
       189        -0.0000     -0.0000     -0.0000      0.0000      0.0000
       190        -0.0000      0.0000     -0.0000      0.0000      0.0000
       191        -0.0429     -0.0079     -0.0000      0.0508      0.0339
       192        -0.0000     -0.0000     -0.0000      0.0000      0.0000
       193        -0.0000      0.0000     -0.0000      0.0000      0.0000
       194        -0.0000     -0.0000     -0.0000      0.0000      0.0000
       195        -0.0000     -0.0000     -0.0000      0.0000      0.0000
       196        -0.0001     -0.0000     -0.0139      0.0141      0.0094
       197        -0.0358     -0.0018     -0.0001      0.0377      0.0251
       198        -0.0000     -0.0000     -0.0000      0.0000      0.0000
       199        -0.0000     -0.0000     -0.0000      0.0000      0.0000
       200        -0.0000     -0.0000     -0.0000      0.0000      0.0000
       201        -0.0000     -0.0000     -0.0000      0.0000      0.0000
       202        -0.0000     -0.0000     -0.0036      0.0036      0.0024
       203        -0.0000     -0.0000     -0.0000      0.0000      0.0000
       204        -0.0000     -0.0000     -0.0000      0.0000      0.0000
       205        -0.0001     -0.0013     -0.0000      0.0014      0.0009
       206        -0.0000     -0.0000     -0.0219      0.0220      0.0146
       207        -0.0000     -0.0000     -0.0000      0.0000      0.0000
       208        -0.0002     -0.0008     -0.0000      0.0010      0.0007
       209        -0.0000     -0.0000      0.0000      0.0000      0.0000
       210        -0.0000     -0.0000     -0.0000      0.0000      0.0000
       211        -0.0000     -0.0000     -0.0015      0.0015      0.0010
       212        -0.0000     -0.0000     -0.0000      0.0000      0.0000
       213        -0.0000     -0.0000     -0.0000      0.0000      0.0000
       214        -0.0014     -0.0014     -0.0000      0.0028      0.0019
       215        -0.0000      0.0000     -0.0000      0.0000      0.0000
       216        -0.0000     -0.0000     -0.0002      0.0002      0.0001
       217        -0.0000     -0.0000     -0.0000      0.0000      0.0000
       218        -0.0000     -0.0001     -0.0264      0.0265      0.0177
       219         0.0000      0.0000     -0.0000      0.0000      0.0000
       220        -0.0000     -0.0000     -0.0001      0.0001      0.0000
       221        -0.0000     -0.0001     -0.0197      0.0197      0.0132
       222        -0.0000     -0.0000     -0.0000      0.0000      0.0000
       223        -0.0000     -0.0000     -0.0000      0.0000      0.0000
       224        -0.0023     -0.0186     -0.0000      0.0210      0.0140
       225        -0.0078     -0.0018     -0.0000      0.0096      0.0064
       226        -0.0000     -0.0000     -0.0000      0.0000      0.0000
       227        -0.0000     -0.0000     -0.0016      0.0016      0.0011
       228        -0.0000     -0.0000     -0.0000      0.0000      0.0000
       229        -0.0000     -0.0000     -0.0144      0.0144      0.0096
       230        -0.0000     -0.0000     -0.0000      0.0000      0.0000
       231        -0.0000     -0.0000     -0.0000      0.0000      0.0000
       232        -0.0016     -0.0002     -0.0000      0.0018      0.0012
       233        -0.0000     -0.0000     -0.0000      0.0000      0.0000
       234        -0.0119     -0.0003     -0.0000      0.0123      0.0082
       235        -0.0029     -0.0069     -0.0000      0.0098      0.0066
       236        -0.0824     -0.0344     -0.0000      0.1168      0.0779
       237        -0.0000     -0.0000     -0.0000      0.0000      0.0000
       238        -0.0000     -0.0000      0.0000      0.0000      0.0000
       239        -0.0000     -0.0000     -0.0012      0.0012      0.0008
       240        -0.0112     -0.0055     -0.0000      0.0167      0.0112
       241        -0.0000     -0.0000     -0.0000      0.0000      0.0000
       242        -0.0000     -0.0000     -0.0000      0.0000      0.0000
       243        -0.0047     -0.0241     -0.0000      0.0288      0.0192
       244        -0.0000     -0.0000     -0.0000      0.0000      0.0000
       245        -0.0000     -0.0000     -0.0009      0.0009      0.0006
       246        -0.0000     -0.0000      0.0000      0.0000      0.0000
       247        -0.0000     -0.0000     -0.0000      0.0000      0.0000
       248        -0.0000     -0.0000      0.0000      0.0000      0.0000
       249        -0.0173      0.0000     -0.0000      0.0173      0.0116
       250        -0.0000     -0.0003     -0.0006      0.0009      0.0006
       251        -0.0002     -0.0119     -0.0000      0.0122      0.0081
       252        -0.1796     -0.0122     -0.0000      0.1919      0.1279
       253        -0.0000     -0.0000     -0.0000      0.0000      0.0000
       254        -0.0000     -0.0000      0.0000      0.0000      0.0000
       255        -0.0000     -0.0000     -0.0000      0.0000      0.0000
       256        -0.0168     -0.0093     -0.0000      0.0262      0.0174
       257        -0.0000     -0.0000     -0.0000      0.0000      0.0000
       258        -0.0000     -0.0000     -0.0000      0.0000      0.0000
       259        -0.0000     -0.0000     -0.0022      0.0023      0.0015
       260        -0.0005     -0.0002     -0.0050      0.0058      0.0038
       261        -0.0000     -0.0000     -0.0000      0.0000      0.0000
       262        -0.0000     -0.0000     -0.0000      0.0000      0.0000
       263        -0.0000     -0.0000     -0.0000      0.0000      0.0000
       264        -0.0064     -0.0059      0.0000      0.0123      0.0082
       265        -0.0000     -0.0000     -0.0000      0.0000      0.0000
       266        -0.0096     -0.0056     -0.0000      0.0152      0.0101
       267        -0.0000     -0.0000     -0.0000      0.0000      0.0000
       268        -0.0000     -0.0000     -0.0000      0.0000      0.0000
       269        -0.0000     -0.0000     -0.0026      0.0027      0.0018
       270        -0.0035     -0.0028     -0.0026      0.0089      0.0059
       271        -0.0028     -0.0002     -0.0015      0.0045      0.0030
       272        -0.0679     -0.0162      0.0000      0.0841      0.0561
       273        -0.0274     -0.0096     -0.0001      0.0371      0.0247
       274        -0.0000     -0.0000     -0.0000      0.0000      0.0000
       275        -0.0004     -0.0011     -0.0002      0.0017      0.0011
       276        -0.0000      0.0000     -0.0000      0.0000      0.0000
       277        -0.0001     -0.0000     -0.0055      0.0056      0.0037
       278        -0.0000      0.0000     -0.0000      0.0000      0.0000
       279        -0.0017     -0.0004     -0.0008      0.0028      0.0019
       280        -0.0003     -0.0002     -0.0001      0.0006      0.0004
       281        -0.0000     -0.0000     -0.0000      0.0000      0.0000
       282        -0.0000     -0.0000     -0.0000      0.0000      0.0000
       283        -0.0000     -0.0000     -0.0025      0.0025      0.0017
       284        -0.0000     -0.0000     -0.0000      0.0000      0.0000
       285        -0.0000     -0.0000     -0.0000      0.0000      0.0000
       286        -0.0000     -0.0000     -0.0000      0.0000      0.0000
       287        -0.0000     -0.0000     -0.0171      0.0171      0.0114
       288        -0.0000     -0.0000     -0.0000      0.0000      0.0000
       289        -0.0005     -0.0029     -0.0000      0.0034      0.0023
       290        -0.0000     -0.0000     -0.0000      0.0000      0.0000
       291        -0.0238     -0.0002     -0.0001      0.0241      0.0160
       292         0.0000     -0.0000     -0.0000      0.0000      0.0000
       293        -0.0000     -0.0000     -0.0000      0.0000      0.0000
       294        -0.0000     -0.0000     -0.0000      0.0000      0.0000
       295        -0.0018     -0.0214     -0.0000      0.0233      0.0155
       296        -0.0000     -0.0000     -0.0000      0.0000      0.0000
       297        -0.0000     -0.0000     -0.0000      0.0000      0.0000
       298        -0.0001     -0.0003     -0.0004      0.0008      0.0005
       299        -0.0015     -0.0015     -0.0001      0.0031      0.0021
       300        -0.0000     -0.0000     -0.0020      0.0020      0.0013

 Excitation energies and oscillator strengths:
 
 Excited state symmetry could not be determined.
 Excited State   1:      Triplet-?Sym    1.4986 eV  827.35 nm  f=0.0000  <S**2>=2.000
      94 -> 99         0.22744
      95 -> 96        -0.35268
      95 -> 98         0.52467
      95 ->100        -0.16127
      95 <- 98         0.10941
 
 Excited state symmetry could not be determined.
 Excited State   2:      Triplet-?Sym    1.5144 eV  818.71 nm  f=0.0000  <S**2>=2.000
      94 -> 96        -0.29131
      94 -> 98         0.55915
      94 ->100        -0.19055
      94 ->101         0.10905
      95 -> 99        -0.23789
      94 <- 98         0.10903
 
 Excited state symmetry could not be determined.
 Excited State   3:      Triplet-?Sym    1.7503 eV  708.35 nm  f=0.0000  <S**2>=2.000
      93 -> 96         0.10138
      93 -> 98        -0.19898
      94 -> 99         0.62993
      95 -> 96         0.13249
      95 -> 98        -0.11900
 
 Excited state symmetry could not be determined.
 Excited State   4:      Triplet-?Sym    1.7908 eV  692.33 nm  f=0.0000  <S**2>=2.000
      93 -> 99        -0.21601
      94 -> 96        -0.10696
      94 -> 98         0.17037
      95 -> 99         0.63458
 
 Excited state symmetry could not be determined.
 Excited State   5:      Triplet-?Sym    1.9837 eV  625.01 nm  f=0.0000  <S**2>=2.000
      87 -> 97         0.58692
      88 -> 96         0.29834
      92 -> 97         0.15932
      95 -> 97         0.13646
 
 Excited state symmetry could not be determined.
 Excited State   6:      Triplet-?Sym    1.9882 eV  623.61 nm  f=0.0000  <S**2>=2.000
      86 -> 97         0.14119
      87 -> 96         0.48916
      88 -> 97        -0.36166
      92 -> 96         0.19935
      95 -> 98         0.17738
 
 Excited state symmetry could not be determined.
 Excited State   7:      Triplet-?Sym    2.0943 eV  592.02 nm  f=0.0000  <S**2>=2.000
      93 -> 96        -0.26705
      93 -> 98         0.54554
      93 ->100        -0.18881
      93 ->101         0.10821
      94 -> 99         0.21107
 
 Excited state symmetry could not be determined.
 Excited State   8:      Triplet-?Sym    2.1373 eV  580.11 nm  f=0.0000  <S**2>=2.000
      84 -> 96         0.12906
      86 -> 97        -0.19213
      87 -> 96         0.30087
      88 -> 97         0.54486
      92 -> 96         0.14127
      95 -> 96         0.10438
      95 -> 98         0.10298
 
 Excited state symmetry could not be determined.
 Excited State   9:      Triplet-?Sym    2.1718 eV  570.87 nm  f=0.0000  <S**2>=2.000
      84 -> 97         0.12949
      86 -> 96        -0.18761
      87 -> 97        -0.26051
      88 -> 96         0.59206
 
 Excited state symmetry could not be determined.
 Excited State  10:      Singlet-?Sym    2.2476 eV  551.63 nm  f=0.0004  <S**2>=0.000
      94 -> 96         0.49108
      94 -> 98        -0.41148
      94 ->100         0.10971
      95 -> 99         0.24701
 
 Excited state symmetry could not be determined.
 Excited State  11:      Triplet-?Sym    2.2770 eV  544.51 nm  f=0.0000  <S**2>=2.000
      92 -> 99        -0.13759
      93 -> 99         0.65019
      94 -> 96        -0.10293
      95 -> 99         0.17959
 
 Excited state symmetry could not be determined.
 Excited State  12:      Singlet-?Sym    2.2818 eV  543.36 nm  f=0.0425  <S**2>=0.000
      94 -> 99        -0.27269
      95 -> 96         0.46918
      95 -> 98        -0.40211
      95 ->100         0.13159
 This state for optimization and/or second-order correction.
 Total Energy, E(TD-HF/TD-DFT) =  -3419.03824756    
 Copying the excited state density for this state as the 1-particle RhoCI density.
 
 Excited state symmetry could not be determined.
 Excited State  13:      Triplet-?Sym    2.5130 eV  493.36 nm  f=0.0000  <S**2>=2.000
      82 -> 96         0.15345
      87 -> 96        -0.29250
      92 -> 96         0.11466
      95 -> 96         0.49601
      95 -> 98         0.26242
      95 ->100        -0.15713
 
 Excited state symmetry could not be determined.
 Excited State  14:      Singlet-?Sym    2.5821 eV  480.17 nm  f=0.0165  <S**2>=0.000
      93 -> 96         0.25865
      93 -> 98        -0.37971
      93 ->100         0.12769
      94 -> 99         0.45790
      95 -> 96         0.16973
 
 Excited state symmetry could not be determined.
 Excited State  15:      Singlet-?Sym    2.6140 eV  474.30 nm  f=0.0002  <S**2>=0.000
      87 -> 97         0.30699
      88 -> 96         0.24107
      92 -> 97         0.17841
      95 -> 97         0.53381
 
 Excited state symmetry could not be determined.
 Excited State  16:      Triplet-?Sym    2.6305 eV  471.33 nm  f=0.0000  <S**2>=2.000
      84 -> 97         0.32938
      87 -> 97        -0.14660
      92 -> 97         0.13686
      95 -> 97         0.56658
 
 Excited state symmetry could not be determined.
 Excited State  17:      Singlet-?Sym    2.6556 eV  466.87 nm  f=0.0001  <S**2>=0.000
      93 -> 99        -0.33841
      94 -> 96        -0.27814
      95 -> 99         0.53644
 
 Excited state symmetry could not be determined.
 Excited State  18:      Triplet-?Sym    2.6908 eV  460.77 nm  f=0.0000  <S**2>=2.000
      94 -> 96         0.61496
      94 -> 98         0.25961
      94 ->100        -0.16525
      94 ->101         0.10005
 
 Excited state symmetry could not be determined.
 Excited State  19:      Singlet-?Sym    2.7203 eV  455.77 nm  f=0.0213  <S**2>=0.000
      86 -> 97         0.11786
      87 -> 96         0.43373
      88 -> 97        -0.34183
      92 -> 96         0.17686
      93 -> 98         0.18232
      95 -> 96         0.18873
      95 -> 98         0.20439
 
 Excited state symmetry could not be determined.
 Excited State  20:      Triplet-?Sym    2.7681 eV  447.90 nm  f=0.0000  <S**2>=2.000
      84 -> 97         0.59416
      87 -> 97         0.15660
      95 -> 97        -0.32148
 
 Excited state symmetry could not be determined.
 Excited State  21:      Triplet-?Sym    2.7946 eV  443.66 nm  f=0.0000  <S**2>=2.000
      94 -> 97         0.70446
 
 Excited state symmetry could not be determined.
 Excited State  22:      Singlet-?Sym    2.7992 eV  442.93 nm  f=0.0003  <S**2>=0.000
      94 -> 97         0.67647
 
 Excited state symmetry could not be determined.
 Excited State  23:      Triplet-?Sym    2.8063 eV  441.81 nm  f=0.0000  <S**2>=2.000
      84 -> 96         0.67947
      85 -> 96        -0.10548
 
 Excited state symmetry could not be determined.
 Excited State  24:      Singlet-?Sym    2.8216 eV  439.41 nm  f=0.0001  <S**2>=0.000
      86 -> 96         0.13812
      87 -> 97        -0.34900
      88 -> 96        -0.37532
      95 -> 97         0.44380
 
 Excited state symmetry could not be determined.
 Excited State  25:      Singlet-?Sym    2.8321 eV  437.78 nm  f=0.0208  <S**2>=0.000
      87 -> 96        -0.18968
      88 -> 97         0.24418
      93 -> 96        -0.20033
      93 -> 98         0.17673
      94 -> 97        -0.19681
      94 -> 99         0.19781
      95 -> 96         0.42124
      95 -> 98         0.21474
 
 Excited state symmetry could not be determined.
 Excited State  26:      Singlet-?Sym    2.8631 eV  433.04 nm  f=0.0002  <S**2>=0.000
      93 -> 99        -0.38682
      94 -> 96         0.41317
      94 -> 98         0.36262
      94 ->100        -0.15860
 
 Excited state symmetry could not be determined.
 Excited State  27:      Triplet-?Sym    3.0055 eV  412.52 nm  f=0.0000  <S**2>=2.000
      82 -> 96         0.26688
      83 -> 97         0.16792
      87 -> 96        -0.15955
      90 -> 96        -0.10181
      92 -> 96         0.45698
      93 -> 96         0.20963
      95 -> 96        -0.26122
 
 Excited state symmetry could not be determined.
 Excited State  28:      Singlet-?Sym    3.0681 eV  404.11 nm  f=0.0123  <S**2>=0.000
      84 -> 96         0.42013
      86 -> 97        -0.11636
      87 -> 96         0.26091
      88 -> 97         0.39687
      92 -> 96         0.17533
      93 -> 96         0.17025
      94 -> 99        -0.10144
 
 Excited state symmetry could not be determined.
 Excited State  29:      Singlet-?Sym    3.1048 eV  399.33 nm  f=0.0000  <S**2>=0.000
      84 -> 97         0.46791
      85 -> 97        -0.11190
      86 -> 96        -0.12227
      87 -> 97        -0.31397
      88 -> 96         0.36126
      92 -> 97        -0.10581
 
 Excited state symmetry could not be determined.
 Excited State  30:      Triplet-?Sym    3.3024 eV  375.44 nm  f=0.0000  <S**2>=2.000
      82 -> 97         0.16207
      87 -> 97        -0.15834
      90 -> 97        -0.10773
      92 -> 97         0.46710
      93 -> 97         0.39526
      95 -> 97        -0.20048
 
 Excited state symmetry could not be determined.
 Excited State  31:      Singlet-?Sym    3.3109 eV  374.48 nm  f=0.0341  <S**2>=0.000
      84 -> 96        -0.12375
      87 -> 96        -0.14167
      93 -> 96         0.46607
      94 -> 99        -0.30189
      95 -> 96         0.13610
      95 -> 98         0.34003
 
 Excited state symmetry could not be determined.
 Excited State  32:      Triplet-?Sym    3.4054 eV  364.08 nm  f=0.0000  <S**2>=2.000
      92 -> 96        -0.21146
      93 -> 96         0.59305
      93 -> 98         0.21532
      93 ->100        -0.14527
 
 Excited state symmetry could not be determined.
 Excited State  33:      Singlet-?Sym    3.4335 eV  361.11 nm  f=0.0002  <S**2>=0.000
      84 -> 97         0.13255
      87 -> 97        -0.11197
      92 -> 97         0.29349
      93 -> 97         0.59802
 
 Excited state symmetry could not be determined.
 Excited State  34:      Triplet-?Sym    3.5558 eV  348.68 nm  f=0.0000  <S**2>=2.000
      82 -> 96         0.19893
      83 -> 97         0.45316
      85 -> 96        -0.24938
      86 -> 97         0.10277
      87 -> 96         0.13383
      92 -> 96        -0.28396
      92 -> 97         0.14146
      93 -> 97        -0.20778
 
 Excited state symmetry could not be determined.
 Excited State  35:      Triplet-?Sym    3.5570 eV  348.56 nm  f=0.0000  <S**2>=2.000
      83 -> 97         0.17525
      92 -> 96        -0.11212
      92 -> 97        -0.35773
      93 -> 97         0.53592
 
 Excited state symmetry could not be determined.
 Excited State  36:      Singlet-?Sym    3.5677 eV  347.52 nm  f=0.0000  <S**2>=0.000
      92 -> 99        -0.10054
      93 -> 99         0.44892
      94 -> 98         0.35753
      94 ->100        -0.10252
      95 -> 99         0.37117
 
 Excited state symmetry could not be determined.
 Excited State  37:      Singlet-?Sym    3.6135 eV  343.11 nm  f=0.0004  <S**2>=0.000
      84 -> 97         0.14462
      92 -> 97         0.55968
      93 -> 97        -0.36318
 
 Excited state symmetry could not be determined.
 Excited State  38:      Singlet-?Sym    3.6456 eV  340.10 nm  f=0.2640  <S**2>=0.000
      84 -> 96        -0.17435
      87 -> 96        -0.17491
      92 -> 96         0.54946
      93 -> 96         0.17796
      93 -> 98         0.17390
      94 -> 99         0.13691
      95 -> 98        -0.15124
 
 Excited state symmetry could not be determined.
 Excited State  39:      Singlet-?Sym    3.6664 eV  338.16 nm  f=0.0295  <S**2>=0.000
      92 -> 96        -0.30822
      93 -> 96         0.31717
      93 -> 98         0.39914
      93 ->100        -0.16103
      94 -> 99         0.21169
      95 -> 98        -0.19552
 
 Excited state symmetry could not be determined.
 Excited State  40:      Singlet-?Sym    3.8773 eV  319.77 nm  f=0.0001  <S**2>=0.000
      84 -> 97         0.47427
      87 -> 97         0.38821
      88 -> 96        -0.30865
      92 -> 97        -0.12741
 
 Excited state symmetry could not be determined.
 Excited State  41:      Singlet-?Sym    3.8846 eV  319.17 nm  f=0.0121  <S**2>=0.000
      84 -> 96         0.49988
      85 -> 96        -0.10793
      86 -> 97         0.12437
      87 -> 96        -0.33909
      88 -> 97        -0.30832
 
 Excited state symmetry could not be determined.
 Excited State  42:      Triplet-?Sym    3.9252 eV  315.87 nm  f=0.0000  <S**2>=2.000
      83 -> 97        -0.15617
      86 -> 97         0.56360
      88 -> 97         0.21379
      89 -> 97         0.10822
      91 -> 97         0.20858
 
 Excited state symmetry could not be determined.
 Excited State  43:      Triplet-?Sym    3.9368 eV  314.93 nm  f=0.0000  <S**2>=2.000
      86 -> 96         0.20263
      89 -> 96         0.13656
      91 -> 96         0.63606
 
 Excited state symmetry could not be determined.
 Excited State  44:      Triplet-?Sym    3.9667 eV  312.56 nm  f=0.0000  <S**2>=2.000
      82 -> 96        -0.30202
      83 -> 97         0.39934
      85 -> 96         0.35837
      86 -> 97         0.11332
      90 -> 96        -0.19249
      90 -> 98         0.10907
 
 Excited state symmetry could not be determined.
 Excited State  45:      Triplet-?Sym    3.9737 eV  312.01 nm  f=0.0000  <S**2>=2.000
      82 -> 97         0.28357
      83 -> 96         0.36383
      85 -> 97        -0.32846
      86 -> 96         0.30251
      91 -> 96        -0.21182
 
 Excited state symmetry could not be determined.
 Excited State  46:      Triplet-?Sym    4.0016 eV  309.83 nm  f=0.0000  <S**2>=2.000
      82 -> 96         0.12661
      85 -> 96        -0.15200
      86 -> 97        -0.19315
      89 -> 99         0.21688
      90 -> 96        -0.30665
      90 -> 98         0.31340
      95 -> 96        -0.10394
      95 -> 98        -0.12879
      95 ->100        -0.19272
      95 ->101         0.12662
      95 ->115        -0.11306
 
 Excited state symmetry could not be determined.
 Excited State  47:      Singlet-?Sym    4.0042 eV  309.63 nm  f=0.0007  <S**2>=0.000
      91 -> 96         0.69124
 
 Excited state symmetry could not be determined.
 Excited State  48:      Singlet-?Sym    4.1722 eV  297.17 nm  f=0.0188  <S**2>=0.000
      91 -> 97         0.69703
 
 Excited state symmetry could not be determined.
 Excited State  49:      Triplet-?Sym    4.1848 eV  296.27 nm  f=0.0000  <S**2>=2.000
      82 -> 97        -0.16532
      83 -> 96        -0.26867
      85 -> 97         0.13107
      86 -> 96         0.53016
      88 -> 96         0.15984
      89 -> 96         0.10348
      91 -> 96        -0.15837
      92 -> 97         0.15446
 
 Excited state symmetry could not be determined.
 Excited State  50:      Triplet-?Sym    4.1926 eV  295.72 nm  f=0.0000  <S**2>=2.000
      86 -> 97        -0.18966
      91 -> 97         0.65943
 
 Excited state symmetry could not be determined.
 Excited State  51:      Triplet-?Sym    4.2597 eV  291.06 nm  f=0.0000  <S**2>=2.000
      89 -> 99         0.13039
      90 -> 96         0.45689
      92 -> 96         0.17949
      92 -> 98        -0.11506
      95 -> 98        -0.17604
      95 ->100        -0.29483
      95 ->101         0.19078
 
 Excited state symmetry could not be determined.
 Excited State  52:      Singlet-?Sym    4.3186 eV  287.10 nm  f=0.0001  <S**2>=0.000
      86 -> 96         0.63803
      88 -> 96         0.20611
      89 -> 96         0.15549
 
 Excited state symmetry could not be determined.
 Excited State  53:      Singlet-?Sym    4.3858 eV  282.69 nm  f=0.0058  <S**2>=0.000
      86 -> 97        -0.18166
      90 -> 96         0.65344
      92 -> 96         0.11701
 
 Excited state symmetry could not be determined.
 Excited State  54:      Triplet-?Sym    4.3924 eV  282.27 nm  f=0.0000  <S**2>=2.000
      86 -> 96        -0.12151
      89 -> 96         0.61632
      89 -> 98        -0.20554
      94 ->100        -0.12418
 
 Excited state symmetry could not be determined.
 Excited State  55:      Triplet-?Sym    4.4733 eV  277.16 nm  f=0.0000  <S**2>=2.000
      89 -> 96         0.15917
      94 -> 98         0.27202
      94 ->100         0.47780
      94 ->101        -0.31304
      94 ->115         0.11754
 
 Excited state symmetry could not be determined.
 Excited State  56:      Triplet-?Sym    4.4899 eV  276.14 nm  f=0.0000  <S**2>=2.000
      83 -> 96        -0.24129
      85 -> 97        -0.24076
      90 -> 97         0.57823
      92 -> 97         0.16425
 
 Excited state symmetry could not be determined.
 Excited State  57:      Singlet-?Sym    4.5137 eV  274.68 nm  f=0.0005  <S**2>=0.000
      85 -> 97        -0.17138
      89 -> 96         0.49578
      90 -> 97         0.43245
 
 Excited state symmetry could not be determined.
 Excited State  58:      Singlet-?Sym    4.5233 eV  274.10 nm  f=0.0005  <S**2>=0.000
      85 -> 97        -0.13936
      86 -> 96         0.16380
      89 -> 96        -0.44451
      90 -> 97         0.47292
 
 Excited state symmetry could not be determined.
 Excited State  59:      Triplet-?Sym    4.5757 eV  270.96 nm  f=0.0000  <S**2>=2.000
      89 -> 99         0.35021
      90 -> 96         0.21042
      90 -> 98         0.18201
      91 -> 99        -0.15360
      94 ->112         0.12581
      94 ->114         0.13314
      94 ->117        -0.11740
      95 -> 98         0.15803
      95 ->100         0.31630
      95 ->101        -0.20719
 
 Excited state symmetry could not be determined.
 Excited State  60:      Triplet-?Sym    4.6136 eV  268.74 nm  f=0.0000  <S**2>=2.000
      82 -> 97        -0.25976
      83 -> 96         0.44332
      85 -> 97         0.32801
      90 -> 97         0.33605
 
 Excited state symmetry could not be determined.
 Excited State  61:      Singlet-?Sym    4.6280 eV  267.90 nm  f=0.0047  <S**2>=0.000
      85 -> 97        -0.10372
      94 -> 98         0.23513
      94 ->100         0.51178
      94 ->101        -0.33357
 
 Excited state symmetry could not be determined.
 Excited State  62:      Singlet-?Sym    4.6374 eV  267.36 nm  f=0.0001  <S**2>=0.000
      82 -> 97        -0.32770
      83 -> 96         0.35357
      85 -> 97         0.41279
      90 -> 97         0.21369
      94 ->100         0.12862
 
 Excited state symmetry could not be determined.
 Excited State  63:      Singlet-?Sym    4.6729 eV  265.32 nm  f=0.3030  <S**2>=0.000
      83 -> 97         0.11172
      85 -> 96         0.30665
      86 -> 97         0.43169
      88 -> 97         0.13957
      89 -> 97         0.34448
      90 -> 96         0.19842
 
 Excited state symmetry could not be determined.
 Excited State  64:      Triplet-?Sym    4.7121 eV  263.12 nm  f=0.0000  <S**2>=2.000
      89 -> 97         0.69501
 
 Excited state symmetry could not be determined.
 Excited State  65:      Triplet-?Sym    4.7173 eV  262.83 nm  f=0.0000  <S**2>=2.000
      82 -> 96         0.20045
      85 -> 96         0.20802
      89 -> 99         0.27679
      90 -> 98        -0.22049
      91 -> 99        -0.12485
      92 -> 98         0.46287
 
 Excited state symmetry could not be determined.
 Excited State  66:      Singlet-?Sym    4.7215 eV  262.60 nm  f=0.0428  <S**2>=0.000
      85 -> 96         0.17234
      86 -> 97         0.27171
      89 -> 97        -0.60831
 
 Excited state symmetry could not be determined.
 Excited State  67:      Singlet-?Sym    4.7554 eV  260.73 nm  f=0.0738  <S**2>=0.000
      85 -> 96        -0.10345
      95 -> 98         0.22648
      95 ->100         0.51494
      95 ->101        -0.34046
 
 Excited state symmetry could not be determined.
 Excited State  68:      Triplet-?Sym    4.8775 eV  254.19 nm  f=0.0000  <S**2>=2.000
      85 -> 99         0.12119
      89 -> 96         0.18305
      89 -> 98         0.31861
      89 ->100        -0.16220
      90 -> 99         0.46331
      91 -> 98        -0.11489
      92 -> 99        -0.22482
 
 Excited state symmetry could not be determined.
 Excited State  69:      Triplet-?Sym    4.9134 eV  252.34 nm  f=0.0000  <S**2>=2.000
      82 -> 96        -0.17637
      85 -> 96        -0.16289
      89 -> 99        -0.22510
      90 -> 96         0.11716
      90 -> 98         0.30691
      90 ->100        -0.11360
      92 -> 96         0.11214
      92 -> 98         0.44802
      93 -> 98         0.11126
 
 Excited state symmetry could not be determined.
 Excited State  70:      Triplet-?Sym    4.9756 eV  249.18 nm  f=0.0000  <S**2>=2.000
      82 -> 96         0.26382
      85 -> 96         0.28586
      89 -> 99        -0.16277
      90 -> 96         0.15495
      90 -> 98         0.11834
      91 -> 99         0.33441
      94 ->103        -0.14084
      94 ->112         0.20202
      94 ->114         0.14290
      94 ->117        -0.15438
 
 Excited state symmetry could not be determined.
 Excited State  71:      Singlet-?Sym    4.9806 eV  248.94 nm  f=0.0001  <S**2>=0.000
      83 -> 96         0.57172
      85 -> 97        -0.38083
 
 Excited state symmetry could not be determined.
 Excited State  72:      Triplet-?Sym    5.0105 eV  247.45 nm  f=0.0000  <S**2>=2.000
      89 -> 96         0.10713
      90 -> 99         0.14381
      91 -> 98        -0.30815
      91 ->100         0.12253
      92 -> 99         0.55799
 
 Excited state symmetry could not be determined.
 Excited State  73:      Triplet-?Sym    5.0780 eV  244.16 nm  f=0.0000  <S**2>=2.000
      82 -> 96        -0.22495
      85 -> 96        -0.25276
      89 -> 99         0.13035
      90 -> 96        -0.18161
      90 -> 98        -0.27426
      91 -> 99         0.37346
      94 ->103        -0.13086
      94 ->112         0.16175
      94 ->114         0.11066
      94 ->117        -0.12080
 
 Excited state symmetry could not be determined.
 Excited State  74:      Singlet-?Sym    5.0976 eV  243.22 nm  f=0.5407  <S**2>=0.000
      82 -> 96         0.29477
      83 -> 97        -0.32729
      85 -> 96        -0.29208
      86 -> 97         0.22453
      92 -> 98         0.36062
 
 Excited state symmetry could not be determined.
 Excited State  75:      Triplet-?Sym    5.1339 eV  241.50 nm  f=0.0000  <S**2>=2.000
      89 -> 99         0.30801
      90 -> 98         0.12062
      91 -> 99         0.38221
      94 ->103         0.19408
      94 ->106        -0.11902
      94 ->112        -0.21694
      94 ->114        -0.24459
      94 ->117         0.19620
 
 Excited state symmetry could not be determined.
 Excited State  76:      Triplet-?Sym    5.1858 eV  239.08 nm  f=0.0000  <S**2>=2.000
      95 ->103         0.36418
      95 ->106        -0.19135
      95 ->112        -0.31907
      95 ->114        -0.28806
      95 ->117         0.25750
 
 Excited state symmetry could not be determined.
 Excited State  77:      Singlet-?Sym    5.1992 eV  238.47 nm  f=0.0003  <S**2>=0.000
      92 -> 99         0.67984
      93 -> 99         0.11709
 
 Excited state symmetry could not be determined.
 Excited State  78:      Triplet-?Sym    5.2109 eV  237.93 nm  f=0.0000  <S**2>=2.000
      91 -> 99        -0.11004
      92 -> 98        -0.10590
      93 -> 98         0.26132
      93 ->100         0.49624
      93 ->101        -0.32495
      93 ->115         0.11123
 
 Excited state symmetry could not be determined.
 Excited State  79:      Triplet-?Sym    5.2285 eV  237.13 nm  f=0.0000  <S**2>=2.000
      95 ->100         0.31876
      95 ->101         0.56926
      95 ->102         0.25303
 
 Excited state symmetry could not be determined.
 Excited State  80:      Singlet-?Sym    5.2335 eV  236.91 nm  f=0.0089  <S**2>=0.000
      83 -> 97        -0.10466
      91 -> 99        -0.10886
      92 -> 98        -0.28031
      95 ->100         0.27309
      95 ->101         0.49077
      95 ->102         0.21062
 
 Excited state symmetry could not be determined.
 Excited State  81:      Singlet-?Sym    5.2376 eV  236.72 nm  f=0.0236  <S**2>=0.000
      82 -> 96        -0.16308
      83 -> 97         0.19176
      86 -> 97        -0.15415
      91 -> 99         0.19686
      92 -> 98         0.42959
      95 ->100         0.17517
      95 ->101         0.28402
      95 ->102         0.13762
 
 Excited state symmetry could not be determined.
 Excited State  82:      Triplet-?Sym    5.2572 eV  235.84 nm  f=0.0000  <S**2>=2.000
      94 ->100         0.31395
      94 ->101         0.56207
      94 ->102         0.27680
 
 Excited state symmetry could not be determined.
 Excited State  83:      Triplet-?Sym    5.2613 eV  235.65 nm  f=0.0000  <S**2>=2.000
      82 -> 97         0.36943
      85 -> 97         0.30467
      90 -> 97         0.10663
      90 -> 99         0.17907
      91 -> 98         0.36820
      92 -> 99         0.19548
 
 Excited state symmetry could not be determined.
 Excited State  84:      Singlet-?Sym    5.2633 eV  235.56 nm  f=0.0000  <S**2>=0.000
      94 ->100         0.31401
      94 ->101         0.56532
      94 ->102         0.27361
 
 Excited state symmetry could not be determined.
 Excited State  85:      Triplet-?Sym    5.2676 eV  235.37 nm  f=0.0000  <S**2>=2.000
      82 -> 97        -0.33128
      85 -> 97        -0.27288
      90 -> 99         0.19480
      91 -> 98         0.42196
      92 -> 99         0.20091
 
 Excited state symmetry could not be determined.
 Excited State  86:      Singlet-?Sym    5.2959 eV  234.12 nm  f=0.0012  <S**2>=0.000
      89 -> 98        -0.14919
      90 -> 99         0.17739
      91 -> 98         0.62705
      91 ->100        -0.12587
 
 Excited state symmetry could not be determined.
 Excited State  87:      Singlet-?Sym    5.3231 eV  232.92 nm  f=0.0005  <S**2>=0.000
      89 -> 99        -0.15691
      90 -> 98         0.17546
      92 -> 98        -0.11055
      93 -> 98         0.22573
      93 ->100         0.48450
      93 ->101        -0.31663
 
 Excited state symmetry could not be determined.
 Excited State  88:      Singlet-?Sym    5.3668 eV  231.02 nm  f=0.0091  <S**2>=0.000
      90 -> 99         0.14351
      91 -> 98        -0.16704
      95 ->103         0.47599
      95 ->106        -0.19932
      95 ->112        -0.26887
      95 ->114        -0.20936
      95 ->117         0.19449
 
 Excited state symmetry could not be determined.
 Excited State  89:      Triplet-?Sym    5.4239 eV  228.59 nm  f=0.0000  <S**2>=2.000
      89 -> 98         0.50836
      89 ->100        -0.15700
      90 -> 99        -0.37744
      91 -> 98         0.10528
 
 Excited state symmetry could not be determined.
 Excited State  90:      Singlet-?Sym    5.4411 eV  227.87 nm  f=0.0011  <S**2>=0.000
      82 -> 97         0.59252
      83 -> 96         0.15437
      85 -> 97         0.30606
 
 Excited state symmetry could not be determined.
 Excited State  91:      Singlet-?Sym    5.4493 eV  227.52 nm  f=0.0021  <S**2>=0.000
      89 -> 98        -0.33046
      90 -> 99         0.51269
      91 -> 98        -0.20118
      95 ->103        -0.19929
 
 Excited state symmetry could not be determined.
 Excited State  92:      Singlet-?Sym    5.4730 eV  226.54 nm  f=0.4427  <S**2>=0.000
      82 -> 96         0.35587
      83 -> 97        -0.25521
      85 -> 96         0.46115
      86 -> 97        -0.20815
 
 Excited state symmetry could not be determined.
 Excited State  93:      Singlet-?Sym    5.5178 eV  224.70 nm  f=0.0418  <S**2>=0.000
      90 -> 98         0.16872
      91 -> 99         0.37216
      94 ->103         0.44994
      94 ->106        -0.14896
      94 ->112        -0.15928
      95 ->115        -0.14270
 
 Excited state symmetry could not be determined.
 Excited State  94:      Triplet-?Sym    5.5331 eV  224.08 nm  f=0.0000  <S**2>=2.000
      92 ->100        -0.24215
      92 ->101         0.12801
      95 ->100        -0.23636
      95 ->102         0.46839
      95 ->108         0.11658
      95 ->115         0.28381
 
 Excited state symmetry could not be determined.
 Excited State  95:      Singlet-?Sym    5.5495 eV  223.42 nm  f=0.0082  <S**2>=0.000
      95 ->100        -0.21241
      95 ->101        -0.15719
      95 ->102         0.63190
 
 Excited state symmetry could not be determined.
 Excited State  96:      Triplet-?Sym    5.5573 eV  223.10 nm  f=0.0000  <S**2>=2.000
      92 ->100         0.37033
      92 ->101        -0.25563
      95 ->101        -0.13347
      95 ->102         0.40169
      95 ->115        -0.16633
 
 Excited state symmetry could not be determined.
 Excited State  97:      Triplet-?Sym    5.5690 eV  222.63 nm  f=0.0000  <S**2>=2.000
      94 ->100         0.19147
      94 ->102        -0.36498
      94 ->115        -0.23017
      95 ->103         0.41099
      95 ->114         0.17961
      95 ->117        -0.10828
 
 Excited state symmetry could not be determined.
 Excited State  98:      Singlet-?Sym    5.5847 eV  222.01 nm  f=0.0001  <S**2>=0.000
      94 ->100        -0.23365
      94 ->101        -0.17290
      94 ->102         0.62907
 
 Excited state symmetry could not be determined.
 Excited State  99:      Triplet-?Sym    5.5900 eV  221.80 nm  f=0.0000  <S**2>=2.000
      94 ->100        -0.15341
      94 ->101        -0.16673
      94 ->102         0.50732
      94 ->115        -0.11384
      95 ->103         0.32218
      95 ->114         0.16348
      95 ->117        -0.10674
 
 Excited state symmetry could not be determined.
 Excited State 100:      Singlet-?Sym    5.6050 eV  221.20 nm  f=0.1850  <S**2>=0.000
      89 -> 99        -0.19175
      91 -> 99         0.41558
      92 -> 98        -0.17783
      93 ->100        -0.10242
      94 ->103        -0.38439
      94 ->114         0.10562
 
 Excited state symmetry could not be determined.
 Excited State 101:      Triplet-?Sym    5.6229 eV  220.50 nm  f=0.0000  <S**2>=2.000
      91 -> 99        -0.12667
      92 ->100         0.26375
      92 ->101        -0.15828
      95 ->101         0.12082
      95 ->102        -0.17554
      95 ->111        -0.11644
      95 ->115         0.50758
 
 Excited state symmetry could not be determined.
 Excited State 102:      Singlet-?Sym    5.6494 eV  219.46 nm  f=0.0004  <S**2>=0.000
      89 -> 98         0.52527
      89 ->100        -0.11562
      90 -> 99         0.37205
      93 ->112         0.10679
      93 ->114         0.10517
 
 Excited state symmetry could not be determined.
 Excited State 103:      Triplet-?Sym    5.6665 eV  218.80 nm  f=0.0000  <S**2>=2.000
      94 ->103         0.60416
      94 ->114         0.28044
      94 ->117        -0.14812
 
 Excited state symmetry could not be determined.
 Excited State 104:      Singlet-?Sym    5.7201 eV  216.75 nm  f=0.0004  <S**2>=0.000
      95 ->103         0.44551
      95 ->106         0.11284
      95 ->112         0.26869
      95 ->114         0.34672
      95 ->117        -0.24280
 
 Excited state symmetry could not be determined.
 Excited State 105:      Triplet-?Sym    5.7231 eV  216.64 nm  f=0.0000  <S**2>=2.000
      94 ->108         0.11789
      94 ->111        -0.12300
      94 ->115         0.51925
      95 ->103         0.18224
      95 ->112         0.20472
      95 ->117        -0.11172
 
 Excited state symmetry could not be determined.
 Excited State 106:      Singlet-?Sym    5.7424 eV  215.91 nm  f=0.0727  <S**2>=0.000
      89 -> 99        -0.27623
      90 -> 98         0.48341
      90 ->100        -0.10289
      91 -> 99        -0.19952
      93 ->100        -0.15993
      95 ->104         0.10251
      95 ->115         0.19369
 
 Excited state symmetry could not be determined.
 Excited State 107:      Triplet-?Sym    5.7947 eV  213.96 nm  f=0.0000  <S**2>=2.000
      92 ->104         0.13173
      95 ->104         0.65829
      95 ->115        -0.12152
 
 Excited state symmetry could not be determined.
 Excited State 108:      Singlet-?Sym    5.8023 eV  213.68 nm  f=0.0063  <S**2>=0.000
      90 -> 98        -0.11249
      92 ->100        -0.10303
      94 ->103         0.28580
      94 ->106         0.10405
      94 ->112         0.19103
      94 ->114         0.31107
      94 ->117        -0.18562
      95 ->104         0.27784
      95 ->115         0.28006
 
 Excited state symmetry could not be determined.
 Excited State 109:      Singlet-?Sym    5.8321 eV  212.59 nm  f=0.0040  <S**2>=0.000
      94 ->104         0.26756
      94 ->108         0.16162
      94 ->111        -0.14813
      94 ->115         0.57004
 
 Excited state symmetry could not be determined.
 Excited State 110:      Singlet-?Sym    5.8550 eV  211.76 nm  f=0.0043  <S**2>=0.000
      89 -> 99         0.16770
      94 ->103        -0.11982
      94 ->112        -0.10313
      94 ->114        -0.16292
      95 ->104         0.60667
      95 ->105         0.10975
 
 Excited state symmetry could not be determined.
 Excited State 111:      Triplet-?Sym    5.8734 eV  211.09 nm  f=0.0000  <S**2>=2.000
      89 -> 98         0.10729
      89 ->100         0.19470
      89 ->101        -0.12601
      91 -> 98         0.15105
      91 ->100         0.34324
      91 ->101        -0.22240
      94 ->104         0.21332
      94 ->115         0.11835
      95 ->112        -0.11325
      95 ->114         0.24184
      95 ->116         0.17981
 
 Excited state symmetry could not be determined.
 Excited State 112:      Triplet-?Sym    5.8862 eV  210.64 nm  f=0.0000  <S**2>=2.000
      95 ->105         0.67690
      95 ->109        -0.16636
 
 Excited state symmetry could not be determined.
 Excited State 113:      Singlet-?Sym    5.8925 eV  210.41 nm  f=0.0038  <S**2>=0.000
      89 -> 99        -0.12734
      95 ->105         0.64772
      95 ->109        -0.15740
 
 Excited state symmetry could not be determined.
 Excited State 114:      Triplet-?Sym    5.8989 eV  210.18 nm  f=0.0000  <S**2>=2.000
      94 ->104         0.60068
      94 ->105         0.23043
      94 ->115        -0.11901
 
 Excited state symmetry could not be determined.
 Excited State 115:      Singlet-?Sym    5.9099 eV  209.79 nm  f=0.0004  <S**2>=0.000
      94 ->104         0.57798
      94 ->105         0.32446
      94 ->115        -0.20301
 
 Excited state symmetry could not be determined.
 Excited State 116:      Triplet-?Sym    5.9223 eV  209.35 nm  f=0.0000  <S**2>=2.000
      94 ->105         0.38296
      94 ->109        -0.10990
      95 ->106         0.36528
      95 ->107        -0.37018
      95 ->110        -0.11580
 
 Excited state symmetry could not be determined.
 Excited State 117:      Triplet-?Sym    5.9250 eV  209.26 nm  f=0.0000  <S**2>=2.000
      94 ->104        -0.18398
      94 ->105         0.48111
      94 ->109        -0.13687
      94 ->115         0.10655
      95 ->106        -0.23465
      95 ->107         0.30879
      95 ->110         0.10471
 
 Excited state symmetry could not be determined.
 Excited State 118:      Singlet-?Sym    5.9291 eV  209.11 nm  f=0.0502  <S**2>=0.000
      89 -> 99         0.22054
      92 ->100        -0.20955
      92 ->101         0.14156
      93 ->101        -0.13260
      94 ->104        -0.18928
      94 ->105         0.41515
      94 ->109        -0.10753
      94 ->115         0.11714
      95 ->104        -0.11786
      95 ->105         0.11319
      95 ->115         0.21301
 
 Excited state symmetry could not be determined.
 Excited State 119:      Singlet-?Sym    5.9301 eV  209.07 nm  f=0.0474  <S**2>=0.000
      89 -> 99         0.21155
      92 ->100        -0.20530
      92 ->101         0.13647
      93 ->101        -0.13364
      94 ->104         0.21998
      94 ->105        -0.41582
      94 ->106        -0.10381
      94 ->109         0.10885
      94 ->115        -0.13181
      95 ->104        -0.10996
      95 ->115         0.19452
 
 Excited state symmetry could not be determined.
 Excited State 120:      Singlet-?Sym    5.9366 eV  208.85 nm  f=0.0018  <S**2>=0.000
      95 ->106        -0.24923
      95 ->107         0.62286
      95 ->110         0.18315
 
 Excited state symmetry could not be determined.
 Excited State 121:      Triplet-?Sym    5.9412 eV  208.68 nm  f=0.0000  <S**2>=2.000
      91 ->100         0.10115
      93 ->103         0.34484
      93 ->106        -0.17864
      93 ->112        -0.30075
      93 ->114        -0.26651
      93 ->117         0.24078
      94 ->104        -0.18268
      94 ->105         0.12439
      95 ->107        -0.12892
 
 Excited state symmetry could not be determined.
 Excited State 122:      Triplet-?Sym    5.9496 eV  208.39 nm  f=0.0000  <S**2>=2.000
      94 ->103        -0.18917
      94 ->106        -0.11196
      94 ->107        -0.19049
      94 ->112        -0.33730
      94 ->114         0.34756
      94 ->116         0.34432
      94 ->127        -0.11066
 
 Excited state symmetry could not be determined.
 Excited State 123:      Triplet-?Sym    5.9567 eV  208.14 nm  f=0.0000  <S**2>=2.000
      93 ->100         0.28021
      93 ->101         0.50120
      93 ->102         0.23091
      94 ->106        -0.12849
      94 ->107         0.25611
 
 Excited state symmetry could not be determined.
 Excited State 124:      Triplet-?Sym    5.9618 eV  207.96 nm  f=0.0000  <S**2>=2.000
      91 ->100         0.11383
      95 ->106         0.39486
      95 ->107         0.40874
      95 ->114        -0.23953
      95 ->116        -0.15285
 
 Excited state symmetry could not be determined.
 Excited State 125:      Singlet-?Sym    5.9656 eV  207.83 nm  f=0.0025  <S**2>=0.000
      93 ->100         0.19289
      93 ->101         0.34891
      93 ->102         0.15024
      94 ->106        -0.19929
      94 ->107         0.48561
      94 ->110         0.14922
 
 Excited state symmetry could not be determined.
 Excited State 126:      Triplet-?Sym    5.9706 eV  207.66 nm  f=0.0000  <S**2>=2.000
      93 ->100        -0.13876
      93 ->101        -0.25573
      93 ->102        -0.12305
      94 ->106        -0.22598
      94 ->107         0.54667
      94 ->110         0.18559
 
 Excited state symmetry could not be determined.
 Excited State 127:      Singlet-?Sym    5.9802 eV  207.32 nm  f=0.0038  <S**2>=0.000
      93 ->100         0.23159
      93 ->101         0.40838
      93 ->102         0.17937
      94 ->107        -0.41278
      94 ->110        -0.14205
 
 Excited state symmetry could not be determined.
 Excited State 128:      Triplet-?Sym    5.9972 eV  206.74 nm  f=0.0000  <S**2>=2.000
      91 ->100         0.18058
      91 ->101        -0.10868
      92 ->103         0.18601
      92 ->106        -0.11569
      95 ->106        -0.23256
      95 ->107        -0.19104
      95 ->110        -0.10271
      95 ->112         0.28848
      95 ->114        -0.24459
      95 ->116        -0.23990
 
 Excited state symmetry could not be determined.
 Excited State 129:      Singlet-?Sym    6.0002 eV  206.63 nm  f=0.0841  <S**2>=0.000
      89 -> 99         0.10018
      92 ->100         0.31160
      92 ->101        -0.19345
      94 ->103        -0.11474
      94 ->106        -0.19448
      94 ->112        -0.21857
      94 ->114         0.20665
      94 ->116         0.21121
      95 ->106        -0.16309
      95 ->108         0.12718
      95 ->115         0.21223
 
 Excited state symmetry could not be determined.
 Excited State 130:      Singlet-?Sym    6.0044 eV  206.49 nm  f=0.0074  <S**2>=0.000
      95 ->103         0.10603
      95 ->106         0.50849
      95 ->107         0.22357
      95 ->114        -0.29090
      95 ->116        -0.16676
 
 Excited state symmetry could not be determined.
 Excited State 131:      Singlet-?Sym    6.0607 eV  204.57 nm  f=0.0000  <S**2>=0.000
      95 ->106        -0.28369
      95 ->107        -0.11034
      95 ->112         0.40261
      95 ->114        -0.30445
      95 ->116        -0.32880
 
 Excited state symmetry could not be determined.
 Excited State 132:      Triplet-?Sym    6.0700 eV  204.26 nm  f=0.0000  <S**2>=2.000
      94 ->106         0.61522
      94 ->107         0.21963
      94 ->112        -0.18796
 
 Excited state symmetry could not be determined.
 Excited State 133:      Singlet-?Sym    6.0790 eV  203.95 nm  f=0.0088  <S**2>=0.000
      89 -> 99         0.13189
      94 ->106         0.58154
      94 ->107         0.19989
      94 ->112        -0.19752
      94 ->117         0.11949
 
 Excited state symmetry could not be determined.
 Excited State 134:      Triplet-?Sym    6.1009 eV  203.22 nm  f=0.0000  <S**2>=2.000
      87 -> 98         0.49834
      87 ->100         0.25741
      87 ->101        -0.16739
      87 ->104        -0.17156
      92 ->104        -0.12455
      95 ->104         0.13489
      95 ->108         0.12616
 
 Excited state symmetry could not be determined.
 Excited State 135:      Triplet-?Sym    6.1157 eV  202.73 nm  f=0.0000  <S**2>=2.000
      86 -> 98         0.30584
      86 ->100         0.15806
      86 ->101        -0.10164
      87 ->103         0.16547
      88 -> 98        -0.28518
      88 ->100        -0.14341
      92 ->103        -0.26164
      95 ->103         0.10722
      95 ->106        -0.10481
      95 ->112         0.13371
      95 ->116        -0.10647
 
 Excited state symmetry could not be determined.
 Excited State 136:      Singlet-?Sym    6.1455 eV  201.75 nm  f=0.0140  <S**2>=0.000
      82 -> 96         0.35548
      83 -> 97         0.33905
      87 -> 98         0.29500
      87 ->100         0.14959
      87 ->104        -0.12527
      88 ->103        -0.17676
      92 ->100        -0.13327
 
 Excited state symmetry could not be determined.
 Excited State 137:      Triplet-?Sym    6.1538 eV  201.48 nm  f=0.0000  <S**2>=2.000
      87 -> 98        -0.12133
      95 ->108         0.64289
      95 ->113        -0.13443
      95 ->115        -0.10131
      95 ->118        -0.11855
 
 Excited state symmetry could not be determined.
 Excited State 138:      Singlet-?Sym    6.1700 eV  200.95 nm  f=0.0043  <S**2>=0.000
      95 ->108         0.63060
      95 ->109        -0.10047
      95 ->113        -0.10890
      95 ->115        -0.15161
      95 ->118        -0.11842
 
 Excited state symmetry could not be determined.
 Excited State 139:      Singlet-?Sym    6.1881 eV  200.36 nm  f=0.0009  <S**2>=0.000
      93 ->103         0.50212
      93 ->106        -0.16907
      93 ->112        -0.18172
      93 ->114        -0.10390
      93 ->117         0.10825
      94 ->108        -0.31422
      94 ->113         0.11329
 
 Excited state symmetry could not be determined.
 Excited State 140:      Triplet-?Sym    6.1913 eV  200.25 nm  f=0.0000  <S**2>=2.000
      92 ->103        -0.10888
      94 ->108         0.62311
      94 ->113        -0.14617
      94 ->115        -0.11596
      94 ->118        -0.12456
 
 Excited state symmetry could not be determined.
 Excited State 141:      Triplet-?Sym    6.1989 eV  200.01 nm  f=0.0000  <S**2>=2.000
      86 -> 98         0.23380
      86 ->100         0.11842
      87 ->103         0.10765
      88 -> 98        -0.17139
      90 ->103        -0.10840
      92 ->103         0.40141
      93 ->103         0.17716
      94 ->108         0.18945
      95 ->103        -0.10917
      95 ->112        -0.11740
 
 Excited state symmetry could not be determined.
 Excited State 142:      Singlet-?Sym    6.2052 eV  199.81 nm  f=0.0001  <S**2>=0.000
      93 ->103         0.28204
      94 ->108         0.56294
      94 ->109        -0.15292
      94 ->115        -0.12708
      94 ->118        -0.12165
 
 Excited state symmetry could not be determined.
 Excited State 143:      Triplet-?Sym    6.2134 eV  199.54 nm  f=0.0000  <S**2>=2.000
      95 ->105         0.13692
      95 ->109         0.60577
      95 ->111        -0.14124
      95 ->113        -0.22451
 
 Excited state symmetry could not be determined.
 Excited State 144:      Singlet-?Sym    6.2399 eV  198.70 nm  f=0.0011  <S**2>=0.000
      95 ->105         0.14878
      95 ->109         0.62238
      95 ->111        -0.12613
      95 ->113        -0.20465
 
 Excited state symmetry could not be determined.
 Excited State 145:      Triplet-?Sym    6.2504 eV  198.36 nm  f=0.0000  <S**2>=2.000
      94 ->105         0.14771
      94 ->109         0.60001
      94 ->111        -0.12121
      94 ->113        -0.25177
 
 Excited state symmetry could not be determined.
 Excited State 146:      Triplet-?Sym    6.2654 eV  197.89 nm  f=0.0000  <S**2>=2.000
      92 ->100        -0.18438
      92 ->101        -0.31418
      93 ->100        -0.20493
      93 ->101        -0.13407
      93 ->102         0.52647
 
 Excited state symmetry could not be determined.
 Excited State 147:      Singlet-?Sym    6.2733 eV  197.64 nm  f=0.0065  <S**2>=0.000
      92 ->100        -0.18872
      92 ->101        -0.26414
      93 ->100        -0.19420
      93 ->101        -0.14439
      93 ->102         0.55047
 
 Excited state symmetry could not be determined.
 Excited State 148:      Singlet-?Sym    6.2765 eV  197.54 nm  f=0.0004  <S**2>=0.000
      93 ->103         0.12912
      94 ->105         0.15424
      94 ->109         0.60100
      94 ->111        -0.10730
      94 ->113        -0.22442
 
 Excited state symmetry could not be determined.
 Excited State 149:      Triplet-?Sym    6.2878 eV  197.18 nm  f=0.0000  <S**2>=2.000
      83 -> 98        -0.13899
      86 -> 98         0.35415
      86 ->100         0.16065
      86 ->101        -0.10690
      88 -> 98         0.44066
      88 ->100         0.19451
      88 ->101        -0.12718
 
 Excited state symmetry could not be determined.
 Excited State 150:      Triplet-?Sym    6.3164 eV  196.29 nm  f=0.0000  <S**2>=2.000
      92 ->100         0.26327
      92 ->101         0.46743
      92 ->102         0.12409
      93 ->100        -0.12218
      93 ->102         0.33334
 
 Excited state symmetry could not be determined.
 Excited State 151:      Singlet-?Sym    6.3239 eV  196.06 nm  f=0.0354  <S**2>=0.000
      92 ->100         0.23587
      92 ->101         0.52695
      92 ->102         0.12283
      93 ->100        -0.10813
      93 ->102         0.29495
      94 ->110         0.11067
 
 Excited state symmetry could not be determined.
 Excited State 152:      Singlet-?Sym    6.3356 eV  195.69 nm  f=0.0006  <S**2>=0.000
      86 -> 98        -0.17442
      88 -> 98         0.57430
      88 ->100         0.23946
      88 ->101        -0.15598
      88 ->104        -0.11016
      91 ->100        -0.10588
 
 Excited state symmetry could not be determined.
 Excited State 153:      Triplet-?Sym    6.3381 eV  195.62 nm  f=0.0000  <S**2>=2.000
      74 -> 96         0.11869
      76 -> 96        -0.11697
      85 -> 98         0.11258
      85 ->104        -0.13231
      87 -> 98        -0.10411
      88 ->103         0.47419
      92 ->100        -0.10139
      92 ->104        -0.24676
      93 ->104        -0.17494
      95 ->104         0.10311
 
 Excited state symmetry could not be determined.
 Excited State 154:      Triplet-?Sym    6.3445 eV  195.42 nm  f=0.0000  <S**2>=2.000
      95 ->107        -0.17309
      95 ->110         0.63454
      95 ->116        -0.10928
      95 ->117         0.20635
 
 Excited state symmetry could not be determined.
 Excited State 155:      Singlet-?Sym    6.3487 eV  195.29 nm  f=0.0001  <S**2>=0.000
      95 ->107        -0.17138
      95 ->110         0.63367
      95 ->116        -0.11112
      95 ->117         0.21145
 
 Excited state symmetry could not be determined.
 Excited State 156:      Singlet-?Sym    6.3642 eV  194.81 nm  f=0.4755  <S**2>=0.000
      91 -> 99        -0.16249
      92 ->100        -0.29495
      94 ->110         0.35163
      94 ->112        -0.21806
      94 ->114         0.22233
      94 ->116         0.13231
      94 ->117         0.11791
      95 ->111         0.23695
 
 Excited state symmetry could not be determined.
 Excited State 157:      Triplet-?Sym    6.3734 eV  194.53 nm  f=0.0000  <S**2>=2.000
      92 ->101        -0.11338
      94 ->107        -0.17378
      94 ->110         0.60832
      94 ->116        -0.10782
      94 ->117         0.22368
 
 Excited state symmetry could not be determined.
 Excited State 158:      Singlet-?Sym    6.3848 eV  194.19 nm  f=0.1413  <S**2>=0.000
      92 ->101        -0.12567
      94 ->107        -0.14715
      94 ->110         0.50334
      94 ->112         0.19881
      94 ->116        -0.18901
      94 ->117         0.19215
      95 ->111        -0.20246
 
 Excited state symmetry could not be determined.
 Excited State 159:      Triplet-?Sym    6.3967 eV  193.82 nm  f=0.0000  <S**2>=2.000
      95 ->111         0.63305
      95 ->113        -0.16928
      95 ->115         0.12872
      95 ->119         0.10880
 
 Excited state symmetry could not be determined.
 Excited State 160:      Singlet-?Sym    6.4026 eV  193.65 nm  f=0.0220  <S**2>=0.000
      88 -> 98         0.11588
      91 -> 98         0.14681
      91 ->100         0.54537
      91 ->101        -0.37422
 
 Excited state symmetry could not be determined.
 Excited State 161:      Singlet-?Sym    6.4128 eV  193.34 nm  f=0.1925  <S**2>=0.000
      92 ->100         0.13228
      94 ->112         0.15723
      94 ->116        -0.10087
      95 ->111         0.55960
      95 ->113        -0.12192
      95 ->115         0.18880
 
 Excited state symmetry could not be determined.
 Excited State 162:      Triplet-?Sym    6.4147 eV  193.28 nm  f=0.0000  <S**2>=2.000
      88 ->103         0.15580
      92 ->104         0.10089
      93 ->102        -0.10828
      93 ->103         0.15929
      93 ->104         0.19043
      93 ->108         0.11167
      93 ->111        -0.12890
      93 ->115         0.51834
 
 Excited state symmetry could not be determined.
 Excited State 163:      Triplet-?Sym    6.4256 eV  192.95 nm  f=0.0000  <S**2>=2.000
      92 ->103        -0.19073
      92 ->106         0.11045
      93 ->103         0.42967
      93 ->112         0.11885
      93 ->114         0.22342
      93 ->115        -0.16514
      93 ->117        -0.14123
      94 ->111        -0.28273
 
 Excited state symmetry could not be determined.
 Excited State 164:      Triplet-?Sym    6.4330 eV  192.73 nm  f=0.0000  <S**2>=2.000
      92 ->103        -0.12354
      93 ->103         0.22742
      93 ->114         0.12555
      94 ->111         0.57470
      94 ->113        -0.13300
      94 ->115         0.11433
      94 ->119         0.10702
 
 Excited state symmetry could not be determined.
 Excited State 165:      Singlet-?Sym    6.4388 eV  192.56 nm  f=0.0012  <S**2>=0.000
      92 ->103        -0.15635
      94 ->111         0.61733
      94 ->113        -0.14869
      94 ->115         0.13838
      94 ->119         0.11138
 
 Excited state symmetry could not be determined.
 Excited State 166:      Triplet-?Sym    6.4454 eV  192.36 nm  f=0.0000  <S**2>=2.000
      85 ->104         0.15374
      87 -> 98         0.13127
      88 ->103         0.34285
      90 ->104        -0.10169
      92 ->104         0.34069
      93 ->104         0.25737
      93 ->115        -0.25871
 
 Excited state symmetry could not be determined.
 Excited State 167:      Singlet-?Sym    6.4510 eV  192.19 nm  f=0.0014  <S**2>=0.000
      87 ->103         0.18422
      92 ->103         0.53617
      93 ->106         0.11730
      93 ->112         0.17761
      93 ->114         0.14049
      93 ->117        -0.12176
      94 ->111         0.18018
 
 Excited state symmetry could not be determined.
 Excited State 168:      Triplet-?Sym    6.5100 eV  190.45 nm  f=0.0000  <S**2>=2.000
      85 ->103         0.16393
      85 ->106         0.17065
      90 ->106        -0.11355
      92 ->103         0.12440
      92 ->106         0.41869
      92 ->112         0.10665
      93 ->106         0.28344
      93 ->114        -0.10276
      95 ->106        -0.14490
 
 Excited state symmetry could not be determined.
 Excited State 169:      Triplet-?Sym    6.5216 eV  190.11 nm  f=0.0000  <S**2>=2.000
      95 ->108         0.14438
      95 ->109         0.23625
      95 ->111         0.12045
      95 ->112         0.15974
      95 ->113         0.57494
 
 Excited state symmetry could not be determined.
 Excited State 170:      Singlet-?Sym    6.5337 eV  189.76 nm  f=0.0068  <S**2>=0.000
      93 ->104         0.14216
      93 ->115         0.22607
      95 ->108         0.12460
      95 ->109         0.19919
      95 ->111         0.11022
      95 ->112         0.13872
      95 ->113         0.52947
 
 Excited state symmetry could not be determined.
 Excited State 171:      Triplet-?Sym    6.5462 eV  189.40 nm  f=0.0000  <S**2>=2.000
      85 -> 98        -0.13844
      88 ->103         0.13810
      90 -> 98         0.22080
      90 ->100         0.38035
      90 ->101        -0.30691
      92 ->100         0.20539
      92 ->102        -0.21455
 
 Excited state symmetry could not be determined.
 Excited State 172:      Singlet-?Sym    6.5479 eV  189.35 nm  f=0.0004  <S**2>=0.000
      92 ->103        -0.29064
      93 ->103         0.30121
      93 ->106         0.13176
      93 ->112         0.20717
      93 ->114         0.31978
      93 ->117        -0.19388
      94 ->109        -0.11486
      94 ->113        -0.21773
 
 Excited state symmetry could not be determined.
 Excited State 173:      Singlet-?Sym    6.5578 eV  189.06 nm  f=0.0069  <S**2>=0.000
      82 -> 96        -0.13801
      83 -> 97        -0.13909
      86 ->103        -0.13538
      87 -> 98         0.44769
      87 ->100         0.12759
      88 ->103         0.37533
      95 ->113        -0.11921
 
 Excited state symmetry could not be determined.
 Excited State 174:      Triplet-?Sym    6.5618 eV  188.95 nm  f=0.0000  <S**2>=2.000
      89 ->100         0.14472
      91 ->101         0.26097
      91 ->102         0.10586
      94 ->108         0.14437
      94 ->109         0.20237
      94 ->112         0.12776
      94 ->113         0.48100
 
 Excited state symmetry could not be determined.
 Excited State 175:      Triplet-?Sym    6.5690 eV  188.74 nm  f=0.0000  <S**2>=2.000
      89 ->100         0.20306
      89 ->101        -0.13395
      91 ->101         0.41711
      91 ->102         0.16841
      94 ->109        -0.17296
      94 ->113        -0.29880
      95 ->112         0.12436
      95 ->116         0.11807
      95 ->117         0.10500
 
 Excited state symmetry could not be determined.
 Excited State 176:      Singlet-?Sym    6.5729 eV  188.63 nm  f=0.0003  <S**2>=0.000
      92 ->102        -0.22343
      93 ->104         0.51988
      93 ->115         0.25309
      95 ->113        -0.21731
 
 Excited state symmetry could not be determined.
 Excited State 177:      Triplet-?Sym    6.5742 eV  188.59 nm  f=0.0000  <S**2>=2.000
      86 -> 98        -0.15424
      86 ->104        -0.15199
      87 -> 99        -0.13168
      87 ->103         0.53064
      88 -> 98         0.17111
      92 ->106         0.10019
 
 Excited state symmetry could not be determined.
 Excited State 178:      Triplet-?Sym    6.5790 eV  188.46 nm  f=0.0000  <S**2>=2.000
      90 ->100         0.19427
      92 ->102         0.60857
 
 Excited state symmetry could not be determined.
 Excited State 179:      Singlet-?Sym    6.5891 eV  188.17 nm  f=0.0101  <S**2>=0.000
      92 ->100        -0.10181
      92 ->102         0.60340
      93 ->104         0.20935
      94 ->113         0.13808
 
 Excited state symmetry could not be determined.
 Excited State 180:      Singlet-?Sym    6.5907 eV  188.12 nm  f=0.0030  <S**2>=0.000
      92 ->102        -0.14445
      93 ->103         0.11403
      93 ->112         0.10774
      93 ->114         0.13947
      94 ->108         0.11975
      94 ->109         0.18740
      94 ->111         0.10615
      94 ->112         0.13876
      94 ->113         0.52866
 
 Excited state symmetry could not be determined.
 Excited State 181:      Triplet-?Sym    6.5932 eV  188.05 nm  f=0.0000  <S**2>=2.000
      89 -> 98        -0.16616
      89 ->100        -0.29319
      89 ->101         0.19807
      89 ->115         0.11269
      90 ->114         0.15016
      91 ->100         0.30091
      91 ->101         0.11003
      91 ->102         0.11356
      91 ->115        -0.24046
      92 ->114         0.15768
 
 Excited state symmetry could not be determined.
 Excited State 182:      Singlet-?Sym    6.5973 eV  187.93 nm  f=0.0019  <S**2>=0.000
      91 ->100         0.32890
      91 ->101         0.50492
      91 ->102         0.27166
      93 ->107         0.13873
 
 Excited state symmetry could not be determined.
 Excited State 183:      Triplet-?Sym    6.5995 eV  187.87 nm  f=0.0000  <S**2>=2.000
      91 ->100        -0.14394
      91 ->101        -0.24480
      91 ->102        -0.11434
      92 ->112         0.18300
      95 ->112         0.30983
      95 ->113        -0.10112
      95 ->116         0.34092
      95 ->117         0.24755
      95 ->120         0.11840
 
 Excited state symmetry could not be determined.
 Excited State 184:      Singlet-?Sym    6.6080 eV  187.63 nm  f=0.0230  <S**2>=0.000
      90 -> 98        -0.11739
      90 ->100        -0.14021
      90 ->101         0.10610
      93 ->104        -0.32547
      93 ->105        -0.21685
      93 ->108         0.14389
      93 ->115         0.42959
      95 ->113        -0.10700
 
 Excited state symmetry could not be determined.
 Excited State 185:      Triplet-?Sym    6.6101 eV  187.57 nm  f=0.0000  <S**2>=2.000
      85 -> 98         0.16652
      86 ->103         0.13307
      90 ->115         0.17441
      91 ->114         0.12521
      91 ->116         0.10886
      92 ->115         0.18622
      93 ->104         0.13352
      93 ->105         0.37473
      94 ->112         0.12717
      94 ->116         0.18605
      94 ->117         0.12908
 
 Excited state symmetry could not be determined.
 Excited State 186:      Singlet-?Sym    6.6185 eV  187.33 nm  f=0.0008  <S**2>=0.000
      91 ->101        -0.12882
      95 ->112         0.33015
      95 ->113        -0.12626
      95 ->116         0.43127
      95 ->117         0.34034
      95 ->120         0.14265
 
 Excited state symmetry could not be determined.
 Excited State 187:      Triplet-?Sym    6.6215 eV  187.25 nm  f=0.0000  <S**2>=2.000
      85 -> 98        -0.11325
      86 ->103        -0.11985
      90 ->115        -0.15792
      91 ->114        -0.10579
      92 ->115        -0.17127
      93 ->105         0.53073
      93 ->109        -0.12232
 
 Excited state symmetry could not be determined.
 Excited State 188:      Singlet-?Sym    6.6277 eV  187.07 nm  f=0.0170  <S**2>=0.000
      93 ->104        -0.12432
      93 ->105         0.62926
      93 ->109        -0.15161
      93 ->115         0.18714
 
 Excited state symmetry could not be determined.
 Excited State 189:      Triplet-?Sym    6.6330 eV  186.92 nm  f=0.0000  <S**2>=2.000
      89 ->115        -0.11966
      90 ->114        -0.18021
      90 ->117         0.11129
      91 ->100         0.20529
      91 ->115         0.23064
      92 ->112         0.25310
      92 ->114        -0.15662
      92 ->116        -0.18573
      93 ->107         0.14878
      95 ->116        -0.13376
 
 Excited state symmetry could not be determined.
 Excited State 190:      Triplet-?Sym    6.6389 eV  186.75 nm  f=0.0000  <S**2>=2.000
      74 -> 96        -0.12910
      76 -> 96         0.12658
      81 -> 96        -0.18248
      86 ->103        -0.26596
      90 ->100        -0.16577
      90 ->101         0.10155
      93 ->104        -0.23404
      94 ->112         0.18655
      94 ->116         0.28378
      94 ->117         0.19823
      94 ->120         0.10175
 
 Excited state symmetry could not be determined.
 Excited State 191:      Singlet-?Sym    6.6472 eV  186.52 nm  f=0.0345  <S**2>=0.000
      90 ->100         0.18128
      90 ->101        -0.13227
      93 ->105        -0.10364
      93 ->115         0.13414
      94 ->112         0.28629
      94 ->113        -0.10973
      94 ->116         0.40115
      94 ->117         0.30339
      94 ->120         0.13943
 
 Excited state symmetry could not be determined.
 Excited State 192:      Triplet-?Sym    6.6494 eV  186.46 nm  f=0.0000  <S**2>=2.000
      90 ->115        -0.14836
      91 ->114        -0.12568
      92 ->104        -0.19662
      92 ->115        -0.15074
      93 ->104         0.33258
      93 ->105        -0.13482
      94 ->112         0.23434
      94 ->116         0.24018
      94 ->117         0.22407
 
 Excited state symmetry could not be determined.
 Excited State 193:      Triplet-?Sym    6.6500 eV  186.44 nm  f=0.0000  <S**2>=2.000
      81 -> 96         0.16356
      85 -> 98        -0.10055
      89 ->103        -0.10383
      89 ->112         0.21485
      89 ->116        -0.13302
      89 ->117        -0.10366
      91 ->103        -0.23288
      91 ->106         0.12272
      91 ->112         0.28038
      91 ->116        -0.12088
      91 ->117        -0.14648
      92 ->104         0.11971
      93 ->104        -0.21712
      94 ->112         0.14182
 
 Excited state symmetry could not be determined.
 Excited State 194:      Triplet-?Sym    6.6636 eV  186.06 nm  f=0.0000  <S**2>=2.000
      86 ->103        -0.28349
      90 ->100        -0.11711
      90 ->115         0.12914
      91 ->103        -0.16330
      91 ->114         0.18293
      92 ->104        -0.20797
      92 ->115         0.15213
      93 ->104         0.31531
 
 Excited state symmetry could not be determined.
 Excited State 195:      Triplet-?Sym    6.6650 eV  186.02 nm  f=0.0000  <S**2>=2.000
      89 ->100         0.19726
      89 ->101        -0.13400
      90 ->114         0.15375
      91 ->100        -0.16871
      91 ->115        -0.17611
      92 ->112         0.24422
      92 ->114         0.19287
      92 ->117        -0.16482
      93 ->106        -0.10569
      93 ->107         0.11619
      93 ->112         0.11751
      95 ->116        -0.16181
      95 ->117        -0.18841
 
 Excited state symmetry could not be determined.
 Excited State 196:      Singlet-?Sym    6.6765 eV  185.70 nm  f=0.0093  <S**2>=0.000
      91 ->101        -0.11511
      93 ->106        -0.22564
      93 ->107         0.61252
      93 ->110         0.18236
 
 Excited state symmetry could not be determined.
 Excited State 197:      Singlet-?Sym    6.6770 eV  185.69 nm  f=0.0256  <S**2>=0.000
      90 -> 98         0.17179
      90 ->100         0.44232
      90 ->101        -0.29181
      93 ->115         0.16483
      94 ->112        -0.13931
      94 ->114         0.10281
      94 ->116        -0.19844
      94 ->117        -0.16651
 
 Excited state symmetry could not be determined.
 Excited State 198:      Triplet-?Sym    6.6800 eV  185.60 nm  f=0.0000  <S**2>=2.000
      91 ->101        -0.10475
      92 ->112        -0.12200
      93 ->107         0.62165
      93 ->110         0.17578
 
 Excited state symmetry could not be determined.
 Excited State 199:      Triplet-?Sym    6.7034 eV  184.96 nm  f=0.0000  <S**2>=2.000
      95 ->110        -0.19960
      95 ->114         0.36364
      95 ->116        -0.34121
      95 ->117         0.42802
 
 Excited state symmetry could not be determined.
 Excited State 200:      Singlet-?Sym    6.7081 eV  184.83 nm  f=0.0000  <S**2>=0.000
      95 ->110        -0.19722
      95 ->114         0.35292
      95 ->116        -0.35108
      95 ->117         0.43965
 
 Excited state symmetry could not be determined.
 Excited State 201:      Triplet-?Sym    6.7210 eV  184.47 nm  f=0.0000  <S**2>=2.000
      92 ->106         0.10237
      92 ->112         0.13437
      93 ->103        -0.16259
      93 ->106        -0.18694
      93 ->112        -0.30977
      93 ->114         0.37127
      93 ->116         0.33218
 
 Excited state symmetry could not be determined.
 Excited State 202:      Singlet-?Sym    6.7250 eV  184.36 nm  f=0.0024  <S**2>=0.000
      92 ->106        -0.10043
      93 ->103        -0.13592
      93 ->106        -0.37753
      93 ->107        -0.16317
      93 ->112        -0.17920
      93 ->114         0.38753
      93 ->116         0.27609
 
 Excited state symmetry could not be determined.
 Excited State 203:      Triplet-?Sym    6.7367 eV  184.04 nm  f=0.0000  <S**2>=2.000
      85 -> 98         0.17323
      86 ->103        -0.18253
      89 ->114         0.10851
      91 ->114        -0.21915
      92 ->115         0.10923
      94 ->110        -0.15181
      94 ->114         0.19652
      94 ->116        -0.25841
      94 ->117         0.29939
 
 Excited state symmetry could not be determined.
 Excited State 204:      Triplet-?Sym    6.7471 eV  183.76 nm  f=0.0000  <S**2>=2.000
      85 -> 98        -0.14602
      86 ->103         0.16236
      89 ->114        -0.10947
      91 ->114         0.22410
      91 ->116         0.11873
      94 ->110        -0.15568
      94 ->114         0.30728
      94 ->116        -0.24420
      94 ->117         0.28151
 
 Excited state symmetry could not be determined.
 Excited State 205:      Singlet-?Sym    6.7472 eV  183.76 nm  f=0.0010  <S**2>=0.000
      94 ->110        -0.21348
      94 ->114         0.36070
      94 ->116        -0.35163
      94 ->117         0.42124
 
 Excited state symmetry could not be determined.
 Excited State 206:      Singlet-?Sym    6.7602 eV  183.40 nm  f=0.0147  <S**2>=0.000
      86 -> 98         0.41307
      87 ->103        -0.18748
      88 -> 98         0.13570
      92 ->106        -0.15986
      93 ->106        -0.22683
      93 ->107        -0.12073
      93 ->112         0.27750
      93 ->114        -0.14589
      93 ->116        -0.19869
 
 Excited state symmetry could not be determined.
 Excited State 207:      Triplet-?Sym    6.7674 eV  183.21 nm  f=0.0000  <S**2>=2.000
      95 ->118         0.65084
 
 Excited state symmetry could not be determined.
 Excited State 208:      Singlet-?Sym    6.7730 eV  183.06 nm  f=0.0008  <S**2>=0.000
      95 ->118         0.66304
 
 Excited state symmetry could not be determined.
 Excited State 209:      Triplet-?Sym    6.7742 eV  183.02 nm  f=0.0000  <S**2>=2.000
      74 -> 97        -0.13272
      76 -> 97         0.12894
      80 -> 96         0.21142
      83 ->104         0.19947
      86 ->104         0.47619
      87 -> 99        -0.10490
      87 ->103         0.22418
 
 Excited state symmetry could not be determined.
 Excited State 210:      Triplet-?Sym    6.7800 eV  182.87 nm  f=0.0000  <S**2>=2.000
      89 ->115        -0.19039
      90 ->114         0.22084
      91 ->115         0.39151
      92 ->114         0.24934
      92 ->116         0.12895
      94 ->118        -0.20360
      95 ->116         0.11181
 
 Excited state symmetry could not be determined.
 Excited State 211:      Singlet-?Sym    6.7824 eV  182.80 nm  f=0.0010  <S**2>=0.000
      86 -> 98         0.41952
      88 -> 98         0.12508
      89 ->100         0.12272
      93 ->106         0.36517
      93 ->107         0.12911
      93 ->112        -0.22780
      93 ->116         0.14595
 
 Excited state symmetry could not be determined.
 Excited State 212:      Triplet-?Sym    6.7861 eV  182.70 nm  f=0.0000  <S**2>=2.000
      80 -> 96        -0.26376
      85 -> 98         0.27462
      85 ->100         0.11149
      86 ->106        -0.11572
      90 ->100         0.13024
      90 ->115        -0.19875
      91 ->114         0.17706
      92 ->115        -0.21188
 
 Excited state symmetry could not be determined.
 Excited State 213:      Triplet-?Sym    6.7902 eV  182.59 nm  f=0.0000  <S**2>=2.000
      78 -> 96         0.16079
      80 -> 96         0.54811
      85 -> 98         0.13200
      86 ->104        -0.14240
      90 ->115        -0.10497
      92 ->115        -0.11260
 
 Excited state symmetry could not be determined.
 Excited State 214:      Singlet-?Sym    6.7923 eV  182.54 nm  f=0.0019  <S**2>=0.000
      92 ->104         0.65668
      93 ->104        -0.14368
 
 Excited state symmetry could not be determined.
 Excited State 215:      Triplet-?Sym    6.8077 eV  182.12 nm  f=0.0000  <S**2>=2.000
      91 ->115         0.10080
      93 ->106         0.15743
      94 ->118         0.59942
 
 Excited state symmetry could not be determined.
 Excited State 216:      Singlet-?Sym    6.8088 eV  182.09 nm  f=0.0002  <S**2>=0.000
      94 ->108         0.10059
      94 ->118         0.65767
      94 ->121         0.10790
 
 Excited state symmetry could not be determined.
 Excited State 217:      Triplet-?Sym    6.8144 eV  181.94 nm  f=0.0000  <S**2>=2.000
      92 ->106        -0.25162
      92 ->112         0.11133
      93 ->106         0.51086
      93 ->107         0.13994
      93 ->112        -0.18648
      93 ->116         0.11491
      94 ->118        -0.16707
 
 Excited state symmetry could not be determined.
 Excited State 218:      Singlet-?Sym    6.8502 eV  180.99 nm  f=0.0176  <S**2>=0.000
      80 -> 96        -0.25058
      86 -> 98         0.20020
      87 -> 99        -0.24580
      87 ->103         0.44616
      89 ->100        -0.16159
      89 ->101         0.10382
      92 ->103        -0.16793
      92 ->106         0.13601
 
 Excited state symmetry could not be determined.
 Excited State 219:      Triplet-?Sym    6.8522 eV  180.94 nm  f=0.0000  <S**2>=2.000
      81 -> 96        -0.15912
      83 ->103         0.25736
      85 -> 98         0.12311
      86 ->106         0.38206
      87 ->104        -0.16102
      88 ->106         0.21488
      92 ->105        -0.16519
      95 ->130        -0.10840
 
 Excited state symmetry could not be determined.
 Excited State 220:      Singlet-?Sym    6.8640 eV  180.63 nm  f=0.0000  <S**2>=0.000
      80 -> 96         0.31198
      87 -> 99        -0.14416
      87 ->103         0.24515
      89 -> 98         0.12322
      89 ->100         0.40578
      89 ->101        -0.23952
      92 ->103        -0.12646
 
 Excited state symmetry could not be determined.
 Excited State 221:      Singlet-?Sym    6.8753 eV  180.33 nm  f=0.0134  <S**2>=0.000
      78 -> 96        -0.14152
      80 -> 96        -0.51644
      86 -> 98        -0.15022
      89 ->100         0.30659
      89 ->101        -0.18426
 
 Excited state symmetry could not be determined.
 Excited State 222:      Triplet-?Sym    6.8917 eV  179.90 nm  f=0.0000  <S**2>=2.000
      93 ->108         0.64474
      93 ->113        -0.15182
      93 ->115        -0.11949
      93 ->118        -0.11922
 
 Excited state symmetry could not be determined.
 Excited State 223:      Triplet-?Sym    6.9023 eV  179.63 nm  f=0.0000  <S**2>=2.000
      90 ->100        -0.12646
      90 ->101        -0.21574
      90 ->102        -0.13369
      92 ->105         0.54980
      93 ->109         0.12128
      95 ->119         0.10707
 
 Excited state symmetry could not be determined.
 Excited State 224:      Singlet-?Sym    6.9069 eV  179.51 nm  f=0.0147  <S**2>=0.000
      93 ->108         0.62933
      93 ->113        -0.11925
      93 ->115        -0.17939
      93 ->118        -0.12401
 
 Excited state symmetry could not be determined.
 Excited State 225:      Singlet-?Sym    6.9123 eV  179.37 nm  f=0.0066  <S**2>=0.000
      90 ->100        -0.14606
      90 ->101        -0.18406
      90 ->102        -0.12453
      92 ->105         0.58617
      93 ->109         0.11369
      95 ->119         0.11976
 
 Excited state symmetry could not be determined.
 Excited State 226:      Triplet-?Sym    6.9181 eV  179.22 nm  f=0.0000  <S**2>=2.000
      91 ->100        -0.21136
      91 ->101        -0.19105
      91 ->102         0.58678
      91 ->108         0.11143
 
 Excited state symmetry could not be determined.
 Excited State 227:      Singlet-?Sym    6.9280 eV  178.96 nm  f=0.0012  <S**2>=0.000
      89 ->101        -0.16470
      91 ->100        -0.18843
      91 ->101        -0.20429
      91 ->102         0.59211
      91 ->108         0.11136
 
 Excited state symmetry could not be determined.
 Excited State 228:      Triplet-?Sym    6.9306 eV  178.90 nm  f=0.0000  <S**2>=2.000
      67 -> 97         0.13462
      78 -> 97         0.19098
      80 -> 97         0.63518
      84 -> 98        -0.10279
 
 Excited state symmetry could not be determined.
 Excited State 229:      Singlet-?Sym    6.9474 eV  178.46 nm  f=0.0095  <S**2>=0.000
      87 -> 99         0.15366
      92 ->106         0.62307
      93 ->106        -0.13801
 
 Excited state symmetry could not be determined.
 Excited State 230:      Triplet-?Sym    6.9494 eV  178.41 nm  f=0.0000  <S**2>=2.000
      93 ->105         0.13822
      93 ->109         0.59027
      93 ->111        -0.13488
      93 ->113        -0.22290
 
 Excited state symmetry could not be determined.
 Excited State 231:      Triplet-?Sym    6.9602 eV  178.13 nm  f=0.0000  <S**2>=2.000
      92 ->105        -0.14451
      95 ->119         0.51009
      95 ->121        -0.40960
      95 ->122        -0.12478
 
 Excited state symmetry could not be determined.
 Excited State 232:      Singlet-?Sym    6.9676 eV  177.94 nm  f=0.0013  <S**2>=0.000
      81 -> 96        -0.16022
      91 ->103         0.10930
      92 ->105        -0.10917
      93 ->109        -0.10435
      95 ->119         0.49813
      95 ->121        -0.37002
      95 ->122        -0.12895
 
 Excited state symmetry could not be determined.
 Excited State 233:      Triplet-?Sym    6.9704 eV  177.87 nm  f=0.0000  <S**2>=2.000
      80 -> 97         0.10182
      81 -> 96         0.31207
      84 -> 98         0.42964
      84 ->100         0.19740
      84 ->101        -0.12762
      84 ->104        -0.10875
      86 -> 99         0.16432
      86 ->103        -0.12214
 
 Excited state symmetry could not be determined.
 Excited State 234:      Singlet-?Sym    6.9723 eV  177.82 nm  f=0.0085  <S**2>=0.000
      90 ->101         0.12632
      92 ->105        -0.10572
      93 ->105         0.14080
      93 ->109         0.57775
      93 ->111        -0.12270
      93 ->113        -0.20058
 
 Excited state symmetry could not be determined.
 Excited State 235:      Singlet-?Sym    6.9735 eV  177.79 nm  f=0.0068  <S**2>=0.000
      81 -> 96        -0.33634
      85 -> 98        -0.10991
      91 ->103         0.51794
      91 ->106        -0.10162
      93 ->109         0.11546
      95 ->119        -0.13288
 
 Excited state symmetry could not be determined.
 Excited State 236:      Singlet-?Sym    6.9822 eV  177.57 nm  f=0.0782  <S**2>=0.000
      80 -> 97        -0.21490
      81 -> 96         0.46367
      91 ->103         0.39455
 
 Excited state symmetry could not be determined.
 Excited State 237:      Triplet-?Sym    6.9852 eV  177.50 nm  f=0.0000  <S**2>=2.000
      91 ->102         0.11581
      94 ->119         0.50378
      94 ->121        -0.41601
      94 ->122        -0.13954
 
 Excited state symmetry could not be determined.
 Excited State 238:      Triplet-?Sym    6.9938 eV  177.28 nm  f=0.0000  <S**2>=2.000
      81 -> 96        -0.31811
      84 -> 98         0.36446
      84 ->100         0.16848
      84 ->101        -0.10927
      86 -> 99        -0.27087
      86 ->103         0.14777
 
 Excited state symmetry could not be determined.
 Excited State 239:      Singlet-?Sym    6.9950 eV  177.25 nm  f=0.0008  <S**2>=0.000
      94 ->119         0.51759
      94 ->121        -0.40664
      94 ->122        -0.14356
 
 Excited state symmetry could not be determined.
 Excited State 240:      Singlet-?Sym    7.0027 eV  177.05 nm  f=0.0113  <S**2>=0.000
      81 -> 96        -0.12945
      86 -> 99        -0.35431
      88 -> 99         0.56140
 
 Excited state symmetry could not be determined.
 Excited State 241:      Triplet-?Sym    7.0083 eV  176.91 nm  f=0.0000  <S**2>=2.000
      76 -> 97        -0.11550
      81 -> 97         0.22145
      86 -> 99        -0.16185
      86 ->104         0.11941
      87 -> 99         0.29772
      88 -> 99         0.45064
      92 ->103         0.10208
      92 ->107         0.12116
 
 Excited state symmetry could not be determined.
 Excited State 242:      Triplet-?Sym    7.0096 eV  176.88 nm  f=0.0000  <S**2>=2.000
      76 -> 97         0.11506
      81 -> 97        -0.22385
      86 -> 99        -0.19343
      86 ->104        -0.11218
      87 -> 99        -0.33377
      88 -> 99         0.41550
      92 ->107        -0.12945
 
 Excited state symmetry could not be determined.
 Excited State 243:      Singlet-?Sym    7.0124 eV  176.81 nm  f=0.0196  <S**2>=0.000
      78 -> 97         0.17043
      80 -> 97         0.60478
      81 -> 96         0.16666
      88 -> 99         0.16184
 
 Excited state symmetry could not be determined.
 Excited State 244:      Triplet-?Sym    7.0212 eV  176.58 nm  f=0.0000  <S**2>=2.000
      87 -> 99        -0.16631
      92 ->107         0.60365
      93 ->110        -0.20053
 
 Excited state symmetry could not be determined.
 Excited State 245:      Singlet-?Sym    7.0266 eV  176.45 nm  f=0.0006  <S**2>=0.000
      87 -> 99         0.17223
      92 ->107         0.61040
      93 ->110        -0.20894
 
 Excited state symmetry could not be determined.
 Excited State 246:      Triplet-?Sym    7.0273 eV  176.43 nm  f=0.0000  <S**2>=2.000
      90 ->100         0.24369
      90 ->101         0.45491
      90 ->102         0.24668
      92 ->105         0.29907
      92 ->108         0.12894
 
 Excited state symmetry could not be determined.
 Excited State 247:      Triplet-?Sym    7.0318 eV  176.32 nm  f=0.0000  <S**2>=2.000
      74 -> 97        -0.14198
      76 -> 97         0.15805
      81 -> 97        -0.33475
      86 ->104        -0.10085
      87 -> 99         0.42916
      87 ->103         0.15142
      91 ->103         0.12244
 
 Excited state symmetry could not be determined.
 Excited State 248:      Triplet-?Sym    7.0328 eV  176.30 nm  f=0.0000  <S**2>=2.000
      81 -> 97         0.11091
      84 -> 98        -0.11049
      85 -> 98        -0.13291
      87 -> 99        -0.16990
      88 -> 99         0.14097
      91 ->103         0.37293
      95 ->121         0.12457
      95 ->123         0.12569
      95 ->124        -0.20896
      95 ->126         0.11436
      95 ->128         0.15741
      95 ->130        -0.20081
 
 Excited state symmetry could not be determined.
 Excited State 249:      Singlet-?Sym    7.0372 eV  176.18 nm  f=0.0120  <S**2>=0.000
      85 -> 98        -0.18923
      90 ->100         0.22974
      90 ->101         0.46958
      90 ->102         0.23122
      92 ->105         0.28024
 
 Excited state symmetry could not be determined.
 Excited State 250:      Singlet-?Sym    7.0432 eV  176.03 nm  f=0.0006  <S**2>=0.000
      87 -> 99         0.58102
      87 ->103         0.28109
      92 ->106        -0.11583
      92 ->107        -0.16321
 
 Excited state symmetry could not be determined.
 Excited State 251:      Singlet-?Sym    7.0468 eV  175.94 nm  f=0.0083  <S**2>=0.000
      81 -> 96        -0.12925
      85 -> 98         0.23892
      86 -> 99         0.51567
      88 -> 99         0.32393
 
 Excited state symmetry could not be determined.
 Excited State 252:      Singlet-?Sym    7.0651 eV  175.49 nm  f=0.1284  <S**2>=0.000
      85 -> 98         0.54268
      86 -> 99        -0.28961
      90 ->100         0.14133
 
 Excited state symmetry could not be determined.
 Excited State 253:      Triplet-?Sym    7.0708 eV  175.35 nm  f=0.0000  <S**2>=2.000
      81 -> 96        -0.20593
      86 -> 99         0.44188
      86 ->103         0.10577
      88 -> 99         0.22186
      91 ->103         0.20622
      95 ->119        -0.14864
      95 ->121        -0.18322
 
 Excited state symmetry could not be determined.
 Excited State 254:      Triplet-?Sym    7.0784 eV  175.16 nm  f=0.0000  <S**2>=2.000
      86 -> 99         0.25565
      86 ->103         0.10659
      88 -> 99         0.10234
      91 ->103        -0.14306
      95 ->119         0.34349
      95 ->121         0.43351
      95 ->123         0.11283
 
 Excited state symmetry could not be determined.
 Excited State 255:      Triplet-?Sym    7.0856 eV  174.98 nm  f=0.0000  <S**2>=2.000
      89 ->101         0.12782
      92 ->107         0.15901
      93 ->107        -0.12556
      93 ->110         0.44865
      93 ->117         0.15951
      95 ->120        -0.36877
 
 Excited state symmetry could not be determined.
 Excited State 256:      Singlet-?Sym    7.0865 eV  174.96 nm  f=0.0174  <S**2>=0.000
      95 ->115        -0.10390
      95 ->119        -0.32939
      95 ->120        -0.18237
      95 ->121        -0.46933
      95 ->123        -0.18685
      95 ->128        -0.10742
 
 Excited state symmetry could not be determined.
 Excited State 257:      Triplet-?Sym    7.0897 eV  174.88 nm  f=0.0000  <S**2>=2.000
      87 -> 98         0.12047
      87 ->104         0.18434
      92 ->107         0.15214
      93 ->110         0.36683
      93 ->117         0.12056
      95 ->120         0.40810
 
 Excited state symmetry could not be determined.
 Excited State 258:      Triplet-?Sym    7.0911 eV  174.84 nm  f=0.0000  <S**2>=2.000
      81 -> 96        -0.15362
      87 -> 98         0.27080
      87 ->100        -0.21388
      87 ->104         0.39221
      88 ->106         0.10204
      91 ->103         0.11926
      93 ->110        -0.11953
      95 ->120        -0.20064
 
 Excited state symmetry could not be determined.
 Excited State 259:      Singlet-?Sym    7.0915 eV  174.84 nm  f=0.0015  <S**2>=0.000
      92 ->107         0.20746
      93 ->107        -0.13778
      93 ->110         0.50168
      93 ->117         0.18404
      95 ->119         0.10431
      95 ->120        -0.29059
      95 ->121         0.11699
 
 Excited state symmetry could not be determined.
 Excited State 260:      Singlet-?Sym    7.0952 eV  174.74 nm  f=0.0039  <S**2>=0.000
      92 ->107         0.13817
      93 ->110         0.30030
      95 ->119        -0.12050
      95 ->120         0.53409
      95 ->121        -0.11559
 
 Excited state symmetry could not be determined.
 Excited State 261:      Triplet-?Sym    7.1064 eV  174.47 nm  f=0.0000  <S**2>=2.000
      85 -> 98         0.15864
      86 -> 99        -0.14492
      86 ->103        -0.12028
      91 ->103         0.29815
      94 ->120        -0.15258
      94 ->121        -0.13945
      95 ->119         0.10861
      95 ->120         0.11800
      95 ->121         0.13865
      95 ->124         0.21496
      95 ->126        -0.14872
      95 ->128        -0.11805
      95 ->130         0.16716
 
 Excited state symmetry could not be determined.
 Excited State 262:      Triplet-?Sym    7.1098 eV  174.39 nm  f=0.0000  <S**2>=2.000
      91 ->103         0.10781
      94 ->118        -0.10123
      94 ->119         0.33015
      94 ->121         0.44009
      94 ->122        -0.12963
      94 ->123         0.20182
      94 ->128         0.11979
 
 Excited state symmetry could not be determined.
 Excited State 263:      Triplet-?Sym    7.1198 eV  174.14 nm  f=0.0000  <S**2>=2.000
      89 ->100         0.20897
      89 ->101         0.37709
      89 ->102         0.17838
      91 ->102         0.11225
      91 ->105         0.25850
      94 ->120        -0.21342
      94 ->124         0.10490
      95 ->120         0.24463
 
 Excited state symmetry could not be determined.
 Excited State 264:      Singlet-?Sym    7.1272 eV  173.96 nm  f=0.0082  <S**2>=0.000
      93 ->111         0.10337
      94 ->119         0.22267
      94 ->120         0.34919
      94 ->121         0.32781
      94 ->123         0.13178
      95 ->124         0.16402
      95 ->126        -0.11315
      95 ->130         0.12128
 
 Excited state symmetry could not be determined.
 Excited State 265:      Triplet-?Sym    7.1273 eV  173.96 nm  f=0.0000  <S**2>=2.000
      86 -> 98        -0.11131
      86 ->100         0.10066
      87 ->103        -0.11256
      88 -> 98         0.26862
      88 ->100        -0.28608
      88 ->101         0.12668
      88 ->104         0.42635
      92 ->106         0.10393
      94 ->120         0.11645
 
 Excited state symmetry could not be determined.
 Excited State 266:      Singlet-?Sym    7.1275 eV  173.95 nm  f=0.0102  <S**2>=0.000
      89 ->100        -0.11002
      89 ->101        -0.15790
      91 ->105        -0.13263
      94 ->119        -0.27107
      94 ->120         0.22384
      94 ->121        -0.36902
      94 ->123        -0.12129
      95 ->124         0.15271
      95 ->126        -0.10575
      95 ->130         0.10997
 
 Excited state symmetry could not be determined.
 Excited State 267:      Triplet-?Sym    7.1276 eV  173.95 nm  f=0.0000  <S**2>=2.000
      88 ->104        -0.14685
      89 ->101         0.12172
      93 ->111         0.18942
      94 ->119        -0.11309
      94 ->120         0.50360
 
 Excited state symmetry could not be determined.
 Excited State 268:      Triplet-?Sym    7.1326 eV  173.83 nm  f=0.0000  <S**2>=2.000
      93 ->111         0.58470
      93 ->113        -0.16641
      93 ->115         0.12044
      93 ->119         0.10102
      94 ->120        -0.21283
 
 Excited state symmetry could not be determined.
 Excited State 269:      Singlet-?Sym    7.1370 eV  173.72 nm  f=0.0018  <S**2>=0.000
      81 -> 97        -0.30682
      89 ->100         0.19039
      89 ->101         0.32593
      89 ->102         0.15010
      91 ->105         0.21588
      93 ->111         0.19904
      94 ->119        -0.14201
      94 ->120         0.11276
      94 ->121        -0.12661
      95 ->120         0.11361
 
 Excited state symmetry could not be determined.
 Excited State 270:      Singlet-?Sym    7.1388 eV  173.68 nm  f=0.0058  <S**2>=0.000
      81 -> 97         0.32677
      93 ->111         0.45965
      93 ->113        -0.10743
      93 ->115         0.10107
      95 ->124        -0.11255
 
 Excited state symmetry could not be determined.
 Excited State 271:      Singlet-?Sym    7.1390 eV  173.67 nm  f=0.0030  <S**2>=0.000
      81 -> 97         0.38178
      89 ->100         0.13169
      89 ->101         0.24875
      89 ->102         0.11063
      91 ->105         0.17673
      93 ->111        -0.27110
      94 ->120         0.17095
      95 ->120         0.10919
 
 Excited state symmetry could not be determined.
 Excited State 272:      Singlet-?Sym    7.1401 eV  173.65 nm  f=0.0571  <S**2>=0.000
      81 -> 97        -0.11110
      93 ->111        -0.18922
      94 ->120         0.44138
      95 ->115         0.11561
      95 ->121        -0.10069
      95 ->122        -0.12113
      95 ->124        -0.19272
      95 ->126         0.15069
      95 ->128         0.10771
      95 ->130        -0.13174
 
 Excited state symmetry could not be determined.
 Excited State 273:      Singlet-?Sym    7.1488 eV  173.43 nm  f=0.0251  <S**2>=0.000
      84 -> 98         0.34967
      84 ->100         0.13030
      87 -> 98        -0.25977
      87 ->100         0.25858
      87 ->101        -0.13106
      87 ->104        -0.23790
      88 ->103         0.20447
      93 ->111         0.16206
 
 Excited state symmetry could not be determined.
 Excited State 274:      Triplet-?Sym    7.1569 eV  173.24 nm  f=0.0000  <S**2>=2.000
      94 ->115        -0.10255
      94 ->119         0.15077
      94 ->120         0.14171
      94 ->121         0.17508
      94 ->122         0.13293
      94 ->124         0.37025
      94 ->126        -0.24903
      94 ->128        -0.20514
      94 ->130         0.28640
 
 Excited state symmetry could not be determined.
 Excited State 275:      Singlet-?Sym    7.1596 eV  173.17 nm  f=0.0012  <S**2>=0.000
      81 -> 96         0.10067
      84 -> 98        -0.49605
      84 ->100        -0.17804
      84 ->101         0.11948
      85 -> 98        -0.12035
      87 -> 98        -0.17753
      87 ->100         0.20470
      87 ->104        -0.18041
      88 ->103         0.12412
 
 Excited state symmetry could not be determined.
 Excited State 276:      Triplet-?Sym    7.1712 eV  172.89 nm  f=0.0000  <S**2>=2.000
      74 -> 96         0.15905
      76 -> 96        -0.17008
      81 -> 96        -0.10232
      85 -> 98        -0.12206
      85 ->100         0.11036
      85 ->104        -0.17033
      86 ->103        -0.10989
      87 -> 98        -0.10978
      87 ->100         0.13943
      90 ->100        -0.11128
      90 ->101        -0.11199
      92 ->104         0.21173
      92 ->108         0.35365
      94 ->120         0.14759
 
 Excited state symmetry could not be determined.
 Excited State 277:      Singlet-?Sym    7.1723 eV  172.87 nm  f=0.0037  <S**2>=0.000
      81 -> 97         0.21083
      86 ->104        -0.10635
      88 -> 98         0.27466
      88 ->100        -0.35635
      88 ->101         0.15747
      88 ->104         0.39486
 
 Excited state symmetry could not be determined.
 Excited State 278:      Triplet-?Sym    7.1774 eV  172.74 nm  f=0.0000  <S**2>=2.000
      81 -> 97        -0.14042
      82 -> 99         0.11567
      85 -> 99         0.44588
      85 ->103        -0.16355
      86 -> 98         0.18949
      86 ->100        -0.14633
      90 ->103         0.26812
      92 ->103         0.14947
 
 Excited state symmetry could not be determined.
 Excited State 279:      Singlet-?Sym    7.1966 eV  172.28 nm  f=0.0019  <S**2>=0.000
      94 ->115        -0.10367
      94 ->119         0.11847
      94 ->121         0.10020
      94 ->122         0.21833
      94 ->123        -0.15564
      94 ->124         0.38143
      94 ->126        -0.26878
      94 ->128        -0.21813
      94 ->130         0.27895
 
 Excited state symmetry could not be determined.
 Excited State 280:      Singlet-?Sym    7.2044 eV  172.10 nm  f=0.0004  <S**2>=0.000
      90 ->100        -0.12878
      90 ->101        -0.14500
      90 ->102         0.14071
      92 ->108         0.61008
 
 Excited state symmetry could not be determined.
 Excited State 281:      Triplet-?Sym    7.2202 eV  171.72 nm  f=0.0000  <S**2>=2.000
      74 -> 96        -0.12356
      76 -> 96         0.12278
      85 ->104         0.13203
      87 ->100        -0.14560
      90 ->101        -0.11180
      90 ->102         0.11918
      91 ->107        -0.12569
      92 ->104        -0.11241
      92 ->108         0.44051
      92 ->109        -0.23992
 
 Excited state symmetry could not be determined.
 Excited State 282:      Triplet-?Sym    7.2223 eV  171.67 nm  f=0.0000  <S**2>=2.000
      82 -> 99         0.10211
      83 -> 98        -0.11969
      85 -> 99         0.37047
      85 ->103         0.11661
      86 -> 98        -0.27393
      86 ->100         0.32602
      86 ->101        -0.15829
      87 ->106        -0.11773
      90 ->103        -0.10832
 
 Excited state symmetry could not be determined.
 Excited State 283:      Singlet-?Sym    7.2307 eV  171.47 nm  f=0.0018  <S**2>=0.000
      82 -> 99         0.14892
      85 -> 99         0.62599
      90 -> 99        -0.10277
      92 ->112        -0.10680
 
 Excited state symmetry could not be determined.
 Excited State 284:      Triplet-?Sym    7.2332 eV  171.41 nm  f=0.0000  <S**2>=2.000
      74 -> 96        -0.11757
      76 -> 96         0.16032
      85 -> 98         0.17867
      92 ->109         0.37496
      92 ->111        -0.11487
      93 ->109         0.14903
      93 ->111         0.12421
      93 ->113         0.30748
 
 Excited state symmetry could not be determined.
 Excited State 285:      Triplet-?Sym    7.2392 eV  171.27 nm  f=0.0000  <S**2>=2.000
      85 -> 98        -0.13283
      93 ->109         0.11800
      93 ->113         0.25514
      95 ->119         0.13442
      95 ->122         0.47688
      95 ->123        -0.14747
 
 Excited state symmetry could not be determined.
 Excited State 286:      Triplet-?Sym    7.2425 eV  171.19 nm  f=0.0000  <S**2>=2.000
      76 -> 97        -0.10387
      81 -> 97        -0.32293
      82 ->103         0.10706
      83 -> 98        -0.12002
      85 -> 99        -0.13406
      85 ->103        -0.16651
      85 ->106        -0.12190
      86 -> 98        -0.16284
      86 ->100         0.16555
      87 ->106         0.20715
      88 -> 98        -0.12481
      88 ->100         0.17209
      90 ->103         0.15255
      92 ->106         0.20223
 
 Excited state symmetry could not be determined.
 Excited State 287:      Singlet-?Sym    7.2501 eV  171.01 nm  f=0.0114  <S**2>=0.000
      88 ->100        -0.10428
      89 ->104         0.10415
      91 ->104         0.66896
 
 Excited state symmetry could not be determined.
 Excited State 288:      Triplet-?Sym    7.2528 eV  170.95 nm  f=0.0000  <S**2>=2.000
      91 ->104         0.65816
 
 Excited state symmetry could not be determined.
 Excited State 289:      Singlet-?Sym    7.2573 eV  170.84 nm  f=0.0024  <S**2>=0.000
      92 ->109         0.39643
      93 ->109         0.15364
      93 ->111         0.11771
      93 ->112         0.10616
      93 ->113         0.40591
      95 ->122         0.24243
 
 Excited state symmetry could not be determined.
 Excited State 290:      Triplet-?Sym    7.2610 eV  170.75 nm  f=0.0000  <S**2>=2.000
      76 -> 96        -0.12195
      82 -> 98         0.14444
      82 ->100         0.11197
      85 -> 98        -0.13259
      85 ->104         0.14079
      91 ->107         0.17173
      93 ->109         0.10496
      93 ->113         0.25044
      95 ->122        -0.32692
      95 ->124         0.18940
 
 Excited state symmetry could not be determined.
 Excited State 291:      Singlet-?Sym    7.2763 eV  170.40 nm  f=0.0164  <S**2>=0.000
      91 ->107        -0.22462
      92 ->109        -0.30344
      95 ->119         0.10088
      95 ->122         0.46674
      95 ->123        -0.12081
      95 ->124        -0.19765
      95 ->130        -0.10075
 
 Excited state symmetry could not be determined.
 Excited State 292:      Triplet-?Sym    7.2789 eV  170.33 nm  f=0.0000  <S**2>=2.000
      81 -> 97         0.10263
      82 ->103         0.11530
      85 -> 99         0.17970
      86 ->100        -0.13805
      87 ->106         0.25080
      88 ->100         0.15511
      88 ->104         0.16241
      90 ->103        -0.40197
      90 ->106         0.12771
      92 ->106         0.18386
 
 Excited state symmetry could not be determined.
 Excited State 293:      Triplet-?Sym    7.2824 eV  170.25 nm  f=0.0000  <S**2>=2.000
      85 ->104        -0.10659
      87 ->100         0.10894
      90 ->102        -0.13182
      91 ->107        -0.17577
      92 ->108        -0.10740
      92 ->109        -0.39425
      92 ->113         0.12471
      93 ->109         0.13605
      93 ->113         0.29473
 
 Excited state symmetry could not be determined.
 Excited State 294:      Triplet-?Sym    7.2906 eV  170.06 nm  f=0.0000  <S**2>=2.000
      94 ->119         0.19387
      94 ->122         0.57689
      94 ->123        -0.17535
      94 ->124        -0.21084
      94 ->130        -0.11474
 
 Excited state symmetry could not be determined.
 Excited State 295:      Singlet-?Sym    7.2959 eV  169.94 nm  f=0.0159  <S**2>=0.000
      90 ->102         0.12021
      92 ->109         0.38226
      92 ->113        -0.10024
      93 ->109        -0.13137
      93 ->112        -0.12356
      93 ->113        -0.37944
      95 ->122         0.20000
      95 ->124        -0.14576
 
 Excited state symmetry could not be determined.
 Excited State 296:      Triplet-?Sym    7.2970 eV  169.91 nm  f=0.0000  <S**2>=2.000
      89 ->100        -0.10030
      89 ->101        -0.22019
      91 ->105         0.41854
      91 ->107         0.35921
      91 ->109        -0.11672
      91 ->110         0.12418
      92 ->109        -0.11833
 
 Excited state symmetry could not be determined.
 Excited State 297:      Triplet-?Sym    7.2996 eV  169.85 nm  f=0.0000  <S**2>=2.000
      89 ->101        -0.19694
      91 ->105         0.34052
      91 ->106         0.16720
      91 ->107        -0.40878
      91 ->110        -0.14046
      92 ->109         0.15317
 
 Excited state symmetry could not be determined.
 Excited State 298:      Singlet-?Sym    7.3021 eV  169.79 nm  f=0.0005  <S**2>=0.000
      89 ->100        -0.15182
      89 ->101        -0.26349
      91 ->105         0.47379
      91 ->109        -0.13096
      92 ->112         0.10080
      94 ->122        -0.23639
 
 Excited state symmetry could not be determined.
 Excited State 299:      Singlet-?Sym    7.3104 eV  169.60 nm  f=0.0021  <S**2>=0.000
      91 ->106        -0.21556
      91 ->107         0.55629
      91 ->110         0.18586
      92 ->109        -0.13379
      94 ->122         0.10217
      95 ->122         0.17076
 
 Excited state symmetry could not be determined.
 Excited State 300:      Singlet-?Sym    7.3135 eV  169.53 nm  f=0.0013  <S**2>=0.000
      89 ->101        -0.10751
      91 ->105         0.20924
      94 ->119         0.12674
      94 ->122         0.50238
      94 ->123        -0.15746
      94 ->124        -0.26073
      94 ->130        -0.14031
 SavETr:  write IOETrn=   770 NScale= 10 NData=  16 NLR=1 NState=  300 LETran=    5410.
          IDoAtm=1111111111111111111111111111111111111111
 NEqPCM:  Using equilibrium solvation (IEInf=0, Eps=  35.6880, EpsInf=   1.8069)
          Differentiating once with respect to electric field.
                with respect to dipole field.
          Differentiating once with respect to nuclear coordinates.
          There are     1 degrees of freedom in the 1st order CPHF.  IDoFFX=0 NUNeed=     1.
 LinEq1:  Iter=  0 NonCon=     1 RMS=1.27D-02 Max=1.08D+00 NDo=     1
 LinEq1:  Iter=  1 NonCon=     1 RMS=1.23D-02 Max=1.06D+00 NDo=     1
 LinEq1:  Iter=  2 NonCon=     1 RMS=1.54D-02 Max=1.41D+00 NDo=     1
 LinEq1:  Iter=  3 NonCon=     1 RMS=4.33D-02 Max=3.34D+00 NDo=     1
 LinEq1:  Iter=  4 NonCon=     1 RMS=1.94D-02 Max=1.37D+00 NDo=     1
 LinEq1:  Iter=  5 NonCon=     1 RMS=1.61D-02 Max=1.25D+00 NDo=     1
 LinEq1:  Iter=  6 NonCon=     1 RMS=1.07D-02 Max=7.26D-01 NDo=     1
 LinEq1:  Iter=  7 NonCon=     1 RMS=6.62D-03 Max=5.41D-01 NDo=     1
 LinEq1:  Iter=  8 NonCon=     1 RMS=3.69D-03 Max=2.11D-01 NDo=     1
 LinEq1:  Iter=  9 NonCon=     1 RMS=2.39D-03 Max=1.55D-01 NDo=     1
 LinEq1:  Iter= 10 NonCon=     1 RMS=9.93D-04 Max=5.95D-02 NDo=     1
 LinEq1:  Iter= 11 NonCon=     1 RMS=6.55D-04 Max=3.90D-02 NDo=     1
 LinEq1:  Iter= 12 NonCon=     1 RMS=3.34D-04 Max=2.88D-02 NDo=     1
 LinEq1:  Iter= 13 NonCon=     1 RMS=2.30D-04 Max=1.56D-02 NDo=     1
 LinEq1:  Iter= 14 NonCon=     1 RMS=1.05D-04 Max=6.86D-03 NDo=     1
 LinEq1:  Iter= 15 NonCon=     1 RMS=7.72D-05 Max=4.45D-03 NDo=     1
 LinEq1:  Iter= 16 NonCon=     1 RMS=4.36D-05 Max=2.18D-03 NDo=     1
 LinEq1:  Iter= 17 NonCon=     1 RMS=2.06D-05 Max=1.21D-03 NDo=     1
 LinEq1:  Iter= 18 NonCon=     1 RMS=1.35D-05 Max=1.23D-03 NDo=     1
 LinEq1:  Iter= 19 NonCon=     1 RMS=7.92D-06 Max=6.17D-04 NDo=     1
 LinEq1:  Iter= 20 NonCon=     1 RMS=3.77D-06 Max=2.40D-04 NDo=     1
 LinEq1:  Iter= 21 NonCon=     1 RMS=2.29D-06 Max=1.17D-04 NDo=     1
 LinEq1:  Iter= 22 NonCon=     1 RMS=1.06D-06 Max=4.92D-05 NDo=     1
 LinEq1:  Iter= 23 NonCon=     1 RMS=4.03D-07 Max=1.60D-05 NDo=     1
 LinEq1:  Iter= 24 NonCon=     1 RMS=2.35D-07 Max=1.16D-05 NDo=     1
 LinEq1:  Iter= 25 NonCon=     1 RMS=1.00D-07 Max=8.80D-06 NDo=     1
 LinEq1:  Iter= 26 NonCon=     1 RMS=3.44D-08 Max=3.67D-06 NDo=     1
 LinEq1:  Iter= 27 NonCon=     1 RMS=2.16D-08 Max=1.31D-06 NDo=     1
 LinEq1:  Iter= 28 NonCon=     1 RMS=1.24D-08 Max=5.28D-07 NDo=     1
 LinEq1:  Iter= 29 NonCon=     1 RMS=5.22D-09 Max=1.90D-07 NDo=     1
 LinEq1:  Iter= 30 NonCon=     1 RMS=3.43D-09 Max=1.52D-07 NDo=     1
 LinEq1:  Iter= 31 NonCon=     1 RMS=1.21D-09 Max=6.60D-08 NDo=     1
 LinEq1:  Iter= 32 NonCon=     1 RMS=4.73D-10 Max=2.25D-08 NDo=     1
 LinEq1:  Iter= 33 NonCon=     1 RMS=2.45D-10 Max=1.54D-08 NDo=     1
 LinEq1:  Iter= 34 NonCon=     1 RMS=1.42D-10 Max=1.23D-08 NDo=     1
 LinEq1:  Iter= 35 NonCon=     1 RMS=6.64D-11 Max=4.16D-09 NDo=     1
 LinEq1:  Iter= 36 NonCon=     1 RMS=5.53D-11 Max=2.82D-09 NDo=     1
 LinEq1:  Iter= 37 NonCon=     0 RMS=2.50D-11 Max=7.09D-10 NDo=     1
 Linear equations converged to 1.000D-10 1.000D-09 after    37 iterations.
 End of Minotr F.D. properties file   721 does not exist.
 End of Minotr F.D. properties file   722 does not exist.
 End of Minotr F.D. properties file   788 does not exist.

 **********************************************************************

            Population analysis using the CI Density.

 **********************************************************************

 Alpha  occ. eigenvalues -- -277.53580-256.00839 -32.87041 -29.97708 -28.54059
 Alpha  occ. eigenvalues --  -28.52128 -28.52003 -25.86062 -25.84285 -25.84231
 Alpha  occ. eigenvalues --  -10.23480 -10.21962 -10.21919 -10.21821 -10.21814
 Alpha  occ. eigenvalues --  -10.21813 -10.21809 -10.21775 -10.21735 -10.21667
 Alpha  occ. eigenvalues --  -10.20202 -10.18577 -10.18573 -10.18341 -10.18296
 Alpha  occ. eigenvalues --  -10.17935 -10.17885 -10.17861 -10.17821 -10.17814
 Alpha  occ. eigenvalues --   -3.77665  -3.41765  -2.48739  -2.44465  -2.44278
 Alpha  occ. eigenvalues --   -2.21995  -2.17670  -2.17553  -0.95603  -0.93880
 Alpha  occ. eigenvalues --   -0.91621  -0.89796  -0.79448  -0.76746  -0.76429
 Alpha  occ. eigenvalues --   -0.76397  -0.73522  -0.72773  -0.72734  -0.71986
 Alpha  occ. eigenvalues --   -0.61015  -0.60073  -0.58927  -0.58689  -0.58438
 Alpha  occ. eigenvalues --   -0.57114  -0.56070  -0.55955  -0.55439  -0.55268
 Alpha  occ. eigenvalues --   -0.54169  -0.50341  -0.47655  -0.45739  -0.45276
 Alpha  occ. eigenvalues --   -0.44514  -0.43895  -0.43800  -0.43717  -0.42536
 Alpha  occ. eigenvalues --   -0.42498  -0.42371  -0.42161  -0.41620  -0.41426
 Alpha  occ. eigenvalues --   -0.41264  -0.40215  -0.39171  -0.39034  -0.38526
 Alpha  occ. eigenvalues --   -0.38220  -0.34502  -0.34175  -0.32994  -0.31825
 Alpha  occ. eigenvalues --   -0.30437  -0.30260  -0.30242  -0.29050  -0.28418
 Alpha  occ. eigenvalues --   -0.26968  -0.25819  -0.24608  -0.22026  -0.21906
 Alpha virt. eigenvalues --   -0.10059  -0.09687  -0.03137  -0.02489  -0.00644
 Alpha virt. eigenvalues --   -0.00567   0.00272   0.00646   0.01475   0.01911
 Alpha virt. eigenvalues --    0.01942   0.02214   0.02784   0.03158   0.03468
 Alpha virt. eigenvalues --    0.03814   0.04200   0.04297   0.04487   0.04565
 Alpha virt. eigenvalues --    0.04776   0.04955   0.05085   0.05803   0.06176
 Alpha virt. eigenvalues --    0.06240   0.07029   0.07389   0.07489   0.07567
 Alpha virt. eigenvalues --    0.07743   0.07985   0.08204   0.08952   0.09487
 Alpha virt. eigenvalues --    0.10160   0.10301   0.10384   0.10815   0.11214
 Alpha virt. eigenvalues --    0.11387   0.11842   0.12105   0.12784   0.12802
 Alpha virt. eigenvalues --    0.13252   0.13401   0.13452   0.14582   0.14735
 Alpha virt. eigenvalues --    0.14928   0.15107   0.15742   0.15782   0.15875
 Alpha virt. eigenvalues --    0.16360   0.16471   0.16551   0.16824   0.17109
 Alpha virt. eigenvalues --    0.17257   0.17491   0.17572   0.17857   0.17954
 Alpha virt. eigenvalues --    0.18393   0.18396   0.18643   0.19021   0.19138
 Alpha virt. eigenvalues --    0.19412   0.19707   0.20227   0.20388   0.20433
 Alpha virt. eigenvalues --    0.20534   0.20842   0.21439   0.21472   0.21583
 Alpha virt. eigenvalues --    0.21749   0.22330   0.22481   0.22584   0.22706
 Alpha virt. eigenvalues --    0.23044   0.23346   0.23430   0.23508   0.23761
 Alpha virt. eigenvalues --    0.24124   0.24137   0.24292   0.24545   0.24874
 Alpha virt. eigenvalues --    0.24966   0.25082   0.25332   0.25757   0.25998
 Alpha virt. eigenvalues --    0.26304   0.26629   0.26893   0.27195   0.27376
 Alpha virt. eigenvalues --    0.27537   0.28155   0.28523   0.29029   0.29340
 Alpha virt. eigenvalues --    0.29695   0.29856   0.29876   0.30122   0.30365
 Alpha virt. eigenvalues --    0.30928   0.31494   0.31690   0.32097   0.32318
 Alpha virt. eigenvalues --    0.32728   0.34263   0.35022   0.35612   0.36408
 Alpha virt. eigenvalues --    0.36961   0.37173   0.37748   0.38602   0.38900
 Alpha virt. eigenvalues --    0.39393   0.39514   0.39801   0.40316   0.40997
 Alpha virt. eigenvalues --    0.42422   0.42515   0.42717   0.43076   0.43467
 Alpha virt. eigenvalues --    0.44059   0.44641   0.44813   0.45242   0.45325
 Alpha virt. eigenvalues --    0.46090   0.46865   0.47378   0.48214   0.48931
 Alpha virt. eigenvalues --    0.50724   0.51404   0.52639   0.53196   0.53874
 Alpha virt. eigenvalues --    0.54580   0.56507   0.58033   0.58080   0.58872
 Alpha virt. eigenvalues --    0.59524   0.60508   0.61177   0.61779   0.61883
 Alpha virt. eigenvalues --    0.62895   0.63040   0.63310   0.63363   0.63784
 Alpha virt. eigenvalues --    0.63862   0.64433   0.64662   0.65174   0.65278
 Alpha virt. eigenvalues --    0.65652   0.66011   0.66219   0.67457   0.67496
 Alpha virt. eigenvalues --    0.67672   0.67837   0.68411   0.68667   0.69363
 Alpha virt. eigenvalues --    0.69479   0.70144   0.70378   0.70621   0.70685
 Alpha virt. eigenvalues --    0.72092   0.72165   0.72528   0.72651   0.72888
 Alpha virt. eigenvalues --    0.73681   0.74010   0.74155   0.74674   0.74933
 Alpha virt. eigenvalues --    0.75353   0.75532   0.75814   0.76322   0.77166
 Alpha virt. eigenvalues --    0.77407   0.77790   0.78296   0.78677   0.78702
 Alpha virt. eigenvalues --    0.79516   0.80494   0.80595   0.81166   0.82811
 Alpha virt. eigenvalues --    0.82987   0.83875   0.84624   0.85049   0.85684
 Alpha virt. eigenvalues --    0.85842   0.87410   0.87526   0.87830   0.88960
 Alpha virt. eigenvalues --    0.90644   0.91376   0.94459   0.94599   0.95489
 Alpha virt. eigenvalues --    0.95860   0.98126   0.98452   0.99004   0.99215
 Alpha virt. eigenvalues --    1.00822   1.01943   1.02089   1.05364   1.05668
 Alpha virt. eigenvalues --    1.05780   1.06961   1.07298   1.07764   1.08793
 Alpha virt. eigenvalues --    1.09039   1.10012   1.10108   1.10888   1.11292
 Alpha virt. eigenvalues --    1.12510   1.13482   1.13921   1.13967   1.14366
 Alpha virt. eigenvalues --    1.16641   1.17628   1.19154   1.23463   1.25287
 Alpha virt. eigenvalues --    1.26230   1.26492   1.27323   1.28571   1.30575
 Alpha virt. eigenvalues --    1.36990   1.37940   1.38191   1.40180   1.40989
 Alpha virt. eigenvalues --    1.41730   1.42226   1.44401   1.44780   1.46013
 Alpha virt. eigenvalues --    1.47521   1.51208   1.54338   1.55157   1.55456
 Alpha virt. eigenvalues --    1.57533   1.58254   1.59060   1.59938   1.61011
 Alpha virt. eigenvalues --    1.61167   1.61358   1.62236   1.62867   1.63366
 Alpha virt. eigenvalues --    1.63651   1.65177   1.67657   1.68135   1.69101
 Alpha virt. eigenvalues --    1.69347   1.70504   1.71416   1.71567   1.72281
 Alpha virt. eigenvalues --    1.73214   1.73374   1.74739   1.74935   1.75487
 Alpha virt. eigenvalues --    1.76297   1.76768   1.77487   1.78124   1.80074
 Alpha virt. eigenvalues --    1.81873   1.84275   1.84693   1.85702   1.86006
 Alpha virt. eigenvalues --    1.89159   1.89569   1.91311   1.94773   1.95078
 Alpha virt. eigenvalues --    1.96462   1.97628   1.99260   1.99465   2.01575
 Alpha virt. eigenvalues --    2.01988   2.02517   2.04455   2.05697   2.06162
 Alpha virt. eigenvalues --    2.06909   2.07934   2.08001   2.08588   2.09993
 Alpha virt. eigenvalues --    2.10123   2.10871   2.11302   2.11396   2.11449
 Alpha virt. eigenvalues --    2.11700   2.13914   2.14683   2.15462   2.16627
 Alpha virt. eigenvalues --    2.16790   2.17952   2.19460   2.20224   2.21261
 Alpha virt. eigenvalues --    2.22164   2.22207   2.23688   2.24302   2.25457
 Alpha virt. eigenvalues --    2.25608   2.26150   2.28425   2.28551   2.30011
 Alpha virt. eigenvalues --    2.31196   2.33347   2.34122   2.37179   2.37388
 Alpha virt. eigenvalues --    2.39250   2.40396   2.41207   2.48425   2.49621
 Alpha virt. eigenvalues --    2.56752   2.59302   2.60537   2.60912   2.61431
 Alpha virt. eigenvalues --    2.62760   2.62786   2.63524   2.64935   2.65953
 Alpha virt. eigenvalues --    2.75587   2.76034   2.76121   2.77501   2.78275
 Alpha virt. eigenvalues --    2.78498   2.82577   2.82719   2.85607   2.87640
 Alpha virt. eigenvalues --    2.89818   2.90363   2.93182   2.96925   3.00707
 Alpha virt. eigenvalues --    3.00951   3.04379   3.08829   3.09476   3.10318
 Alpha virt. eigenvalues --    3.10474   3.10795   3.11606   3.12253   3.12949
 Alpha virt. eigenvalues --    3.14452   3.14859   3.15615   3.16465   3.16938
 Alpha virt. eigenvalues --    3.17399   3.18297   3.18952   3.19044   3.20434
 Alpha virt. eigenvalues --    3.21032   3.22102   3.23280   3.24102   3.24238
 Alpha virt. eigenvalues --    3.24999   3.25394   3.26567   3.26884   3.27702
 Alpha virt. eigenvalues --    3.28729   3.29245   3.31099   3.36480   3.42474
 Alpha virt. eigenvalues --    3.42602   3.44370   3.44981   3.47682   3.48138
 Alpha virt. eigenvalues --    3.51279   3.53797   3.54144   3.54362   3.62721
 Alpha virt. eigenvalues --    3.63218   3.67200   3.67427   3.70041   3.72694
 Alpha virt. eigenvalues --    3.77688   3.80300   3.85759   3.87430   3.87692
 Alpha virt. eigenvalues --    3.88419   3.91084   3.91963   3.92712   3.93394
 Alpha virt. eigenvalues --    3.93415   3.95339   3.96868   4.27154   4.39916
 Alpha virt. eigenvalues --    4.50205   4.50676   4.54244   4.57168   4.64201
 Alpha virt. eigenvalues --    5.99504   6.01327   6.24023   6.36683   6.38597
 Alpha virt. eigenvalues --    6.39450   6.40669   6.58537   6.73236   6.74606
 Alpha virt. eigenvalues --    8.30069   8.35842   8.38144   8.43413   8.82446
 Alpha virt. eigenvalues --    8.97074  23.49463  23.57478  23.60477  23.72277
 Alpha virt. eigenvalues --   23.93052  23.94691  23.96806  23.97199  23.98385
 Alpha virt. eigenvalues --   23.99299  24.00181  24.00827  24.00955  24.01120
 Alpha virt. eigenvalues --   24.01160  24.02811  24.03160  24.04325  24.05197
 Alpha virt. eigenvalues --   24.10168  26.89716  28.41711  34.05785  34.09665
 Alpha virt. eigenvalues --   34.14386  34.18754  34.55131  34.62856 147.74107
 Alpha virt. eigenvalues --  154.00160 777.59839 804.76662
          Condensed to atoms (all electrons):
               1          2          3          4          5          6
     1  Fe  37.613776  -1.108300  -0.631451  -0.619922  -1.095651  -0.180048
     2  C   -1.108300   9.027822  -1.214629  -0.087154   0.483900  -1.194547
     3  C   -0.631451  -1.214629   9.555790  -0.931057  -0.109870   0.345106
     4  C   -0.619922  -0.087154  -0.931057   9.542493  -1.161363   0.350113
     5  C   -1.095651   0.483900  -0.109870  -1.161363   9.022006  -1.196083
     6  C   -0.180048  -1.194547   0.345106   0.350113  -1.196083   8.632886
     7  H   -0.017602   0.012795  -0.031399   0.438946  -0.032886   0.014113
     8  H   -0.022329   0.024394   0.004151  -0.038039   0.463115  -0.058709
     9  H   -0.015815  -0.027311   0.014600   0.014146  -0.027627   0.430050
    10  H   -0.023638   0.462566  -0.037173   0.003784   0.025476  -0.058486
    11  H   -0.014881  -0.032903   0.435806  -0.031755   0.012565   0.014222
    12  C   -3.190537   0.062873   0.423408  -1.109585  -0.087378   0.375548
    13  C   -0.576523   0.740242  -0.284172   0.707765  -0.825577  -0.301540
    14  C   -0.370517  -0.793223   0.674533  -0.318915   0.746960  -0.305716
    15  C   -3.097366  -0.072874  -1.111301   0.408818   0.095876   0.385458
    16  C   -2.089536  -0.144589  -0.482401  -0.468898  -0.188854  -0.263441
    17  C   -0.950062   0.407807  -0.205122  -0.221194   0.392942  -0.279093
    18  C    0.535455   0.109776  -0.092105   0.215763  -0.097814  -0.082877
    19  H    0.002227   0.001181  -0.004978  -0.004532  -0.009746  -0.000726
    20  H    0.003327  -0.009745  -0.004800  -0.005039   0.001010  -0.000606
    21  H    0.016119  -0.000529   0.005294  -0.017750   0.000512  -0.007203
    22  Co  -0.791892   0.097324  -0.052292  -0.054138   0.076515  -0.013799
    23  C    0.089949  -0.013569   0.005003  -0.000934  -0.001373   0.010752
    24  C   -0.045595   0.003854  -0.000409  -0.001896  -0.001539   0.000360
    25  C   -0.055571  -0.000722  -0.001851  -0.001000   0.004676  -0.001288
    26  C    0.069259  -0.001209  -0.001685   0.005406  -0.013007   0.010260
    27  C   -0.064992   0.011187  -0.000362  -0.001439   0.011070  -0.026401
    28  H    0.005592  -0.000149   0.000037   0.000052  -0.000124   0.000236
    29  H    0.002440   0.000012  -0.000002   0.000015  -0.000007   0.000053
    30  H    0.000193   0.000002   0.000001   0.000001   0.000003  -0.000004
    31  H    0.000187   0.000003   0.000001   0.000001   0.000001  -0.000002
    32  H    0.002398  -0.000002   0.000014  -0.000004   0.000012   0.000043
    33  C    0.504797  -0.105356   0.229609  -0.126474   0.143728  -0.095863
    34  C   -0.165516  -0.023881  -0.055272   0.022996   0.037866  -0.054317
    35  C   -0.244141   0.032858   0.028737  -0.047183  -0.025368  -0.056782
    36  H    0.009152   0.000221   0.000809  -0.001262  -0.002171   0.000330
    37  H    0.001430   0.000003  -0.000014   0.000008  -0.000083   0.000392
    38  H    0.001622  -0.000107   0.000000  -0.000008  -0.000022   0.000444
    39  H    0.009492  -0.001860  -0.001258   0.000770  -0.000038   0.000369
    40  H    0.008511   0.001142  -0.017293   0.004225   0.000503  -0.007869
               7          8          9         10         11         12
     1  Fe  -0.017602  -0.022329  -0.015815  -0.023638  -0.014881  -3.190537
     2  C    0.012795   0.024394  -0.027311   0.462566  -0.032903   0.062873
     3  C   -0.031399   0.004151   0.014600  -0.037173   0.435806   0.423408
     4  C    0.438946  -0.038039   0.014146   0.003784  -0.031755  -1.109585
     5  C   -0.032886   0.463115  -0.027627   0.025476   0.012565  -0.087378
     6  C    0.014113  -0.058709   0.430050  -0.058486   0.014222   0.375548
     7  H    0.383981  -0.000494  -0.000027  -0.000020  -0.000705  -0.008462
     8  H   -0.000494   0.381958  -0.000377  -0.000008  -0.000022   0.007122
     9  H   -0.000027  -0.000377   0.377676  -0.000407  -0.000023  -0.000064
    10  H   -0.000020  -0.000008  -0.000407   0.382035  -0.000502  -0.001029
    11  H   -0.000705  -0.000022  -0.000023  -0.000502   0.384066   0.008620
    12  C   -0.008462   0.007122  -0.000064  -0.001029   0.008620  16.123200
    13  C    0.011364  -0.008702   0.000973  -0.002500  -0.025720  -2.651044
    14  C   -0.025455  -0.002779   0.002241  -0.008932   0.011658   0.537740
    15  C    0.008700  -0.001353  -0.000108   0.006981  -0.008200  -0.895624
    16  C   -0.019260  -0.023812  -0.031923  -0.024738  -0.018343  -2.774725
    17  C    0.001056   0.012169  -0.011687   0.012650   0.000868  -0.876744
    18  C    0.001246  -0.003665   0.003647   0.002687  -0.000708  -2.676313
    19  H    0.000661   0.000025   0.000002   0.000008  -0.000080  -0.064909
    20  H   -0.000079   0.000008   0.000003   0.000026   0.000670   0.001489
    21  H    0.000052   0.000556   0.000051   0.000008   0.000006   0.041356
    22  Co   0.000136   0.001422   0.004002   0.001370   0.000143   0.647842
    23  C    0.000002  -0.000002  -0.000102   0.000006   0.000001  -0.134293
    24  C    0.000001   0.000011   0.000002  -0.000012   0.000000   0.204868
    25  C    0.000000  -0.000012   0.000046   0.000012   0.000001  -0.130981
    26  C   -0.000000   0.000007  -0.000062  -0.000007   0.000002   0.121256
    27  C   -0.000005   0.000027   0.000155   0.000034  -0.000006  -0.028184
    28  H    0.000000   0.000000  -0.000000   0.000000   0.000000   0.005420
    29  H    0.000000   0.000000   0.000000   0.000000   0.000000  -0.003300
    30  H   -0.000000   0.000000   0.000000   0.000000   0.000000   0.001163
    31  H    0.000000   0.000000   0.000000   0.000000  -0.000000  -0.000521
    32  H    0.000000   0.000000   0.000000   0.000000   0.000000   0.002637
    33  C   -0.000721   0.002595   0.006336  -0.003418   0.001300   2.627252
    34  C    0.000020  -0.000000  -0.001328   0.000234  -0.000048  -1.099661
    35  C   -0.000054   0.000472  -0.002081   0.000139   0.000016   0.882659
    36  H    0.000000   0.000001   0.000074  -0.000001  -0.000000   0.028448
    37  H   -0.000000   0.000000  -0.000014  -0.000001   0.000000   0.008993
    38  H    0.000000  -0.000001  -0.000014   0.000000   0.000000  -0.004381
    39  H   -0.000000  -0.000001   0.000106  -0.000003   0.000000  -0.041141
    40  H    0.000006   0.000007   0.000053   0.000550   0.000047   0.364190
              13         14         15         16         17         18
     1  Fe  -0.576523  -0.370517  -3.097366  -2.089536  -0.950062   0.535455
     2  C    0.740242  -0.793223  -0.072874  -0.144589   0.407807   0.109776
     3  C   -0.284172   0.674533  -1.111301  -0.482401  -0.205122  -0.092105
     4  C    0.707765  -0.318915   0.408818  -0.468898  -0.221194   0.215763
     5  C   -0.825577   0.746960   0.095876  -0.188854   0.392942  -0.097814
     6  C   -0.301540  -0.305716   0.385458  -0.263441  -0.279093  -0.082877
     7  H    0.011364  -0.025455   0.008700  -0.019260   0.001056   0.001246
     8  H   -0.008702  -0.002779  -0.001353  -0.023812   0.012169  -0.003665
     9  H    0.000973   0.002241  -0.000108  -0.031923  -0.011687   0.003647
    10  H   -0.002500  -0.008932   0.006981  -0.024738   0.012650   0.002687
    11  H   -0.025720   0.011658  -0.008200  -0.018343   0.000868  -0.000708
    12  C   -2.651044   0.537740  -0.895624  -2.774725  -0.876744  -2.676313
    13  C   10.710178  -0.553052   0.613342  -0.389197  -0.004048   0.798390
    14  C   -0.553052  10.690184  -2.734164  -0.447919  -0.010261  -1.074538
    15  C    0.613342  -2.734164  15.934334  -2.698622  -0.824227   2.510197
    16  C   -0.389197  -0.447919  -2.698622  16.719852   1.166632  -0.980871
    17  C   -0.004048  -0.010261  -0.824227   1.166632  17.937627  -3.328461
    18  C    0.798390  -1.074538   2.510197  -0.980871  -3.328461  16.189883
    19  H    0.051727   0.306605   0.007694   0.049828   0.002576   0.010537
    20  H    0.312820   0.049500  -0.063553   0.049549   0.002384  -0.004402
    21  H   -0.056624   0.061237   0.357173  -0.093073   0.044557  -0.043747
    22  Co  -0.140522  -0.234707   0.709252  -0.849116  -2.708596  -2.200595
    23  C   -0.025614   0.039252   0.091841   0.387309   0.132492  -0.069206
    24  C   -0.059764   0.041852  -0.109211  -0.210793  -0.416512  -1.380251
    25  C    0.035631  -0.050091   0.200542  -0.238790  -0.490148   0.471073
    26  C    0.048067  -0.030791  -0.118482   0.377420   0.110158   0.227775
    27  C   -0.058509  -0.058493  -0.026696  -0.218925  -0.423843   0.496684
    28  H   -0.001300  -0.001827   0.002963  -0.009730  -0.025283   0.004630
    29  H    0.000314   0.000272   0.002612   0.014333  -0.025303   0.007389
    30  H   -0.000035   0.000003  -0.000518   0.001113  -0.020112  -0.004809
    31  H    0.000007  -0.000041   0.001070   0.001427  -0.020676   0.011472
    32  H    0.000105   0.000525  -0.003754   0.013857  -0.024176  -0.000623
    33  C   -1.159549   0.853343  -2.713351  -1.031688  -3.389999  -0.701913
    34  C   -0.122736  -0.057866   0.830236  -0.012204  -0.425920   0.249725
    35  C   -0.056378  -0.139831  -1.008904  -0.023045  -0.587609  -2.833257
    36  H    0.002969   0.004300  -0.039766   0.046444  -0.107312   0.362889
    37  H    0.000109   0.000165  -0.004184   0.003179   0.053280  -0.062533
    38  H    0.000173   0.000107   0.009095   0.003468   0.054420  -0.002512
    39  H    0.003689   0.003312   0.028319   0.050224  -0.109200   0.042157
    40  H    0.062326  -0.057511   0.041008  -0.093362   0.048028   0.026640
              19         20         21         22         23         24
     1  Fe   0.002227   0.003327   0.016119  -0.791892   0.089949  -0.045595
     2  C    0.001181  -0.009745  -0.000529   0.097324  -0.013569   0.003854
     3  C   -0.004978  -0.004800   0.005294  -0.052292   0.005003  -0.000409
     4  C   -0.004532  -0.005039  -0.017750  -0.054138  -0.000934  -0.001896
     5  C   -0.009746   0.001010   0.000512   0.076515  -0.001373  -0.001539
     6  C   -0.000726  -0.000606  -0.007203  -0.013799   0.010752   0.000360
     7  H    0.000661  -0.000079   0.000052   0.000136   0.000002   0.000001
     8  H    0.000025   0.000008   0.000556   0.001422  -0.000002   0.000011
     9  H    0.000002   0.000003   0.000051   0.004002  -0.000102   0.000002
    10  H    0.000008   0.000026   0.000008   0.001370   0.000006  -0.000012
    11  H   -0.000080   0.000670   0.000006   0.000143   0.000001   0.000000
    12  C   -0.064909   0.001489   0.041356   0.647842  -0.134293   0.204868
    13  C    0.051727   0.312820  -0.056624  -0.140522  -0.025614  -0.059764
    14  C    0.306605   0.049500   0.061237  -0.234707   0.039252   0.041852
    15  C    0.007694  -0.063553   0.357173   0.709252   0.091841  -0.109211
    16  C    0.049828   0.049549  -0.093073  -0.849116   0.387309  -0.210793
    17  C    0.002576   0.002384   0.044557  -2.708596   0.132492  -0.416512
    18  C    0.010537  -0.004402  -0.043747  -2.200595  -0.069206  -1.380251
    19  H    0.389598  -0.002004  -0.001242   0.000828  -0.000146  -0.000020
    20  H   -0.002004   0.389157   0.000095   0.000624   0.000042  -0.000007
    21  H   -0.001242   0.000095   0.388156   0.007668  -0.000130   0.001086
    22  Co   0.000828   0.000624   0.007668  35.752557  -0.840740  -0.555978
    23  C   -0.000146   0.000042  -0.000130  -0.840740   9.002079  -1.544204
    24  C   -0.000020  -0.000007   0.001086  -0.555978  -1.544204   9.993866
    25  C   -0.000001  -0.000011  -0.001139  -0.477646  -0.245703  -1.151366
    26  C    0.000026  -0.000128  -0.003128  -0.860066   0.571370  -0.283624
    27  C    0.000420   0.000381   0.001228   0.006813  -1.383336   0.408856
    28  H   -0.000013  -0.000012   0.000053  -0.032429  -0.019128   0.010769
    29  H    0.000000  -0.000001  -0.000001  -0.031258   0.456105  -0.026575
    30  H    0.000000   0.000000  -0.000000  -0.017780  -0.027777   0.422654
    31  H    0.000000   0.000000   0.000000  -0.019813   0.010217  -0.022082
    32  H   -0.000001   0.000000  -0.000000  -0.028954   0.022242   0.000547
    33  C   -0.004614   0.010470   0.027546  -2.373875   0.196314   0.511785
    34  C    0.000146   0.000136   0.003829  -0.206626   0.717919  -0.103134
    35  C    0.000134   0.000131   0.004931  -0.067362  -0.863850   0.765267
    36  H    0.000001   0.000000   0.001804   0.000542  -0.000437   0.007163
    37  H    0.000000  -0.000000   0.000000  -0.005982  -0.007493  -0.005973
    38  H   -0.000000   0.000000   0.000004  -0.007176   0.001822  -0.003551
    39  H    0.000001   0.000001  -0.000019  -0.005331   0.000887  -0.016479
    40  H    0.000098  -0.001219   0.000007   0.008982  -0.002904  -0.001103
              25         26         27         28         29         30
     1  Fe  -0.055571   0.069259  -0.064992   0.005592   0.002440   0.000193
     2  C   -0.000722  -0.001209   0.011187  -0.000149   0.000012   0.000002
     3  C   -0.001851  -0.001685  -0.000362   0.000037  -0.000002   0.000001
     4  C   -0.001000   0.005406  -0.001439   0.000052   0.000015   0.000001
     5  C    0.004676  -0.013007   0.011070  -0.000124  -0.000007   0.000003
     6  C   -0.001288   0.010260  -0.026401   0.000236   0.000053  -0.000004
     7  H    0.000000  -0.000000  -0.000005   0.000000   0.000000  -0.000000
     8  H   -0.000012   0.000007   0.000027   0.000000   0.000000   0.000000
     9  H    0.000046  -0.000062   0.000155  -0.000000   0.000000   0.000000
    10  H    0.000012  -0.000007   0.000034   0.000000   0.000000   0.000000
    11  H    0.000001   0.000002  -0.000006   0.000000   0.000000   0.000000
    12  C   -0.130981   0.121256  -0.028184   0.005420  -0.003300   0.001163
    13  C    0.035631   0.048067  -0.058509  -0.001300   0.000314  -0.000035
    14  C   -0.050091  -0.030791  -0.058493  -0.001827   0.000272   0.000003
    15  C    0.200542  -0.118482  -0.026696   0.002963   0.002612  -0.000518
    16  C   -0.238790   0.377420  -0.218925  -0.009730   0.014333   0.001113
    17  C   -0.490148   0.110158  -0.423843  -0.025283  -0.025303  -0.020112
    18  C    0.471073   0.227775   0.496684   0.004630   0.007389  -0.004809
    19  H   -0.000001   0.000026   0.000420  -0.000013   0.000000   0.000000
    20  H   -0.000011  -0.000128   0.000381  -0.000012  -0.000001   0.000000
    21  H   -0.001139  -0.003128   0.001228   0.000053  -0.000001  -0.000000
    22  Co  -0.477646  -0.860066   0.006813  -0.032429  -0.031258  -0.017780
    23  C   -0.245703   0.571370  -1.383336  -0.019128   0.456105  -0.027777
    24  C   -1.151366  -0.283624   0.408856   0.010769  -0.026575   0.422654
    25  C   10.023546  -1.492927   0.383422   0.010474  -0.001521  -0.022338
    26  C   -1.492927   9.022210  -1.387862  -0.019777   0.024170   0.009458
    27  C    0.383422  -1.387862   8.481010   0.423174  -0.053855   0.012913
    28  H    0.010474  -0.019777   0.423174   0.363775  -0.000438  -0.000011
    29  H   -0.001521   0.024170  -0.053855  -0.000438   0.368759  -0.000678
    30  H   -0.022338   0.009458   0.012913  -0.000011  -0.000678   0.370636
    31  H    0.424908  -0.027843   0.012201  -0.000014  -0.000005  -0.000868
    32  H   -0.029235   0.456726  -0.053253  -0.000420   0.000010  -0.000008
    33  C   -1.378504  -0.110938   0.491061   0.004419   0.001460   0.011251
    34  C    0.825117  -0.885958  -0.329724   0.000830  -0.000205  -0.024390
    35  C   -0.158380   0.742059  -0.301788   0.002373  -0.008727   0.013123
    36  H   -0.016488   0.000186  -0.007462   0.000018   0.000007   0.000001
    37  H   -0.003770   0.001573  -0.000627   0.000000   0.000005   0.000599
    38  H   -0.006107  -0.007314  -0.001089  -0.000001   0.000006  -0.000105
    39  H    0.005978   0.001039  -0.008302   0.000023   0.000541   0.000019
    40  H    0.001030  -0.000336   0.001281   0.000067  -0.000006   0.000000
              31         32         33         34         35         36
     1  Fe   0.000187   0.002398   0.504797  -0.165516  -0.244141   0.009152
     2  C    0.000003  -0.000002  -0.105356  -0.023881   0.032858   0.000221
     3  C    0.000001   0.000014   0.229609  -0.055272   0.028737   0.000809
     4  C    0.000001  -0.000004  -0.126474   0.022996  -0.047183  -0.001262
     5  C    0.000001   0.000012   0.143728   0.037866  -0.025368  -0.002171
     6  C   -0.000002   0.000043  -0.095863  -0.054317  -0.056782   0.000330
     7  H    0.000000   0.000000  -0.000721   0.000020  -0.000054   0.000000
     8  H    0.000000   0.000000   0.002595  -0.000000   0.000472   0.000001
     9  H    0.000000   0.000000   0.006336  -0.001328  -0.002081   0.000074
    10  H    0.000000   0.000000  -0.003418   0.000234   0.000139  -0.000001
    11  H   -0.000000   0.000000   0.001300  -0.000048   0.000016  -0.000000
    12  C   -0.000521   0.002637   2.627252  -1.099661   0.882659   0.028448
    13  C    0.000007   0.000105  -1.159549  -0.122736  -0.056378   0.002969
    14  C   -0.000041   0.000525   0.853343  -0.057866  -0.139831   0.004300
    15  C    0.001070  -0.003754  -2.713351   0.830236  -1.008904  -0.039766
    16  C    0.001427   0.013857  -1.031688  -0.012204  -0.023045   0.046444
    17  C   -0.020676  -0.024176  -3.389999  -0.425920  -0.587609  -0.107312
    18  C    0.011472  -0.000623  -0.701913   0.249725  -2.833257   0.362889
    19  H    0.000000  -0.000001  -0.004614   0.000146   0.000134   0.000001
    20  H    0.000000   0.000000   0.010470   0.000136   0.000131   0.000000
    21  H    0.000000  -0.000000   0.027546   0.003829   0.004931   0.001804
    22  Co  -0.019813  -0.028954  -2.373875  -0.206626  -0.067362   0.000542
    23  C    0.010217   0.022242   0.196314   0.717919  -0.863850  -0.000437
    24  C   -0.022082   0.000547   0.511785  -0.103134   0.765267   0.007163
    25  C    0.424908  -0.029235  -1.378504   0.825117  -0.158380  -0.016488
    26  C   -0.027843   0.456726  -0.110938  -0.885958   0.742059   0.000186
    27  C    0.012201  -0.053253   0.491061  -0.329724  -0.301788  -0.007462
    28  H   -0.000014  -0.000420   0.004419   0.000830   0.002373   0.000018
    29  H   -0.000005   0.000010   0.001460  -0.000205  -0.008727   0.000007
    30  H   -0.000868  -0.000008   0.011251  -0.024390   0.013123   0.000001
    31  H    0.370620  -0.000671  -0.004792   0.012737  -0.024361   0.000020
    32  H   -0.000671   0.368835   0.007855  -0.008864   0.000242   0.000555
    33  C   -0.004792   0.007855  16.522871  -2.876926   0.259088   0.043246
    34  C    0.012737  -0.008864  -2.876926  10.872591  -0.711586  -0.053692
    35  C   -0.024361   0.000242   0.259088  -0.711586  10.798746   0.072426
    36  H    0.000020   0.000555   0.043246  -0.053692   0.072426   0.377424
    37  H   -0.000108   0.000006  -0.007769   0.324500   0.050195   0.000085
    38  H    0.000591   0.000004  -0.063850   0.052146   0.318784  -0.001440
    39  H    0.000002   0.000006   0.369594   0.073337  -0.054836  -0.000004
    40  H   -0.000000  -0.000001  -0.046344   0.004541   0.003917  -0.000018
              37         38         39         40
     1  Fe   0.001430   0.001622   0.009492   0.008511
     2  C    0.000003  -0.000107  -0.001860   0.001142
     3  C   -0.000014   0.000000  -0.001258  -0.017293
     4  C    0.000008  -0.000008   0.000770   0.004225
     5  C   -0.000083  -0.000022  -0.000038   0.000503
     6  C    0.000392   0.000444   0.000369  -0.007869
     7  H   -0.000000   0.000000  -0.000000   0.000006
     8  H    0.000000  -0.000001  -0.000001   0.000007
     9  H   -0.000014  -0.000014   0.000106   0.000053
    10  H   -0.000001   0.000000  -0.000003   0.000550
    11  H    0.000000   0.000000   0.000000   0.000047
    12  C    0.008993  -0.004381  -0.041141   0.364190
    13  C    0.000109   0.000173   0.003689   0.062326
    14  C    0.000165   0.000107   0.003312  -0.057511
    15  C   -0.004184   0.009095   0.028319   0.041008
    16  C    0.003179   0.003468   0.050224  -0.093362
    17  C    0.053280   0.054420  -0.109200   0.048028
    18  C   -0.062533  -0.002512   0.042157   0.026640
    19  H    0.000000  -0.000000   0.000001   0.000098
    20  H   -0.000000   0.000000   0.000001  -0.001219
    21  H    0.000000   0.000004  -0.000019   0.000007
    22  Co  -0.005982  -0.007176  -0.005331   0.008982
    23  C   -0.007493   0.001822   0.000887  -0.002904
    24  C   -0.005973  -0.003551  -0.016479  -0.001103
    25  C   -0.003770  -0.006107   0.005978   0.001030
    26  C    0.001573  -0.007314   0.001039  -0.000336
    27  C   -0.000627  -0.001089  -0.008302   0.001281
    28  H    0.000000  -0.000001   0.000023   0.000067
    29  H    0.000005   0.000006   0.000541  -0.000006
    30  H    0.000599  -0.000105   0.000019   0.000000
    31  H   -0.000108   0.000591   0.000002  -0.000000
    32  H    0.000006   0.000004   0.000006  -0.000001
    33  C   -0.007769  -0.063850   0.369594  -0.046344
    34  C    0.324500   0.052146   0.073337   0.004541
    35  C    0.050195   0.318784  -0.054836   0.003917
    36  H    0.000085  -0.001440  -0.000004  -0.000018
    37  H    0.377390  -0.002033  -0.001430   0.000003
    38  H   -0.002033   0.377827   0.000087   0.000000
    39  H   -0.001430   0.000087   0.376415   0.001490
    40  H    0.000003   0.000000   0.001490   0.387179
 Mulliken charges:
               1
     1  Fe   2.495959
     2  C   -0.647306
     3  C   -0.452002
     4  C   -0.465757
     5  C   -0.642158
     6  C   -0.385335
     7  H    0.264090
     8  H    0.262266
     9  H    0.264807
    10  H    0.262307
    11  H    0.263905
    12  C   -0.697206
    13  C   -0.797081
    14  C   -0.747162
    15  C   -0.713255
    16  C    0.943224
    17  C    1.105941
    18  C   -0.636813
    19  H    0.268687
    20  H    0.269785
    21  H    0.261260
    22  Co   2.260655
    23  C   -0.554661
    24  C   -0.432860
    25  C   -0.430867
    26  C   -0.553284
    27  C   -0.306766
    28  H    0.275749
    29  H    0.273379
    30  H    0.276299
    31  H    0.276332
    32  H    0.273348
    33  C   -0.629975
    34  C   -0.809053
    35  C   -0.760773
    36  H    0.270938
    37  H    0.280096
    38  H    0.279113
    39  H    0.272043
    40  H    0.262131
 Sum of Mulliken charges =   1.00000
 Mulliken charges with hydrogens summed into heavy atoms:
               1
     1  Fe   2.495959
     2  C   -0.384998
     3  C   -0.188097
     4  C   -0.201668
     5  C   -0.379893
     6  C   -0.120529
    12  C   -0.435075
    13  C   -0.527296
    14  C   -0.478475
    15  C   -0.451995
    16  C    0.943224
    17  C    1.105941
    18  C   -0.365875
    22  Co   2.260655
    23  C   -0.281282
    24  C   -0.156561
    25  C   -0.154535
    26  C   -0.279936
    27  C   -0.031017
    33  C   -0.357932
    34  C   -0.528957
    35  C   -0.481661
 Electronic spatial extent (au):  <R**2>=           7160.4256
 Charge=              1.0000 electrons
 Dipole moment (field-independent basis, Debye):
    X=              0.0061    Y=              3.3993    Z=             -0.0176  Tot=              3.3994
 Quadrupole moment (field-independent basis, Debye-Ang):
   XX=           -130.5832   YY=           -101.5598   ZZ=           -118.0915
   XY=            -17.7907   XZ=              0.0208   YZ=              0.0020
 Traceless Quadrupole moment (field-independent basis, Debye-Ang):
   XX=            -13.8384   YY=             15.1851   ZZ=             -1.3467
   XY=            -17.7907   XZ=              0.0208   YZ=              0.0020
 Octapole moment (field-independent basis, Debye-Ang**2):
  XXX=             -2.0064  YYY=             69.0802  ZZZ=             -0.1473  XYY=              9.0375
  XXY=             14.0991  XXZ=              0.1064  XZZ=             -0.3517  YZZ=             10.6414
  YYZ=             -1.6068  XYZ=             -0.5517
 Hexadecapole moment (field-independent basis, Debye-Ang**3):
 XXXX=          -1398.7632 YYYY=          -6566.2787 ZZZZ=           -680.9326 XXXY=           -157.7876
 XXXZ=             -0.0619 YYYX=           -444.3675 YYYZ=              1.2244 ZZZX=             -0.1236
 ZZZY=              1.0772 XXYY=          -1360.0145 XXZZ=           -331.5194 YYZZ=          -1123.5275
 XXYZ=              0.3871 YYXZ=              0.0111 ZZXY=            -30.9316
 N-N= 2.750784733450D+03 E-N=-1.357412632564D+04  KE= 3.413578342674D+03
 D1PCM: PCM CHGder 1st derivatives, ID1Alg=3 FixD1E=F DoIter=F DoCFld=F I1PDM=6.
 Calling FoFJK, ICntrl=  10005127 FMM=F ISym2X=0 I1Cent= 0 IOpClX= 0 NMat=1 NMatS=1 NMatT=0.
 -------------------------------------------------------------------
 Center     Atomic                   Forces (Hartrees/Bohr)
 Number     Number              X              Y              Z
 -------------------------------------------------------------------
      1       26           0.014010795   -0.016318119   -0.000348016
      2        6          -0.007315517   -0.002470808   -0.002831308
      3        6          -0.004991324   -0.009416814    0.000007358
      4        6          -0.004796662   -0.009379389    0.000322982
      5        6          -0.007436462   -0.002126879    0.003138725
      6        6          -0.016222085   -0.010498462    0.000137902
      7        1          -0.000131031    0.000183143   -0.000152548
      8        1           0.000340223    0.000401049   -0.000000957
      9        1          -0.000028041   -0.000053442    0.000037095
     10        1           0.000279503    0.000498201   -0.000074965
     11        1          -0.000118648    0.000128711    0.000161215
     12        6           0.004314237    0.008697850   -0.002292064
     13        6           0.004104385    0.005738655    0.002032667
     14        6           0.003864735    0.005181655   -0.002192406
     15        6           0.004483890    0.008860191    0.002087600
     16        6           0.004247606    0.022395834   -0.000187513
     17        6           0.004271114   -0.010287594   -0.000248147
     18        6           0.001023806    0.001427209    0.000738141
     19        1          -0.000330900   -0.000110519   -0.000051325
     20        1          -0.000163166   -0.000203320    0.000217853
     21        1          -0.000319190   -0.000331703    0.000098536
     22       27          -0.003185882    0.000728415    0.000083473
     23        6           0.000722281   -0.002241625   -0.001783835
     24        6          -0.000282261    0.004999379   -0.002260650
     25        6          -0.000078335    0.004744347    0.002465646
     26        6           0.000671087   -0.002242526    0.001616570
     27        6           0.006169435    0.002683644    0.000128585
     28        1           0.000362194    0.000229585   -0.000033760
     29        1           0.000035296   -0.000013193    0.000190878
     30        1           0.000206979    0.000232924    0.000037637
     31        1           0.000049236    0.000337832   -0.000074364
     32        1           0.000108029   -0.000028646   -0.000152629
     33        6           0.001091623    0.001691622   -0.000684003
     34        6          -0.002027201   -0.001393883   -0.000449641
     35        6          -0.001941637   -0.001449522    0.000391029
     36        1          -0.000127928    0.000060718   -0.000237498
     37        1          -0.000228393   -0.000215170    0.000092692
     38        1          -0.000211999   -0.000140004   -0.000098324
     39        1          -0.000162069    0.000024032    0.000270974
     40        1          -0.000257722   -0.000323376   -0.000103606
 -------------------------------------------------------------------
 Cartesian Forces:  Max     0.022395834 RMS     0.004377104

 GradGradGradGradGradGradGradGradGradGradGradGradGradGradGradGradGradGrad
 Berny optimization.
 FormGI is forming the generalized inverse of G from B-inverse, IUseBI=4.
 Internal  Forces:  Max     0.018412732 RMS     0.002312948
 Search for a local minimum.
 Step number   1 out of a maximum of  240
 All quantities printed in internal units (Hartrees-Bohrs-Radians)
 Mixed Optimization -- RFO/linear search
 Second derivative matrix not updated -- first step.
 ITU=  0
     Eigenvalues ---    0.01375   0.01574   0.01790   0.01807   0.02336
     Eigenvalues ---    0.02822   0.02825   0.02928   0.03156   0.03167
     Eigenvalues ---    0.03189   0.03190   0.03200   0.03223   0.03282
     Eigenvalues ---    0.03375   0.03429   0.03434   0.03449   0.03491
     Eigenvalues ---    0.03553   0.03595   0.03619   0.03646   0.03783
     Eigenvalues ---    0.03787   0.03788   0.03812   0.03814   0.03918
     Eigenvalues ---    0.04012   0.04111   0.04256   0.04355   0.04417
     Eigenvalues ---    0.04475   0.04542   0.04591   0.04607   0.04649
     Eigenvalues ---    0.04650   0.04713   0.04718   0.05020   0.05050
     Eigenvalues ---    0.05103   0.05267   0.05353   0.05517   0.06095
     Eigenvalues ---    0.06128   0.07689   0.09269   0.10746   0.11401
     Eigenvalues ---    0.11675   0.11989   0.12338   0.12432   0.12488
     Eigenvalues ---    0.13066   0.13156   0.13342   0.13654   0.13913
     Eigenvalues ---    0.14639   0.14678   0.15970   0.15973   0.15993
     Eigenvalues ---    0.16141   0.16151   0.17626   0.18078   0.24977
     Eigenvalues ---    0.25154   0.27012   0.28042   0.28619   0.29793
     Eigenvalues ---    0.30005   0.30064   0.30207   0.32563   0.33451
     Eigenvalues ---    0.33980   0.34621   0.34655   0.34749   0.34966
     Eigenvalues ---    0.35099   0.35286   0.35768   0.35786   0.35792
     Eigenvalues ---    0.35793   0.35799   0.35800   0.35834   0.35839
     Eigenvalues ---    0.35840   0.35881   0.35893   0.35895   0.35896
     Eigenvalues ---    0.35897   0.35902   0.35911   0.35913   0.35915
     Eigenvalues ---    0.35923   0.36203   0.37736   0.42304
 RFO step:  Lambda=-1.53283360D-02 EMin= 1.37548513D-02
 Linear search not attempted -- first point.
 Iteration  1 RMS(Cart)=  0.04800195 RMS(Int)=  0.00040511
 Iteration  2 RMS(Cart)=  0.00050628 RMS(Int)=  0.00022571
 Iteration  3 RMS(Cart)=  0.00000039 RMS(Int)=  0.00022571
 Variable       Old X    -DE/DX   Delta X   Delta X   Delta X     New X
                                 (Linear)    (Quad)   (Total)
    R1        3.87870   0.00943   0.00000   0.05337   0.05346   3.93216
    R2        3.87447   0.00887   0.00000   0.05416   0.05428   3.92876
    R3        3.87440   0.00876   0.00000   0.05315   0.05327   3.92767
    R4        3.87811   0.00934   0.00000   0.05276   0.05285   3.93096
    R5        3.88052   0.01501   0.00000   0.11020   0.10990   3.99042
    R6        3.86158   0.01480   0.00000   0.09891   0.09989   3.96147
    R7        3.86191   0.01455   0.00000   0.09649   0.09748   3.95939
    R8        3.86383   0.01841   0.00000   0.14707   0.14742   4.01125
    R9        2.69415   0.00026   0.00000   0.00603   0.00596   2.70011
   R10        2.69293  -0.00365   0.00000  -0.00624  -0.00615   2.68678
   R11        2.04406  -0.00000   0.00000  -0.00001  -0.00001   2.04405
   R12        2.69342  -0.00264   0.00000  -0.00092  -0.00115   2.69227
   R13        2.04408  -0.00004   0.00000  -0.00011  -0.00011   2.04397
   R14        2.69401   0.00036   0.00000   0.00631   0.00624   2.70025
   R15        2.04417  -0.00009   0.00000  -0.00024  -0.00024   2.04393
   R16        2.69325  -0.00372   0.00000  -0.00646  -0.00636   2.68689
   R17        2.04397   0.00001   0.00000   0.00004   0.00004   2.04401
   R18        2.04446  -0.00002   0.00000  -0.00006  -0.00006   2.04440
   R19        2.68404  -0.00070   0.00000  -0.00237  -0.00272   2.68132
   R20        2.71360  -0.00200   0.00000  -0.00452  -0.00531   2.70829
   R21        2.04342  -0.00011   0.00000  -0.00030  -0.00030   2.04312
   R22        2.69280   0.00355   0.00000   0.00586   0.00472   2.69752
   R23        2.04332   0.00016   0.00000   0.00042   0.00042   2.04374
   R24        2.68403  -0.00061   0.00000  -0.00207  -0.00243   2.68160
   R25        2.04396  -0.00008   0.00000  -0.00022  -0.00022   2.04374
   R26        2.71320  -0.00196   0.00000  -0.00438  -0.00515   2.70805
   R27        2.04334  -0.00008   0.00000  -0.00021  -0.00021   2.04313
   R28        2.74751  -0.00518   0.00000  -0.01318  -0.01318   2.73433
   R29        2.70906   0.00147   0.00000   0.00484   0.00490   2.71396
   R30        2.70888   0.00158   0.00000   0.00516   0.00523   2.71412
   R31        3.84927   0.00325   0.00000   0.01660   0.01651   3.86579
   R32        2.68837   0.00037   0.00000   0.00120   0.00121   2.68958
   R33        2.04221   0.00018   0.00000   0.00048   0.00048   2.04270
   R34        3.85443   0.00118   0.00000   0.00040   0.00038   3.85481
   R35        3.86330   0.00290   0.00000   0.02061   0.02062   3.88392
   R36        3.86279   0.00291   0.00000   0.02058   0.02059   3.88338
   R37        3.85305   0.00123   0.00000   0.00077   0.00075   3.85380
   R38        3.85773   0.00375   0.00000   0.03048   0.03044   3.88818
   R39        3.85128   0.00324   0.00000   0.01634   0.01625   3.86753
   R40        3.83336   0.00112   0.00000   0.00936   0.00939   3.84275
   R41        3.83259   0.00107   0.00000   0.00891   0.00894   3.84153
   R42        2.69381   0.00186   0.00000   0.00630   0.00631   2.70012
   R43        2.69114  -0.00070   0.00000  -0.00080  -0.00076   2.69037
   R44        2.04243   0.00019   0.00000   0.00050   0.00050   2.04293
   R45        2.69006  -0.00228   0.00000  -0.00560  -0.00562   2.68445
   R46        2.04269   0.00001   0.00000   0.00004   0.00004   2.04272
   R47        2.69388   0.00185   0.00000   0.00627   0.00628   2.70015
   R48        2.04217   0.00020   0.00000   0.00053   0.00053   2.04270
   R49        2.69111  -0.00070   0.00000  -0.00080  -0.00077   2.69034
   R50        2.04246   0.00018   0.00000   0.00047   0.00047   2.04293
   R51        2.04249   0.00009   0.00000   0.00023   0.00023   2.04271
   R52        2.68802   0.00034   0.00000   0.00112   0.00113   2.68915
   R53        2.04202   0.00022   0.00000   0.00058   0.00058   2.04260
   R54        2.69076  -0.00067   0.00000  -0.00083  -0.00082   2.68993
   R55        2.04245   0.00006   0.00000   0.00016   0.00016   2.04261
   R56        2.04235   0.00009   0.00000   0.00024   0.00024   2.04259
    A1        1.19427  -0.00430   0.00000  -0.01968  -0.01943   1.17484
    A2        1.19393  -0.00570   0.00000  -0.02506  -0.02462   1.16931
    A3        1.88116   0.00566   0.00000   0.02671   0.02629   1.90745
    A4        2.79580  -0.00071   0.00000  -0.00963  -0.00948   2.78632
    A5        2.15792   0.00309   0.00000   0.01541   0.01509   2.17301
    A6        1.19424  -0.00428   0.00000  -0.01966  -0.01940   1.17484
    A7        1.19293  -0.00424   0.00000  -0.02493  -0.02456   1.16837
    A8        2.13285   0.00479   0.00000   0.02784   0.02751   2.16036
    A9        2.75362   0.00251   0.00000   0.01954   0.01931   2.77293
   A10        2.77896   0.00119   0.00000   0.00544   0.00537   2.78433
   A11        1.19303  -0.00423   0.00000  -0.02479  -0.02442   1.16860
   A12        2.75421   0.00250   0.00000   0.01962   0.01938   2.77359
   A13        2.13113   0.00480   0.00000   0.02769   0.02737   2.15851
   A14        2.77741   0.00124   0.00000   0.00561   0.00553   2.78294
   A15        2.79627  -0.00075   0.00000  -0.00996  -0.00979   2.78648
   A16        1.87895   0.00564   0.00000   0.02669   0.02626   1.90521
   A17        2.15685   0.00308   0.00000   0.01540   0.01508   2.17193
   A18        2.16306   0.00302   0.00000   0.01359   0.01348   2.17654
   A19        2.16158   0.00303   0.00000   0.01377   0.01366   2.17524
   A20        1.89570   0.00457   0.00000   0.02789   0.02726   1.92296
   A21        1.20372  -0.00639   0.00000  -0.03672  -0.03637   1.16735
   A22        2.17959  -0.00217   0.00000  -0.00825  -0.00813   2.17146
   A23        1.88363   0.00161   0.00000   0.00793   0.00752   1.89115
   A24        2.19871  -0.00054   0.00000  -0.00295  -0.00284   2.19587
   A25        2.20045  -0.00103   0.00000  -0.00428  -0.00429   2.19615
   A26        2.17388  -0.00237   0.00000  -0.00747  -0.00736   2.16652
   A27        1.88542  -0.00104   0.00000  -0.00463  -0.00455   1.88086
   A28        2.19885   0.00101   0.00000   0.00246   0.00228   2.20113
   A29        2.19834   0.00005   0.00000   0.00232   0.00241   2.20075
   A30        2.17403  -0.00240   0.00000  -0.00773  -0.00763   2.16640
   A31        1.88525  -0.00103   0.00000  -0.00459  -0.00450   1.88075
   A32        2.19818   0.00004   0.00000   0.00234   0.00243   2.20061
   A33        2.19918   0.00100   0.00000   0.00242   0.00222   2.20140
   A34        2.17837  -0.00218   0.00000  -0.00819  -0.00807   2.17030
   A35        1.88371   0.00158   0.00000   0.00783   0.00743   1.89114
   A36        2.20009  -0.00054   0.00000  -0.00329  -0.00317   2.19692
   A37        2.19895  -0.00099   0.00000  -0.00382  -0.00383   2.19512
   A38        2.17494  -0.00066   0.00000   0.00121   0.00134   2.17628
   A39        1.88677  -0.00113   0.00000  -0.00660  -0.00664   1.88013
   A40        2.19838   0.00055   0.00000   0.00279   0.00269   2.20107
   A41        2.19739   0.00055   0.00000   0.00304   0.00294   2.20033
   A42        1.22522   0.00287   0.00000   0.03163   0.03247   1.25769
   A43        2.18398  -0.00269   0.00000  -0.01208  -0.01218   2.17180
   A44        1.88619   0.00151   0.00000   0.00155   0.00042   1.88661
   A45        2.19429  -0.00034   0.00000   0.00425   0.00374   2.19803
   A46        2.20257  -0.00112   0.00000  -0.00485  -0.00482   2.19774
   A47        1.88910  -0.00134   0.00000  -0.00217  -0.00220   1.88690
   A48        2.19433   0.00050   0.00000   0.00007   0.00007   2.19440
   A49        2.19911   0.00084   0.00000   0.00186   0.00185   2.20096
   A50        1.88914  -0.00135   0.00000  -0.00204  -0.00205   1.88708
   A51        2.19914   0.00084   0.00000   0.00177   0.00177   2.20091
   A52        2.19418   0.00052   0.00000   0.00012   0.00012   2.19431
   A53        1.22577   0.00282   0.00000   0.03042   0.03127   1.25703
   A54        2.18270  -0.00279   0.00000  -0.01308  -0.01319   2.16951
   A55        1.88627   0.00147   0.00000   0.00129   0.00020   1.88647
   A56        2.19445  -0.00028   0.00000   0.00470   0.00422   2.19868
   A57        2.20230  -0.00113   0.00000  -0.00501  -0.00496   2.19733
   A58        2.18283  -0.00127   0.00000   0.00809   0.00805   2.19088
   A59        1.87402  -0.00033   0.00000   0.00057   0.00044   1.87446
   A60        2.20565   0.00014   0.00000  -0.00038  -0.00032   2.20533
   A61        2.20309   0.00019   0.00000  -0.00022  -0.00017   2.20292
   A62        2.21045   0.00094   0.00000   0.00280   0.00291   2.21336
   A63        2.21251   0.00097   0.00000   0.00289   0.00300   2.21551
   A64        1.85991  -0.00192   0.00000  -0.00587  -0.00612   1.85380
   A65        1.24638   0.00242   0.00000   0.02361   0.02355   1.26993
   A66        1.89880   0.00096   0.00000   0.00234   0.00214   1.90094
   A67        2.19545  -0.00089   0.00000  -0.00107  -0.00119   2.19427
   A68        2.16482  -0.00017   0.00000   0.00148   0.00143   2.16625
   A69        2.18854  -0.00002   0.00000  -0.00052  -0.00056   2.18798
   A70        2.76278  -0.00016   0.00000  -0.00030  -0.00034   2.76244
   A71        2.78165   0.00005   0.00000   0.00082   0.00087   2.78251
   A72        2.14664   0.00123   0.00000   0.00594   0.00596   2.15261
   A73        1.86953   0.00119   0.00000   0.00449   0.00451   1.87404
   A74        2.13242   0.00059   0.00000   0.00455   0.00454   2.13696
   A75        1.19841  -0.00136   0.00000  -0.00631  -0.00635   1.19205
   A76        1.20340  -0.00087   0.00000  -0.00466  -0.00466   1.19874
   A77        1.19917  -0.00097   0.00000  -0.00432  -0.00433   1.19485
   A78        1.20007  -0.00120   0.00000  -0.00318  -0.00321   1.19686
   A79        1.87039   0.00119   0.00000   0.00452   0.00454   1.87493
   A80        2.14242   0.00086   0.00000   0.00315   0.00316   2.14558
   A81        2.78077   0.00047   0.00000   0.00179   0.00181   2.78259
   A82        1.19931  -0.00097   0.00000  -0.00435  -0.00435   1.19496
   A83        1.19962  -0.00055   0.00000  -0.00565  -0.00566   1.19396
   A84        2.13769   0.00124   0.00000   0.00604   0.00606   2.14375
   A85        1.86976   0.00080   0.00000   0.00529   0.00530   1.87505
   A86        2.14442   0.00029   0.00000   0.00296   0.00299   2.14740
   A87        1.19973  -0.00056   0.00000  -0.00568  -0.00569   1.19403
   A88        2.76808   0.00006   0.00000   0.00094   0.00099   2.76908
   A89        2.13500   0.00031   0.00000   0.00310   0.00312   2.13812
   A90        1.86929   0.00082   0.00000   0.00523   0.00524   1.87453
   A91        2.77656  -0.00016   0.00000  -0.00035  -0.00039   2.77617
   A92        2.76693   0.00048   0.00000   0.00184   0.00185   2.76879
   A93        2.13234   0.00087   0.00000   0.00311   0.00313   2.13547
   A94        2.14236   0.00060   0.00000   0.00453   0.00452   2.14688
   A95        2.77757   0.00019   0.00000   0.00137   0.00136   2.77893
   A96        2.76360   0.00019   0.00000   0.00135   0.00134   2.76494
   A97        1.20323  -0.00089   0.00000  -0.00461  -0.00461   1.19863
   A98        2.16328  -0.00053   0.00000  -0.00152  -0.00154   2.16174
   A99        1.88616   0.00068   0.00000   0.00403   0.00389   1.89005
   A100       2.19745  -0.00009   0.00000  -0.00115  -0.00116   2.19629
   A101       2.19843  -0.00053   0.00000  -0.00199  -0.00201   2.19643
   A102       2.16457  -0.00011   0.00000   0.00174   0.00172   2.16629
   A103       1.88444  -0.00027   0.00000  -0.00156  -0.00158   1.88286
   A104       2.19843   0.00054   0.00000   0.00154   0.00156   2.19998
   A105       2.19890  -0.00027   0.00000  -0.00008  -0.00008   2.19882
   A106       2.16454  -0.00011   0.00000   0.00162   0.00160   2.16614
   A107       1.88439  -0.00025   0.00000  -0.00146  -0.00147   1.88292
   A108       2.19967  -0.00030   0.00000  -0.00034  -0.00034   2.19933
   A109       2.19771   0.00054   0.00000   0.00170   0.00171   2.19942
   A110       2.16233  -0.00051   0.00000  -0.00134  -0.00136   2.16096
   A111       1.88617   0.00067   0.00000   0.00398   0.00384   1.89001
   A112       2.19673  -0.00008   0.00000  -0.00092  -0.00094   2.19579
   A113       2.19913  -0.00054   0.00000  -0.00216  -0.00218   2.19695
   A114       2.15951   0.00008   0.00000   0.00298   0.00296   2.16247
   A115       1.88360  -0.00084   0.00000  -0.00516  -0.00526   1.87834
   A116       2.19852   0.00041   0.00000   0.00231   0.00231   2.20083
   A117       2.19932   0.00039   0.00000   0.00200   0.00200   2.20131
   A118       1.24580   0.00241   0.00000   0.02363   0.02358   1.26937
   A119       1.89883   0.00096   0.00000   0.00235   0.00215   1.90097
   A120       2.19603  -0.00088   0.00000  -0.00107  -0.00120   2.19484
   A121       2.16717  -0.00016   0.00000   0.00169   0.00165   2.16882
   A122       2.18798  -0.00004   0.00000  -0.00057  -0.00061   2.18737
   A123       2.15796  -0.00101   0.00000  -0.00254  -0.00253   2.15543
   A124       1.88331  -0.00006   0.00000  -0.00032  -0.00039   1.88292
   A125       2.19662   0.00006   0.00000   0.00052   0.00058   2.19720
   A126       2.20180  -0.00000   0.00000  -0.00007  -0.00006   2.20174
   A127       1.88302  -0.00002   0.00000  -0.00021  -0.00028   1.88274
   A128       2.19660   0.00006   0.00000   0.00055   0.00061   2.19721
   A129       2.15834  -0.00104   0.00000  -0.00288  -0.00287   2.15547
   A130       2.20213  -0.00003   0.00000  -0.00020  -0.00020   2.20193
    D1        2.75780   0.00007   0.00000   0.00079   0.00078   2.75857
    D2       -2.75939  -0.00011   0.00000  -0.00120  -0.00109  -2.76048
    D3        0.02199  -0.00165   0.00000  -0.01572  -0.01561   0.00638
    D4       -1.32522   0.00139   0.00000   0.01619   0.01604  -1.30918
    D5       -0.72058   0.00017   0.00000   0.00205   0.00189  -0.71869
    D6        2.75817   0.00181   0.00000   0.00942   0.00940   2.76757
    D7       -2.75972  -0.00047   0.00000  -0.00233  -0.00209  -2.76181
    D8       -0.71114   0.00040   0.00000  -0.00211  -0.00214  -0.71328
    D9        1.29301  -0.00122   0.00000  -0.00123  -0.00116   1.29185
   D10       -1.26702   0.00065   0.00000   0.00809   0.00761  -1.25941
   D11       -2.75792  -0.00180   0.00000  -0.00949  -0.00946  -2.76739
   D12        2.76014   0.00047   0.00000   0.00227   0.00203   2.76217
   D13       -1.28705   0.00123   0.00000   0.00140   0.00134  -1.28571
   D14        0.71306  -0.00042   0.00000   0.00175   0.00179   0.71485
   D15        1.26625  -0.00066   0.00000  -0.00843  -0.00795   1.25830
   D16        2.75754   0.00017   0.00000   0.00187   0.00175   2.75929
   D17       -2.75967  -0.00006   0.00000  -0.00038  -0.00037  -2.76004
   D18        1.31699  -0.00137   0.00000  -0.01568  -0.01553   1.30146
   D19       -0.02393   0.00167   0.00000   0.01603   0.01593  -0.00801
   D20        0.71732  -0.00011   0.00000  -0.00144  -0.00128   0.71604
   D21        2.75898   0.00061   0.00000   0.00155   0.00147   2.76045
   D22       -2.75764  -0.00066   0.00000  -0.00194  -0.00186  -2.75951
   D23        0.75033  -0.00246   0.00000  -0.01662  -0.01654   0.73379
   D24       -0.75083   0.00242   0.00000   0.01610   0.01603  -0.73480
   D25       -0.00017   0.00000   0.00000  -0.00012  -0.00012  -0.00029
   D26        2.08965   0.00236   0.00000   0.03475   0.03440   2.12405
   D27       -0.01106   0.00104   0.00000   0.01036   0.01044  -0.00062
   D28        1.35100   0.00211   0.00000   0.03552   0.03499   1.38600
   D29       -0.74971   0.00079   0.00000   0.01113   0.01103  -0.73868
   D30        0.75718   0.00065   0.00000   0.02702   0.02628   0.78347
   D31       -1.34353  -0.00067   0.00000   0.00264   0.00232  -1.34121
   D32       -2.87558   0.00143   0.00000   0.03842   0.03763  -2.83795
   D33        1.30690   0.00010   0.00000   0.01403   0.01366   1.32056
   D34        2.81986   0.00111   0.00000   0.02704   0.02683   2.84669
   D35        0.71915  -0.00022   0.00000   0.00265   0.00286   0.72201
   D36       -1.41389   0.00095   0.00000   0.02203   0.02169  -1.39220
   D37        2.76858  -0.00038   0.00000  -0.00236  -0.00228   2.76631
   D38        2.88226  -0.00146   0.00000  -0.03837  -0.03759   2.84467
   D39       -1.29967  -0.00009   0.00000  -0.01422  -0.01387  -1.31354
   D40       -0.76179  -0.00071   0.00000  -0.02728  -0.02654  -0.78833
   D41        1.33946   0.00066   0.00000  -0.00313  -0.00282   1.33664
   D42       -1.35118  -0.00213   0.00000  -0.03525  -0.03472  -1.38591
   D43        0.75007  -0.00077   0.00000  -0.01110  -0.01100   0.73907
   D44       -2.08894  -0.00243   0.00000  -0.03472  -0.03436  -2.12331
   D45        0.01231  -0.00106   0.00000  -0.01057  -0.01064   0.00167
   D46       -2.81829  -0.00114   0.00000  -0.02691  -0.02670  -2.84499
   D47       -0.71704   0.00023   0.00000  -0.00277  -0.00297  -0.72001
   D48        1.41355  -0.00098   0.00000  -0.02174  -0.02140   1.39215
   D49       -2.76838   0.00039   0.00000   0.00240   0.00232  -2.76606
   D50       -0.74110   0.00196   0.00000   0.00721   0.00713  -0.73398
   D51       -1.35998   0.00025   0.00000  -0.00173  -0.00125  -1.36123
   D52        1.35980  -0.00024   0.00000   0.00151   0.00103   1.36083
   D53        0.74074  -0.00197   0.00000  -0.00778  -0.00770   0.73304
   D54       -0.00039  -0.00000   0.00000  -0.00027  -0.00027  -0.00066
   D55        0.00085   0.00110   0.00000   0.02129   0.02145   0.02230
   D56        3.10741   0.00149   0.00000   0.02580   0.02586   3.13327
   D57       -3.11177  -0.00043   0.00000  -0.00401  -0.00394  -3.11571
   D58       -0.00521  -0.00004   0.00000   0.00050   0.00047  -0.00474
   D59       -0.00148  -0.00176   0.00000  -0.03406  -0.03422  -0.03569
   D60       -3.10609  -0.00093   0.00000  -0.01210  -0.01211  -3.11820
   D61        3.11111  -0.00022   0.00000  -0.00869  -0.00880   3.10231
   D62        0.00649   0.00061   0.00000   0.01327   0.01331   0.01981
   D63        0.00010  -0.00002   0.00000  -0.00042  -0.00041  -0.00032
   D64        3.10679   0.00042   0.00000   0.00463   0.00452   3.11131
   D65       -3.10647  -0.00043   0.00000  -0.00494  -0.00482  -3.11129
   D66        0.00022   0.00000   0.00000   0.00012   0.00012   0.00033
   D67       -0.00101  -0.00107   0.00000  -0.02061  -0.02077  -0.02178
   D68        3.11039   0.00046   0.00000   0.00478   0.00470   3.11509
   D69       -3.10767  -0.00148   0.00000  -0.02566  -0.02572  -3.13339
   D70        0.00373   0.00005   0.00000  -0.00027  -0.00025   0.00348
   D71        0.00154   0.00175   0.00000   0.03380   0.03396   0.03550
   D72        3.10618   0.00092   0.00000   0.01185   0.01185   3.11803
   D73       -3.10989   0.00021   0.00000   0.00842   0.00851  -3.10138
   D74       -0.00525  -0.00062   0.00000  -0.01354  -0.01360  -0.01885
   D75        1.03062   0.00254   0.00000   0.01193   0.01121   1.04183
   D76       -2.07388   0.00229   0.00000   0.01877   0.01820  -2.05569
   D77       -0.00574  -0.00205   0.00000  -0.04138  -0.04148  -0.04722
   D78       -3.11025  -0.00230   0.00000  -0.03454  -0.03449   3.13845
   D79        3.11864   0.00102   0.00000   0.01672   0.01692   3.13555
   D80        0.01413   0.00076   0.00000   0.02356   0.02391   0.03804
   D81        0.01034   0.00319   0.00000   0.06393   0.06420   0.07454
   D82        3.12180   0.00325   0.00000   0.06256   0.06262  -3.09876
   D83       -3.11394   0.00010   0.00000   0.00536   0.00571  -3.10823
   D84       -0.00247   0.00016   0.00000   0.00400   0.00412   0.00166
   D85       -0.00115   0.00010   0.00000   0.00249   0.00248   0.00133
   D86       -3.10358  -0.00027   0.00000   0.00649   0.00664  -3.09694
   D87        3.10323   0.00034   0.00000  -0.00442  -0.00459   3.09864
   D88        0.00080  -0.00003   0.00000  -0.00042  -0.00043   0.00037
   D89       -1.02899  -0.00278   0.00000  -0.01620  -0.01550  -1.04449
   D90        0.00759   0.00189   0.00000   0.03738   0.03748   0.04507
   D91       -3.11576  -0.00109   0.00000  -0.01902  -0.01922  -3.13498
   D92        2.07358  -0.00240   0.00000  -0.02014  -0.01959   2.05399
   D93        3.11016   0.00227   0.00000   0.03344   0.03339  -3.13963
   D94       -0.01319  -0.00072   0.00000  -0.02296  -0.02331  -0.03650
   D95       -0.01104  -0.00313   0.00000  -0.06240  -0.06266  -0.07371
   D96       -3.12257  -0.00319   0.00000  -0.06104  -0.06108   3.09954
   D97        3.11221  -0.00012   0.00000  -0.00555  -0.00590   3.10631
   D98        0.00068  -0.00018   0.00000  -0.00419  -0.00431  -0.00363
   D99       -1.61506  -0.00032   0.00000  -0.00265  -0.00264  -1.61770
   D100       1.55713   0.00047   0.00000   0.00606   0.00605   1.56318
   D101       3.11439  -0.00041   0.00000  -0.00250  -0.00235   3.11204
   D102       0.00341   0.00038   0.00000   0.00621   0.00633   0.00974
   D103      -0.06284  -0.00035   0.00000  -0.00410  -0.00422  -0.06707
   D104       3.10935   0.00044   0.00000   0.00461   0.00446   3.11382
   D105      -2.12017  -0.00108   0.00000  -0.01861  -0.01863  -2.13880
   D106       3.12800  -0.00123   0.00000  -0.02933  -0.02930   3.09870
   D107      -0.04243   0.00024   0.00000  -0.00173  -0.00172  -0.04415
   D108       0.99584  -0.00170   0.00000  -0.02579  -0.02575   0.97009
   D109      -0.03917  -0.00185   0.00000  -0.03651  -0.03643  -0.07560
   D110       3.07358  -0.00039   0.00000  -0.00891  -0.00884   3.06474
   D111       2.12064   0.00106   0.00000   0.01849   0.01851   2.13915
   D112      -3.12820   0.00124   0.00000   0.02957   0.02954  -3.09866
   D113       0.04036  -0.00026   0.00000   0.00133   0.00131   0.04167
   D114      -0.99534   0.00169   0.00000   0.02569   0.02565  -0.96969
   D115       0.03901   0.00187   0.00000   0.03676   0.03668   0.07569
   D116      -3.07562   0.00037   0.00000   0.00852   0.00845  -3.06716
   D117       0.79309   0.00013   0.00000   0.00789   0.00797   0.80106
   D118      -2.86571   0.00027   0.00000   0.00983   0.00990  -2.85581
   D119       2.84234   0.00045   0.00000   0.01148   0.01153   2.85388
   D120       2.10978  -0.00011   0.00000   0.01063   0.01068   2.12046
   D121       1.37401   0.00014   0.00000   0.01294   0.01299   1.38700
   D122      -0.65280   0.00020   0.00000   0.01134   0.01144  -0.64136
   D123      -1.42192   0.00021   0.00000   0.01202   0.01208  -1.40984
   D124      -1.32153  -0.00021   0.00000  -0.00467  -0.00467  -1.32620
   D125       1.30286  -0.00006   0.00000  -0.00274  -0.00274   1.30012
   D126       0.72772   0.00012   0.00000  -0.00108  -0.00111   0.72662
   D127      -0.00484  -0.00044   0.00000  -0.00193  -0.00196  -0.00680
   D128      -0.74061  -0.00020   0.00000   0.00038   0.00035  -0.74026
   D129      -2.76742  -0.00014   0.00000  -0.00122  -0.00120  -2.76862
   D130       2.74665  -0.00012   0.00000  -0.00055  -0.00056   2.74609
   D131       0.02477   0.00118   0.00000   0.02278   0.02281   0.04757
   D132       3.11168   0.00131   0.00000   0.02534   0.02535   3.13703
   D133      -3.08813  -0.00025   0.00000  -0.00467  -0.00464  -3.09276
   D134      -0.00122  -0.00013   0.00000  -0.00211  -0.00209  -0.00331
   D135      -1.31072   0.00035   0.00000   0.00415   0.00417  -1.30655
   D136       2.75666  -0.00044   0.00000  -0.00121  -0.00119   2.75547
   D137      -2.75849   0.00002   0.00000  -0.00040  -0.00039  -2.75888
   D138       0.00361  -0.00030   0.00000  -0.00158  -0.00161   0.00200
   D139       0.73948  -0.00019   0.00000  -0.00225  -0.00225   0.73723
   D140       1.32515   0.00016   0.00000  -0.00337  -0.00337   1.32178
   D141       1.32689  -0.00029   0.00000   0.00141   0.00141   1.32831
   D142       2.75884   0.00052   0.00000   0.00208   0.00210   2.76094
   D143      -2.75656   0.00003   0.00000   0.00013   0.00014  -2.75642
   D144      -0.72978   0.00031   0.00000   0.00187   0.00184  -0.72794
   D145       0.00687   0.00009   0.00000   0.00096   0.00095   0.00783
   D146       0.74501   0.00003   0.00000   0.00104   0.00104   0.74605
   D147       0.74185  -0.00028   0.00000  -0.00161  -0.00158   0.74027
   D148      -2.75982  -0.00050   0.00000  -0.00183  -0.00184  -2.76166
   D149       2.75572  -0.00002   0.00000   0.00008   0.00008   2.75579
   D150      -1.31572   0.00030   0.00000  -0.00104  -0.00104  -1.31676
   D151      -0.73287  -0.00001   0.00000  -0.00068  -0.00069  -0.73356
   D152       0.00729  -0.00008   0.00000  -0.00071  -0.00071   0.00658
   D153       0.01205   0.00029   0.00000   0.00128   0.00131   0.01336
   D154       2.75948  -0.00004   0.00000   0.00015   0.00014   2.75963
   D155      -2.75591   0.00043   0.00000   0.00101   0.00099  -2.75492
   D156       1.31915  -0.00037   0.00000  -0.00462  -0.00464   1.31452
   D157      -1.31241  -0.00017   0.00000   0.00325   0.00325  -1.30916
   D158      -0.72619   0.00017   0.00000   0.00193   0.00193  -0.72426
   D159      -0.72660   0.00056   0.00000   0.00170   0.00173  -0.72488
   D160       2.75821   0.00057   0.00000   0.00228   0.00226   2.76047
   D161      -2.75917  -0.00055   0.00000  -0.00192  -0.00190  -2.76107
   D162       0.73757  -0.00055   0.00000  -0.00142  -0.00145   0.73612
   D163       1.32168  -0.00015   0.00000   0.00319   0.00319   1.32487
   D164      -1.31353   0.00017   0.00000  -0.00293  -0.00293  -1.31646
   D165       0.65300  -0.00023   0.00000  -0.01146  -0.01155   0.64145
   D166       2.76802   0.00012   0.00000   0.00121   0.00119   2.76921
   D167      -2.09442   0.00009   0.00000  -0.01074  -0.01079  -2.10521
   D168       0.02060   0.00043   0.00000   0.00193   0.00195   0.02255
   D169      -2.82954  -0.00048   0.00000  -0.01165  -0.01170  -2.84124
   D170      -0.71452  -0.00013   0.00000   0.00102   0.00104  -0.71348
   D171       2.87417  -0.00027   0.00000  -0.01002  -0.01009   2.86407
   D172      -1.29400   0.00007   0.00000   0.00265   0.00265  -1.29135
   D173      -0.78034  -0.00013   0.00000  -0.00775  -0.00783  -0.78817
   D174       1.33467   0.00022   0.00000   0.00491   0.00492   1.33959
   D175      -1.36070  -0.00014   0.00000  -0.01300  -0.01305  -1.37375
   D176       0.75432   0.00020   0.00000  -0.00033  -0.00030   0.75401
   D177       1.42255  -0.00023   0.00000  -0.01210  -0.01216   1.41039
   D178      -2.74562   0.00012   0.00000   0.00057   0.00058  -2.74504
   D179      -2.76344  -0.00044   0.00000  -0.00142  -0.00145  -2.76489
   D180       0.73742  -0.00006   0.00000   0.00079   0.00079   0.73822
   D181       0.00387  -0.00049   0.00000  -0.00132  -0.00130   0.00257
   D182      -0.72929   0.00054   0.00000   0.00290   0.00288  -0.72641
   D183      -1.30990   0.00030   0.00000  -0.00216  -0.00216  -1.31207
   D184       1.31463   0.00001   0.00000  -0.00392  -0.00392   1.31070
   D185       1.31788  -0.00030   0.00000   0.00192   0.00193   1.31981
   D186       0.74140  -0.00054   0.00000  -0.00313  -0.00312   0.73828
   D187       0.01089   0.00047   0.00000   0.00108   0.00107   0.01196
   D188      -0.72509   0.00005   0.00000  -0.00089  -0.00089  -0.72598
   D189      -1.30398  -0.00001   0.00000   0.00387   0.00387  -1.30011
   D190       2.76370   0.00043   0.00000   0.00130   0.00134   2.76505
   D191       0.00325   0.00090   0.00000   0.01634   0.01638   0.01963
   D192       3.09037   0.00084   0.00000   0.01436   0.01439   3.10476
   D193      -3.08940  -0.00019   0.00000  -0.00285  -0.00283  -3.09223
   D194      -0.00228  -0.00024   0.00000  -0.00483  -0.00482  -0.00711
   D195      -0.00551  -0.00144   0.00000  -0.02626  -0.02624  -0.03175
   D196      -3.08652  -0.00070   0.00000  -0.01154  -0.01155  -3.09806
   D197       3.08711  -0.00034   0.00000  -0.00702  -0.00700   3.08011
   D198       0.00610   0.00040   0.00000   0.00769   0.00770   0.01380
   D199       0.00025  -0.00001   0.00000  -0.00015  -0.00015   0.00010
   D200       3.08725  -0.00003   0.00000  -0.00204  -0.00205   3.08520
   D201      -3.08685   0.00001   0.00000   0.00177   0.00178  -3.08507
   D202       0.00016  -0.00000   0.00000  -0.00013  -0.00012   0.00003
   D203      -0.00365  -0.00088   0.00000  -0.01611  -0.01614  -0.01980
   D204       3.08860   0.00020   0.00000   0.00304   0.00303   3.09163
   D205      -3.09073  -0.00083   0.00000  -0.01414  -0.01416  -3.10490
   D206       0.00152   0.00025   0.00000   0.00501   0.00501   0.00653
   D207       0.00566   0.00143   0.00000   0.02617   0.02615   0.03181
   D208       3.08664   0.00070   0.00000   0.01145   0.01146   3.09810
   D209      -3.08651   0.00033   0.00000   0.00695   0.00692  -3.07959
   D210      -0.00553  -0.00040   0.00000  -0.00777  -0.00777  -0.01330
   D211      -0.02434  -0.00121   0.00000  -0.02343  -0.02345  -0.04780
   D212      -3.11071  -0.00133   0.00000  -0.02582  -0.02582  -3.13653
   D213       3.09044   0.00025   0.00000   0.00464   0.00461   3.09505
   D214       0.00407   0.00014   0.00000   0.00225   0.00224   0.00631
   D215      -0.00026   0.00002   0.00000   0.00040   0.00040   0.00014
   D216      -3.08695  -0.00011   0.00000  -0.00221  -0.00219  -3.08914
   D217       3.08590   0.00014   0.00000   0.00282   0.00280   3.08870
   D218      -0.00079   0.00001   0.00000   0.00022   0.00022  -0.00058
         Item               Value     Threshold  Converged?
 Maximum Force            0.018413     0.000450     NO 
 RMS     Force            0.002313     0.000300     NO 
 Maximum Displacement     0.261731     0.001800     NO 
 RMS     Displacement     0.047908     0.001200     NO 
 Predicted change in Energy=-8.727929D-03
 GradGradGradGradGradGradGradGradGradGradGradGradGradGradGradGradGradGrad

                          Input orientation:                          
 ---------------------------------------------------------------------
 Center     Atomic      Atomic             Coordinates (Angstroms)
 Number     Number       Type             X           Y           Z
 ---------------------------------------------------------------------
      1         26           0        0.209819   -2.633602    0.002073
      2          6           0       -1.236024   -3.568153    1.170795
      3          6           0       -0.264220   -4.520570    0.734820
      4          6           0       -0.275777   -4.532399   -0.689772
      5          6           0       -1.255038   -3.587444   -1.125540
      6          6           0       -1.867003   -3.014910    0.023081
      7          1           0        0.363759   -5.127929   -1.327114
      8          1           0       -1.488392   -3.344830   -2.153469
      9          1           0       -2.633288   -2.251232    0.022627
     10          1           0       -1.452135   -3.309605    2.198634
     11          1           0        0.385793   -5.105254    1.371632
     12          6           0        1.162284   -1.148869    1.134743
     13          6           0        2.152457   -2.064071    0.692906
     14          6           0        2.138001   -2.078605   -0.734414
     15          6           0        1.140064   -1.171022   -1.174975
     16          6           0        0.569988   -0.541841   -0.020531
     17          6           0       -0.447798    0.486633   -0.022395
     18          6           0       -1.023736    1.125396   -1.172549
     19          1           0        2.749037   -2.703360   -1.371565
     20          1           0        2.776602   -2.675597    1.330181
     21          1           0        0.881558   -0.961595   -2.203692
     22         27           0       -0.218683    2.596888   -0.001467
     23          6           0        1.155099    3.549425    1.167504
     24          6           0        0.155124    4.476604    0.740910
     25          6           0        0.159233    4.499659   -0.679445
     26          6           0        1.161647    3.586627   -1.130194
     27          6           0        1.795015    3.019138    0.011571
     28          1           0        2.569268    2.264879    0.001823
     29          1           0        1.368530    3.275175    2.191200
     30          1           0       -0.523108    5.020863    1.382986
     31          1           0       -0.515050    5.064352   -1.307870
     32          1           0        1.380218    3.345680   -2.161160
     33          6           0       -1.052266    1.104873    1.124430
     34          6           0       -2.045517    2.023579    0.683440
     35          6           0       -2.027895    2.036503   -0.739844
     36          1           0       -0.742172    0.946805   -2.200787
     37          1           0       -2.664871    2.640597    1.319080
     38          1           0       -2.631726    2.664655   -1.379488
     39          1           0       -0.798154    0.906716    2.156177
     40          1           0        0.925022   -0.918771    2.164157
 ---------------------------------------------------------------------
                    Distance matrix (angstroms):
                    1          2          3          4          5
     1  Fe   0.000000
     2  C    2.080807   0.000000
     3  C    2.079009   1.428837   0.000000
     4  C    2.078432   2.305115   1.424688   0.000000
     5  C    2.080175   2.296494   2.305077   1.428910   0.000000
     6  C    2.111641   1.421781   2.311384   2.311479   1.421839
     7  H    2.830565   3.351381   2.239378   1.081604   2.243709
     8  H    2.834807   3.341302   3.350101   2.241242   1.081645
     9  H    2.868778   2.237167   3.357021   3.356947   2.236811
    10  H    2.836186   1.081667   2.240609   3.349916   3.341583
    11  H    2.831205   2.243503   1.081621   2.239470   3.351408
    12  C    2.096322   3.406775   3.682828   4.104284   4.110836
    13  C    2.139032   3.737973   3.446226   3.728372   4.151919
    14  C    2.137364   4.151220   3.727266   3.442299   3.733937
    15  C    2.095218   4.110312   4.103511   3.679522   3.402653
    16  C    2.122663   3.720148   4.134821   4.133734   3.718529
    17  C    3.188876   4.299569   5.067461   5.066129   4.297286
    18  C    4.126920   5.250308   6.007650   5.727404   4.718747
    19  H    2.887798   4.805432   4.101077   3.599962   4.107889
    20  H    2.890330   4.113785   3.606242   4.104259   4.807925
    21  H    2.848200   4.760826   4.755414   4.047470   3.552821
    22  Co   5.248014   6.357430   7.155585   7.162664   6.370520
    23  C    6.362516   7.508489   8.205273   8.415032   7.874117
    24  C    7.148699   8.175464   9.006943   9.132067   8.396491
    25  C    7.165922   8.394029   9.140239   9.042533   8.221946
    26  C    6.393689   7.888869   8.440262   8.257042   7.570184
    27  C    5.870810   7.343256   7.849251   7.861665   7.364969
    28  H    5.437106   7.061941   7.389741   7.401052   7.081381
    29  H    6.406913   7.392974   8.096947   8.483038   8.060980
    30  H    7.812486   8.621164   9.566927   9.778666   8.996187
    31  H    7.842186   9.010201   9.803378   9.619611   8.685298
    32  H    6.465387   8.108498   8.542176   8.183607   7.489011
    33  C    4.102285   4.676868   5.693718   5.972696   5.207813
    34  C    5.219209   5.671002   6.782444   6.928098   5.948180
    35  C    5.231414   5.974092   6.948409   6.798742   5.689890
    36  H    4.310244   5.656528   6.224019   5.702839   4.688135
    37  H    6.149434   6.372768   7.575408   7.822732   6.837565
    38  H    6.168843   6.877487   7.855116   7.604196   6.406911
    39  H    4.264976   4.602951   5.635670   6.160866   5.583536
    40  H    2.850749   3.560353   4.053425   4.758691   4.764093
                    6          7          8          9         10
     6  C    0.000000
     7  H    3.356214   0.000000
     8  H    2.233733   2.700513   0.000000
     9  H    1.081848   4.368006   2.691122   0.000000
    10  H    2.234277   4.362874   4.352397   2.692635   0.000000
    11  H    3.356072   2.698931   4.363256   4.368078   2.699308
    12  C    3.727531   4.746715   4.760322   4.105895   3.554692
    13  C    4.184354   4.082541   4.795620   4.836078   4.100202
    14  C    4.182168   3.577374   4.094847   4.834058   4.796584
    15  C    3.725280   4.035208   3.548475   4.103570   4.761751
    16  C    3.472305   4.773038   4.079596   3.631096   4.083405
    17  C    3.778494   5.821016   4.506043   3.503470   4.511440
    18  C    4.391215   6.407270   4.600112   3.926923   5.587275
    19  H    4.832177   3.401479   4.356451   5.578317   5.546504
    20  H    4.835981   4.347063   5.547420   5.581818   4.363301
    21  H    4.090135   4.288921   3.361397   4.355893   5.508153
    22  Co   5.848918   7.859349   6.445718   5.416195   6.422500
    23  C    7.316646   9.063433   8.096151   7.022126   7.409939
    24  C    7.792756   9.826866   8.500200   7.318125   8.082901
    25  C    7.814596   9.651515   8.150056   7.339319   8.477290
    26  C    7.354118   8.753221   7.490987   7.057700   8.091414
    27  C    7.058346   8.379455   7.481193   6.883807   7.441789
    28  H    6.896168   7.828407   7.251119   6.889288   7.216131
    29  H    7.398282   9.165164   8.417993   7.159499   7.163486
    30  H    8.260087  10.541781   9.133625   7.693296   8.421703
    31  H    8.299017  10.230115   8.507453   7.731425   9.126711
    32  H    7.468096   8.575014   7.279553   7.225135   8.445286
    33  C    4.341587   6.845657   5.543887   3.870019   4.560858
    34  C    5.084714   7.809674   6.097397   4.365336   5.575910
    35  C    5.111234   7.575882   5.590004   4.396878   6.127563
    36  H    4.680387   6.236087   4.356284   4.329820   6.162466
    37  H    5.856703   8.747854   7.019120   5.060809   6.135899
    38  H    5.899954   8.348655   6.166050   5.111935   7.063015
    39  H    4.590391   7.064014   6.093038   4.229939   4.266949
    40  H    4.095536   5.497363   5.509286   4.361557   3.371669
                   11         12         13         14         15
    11  H    0.000000
    12  C    4.038817   0.000000
    13  C    3.581978   1.418893   0.000000
    14  C    4.082435   2.304383   1.427467   0.000000
    15  C    4.746822   2.309931   2.304659   1.419042   0.000000
    16  C    4.774598   1.433163   2.308762   2.308666   1.433037
    17  C    5.823005   2.570253   3.712017   3.711303   2.568572
    18  C    6.876092   3.908269   4.872456   4.522629   3.155245
    19  H    4.345015   3.349001   2.242017   1.081501   2.230584
    20  H    3.408947   2.230497   1.081499   2.242044   3.349299
    21  H    5.495329   3.355447   3.349763   2.232742   1.081177
    22  Co   7.846897   4.150752   5.275320   5.286909   4.173782
    23  C    8.691201   4.698414   5.721128   6.021471   5.269730
    24  C    9.605364   5.728474   6.839010   7.005651   6.044534
    25  C    9.824082   6.016914   6.995629   6.869650   5.776175
    26  C    9.077989   5.249273   6.019616   5.762357   4.757909
    27  C    8.357118   4.362814   5.141108   5.163441   4.403895
    28  H    7.807869   3.862226   4.403537   4.426499   3.902934
    29  H    8.477561   4.553108   5.600622   6.149330   5.581397
    30  H   10.166833   6.400607   7.604679   7.871933   6.902807
    31  H   10.555195   6.883598   7.869759   7.641293   6.452670
    32  H    9.213457   5.577763   6.165018   5.659744   4.629345
    33  C    6.379248   3.159698   4.527545   4.875206   3.908103
    34  C    7.563408   4.534103   5.859348   6.028271   4.879253
    35  C    7.828724   4.882409   6.028501   5.855667   4.529185
    36  H    7.117718   4.375450   5.081113   4.427048   3.013353
    37  H    8.325114   5.388984   6.762592   7.039552   5.935173
    38  H    8.777561   5.937915   7.038755   6.757584   5.383368
    39  H    6.177461   3.018621   4.435407   5.088090   4.378385
    40  H    4.294823   1.081171   2.232238   3.349365   3.355544
                   16         17         18         19         20
    16  C    0.000000
    17  C    1.446945   0.000000
    18  C    2.578135   1.436168   0.000000
    19  H    3.353463   4.713392   5.378922   0.000000
    20  H    3.353577   4.714436   5.929062   2.702029   0.000000
    21  H    2.244874   2.936427   3.008145   2.685826   4.360877
    22  Co   3.236354   2.122759   2.045686   6.227131   6.208391
    23  C    4.300261   3.655931   4.012367   6.934323   6.434799
    24  C    5.092808   4.106825   4.035050   7.921036   7.640246
    25  C    5.100941   4.111517   3.609462   7.685674   7.897690
    26  C    4.315746   3.664354   3.291710   6.491687   6.919319
    27  C    3.765939   3.383038   3.596354   5.964076   5.927246
    28  H    3.446056   3.502204   3.948069   5.157704   5.120139
    29  H    4.483194   3.996875   4.653954   7.095207   6.175411
    30  H    5.840239   4.747632   4.685728   8.829389   8.374149
    31  H    5.853541   4.755258   3.973971   8.425893   8.814822
    32  H    4.511273   4.011247   3.418480   6.252041   7.098952
    33  C    2.579595   1.436249   2.297248   5.931487   5.384655
    34  C    3.730660   2.326610   2.301187   7.039513   6.764123
    35  C    3.730183   2.326701   1.423265   6.759028   7.040744
    36  H    2.948109   2.245843   1.080948   5.118579   6.162086
    37  H    4.731468   3.369649   3.346248   8.068944   7.607343
    38  H    4.730682   3.369722   2.235570   7.600544   8.069115
    39  H    2.950963   2.246195   3.343520   6.169293   5.127778
    40  H    2.245215   2.939525   4.371486   4.360403   2.685200
                   21         22         23         24         25
    21  H    0.000000
    22  Co   4.327022   0.000000
    23  C    5.638181   2.039877   0.000000
    24  C    6.226748   2.055283   1.428843   0.000000
    25  C    5.715800   2.054996   2.303456   1.420548   0.000000
    26  C    4.681578   2.039343   2.298009   2.303514   1.428858
    27  C    4.646292   2.057535   1.423685   2.312008   2.311974
    28  H    4.257088   2.807653   2.238023   3.356496   3.356580
    29  H    6.123922   2.790539   1.081073   2.240340   3.346992
    30  H    7.115275   2.808031   2.242307   1.080962   2.234024
    31  H    6.250203   2.807650   3.348414   2.234297   1.080951
    32  H    4.336253   2.789525   3.342484   3.346917   2.240078
    33  C    4.368794   2.046610   3.293957   3.601867   4.030665
    34  C    5.080803   2.033495   3.578613   3.295975   3.584599
    35  C    4.426777   2.032850   4.007289   3.593368   3.294588
    36  H    2.505693   2.798896   4.660328   4.681688   3.968599
    37  H    6.161402   2.780214   3.929519   3.414319   3.927566
    38  H    5.115874   2.779624   4.648659   3.942814   3.412734
    39  H    5.031945   2.801410   3.431703   3.956743   4.676171
    40  H    4.368275   4.284607   4.583780   5.632801   6.167000
                   26         27         28         29         30
    26  C    0.000000
    27  C    1.423667   0.000000
    28  H    2.238275   1.080958   0.000000
    29  H    3.342373   2.235671   2.693667   0.000000
    30  H    3.348359   3.355797   4.366446   2.697950   0.000000
[truncated: 3,776,288 more chars]
