# Supplementary material for: High-Spin State of a Ferrocene Electron Donor Revealed by Optical and X-ray Transient Absorption Spectroscopy
Source: J Am Chem Soc. 2024 Jul 25;146(31):21651–63. doi: 10.1021/jacs.4c05646 (PMC11311227; doi:10.1021/jacs.4c05646)
Supplement: Supplementary file 1 — ja4c05646_si_001.zip [file ja4c05646_si_001.zip › DFT_LogFiles/FeCp2CoCp2_C1_plus1_T1_B3PW91_6311plusGd_MeCN_freq_PubSafe.log]

 Entering Gaussian System, Link 0=g16
 Input=FeCp2CoCp2_C1_plus1_T1_B3PW91_6311plusGd_MeCN_freq.gjf
 Output=FeCp2CoCp2_C1_plus1_T1_B3PW91_6311plusGd_MeCN_freq.log
 Initial command:
 Entering Link 1 = /share/apps/gaussian/g16/l1.exe PID=     24144.
  
 Copyright (c) 1988-2019, Gaussian, Inc.  All Rights Reserved.
  
 This is part of the Gaussian(R) 16 program.  It is based on
 the Gaussian(R) 09 system (copyright 2009, Gaussian, Inc.),
 the Gaussian(R) 03 system (copyright 2003, Gaussian, Inc.),
 the Gaussian(R) 98 system (copyright 1998, Gaussian, Inc.),
 the Gaussian(R) 94 system (copyright 1995, Gaussian, Inc.),
 the Gaussian 92(TM) system (copyright 1992, Gaussian, Inc.),
 the Gaussian 90(TM) system (copyright 1990, Gaussian, Inc.),
 the Gaussian 88(TM) system (copyright 1988, Gaussian, Inc.),
 the Gaussian 86(TM) system (copyright 1986, Carnegie Mellon
 University), and the Gaussian 82(TM) system (copyright 1983,
 Carnegie Mellon University). Gaussian is a federally registered
 trademark of Gaussian, Inc.
  
 This software contains proprietary and confidential information,
 including trade secrets, belonging to Gaussian, Inc.
  
 This software is provided under written license and may be
 used, copied, transmitted, or stored only in accord with that
 written license.
  
 The following legend is applicable only to US Government
 contracts under FAR:
  
                    RESTRICTED RIGHTS LEGEND
  
 Use, reproduction and disclosure by the US Government is
 subject to restrictions as set forth in subparagraphs (a)
 and (c) of the Commercial Computer Software - Restricted
 Rights clause in FAR 52.227-19.
  
 Gaussian, Inc.
 340 Quinnipiac St., Bldg. 40, Wallingford CT 06492
  
  
 ---------------------------------------------------------------
 Warning -- This program may not be used in any manner that
 competes with the business of Gaussian, Inc. or will provide
 assistance to any competitor of Gaussian, Inc.  The licensee
 of this program is prohibited from giving any competitor of
 Gaussian, Inc. access to this program.  By using this program,
 the user acknowledges that Gaussian, Inc. is engaged in the
 business of creating and licensing software in the field of
 computational chemistry and represents and warrants to the
 licensee that it is not a competitor of Gaussian, Inc. and that
 it will not use this program in any manner prohibited above.
 ---------------------------------------------------------------
  

 Cite this work as:
 Gaussian 16, Revision C.01,
 M. J. Frisch, G. W. Trucks, H. B. Schlegel, G. E. Scuseria, 
 M. A. Robb, J. R. Cheeseman, G. Scalmani, V. Barone, 
 G. A. Petersson, H. Nakatsuji, X. Li, M. Caricato, A. V. Marenich, 
 J. Bloino, B. G. Janesko, R. Gomperts, B. Mennucci, H. P. Hratchian, 
 J. V. Ortiz, A. F. Izmaylov, J. L. Sonnenberg, D. Williams-Young, 
 F. Ding, F. Lipparini, F. Egidi, J. Goings, B. Peng, A. Petrone, 
 T. Henderson, D. Ranasinghe, V. G. Zakrzewski, J. Gao, N. Rega, 
 G. Zheng, W. Liang, M. Hada, M. Ehara, K. Toyota, R. Fukuda, 
 J. Hasegawa, M. Ishida, T. Nakajima, Y. Honda, O. Kitao, H. Nakai, 
 T. Vreven, K. Throssell, J. A. Montgomery, Jr., J. E. Peralta, 
 F. Ogliaro, M. J. Bearpark, J. J. Heyd, E. N. Brothers, K. N. Kudin, 
 V. N. Staroverov, T. A. Keith, R. Kobayashi, J. Normand, 
 K. Raghavachari, A. P. Rendell, J. C. Burant, S. S. Iyengar, 
 J. Tomasi, M. Cossi, J. M. Millam, M. Klene, C. Adamo, R. Cammi, 
 J. W. Ochterski, R. L. Martin, K. Morokuma, O. Farkas, 
 J. B. Foresman, and D. J. Fox, Gaussian, Inc., Wallingford CT, 2019.
 
 ******************************************
 Gaussian 16:  ES64L-G16RevC.01  3-Jul-2019
                27-Jun-2021 
 ******************************************
 %nprocshared=16
 Will use up to   16 processors via shared memory.
 %mem=10GB
 %chk=FeCp2CoCp2_C1_plus1_T1_B3PW91_6311plusGd_MeCN_freq.chk
 ----------------------------------------------------------------------
 # freq b3pw91/6-311+G(d) guess=read geom=allcheck SCRF(solvent=acetoni
 trile) nosymm
 ----------------------------------------------------------------------
 1/10=4,29=7,30=1,38=1/1,3;
 2/12=2,15=1,40=1/2;
 3/5=4,6=6,7=11,11=2,14=-4,25=1,30=1,70=2201,71=2,72=2,74=-6,116=-2,140=1/1,2,3;
 4/5=1/1;
 5/5=2,38=6,53=2,98=1/2;
 8/6=4,10=90,11=11/1;
 11/6=1,8=1,9=11,15=111,16=1,31=1/1,2,10;
 10/6=1,31=1/2;
 6/7=2,8=2,9=2,10=2,28=1/1;
 7/8=1,10=1,25=1,30=1/1,2,3,16;
 1/10=4,30=1/3;
 99//99;
 Structure from the checkpoint file:  "FeCp2CoCp2_C1_plus1_T1_B3PW91_6311plusGd_MeCN_freq.chk"
 -------------------------
 FeCp2CoCp2 cation triplet
 -------------------------
 Charge =  1 Multiplicity = 3
 No Z-Matrix found in chk file; cartesian coordinates used.
  Fe                                                0.216651970804     -2.732219884595      0.097328407109
  C                                                -0.784178852194     -4.305111755518      1.191993998563
  C                                                -0.097023283015     -4.964202570448      0.145953205224
  C                                                -0.525090782680     -4.389636481826     -1.072883744089
  C                                                -1.571090585911     -3.448453978259     -0.790584717067
  C                                                -1.732853980655     -3.397808695712      0.614157424250
  H                                                -0.153118004839     -4.639794570723     -2.057936436432
  H                                                -2.126951447167     -2.882681513090     -1.526160135156
  H                                                -2.434714156238     -2.783806899843      1.162366852989
  H                                                -0.644912724376     -4.479366924143      2.251029524661
  H                                                 0.704016335203     -5.681944087143      0.264493206001
  C                                                 0.959045216273     -1.067427542217      1.274981356503
  C                                                 1.987134574264     -1.999159869440      0.966227768866
  C                                                 2.123179146128     -2.038030301848     -0.451092421089
  C                                                 1.176956492675     -1.129520187286     -0.999506380057
  C                                                 0.521728017492     -0.439051645516      0.067523801015
  C                                                -0.469533815919      0.587614641361     -0.055586965713
  C                                                -0.938621470552      1.196351969674     -1.271370357203
  H                                                 2.811774659838     -2.649852364966     -1.017797805735
  H                                                 2.550976954762     -2.577093254149      1.685777695965
  H                                                 1.031485301178     -0.945827816738     -2.055748560039
  Co                                               -0.209175950056      2.701695905922     -0.093994773500
  C                                                 1.078083765371      3.692601016611      1.150371290232
  C                                                 0.139469760919      4.614554664341      0.593308724815
  C                                                 0.271209874432      4.571328194812     -0.818917137143
  C                                                 1.291359073881      3.622618049246     -1.135994531395
  C                                                 1.805220886588      3.097490560162      0.082213718554
  H                                                 2.561923579623      2.331397654581      0.176207042568
  H                                                 1.194577820142      3.466918108136      2.201200319276
  H                                                -0.579660497256      5.199933174873      1.148782859052
  H                                                -0.329750903001      5.117502879739     -1.532272503040
  H                                                 1.598642032676      3.333979649201     -2.131490105161
  C                                                -1.152456030326      1.264029149966      1.014303701406
  C                                                -2.090239710915      2.176234212699      0.461677761899
  C                                                -1.957728611696      2.134051068033     -0.956549171012
  H                                                -0.581093264264      0.974313930042     -2.267004442176
  H                                                -2.749513060568      2.824089148248      1.022047119598
  H                                                -2.498378462270      2.743962396673     -1.666562384929
  H                                                -0.986832780685      1.102701996386      2.070151608090
  H                                                 0.615366912334     -0.829102027249      2.272857184302
 Recover connectivity data from disk.

 GradGradGradGradGradGradGradGradGradGradGradGradGradGradGradGradGradGrad
 Berny optimization.
 Initialization pass.
 Trust Radius=3.00D-01 FncErr=1.00D-07 GrdErr=1.00D-07 EigMax=2.50D+02 EigMin=1.00D-04
 Number of steps in this run=      2 maximum allowed number of steps=      2.
 GradGradGradGradGradGradGradGradGradGradGradGradGradGradGradGradGradGrad

                          Input orientation:                          
 ---------------------------------------------------------------------
 Center     Atomic      Atomic             Coordinates (Angstroms)
 Number     Number       Type             X           Y           Z
 ---------------------------------------------------------------------
      1         26           0        0.216652   -2.732220    0.097328
      2          6           0       -0.784179   -4.305112    1.191994
      3          6           0       -0.097023   -4.964203    0.145953
      4          6           0       -0.525091   -4.389636   -1.072884
      5          6           0       -1.571091   -3.448454   -0.790585
      6          6           0       -1.732854   -3.397809    0.614157
      7          1           0       -0.153118   -4.639795   -2.057936
      8          1           0       -2.126951   -2.882682   -1.526160
      9          1           0       -2.434714   -2.783807    1.162367
     10          1           0       -0.644913   -4.479367    2.251030
     11          1           0        0.704016   -5.681944    0.264493
     12          6           0        0.959045   -1.067428    1.274981
     13          6           0        1.987135   -1.999160    0.966228
     14          6           0        2.123179   -2.038030   -0.451092
     15          6           0        1.176956   -1.129520   -0.999506
     16          6           0        0.521728   -0.439052    0.067524
     17          6           0       -0.469534    0.587615   -0.055587
     18          6           0       -0.938621    1.196352   -1.271370
     19          1           0        2.811775   -2.649852   -1.017798
     20          1           0        2.550977   -2.577093    1.685778
     21          1           0        1.031485   -0.945828   -2.055749
     22         27           0       -0.209176    2.701696   -0.093995
     23          6           0        1.078084    3.692601    1.150371
     24          6           0        0.139470    4.614555    0.593309
     25          6           0        0.271210    4.571328   -0.818917
     26          6           0        1.291359    3.622618   -1.135995
     27          6           0        1.805221    3.097491    0.082214
     28          1           0        2.561924    2.331398    0.176207
     29          1           0        1.194578    3.466918    2.201200
     30          1           0       -0.579660    5.199933    1.148783
     31          1           0       -0.329751    5.117503   -1.532273
     32          1           0        1.598642    3.333980   -2.131490
     33          6           0       -1.152456    1.264029    1.014304
     34          6           0       -2.090240    2.176234    0.461678
     35          6           0       -1.957729    2.134051   -0.956549
     36          1           0       -0.581093    0.974314   -2.267004
     37          1           0       -2.749513    2.824089    1.022047
     38          1           0       -2.498378    2.743962   -1.666562
     39          1           0       -0.986833    1.102702    2.070152
     40          1           0        0.615367   -0.829102    2.272857
 ---------------------------------------------------------------------
                    Distance matrix (angstroms):
                    1          2          3          4          5
     1  Fe   0.000000
     2  C    2.161931   0.000000
     3  C    2.254441   1.414491   0.000000
     4  C    2.160233   2.281215   1.413836   0.000000
     5  C    2.120708   2.298632   2.312460   1.435142   0.000000
     6  C    2.123839   1.434252   2.312736   2.299679   1.414932
     7  H    2.901851   3.327506   2.228344   1.082253   2.244130
     8  H    2.854966   3.348837   3.353998   2.245513   1.081735
     9  H    2.857746   2.244886   3.354403   3.349880   2.236430
    10  H    2.904005   1.082274   2.228586   3.327282   3.342455
    11  H    2.994385   2.229495   1.082067   2.229202   3.358240
    12  C    2.170149   3.678086   4.192236   4.330381   4.041960
    13  C    2.104037   3.612279   3.715917   4.022888   4.224667
    14  C    2.101787   4.036350   3.721323   3.595832   3.968901
    15  C    2.166536   4.328176   4.199987   3.678411   3.601786
    16  C    2.313564   4.232759   4.567931   4.243051   3.764670
    17  C    3.393455   5.059074   5.567949   5.080454   4.247764
    18  C    4.317600   6.029769   6.377266   5.604790   4.712260
    19  H    2.825766   4.533646   3.895079   3.763583   4.460818
    20  H    2.827774   3.788553   3.883459   4.511953   4.887032
    21  H    2.913913   5.012909   4.718936   3.904967   3.825857
    22  Co   5.453932   7.147010   7.670473   7.165544   6.337538
    23  C    6.567289   8.211770   8.793747   8.534377   7.860032
    24  C    7.363902   8.987324   9.592114   9.181138   8.357828
    25  C    7.360998   9.162358   9.591294   8.999860   8.228717
    26  C    6.562015   8.519172   8.792297   8.215820   7.636294
    27  C    6.042293   7.920551   8.283326   7.926012   7.416916
    28  H    5.580927   7.501432   7.765095   7.500812   7.170996
    29  H    6.619058   8.083219   8.773601   8.683452   8.026336
    30  H    8.041065   9.507343  10.224884   9.843710   8.918446
    31  H    8.035689   9.819053  10.223081   9.520236   8.687154
    32  H    6.608805   8.664820   8.770511   8.079922   7.605698
    33  C    4.322650   5.584132   6.376429   6.059197   5.063633
    34  C    5.435754   6.651842   7.420137   6.922083   5.785741
    35  C    5.433156   6.888851   7.420441   6.680156   5.598339
    36  H    4.468205   6.314923   6.428271   5.495546   4.766633
    37  H    6.365989   7.397089   8.274100   7.834196   6.634690
    38  H    6.361704   7.797389   8.274511   7.425264   6.322438
    39  H    4.477391   5.482397   6.426635   6.344892   5.407235
    40  H    2.917834   3.899953   4.704283   5.017174   4.585442
                    6          7          8          9         10
     6  C    0.000000
     7  H    3.343379   0.000000
     8  H    2.236432   2.695598   0.000000
     9  H    1.081730   4.361276   2.707891   0.000000
    10  H    2.243376   4.339906   4.360390   2.695088   0.000000
    11  H    3.358255   2.685970   4.365397   4.365433   2.685541
    12  C    3.621282   5.010694   4.545868   3.804766   3.894442
    13  C    3.989798   4.549638   4.890635   4.495207   3.837944
    14  C    4.225251   3.812172   4.464618   4.892221   4.574267
    15  C    4.026915   3.900179   3.777135   4.522668   5.010655
    16  C    3.759813   4.755969   3.940388   3.929009   4.738449
    17  C    4.234163   5.606722   4.117350   4.088010   5.570057
    18  C    5.029148   5.941070   4.256238   4.899289   6.686356
    19  H    4.886345   3.719186   4.970277   5.683019   5.097160
    20  H    4.491453   5.057891   5.682688   5.017350   3.761897
    21  H    4.558748   3.879263   3.742671   5.074345   5.817607
    22  Co   6.326692   7.599848   6.075708   6.051628   7.566814
    23  C    7.646097   9.013208   7.789121   7.367751   8.423849
    24  C    8.228244   9.631079   8.114023   7.854044   9.276999
    25  C    8.341290   9.303763   7.862165   8.083658   9.600986
    26  C    7.841893   8.438243   7.359076   7.759405   8.992399
    27  C    7.415514   8.263227   7.335619   7.330310   8.253223
    28  H    7.173613   7.807712   7.215970   7.218325   7.808662
    29  H    7.629747   9.256096   8.077326   7.302226   8.156571
    30  H    8.691194  10.357858   8.653213   8.196433   9.742077
    31  H    8.893053   9.773043   8.199568   8.609451  10.320495
    32  H    7.997151   8.164260   7.272781   8.033976   9.235172
    33  C    4.714839   6.729968   4.959718   4.248657   5.896922
    34  C    5.587569   7.520581   5.435575   5.021119   7.041859
    35  C    5.754925   7.096102   5.051802   5.376118   7.466548
    36  H    5.361259   5.634278   4.220775   5.414792   7.082326
    37  H    6.317593   8.481576   6.280778   5.618477   7.699364
    38  H    6.596140   7.757144   5.640638   6.209922   8.423737
    39  H    4.788639   7.121268   5.487860   4.245631   5.595455
    40  H    3.855344   5.819598   5.115665   3.789070   3.861763
                   11         12         13         14         15
    11  H    0.000000
    12  C    4.730739   0.000000
    13  C    3.962540   1.421415   0.000000
    14  C    3.975449   2.297087   1.424365   0.000000
    15  C    4.748256   2.285746   2.297123   1.421790   0.000000
    16  C    5.249757   1.429705   2.321427   2.321711   1.429904
    17  C    6.386473   2.559378   3.710893   3.711145   2.559388
    18  C    7.236580   3.899967   4.876289   4.528654   3.155830
    19  H    3.909027   3.345670   2.244948   1.081501   2.232571
    20  H    3.882192   2.232060   1.081516   2.244953   3.345766
    21  H    5.284085   3.333736   3.339927   2.227021   1.081921
    22  Co   8.440844   4.176737   5.295838   5.294564   4.173671
    23  C    9.423736   4.763147   5.766838   6.041278   5.280587
    24  C   10.317205   5.781116   6.877075   7.020168   6.050441
    25  C   10.319433   6.054180   7.021571   6.873769   5.775176
    26  C    9.427683   5.283916   6.042171   5.762287   4.755474
    27  C    8.850105   4.414210   5.175946   5.172919   4.408226
    28  H    8.226376   3.915168   4.439397   4.435978   3.908758
    29  H    9.364463   4.633967   5.659621   6.180729   5.601078
    30  H   10.992954   6.454715   7.645175   7.890061   6.911066
    31  H   10.996595   6.913395   7.890333   7.641169   6.448202
    32  H    9.371658   5.602278   6.179738   5.653085   4.624071
    33  C    7.228779   3.156276   4.528548   4.876553   3.900086
    34  C    8.342524   4.525588   5.857770   6.028770   4.872129
    35  C    8.346593   4.872039   6.028470   5.857948   4.525372
    36  H    7.236419   4.368798   5.088333   4.436760   3.020498
    37  H    9.211588   5.381569   6.760376   7.039423   5.927467
    38  H    9.218471   5.927322   7.039078   6.760445   5.381163
    39  H    7.221551   3.021291   4.436742   5.088521   4.368936
    40  H    5.252757   1.081975   2.226671   3.339896   3.333766
                   16         17         18         19         20
    16  C    0.000000
    17  C    1.432411   0.000000
    18  C    2.569008   1.438309   0.000000
    19  H    3.363016   4.708931   5.378016   0.000000
    20  H    3.362710   4.708632   5.929664   2.717100   0.000000
    21  H    2.241642   2.933454   3.014217   2.674037   4.355330
    22  Co   3.228716   2.130399   2.045572   6.214388   6.217045
    23  C    4.307278   3.672927   4.020347   6.923392   6.462596
    24  C    5.095244   4.124100   4.040225   7.906231   7.663462
    25  C    5.094354   4.123269   3.613706   7.657641   7.910168
    26  C    4.305572   3.671413   3.298167   6.455193   6.927154
    27  C    3.762273   3.390129   3.602109   5.937603   5.943776
    28  H    3.442325   3.504888   3.954444   5.128443   5.135388
    29  H    4.501322   4.019048   4.665271   7.098743   6.215750
    30  H    5.846394   4.768240   4.691978   8.821283   8.400678
    31  H    5.844627   4.766553   3.976709   8.394384   8.823902
    32  H    4.497907   4.016123   3.427384   6.206307   7.100652
    33  C    2.569001   1.438258   2.296652   5.929842   5.377780
    34  C    3.717183   2.327652   2.299967   7.036313   6.755252
    35  C    3.717161   2.327643   1.420201   6.755564   7.035993
    36  H    2.943440   2.247743   1.080932   5.119243   6.168212
    37  H    4.718074   3.370670   3.344940   8.065539   7.596611
    38  H    4.718016   3.370651   2.232514   7.596832   8.065222
    39  H    2.943345   2.247594   3.343182   6.168186   5.119056
    40  H    2.241518   2.933555   4.367939   4.355198   2.673335
                   21         22         23         24         25
    21  H    0.000000
    22  Co   4.323442   0.000000
    23  C    5.638829   2.046308   0.000000
    24  C    6.223427   2.062273   1.428745   0.000000
    25  C    5.704979   2.061991   2.302456   1.419016   0.000000
    26  C    4.667353   2.045841   2.297358   2.302450   1.428738
    27  C    4.638747   2.060460   1.422619   2.310288   2.310287
    28  H    4.250185   2.808758   2.236884   3.354857   3.354837
    29  H    6.133558   2.797143   1.081085   2.239562   3.345660
    30  H    7.115841   2.814773   2.240573   1.080911   2.234047
    31  H    6.236263   2.814126   3.347973   2.234104   1.080896
    32  H    4.317888   2.796315   3.342186   3.345682   2.239633
    33  C    4.367870   2.045724   3.300270   3.615568   4.040514
    34  C    5.082310   2.030587   3.579377   3.306711   3.599006
    35  C    4.430496   2.030679   4.010530   3.599055   3.305666
    36  H    2.516343   2.800740   4.671232   4.685291   3.970125
    37  H    6.162877   2.777380   3.926993   3.425756   3.945473
    38  H    5.121128   2.777626   4.650388   3.945171   3.424673
    39  H    5.029228   2.800904   3.437652   3.972749   4.686231
    40  H    4.350127   4.329941   4.681867   5.716709   6.232348
                   26         27         28         29         30
    26  C    0.000000
    27  C    1.422619   0.000000
    28  H    2.236841   1.080894   0.000000
    29  H    3.342227   2.235949   2.694372   0.000000
    30  H    3.347961   3.353430   4.363937   2.694224   0.000000
    31  H    2.240472   3.353374   4.363836   4.357388   2.693939
    32  H    1.081086   2.235864   2.694169   4.353521   4.357405
    33  C    4.019820   3.602530   3.954529   3.430745   3.979638
    34  C    4.009962   4.020861   4.663496   3.934696   3.449162
    35  C    3.578352   4.020825   4.663619   4.656710   3.966249
    36  H    3.434935   3.964997   4.205890   5.415804   5.433550
    37  H    4.650101   4.658716   5.400884   4.166471   3.220086
    38  H    3.926277   4.658773   5.401173   5.396312   4.199933
    39  H    4.671136   3.965683   4.205995   3.219510   4.219243
    40  H    5.647570   4.651107   4.263072   4.335483   6.248272
                   31         32         33         34         35
    31  H    0.000000
    32  H    2.694200   0.000000
    33  C    4.691605   4.663610   0.000000
    34  C    3.965630   4.655399   1.420194   0.000000
    35  C    3.447137   3.932949   2.299927   1.425029   0.000000
    36  H    4.215331   3.215219   3.343258   3.341832   2.226524
    37  H    4.199946   5.395483   2.232586   1.080912   2.240071
    38  H    3.217868   4.165316   3.344959   2.240156   1.080931
    39  H    5.433953   5.414524   1.080866   2.226469   3.341742
    40  H    7.122806   6.139736   3.015021   4.430883   5.082338
                   36         37         38         39         40
    36  H    0.000000
    37  H    4.352192   0.000000
    38  H    2.677344   2.701501   0.000000
    39  H    4.357985   2.677450   4.352188   0.000000
    40  H    5.029331   5.121792   6.162891   2.517936   0.000000
 Symmetry turned off by external request.
 Stoichiometry    C20H18CoFe(1+,3)
 Framework group  C1[X(C20H18CoFe)]
 Deg. of freedom   114
 Full point group                 C1      NOp   1
 Rotational constants (GHZ):           0.7241971           0.1428184           0.1336281
 Standard basis: 6-311+G(d) (5D, 7F)
   610 basis functions,   998 primitive gaussians,   644 cartesian basis functions
    96 alpha electrons       94 beta electrons
       nuclear repulsion energy      2674.4999571027 Hartrees.
 NAtoms=   40 NActive=   40 NUniq=   40 SFac= 1.00D+00 NAtFMM=   60 NAOKFM=F Big=F
 Integral buffers will be    131072 words long.
 Raffenetti 2 integral format.
 Two-electron integral symmetry is turned off.
 Force inversion solution in PCM.
 ------------------------------------------------------------------------------
 Polarizable Continuum Model (PCM)
 =================================
 Model                : PCM.
 Atomic radii         : UFF (Universal Force Field).
 Polarization charges : Total charges.
 Charge compensation  : None.
 Solution method      : Matrix inversion.
 Cavity type          : Scaled VdW (van der Waals Surface) (Alpha=1.100).
 Cavity algorithm     : GePol (No added spheres)
                        Default sphere list used, NSphG=   40.
                        Lebedev-Laikov grids with approx.  5.0 points / Ang**2.
                        Smoothing algorithm: York/Karplus (Gamma=1.0000).
                        Polarization charges: spherical gaussians, with
                                              point-specific exponents (IZeta= 3).
                        Self-potential: point-specific (ISelfS= 7).
                        Self-field    : sphere-specific E.n sum rule (ISelfD= 2).
 1st derivatives      : Analytical E(r).r(x)/FMM algorithm (CHGder, D1EAlg=3).
                        Cavity 1st derivative terms included.
 2nd derivatives      : Analytical E(r).r(xy)/FMM algorithm (CHGder, D2EAlg=3).
                        Cavity 2nd derivative terms included.
 Solvent              : Acetonitrile, Eps=  35.688000 Eps(inf)=   1.806874
 ------------------------------------------------------------------------------
 One-electron integrals computed using PRISM.
 NBasis=   610 RedAO= T EigKep=  1.61D-06  NBF=   610
 NBsUse=   608 1.00D-06 EigRej=  4.57D-07 NBFU=   608
 Initial guess from the checkpoint file:  "FeCp2CoCp2_C1_plus1_T1_B3PW91_6311plusGd_MeCN_freq.chk"
 B after Tr=     0.000000    0.000000    0.000000
         Rot=    1.000000    0.000000    0.000000    0.000000 Ang=   0.00 deg.
 Initial guess <Sx>= 0.0000 <Sy>= 0.0000 <Sz>= 1.0000 <S**2>= 2.1149 S= 1.0378
 Requested convergence on RMS density matrix=1.00D-08 within 128 cycles.
 Requested convergence on MAX density matrix=1.00D-06.
 Requested convergence on             energy=1.00D-06.
 No special actions if energy rises.
 Inv3:  Mode=1 IEnd=    26498352.
 Iteration    1 A*A^-1 deviation from unit magnitude is 5.44D-15 for   1522.
 Iteration    1 A*A^-1 deviation from orthogonality  is 2.52D-15 for   2351   1447.
 Iteration    1 A^-1*A deviation from unit magnitude is 4.66D-15 for   1522.
 Iteration    1 A^-1*A deviation from orthogonality  is 2.53D-15 for   2351   1447.
 Error on total polarization charges =  0.01420
 SCF Done:  E(UB3PW91) =  -3419.09192626     A.U. after    1 cycles
            NFock=  1  Conv=0.19D-08     -V/T= 2.0017
 <Sx>= 0.0000 <Sy>= 0.0000 <Sz>= 1.0000 <S**2>= 2.1149 S= 1.0378
 <L.S>= 0.000000000000E+00
 Annihilation of the first spin contaminant:
 S**2 before annihilation     2.1149,   after     2.0060
 DoSCS=F DFT=T ScalE2(SS,OS)=  1.000000  1.000000
 Range of M.O.s used for correlation:     1   608
 NBasis=   610 NAE=    96 NBE=    94 NFC=     0 NFV=     0
 NROrb=    608 NOA=    96 NOB=    94 NVA=   512 NVB=   514

 **** Warning!!: The largest alpha MO coefficient is  0.14780690D+03


 **** Warning!!: The smallest alpha delta epsilon is  0.67534276D-01


 **** Warning!!: The largest beta MO coefficient is  0.14324689D+03

 Symmetrizing basis deriv contribution to polar:
 IMax=3 JMax=2 DiffMx= 0.00D+00
 Calling FoFCou, ICntrl=  3107 FMM=F I1Cent=   0 AccDes= 0.00D+00.
 NEqPCM:  Using equilibrium solvation (IEInf=0, Eps=  35.6880, EpsInf=   1.8069)
 G2PCM: DoFxE=T DoFxN=T DoGrad=T DoDP/DQ/DG/TGxP=FFFF NFrqRd=   0 IEInf=0 SqF1=F DoCFld=F IF1Alg=4.
 End of G2Drv F.D. properties file   721 does not exist.
 End of G2Drv F.D. properties file   722 does not exist.
 End of G2Drv F.D. properties file   788 does not exist.
          IDoAtm=1111111111111111111111111111111111111111
 NEqPCM:  Using equilibrium solvation (IEInf=0, Eps=  35.6880, EpsInf=   1.8069)
          Differentiating once with respect to electric field.
                with respect to dipole field.
          Differentiating once with respect to nuclear coordinates.
 CalDSu exits because no D1Ps are significant.
          There are   123 degrees of freedom in the 1st order CPHF.  IDoFFX=6 NUNeed=     3.
    120 vectors produced by pass  0 Test12= 9.75D-14 1.00D-09 XBig12= 3.78D+03 5.50D+01.
    120 vectors produced by pass  1 Test12= 9.75D-14 1.00D-09 XBig12= 3.43D+03 1.49D+01.
    120 vectors produced by pass  2 Test12= 9.75D-14 1.00D-09 XBig12= 1.02D+02 1.55D+00.
    120 vectors produced by pass  3 Test12= 9.75D-14 1.00D-09 XBig12= 2.06D+00 2.93D-01.
    120 vectors produced by pass  4 Test12= 9.75D-14 1.00D-09 XBig12= 2.04D-02 1.79D-02.
    120 vectors produced by pass  5 Test12= 9.75D-14 1.00D-09 XBig12= 1.31D-04 1.22D-03.
    120 vectors produced by pass  6 Test12= 9.75D-14 1.00D-09 XBig12= 6.78D-07 5.31D-05.
     65 vectors produced by pass  7 Test12= 9.75D-14 1.00D-09 XBig12= 3.95D-09 4.68D-06.
      5 vectors produced by pass  8 Test12= 9.75D-14 1.00D-09 XBig12= 1.84D-11 3.70D-07.
      3 vectors produced by pass  9 Test12= 9.75D-14 1.00D-09 XBig12= 1.01D-13 2.51D-08.
      1 vectors produced by pass 10 Test12= 9.75D-14 1.00D-09 XBig12= 4.54D-16 1.69D-09.
 InvSVY:  IOpt=1 It=  1 EMax= 2.56D-13
 Solved reduced A of dimension   914 with   123 vectors.
 Isotropic polarizability for W=    0.000000      632.00 Bohr**3.
 End of Minotr F.D. properties file   721 does not exist.
 End of Minotr F.D. properties file   722 does not exist.
 End of Minotr F.D. properties file   788 does not exist.

 **********************************************************************

            Population analysis using the SCF Density.

 **********************************************************************

 Alpha  occ. eigenvalues -- -277.52058-256.02417 -32.85752 -30.00650 -28.52721
 Alpha  occ. eigenvalues --  -28.50826 -28.50604 -25.87851 -25.87373 -25.87242
 Alpha  occ. eigenvalues --  -10.22607 -10.21305 -10.21270 -10.21229 -10.21220
 Alpha  occ. eigenvalues --  -10.20934 -10.20931 -10.20804 -10.20757 -10.20634
 Alpha  occ. eigenvalues --  -10.20345 -10.19553 -10.19543 -10.19000 -10.18954
 Alpha  occ. eigenvalues --  -10.18603 -10.18585 -10.18137 -10.18088 -10.18085
 Alpha  occ. eigenvalues --   -3.76964  -3.48166  -2.48205  -2.43692  -2.43651
 Alpha  occ. eigenvalues --   -2.26903  -2.25572  -2.24674  -0.94768  -0.93088
 Alpha  occ. eigenvalues --   -0.91682  -0.90406  -0.79471  -0.76143  -0.75618
 Alpha  occ. eigenvalues --   -0.75392  -0.73763  -0.73342  -0.72724  -0.71937
 Alpha  occ. eigenvalues --   -0.61170  -0.59697  -0.58213  -0.57987  -0.57776
 Alpha  occ. eigenvalues --   -0.56456  -0.56203  -0.56152  -0.55867  -0.55778
 Alpha  occ. eigenvalues --   -0.54553  -0.50289  -0.46995  -0.44993  -0.44922
 Alpha  occ. eigenvalues --   -0.44161  -0.43875  -0.43587  -0.43521  -0.42550
 Alpha  occ. eigenvalues --   -0.42399  -0.41950  -0.41606  -0.41506  -0.41287
 Alpha  occ. eigenvalues --   -0.41158  -0.40830  -0.39558  -0.39548  -0.39415
 Alpha  occ. eigenvalues --   -0.38604  -0.34915  -0.33502  -0.33204  -0.31905
 Alpha  occ. eigenvalues --   -0.30846  -0.30741  -0.30228  -0.29681  -0.29296
 Alpha  occ. eigenvalues --   -0.29271  -0.27556  -0.27367  -0.26932  -0.26104
 Alpha  occ. eigenvalues --   -0.17472
 Alpha virt. eigenvalues --   -0.10718  -0.09149  -0.07679  -0.01804  -0.00646
 Alpha virt. eigenvalues --    0.00192   0.01136   0.01859   0.02027   0.02208
 Alpha virt. eigenvalues --    0.02392   0.02705   0.02867   0.03124   0.03294
 Alpha virt. eigenvalues --    0.03444   0.03535   0.03760   0.04145   0.04540
 Alpha virt. eigenvalues --    0.04839   0.04958   0.05567   0.05962   0.05980
 Alpha virt. eigenvalues --    0.06609   0.06912   0.07432   0.07599   0.07636
 Alpha virt. eigenvalues --    0.07867   0.07909   0.08947   0.08968   0.09769
 Alpha virt. eigenvalues --    0.09907   0.10172   0.10362   0.10761   0.11050
 Alpha virt. eigenvalues --    0.11422   0.11823   0.12587   0.12699   0.12811
 Alpha virt. eigenvalues --    0.13335   0.13521   0.14197   0.14388   0.14672
 Alpha virt. eigenvalues --    0.14897   0.15111   0.15693   0.15740   0.15982
 Alpha virt. eigenvalues --    0.16057   0.16242   0.16478   0.16612   0.16935
 Alpha virt. eigenvalues --    0.17177   0.17250   0.17509   0.17709   0.17942
 Alpha virt. eigenvalues --    0.18330   0.18424   0.18754   0.19062   0.19181
 Alpha virt. eigenvalues --    0.19590   0.19901   0.19931   0.20213   0.20563
 Alpha virt. eigenvalues --    0.20659   0.21006   0.21032   0.21406   0.21543
 Alpha virt. eigenvalues --    0.21995   0.22216   0.22352   0.22399   0.22581
 Alpha virt. eigenvalues --    0.22887   0.23072   0.23349   0.23396   0.23876
 Alpha virt. eigenvalues --    0.24022   0.24216   0.24289   0.24447   0.24584
 Alpha virt. eigenvalues --    0.24842   0.24904   0.25243   0.25400   0.25974
 Alpha virt. eigenvalues --    0.26094   0.26238   0.26706   0.27039   0.27268
 Alpha virt. eigenvalues --    0.27943   0.28063   0.28241   0.28649   0.28767
 Alpha virt. eigenvalues --    0.29286   0.29561   0.29719   0.30200   0.30226
 Alpha virt. eigenvalues --    0.31236   0.31405   0.31570   0.31897   0.32962
 Alpha virt. eigenvalues --    0.33647   0.34386   0.34829   0.35894   0.36119
 Alpha virt. eigenvalues --    0.36501   0.37014   0.37401   0.38338   0.38698
 Alpha virt. eigenvalues --    0.39035   0.39313   0.39626   0.40449   0.41159
 Alpha virt. eigenvalues --    0.41638   0.42180   0.42693   0.42712   0.43419
 Alpha virt. eigenvalues --    0.43724   0.44395   0.45332   0.46035   0.46743
 Alpha virt. eigenvalues --    0.46916   0.46960   0.47647   0.48590   0.50634
 Alpha virt. eigenvalues --    0.51044   0.51828   0.51909   0.52945   0.53700
 Alpha virt. eigenvalues --    0.54794   0.56483   0.56914   0.57774   0.58282
 Alpha virt. eigenvalues --    0.58684   0.59121   0.59551   0.61382   0.61707
 Alpha virt. eigenvalues --    0.62813   0.62844   0.63291   0.63539   0.63875
 Alpha virt. eigenvalues --    0.64340   0.64533   0.65074   0.65290   0.65477
 Alpha virt. eigenvalues --    0.66053   0.66624   0.66866   0.67197   0.67758
 Alpha virt. eigenvalues --    0.68120   0.68551   0.69199   0.69324   0.69979
 Alpha virt. eigenvalues --    0.70148   0.70197   0.70773   0.70793   0.71838
 Alpha virt. eigenvalues --    0.72135   0.72614   0.72656   0.73019   0.73445
 Alpha virt. eigenvalues --    0.73585   0.73782   0.73986   0.74761   0.74994
 Alpha virt. eigenvalues --    0.75403   0.75886   0.76222   0.76441   0.76491
 Alpha virt. eigenvalues --    0.76606   0.77291   0.77999   0.78861   0.79206
 Alpha virt. eigenvalues --    0.79626   0.80743   0.80967   0.81001   0.81432
 Alpha virt. eigenvalues --    0.82058   0.83188   0.83231   0.84247   0.84381
 Alpha virt. eigenvalues --    0.85504   0.85927   0.87344   0.87913   0.90387
 Alpha virt. eigenvalues --    0.90486   0.92369   0.92456   0.94914   0.94995
 Alpha virt. eigenvalues --    0.96805   0.96937   0.98031   0.98617   1.00174
 Alpha virt. eigenvalues --    1.02887   1.03111   1.03642   1.03994   1.06007
 Alpha virt. eigenvalues --    1.06545   1.07094   1.07573   1.07636   1.08106
 Alpha virt. eigenvalues --    1.08762   1.09007   1.09225   1.10636   1.10754
 Alpha virt. eigenvalues --    1.11612   1.12294   1.13321   1.14013   1.17599
 Alpha virt. eigenvalues --    1.18306   1.19553   1.22823   1.26018   1.26320
 Alpha virt. eigenvalues --    1.26833   1.28256   1.28449   1.31866   1.32439
 Alpha virt. eigenvalues --    1.32779   1.34349   1.35630   1.37357   1.38115
 Alpha virt. eigenvalues --    1.39107   1.42187   1.42702   1.43153   1.45413
 Alpha virt. eigenvalues --    1.48997   1.50053   1.51952   1.54813   1.55547
 Alpha virt. eigenvalues --    1.55580   1.56365   1.57915   1.60120   1.60611
 Alpha virt. eigenvalues --    1.61126   1.61992   1.62388   1.63129   1.64234
 Alpha virt. eigenvalues --    1.65383   1.68219   1.68344   1.69401   1.69430
 Alpha virt. eigenvalues --    1.69712   1.70324   1.71628   1.71727   1.72218
 Alpha virt. eigenvalues --    1.72308   1.73361   1.73866   1.74889   1.75463
 Alpha virt. eigenvalues --    1.75841   1.77071   1.78818   1.79833   1.80848
 Alpha virt. eigenvalues --    1.81642   1.82703   1.83955   1.84842   1.85867
 Alpha virt. eigenvalues --    1.88845   1.90208   1.90734   1.94042   1.95950
 Alpha virt. eigenvalues --    1.96041   1.97483   1.98506   1.98703   2.00103
 Alpha virt. eigenvalues --    2.00947   2.01717   2.03215   2.04309   2.04368
 Alpha virt. eigenvalues --    2.04817   2.05907   2.06071   2.07482   2.08516
 Alpha virt. eigenvalues --    2.09337   2.09498   2.10387   2.11040   2.12075
 Alpha virt. eigenvalues --    2.12177   2.13199   2.13616   2.14431   2.16037
 Alpha virt. eigenvalues --    2.16368   2.18693   2.18950   2.19919   2.20342
 Alpha virt. eigenvalues --    2.21509   2.22853   2.23037   2.24222   2.24645
 Alpha virt. eigenvalues --    2.25489   2.25968   2.28691   2.29095   2.30813
 Alpha virt. eigenvalues --    2.33556   2.34812   2.34931   2.36713   2.38238
 Alpha virt. eigenvalues --    2.40513   2.41051   2.46460   2.48370   2.51449
 Alpha virt. eigenvalues --    2.59005   2.59900   2.60428   2.60692   2.61484
 Alpha virt. eigenvalues --    2.62540   2.62949   2.63571   2.64539   2.74611
 Alpha virt. eigenvalues --    2.76140   2.77366   2.78655   2.79207   2.79684
 Alpha virt. eigenvalues --    2.83222   2.84259   2.84345   2.84980   2.86058
 Alpha virt. eigenvalues --    2.86612   2.87084   2.95350   2.99820   3.01165
 Alpha virt. eigenvalues --    3.01253   3.01824   3.05801   3.06939   3.07679
 Alpha virt. eigenvalues --    3.08631   3.08981   3.09054   3.10296   3.11337
 Alpha virt. eigenvalues --    3.12514   3.13160   3.13426   3.14349   3.15045
 Alpha virt. eigenvalues --    3.16115   3.16388   3.16975   3.17170   3.19393
 Alpha virt. eigenvalues --    3.21005   3.22369   3.23329   3.24473   3.24831
 Alpha virt. eigenvalues --    3.25167   3.25453   3.26255   3.27786   3.28460
 Alpha virt. eigenvalues --    3.28837   3.29356   3.31348   3.31544   3.32832
 Alpha virt. eigenvalues --    3.35937   3.39396   3.40405   3.42052   3.42939
 Alpha virt. eigenvalues --    3.45721   3.50160   3.53856   3.59718   3.61696
 Alpha virt. eigenvalues --    3.62893   3.66938   3.68624   3.74806   3.75864
 Alpha virt. eigenvalues --    3.78267   3.82271   3.84744   3.87219   3.88921
 Alpha virt. eigenvalues --    3.89935   3.92274   3.92286   3.92770   3.93310
 Alpha virt. eigenvalues --    3.94607   3.96014   4.03640   4.37163   4.49765
 Alpha virt. eigenvalues --    4.51519   4.53652   4.56557   4.61591   5.87581
 Alpha virt. eigenvalues --    5.92082   6.10160   6.17768   6.19790   6.40119
 Alpha virt. eigenvalues --    6.40544   6.58754   6.72330   6.72783   8.18379
 Alpha virt. eigenvalues --    8.21668   8.38172   8.42041   8.75006   8.96303
 Alpha virt. eigenvalues --   23.49523  23.54806  23.57341  23.73267  23.93980
 Alpha virt. eigenvalues --   23.94855  23.96968  23.97018  23.97721  23.98059
 Alpha virt. eigenvalues --   23.99469  24.00301  24.00819  24.01987  24.02355
 Alpha virt. eigenvalues --   24.03810  24.04037  24.06183  24.06502  24.08460
 Alpha virt. eigenvalues --   26.65144  28.40171  34.04885  34.06945  34.08050
 Alpha virt. eigenvalues --   34.09610  34.52162  34.57862 147.55076 153.99398
 Alpha virt. eigenvalues --  777.40805 804.75917
  Beta  occ. eigenvalues -- -277.52058-256.02432 -32.84999 -29.96787 -28.51954
  Beta  occ. eigenvalues --  -28.50522 -28.49845 -25.84849 -25.84606 -25.83594
  Beta  occ. eigenvalues --  -10.22628 -10.21346 -10.21305 -10.21227 -10.21225
  Beta  occ. eigenvalues --  -10.20958 -10.20955 -10.20789 -10.20743 -10.20587
  Beta  occ. eigenvalues --  -10.20159 -10.19659 -10.19649 -10.19042 -10.18997
  Beta  occ. eigenvalues --  -10.18687 -10.18667 -10.18128 -10.18075 -10.17936
  Beta  occ. eigenvalues --   -3.75323  -3.39052  -2.46020  -2.42835  -2.41511
  Beta  occ. eigenvalues --   -2.17566  -2.16830  -2.13729  -0.94797  -0.93081
  Beta  occ. eigenvalues --   -0.91732  -0.90405  -0.79351  -0.76175  -0.75513
  Beta  occ. eigenvalues --   -0.75428  -0.73943  -0.73090  -0.72865  -0.71943
  Beta  occ. eigenvalues --   -0.61058  -0.59750  -0.58201  -0.57980  -0.57750
  Beta  occ. eigenvalues --   -0.56448  -0.56258  -0.56132  -0.55853  -0.55793
  Beta  occ. eigenvalues --   -0.54520  -0.50150  -0.47017  -0.44893  -0.44597
  Beta  occ. eigenvalues --   -0.44039  -0.43863  -0.43588  -0.43304  -0.42240
  Beta  occ. eigenvalues --   -0.42113  -0.41855  -0.41582  -0.41473  -0.41276
  Beta  occ. eigenvalues --   -0.41154  -0.40702  -0.39645  -0.39506  -0.39366
  Beta  occ. eigenvalues --   -0.38594  -0.33211  -0.33063  -0.31340  -0.30808
  Beta  occ. eigenvalues --   -0.29814  -0.29125  -0.28584  -0.28536  -0.27423
  Beta  occ. eigenvalues --   -0.27407  -0.25290  -0.23742  -0.23111
  Beta virt. eigenvalues --   -0.09335  -0.08335  -0.07012  -0.02728  -0.02666
  Beta virt. eigenvalues --   -0.00636  -0.00060   0.00246   0.01120   0.01869
  Beta virt. eigenvalues --    0.02136   0.02202   0.02358   0.02735   0.02977
  Beta virt. eigenvalues --    0.03050   0.03352   0.03642   0.03784   0.04145
  Beta virt. eigenvalues --    0.04561   0.04698   0.04853   0.05169   0.05629
  Beta virt. eigenvalues --    0.05991   0.06099   0.06721   0.07156   0.07500
  Beta virt. eigenvalues --    0.07568   0.07592   0.07901   0.08001   0.08935
  Beta virt. eigenvalues --    0.09219   0.09981   0.10176   0.10223   0.10430
  Beta virt. eigenvalues --    0.10882   0.11052   0.11592   0.11822   0.12664
  Beta virt. eigenvalues --    0.12686   0.12875   0.13364   0.13533   0.14244
  Beta virt. eigenvalues --    0.14376   0.14834   0.15001   0.15109   0.15680
  Beta virt. eigenvalues --    0.15790   0.16105   0.16123   0.16364   0.16561
  Beta virt. eigenvalues --    0.16610   0.16920   0.17245   0.17254   0.17603
  Beta virt. eigenvalues --    0.17697   0.18005   0.18322   0.18441   0.18934
  Beta virt. eigenvalues --    0.19097   0.19163   0.19630   0.19889   0.19996
  Beta virt. eigenvalues --    0.20217   0.20573   0.20692   0.21023   0.21113
  Beta virt. eigenvalues --    0.21399   0.21644   0.22092   0.22189   0.22390
  Beta virt. eigenvalues --    0.22420   0.22615   0.23006   0.23067   0.23360
  Beta virt. eigenvalues --    0.23431   0.23893   0.24099   0.24228   0.24396
  Beta virt. eigenvalues --    0.24551   0.24641   0.24892   0.25000   0.25236
  Beta virt. eigenvalues --    0.25579   0.26049   0.26108   0.26221   0.26698
  Beta virt. eigenvalues --    0.27107   0.27262   0.28043   0.28088   0.28284
  Beta virt. eigenvalues --    0.28788   0.28834   0.29358   0.29572   0.29837
  Beta virt. eigenvalues --    0.30194   0.30403   0.31381   0.31390   0.31654
  Beta virt. eigenvalues --    0.32114   0.32942   0.33645   0.34371   0.34970
  Beta virt. eigenvalues --    0.36086   0.36109   0.36768   0.37070   0.37391
  Beta virt. eigenvalues --    0.38429   0.38689   0.39086   0.39362   0.39695
  Beta virt. eigenvalues --    0.40733   0.41348   0.41693   0.42564   0.42724
  Beta virt. eigenvalues --    0.42972   0.43458   0.43745   0.44391   0.45438
  Beta virt. eigenvalues --    0.46251   0.46910   0.46956   0.47065   0.48248
  Beta virt. eigenvalues --    0.48972   0.51009   0.51097   0.51802   0.52240
  Beta virt. eigenvalues --    0.53091   0.53680   0.54943   0.56568   0.56902
  Beta virt. eigenvalues --    0.57711   0.58366   0.58808   0.59381   0.59556
  Beta virt. eigenvalues --    0.61469   0.61672   0.62804   0.62946   0.63352
  Beta virt. eigenvalues --    0.63456   0.63976   0.64326   0.64528   0.65031
  Beta virt. eigenvalues --    0.65307   0.65463   0.66143   0.66695   0.66786
  Beta virt. eigenvalues --    0.67216   0.67653   0.68104   0.68508   0.69273
  Beta virt. eigenvalues --    0.69314   0.69996   0.70053   0.70217   0.70767
  Beta virt. eigenvalues --    0.70844   0.71954   0.72103   0.72628   0.72775
  Beta virt. eigenvalues --    0.73107   0.73358   0.73626   0.73764   0.73987
  Beta virt. eigenvalues --    0.74820   0.74967   0.75480   0.75864   0.76276
  Beta virt. eigenvalues --    0.76480   0.76567   0.76662   0.77364   0.77998
  Beta virt. eigenvalues --    0.78848   0.79316   0.79657   0.80737   0.81022
  Beta virt. eigenvalues --    0.81060   0.81592   0.82049   0.83227   0.83353
  Beta virt. eigenvalues --    0.84328   0.84387   0.85574   0.86059   0.87414
  Beta virt. eigenvalues --    0.87892   0.90425   0.90479   0.92413   0.92547
  Beta virt. eigenvalues --    0.94958   0.95119   0.96800   0.97108   0.98319
  Beta virt. eigenvalues --    0.98713   1.00250   1.03050   1.03117   1.03731
  Beta virt. eigenvalues --    1.03998   1.06157   1.06644   1.06948   1.07602
  Beta virt. eigenvalues --    1.07942   1.08123   1.08758   1.08949   1.09386
  Beta virt. eigenvalues --    1.10597   1.10841   1.11800   1.12464   1.13583
  Beta virt. eigenvalues --    1.14073   1.17679   1.18328   1.19797   1.23140
  Beta virt. eigenvalues --    1.26015   1.26340   1.27200   1.28368   1.28720
  Beta virt. eigenvalues --    1.31918   1.33195   1.33279   1.35405   1.35794
  Beta virt. eigenvalues --    1.38174   1.38406   1.39527   1.42425   1.43006
  Beta virt. eigenvalues --    1.43188   1.45520   1.49317   1.50174   1.53179
  Beta virt. eigenvalues --    1.55326   1.55637   1.56158   1.56710   1.60286
  Beta virt. eigenvalues --    1.60549   1.60685   1.61308   1.62089   1.62711
  Beta virt. eigenvalues --    1.63292   1.64438   1.65433   1.68305   1.68418
  Beta virt. eigenvalues --    1.69450   1.69558   1.69895   1.70360   1.71671
  Beta virt. eigenvalues --    1.72153   1.72304   1.72981   1.73657   1.73868
  Beta virt. eigenvalues --    1.75330   1.76067   1.76425   1.77090   1.78877
  Beta virt. eigenvalues --    1.79987   1.80794   1.81913   1.82801   1.84404
  Beta virt. eigenvalues --    1.85255   1.86119   1.88875   1.90211   1.91450
  Beta virt. eigenvalues --    1.94129   1.96072   1.96379   1.97968   1.98629
  Beta virt. eigenvalues --    1.98750   2.00200   2.01011   2.01814   2.03178
  Beta virt. eigenvalues --    2.04321   2.05166   2.05721   2.06027   2.07444
  Beta virt. eigenvalues --    2.07516   2.08609   2.09513   2.09610   2.10521
  Beta virt. eigenvalues --    2.11833   2.12094   2.12804   2.13479   2.14285
  Beta virt. eigenvalues --    2.14411   2.16057   2.16492   2.18977   2.19273
  Beta virt. eigenvalues --    2.20004   2.20373   2.21704   2.22867   2.23066
  Beta virt. eigenvalues --    2.24356   2.24661   2.25802   2.26074   2.28686
  Beta virt. eigenvalues --    2.29174   2.30790   2.33688   2.34822   2.35792
  Beta virt. eigenvalues --    2.36745   2.38229   2.40652   2.40979   2.46769
  Beta virt. eigenvalues --    2.48422   2.51731   2.59857   2.59906   2.60555
  Beta virt. eigenvalues --    2.60835   2.61761   2.62534   2.63176   2.63570
  Beta virt. eigenvalues --    2.64944   2.75457   2.76681   2.78885   2.79084
  Beta virt. eigenvalues --    2.79469   2.79738   2.83945   2.84650   2.85845
  Beta virt. eigenvalues --    2.87038   2.88008   2.91573   2.92551   2.95640
  Beta virt. eigenvalues --    3.00434   3.01242   3.01283   3.01804   3.06458
  Beta virt. eigenvalues --    3.06868   3.08144   3.09002   3.09076   3.10199
  Beta virt. eigenvalues --    3.10471   3.11318   3.12811   3.13412   3.13998
  Beta virt. eigenvalues --    3.14762   3.15190   3.16827   3.16971   3.17394
  Beta virt. eigenvalues --    3.18623   3.19538   3.21472   3.22928   3.23528
  Beta virt. eigenvalues --    3.24918   3.25221   3.25327   3.25644   3.26563
  Beta virt. eigenvalues --    3.27961   3.29047   3.29191   3.29607   3.31980
  Beta virt. eigenvalues --    3.32284   3.33095   3.36885   3.40526   3.41357
  Beta virt. eigenvalues --    3.42156   3.43389   3.46194   3.50832   3.54288
  Beta virt. eigenvalues --    3.60771   3.62647   3.63202   3.67268   3.68647
  Beta virt. eigenvalues --    3.75018   3.76263   3.78495   3.82487   3.84680
  Beta virt. eigenvalues --    3.87489   3.88927   3.90122   3.92295   3.92315
  Beta virt. eigenvalues --    3.92826   3.93329   3.94685   3.96003   4.07515
  Beta virt. eigenvalues --    4.37750   4.49655   4.51517   4.53613   4.56435
  Beta virt. eigenvalues --    4.61917   5.95394   5.97847   6.15055   6.22659
  Beta virt. eigenvalues --    6.26973   6.40845   6.41271   6.59294   6.73659
  Beta virt. eigenvalues --    6.74863   8.23395   8.29885   8.38738   8.43301
  Beta virt. eigenvalues --    8.79900   8.97749  23.49507  23.54813  23.57342
  Beta virt. eigenvalues --   23.73213  23.93956  23.94870  23.96952  23.96999
  Beta virt. eigenvalues --   23.97712  23.97969  23.99475  24.00309  24.00754
  Beta virt. eigenvalues --   24.01954  24.02341  24.03782  24.04030  24.06179
  Beta virt. eigenvalues --   24.06442  24.08621  26.70688  28.41211  34.06555
  Beta virt. eigenvalues --   34.09417  34.10608  34.14029  34.55056  34.59852
  Beta virt. eigenvalues --  147.57073 153.99799 777.41187 804.75997
          Condensed to atoms (all electrons):
               1          2          3          4          5          6
     1  Fe  32.367186  -0.719485  -0.063991  -0.724140  -0.296602  -0.298873
     2  C   -0.719485   8.429458   0.122009  -0.572095  -0.015612  -1.091757
     3  C   -0.063991   0.122009   7.461014   0.125520  -0.378438  -0.406253
     4  C   -0.724140  -0.572095   0.125520   8.446251  -1.138016   0.025296
     5  C   -0.296602  -0.015612  -0.378438  -1.138016   8.299296  -0.402551
     6  C   -0.298873  -1.091757  -0.406253   0.025296  -0.402551   8.276534
     7  H    0.012589  -0.001447  -0.006085   0.369628  -0.022837   0.016918
     8  H   -0.009524   0.003482   0.010842  -0.021978   0.425594  -0.042531
     9  H   -0.009100  -0.022702   0.011318   0.002399  -0.041459   0.424555
    10  H    0.012744   0.368179  -0.006264  -0.000647   0.016182  -0.021716
    11  H   -0.006535  -0.031577   0.408205  -0.031405   0.012059   0.011959
    12  C   -2.451602  -0.012365  -0.541063  -1.185605   0.741060   0.583213
    13  C   -0.044287   0.349080   0.203015   0.068712  -0.610606  -0.146674
    14  C   -0.050869   0.024355   0.232499   0.322328  -0.116875  -0.595972
    15  C   -2.419054  -1.150036  -0.557547   0.011098   0.560105   0.744191
    16  C   -0.558818   0.712353  -0.153741   0.719077  -0.613594  -0.660101
    17  C    0.045659   0.035315  -0.045011   0.023118   0.026892   0.015892
    18  C    0.061748  -0.070985   0.009623   0.072477  -0.055101   0.099685
    19  H    0.024028  -0.002209   0.000611  -0.000448  -0.003528   0.002305
    20  H    0.023832  -0.000638   0.000457  -0.002440   0.002501  -0.003304
    21  H    0.048325   0.006185   0.002123  -0.009887  -0.003825  -0.006576
    22  Co  -0.748935   0.014381  -0.023819   0.011507   0.000416   0.003077
    23  C    0.007267  -0.003533   0.000261  -0.001493   0.001444   0.003457
    24  C   -0.037592   0.000777  -0.000254  -0.000842   0.003245  -0.003710
    25  C   -0.035504  -0.000790  -0.000280   0.000796  -0.003839   0.003331
    26  C    0.007399  -0.001272   0.000177  -0.003270   0.003202   0.001236
    27  C   -0.024001   0.001390  -0.000471   0.001395   0.000004  -0.000541
    28  H    0.002906  -0.000003   0.000003  -0.000006   0.000003   0.000010
    29  H    0.001127  -0.000004   0.000004  -0.000002   0.000003   0.000009
    30  H    0.000035   0.000000   0.000000   0.000000   0.000001  -0.000000
    31  H    0.000035   0.000000   0.000000   0.000000  -0.000001   0.000001
    32  H    0.001155  -0.000002   0.000005  -0.000004   0.000007   0.000006
    33  C    0.055967   0.070536   0.015160  -0.080798   0.090297  -0.038723
    34  C   -0.097819  -0.013744   0.004891   0.037035  -0.104111   0.044412
    35  C   -0.109874   0.034667   0.003781  -0.016510   0.052462  -0.104267
    36  H    0.015127   0.000504   0.000435  -0.000908   0.001071  -0.002867
    37  H    0.000746  -0.000033  -0.000003  -0.000038   0.000097   0.000072
    38  H    0.000780  -0.000038  -0.000003  -0.000033   0.000054   0.000110
    39  H    0.015251  -0.000971   0.000420   0.000551  -0.002867   0.001154
    40  H    0.048990  -0.009706   0.002039   0.006502  -0.006657  -0.003569
               7          8          9         10         11         12
     1  Fe   0.012589  -0.009524  -0.009100   0.012744  -0.006535  -2.451602
     2  C   -0.001447   0.003482  -0.022702   0.368179  -0.031577  -0.012365
     3  C   -0.006085   0.010842   0.011318  -0.006264   0.408205  -0.541063
     4  C    0.369628  -0.021978   0.002399  -0.000647  -0.031405  -1.185605
     5  C   -0.022837   0.425594  -0.041459   0.016182   0.012059   0.741060
     6  C    0.016918  -0.042531   0.424555  -0.021716   0.011959   0.583213
     7  H    0.391928  -0.001297  -0.000030  -0.000044  -0.001797   0.005058
     8  H   -0.001297   0.387938  -0.000867  -0.000029  -0.000067  -0.001577
     9  H   -0.000030  -0.000867   0.388244  -0.001332  -0.000066   0.009887
    10  H   -0.000044  -0.000029  -0.001332   0.392060  -0.001811  -0.000377
    11  H   -0.001797  -0.000067  -0.000066  -0.001811   0.393324   0.001396
    12  C    0.005058  -0.001577   0.009887  -0.000377   0.001396  16.299327
    13  C   -0.000826   0.000312  -0.004391  -0.004857  -0.003158  -2.731799
    14  C   -0.005361  -0.004400   0.000572  -0.001229  -0.001711   0.017002
    15  C    0.000232   0.009154  -0.001787   0.005521   0.000705   0.332650
    16  C   -0.017494  -0.010653  -0.010319  -0.017407  -0.006413  -3.992221
    17  C    0.000358   0.000413  -0.000184   0.000593   0.000402  -1.075800
    18  C   -0.000783   0.004598  -0.003631   0.000013  -0.000134  -2.236951
    19  H    0.000149   0.000017   0.000004   0.000006   0.000006  -0.054686
    20  H    0.000005   0.000004   0.000016   0.000135   0.000020  -0.035337
    21  H    0.000149   0.000089   0.000004   0.000001  -0.000001   0.010316
    22  Co   0.000019   0.001984   0.001956   0.000024   0.000011   0.520237
    23  C    0.000001   0.000012  -0.000063   0.000004   0.000001  -0.067644
    24  C    0.000000   0.000020  -0.000014  -0.000001  -0.000000   0.135104
    25  C   -0.000000  -0.000011   0.000023   0.000000  -0.000000  -0.081978
    26  C    0.000003  -0.000062   0.000015   0.000001   0.000001   0.146302
    27  C   -0.000006   0.000018   0.000024  -0.000006  -0.000002  -0.011990
    28  H    0.000000   0.000000   0.000000   0.000000   0.000000   0.000419
    29  H    0.000000   0.000000  -0.000000   0.000000   0.000000  -0.004393
    30  H   -0.000000  -0.000000   0.000000  -0.000000   0.000000   0.001083
    31  H   -0.000000   0.000000  -0.000000  -0.000000   0.000000  -0.000403
    32  H    0.000000   0.000000   0.000000   0.000000   0.000000   0.002883
    33  C   -0.000043  -0.003445   0.005203  -0.000952  -0.000100   2.310971
    34  C   -0.000039   0.000843  -0.000386  -0.000077  -0.000010  -0.869941
    35  C   -0.000087  -0.000158   0.000885  -0.000044  -0.000009   0.593469
    36  H    0.000005   0.000024   0.000006   0.000000   0.000000   0.023584
    37  H    0.000000  -0.000001  -0.000000   0.000000   0.000000   0.007793
    38  H    0.000000   0.000000  -0.000001   0.000000   0.000000  -0.003516
    39  H    0.000000   0.000006   0.000021   0.000006   0.000000  -0.052154
    40  H    0.000001   0.000005   0.000062   0.000160  -0.000001   0.291848
              13         14         15         16         17         18
     1  Fe  -0.044287  -0.050869  -2.419054  -0.558818   0.045659   0.061748
     2  C    0.349080   0.024355  -1.150036   0.712353   0.035315  -0.070985
     3  C    0.203015   0.232499  -0.557547  -0.153741  -0.045011   0.009623
     4  C    0.068712   0.322328   0.011098   0.719077   0.023118   0.072477
     5  C   -0.610606  -0.116875   0.560105  -0.613594   0.026892  -0.055101
     6  C   -0.146674  -0.595972   0.744191  -0.660101   0.015892   0.099685
     7  H   -0.000826  -0.005361   0.000232  -0.017494   0.000358  -0.000783
     8  H    0.000312  -0.004400   0.009154  -0.010653   0.000413   0.004598
     9  H   -0.004391   0.000572  -0.001787  -0.010319  -0.000184  -0.003631
    10  H   -0.004857  -0.001229   0.005521  -0.017407   0.000593   0.000013
    11  H   -0.003158  -0.001711   0.000705  -0.006413   0.000402  -0.000134
    12  C   -2.731799   0.017002   0.332650  -3.992221  -1.075800  -2.236951
    13  C    9.009492   0.336465  -0.004317  -0.058044   0.081290   0.691496
    14  C    0.336465   8.984557  -2.702086  -0.070510   0.073414  -0.711996
    15  C   -0.004317  -2.702086  16.140820  -3.916103  -1.078849   2.300407
    16  C   -0.058044  -0.070510  -3.916103  14.953866   0.934876  -0.536316
    17  C    0.081290   0.073414  -1.078849   0.934876  14.129405  -2.770416
    18  C    0.691496  -0.711996   2.300407  -0.536316  -2.770416  15.348330
    19  H    0.002632   0.365405  -0.038332   0.049942   0.001702   0.005946
    20  H    0.361881   0.003455  -0.054149   0.049174   0.001699  -0.002861
    21  H   -0.021007   0.031713   0.299217  -0.040478   0.027459  -0.028750
    22  Co  -0.097630  -0.098512   0.528356  -0.781944  -1.386472  -2.508420
    23  C    0.001887   0.000701   0.149051   0.408903   0.140277  -0.069885
    24  C   -0.038463   0.035359  -0.082300  -0.275313  -0.364372  -1.274576
    25  C    0.034595  -0.039643   0.135465  -0.272418  -0.366840   0.195044
    26  C    0.000090   0.002749  -0.072726   0.402305   0.146217   0.315555
    27  C   -0.041272  -0.040846  -0.018035  -0.210159  -0.167711   0.494826
    28  H   -0.002147  -0.002311   0.000637  -0.004663  -0.020812   0.007226
    29  H    0.000351   0.000338   0.002907   0.014644  -0.021727   0.007926
    30  H   -0.000031   0.000014  -0.000406   0.001008  -0.015077  -0.004785
    31  H    0.000014  -0.000030   0.001088   0.000977  -0.015054   0.011733
    32  H    0.000339   0.000337  -0.004362   0.014744  -0.021687   0.000319
    33  C   -0.712162   0.686731  -2.241947  -0.519555  -2.758487   0.021244
    34  C   -0.051934  -0.056598   0.596311  -0.159405  -0.217857  -0.555646
    35  C   -0.057795  -0.052379  -0.855041  -0.163249  -0.214992  -2.387840
    36  H    0.002516   0.005414  -0.051516   0.052026  -0.080638   0.348615
    37  H   -0.000171   0.000166  -0.003566   0.003670   0.043571  -0.049403
    38  H    0.000171  -0.000177   0.007715   0.003817   0.043727  -0.006258
    39  H    0.005285   0.002380   0.024224   0.052507  -0.082705   0.033984
    40  H    0.036556  -0.023212   0.011779  -0.039388   0.029158   0.018034
              19         20         21         22         23         24
     1  Fe   0.024028   0.023832   0.048325  -0.748935   0.007267  -0.037592
     2  C   -0.002209  -0.000638   0.006185   0.014381  -0.003533   0.000777
     3  C    0.000611   0.000457   0.002123  -0.023819   0.000261  -0.000254
     4  C   -0.000448  -0.002440  -0.009887   0.011507  -0.001493  -0.000842
     5  C   -0.003528   0.002501  -0.003825   0.000416   0.001444   0.003245
     6  C    0.002305  -0.003304  -0.006576   0.003077   0.003457  -0.003710
     7  H    0.000149   0.000005   0.000149   0.000019   0.000001   0.000000
     8  H    0.000017   0.000004   0.000089   0.001984   0.000012   0.000020
     9  H    0.000004   0.000016   0.000004   0.001956  -0.000063  -0.000014
    10  H    0.000006   0.000135   0.000001   0.000024   0.000004  -0.000001
    11  H    0.000006   0.000020  -0.000001   0.000011   0.000001  -0.000000
    12  C   -0.054686  -0.035337   0.010316   0.520237  -0.067644   0.135104
    13  C    0.002632   0.361881  -0.021007  -0.097630   0.001887  -0.038463
    14  C    0.365405   0.003455   0.031713  -0.098512   0.000701   0.035359
    15  C   -0.038332  -0.054149   0.299217   0.528356   0.149051  -0.082300
    16  C    0.049942   0.049174  -0.040478  -0.781944   0.408903  -0.275313
    17  C    0.001702   0.001699   0.027459  -1.386472   0.140277  -0.364372
    18  C    0.005946  -0.002861  -0.028750  -2.508420  -0.069885  -1.274576
    19  H    0.389592  -0.001491  -0.001782  -0.000089  -0.000062  -0.000035
    20  H   -0.001491   0.389930   0.000023  -0.000062  -0.000034   0.000002
    21  H   -0.001782   0.000023   0.395786   0.003397  -0.000989   0.001110
    22  Co  -0.000089  -0.000062   0.003397  34.818414  -0.883424  -0.438298
    23  C   -0.000062  -0.000034  -0.000989  -0.883424   9.139286  -1.599969
    24  C   -0.000035   0.000002   0.001110  -0.438298  -1.599969   9.961473
    25  C    0.000002  -0.000035  -0.001448  -0.439175  -0.363666  -0.998153
    26  C   -0.000036  -0.000060  -0.002562  -0.874764   0.614204  -0.356687
    27  C    0.000307   0.000313  -0.000011  -0.144136  -1.415397   0.364215
    28  H   -0.000006  -0.000007   0.000053  -0.030390  -0.020040   0.006697
    29  H   -0.000000  -0.000001  -0.000000  -0.026482   0.451106  -0.029149
    30  H   -0.000000   0.000000  -0.000000  -0.016401  -0.029762   0.420211
    31  H    0.000000  -0.000000  -0.000000  -0.016330   0.008479  -0.021533
    32  H   -0.000001  -0.000000   0.000003  -0.026696   0.020487  -0.000911
    33  C   -0.002769   0.006093   0.016956  -2.532674   0.323430   0.183351
    34  C    0.000121  -0.000216   0.002213  -0.083506   0.681292   0.057990
    35  C   -0.000211   0.000127   0.010489  -0.110956  -0.941746   0.779804
    36  H   -0.000001   0.000000   0.002697   0.001958  -0.000052   0.006370
    37  H    0.000000   0.000000   0.000000  -0.006310  -0.005416  -0.007978
    38  H    0.000000   0.000000   0.000002  -0.005979   0.002431  -0.003403
    39  H    0.000000  -0.000001  -0.000007   0.002773  -0.001493  -0.012007
    40  H    0.000024  -0.001856   0.000003   0.003394  -0.002620  -0.001443
              25         26         27         28         29         30
     1  Fe  -0.035504   0.007399  -0.024001   0.002906   0.001127   0.000035
     2  C   -0.000790  -0.001272   0.001390  -0.000003  -0.000004   0.000000
     3  C   -0.000280   0.000177  -0.000471   0.000003   0.000004   0.000000
     4  C    0.000796  -0.003270   0.001395  -0.000006  -0.000002   0.000000
     5  C   -0.003839   0.003202   0.000004   0.000003   0.000003   0.000001
     6  C    0.003331   0.001236  -0.000541   0.000010   0.000009  -0.000000
     7  H   -0.000000   0.000003  -0.000006   0.000000   0.000000  -0.000000
     8  H   -0.000011  -0.000062   0.000018   0.000000   0.000000  -0.000000
     9  H    0.000023   0.000015   0.000024   0.000000  -0.000000   0.000000
    10  H    0.000000   0.000001  -0.000006   0.000000   0.000000  -0.000000
    11  H   -0.000000   0.000001  -0.000002   0.000000   0.000000   0.000000
    12  C   -0.081978   0.146302  -0.011990   0.000419  -0.004393   0.001083
    13  C    0.034595   0.000090  -0.041272  -0.002147   0.000351  -0.000031
    14  C   -0.039643   0.002749  -0.040846  -0.002311   0.000338   0.000014
    15  C    0.135465  -0.072726  -0.018035   0.000637   0.002907  -0.000406
    16  C   -0.272418   0.402305  -0.210159  -0.004663   0.014644   0.001008
    17  C   -0.366840   0.146217  -0.167711  -0.020812  -0.021727  -0.015077
    18  C    0.195044   0.315555   0.494826   0.007226   0.007926  -0.004785
    19  H    0.000002  -0.000036   0.000307  -0.000006  -0.000000  -0.000000
    20  H   -0.000035  -0.000060   0.000313  -0.000007  -0.000001   0.000000
    21  H   -0.001448  -0.002562  -0.000011   0.000053  -0.000000  -0.000000
    22  Co  -0.439175  -0.874764  -0.144136  -0.030390  -0.026482  -0.016401
    23  C   -0.363666   0.614204  -1.415397  -0.020040   0.451106  -0.029762
    24  C   -0.998153  -0.356687   0.364215   0.006697  -0.029149   0.420211
    25  C    9.955738  -1.606842   0.377516   0.006942  -0.000655  -0.021372
    26  C   -1.606842   9.119799  -1.408104  -0.020112   0.020319   0.008498
    27  C    0.377516  -1.408104   8.434889   0.427421  -0.051907   0.012319
    28  H    0.006942  -0.020112   0.427421   0.360305  -0.000495  -0.000008
    29  H   -0.000655   0.020319  -0.051907  -0.000495   0.365871  -0.000763
    30  H   -0.021372   0.008498   0.012319  -0.000008  -0.000763   0.366862
    31  H    0.420531  -0.030046   0.012312  -0.000008  -0.000002  -0.001020
    32  H   -0.029076   0.451124  -0.051820  -0.000497   0.000009  -0.000002
    33  C   -1.271324  -0.061259   0.493877   0.006890   0.000010   0.011797
    34  C    0.770169  -0.935657  -0.351969   0.001962   0.002484  -0.023960
    35  C    0.056669   0.683370  -0.341737   0.001838  -0.008773   0.011285
    36  H   -0.012044  -0.001562  -0.010128  -0.000001   0.000008   0.000002
    37  H   -0.003411   0.002430  -0.000438  -0.000001  -0.000000   0.000540
    38  H   -0.008012  -0.005449  -0.000461  -0.000000   0.000006  -0.000091
    39  H    0.006438  -0.000172  -0.009972   0.000000   0.000583   0.000006
    40  H    0.001115  -0.000991   0.000012   0.000051   0.000004  -0.000000
              31         32         33         34         35         36
     1  Fe   0.000035   0.001155   0.055967  -0.097819  -0.109874   0.015127
     2  C    0.000000  -0.000002   0.070536  -0.013744   0.034667   0.000504
     3  C    0.000000   0.000005   0.015160   0.004891   0.003781   0.000435
     4  C    0.000000  -0.000004  -0.080798   0.037035  -0.016510  -0.000908
     5  C   -0.000001   0.000007   0.090297  -0.104111   0.052462   0.001071
     6  C    0.000001   0.000006  -0.038723   0.044412  -0.104267  -0.002867
     7  H   -0.000000   0.000000  -0.000043  -0.000039  -0.000087   0.000005
     8  H    0.000000   0.000000  -0.003445   0.000843  -0.000158   0.000024
     9  H   -0.000000   0.000000   0.005203  -0.000386   0.000885   0.000006
    10  H   -0.000000   0.000000  -0.000952  -0.000077  -0.000044   0.000000
    11  H    0.000000   0.000000  -0.000100  -0.000010  -0.000009   0.000000
    12  C   -0.000403   0.002883   2.310971  -0.869941   0.593469   0.023584
    13  C    0.000014   0.000339  -0.712162  -0.051934  -0.057795   0.002516
    14  C   -0.000030   0.000337   0.686731  -0.056598  -0.052379   0.005414
    15  C    0.001088  -0.004362  -2.241947   0.596311  -0.855041  -0.051516
    16  C    0.000977   0.014744  -0.519555  -0.159405  -0.163249   0.052026
    17  C   -0.015054  -0.021687  -2.758487  -0.217857  -0.214992  -0.080638
    18  C    0.011733   0.000319   0.021244  -0.555646  -2.387840   0.348615
    19  H    0.000000  -0.000001  -0.002769   0.000121  -0.000211  -0.000001
    20  H   -0.000000  -0.000000   0.006093  -0.000216   0.000127   0.000000
    21  H   -0.000000   0.000003   0.016956   0.002213   0.010489   0.002697
    22  Co  -0.016330  -0.026696  -2.532674  -0.083506  -0.110956   0.001958
    23  C    0.008479   0.020487   0.323430   0.681292  -0.941746  -0.000052
    24  C   -0.021533  -0.000911   0.183351   0.057990   0.779804   0.006370
    25  C    0.420531  -0.029076  -1.271324   0.770169   0.056669  -0.012044
    26  C   -0.030046   0.451124  -0.061259  -0.935657   0.683370  -0.001562
    27  C    0.012312  -0.051820   0.493877  -0.351969  -0.341737  -0.010128
    28  H   -0.000008  -0.000497   0.006890   0.001962   0.001838  -0.000001
    29  H   -0.000002   0.000009   0.000010   0.002484  -0.008773   0.000008
    30  H   -0.001020  -0.000002   0.011797  -0.023960   0.011285   0.000002
    31  H    0.366786  -0.000760  -0.004884   0.011440  -0.023880   0.000005
    32  H   -0.000760   0.365814   0.007869  -0.008713   0.002232   0.000588
    33  C   -0.004884   0.007869  15.382324  -2.419171  -0.554273   0.032973
    34  C    0.011440  -0.008713  -2.419171  10.433107  -0.363754  -0.045317
    35  C   -0.023880   0.002232  -0.554273  -0.363754  10.425319   0.062953
    36  H    0.000005   0.000588   0.032973  -0.045317   0.062953   0.375182
    37  H   -0.000092   0.000006  -0.004716   0.332807   0.038163   0.000075
    38  H    0.000542   0.000001  -0.049360   0.037850   0.333983  -0.001646
    39  H    0.000002   0.000008   0.347359   0.064696  -0.046328   0.000015
    40  H   -0.000000  -0.000000  -0.031048   0.010760   0.002031  -0.000006
              37         38         39         40
     1  Fe   0.000746   0.000780   0.015251   0.048990
     2  C   -0.000033  -0.000038  -0.000971  -0.009706
     3  C   -0.000003  -0.000003   0.000420   0.002039
     4  C   -0.000038  -0.000033   0.000551   0.006502
     5  C    0.000097   0.000054  -0.002867  -0.006657
     6  C    0.000072   0.000110   0.001154  -0.003569
     7  H    0.000000   0.000000   0.000000   0.000001
     8  H   -0.000001   0.000000   0.000006   0.000005
     9  H   -0.000000  -0.000001   0.000021   0.000062
    10  H    0.000000   0.000000   0.000006   0.000160
    11  H    0.000000   0.000000   0.000000  -0.000001
    12  C    0.007793  -0.003516  -0.052154   0.291848
    13  C   -0.000171   0.000171   0.005285   0.036556
    14  C    0.000166  -0.000177   0.002380  -0.023212
    15  C   -0.003566   0.007715   0.024224   0.011779
    16  C    0.003670   0.003817   0.052507  -0.039388
    17  C    0.043571   0.043727  -0.082705   0.029158
    18  C   -0.049403  -0.006258   0.033984   0.018034
    19  H    0.000000   0.000000   0.000000   0.000024
    20  H    0.000000   0.000000  -0.000001  -0.001856
    21  H    0.000000   0.000002  -0.000007   0.000003
    22  Co  -0.006310  -0.005979   0.002773   0.003394
    23  C   -0.005416   0.002431  -0.001493  -0.002620
    24  C   -0.007978  -0.003403  -0.012007  -0.001443
    25  C   -0.003411  -0.008012   0.006438   0.001115
    26  C    0.002430  -0.005449  -0.000172  -0.000991
    27  C   -0.000438  -0.000461  -0.009972   0.000012
    28  H   -0.000001  -0.000000   0.000000   0.000051
    29  H   -0.000000   0.000006   0.000583   0.000004
    30  H    0.000540  -0.000091   0.000006  -0.000000
    31  H   -0.000092   0.000542   0.000002  -0.000000
    32  H    0.000006   0.000001   0.000008  -0.000000
    33  C   -0.004716  -0.049360   0.347359  -0.031048
    34  C    0.332807   0.037850   0.064696   0.010760
    35  C    0.038163   0.333983  -0.046328   0.002031
    36  H    0.000075  -0.001646   0.000015  -0.000006
    37  H    0.372221  -0.001805  -0.001667   0.000001
    38  H   -0.001805   0.372170   0.000076   0.000000
    39  H   -0.001667   0.000076   0.375133   0.002745
    40  H    0.000001   0.000000   0.002745   0.396035
          Atomic-Atomic Spin Densities.
               1          2          3          4          5          6
     1  Fe   1.316718  -0.005644  -0.101006  -0.007990   0.108412   0.113280
     2  C   -0.005644  -0.085713  -0.052439   0.014636   0.047218  -0.030953
     3  C   -0.101006  -0.052439   0.233403  -0.053512  -0.021662  -0.025631
     4  C   -0.007990   0.014636  -0.053512  -0.089197  -0.017923   0.038133
     5  C    0.108412   0.047218  -0.021662  -0.017923  -0.023723   0.072272
     6  C    0.113280  -0.030953  -0.025631   0.038133   0.072272   0.004433
     7  H   -0.001754  -0.001069  -0.000587  -0.001598   0.002263   0.001069
     8  H   -0.007051   0.000038   0.000764   0.003554  -0.002237  -0.003419
     9  H   -0.007053   0.003818   0.000734   0.000204  -0.003194  -0.002852
    10  H   -0.001767  -0.001597  -0.000490  -0.001013   0.000789   0.002381
    11  H   -0.001652  -0.000838  -0.002120  -0.000848   0.001688   0.001794
    12  C    0.321376   0.103540   0.046479   0.051981  -0.092376  -0.085465
    13  C    0.162583  -0.118624  -0.031667  -0.052537   0.087786   0.088019
    14  C    0.163827  -0.045704  -0.033950  -0.115474   0.083167   0.088956
    15  C    0.313128   0.047197   0.048137   0.100571  -0.087156  -0.091471
    16  C   -0.278906   0.038556   0.068256   0.041766  -0.079486  -0.085772
    17  C   -0.077949   0.007345   0.026708   0.009328  -0.040473  -0.041815
    18  C   -0.028244  -0.000550   0.003862   0.010195  -0.012989  -0.018747
    19  H   -0.010462   0.000292   0.001194   0.001640  -0.001282  -0.000794
    20  H   -0.010314   0.001597   0.001201   0.000353  -0.000777  -0.001305
    21  H   -0.009270  -0.000888  -0.000649  -0.002422   0.002629   0.001790
    22  Co   0.079538   0.001833   0.004814   0.002213  -0.007784  -0.008413
    23  C   -0.000763   0.000044   0.000002   0.000046  -0.000025  -0.000190
    24  C    0.008969  -0.000225   0.000010  -0.000152   0.000170   0.000534
    25  C    0.008681  -0.000167   0.000014  -0.000228   0.000511   0.000196
    26  C   -0.000759   0.000047  -0.000008   0.000049  -0.000208   0.000016
    27  C   -0.006774   0.000672   0.000293   0.000686  -0.001346  -0.001472
    28  H   -0.000154  -0.000004  -0.000003  -0.000005   0.000013   0.000014
    29  H    0.000062  -0.000003  -0.000001  -0.000001   0.000002   0.000007
    30  H   -0.000010   0.000000   0.000000   0.000000  -0.000000  -0.000001
    31  H   -0.000010   0.000000   0.000000   0.000000  -0.000001  -0.000000
    32  H    0.000060  -0.000001  -0.000001  -0.000003   0.000007   0.000002
    33  C   -0.027544   0.011658   0.003425   0.000871  -0.018124  -0.014543
    34  C   -0.012464  -0.000575   0.000781  -0.000930   0.001620  -0.001520
    35  C   -0.009488  -0.000720   0.000639  -0.000182  -0.001552   0.001591
    36  H   -0.001163   0.000020   0.000008  -0.000011  -0.000069   0.000040
    37  H    0.000172  -0.000009  -0.000002  -0.000006   0.000010   0.000032
    38  H    0.000170  -0.000007  -0.000002  -0.000009   0.000028   0.000014
    39  H   -0.001176  -0.000015   0.000012   0.000016   0.000040  -0.000072
    40  H   -0.009244  -0.002409  -0.000641  -0.000905   0.001651   0.002675
               7          8          9         10         11         12
     1  Fe  -0.001754  -0.007051  -0.007053  -0.001767  -0.001652   0.321376
     2  C   -0.001069   0.000038   0.003818  -0.001597  -0.000838   0.103540
     3  C   -0.000587   0.000764   0.000734  -0.000490  -0.002120   0.046479
     4  C   -0.001598   0.003554   0.000204  -0.001013  -0.000848   0.051981
     5  C    0.002263  -0.002237  -0.003194   0.000789   0.001688  -0.092376
     6  C    0.001069  -0.003419  -0.002852   0.002381   0.001794  -0.085465
     7  H    0.002366  -0.000160  -0.000012   0.000000  -0.000018   0.000483
     8  H   -0.000160   0.000294   0.000132  -0.000011  -0.000012   0.001366
     9  H   -0.000012   0.000132   0.000141  -0.000157  -0.000011   0.002839
    10  H    0.000000  -0.000011  -0.000157   0.002434  -0.000022   0.000664
    11  H   -0.000018  -0.000012  -0.000011  -0.000022  -0.005352  -0.000146
    12  C    0.000483   0.001366   0.002839   0.000664  -0.000146  -0.615152
    13  C    0.000696  -0.000846  -0.001141   0.001452   0.001261   0.141359
    14  C    0.001388  -0.001106  -0.000849   0.000549   0.001299   0.148278
    15  C    0.000725   0.002993   0.001434   0.000551  -0.000188  -0.317203
    16  C   -0.001095   0.001284   0.001268  -0.001057  -0.001245   0.224740
    17  C    0.000377   0.002334   0.002337   0.000439  -0.000263   0.035405
    18  C   -0.000013   0.000977   0.000685   0.000020  -0.000016  -0.013090
    19  H   -0.000036   0.000005   0.000001  -0.000003  -0.000045   0.000771
    20  H   -0.000003   0.000001   0.000005  -0.000033  -0.000047   0.004343
    21  H    0.000002  -0.000078  -0.000008   0.000000  -0.000000   0.006044
    22  Co   0.000040   0.000463   0.000478   0.000043  -0.000002  -0.043582
    23  C    0.000000  -0.000000  -0.000002   0.000000  -0.000000  -0.006077
    24  C    0.000000  -0.000002  -0.000004   0.000000   0.000000  -0.001871
    25  C    0.000000  -0.000004  -0.000003   0.000000   0.000000  -0.001232
    26  C    0.000000  -0.000001  -0.000000   0.000000  -0.000000  -0.005731
    27  C   -0.000000   0.000022   0.000022  -0.000000  -0.000000   0.005376
    28  H   -0.000000  -0.000000  -0.000000  -0.000000   0.000000   0.000365
    29  H    0.000000  -0.000000  -0.000000   0.000000   0.000000   0.000020
    30  H   -0.000000   0.000000   0.000000  -0.000000  -0.000000  -0.000020
    31  H   -0.000000   0.000000   0.000000  -0.000000  -0.000000  -0.000008
    32  H    0.000000  -0.000000  -0.000000   0.000000   0.000000   0.000050
    33  C    0.000007   0.000640   0.000985  -0.000035  -0.000015  -0.041090
    34  C   -0.000001  -0.000008   0.000031  -0.000004  -0.000001   0.019431
    35  C   -0.000004   0.000013  -0.000029  -0.000001  -0.000001   0.002238
    36  H   -0.000000   0.000002   0.000000  -0.000000  -0.000000   0.000305
    37  H    0.000000  -0.000000  -0.000001   0.000000   0.000000   0.000109
    38  H    0.000000  -0.000001  -0.000000   0.000000   0.000000  -0.000009
    39  H   -0.000000   0.000000   0.000002  -0.000000  -0.000000   0.001039
    40  H    0.000000  -0.000007  -0.000074   0.000002  -0.000001   0.014335
              13         14         15         16         17         18
     1  Fe   0.162583   0.163827   0.313128  -0.278906  -0.077949  -0.028244
     2  C   -0.118624  -0.045704   0.047197   0.038556   0.007345  -0.000550
     3  C   -0.031667  -0.033950   0.048137   0.068256   0.026708   0.003862
     4  C   -0.052537  -0.115474   0.100571   0.041766   0.009328   0.010195
     5  C    0.087786   0.083167  -0.087156  -0.079486  -0.040473  -0.012989
     6  C    0.088019   0.088956  -0.091471  -0.085772  -0.041815  -0.018747
     7  H    0.000696   0.001388   0.000725  -0.001095   0.000377  -0.000013
     8  H   -0.000846  -0.001106   0.002993   0.001284   0.002334   0.000977
     9  H   -0.001141  -0.000849   0.001434   0.001268   0.002337   0.000685
    10  H    0.001452   0.000549   0.000551  -0.001057   0.000439   0.000020
    11  H    0.001261   0.001299  -0.000188  -0.001245  -0.000263  -0.000016
    12  C    0.141359   0.148278  -0.317203   0.224740   0.035405  -0.013090
    13  C   -0.154982   0.027668   0.147600  -0.211957  -0.045873  -0.022269
    14  C    0.027668  -0.176410   0.143188  -0.200307  -0.044027  -0.016430
    15  C    0.147600   0.143188  -0.609855   0.222637   0.038587  -0.038463
    16  C   -0.211957  -0.200307   0.222637   0.269006   0.147049  -0.042096
    17  C   -0.045873  -0.044027   0.038587   0.147049   0.083369  -0.110432
    18  C   -0.022269  -0.016430  -0.038463  -0.042096  -0.110432   0.036542
    19  H   -0.001572  -0.000878   0.004542   0.003818   0.002360   0.000486
    20  H   -0.001000  -0.001613   0.000822   0.003961   0.002359   0.000173
    21  H    0.000801   0.000759   0.014485  -0.009895  -0.001689  -0.000153
    22  Co  -0.029287  -0.028265  -0.044687   0.014813   0.003185   0.068340
    23  C    0.004601   0.002454  -0.005459  -0.014965  -0.017793  -0.008103
    24  C    0.000888   0.001788  -0.001482   0.036222   0.085971  -0.025894
    25  C    0.001995   0.000890  -0.002434   0.036016   0.083228  -0.033126
    26  C    0.002373   0.004385  -0.004708  -0.015075  -0.017278  -0.002083
    27  C   -0.012322  -0.012096   0.005213  -0.034016  -0.058034   0.051811
    28  H    0.000452   0.000428   0.000384   0.000791  -0.000530  -0.000478
    29  H    0.000084   0.000046   0.000047   0.000749   0.001010  -0.000255
    30  H   -0.000006  -0.000005  -0.000007  -0.000189  -0.000952   0.000496
    31  H   -0.000005  -0.000006  -0.000018  -0.000188  -0.000930   0.000799
    32  H    0.000050   0.000079   0.000007   0.000751   0.000977  -0.000835
    33  C   -0.018283  -0.023631  -0.010252  -0.040812  -0.104738   0.091403
    34  C   -0.006627  -0.013630   0.002642   0.015557  -0.008024   0.048237
    35  C   -0.012788  -0.006067   0.018019   0.016475  -0.000971   0.060311
    36  H   -0.000288  -0.000517   0.001080  -0.000872  -0.001625   0.004185
    37  H    0.000059   0.000043  -0.000010   0.000774   0.002584  -0.001504
    38  H    0.000044   0.000057   0.000104   0.000776   0.002539  -0.001759
    39  H   -0.000496  -0.000275   0.000283  -0.000885  -0.001659   0.001576
    40  H    0.001261   0.000475   0.006110  -0.010074  -0.001347   0.000134
              19         20         21         22         23         24
     1  Fe  -0.010462  -0.010314  -0.009270   0.079538  -0.000763   0.008969
     2  C    0.000292   0.001597  -0.000888   0.001833   0.000044  -0.000225
     3  C    0.001194   0.001201  -0.000649   0.004814   0.000002   0.000010
     4  C    0.001640   0.000353  -0.002422   0.002213   0.000046  -0.000152
     5  C   -0.001282  -0.000777   0.002629  -0.007784  -0.000025   0.000170
     6  C   -0.000794  -0.001305   0.001790  -0.008413  -0.000190   0.000534
     7  H   -0.000036  -0.000003   0.000002   0.000040   0.000000   0.000000
     8  H    0.000005   0.000001  -0.000078   0.000463  -0.000000  -0.000002
     9  H    0.000001   0.000005  -0.000008   0.000478  -0.000002  -0.000004
    10  H   -0.000003  -0.000033   0.000000   0.000043   0.000000   0.000000
    11  H   -0.000045  -0.000047  -0.000000  -0.000002  -0.000000   0.000000
    12  C    0.000771   0.004343   0.006044  -0.043582  -0.006077  -0.001871
    13  C   -0.001572  -0.001000   0.000801  -0.029287   0.004601   0.000888
    14  C   -0.000878  -0.001613   0.000759  -0.028265   0.002454   0.001788
    15  C    0.004542   0.000822   0.014485  -0.044687  -0.005459  -0.001482
    16  C    0.003818   0.003961  -0.009895   0.014813  -0.014965   0.036222
    17  C    0.002360   0.002359  -0.001689   0.003185  -0.017793   0.085971
    18  C    0.000486   0.000173  -0.000153   0.068340  -0.008103  -0.025894
    19  H    0.002193   0.000017  -0.000293   0.000448  -0.000015  -0.000003
    20  H    0.000017   0.002183  -0.000024   0.000448  -0.000028  -0.000006
    21  H   -0.000293  -0.000024   0.003308   0.000797   0.000140   0.000080
    22  Co   0.000448   0.000448   0.000797   0.190559   0.019211  -0.047986
    23  C   -0.000015  -0.000028   0.000140   0.019211  -0.058177   0.025314
    24  C   -0.000003  -0.000006   0.000080  -0.047986   0.025314   0.002991
    25  C   -0.000006  -0.000003   0.000227  -0.047983   0.010334   0.013031
    26  C   -0.000028  -0.000016   0.000223   0.018943  -0.011710   0.009658
    27  C    0.000110   0.000108  -0.000464   0.036689   0.019136  -0.043409
    28  H   -0.000004  -0.000004   0.000002  -0.000750   0.000189   0.000930
    29  H   -0.000000  -0.000000   0.000000  -0.001122   0.000664   0.000856
    30  H    0.000000   0.000000  -0.000000   0.001006   0.000028  -0.001002
    31  H    0.000000   0.000000  -0.000000   0.001013   0.000058  -0.001333
    32  H   -0.000000  -0.000000   0.000008  -0.001104   0.000027   0.000686
    33  C    0.000172   0.000476  -0.000008   0.071506  -0.004049  -0.032091
    34  C    0.000030   0.000024  -0.000135   0.011592   0.009428  -0.011549
    35  C    0.000020   0.000027  -0.000457   0.011775   0.016980  -0.009482
    36  H    0.000001   0.000000  -0.000122   0.000153   0.000178  -0.000139
    37  H   -0.000000  -0.000000   0.000000  -0.001332  -0.000184   0.000835
    38  H   -0.000000  -0.000000   0.000002  -0.001340  -0.000068   0.000646
    39  H    0.000000   0.000001  -0.000003   0.000161   0.000108  -0.000153
    40  H   -0.000023  -0.000290   0.000001   0.000774   0.000248   0.000212
              25         26         27         28         29         30
     1  Fe   0.008681  -0.000759  -0.006774  -0.000154   0.000062  -0.000010
     2  C   -0.000167   0.000047   0.000672  -0.000004  -0.000003   0.000000
     3  C    0.000014  -0.000008   0.000293  -0.000003  -0.000001   0.000000
     4  C   -0.000228   0.000049   0.000686  -0.000005  -0.000001   0.000000
     5  C    0.000511  -0.000208  -0.001346   0.000013   0.000002  -0.000000
     6  C    0.000196   0.000016  -0.001472   0.000014   0.000007  -0.000001
     7  H    0.000000   0.000000  -0.000000  -0.000000   0.000000  -0.000000
     8  H   -0.000004  -0.000001   0.000022  -0.000000  -0.000000   0.000000
     9  H   -0.000003  -0.000000   0.000022  -0.000000  -0.000000   0.000000
    10  H    0.000000   0.000000  -0.000000  -0.000000   0.000000  -0.000000
    11  H    0.000000  -0.000000  -0.000000   0.000000   0.000000  -0.000000
    12  C   -0.001232  -0.005731   0.005376   0.000365   0.000020  -0.000020
    13  C    0.001995   0.002373  -0.012322   0.000452   0.000084  -0.000006
    14  C    0.000890   0.004385  -0.012096   0.000428   0.000046  -0.000005
    15  C   -0.002434  -0.004708   0.005213   0.000384   0.000047  -0.000007
    16  C    0.036016  -0.015075  -0.034016   0.000791   0.000749  -0.000189
    17  C    0.083228  -0.017278  -0.058034  -0.000530   0.001010  -0.000952
    18  C   -0.033126  -0.002083   0.051811  -0.000478  -0.000255   0.000496
    19  H   -0.000006  -0.000028   0.000110  -0.000004  -0.000000   0.000000
    20  H   -0.000003  -0.000016   0.000108  -0.000004  -0.000000   0.000000
    21  H    0.000227   0.000223  -0.000464   0.000002   0.000000  -0.000000
    22  Co  -0.047983   0.018943   0.036689  -0.000750  -0.001122   0.001006
    23  C    0.010334  -0.011710   0.019136   0.000189   0.000664   0.000028
    24  C    0.013031   0.009658  -0.043409   0.000930   0.000856  -0.001002
    25  C    0.003325   0.025824  -0.043922   0.000927   0.000692  -0.001315
    26  C    0.025824  -0.058249   0.019285   0.000190   0.000023   0.000059
    27  C   -0.043922   0.019285   0.098628  -0.002743  -0.001880   0.000873
    28  H    0.000927   0.000190  -0.002743  -0.001083   0.000054  -0.000002
    29  H    0.000692   0.000023  -0.001880   0.000054   0.000793  -0.000037
    30  H   -0.001315   0.000059   0.000873  -0.000002  -0.000037  -0.000464
    31  H   -0.000984   0.000018   0.000875  -0.000002  -0.000004   0.000051
    32  H    0.000859   0.000657  -0.001879   0.000054   0.000001  -0.000004
    33  C   -0.024935  -0.009227   0.052396  -0.000516  -0.000834   0.000773
    34  C   -0.009533   0.017493  -0.017587   0.000025   0.000008   0.000060
    35  C   -0.009107   0.007304  -0.017704   0.000026  -0.000079  -0.000128
    36  H   -0.000147   0.000092  -0.000015  -0.000002  -0.000000   0.000000
    37  H    0.000638  -0.000069  -0.000428   0.000000   0.000006  -0.000027
    38  H    0.000826  -0.000177  -0.000433   0.000000   0.000001  -0.000006
    39  H   -0.000133   0.000174  -0.000018  -0.000002  -0.000006   0.000000
    40  H    0.000083   0.000134  -0.000468   0.000002   0.000008  -0.000000
              31         32         33         34         35         36
     1  Fe  -0.000010   0.000060  -0.027544  -0.012464  -0.009488  -0.001163
     2  C    0.000000  -0.000001   0.011658  -0.000575  -0.000720   0.000020
     3  C    0.000000  -0.000001   0.003425   0.000781   0.000639   0.000008
     4  C    0.000000  -0.000003   0.000871  -0.000930  -0.000182  -0.000011
     5  C   -0.000001   0.000007  -0.018124   0.001620  -0.001552  -0.000069
     6  C   -0.000000   0.000002  -0.014543  -0.001520   0.001591   0.000040
     7  H   -0.000000   0.000000   0.000007  -0.000001  -0.000004  -0.000000
     8  H    0.000000  -0.000000   0.000640  -0.000008   0.000013   0.000002
     9  H    0.000000  -0.000000   0.000985   0.000031  -0.000029   0.000000
    10  H   -0.000000   0.000000  -0.000035  -0.000004  -0.000001  -0.000000
    11  H   -0.000000   0.000000  -0.000015  -0.000001  -0.000001  -0.000000
    12  C   -0.000008   0.000050  -0.041090   0.019431   0.002238   0.000305
    13  C   -0.000005   0.000050  -0.018283  -0.006627  -0.012788  -0.000288
    14  C   -0.000006   0.000079  -0.023631  -0.013630  -0.006067  -0.000517
    15  C   -0.000018   0.000007  -0.010252   0.002642   0.018019   0.001080
    16  C   -0.000188   0.000751  -0.040812   0.015557   0.016475  -0.000872
    17  C   -0.000930   0.000977  -0.104738  -0.008024  -0.000971  -0.001625
    18  C    0.000799  -0.000835   0.091403   0.048237   0.060311   0.004185
    19  H    0.000000  -0.000000   0.000172   0.000030   0.000020   0.000001
    20  H    0.000000  -0.000000   0.000476   0.000024   0.000027   0.000000
    21  H   -0.000000   0.000008  -0.000008  -0.000135  -0.000457  -0.000122
    22  Co   0.001013  -0.001104   0.071506   0.011592   0.011775   0.000153
    23  C    0.000058   0.000027  -0.004049   0.009428   0.016980   0.000178
    24  C   -0.001333   0.000686  -0.032091  -0.011549  -0.009482  -0.000139
    25  C   -0.000984   0.000859  -0.024935  -0.009533  -0.009107  -0.000147
    26  C    0.000018   0.000657  -0.009227   0.017493   0.007304   0.000092
    27  C    0.000875  -0.001879   0.052396  -0.017587  -0.017704  -0.000015
    28  H   -0.000002   0.000054  -0.000516   0.000025   0.000026  -0.000002
    29  H   -0.000004   0.000001  -0.000834   0.000008  -0.000079  -0.000000
    30  H    0.000051  -0.000004   0.000773   0.000060  -0.000128   0.000000
    31  H   -0.000467  -0.000037   0.000486  -0.000124   0.000020   0.000000
    32  H   -0.000037   0.000792  -0.000254  -0.000083   0.000043  -0.000006
    33  C    0.000486  -0.000254   0.027737   0.066351   0.043269   0.001570
    34  C   -0.000124  -0.000083   0.066351  -0.112036  -0.031888  -0.000660
    35  C    0.000020   0.000043   0.043269  -0.031888  -0.111814  -0.002045
    36  H    0.000000  -0.000006   0.001570  -0.000660  -0.002045   0.000016
    37  H   -0.000006   0.000001  -0.001733  -0.000336   0.000465  -0.000001
    38  H   -0.000027   0.000006  -0.001487   0.000449  -0.000258  -0.000030
    39  H    0.000000  -0.000000   0.004172  -0.001987  -0.000637  -0.000001
    40  H   -0.000000   0.000000  -0.000478  -0.000492  -0.000129  -0.000003
              37         38         39         40
     1  Fe   0.000172   0.000170  -0.001176  -0.009244
     2  C   -0.000009  -0.000007  -0.000015  -0.002409
     3  C   -0.000002  -0.000002   0.000012  -0.000641
     4  C   -0.000006  -0.000009   0.000016  -0.000905
     5  C    0.000010   0.000028   0.000040   0.001651
     6  C    0.000032   0.000014  -0.000072   0.002675
     7  H    0.000000   0.000000  -0.000000   0.000000
     8  H   -0.000000  -0.000001   0.000000  -0.000007
     9  H   -0.000001  -0.000000   0.000002  -0.000074
    10  H    0.000000   0.000000  -0.000000   0.000002
    11  H    0.000000   0.000000  -0.000000  -0.000001
    12  C    0.000109  -0.000009   0.001039   0.014335
    13  C    0.000059   0.000044  -0.000496   0.001261
    14  C    0.000043   0.000057  -0.000275   0.000475
    15  C   -0.000010   0.000104   0.000283   0.006110
    16  C    0.000774   0.000776  -0.000885  -0.010074
    17  C    0.002584   0.002539  -0.001659  -0.001347
    18  C   -0.001504  -0.001759   0.001576   0.000134
    19  H   -0.000000  -0.000000   0.000000  -0.000023
    20  H   -0.000000  -0.000000   0.000001  -0.000290
    21  H    0.000000   0.000002  -0.000003   0.000001
    22  Co  -0.001332  -0.001340   0.000161   0.000774
    23  C   -0.000184  -0.000068   0.000108   0.000248
    24  C    0.000835   0.000646  -0.000153   0.000212
    25  C    0.000638   0.000826  -0.000133   0.000083
    26  C   -0.000069  -0.000177   0.000174   0.000134
    27  C   -0.000428  -0.000433  -0.000018  -0.000468
    28  H    0.000000   0.000000  -0.000002   0.000002
    29  H    0.000006   0.000001  -0.000006   0.000008
    30  H   -0.000027  -0.000006   0.000000  -0.000000
    31  H   -0.000006  -0.000027   0.000000  -0.000000
    32  H    0.000001   0.000006  -0.000000   0.000000
    33  C   -0.001733  -0.001487   0.004172  -0.000478
    34  C   -0.000336   0.000449  -0.001987  -0.000492
    35  C    0.000465  -0.000258  -0.000637  -0.000129
    36  H   -0.000001  -0.000030  -0.000001  -0.000003
    37  H    0.002082   0.000021  -0.000030   0.000002
    38  H    0.000021   0.002087  -0.000001   0.000000
    39  H   -0.000030  -0.000001   0.000024  -0.000116
    40  H    0.000002   0.000000  -0.000116   0.003298
 Mulliken charges and spin densities:
               1          2
     1  Fe   1.953708   1.978366
     2  C   -0.451669  -0.069641
     3  C   -0.431190   0.116370
     4  C   -0.453125  -0.068707
     5  C   -0.419478  -0.002110
     6  C   -0.427439   0.002815
     7  H    0.261131   0.003065
     8  H    0.251243  -0.000061
     9  H    0.251138  -0.000274
    10  H    0.261164   0.003136
    11  H    0.256708  -0.006799
    12  C   -0.622200  -0.090116
    13  C   -0.554612  -0.051536
    14  C   -0.551240  -0.051518
    15  C   -0.609474  -0.092905
    16  C    0.714417   0.116371
    17  C    0.903252  -0.038910
    18  C   -0.774092   0.002700
    19  H    0.262887   0.002655
    20  H    0.262823   0.002636
    21  H    0.259010   0.004741
    22  Co   2.369499   0.277198
    23  C   -0.546691  -0.018418
    24  C   -0.408728   0.013010
    25  C   -0.407859   0.013038
    26  C   -0.543360  -0.018379
    27  C   -0.319721   0.035182
    28  H    0.278144  -0.001434
    29  H    0.276645   0.000911
    30  H    0.280016  -0.000828
    31  H    0.280097  -0.000830
    32  H    0.276598   0.000910
    33  C   -0.781348   0.003218
    34  C   -0.730551  -0.036436
    35  C   -0.739627  -0.036316
    36  H    0.274530  -0.000061
    37  H    0.282691   0.002154
    38  H    0.282798   0.002158
    39  H    0.274719  -0.000059
    40  H    0.259188   0.004704
 Sum of Mulliken charges =   1.00000   2.00000
 Mulliken charges and spin densities with hydrogens summed into heavy atoms:
               1          2
     1  Fe   1.953708   1.978366
     2  C   -0.190505  -0.066505
     3  C   -0.174482   0.109571
     4  C   -0.191994  -0.065642
     5  C   -0.168235  -0.002171
     6  C   -0.176301   0.002541
    12  C   -0.363013  -0.085412
    13  C   -0.291789  -0.048901
    14  C   -0.288353  -0.048863
    15  C   -0.350464  -0.088164
    16  C    0.714417   0.116371
    17  C    0.903252  -0.038910
    18  C   -0.499562   0.002639
    22  Co   2.369499   0.277198
    23  C   -0.270046  -0.017507
    24  C   -0.128711   0.012182
    25  C   -0.127762   0.012207
    26  C   -0.266763  -0.017469
    27  C   -0.041577   0.033748
    33  C   -0.506629   0.003160
    34  C   -0.447860  -0.034282
    35  C   -0.456830  -0.034158
 APT charges:
               1
     1  Fe   0.053821
     2  C   -0.120097
     3  C   -0.690625
     4  C   -0.141761
     5  C   -0.082365
     6  C   -0.101373
     7  H    0.042800
     8  H    0.068177
     9  H    0.069745
    10  H    0.042232
    11  H    0.071165
    12  C    0.598920
    13  C   -0.137738
    14  C   -0.139213
    15  C    0.608639
    16  C   -0.829475
    17  C    1.879244
    18  C   -0.239284
    19  H    0.078787
    20  H    0.078900
    21  H    0.082919
    22  Co  -0.609780
    23  C    0.359534
    24  C   -0.632618
    25  C   -0.635906
    26  C    0.357413
    27  C   -0.197322
    28  H    0.057091
    29  H    0.081989
    30  H    0.048527
    31  H    0.047904
    32  H    0.082414
    33  C   -0.238542
    34  C    0.316656
    35  C    0.318184
    36  H    0.081036
    37  H    0.103551
    38  H    0.103411
    39  H    0.080053
    40  H    0.082987
 Sum of APT charges =   1.00000
 APT charges with hydrogens summed into heavy atoms:
               1
     1  Fe   0.053821
     2  C   -0.077865
     3  C   -0.619460
     4  C   -0.098961
     5  C   -0.014189
     6  C   -0.031627
    12  C    0.681907
    13  C   -0.058837
    14  C   -0.060426
    15  C    0.691558
    16  C   -0.829475
    17  C    1.879244
    18  C   -0.158248
    22  Co  -0.609780
    23  C    0.441523
    24  C   -0.584092
    25  C   -0.588002
    26  C    0.439827
    27  C   -0.140231
    33  C   -0.158489
    34  C    0.420207
    35  C    0.421594
 Electronic spatial extent (au):  <R**2>=           7849.0237
 Charge=              1.0000 electrons
 Dipole moment (field-independent basis, Debye):
    X=             -0.1990    Y=              6.1321    Z=             -0.1819  Tot=              6.1380
 Quadrupole moment (field-independent basis, Debye-Ang):
   XX=           -130.3337   YY=            -97.2464   ZZ=           -118.9496
   XY=            -16.4366   XZ=             -0.6422   YZ=             -2.1942
 Traceless Quadrupole moment (field-independent basis, Debye-Ang):
   XX=            -14.8238   YY=             18.2635   ZZ=             -3.4397
   XY=            -16.4366   XZ=             -0.6422   YZ=             -2.1942
 Octapole moment (field-independent basis, Debye-Ang**2):
  XXX=             -3.8072  YYY=            117.7974  ZZZ=             -1.7304  XYY=              8.4844
  XXY=             23.0015  XXZ=             -0.8146  XZZ=             -0.8050  YZZ=             17.6557
  YYZ=             -0.9396  XYZ=              0.4933
 Hexadecapole moment (field-independent basis, Debye-Ang**3):
 XXXX=          -1364.8891 YYYY=          -7342.8854 ZZZZ=           -688.3764 XXXY=           -215.7458
 XXXZ=            -30.7280 YYYX=           -531.6120 YYYZ=             46.7116 ZZZX=            -24.9353
 ZZZY=             70.8813 XXYY=          -1509.4488 XXZZ=           -329.2997 YYZZ=          -1256.7763
 XXYZ=             21.2788 YYXZ=            -12.7296 ZZXY=            -49.5442
 N-N= 2.674499957103D+03 E-N=-1.342181250529D+04  KE= 3.413204267983D+03
  Exact polarizability:     342.591       6.080    1259.316       4.545     -26.615     294.092
 Approx polarizability:     418.375      13.228     852.396       4.511     -12.629     367.092
                          Isotropic Fermi Contact Couplings
        Atom                 a.u.       MegaHertz       Gauss      10(-4) cm-1
     1  Fe(57)            -0.23229     -16.84596      -6.01106      -5.61921
     2  C(13)             -0.00190      -1.06830      -0.38120      -0.35635
     3  C(13)              0.01241       6.97603       2.48922       2.32695
     4  C(13)             -0.00165      -0.92507      -0.33009      -0.30857
     5  C(13)              0.00381       2.14361       0.76489       0.71503
     6  C(13)              0.00423       2.37783       0.84847       0.79316
     7  H(1)               0.00058       1.28667       0.45912       0.42919
     8  H(1)              -0.00011      -0.24814      -0.08854      -0.08277
     9  H(1)              -0.00015      -0.32956      -0.11759      -0.10993
    10  H(1)               0.00060       1.33862       0.47765       0.44652
    11  H(1)              -0.00154      -3.43631      -1.22616      -1.14623
    12  C(13)             -0.00280      -1.57446      -0.56181      -0.52518
    13  C(13)              0.00321       1.80482       0.64401       0.60202
    14  C(13)              0.00313       1.76200       0.62873       0.58774
    15  C(13)             -0.00284      -1.59739      -0.56999      -0.53283
    16  C(13)              0.01803      10.13373       3.61597       3.38025
    17  C(13)              0.00244       1.37280       0.48985       0.45792
    18  C(13)              0.00206       1.15858       0.41341       0.38646
    19  H(1)               0.00041       0.90880       0.32428       0.30314
    20  H(1)               0.00042       0.93222       0.33264       0.31095
    21  H(1)               0.00081       1.81919       0.64913       0.60682
    22  Co(59)            -0.03955     -20.91870      -7.46431      -6.97773
    23  C(13)             -0.00079      -0.44224      -0.15780      -0.14751
    24  C(13)              0.00251       1.40901       0.50277       0.47000
    25  C(13)              0.00250       1.40689       0.50201       0.46929
    26  C(13)             -0.00079      -0.44262      -0.15794      -0.14764
    27  C(13)              0.00533       2.99572       1.06895       0.99927
    28  H(1)              -0.00042      -0.94959      -0.33884      -0.31675
    29  H(1)               0.00021       0.45972       0.16404       0.15335
    30  H(1)              -0.00017      -0.38347      -0.13683      -0.12791
    31  H(1)              -0.00017      -0.38420      -0.13709      -0.12815
    32  H(1)               0.00021       0.45953       0.16397       0.15328
    33  C(13)              0.00205       1.14982       0.41028       0.38354
    34  C(13)              0.00163       0.91706       0.32723       0.30590
    35  C(13)              0.00164       0.92007       0.32831       0.30690
    36  H(1)              -0.00002      -0.03771      -0.01346      -0.01258
    37  H(1)               0.00047       1.04614       0.37329       0.34895
    38  H(1)               0.00047       1.04779       0.37388       0.34950
    39  H(1)              -0.00002      -0.03612      -0.01289      -0.01205
    40  H(1)               0.00081       1.81032       0.64597       0.60386
 --------------------------------------------------------
       Center         ----  Spin Dipole Couplings  ----
                      3XX-RR        3YY-RR        3ZZ-RR
 --------------------------------------------------------
     1   Atom        0.737639      0.585646     -1.323286
     2   Atom       -0.004923     -0.020318      0.025241
     3   Atom       -0.016028      0.091606     -0.075578
     4   Atom       -0.012736     -0.017310      0.030046
     5   Atom        0.017118     -0.013665     -0.003452
     6   Atom        0.031982     -0.016558     -0.015423
     7   Atom       -0.009568      0.003862      0.005706
     8   Atom        0.010013     -0.010909      0.000896
     9   Atom        0.016680     -0.010974     -0.005706
    10   Atom       -0.006048      0.001973      0.004075
    11   Atom       -0.005361      0.022126     -0.016766
    12   Atom       -0.024346     -0.012071      0.036417
    13   Atom        0.009826     -0.024280      0.014454
    14   Atom        0.019398     -0.026831      0.007432
    15   Atom       -0.018333     -0.014348      0.032681
    16   Atom        0.003997      0.082722     -0.086719
    17   Atom       -0.021045      0.028272     -0.007228
    18   Atom       -0.010379      0.011973     -0.001594
    19   Atom        0.016565     -0.011576     -0.004989
    20   Atom        0.011432     -0.011203     -0.000229
    21   Atom       -0.006069      0.003698      0.002371
    22   Atom        0.066875      0.700529     -0.767404
    23   Atom       -0.007126     -0.002414      0.009541
    24   Atom       -0.003157      0.006117     -0.002959
    25   Atom        0.000355      0.004471     -0.004826
    26   Atom       -0.005469     -0.003050      0.008520
    27   Atom        0.019226      0.001525     -0.020751
    28   Atom        0.004249      0.001200     -0.005449
    29   Atom       -0.001038      0.000467      0.000571
    30   Atom       -0.001897      0.002997     -0.001100
    31   Atom       -0.002139      0.002620     -0.000481
    32   Atom       -0.000279      0.000165      0.000113
    33   Atom       -0.008741      0.012016     -0.003275
    34   Atom       -0.000520     -0.014377      0.014898
    35   Atom       -0.001860     -0.014461      0.016321
    36   Atom       -0.004973      0.003526      0.001447
    37   Atom        0.002307     -0.000744     -0.001563
    38   Atom        0.001907     -0.000607     -0.001299
    39   Atom       -0.004029      0.003642      0.000387
    40   Atom       -0.009252      0.004959      0.004293
 --------------------------------------------------------
                        XY            XZ            YZ
 --------------------------------------------------------
     1   Atom       -1.803262      0.268797     -0.234871
     2   Atom       -0.029437     -0.022069     -0.025075
     3   Atom        0.086915      0.003365      0.003359
     4   Atom       -0.032603      0.016548      0.021788
     5   Atom        0.011453      0.031608      0.026146
     6   Atom        0.018277     -0.024880     -0.021973
     7   Atom        0.001458      0.006025      0.013617
     8   Atom        0.002667      0.016041      0.001700
     9   Atom        0.001830     -0.012731     -0.000374
    10   Atom        0.003846     -0.009135     -0.012830
    11   Atom       -0.007014      0.001636     -0.002329
    12   Atom       -0.046325      0.011206      0.015445
    13   Atom       -0.018437      0.026611      0.022218
    14   Atom       -0.016099     -0.024901     -0.023739
    15   Atom       -0.044333     -0.019698     -0.021580
    16   Atom        0.104494      0.005884      0.005463
    17   Atom       -0.013769     -0.000923     -0.002307
    18   Atom       -0.002791      0.003720     -0.001682
    19   Atom        0.002141     -0.011511     -0.002794
    20   Atom        0.002252      0.014659      0.003639
    21   Atom        0.003114     -0.009402     -0.011876
    22   Atom        0.004246      0.079057     -0.043564
    23   Atom       -0.011502      0.003324      0.004614
    24   Atom        0.006725      0.009365      0.013984
    25   Atom        0.008683     -0.009375     -0.013102
    26   Atom       -0.010781     -0.005515     -0.005960
    27   Atom        0.026124      0.002957      0.001757
    28   Atom        0.000401      0.000906     -0.000161
    29   Atom        0.000652      0.001912      0.002632
    30   Atom       -0.000863     -0.000728      0.002950
    31   Atom       -0.000244      0.000533     -0.003270
    32   Atom        0.001008     -0.002153     -0.002471
    33   Atom       -0.003218     -0.004890      0.000244
    34   Atom       -0.027792     -0.004483     -0.001577
    35   Atom       -0.027565      0.002980     -0.001815
    36   Atom       -0.000647      0.001956     -0.001526
    37   Atom       -0.000870     -0.000703     -0.001193
    38   Atom       -0.001012      0.001419      0.000976
    39   Atom       -0.001034     -0.002927      0.001206
    40   Atom        0.001246      0.007101      0.012228
 --------------------------------------------------------


 ---------------------------------------------------------------------------------
              Anisotropic Spin Dipole Couplings in Principal Axis System
 ---------------------------------------------------------------------------------

       Atom             a.u.   MegaHertz   Gauss  10(-4) cm-1        Axes

              Baa    -1.3578   -23.507    -8.388    -7.841 -0.1196  0.0090  0.9928
     1 Fe(57) Bbb    -1.1420   -19.771    -7.055    -6.595  0.6846  0.7249  0.0759
              Bcc     2.4998    43.278    15.443    14.436  0.7190 -0.6888  0.0929
 
              Baa    -0.0566    -7.599    -2.712    -2.535  0.5745  0.7263  0.3773
     2 C(13)  Bbb     0.0176     2.366     0.844     0.789  0.7604 -0.6442  0.0823
              Bcc     0.0390     5.234     1.867     1.746 -0.3029 -0.2396  0.9224
 
              Baa    -0.0758   -10.175    -3.631    -3.394 -0.1097  0.0370  0.9933
     3 C(13)  Bbb    -0.0643    -8.627    -3.078    -2.878  0.8667 -0.4857  0.1138
              Bcc     0.1401    18.802     6.709     6.272  0.4866  0.8734  0.0212
 
              Baa    -0.0563    -7.555    -2.696    -2.520  0.6421  0.7051 -0.3010
     4 C(13)  Bbb     0.0173     2.328     0.831     0.776  0.7583 -0.6420  0.1134
              Bcc     0.0390     5.227     1.865     1.744  0.1132  0.3011  0.9469
 
              Baa    -0.0385    -5.171    -1.845    -1.725 -0.2809 -0.6309  0.7232
     5 C(13)  Bbb    -0.0115    -1.541    -0.550    -0.514 -0.6491  0.6800  0.3410
              Bcc     0.0500     6.713     2.395     2.239  0.7069  0.3737  0.6005
 
              Baa    -0.0383    -5.145    -1.836    -1.716  0.0863  0.6707  0.7367
     6 C(13)  Bbb    -0.0140    -1.879    -0.671    -0.627 -0.5447  0.6509 -0.5287
              Bcc     0.0523     7.025     2.507     2.343  0.8341  0.3557 -0.4215
 
              Baa    -0.0128    -6.850    -2.444    -2.285  0.7861  0.3479 -0.5109
     7 H(1)   Bbb    -0.0066    -3.527    -1.258    -1.176 -0.5898  0.6694 -0.4517
              Bcc     0.0194    10.377     3.703     3.461  0.1849  0.6564  0.7314
 
              Baa    -0.0115    -6.117    -2.183    -2.040 -0.4844  0.6936  0.5332
     8 H(1)   Bbb    -0.0110    -5.850    -2.087    -1.951  0.3656  0.7142 -0.5968
              Bcc     0.0224    11.967     4.270     3.992  0.7948  0.0942  0.5995
 
              Baa    -0.0117    -6.256    -2.232    -2.087  0.3742 -0.5339  0.7583
     9 H(1)   Bbb    -0.0108    -5.769    -2.058    -1.924  0.1782  0.8438  0.5062
              Bcc     0.0225    12.025     4.291     4.011  0.9101  0.0543 -0.4109
 
              Baa    -0.0128    -6.854    -2.445    -2.286  0.6503  0.3937  0.6497
    10 H(1)   Bbb    -0.0065    -3.482    -1.242    -1.161 -0.6748  0.6921  0.2561
              Bcc     0.0194    10.335     3.688     3.447 -0.3488 -0.6050  0.7158
 
              Baa    -0.0170    -9.095    -3.245    -3.034 -0.1160  0.0382  0.9925
    11 H(1)   Bbb    -0.0069    -3.702    -1.321    -1.235  0.9650  0.2412  0.1035
              Bcc     0.0240    12.797     4.566     4.269 -0.2354  0.9697 -0.0649
 
              Baa    -0.0683    -9.159    -3.268    -3.055  0.7354  0.6546 -0.1753
    12 C(13)  Bbb     0.0271     3.643     1.300     1.215 -0.6724  0.6729 -0.3083
              Bcc     0.0411     5.516     1.968     1.840 -0.0838  0.3446  0.9350
 
              Baa    -0.0485    -6.514    -2.324    -2.173  0.4513  0.7645 -0.4603
    13 C(13)  Bbb     0.0094     1.258     0.449     0.420 -0.6206  0.6395  0.4537
              Bcc     0.0392     5.256     1.876     1.753  0.6412  0.0809  0.7631
 
              Baa    -0.0491    -6.585    -2.350    -2.197  0.3649  0.7900  0.4927
    14 C(13)  Bbb     0.0100     1.337     0.477     0.446 -0.5229  0.6118 -0.5936
              Bcc     0.0391     5.248     1.873     1.751  0.7704  0.0410 -0.6363
 
              Baa    -0.0691    -9.269    -3.307    -3.092  0.6909  0.6684  0.2755
    15 C(13)  Bbb     0.0278     3.726     1.329     1.243  0.7162 -0.6846 -0.1354
              Bcc     0.0413     5.543     1.978     1.849 -0.0981 -0.2909  0.9517
 
              Baa    -0.0871   -11.692    -4.172    -3.900 -0.0935  0.0255  0.9953
    16 C(13)  Bbb    -0.0681    -9.144    -3.263    -3.050  0.8171 -0.5692  0.0914
              Bcc     0.1553    20.837     7.435     6.950  0.5689  0.8218  0.0324
 
              Baa    -0.0248    -3.322    -1.185    -1.108  0.9636  0.2539  0.0842
    17 C(13)  Bbb    -0.0072    -0.967    -0.345    -0.323 -0.0943  0.0281  0.9951
              Bcc     0.0320     4.289     1.530     1.430 -0.2503  0.9668 -0.0510
 
              Baa    -0.0119    -1.600    -0.571    -0.534  0.9417  0.0871 -0.3251
    18 C(13)  Bbb    -0.0007    -0.097    -0.035    -0.032  0.3045  0.1906  0.9332
              Bcc     0.0126     1.697     0.605     0.566 -0.1432  0.9778 -0.1529
 
              Baa    -0.0129    -6.865    -2.450    -2.290  0.1321  0.8575  0.4972
    19 H(1)   Bbb    -0.0090    -4.788    -1.709    -1.597  0.3893 -0.5062  0.7696
              Bcc     0.0218    11.653     4.158     3.887  0.9116  0.0919 -0.4007
 
              Baa    -0.0128    -6.834    -2.439    -2.280  0.2305  0.8295 -0.5086
    20 H(1)   Bbb    -0.0090    -4.819    -1.720    -1.608 -0.5268  0.5459  0.6515
              Bcc     0.0218    11.653     4.158     3.887  0.8181  0.1177  0.5628
 
              Baa    -0.0135    -7.200    -2.569    -2.402  0.6870  0.3246  0.6501
    21 H(1)   Bbb    -0.0047    -2.498    -0.891    -0.833 -0.6377  0.6982  0.3254
              Bcc     0.0182     9.698     3.461     3.235 -0.3483 -0.6381  0.6867
 
              Baa    -0.7761   -98.009   -34.972   -32.692 -0.0935  0.0296  0.9952
    22 Co(59) Bbb     0.0743     9.383     3.348     3.130  0.9956 -0.0002  0.0935
              Bcc     0.7018    88.626    31.624    29.562  0.0030  0.9996 -0.0295
 
              Baa    -0.0176    -2.365    -0.844    -0.789  0.7518  0.6288 -0.1988
    23 C(13)  Bbb     0.0065     0.869     0.310     0.290 -0.6563  0.6841 -0.3182
              Bcc     0.0112     1.496     0.534     0.499 -0.0641  0.3696  0.9270
 
              Baa    -0.0148    -1.987    -0.709    -0.663 -0.4168 -0.4087  0.8119
    24 C(13)  Bbb    -0.0065    -0.867    -0.309    -0.289  0.8093 -0.5736  0.1267
              Bcc     0.0213     2.853     1.018     0.952  0.4140  0.7099  0.5698
 
              Baa    -0.0148    -1.987    -0.709    -0.663  0.2621  0.4590  0.8489
    25 C(13)  Bbb    -0.0065    -0.868    -0.310    -0.289  0.8153 -0.5759  0.0596
              Bcc     0.0213     2.854     1.018     0.952  0.5163  0.6765 -0.5252
 
              Baa    -0.0176    -2.363    -0.843    -0.788  0.7058  0.6437  0.2958
    26 C(13)  Bbb     0.0065     0.869     0.310     0.290  0.6997 -0.6987 -0.1493
              Bcc     0.0111     1.495     0.533     0.499 -0.1106 -0.3123  0.9435
 
              Baa    -0.0210    -2.814    -1.004    -0.939 -0.0925  0.0297  0.9953
    27 C(13)  Bbb    -0.0172    -2.306    -0.823    -0.769 -0.5770  0.8130 -0.0779
              Bcc     0.0382     5.120     1.827     1.708  0.8115  0.5815  0.0581
 
              Baa    -0.0055    -2.955    -1.055    -0.986 -0.0934  0.0293  0.9952
    28 H(1)   Bbb     0.0012     0.619     0.221     0.206 -0.1169  0.9923 -0.0402
              Bcc     0.0044     2.337     0.834     0.779  0.9887  0.1201  0.0892
 
              Baa    -0.0028    -1.476    -0.527    -0.492 -0.5891 -0.4353  0.6808
    29 H(1)   Bbb    -0.0011    -0.578    -0.206    -0.193  0.7249 -0.6569  0.2072
              Bcc     0.0038     2.053     0.733     0.685  0.3570  0.6156  0.7026
 
              Baa    -0.0027    -1.458    -0.520    -0.486  0.3436 -0.3884  0.8550
    30 H(1)   Bbb    -0.0020    -1.062    -0.379    -0.354  0.9246  0.2994 -0.2356
              Bcc     0.0047     2.520     0.899     0.841 -0.1644  0.8715  0.4620
 
              Baa    -0.0027    -1.458    -0.520    -0.486 -0.4957  0.4362  0.7510
    31 H(1)   Bbb    -0.0020    -1.063    -0.379    -0.354  0.8656  0.3193  0.3858
              Bcc     0.0047     2.520     0.899     0.841 -0.0715  0.8413 -0.5359
 
              Baa    -0.0028    -1.475    -0.526    -0.492  0.4574  0.4761  0.7511
    32 H(1)   Bbb    -0.0011    -0.579    -0.206    -0.193  0.7457 -0.6655 -0.0324
              Bcc     0.0038     2.053     0.733     0.685 -0.4844 -0.5749  0.6594
 
              Baa    -0.0119    -1.598    -0.570    -0.533  0.8660  0.1115  0.4874
    33 C(13)  Bbb    -0.0007    -0.089    -0.032    -0.030 -0.4724 -0.1367  0.8707
              Bcc     0.0126     1.686     0.602     0.563 -0.1638  0.9843  0.0657
 
              Baa    -0.0364    -4.885    -1.743    -1.630  0.6165  0.7835  0.0780
    34 C(13)  Bbb     0.0143     1.915     0.683     0.639  0.2268 -0.2716  0.9353
              Bcc     0.0221     2.970     1.060     0.991  0.7540 -0.5590 -0.3451
 
              Baa    -0.0364    -4.890    -1.745    -1.631  0.6238  0.7816 -0.0083
    35 C(13)  Bbb     0.0143     1.915     0.683     0.639 -0.3940  0.3236  0.8603
              Bcc     0.0222     2.974     1.061     0.992  0.6751 -0.5333  0.5098
 
              Baa    -0.0055    -2.949    -1.052    -0.984  0.9639  0.0242 -0.2650
    36 H(1)   Bbb     0.0009     0.507     0.181     0.169  0.2111  0.5369  0.8168
              Bcc     0.0046     2.442     0.871     0.815 -0.1620  0.8433 -0.5124
 
              Baa    -0.0027    -1.414    -0.505    -0.472  0.2136  0.5865  0.7813
    37 H(1)   Bbb     0.0001     0.040     0.014     0.013  0.1102  0.7802 -0.6158
              Bcc     0.0026     1.374     0.490     0.458  0.9707 -0.2176 -0.1021
 
              Baa    -0.0027    -1.417    -0.505    -0.473 -0.3569 -0.5398  0.7624
    38 H(1)   Bbb     0.0001     0.044     0.016     0.015  0.0023  0.8156  0.5786
              Bcc     0.0026     1.373     0.490     0.458  0.9341 -0.2083  0.2899
 
              Baa    -0.0055    -2.937    -1.048    -0.980  0.8982  0.0439  0.4373
    39 H(1)   Bbb     0.0010     0.515     0.184     0.172 -0.3605 -0.4955  0.7902
              Bcc     0.0045     2.422     0.864     0.808 -0.2514  0.8675  0.4293
 
              Baa    -0.0134    -7.168    -2.558    -2.391  0.8003  0.2934 -0.5229
    40 H(1)   Bbb    -0.0047    -2.509    -0.895    -0.837 -0.5602  0.6768 -0.4776
              Bcc     0.0181     9.678     3.453     3.228  0.2137  0.6752  0.7060
 

 ---------------------------------------------------------------------------------

 D2PCM: PCM CHGder 2nd derivatives, FixD1E=F FixD2E=F DoIter=F DoCFld=F I1PDM=0
 Calling FoFJK, ICntrl=    100127 FMM=F ISym2X=0 I1Cent= 0 IOpClX= 1 NMat=1 NMatS=1 NMatT=0.
 Full mass-weighted force constant matrix:
 Low frequencies ---   -7.5696   -0.0052   -0.0047    0.0023    3.0819    6.1574
 Low frequencies ---   18.0222   23.7533   27.6108
 Diagonal vibrational polarizability:
       22.4976934    1294.9553179      23.8428643
 Harmonic frequencies (cm**-1), IR intensities (KM/Mole), Raman scattering
 activities (A**4/AMU), depolarization ratios for plane and unpolarized
 incident light, reduced masses (AMU), force constants (mDyne/A),
 and normal coordinates:
                      1                      2                      3
                      A                      A                      A
 Frequencies --     17.7017                23.5774                27.6020
 Red. masses --      3.4639                 3.8907                 5.0408
 Frc consts  --      0.0006                 0.0013                 0.0023
 IR Inten    --      0.0039                 0.1633                 0.0127
  Atom  AN      X      Y      Z        X      Y      Z        X      Y      Z
     1  26     0.00  -0.00  -0.01    -0.00   0.00   0.02     0.00  -0.00  -0.02
     2   6     0.09  -0.04  -0.00     0.14  -0.09   0.01    -0.03   0.12   0.14
     3   6     0.01  -0.00  -0.08     0.02  -0.01  -0.11    -0.01   0.01   0.22
     4   6    -0.08   0.04  -0.02    -0.13   0.08  -0.03     0.02  -0.12   0.15
     5   6    -0.07   0.03   0.09    -0.10   0.04   0.16     0.02  -0.08   0.03
     6   6     0.04  -0.02   0.10     0.07  -0.04   0.18    -0.02   0.06   0.02
     7   1    -0.16   0.08  -0.06    -0.23   0.15  -0.08     0.04  -0.23   0.18
     8   1    -0.12   0.06   0.15    -0.19   0.09   0.26     0.03  -0.16  -0.04
     9   1     0.08  -0.04   0.18     0.13  -0.09   0.30    -0.03   0.12  -0.05
    10   1     0.16  -0.08  -0.02     0.26  -0.16  -0.02    -0.05   0.23   0.16
    11   1     0.02  -0.01  -0.17     0.04  -0.01  -0.26    -0.01   0.02   0.32
    12   6     0.02  -0.01  -0.03    -0.03   0.01  -0.01     0.07   0.04  -0.12
    13   6     0.01  -0.01  -0.04    -0.02   0.01   0.03     0.05   0.03  -0.15
    14   6    -0.00   0.00  -0.04     0.01  -0.00   0.03    -0.03  -0.03  -0.15
    15   6    -0.01   0.00  -0.03     0.03  -0.01   0.00    -0.06  -0.04  -0.13
    16   6     0.00  -0.00  -0.02    -0.00   0.00  -0.02     0.00  -0.00  -0.12
    17   6     0.00  -0.00  -0.01     0.00   0.00  -0.06     0.00   0.00  -0.10
    18   6    -0.00   0.01  -0.00     0.06   0.01  -0.08     0.03   0.05  -0.09
    19   1    -0.01   0.00  -0.06     0.02  -0.01   0.05    -0.07  -0.05  -0.17
    20   1     0.03  -0.01  -0.05    -0.03   0.02   0.05     0.09   0.06  -0.16
    21   1    -0.03   0.00  -0.03     0.05  -0.02  -0.00    -0.12  -0.08  -0.13
    22  27    -0.00   0.00   0.01     0.00   0.00  -0.02    -0.00   0.00   0.01
    23   6    -0.14   0.12   0.05     0.03  -0.10   0.03    -0.06  -0.05   0.11
    24   6    -0.07   0.07  -0.14     0.01  -0.06   0.12    -0.03  -0.03   0.10
    25   6     0.09  -0.08  -0.12    -0.02   0.06   0.12     0.03   0.03   0.11
    26   6     0.12  -0.11   0.09    -0.03   0.09   0.02     0.05   0.04   0.12
    27   6    -0.02   0.01   0.19     0.00  -0.01  -0.03    -0.01  -0.01   0.12
    28   1    -0.03   0.01   0.36     0.01  -0.01  -0.11    -0.01  -0.01   0.13
    29   1    -0.26   0.22   0.09     0.05  -0.18   0.01    -0.11  -0.09   0.11
    30   1    -0.13   0.13  -0.28     0.02  -0.11   0.19    -0.06  -0.05   0.09
    31   1     0.17  -0.15  -0.24    -0.04   0.12   0.17     0.07   0.06   0.10
    32   1     0.23  -0.21   0.15    -0.04   0.17  -0.01     0.10   0.08   0.12
    33   6     0.00  -0.01   0.00    -0.05  -0.01  -0.09    -0.03  -0.05  -0.09
    34   6     0.00  -0.01   0.01    -0.03  -0.01  -0.13    -0.02  -0.03  -0.07
    35   6    -0.00   0.00   0.01     0.05   0.01  -0.12     0.02   0.04  -0.07
    36   1    -0.00   0.01  -0.00     0.11   0.03  -0.06     0.07   0.10  -0.09
    37   1     0.00  -0.01   0.01    -0.05  -0.01  -0.15    -0.03  -0.05  -0.06
    38   1    -0.00   0.01   0.01     0.08   0.02  -0.14     0.05   0.07  -0.06
    39   1     0.01  -0.02  -0.00    -0.11  -0.02  -0.08    -0.06  -0.10  -0.09
    40   1     0.03  -0.01  -0.02    -0.05   0.03  -0.02     0.13   0.08  -0.11
                      4                      5                      6
                      A                      A                      A
 Frequencies --     36.8656                62.3447               129.1268
 Red. masses --      5.8184                 6.9427                 4.3226
 Frc consts  --      0.0047                 0.0159                 0.0425
 IR Inten    --      0.0693                10.4457                 0.9919
  Atom  AN      X      Y      Z        X      Y      Z        X      Y      Z
     1  26    -0.03  -0.01  -0.00    -0.06  -0.08  -0.00    -0.01   0.00   0.13
     2   6     0.13  -0.10   0.00     0.03  -0.13   0.01    -0.10  -0.15  -0.06
     3   6     0.19  -0.04   0.01     0.07  -0.10   0.01     0.01  -0.00  -0.07
     4   6     0.14  -0.08   0.00     0.03  -0.13   0.01     0.11   0.14  -0.05
     5   6     0.05  -0.18  -0.00    -0.02  -0.19   0.00     0.07   0.08  -0.03
     6   6     0.04  -0.19   0.00    -0.02  -0.19   0.00    -0.06  -0.08  -0.04
     7   1     0.16  -0.05   0.01     0.05  -0.11   0.01     0.22   0.28  -0.04
     8   1    -0.01  -0.24  -0.00    -0.06  -0.23  -0.00     0.13   0.17  -0.01
     9   1    -0.02  -0.26  -0.00    -0.06  -0.23   0.00    -0.13  -0.17  -0.03
    10   1     0.15  -0.08   0.00     0.04  -0.11   0.01    -0.21  -0.28  -0.07
    11   1     0.26   0.04   0.01     0.11  -0.05   0.01     0.01  -0.01  -0.09
    12   6    -0.12   0.05  -0.00    -0.04  -0.08  -0.00     0.16   0.09  -0.01
    13   6    -0.08   0.10  -0.00    -0.07  -0.12  -0.00     0.11   0.05  -0.08
    14   6    -0.07   0.10  -0.00    -0.07  -0.12  -0.00    -0.09  -0.06  -0.09
    15   6    -0.12   0.05  -0.00    -0.04  -0.08  -0.00    -0.15  -0.09  -0.03
    16   6    -0.15   0.03  -0.00    -0.00  -0.04   0.00     0.00   0.00   0.01
    17   6    -0.13   0.05  -0.00     0.07   0.02   0.01    -0.00   0.00   0.01
    18   6    -0.10   0.07  -0.00     0.09   0.05   0.01     0.01  -0.03  -0.00
    19   1    -0.04   0.14   0.00    -0.09  -0.14  -0.01    -0.18  -0.12  -0.14
    20   1    -0.05   0.13   0.00    -0.10  -0.14  -0.00     0.21   0.11  -0.11
    21   1    -0.12   0.05  -0.00    -0.03  -0.07  -0.00    -0.31  -0.18  -0.03
    22  27     0.00   0.02   0.00     0.05   0.09   0.00     0.00  -0.00  -0.02
    23   6     0.08  -0.07   0.00    -0.02   0.21  -0.01    -0.02  -0.02   0.01
    24   6     0.15  -0.00  -0.00    -0.10   0.13  -0.01    -0.01  -0.01   0.01
    25   6     0.15  -0.01  -0.00    -0.10   0.13  -0.01     0.01   0.01   0.01
    26   6     0.07  -0.09   0.00    -0.02   0.21  -0.01     0.02   0.02   0.01
    27   6     0.03  -0.13   0.00     0.03   0.27  -0.01    -0.00   0.00   0.01
    28   1    -0.03  -0.19   0.00     0.11   0.34  -0.00    -0.00   0.00   0.01
    29   1     0.06  -0.08   0.00     0.00   0.23  -0.01    -0.04  -0.04   0.01
    30   1     0.20   0.06  -0.00    -0.15   0.07  -0.02    -0.03  -0.03   0.01
    31   1     0.19   0.03  -0.00    -0.15   0.07  -0.02     0.02   0.03   0.01
    32   1     0.05  -0.12   0.00     0.00   0.23  -0.01     0.04   0.04   0.01
    33   6    -0.09   0.08   0.00     0.09   0.04   0.00    -0.00   0.02  -0.00
    34   6    -0.03   0.14   0.01     0.08   0.03   0.01    -0.00   0.01  -0.03
    35   6    -0.04   0.14   0.00     0.08   0.03   0.01     0.01  -0.02  -0.03
    36   1    -0.12   0.06  -0.00     0.09   0.04   0.01     0.01  -0.05   0.00
    37   1     0.01   0.18   0.01     0.07   0.02   0.01    -0.00   0.03  -0.05
    38   1    -0.01   0.17   0.01     0.07   0.03   0.01     0.01  -0.03  -0.04
    39   1    -0.09   0.07   0.00     0.08   0.04   0.00    -0.01   0.04  -0.00
    40   1    -0.13   0.04  -0.00    -0.03  -0.07  -0.00     0.31   0.18   0.02
                      7                      8                      9
                      A                      A                      A
 Frequencies --    132.6778               154.0302               161.6565
 Red. masses --      6.9693                 4.0497                 4.3218
 Frc consts  --      0.0723                 0.0566                 0.0665
 IR Inten    --     14.3174                 1.1236                 1.9962
  Atom  AN      X      Y      Z        X      Y      Z        X      Y      Z
     1  26    -0.16   0.18  -0.02     0.00  -0.00  -0.02    -0.00   0.00   0.04
     2   6     0.09   0.05   0.01     0.01   0.02   0.01    -0.03  -0.04  -0.01
     3   6     0.20   0.15   0.02    -0.00   0.00   0.01     0.00  -0.00  -0.01
     4   6     0.09   0.06   0.01    -0.01  -0.02   0.01     0.03   0.04  -0.01
     5   6    -0.08  -0.13  -0.00    -0.00  -0.01   0.00     0.01   0.02  -0.00
     6   6    -0.08  -0.13  -0.00     0.00   0.01   0.00    -0.01  -0.02  -0.00
     7   1     0.14   0.12   0.01    -0.02  -0.03   0.01     0.06   0.08  -0.00
     8   1    -0.20  -0.26  -0.02    -0.01  -0.02   0.00     0.03   0.05   0.00
     9   1    -0.20  -0.26  -0.01     0.01   0.02   0.00    -0.03  -0.04  -0.00
    10   1     0.13   0.11   0.01     0.02   0.04   0.01    -0.06  -0.08  -0.01
    11   1     0.34   0.32   0.03    -0.00   0.00   0.02     0.00  -0.00  -0.02
    12   6     0.09   0.03   0.01     0.06  -0.07   0.05    -0.05   0.09  -0.08
    13   6    -0.02  -0.09  -0.00     0.05  -0.05  -0.08    -0.04   0.06   0.06
    14   6    -0.02  -0.09   0.00    -0.03   0.05  -0.09     0.02  -0.06   0.06
    15   6     0.09   0.03   0.00    -0.07   0.07   0.03     0.06  -0.09  -0.06
    16   6     0.15   0.06   0.01    -0.01   0.00   0.12     0.02  -0.00  -0.15
    17   6     0.11   0.01   0.01    -0.01   0.00   0.11     0.02  -0.00  -0.15
    18   6     0.06  -0.05   0.00     0.16  -0.01   0.04     0.04   0.16  -0.08
    19   1    -0.11  -0.19   0.00    -0.07   0.09  -0.18     0.04  -0.12   0.15
    20   1    -0.11  -0.20  -0.02     0.10  -0.09  -0.16    -0.07   0.13   0.13
    21   1     0.12   0.07   0.01    -0.14   0.14   0.05     0.10  -0.19  -0.08
    22  27     0.01  -0.04   0.00    -0.01   0.00   0.08    -0.01   0.00   0.09
    23   6    -0.01  -0.04   0.00     0.09   0.08  -0.03     0.09   0.10  -0.03
    24   6    -0.02  -0.05   0.00     0.05   0.05  -0.03     0.06   0.06  -0.03
    25   6    -0.02  -0.05  -0.00    -0.05  -0.05  -0.04    -0.05  -0.06  -0.04
    26   6    -0.01  -0.04  -0.00    -0.08  -0.08  -0.04    -0.08  -0.10  -0.04
    27   6    -0.01  -0.04   0.00     0.00   0.00  -0.04     0.00  -0.00  -0.04
    28   1    -0.01  -0.04  -0.00     0.01   0.00  -0.04     0.00  -0.00  -0.03
    29   1    -0.01  -0.04   0.00     0.17   0.17  -0.02     0.18   0.19  -0.02
    30   1    -0.02  -0.06   0.00     0.10   0.10  -0.02     0.12   0.13  -0.03
    31   1    -0.02  -0.06  -0.00    -0.10  -0.11  -0.04    -0.11  -0.12  -0.04
    32   1    -0.01  -0.04  -0.00    -0.16  -0.17  -0.04    -0.18  -0.20  -0.04
    33   6     0.06  -0.04   0.01    -0.17   0.01   0.01    -0.02  -0.16  -0.08
    34   6     0.01  -0.10   0.00    -0.09   0.00  -0.15    -0.02  -0.10   0.03
    35   6     0.02  -0.10   0.00     0.12  -0.01  -0.13     0.02   0.10   0.03
    36   1     0.08  -0.03   0.01     0.32  -0.01   0.09     0.08   0.31  -0.10
    37   1    -0.02  -0.12  -0.00    -0.18   0.01  -0.26    -0.05  -0.20   0.11
    38   1    -0.01  -0.12   0.00     0.23  -0.01  -0.22     0.03   0.20   0.11
    39   1     0.07  -0.03   0.01    -0.33   0.01   0.03    -0.06  -0.31  -0.10
    40   1     0.12   0.06   0.02     0.12  -0.14   0.09    -0.08   0.18  -0.11
                     10                     11                     12
                      A                      A                      A
 Frequencies --    171.6415               191.7368               234.8521
 Red. masses --      5.4895                 5.8689                 4.3974
 Frc consts  --      0.0953                 0.1271                 0.1429
 IR Inten    --     76.5043              1250.3194                 0.5871
  Atom  AN      X      Y      Z        X      Y      Z        X      Y      Z
     1  26     0.01  -0.03   0.00     0.02   0.01   0.00     0.00  -0.00   0.01
     2   6    -0.00  -0.02   0.00     0.10   0.15   0.01    -0.15  -0.15   0.06
     3   6    -0.01  -0.03   0.00     0.14   0.20   0.01    -0.01   0.01   0.08
     4   6    -0.00  -0.02   0.00     0.10   0.16  -0.00     0.13   0.16   0.08
     5   6     0.01  -0.01   0.00     0.08   0.12   0.00     0.04   0.08   0.08
     6   6     0.01  -0.00   0.00     0.07   0.12   0.01    -0.08  -0.08   0.07
     7   1    -0.00  -0.02   0.00     0.14   0.19   0.00     0.20   0.23   0.09
     8   1     0.02   0.00   0.00     0.09   0.14   0.01     0.07   0.13   0.09
     9   1     0.02   0.00   0.00     0.09   0.13   0.01    -0.11  -0.13   0.08
    10   1    -0.00  -0.02   0.00     0.13   0.18   0.01    -0.23  -0.23   0.06
    11   1    -0.02  -0.04   0.00     0.19   0.25   0.01    -0.01   0.01   0.10
    12   6     0.06  -0.04   0.01    -0.15  -0.16  -0.00    -0.13  -0.20  -0.05
    13   6    -0.00  -0.10   0.00    -0.11  -0.11  -0.00    -0.04  -0.11  -0.10
    14   6    -0.00  -0.10  -0.00    -0.11  -0.11  -0.02     0.06   0.11  -0.09
    15   6     0.05  -0.04   0.01    -0.14  -0.15  -0.02     0.14   0.20  -0.04
    16   6     0.09   0.02   0.01    -0.15  -0.14  -0.01     0.01   0.00  -0.03
    17   6     0.11   0.04   0.01    -0.09  -0.13  -0.01     0.00   0.00  -0.03
    18   6     0.06   0.01   0.01    -0.04  -0.07   0.00    -0.01   0.03  -0.02
    19   1    -0.04  -0.13  -0.01    -0.11  -0.11  -0.02     0.09   0.18  -0.14
    20   1    -0.04  -0.14  -0.00    -0.11  -0.12  -0.01    -0.05  -0.18  -0.14
    21   1     0.06  -0.03   0.01    -0.18  -0.18  -0.02     0.20   0.31  -0.03
    22  27    -0.12   0.14  -0.01     0.00  -0.01   0.00     0.00  -0.00  -0.01
    23   6    -0.01  -0.04   0.00     0.04   0.05  -0.01    -0.01  -0.01  -0.00
    24   6     0.17   0.14   0.01     0.06   0.08  -0.01    -0.00  -0.01  -0.00
    25   6     0.17   0.14   0.01     0.06   0.08   0.01     0.00   0.00  -0.00
    26   6    -0.01  -0.04   0.00     0.04   0.05   0.01     0.01   0.01  -0.00
    27   6    -0.11  -0.16  -0.01     0.08   0.08   0.00    -0.00  -0.00  -0.00
    28   1    -0.26  -0.31  -0.02     0.11   0.11   0.01    -0.00  -0.00  -0.00
    29   1    -0.05  -0.08  -0.00     0.06   0.07  -0.00    -0.02  -0.02  -0.00
    30   1     0.29   0.28   0.02     0.08   0.10   0.00    -0.01  -0.01  -0.00
    31   1     0.29   0.28   0.02     0.08   0.10   0.01     0.01   0.01  -0.00
    32   1    -0.06  -0.08  -0.00     0.06   0.07   0.01     0.01   0.01  -0.00
    33   6     0.06   0.02   0.00    -0.04  -0.07  -0.01     0.01  -0.03  -0.02
    34   6    -0.07  -0.11  -0.01    -0.03  -0.08  -0.00     0.01  -0.01   0.01
    35   6    -0.06  -0.11  -0.00    -0.03  -0.08  -0.00    -0.01   0.02   0.01
    36   1     0.09   0.04   0.01    -0.06  -0.09  -0.00    -0.02   0.05  -0.03
    37   1    -0.17  -0.21  -0.01    -0.04  -0.09  -0.00     0.02  -0.02   0.03
    38   1    -0.16  -0.22  -0.02    -0.05  -0.09  -0.00    -0.02   0.03   0.03
    39   1     0.07   0.05   0.00    -0.06  -0.09  -0.00     0.03  -0.05  -0.02
    40   1     0.07  -0.04   0.01    -0.18  -0.19  -0.01    -0.19  -0.31  -0.05
                     13                     14                     15
                      A                      A                      A
 Frequencies --    285.8556               306.4044               349.5480
 Red. masses --      4.9091                 5.0586                 4.1390
 Frc consts  --      0.2363                 0.2798                 0.2980
 IR Inten    --     67.1027                12.4142                 0.3435
  Atom  AN      X      Y      Z        X      Y      Z        X      Y      Z
     1  26    -0.01   0.01  -0.00     0.07  -0.08   0.01     0.01  -0.00  -0.06
     2   6     0.08   0.00   0.01    -0.02   0.12   0.00    -0.05  -0.06   0.03
     3   6    -0.00  -0.07   0.00     0.11   0.24   0.00    -0.00   0.00   0.04
     4   6     0.08   0.01   0.01    -0.02   0.12  -0.02     0.05   0.06   0.04
     5   6     0.17   0.11   0.01    -0.18  -0.06  -0.01     0.01   0.03   0.04
     6   6     0.16   0.11   0.02    -0.18  -0.06  -0.03    -0.02  -0.03   0.04
     7   1     0.09  -0.00   0.02    -0.01   0.16  -0.02     0.07   0.09   0.04
     8   1     0.22   0.16   0.00    -0.25  -0.11   0.00     0.02   0.05   0.05
     9   1     0.21   0.16   0.03    -0.23  -0.11  -0.05    -0.03  -0.04   0.05
    10   1     0.08  -0.00   0.01     0.00   0.17   0.00    -0.07  -0.08   0.03
    11   1    -0.07  -0.15  -0.00     0.26   0.41   0.01    -0.00   0.00   0.04
    12   6    -0.03  -0.04  -0.01     0.02  -0.06   0.00    -0.01   0.07  -0.06
    13   6    -0.12  -0.16  -0.01     0.07  -0.01   0.01    -0.03   0.04   0.03
    14   6    -0.12  -0.16  -0.01     0.06  -0.02   0.01     0.02  -0.04   0.03
    15   6    -0.03  -0.03   0.00     0.01  -0.08   0.01     0.03  -0.07  -0.06
    16   6     0.06   0.06   0.00    -0.02  -0.07   0.00     0.01   0.00  -0.09
    17   6     0.06   0.10   0.00     0.00  -0.01   0.00     0.00   0.01   0.01
    18   6     0.05   0.11   0.00     0.05   0.05   0.01    -0.10  -0.18  -0.01
    19   1    -0.20  -0.23  -0.03     0.09   0.02   0.01     0.04  -0.08   0.09
    20   1    -0.20  -0.24  -0.00     0.10   0.03   0.02    -0.07   0.07   0.08
    21   1    -0.02  -0.03   0.00    -0.00  -0.10   0.00     0.08  -0.12  -0.07
    22  27    -0.00   0.01  -0.00    -0.01   0.03  -0.00    -0.00   0.00   0.03
    23   6    -0.08  -0.09   0.00    -0.08  -0.06   0.00     0.09   0.11   0.06
    24   6    -0.09  -0.09  -0.00    -0.05  -0.02  -0.00     0.05   0.06   0.06
    25   6    -0.09  -0.09  -0.01    -0.05  -0.02  -0.01    -0.07  -0.06   0.05
    26   6    -0.08  -0.09  -0.01    -0.08  -0.06  -0.01    -0.10  -0.10   0.05
    27   6    -0.09  -0.10  -0.01    -0.11  -0.10  -0.01    -0.00   0.01   0.07
    28   1    -0.12  -0.13  -0.01    -0.17  -0.15  -0.01     0.00   0.01   0.08
    29   1    -0.11  -0.11  -0.00    -0.12  -0.09  -0.00     0.17   0.19   0.07
    30   1    -0.12  -0.13  -0.01    -0.05  -0.02  -0.00     0.10   0.10   0.08
    31   1    -0.12  -0.13  -0.01    -0.05  -0.02  -0.00    -0.12  -0.11   0.07
    32   1    -0.10  -0.11  -0.01    -0.12  -0.09  -0.01    -0.17  -0.19   0.05
    33   6     0.05   0.11   0.00     0.05   0.05  -0.00     0.10   0.18  -0.01
    34   6     0.06   0.14   0.00     0.09   0.12   0.01     0.05   0.12  -0.10
    35   6     0.06   0.14  -0.00     0.09   0.12   0.00    -0.04  -0.12  -0.10
    36   1     0.06   0.13   0.00     0.06   0.06   0.01    -0.15  -0.32  -0.00
    37   1     0.11   0.18   0.01     0.15   0.17   0.02     0.08   0.21  -0.17
    38   1     0.11   0.18   0.00     0.15   0.17  -0.00    -0.06  -0.22  -0.17
    39   1     0.06   0.13   0.00     0.06   0.07  -0.00     0.14   0.32   0.01
    40   1    -0.02  -0.04  -0.01     0.01  -0.07   0.00    -0.06   0.13  -0.09
                     16                     17                     18
                      A                      A                      A
 Frequencies --    356.1506               371.2041               374.2979
 Red. masses --      5.8308                 5.5153                 7.2847
 Frc consts  --      0.4358                 0.4478                 0.6013
 IR Inten    --     13.3456                21.0405                 9.8088
  Atom  AN      X      Y      Z        X      Y      Z        X      Y      Z
     1  26    -0.07   0.10  -0.01    -0.02  -0.04  -0.01    -0.02   0.00   0.21
     2   6     0.01  -0.06  -0.00     0.01   0.01   0.01     0.13   0.15  -0.08
     3   6    -0.05  -0.11   0.00     0.01   0.02   0.01     0.01   0.00  -0.10
     4   6     0.01  -0.05   0.01     0.02   0.03   0.00    -0.11  -0.15  -0.09
     5   6     0.07   0.02   0.00     0.01   0.03   0.00    -0.02  -0.07  -0.11
     6   6     0.07   0.02   0.02     0.01   0.02   0.01     0.04   0.06  -0.11
     7   1     0.01  -0.06   0.01     0.03   0.03   0.00    -0.14  -0.19  -0.10
     8   1     0.08   0.02  -0.00     0.03   0.05   0.01    -0.02  -0.10  -0.14
     9   1     0.08   0.02   0.03     0.03   0.04   0.01     0.04   0.09  -0.14
    10   1    -0.00  -0.08  -0.00     0.01   0.02   0.01     0.16   0.19  -0.07
    11   1    -0.12  -0.18  -0.00     0.01   0.02   0.01     0.02   0.01  -0.12
    12   6    -0.02  -0.09   0.01    -0.18   0.05  -0.00    -0.09  -0.13  -0.05
    13   6     0.13   0.08   0.00    -0.08   0.19  -0.01    -0.02  -0.07  -0.11
    14   6     0.13   0.08   0.02    -0.08   0.19  -0.01     0.03   0.08  -0.11
    15   6    -0.00  -0.09  -0.01    -0.18   0.03  -0.04     0.08   0.14  -0.04
    16   6    -0.11  -0.20  -0.01    -0.10   0.00  -0.01    -0.00  -0.00  -0.04
    17   6    -0.08  -0.18  -0.00     0.15   0.09   0.02     0.02   0.00  -0.08
    18   6     0.04  -0.09   0.01     0.22   0.04   0.00    -0.07  -0.06  -0.08
    19   1     0.18   0.12   0.04     0.00   0.25   0.02     0.02   0.11  -0.16
    20   1     0.18   0.11  -0.01     0.00   0.26  -0.02     0.01  -0.10  -0.15
    21   1    -0.01  -0.11  -0.02    -0.22   0.04  -0.03     0.07   0.18  -0.03
    22  27     0.02   0.00   0.00     0.04   0.01   0.01     0.00   0.00  -0.01
    23   6    -0.11   0.00  -0.00    -0.05  -0.05  -0.00     0.07   0.09   0.06
    24   6     0.02   0.13  -0.00    -0.04  -0.04  -0.00     0.05   0.05   0.06
    25   6     0.02   0.12   0.01    -0.03  -0.03  -0.01    -0.06  -0.05   0.05
    26   6    -0.11  -0.01  -0.01    -0.04  -0.05  -0.01    -0.09  -0.09   0.05
    27   6    -0.18  -0.10  -0.01    -0.04  -0.06  -0.01    -0.01  -0.00   0.06
    28   1    -0.27  -0.19  -0.02    -0.07  -0.08  -0.01    -0.01  -0.00   0.08
    29   1    -0.15  -0.01   0.00    -0.08  -0.08  -0.01     0.13   0.15   0.07
    30   1     0.07   0.20  -0.01    -0.06  -0.06  -0.01     0.09   0.09   0.08
    31   1     0.06   0.19   0.02    -0.05  -0.05  -0.01    -0.11  -0.09   0.06
    32   1    -0.16  -0.03  -0.02    -0.07  -0.07  -0.01    -0.15  -0.16   0.05
    33   6     0.05  -0.08  -0.00     0.21   0.04   0.04     0.11   0.06  -0.06
    34   6     0.16   0.06   0.02     0.04  -0.18   0.01     0.06   0.03  -0.04
    35   6     0.16   0.05   0.00     0.05  -0.18   0.01    -0.05  -0.05  -0.05
    36   1     0.03  -0.13   0.02     0.29   0.06   0.02    -0.14  -0.09  -0.10
    37   1     0.25   0.13   0.03    -0.07  -0.27  -0.03     0.09   0.05  -0.03
    38   1     0.24   0.12  -0.00    -0.07  -0.27   0.03    -0.09  -0.09  -0.04
    39   1     0.05  -0.10  -0.00     0.27   0.06   0.04     0.19   0.09  -0.07
    40   1    -0.03  -0.12   0.01    -0.22   0.06  -0.02    -0.09  -0.17  -0.04
                     19                     20                     21
                      A                      A                      A
 Frequencies --    408.6327               421.1559               421.5843
 Red. masses --      7.2175                 7.3294                 7.8365
 Frc consts  --      0.7101                 0.7660                 0.8206
 IR Inten    --     32.0772                17.5184                12.7277
  Atom  AN      X      Y      Z        X      Y      Z        X      Y      Z
     1  26    -0.03   0.05  -0.01     0.13   0.13   0.06     0.17   0.16  -0.03
     2   6     0.00  -0.02  -0.00    -0.05  -0.04  -0.02    -0.10  -0.10   0.00
     3   6    -0.01  -0.03   0.00    -0.04  -0.03  -0.02    -0.05  -0.03   0.01
     4   6     0.00  -0.01   0.00    -0.09  -0.09  -0.02    -0.07  -0.06   0.01
     5   6     0.02   0.00  -0.00    -0.05  -0.08  -0.01    -0.07  -0.08   0.02
     6   6     0.02   0.00   0.01    -0.05  -0.07  -0.03    -0.07  -0.09   0.00
     7   1     0.00  -0.02   0.00    -0.14  -0.14  -0.03    -0.15  -0.13  -0.00
     8   1     0.02  -0.00  -0.00    -0.09  -0.12  -0.01    -0.13  -0.13   0.03
     9   1     0.01  -0.01   0.01    -0.10  -0.11  -0.05    -0.11  -0.14  -0.01
    10   1    -0.00  -0.03  -0.00    -0.12  -0.10  -0.02    -0.17  -0.16   0.00
    11   1    -0.04  -0.06  -0.00    -0.07  -0.07  -0.03    -0.10  -0.08   0.01
    12   6    -0.01  -0.13   0.01    -0.15  -0.04  -0.13    -0.05  -0.07   0.10
    13   6     0.14   0.03   0.00    -0.10  -0.04  -0.02    -0.04  -0.07   0.03
    14   6     0.13   0.03   0.02    -0.01  -0.06  -0.03    -0.11  -0.05   0.00
    15   6    -0.01  -0.13   0.00     0.00  -0.08  -0.11    -0.18  -0.05   0.08
    16   6    -0.09  -0.17  -0.00    -0.01  -0.00  -0.13    -0.04   0.01   0.11
    17   6    -0.01  -0.06  -0.00     0.00   0.02   0.06     0.02   0.02  -0.05
    18   6     0.04   0.03   0.02     0.02  -0.07   0.06     0.04   0.10  -0.05
    19   1     0.18   0.07   0.03    -0.02  -0.13   0.02    -0.17  -0.06  -0.06
    20   1     0.18   0.06  -0.00    -0.17  -0.03   0.04    -0.06  -0.14  -0.01
    21   1    -0.02  -0.17  -0.00     0.00  -0.20  -0.14    -0.31  -0.05   0.10
    22  27    -0.10   0.17  -0.02    -0.00   0.00   0.14     0.03  -0.01  -0.12
    23   6     0.13  -0.05   0.01    -0.10  -0.13  -0.08     0.06   0.09   0.07
    24   6    -0.07  -0.25   0.02    -0.08  -0.07  -0.10     0.05   0.07   0.08
    25   6    -0.07  -0.25  -0.02     0.08   0.07  -0.08    -0.08  -0.06   0.07
    26   6     0.13  -0.06   0.02     0.09   0.11  -0.07    -0.11  -0.11   0.06
    27   6     0.21   0.07   0.02     0.00  -0.01  -0.10    -0.02  -0.01   0.08
    28   1     0.27   0.12   0.02     0.00  -0.01  -0.14    -0.03  -0.01   0.12
    29   1     0.17  -0.08   0.00    -0.14  -0.18  -0.09     0.08   0.13   0.08
    30   1    -0.14  -0.35   0.04    -0.12  -0.10  -0.13     0.09   0.09   0.10
    31   1    -0.13  -0.35  -0.04     0.13   0.09  -0.11    -0.13  -0.08   0.09
    32   1     0.16  -0.09   0.04     0.12   0.15  -0.08    -0.15  -0.16   0.06
    33   6     0.05   0.03  -0.01     0.02   0.11   0.06     0.04  -0.05  -0.04
    34   6    -0.00  -0.00   0.00    -0.02   0.04  -0.05     0.00  -0.08   0.05
    35   6    -0.00  -0.00  -0.00     0.02  -0.08  -0.05    -0.03   0.03   0.04
    36   1     0.06   0.05   0.02     0.09  -0.11   0.09    -0.01   0.15  -0.08
    37   1    -0.06  -0.07   0.01    -0.07   0.06  -0.14     0.02  -0.11   0.11
    38   1    -0.06  -0.07  -0.02     0.05  -0.12  -0.11    -0.09   0.05   0.11
    39   1     0.07   0.05  -0.01    -0.05   0.17   0.08     0.10  -0.09  -0.05
    40   1    -0.03  -0.18   0.01    -0.27  -0.02  -0.18    -0.07  -0.19   0.12
                     22                     23                     24
                      A                      A                      A
 Frequencies --    482.1950               482.7606               491.9479
 Red. masses --      5.9427                 5.9707                 6.7262
 Frc consts  --      0.8141                 0.8199                 0.9591
 IR Inten    --     12.4663                16.9624                85.5343
  Atom  AN      X      Y      Z        X      Y      Z        X      Y      Z
     1  26    -0.00   0.00  -0.03     0.04  -0.01  -0.00    -0.01   0.00   0.00
     2   6    -0.01  -0.02   0.01    -0.01  -0.00  -0.00     0.01   0.01   0.00
     3   6    -0.00  -0.00   0.01    -0.00   0.01   0.00    -0.00  -0.00  -0.00
     4   6     0.01   0.02   0.01    -0.00   0.01   0.00     0.01   0.01   0.00
     5   6    -0.02  -0.01   0.00    -0.02  -0.01   0.00     0.00   0.01  -0.00
     6   6     0.02   0.02   0.01    -0.01  -0.00  -0.00     0.00   0.00   0.00
     7   1     0.00   0.01   0.01    -0.01   0.00  -0.00     0.02   0.02   0.00
     8   1    -0.03  -0.03   0.00    -0.02  -0.01   0.01     0.00   0.00  -0.00
     9   1     0.03   0.03   0.01    -0.00   0.00  -0.01    -0.00   0.00   0.00
    10   1    -0.00  -0.01   0.01    -0.01   0.00   0.00     0.02   0.01   0.00
    11   1    -0.00  -0.00   0.02     0.00   0.01   0.00     0.00   0.00  -0.00
    12   6     0.06  -0.09   0.16     0.02   0.15   0.05     0.02  -0.04  -0.02
    13   6     0.11  -0.01   0.02    -0.16  -0.00   0.00     0.06  -0.03  -0.00
    14   6    -0.04   0.01   0.01    -0.18   0.00  -0.03     0.06  -0.03   0.01
    15   6    -0.10   0.03   0.15    -0.01   0.17   0.01     0.02  -0.05   0.01
    16   6    -0.02  -0.01   0.15     0.04   0.09   0.03    -0.02  -0.03  -0.01
    17   6     0.04   0.03  -0.22    -0.09  -0.17  -0.05    -0.02   0.06   0.01
    18   6    -0.14   0.03  -0.22    -0.07  -0.24  -0.04    -0.15  -0.02   0.01
    19   1    -0.07   0.07  -0.09    -0.23  -0.03  -0.05     0.06  -0.03   0.01
    20   1     0.17  -0.06  -0.06    -0.18  -0.06  -0.02     0.05  -0.02   0.01
    21   1    -0.18   0.13   0.18    -0.03   0.26   0.03     0.04  -0.07   0.00
    22  27    -0.00  -0.02   0.13    -0.00   0.12   0.02     0.22   0.13   0.01
    23   6    -0.03  -0.04  -0.04    -0.00  -0.04  -0.01    -0.08  -0.05   0.01
    24   6    -0.03  -0.03  -0.05    -0.04  -0.06  -0.01    -0.06  -0.02   0.00
    25   6     0.05   0.04  -0.04    -0.02  -0.04  -0.02    -0.06  -0.02  -0.01
    26   6     0.03   0.05  -0.03     0.01  -0.02  -0.00    -0.08  -0.05  -0.02
    27   6    -0.00  -0.00  -0.05     0.02  -0.02  -0.01    -0.09  -0.10  -0.00
    28   1     0.01   0.01  -0.08    -0.03  -0.07  -0.02    -0.20  -0.20  -0.01
    29   1    -0.01  -0.02  -0.03    -0.03  -0.09  -0.01    -0.19  -0.15   0.00
    30   1    -0.03  -0.01  -0.07    -0.06  -0.09  -0.00    -0.17  -0.13  -0.01
    31   1     0.05   0.04  -0.06    -0.04  -0.08  -0.03    -0.17  -0.12  -0.00
    32   1     0.01   0.03  -0.04    -0.03  -0.08  -0.00    -0.19  -0.15  -0.03
    33   6     0.18   0.05  -0.19    -0.00  -0.23  -0.03    -0.16  -0.02  -0.02
    34   6     0.06   0.02  -0.06     0.20  -0.02   0.02    -0.17  -0.07  -0.03
    35   6    -0.13  -0.02  -0.07     0.17  -0.03  -0.01    -0.16  -0.07   0.01
    36   1    -0.24   0.15  -0.29    -0.14  -0.34  -0.04    -0.30  -0.13  -0.02
    37   1     0.08  -0.02   0.01     0.23  -0.02   0.05    -0.30  -0.18  -0.04
    38   1    -0.19   0.01  -0.00     0.18  -0.01  -0.01    -0.28  -0.18  -0.00
    39   1     0.30  -0.03  -0.23    -0.02  -0.38  -0.05    -0.32  -0.12  -0.01
    40   1     0.15  -0.21   0.22     0.05   0.19   0.04     0.03  -0.06  -0.01
                     25                     26                     27
                      A                      A                      A
 Frequencies --    539.8758               588.2873               590.2973
 Red. masses --      4.8252                 3.9339                 3.7777
 Frc consts  --      0.8286                 0.8022                 0.7756
 IR Inten    --      0.6340               750.0009                 1.2477
  Atom  AN      X      Y      Z        X      Y      Z        X      Y      Z
     1  26    -0.00  -0.00  -0.01    -0.01  -0.00  -0.00    -0.00  -0.00   0.00
     2   6     0.05   0.12   0.01    -0.08  -0.08  -0.00    -0.00  -0.00  -0.00
     3   6     0.01   0.01  -0.03     0.08   0.08   0.01     0.00   0.00   0.00
     4   6    -0.06  -0.13  -0.00    -0.07  -0.08  -0.01     0.00   0.00  -0.00
     5   6     0.19   0.20   0.06     0.03   0.02  -0.00    -0.00  -0.00  -0.00
     6   6    -0.19  -0.19   0.03     0.04   0.03   0.01     0.00   0.00   0.00
     7   1    -0.11  -0.16  -0.01    -0.11  -0.12  -0.01     0.00   0.00   0.00
     8   1     0.27   0.29   0.07     0.06   0.05  -0.00    -0.00  -0.00  -0.00
     9   1    -0.27  -0.27   0.03     0.07   0.06   0.01     0.00   0.00   0.00
    10   1     0.10   0.14   0.00    -0.11  -0.13  -0.00    -0.00  -0.00  -0.00
    11   1     0.01   0.01  -0.02     0.12   0.12   0.01     0.00   0.00   0.00
    12   6     0.07   0.11   0.02     0.06   0.04   0.01    -0.00  -0.00  -0.00
    13   6    -0.15  -0.17  -0.03    -0.01  -0.01   0.00     0.00   0.01  -0.00
    14   6     0.16   0.17  -0.01    -0.01  -0.01  -0.01    -0.00  -0.01  -0.00
    15   6    -0.07  -0.11   0.01     0.06   0.04  -0.00     0.00   0.00  -0.00
    16   6    -0.00   0.00   0.04    -0.05  -0.03  -0.00     0.00   0.00  -0.00
    17   6     0.00  -0.00  -0.02    -0.06  -0.06  -0.00     0.00   0.00  -0.00
    18   6    -0.02   0.00  -0.03     0.03   0.05   0.00    -0.01  -0.02   0.00
    19   1     0.22   0.23  -0.01    -0.02  -0.02  -0.00    -0.01  -0.01  -0.00
    20   1    -0.21  -0.23  -0.04    -0.02  -0.02   0.00     0.01   0.01  -0.00
    21   1    -0.13  -0.14   0.01     0.10   0.07  -0.00     0.01   0.00  -0.00
    22  27    -0.00   0.00   0.01     0.01   0.01   0.00    -0.00  -0.00  -0.01
    23   6     0.00  -0.00  -0.00    -0.15  -0.19  -0.02     0.14   0.12   0.01
    24   6    -0.01  -0.01  -0.00     0.04   0.06  -0.01    -0.20  -0.21  -0.02
    25   6     0.01   0.01  -0.00     0.03   0.06   0.02     0.20   0.21   0.00
    26   6    -0.00  -0.00  -0.00    -0.15  -0.18  -0.00    -0.14  -0.13  -0.01
    27   6     0.00   0.00  -0.00     0.19   0.19   0.01    -0.00   0.00   0.03
    28   1     0.00   0.00  -0.00     0.33   0.33   0.02    -0.00   0.01   0.06
    29   1     0.01   0.00  -0.00    -0.27  -0.31  -0.03     0.24   0.21   0.02
    30   1    -0.01  -0.01  -0.00     0.07   0.10  -0.02    -0.34  -0.37  -0.04
    31   1     0.01   0.01  -0.00     0.05   0.10   0.03     0.34   0.37   0.00
    32   1    -0.01  -0.01  -0.00    -0.27  -0.31   0.00    -0.25  -0.22  -0.01
    33   6     0.02  -0.00  -0.02     0.03   0.05   0.00     0.01   0.03   0.00
    34   6     0.00  -0.01  -0.00    -0.02  -0.01   0.00    -0.04  -0.04   0.01
    35   6    -0.00   0.01  -0.00    -0.01  -0.00  -0.00     0.04   0.05   0.01
    36   1    -0.02   0.02  -0.03     0.05   0.08   0.00    -0.03  -0.05   0.00
    37   1     0.00  -0.02   0.01    -0.03  -0.02  -0.00    -0.07  -0.08   0.01
    38   1    -0.01   0.02   0.01    -0.02  -0.01  -0.00     0.07   0.08   0.02
    39   1     0.03  -0.02  -0.03     0.06   0.08   0.00     0.03   0.05   0.01
    40   1     0.13   0.14   0.03     0.10   0.07   0.01    -0.01  -0.01  -0.00
                     28                     29                     30
                      A                      A                      A
 Frequencies --    597.6092               601.2401               605.6069
 Red. masses --      3.7206                 4.6254                 4.1042
 Frc consts  --      0.7829                 0.9851                 0.8869
 IR Inten    --      0.5985                68.9573                76.9584
  Atom  AN      X      Y      Z        X      Y      Z        X      Y      Z
     1  26    -0.00  -0.00   0.00    -0.02  -0.01  -0.00    -0.00   0.00   0.00
     2   6    -0.00  -0.01  -0.00    -0.12  -0.12  -0.00    -0.13  -0.14  -0.01
     3   6    -0.00  -0.00   0.00     0.15   0.14   0.01     0.16   0.15   0.01
     4   6     0.01   0.01   0.00    -0.12  -0.12  -0.02    -0.13  -0.13  -0.02
     5   6    -0.01  -0.01  -0.00     0.06   0.05  -0.01     0.06   0.05  -0.01
     6   6     0.01   0.01  -0.00     0.06   0.05   0.02     0.07   0.06   0.02
     7   1     0.01   0.01   0.00    -0.18  -0.20  -0.02    -0.20  -0.21  -0.02
     8   1    -0.02  -0.02  -0.00     0.09   0.08  -0.01     0.11   0.10  -0.01
     9   1     0.01   0.02  -0.00     0.09   0.09   0.03     0.12   0.12   0.03
    10   1    -0.01  -0.01  -0.00    -0.18  -0.20  -0.00    -0.21  -0.22  -0.01
    11   1    -0.00  -0.00   0.00     0.26   0.27   0.02     0.27   0.28   0.02
    12   6    -0.00  -0.00   0.00    -0.11  -0.11  -0.02     0.07   0.07   0.01
    13   6     0.00  -0.01  -0.00     0.07   0.06  -0.01    -0.03  -0.03   0.00
    14   6     0.01   0.01  -0.00     0.06   0.04   0.02    -0.03  -0.03  -0.01
    15   6    -0.01  -0.00   0.00    -0.11  -0.10   0.01     0.07   0.07   0.00
    16   6     0.01   0.01   0.00     0.17   0.16   0.01    -0.09  -0.07  -0.01
    17   6     0.01   0.01  -0.01     0.15   0.14   0.01    -0.11  -0.11  -0.01
    18   6    -0.12  -0.14  -0.01    -0.09  -0.10  -0.01     0.06   0.06   0.01
    19   1     0.01   0.02  -0.01     0.08   0.07   0.02    -0.05  -0.04  -0.01
    20   1    -0.00  -0.02  -0.01     0.10   0.09  -0.01    -0.05  -0.04   0.00
    21   1    -0.01   0.00   0.01    -0.20  -0.21   0.00     0.12   0.12   0.00
    22  27    -0.00  -0.00   0.00    -0.02   0.00  -0.00     0.02  -0.00   0.00
    23   6    -0.02  -0.03  -0.00     0.00  -0.01  -0.00     0.08   0.10   0.01
    24   6     0.04   0.04   0.00     0.01   0.00  -0.00    -0.04  -0.04   0.01
    25   6    -0.04  -0.04  -0.00     0.01   0.00   0.00    -0.04  -0.04  -0.01
    26   6     0.02   0.03   0.00     0.00  -0.00   0.00     0.08   0.10   0.00
    27   6     0.00   0.00   0.00     0.01   0.01   0.00    -0.11  -0.13  -0.01
    28   1     0.00   0.00  -0.01     0.00   0.01   0.00    -0.20  -0.21  -0.01
    29   1    -0.05  -0.05  -0.00     0.00  -0.01  -0.00     0.14   0.18   0.02
    30   1     0.07   0.07   0.01     0.02   0.02  -0.00    -0.07  -0.09   0.02
    31   1    -0.07  -0.07  -0.00     0.02   0.02   0.00    -0.07  -0.09  -0.02
    32   1     0.05   0.05   0.00    -0.00  -0.01   0.00     0.14   0.18  -0.00
    33   6     0.12   0.13   0.01    -0.10  -0.11   0.00     0.06   0.07  -0.01
    34   6    -0.19  -0.22  -0.01     0.06   0.04   0.02    -0.04  -0.02  -0.01
    35   6     0.19   0.22   0.01     0.05   0.03  -0.01    -0.04  -0.01   0.01
    36   1    -0.21  -0.26  -0.01    -0.16  -0.18  -0.02     0.10   0.11   0.02
    37   1    -0.34  -0.37  -0.00     0.10   0.07   0.03    -0.06  -0.04  -0.02
    38   1     0.34   0.38   0.04     0.08   0.04  -0.01    -0.05  -0.02   0.01
    39   1     0.20   0.24   0.01    -0.18  -0.20   0.00     0.11   0.13  -0.00
    40   1    -0.01  -0.02   0.00    -0.21  -0.22  -0.03     0.12   0.11   0.01
                     31                     32                     33
                      A                      A                      A
 Frequencies --    608.2004               692.6567               797.4061
 Red. masses --      4.0441                 5.6109                 1.2602
 Frc consts  --      0.8814                 1.5861                 0.4721
 IR Inten    --      0.0296                82.4223                52.9439
  Atom  AN      X      Y      Z        X      Y      Z        X      Y      Z
     1  26    -0.00   0.00   0.02     0.02   0.01   0.00     0.01   0.00   0.00
     2   6    -0.07  -0.09  -0.01    -0.01  -0.01  -0.01    -0.02  -0.02  -0.02
     3   6    -0.00  -0.00   0.01     0.03   0.01   0.00    -0.06  -0.08  -0.00
     4   6     0.07   0.09  -0.00    -0.01  -0.01   0.01    -0.03  -0.02   0.01
     5   6    -0.14  -0.16  -0.02     0.00   0.01   0.00     0.04   0.05  -0.00
     6   6     0.14   0.16  -0.00     0.00   0.01  -0.00     0.04   0.06   0.01
     7   1     0.13   0.16   0.00    -0.04  -0.03  -0.00     0.15   0.18   0.03
     8   1    -0.21  -0.25  -0.04     0.03   0.04   0.00    -0.28  -0.31  -0.04
     9   1     0.21   0.25  -0.01     0.03   0.04   0.01    -0.30  -0.32  -0.01
    10   1    -0.13  -0.16  -0.01    -0.04  -0.03  -0.01     0.14   0.17  -0.01
    11   1    -0.00   0.00   0.03     0.04   0.03   0.00     0.46   0.49   0.03
    12   6     0.09   0.09   0.00     0.07   0.07   0.02    -0.00   0.00  -0.01
    13   6    -0.16  -0.19  -0.02    -0.04  -0.03   0.00    -0.01  -0.02   0.00
    14   6     0.16   0.19  -0.00    -0.03  -0.03  -0.01    -0.01  -0.02  -0.00
    15   6    -0.09  -0.10  -0.01     0.07   0.07  -0.01    -0.00   0.00   0.01
    16   6     0.00   0.00   0.00    -0.30  -0.30  -0.02    -0.01   0.00  -0.00
    17   6     0.00   0.00  -0.00     0.30   0.30   0.02    -0.00   0.00  -0.00
    18   6     0.00   0.00  -0.00    -0.07  -0.07  -0.02     0.00   0.00  -0.00
    19   1     0.26   0.30  -0.01    -0.05  -0.04  -0.02     0.11   0.12  -0.01
    20   1    -0.25  -0.30  -0.04    -0.06  -0.04   0.01     0.10   0.11   0.02
    21   1    -0.17  -0.19  -0.01     0.28   0.28   0.00     0.02   0.02   0.01
    22  27    -0.00   0.00   0.00    -0.02  -0.01  -0.00    -0.00  -0.00  -0.00
    23   6     0.00   0.00  -0.00     0.01   0.00  -0.00    -0.00  -0.00   0.00
    24   6    -0.01  -0.00  -0.00     0.00  -0.00  -0.00     0.00  -0.00   0.00
    25   6     0.00   0.00   0.00     0.00  -0.00   0.00     0.00  -0.00  -0.00
    26   6    -0.00  -0.00  -0.00     0.01   0.00   0.00    -0.00  -0.00  -0.00
    27   6    -0.00  -0.00  -0.00     0.00   0.00   0.00    -0.00   0.00  -0.00
    28   1    -0.00  -0.00   0.00     0.02   0.02   0.00    -0.00   0.00  -0.00
    29   1     0.01   0.01  -0.00     0.03   0.02  -0.00     0.00  -0.00   0.00
    30   1    -0.01  -0.01  -0.00     0.04   0.04   0.00     0.00   0.00  -0.00
    31   1     0.01   0.01  -0.00     0.04   0.04   0.00     0.00   0.00   0.00
    32   1    -0.01  -0.00  -0.00     0.03   0.02   0.01     0.00  -0.00  -0.00
    33   6    -0.01  -0.01  -0.00    -0.07  -0.07   0.01     0.00   0.00   0.00
    34   6     0.01   0.01   0.00     0.04   0.02   0.01     0.00  -0.00   0.00
    35   6    -0.01  -0.01  -0.00     0.04   0.02  -0.01     0.00  -0.00  -0.00
    36   1     0.01   0.02  -0.00    -0.24  -0.24  -0.04     0.00  -0.00  -0.00
    37   1     0.02   0.01   0.00     0.05   0.02   0.02    -0.00  -0.00  -0.00
    38   1    -0.02  -0.01   0.00     0.06   0.02  -0.01    -0.00  -0.00   0.00
    39   1    -0.02  -0.03  -0.01    -0.25  -0.24   0.01     0.00  -0.00   0.00
    40   1     0.16   0.17   0.01     0.27   0.28   0.04     0.01   0.01  -0.01
                     34                     35                     36
                      A                      A                      A
 Frequencies --    806.9943               817.7936               821.7177
 Red. masses --      1.1477                 1.1787                 1.2153
 Frc consts  --      0.4404                 0.4644                 0.4835
 IR Inten    --    199.2404                79.4751                 1.0559
  Atom  AN      X      Y      Z        X      Y      Z        X      Y      Z
     1  26     0.00   0.01   0.00     0.00   0.01  -0.00    -0.00   0.00   0.00
     2   6    -0.02  -0.02  -0.01    -0.00  -0.00  -0.00     0.03   0.03   0.00
     3   6    -0.02  -0.06  -0.00     0.01   0.01   0.00     0.00   0.00  -0.01
     4   6    -0.02  -0.02   0.01     0.01   0.00   0.00    -0.02  -0.03  -0.00
     5   6    -0.04  -0.04  -0.00    -0.01  -0.01  -0.00    -0.02  -0.03   0.01
     6   6    -0.04  -0.03  -0.00    -0.02  -0.02  -0.00     0.01   0.03   0.01
     7   1     0.23   0.25   0.03    -0.02  -0.03  -0.00     0.19   0.20   0.02
     8   1     0.35   0.38   0.02     0.08   0.09   0.00     0.20   0.19   0.02
     9   1     0.35   0.38   0.03     0.13   0.14   0.01    -0.16  -0.15  -0.01
    10   1     0.23   0.25   0.00     0.03   0.03  -0.00    -0.20  -0.21  -0.01
    11   1     0.32   0.32   0.02    -0.06  -0.07  -0.00    -0.02  -0.02  -0.01
    12   6    -0.00   0.00   0.01    -0.02  -0.02  -0.02     0.05   0.04  -0.01
    13   6     0.00   0.01   0.00    -0.05  -0.06  -0.01     0.03   0.02   0.00
    14   6     0.00   0.01  -0.00    -0.04  -0.06   0.00    -0.04  -0.04   0.00
    15   6    -0.00   0.00  -0.01    -0.01  -0.01   0.02    -0.05  -0.04  -0.01
    16   6     0.01  -0.00   0.00     0.01   0.02   0.00     0.00   0.00  -0.01
    17   6     0.00  -0.00   0.00    -0.01  -0.00  -0.00    -0.00  -0.00   0.00
    18   6    -0.00  -0.00   0.00     0.00   0.00  -0.01    -0.00   0.00   0.00
    19   1    -0.05  -0.06   0.00     0.39   0.42   0.00     0.29   0.33   0.01
    20   1    -0.05  -0.06  -0.01     0.45   0.51   0.06    -0.17  -0.20  -0.02
    21   1    -0.03  -0.02  -0.01     0.14   0.12   0.02     0.37   0.35  -0.00
    22  27     0.00   0.00   0.00    -0.00  -0.00  -0.00    -0.00  -0.00   0.00
    23   6    -0.00  -0.00   0.00     0.00  -0.00  -0.00    -0.00   0.00  -0.00
    24   6     0.00  -0.00   0.00    -0.00   0.00  -0.00    -0.00   0.00   0.00
    25   6     0.00  -0.00  -0.00    -0.00   0.00   0.00     0.00  -0.00   0.00
    26   6    -0.00  -0.00  -0.00    -0.00   0.00   0.00     0.00  -0.00  -0.00
    27   6    -0.00   0.01  -0.00     0.00  -0.00   0.00     0.00  -0.00  -0.00
    28   1    -0.00   0.01  -0.00     0.00  -0.01  -0.00     0.00   0.00   0.00
    29   1     0.00  -0.00   0.00    -0.00   0.00  -0.00     0.00  -0.00  -0.00
    30   1     0.00   0.00  -0.00     0.00  -0.00   0.00    -0.00   0.00   0.00
    31   1     0.00   0.00   0.00     0.00   0.00  -0.00     0.00  -0.00   0.00
    32   1     0.00  -0.00  -0.00    -0.00   0.00   0.00    -0.00   0.00  -0.00
    33   6    -0.00  -0.00  -0.00     0.00   0.00   0.01     0.00  -0.00   0.00
    34   6    -0.00   0.00  -0.00     0.00  -0.00   0.00     0.01  -0.00  -0.00
    35   6    -0.00   0.00   0.00     0.00  -0.00   0.00    -0.00   0.00  -0.01
    36   1     0.00   0.01   0.00    -0.01  -0.02  -0.01     0.00  -0.00   0.00
    37   1     0.00   0.00   0.00    -0.01  -0.01  -0.00     0.00  -0.01  -0.00
    38   1     0.00   0.00  -0.00    -0.01  -0.01   0.00    -0.01   0.00  -0.00
    39   1     0.00   0.01  -0.00    -0.01  -0.02   0.00    -0.01  -0.00   0.00
    40   1    -0.04  -0.02   0.00     0.23   0.20   0.01    -0.30  -0.29  -0.05
                     37                     38                     39
                      A                      A                      A
 Frequencies --    824.6925               834.2957               834.6099
 Red. masses --      5.4782                 5.0884                 5.3144
 Frc consts  --      2.1952                 2.0868                 2.1811
 IR Inten    --      0.4722                 0.1148                45.5435
  Atom  AN      X      Y      Z        X      Y      Z        X      Y      Z
     1  26     0.00  -0.00  -0.00    -0.00   0.00   0.00    -0.01  -0.00  -0.00
     2   6    -0.12   0.10  -0.15    -0.05   0.02  -0.06    -0.00  -0.00   0.08
     3   6     0.01   0.00  -0.14     0.00  -0.00  -0.04    -0.08   0.05  -0.01
     4   6     0.15  -0.11  -0.13     0.06  -0.02  -0.05     0.01  -0.00  -0.07
     5   6     0.11  -0.17   0.24     0.05  -0.04   0.08     0.03  -0.04  -0.01
     6   6    -0.15   0.18   0.20    -0.06   0.04   0.06     0.03  -0.04   0.01
     7   1     0.02   0.16  -0.26    -0.13  -0.08  -0.10     0.12   0.01  -0.03
     8   1     0.17  -0.21   0.17    -0.01  -0.14   0.04     0.01   0.06   0.07
     9   1    -0.21   0.22   0.09    -0.00   0.14   0.03     0.03   0.04  -0.08
    10   1     0.05  -0.18  -0.23     0.16   0.08  -0.07     0.10   0.01   0.07
    11   1    -0.04   0.02   0.27    -0.01   0.01   0.10    -0.02   0.12  -0.01
    12   6    -0.09   0.05   0.05     0.04  -0.03  -0.04     0.03   0.01  -0.13
    13   6    -0.06   0.09  -0.11     0.04  -0.05   0.07     0.07  -0.04  -0.01
    14   6     0.08  -0.09  -0.10    -0.05   0.06   0.06     0.06  -0.04   0.02
    15   6     0.08  -0.04   0.07    -0.03   0.03  -0.04     0.01   0.01   0.13
    16   6    -0.01   0.00   0.08     0.00   0.00  -0.04    -0.12   0.11  -0.01
    17   6     0.00  -0.00  -0.02    -0.01   0.00   0.09    -0.12   0.11  -0.02
    18   6     0.02  -0.01  -0.02    -0.10   0.05   0.06     0.02   0.01  -0.16
    19   1     0.03  -0.22  -0.03    -0.13   0.01   0.01    -0.06  -0.04  -0.13
    20   1    -0.04   0.20  -0.05     0.12  -0.02   0.04    -0.09  -0.04   0.12
    21   1    -0.03   0.05   0.10     0.05  -0.02  -0.06    -0.01  -0.17   0.11
    22  27    -0.00  -0.00   0.00     0.00   0.00   0.00    -0.01  -0.00  -0.00
    23   6     0.01  -0.01   0.02    -0.08   0.10  -0.13     0.04   0.01  -0.21
    24   6     0.02  -0.01  -0.02    -0.16   0.11   0.15    -0.09   0.08  -0.05
    25   6    -0.02   0.01  -0.03     0.12  -0.10   0.19    -0.10   0.09   0.02
    26   6    -0.01   0.02   0.01     0.10  -0.10  -0.10    -0.00   0.02   0.21
    27   6    -0.00  -0.00   0.02     0.01  -0.01  -0.11     0.19  -0.17   0.02
    28   1     0.00  -0.00  -0.03    -0.01   0.01   0.21     0.08  -0.28   0.01
    29   1    -0.01   0.01   0.03     0.09  -0.09  -0.19    -0.18   0.04  -0.18
    30   1     0.03  -0.02  -0.01    -0.17   0.18   0.08     0.00  -0.05   0.21
    31   1    -0.03   0.02  -0.02     0.16  -0.17   0.11     0.04  -0.06  -0.21
    32   1     0.00  -0.01   0.03    -0.05   0.10  -0.21    -0.22   0.04   0.14
    33   6    -0.02   0.01  -0.02     0.08  -0.05   0.08    -0.01   0.02   0.16
    34   6    -0.02   0.02   0.03     0.11  -0.10  -0.11     0.06  -0.06   0.04
    35   6     0.02  -0.02   0.03    -0.09   0.09  -0.14     0.07  -0.06  -0.02
    36   1    -0.04  -0.01  -0.04     0.14   0.05   0.14     0.06  -0.09  -0.13
    37   1    -0.02   0.04   0.01     0.13  -0.15  -0.04     0.03   0.06  -0.14
    38   1     0.02  -0.04   0.02    -0.12   0.15  -0.07     0.01   0.07   0.14
    39   1     0.04   0.01  -0.03    -0.16  -0.05   0.12     0.03  -0.09   0.14
    40   1     0.01  -0.05   0.11    -0.05   0.01  -0.08     0.01  -0.17  -0.09
                     40                     41                     42
                      A                      A                      A
 Frequencies --    840.7896               844.3757               845.6408
 Red. masses --      3.8321                 4.5091                 5.1302
 Frc consts  --      1.5961                 1.8941                 2.1615
 IR Inten    --      0.3767               166.1266               279.5838
  Atom  AN      X      Y      Z        X      Y      Z        X      Y      Z
     1  26    -0.00   0.00   0.01     0.00  -0.00   0.00    -0.01   0.00  -0.00
     2   6    -0.06   0.00  -0.07     0.02   0.00  -0.23    -0.00   0.00   0.15
     3   6     0.01  -0.01  -0.04     0.23  -0.16   0.03    -0.13   0.11  -0.02
     4   6     0.07  -0.01  -0.04    -0.03   0.01   0.22     0.02  -0.00  -0.14
     5   6     0.06  -0.02   0.07    -0.10   0.09   0.02     0.06  -0.06  -0.02
     6   6    -0.08   0.03   0.06    -0.10   0.09  -0.04     0.06  -0.06   0.03
     7   1    -0.26  -0.20  -0.12    -0.18   0.16   0.13     0.11  -0.12  -0.08
     8   1    -0.07  -0.22   0.02     0.09  -0.05  -0.24    -0.01   0.08   0.15
     9   1     0.06   0.21   0.04     0.01  -0.04   0.26     0.03   0.06  -0.16
    10   1     0.28   0.20  -0.08    -0.17   0.12  -0.19     0.07  -0.12   0.12
    11   1    -0.01   0.00   0.10     0.06  -0.36   0.02    -0.05   0.20  -0.02
    12   6     0.12  -0.06  -0.08     0.01   0.01  -0.10     0.02   0.01  -0.13
    13   6     0.11  -0.12   0.16     0.04  -0.03  -0.01     0.05  -0.05  -0.01
    14   6    -0.14   0.12   0.13     0.05  -0.04   0.01     0.05  -0.05   0.03
    15   6    -0.10   0.05  -0.10     0.00   0.01   0.10    -0.01   0.02   0.13
    16   6     0.01  -0.00  -0.10    -0.09   0.07  -0.01    -0.11   0.08  -0.01
    17   6    -0.00   0.00  -0.01    -0.09   0.08  -0.01    -0.11   0.09  -0.01
    18   6     0.01  -0.00  -0.01     0.01  -0.01  -0.11     0.02  -0.01  -0.10
    19   1    -0.19   0.17   0.02    -0.03  -0.03  -0.11    -0.03   0.01  -0.13
    20   1     0.18  -0.17   0.08    -0.08  -0.02   0.09    -0.05   0.01   0.12
    21   1     0.22   0.06  -0.14    -0.07  -0.14   0.09     0.00  -0.09   0.11
    22  27    -0.00  -0.00  -0.00    -0.00   0.00  -0.00     0.00   0.00  -0.00
    23   6     0.04  -0.05   0.07     0.00   0.01   0.05    -0.02  -0.00   0.20
    24   6     0.08  -0.06  -0.08     0.02  -0.01   0.02     0.08  -0.09   0.04
    25   6    -0.06   0.06  -0.10     0.03  -0.02  -0.00     0.08  -0.09  -0.02
    26   6    -0.05   0.05   0.06     0.02   0.00  -0.06     0.01  -0.02  -0.20
    27   6    -0.00   0.00   0.06    -0.03   0.07  -0.01    -0.17   0.17  -0.02
    28   1    -0.00  -0.02  -0.12    -0.18  -0.08  -0.01    -0.18   0.17  -0.02
    29   1    -0.06   0.05   0.10    -0.04  -0.12   0.03     0.17  -0.06   0.17
    30   1     0.09  -0.11  -0.04    -0.03  -0.01  -0.06     0.05   0.11  -0.21
    31   1    -0.09   0.09  -0.06    -0.04  -0.02   0.06     0.01   0.13   0.21
    32   1     0.02  -0.06   0.12    -0.04  -0.12  -0.04     0.21  -0.06  -0.13
    33   6    -0.01  -0.00   0.00    -0.01  -0.00   0.11     0.00  -0.00   0.11
    34   6    -0.01   0.01   0.01     0.03  -0.05   0.02     0.04  -0.05   0.02
    35   6     0.01  -0.01   0.01     0.03  -0.05  -0.01     0.04  -0.05  -0.01
    36   1     0.00  -0.01  -0.01     0.12  -0.02  -0.07     0.09  -0.09  -0.06
    37   1    -0.00   0.02  -0.00     0.07   0.10  -0.11     0.01   0.03  -0.12
    38   1     0.02  -0.00   0.01     0.05   0.10   0.11    -0.01   0.04   0.12
    39   1     0.01   0.01  -0.00     0.11  -0.01   0.09     0.06  -0.09   0.08
    40   1    -0.20  -0.08  -0.19    -0.04  -0.14  -0.08     0.03  -0.09  -0.11
                     43                     44                     45
                      A                      A                      A
 Frequencies --    847.4612               854.2097               857.6902
 Red. masses --      1.1898                 2.8513                 1.6509
 Frc consts  --      0.5034                 1.2258                 0.7155
 IR Inten    --     27.3214                 0.9239                 0.0643
  Atom  AN      X      Y      Z        X      Y      Z        X      Y      Z
     1  26    -0.00  -0.00   0.00    -0.00   0.00   0.01     0.00  -0.00  -0.01
     2   6     0.00  -0.00  -0.02    -0.03  -0.03  -0.00     0.03   0.05  -0.01
     3   6     0.02  -0.01   0.00    -0.00   0.00  -0.00     0.00   0.00  -0.00
     4   6    -0.00   0.00   0.02     0.03   0.03  -0.00    -0.03  -0.05  -0.01
     5   6    -0.01   0.01   0.00     0.03   0.02  -0.00    -0.03  -0.05   0.02
     6   6    -0.01   0.01  -0.00    -0.02  -0.03  -0.00     0.02   0.05   0.02
     7   1    -0.01   0.01   0.01    -0.22  -0.21  -0.03     0.27   0.27   0.02
     8   1     0.01  -0.01  -0.02    -0.17  -0.20  -0.03     0.26   0.28   0.05
     9   1     0.00  -0.00   0.02     0.17   0.19  -0.00    -0.27  -0.28   0.01
    10   1    -0.01   0.02  -0.02     0.22   0.21   0.00    -0.27  -0.27  -0.02
    11   1     0.00  -0.03   0.00     0.00   0.01  -0.00    -0.01  -0.00   0.04
    12   6     0.00   0.00  -0.01     0.03   0.02  -0.00     0.01  -0.06  -0.03
    13   6     0.01  -0.00   0.00     0.02   0.01   0.00     0.01  -0.07   0.06
    14   6     0.01  -0.00   0.00    -0.02  -0.01   0.00    -0.03   0.07   0.05
    15   6    -0.00   0.00   0.01    -0.03  -0.02  -0.01     0.00   0.06  -0.03
    16   6    -0.00   0.01  -0.00     0.00   0.00  -0.01     0.00  -0.00  -0.03
    17   6    -0.02  -0.00  -0.00     0.01  -0.00  -0.09     0.00  -0.00  -0.03
    18   6     0.01   0.01  -0.01     0.10  -0.04  -0.06     0.04  -0.02  -0.02
    19   1    -0.01  -0.01  -0.01     0.08   0.12  -0.01    -0.24  -0.13   0.02
    20   1    -0.01  -0.01   0.01    -0.09  -0.13  -0.02     0.23   0.13   0.06
    21   1    -0.01  -0.02   0.01     0.18   0.15  -0.00    -0.19  -0.21  -0.05
    22  27     0.01   0.01   0.00    -0.00  -0.00   0.00    -0.00  -0.00   0.00
    23   6    -0.03  -0.03  -0.02    -0.04   0.04  -0.06    -0.01   0.01  -0.02
    24   6    -0.03  -0.03  -0.01    -0.07   0.06   0.07    -0.02   0.02   0.02
    25   6    -0.03  -0.03   0.00     0.06  -0.05   0.09     0.02  -0.02   0.03
    26   6    -0.03  -0.03   0.01     0.05  -0.04  -0.06     0.01  -0.01  -0.02
    27   6    -0.03  -0.05  -0.00     0.00  -0.00  -0.05     0.00  -0.00  -0.01
    28   1     0.35   0.33   0.02    -0.01   0.01   0.12    -0.00   0.00   0.03
    29   1     0.24   0.27   0.02     0.06  -0.05  -0.10     0.02  -0.01  -0.03
    30   1     0.27   0.29   0.04    -0.08   0.10   0.03    -0.02   0.03   0.01
    31   1     0.27   0.30  -0.01     0.06  -0.12   0.05     0.02  -0.03   0.01
    32   1     0.26   0.29   0.01    -0.05   0.04  -0.11    -0.02   0.01  -0.03
    33   6     0.01   0.02   0.01    -0.09   0.04  -0.08    -0.03   0.02  -0.03
    34   6     0.02   0.02   0.00    -0.12   0.09   0.11    -0.04   0.03   0.04
    35   6     0.02   0.01   0.00     0.10  -0.09   0.13     0.04  -0.03   0.05
    36   1    -0.10  -0.11  -0.02    -0.22  -0.13  -0.16    -0.08  -0.05  -0.06
    37   1    -0.16  -0.15  -0.01    -0.11   0.19   0.02    -0.04   0.07   0.01
    38   1    -0.15  -0.15  -0.00     0.10  -0.20   0.05     0.04  -0.07   0.02
    39   1    -0.11  -0.12   0.01     0.24   0.12  -0.12     0.09   0.04  -0.05
    40   1    -0.01  -0.02  -0.01    -0.16  -0.14  -0.03     0.18   0.20  -0.03
                     46                     47                     48
                      A                      A                      A
 Frequencies --    860.9432               869.4255               872.1328
 Red. masses --      1.2474                 1.2273                 1.3117
 Frc consts  --      0.5447                 0.5466                 0.5878
 IR Inten    --     37.6510               131.1067                 0.1525
  Atom  AN      X      Y      Z        X      Y      Z        X      Y      Z
     1  26     0.00   0.00   0.00     0.00   0.00  -0.00     0.00   0.00   0.00
     2   6    -0.00  -0.00   0.00     0.00   0.00   0.00    -0.00   0.00  -0.00
     3   6    -0.00   0.00  -0.00    -0.00   0.00  -0.00    -0.00   0.00  -0.00
     4   6     0.00  -0.00  -0.00     0.00  -0.00  -0.00     0.00  -0.00  -0.00
     5   6     0.00  -0.00  -0.00     0.00  -0.00  -0.00     0.00  -0.00   0.00
     6   6     0.00  -0.00   0.00     0.00  -0.00   0.00    -0.00   0.00   0.00
     7   1    -0.00  -0.01  -0.00    -0.00  -0.00  -0.00    -0.01  -0.00  -0.00
     8   1    -0.00   0.00   0.00    -0.00   0.00   0.00     0.00   0.00   0.00
     9   1    -0.00   0.00  -0.00    -0.00   0.00  -0.00    -0.01  -0.00  -0.00
    10   1    -0.00  -0.01   0.00    -0.00  -0.01   0.00     0.01   0.00  -0.00
    11   1    -0.00   0.01  -0.00     0.00   0.00  -0.00    -0.00   0.00   0.00
    12   6    -0.00  -0.00   0.01    -0.00   0.00   0.00     0.00  -0.00  -0.00
    13   6    -0.01   0.00   0.00    -0.00  -0.00  -0.00     0.00   0.00   0.00
    14   6    -0.01   0.00  -0.00    -0.00  -0.00  -0.00    -0.00   0.00   0.00
    15   6     0.00  -0.00  -0.01    -0.00   0.00  -0.00    -0.00   0.00  -0.00
    16   6     0.01  -0.01   0.00    -0.00  -0.01   0.00     0.00  -0.00  -0.00
    17   6     0.01  -0.01   0.00     0.02   0.01   0.00     0.00  -0.00  -0.02
    18   6    -0.01  -0.01   0.00    -0.03  -0.03  -0.01    -0.04  -0.07  -0.02
    19   1     0.01   0.01   0.01     0.01   0.01   0.00     0.01   0.01   0.00
    20   1     0.01   0.01  -0.01     0.01   0.01  -0.00    -0.01  -0.01  -0.00
    21   1     0.00   0.01  -0.01     0.01   0.01  -0.00     0.00   0.00  -0.00
    22  27     0.01   0.00   0.00     0.01   0.02   0.00     0.00  -0.00  -0.00
    23   6     0.01   0.01  -0.00    -0.01  -0.02  -0.01     0.03   0.04  -0.00
    24   6    -0.06  -0.05  -0.00     0.01   0.01  -0.00     0.02   0.03   0.01
    25   6    -0.05  -0.05  -0.00     0.01   0.01   0.00    -0.02  -0.03   0.01
    26   6     0.01   0.01   0.00    -0.02  -0.02   0.01    -0.03  -0.04  -0.01
    27   6     0.05   0.05   0.00    -0.04  -0.05  -0.00     0.01   0.01  -0.00
    28   1    -0.31  -0.31  -0.02     0.34   0.32   0.02    -0.04  -0.04   0.02
    29   1    -0.05  -0.04  -0.01     0.11   0.12   0.01    -0.21  -0.23  -0.04
    30   1     0.36   0.41   0.05    -0.06  -0.08   0.00    -0.14  -0.15  -0.01
    31   1     0.36   0.40  -0.01    -0.04  -0.06  -0.01     0.15   0.16   0.01
    32   1    -0.06  -0.06   0.00     0.16   0.17   0.01     0.20   0.21  -0.01
    33   6    -0.01  -0.01  -0.01    -0.03  -0.03   0.01     0.04   0.07  -0.01
    34   6    -0.03  -0.02  -0.00    -0.04  -0.05   0.00     0.00   0.06   0.03
    35   6    -0.03  -0.02  -0.00    -0.04  -0.05  -0.01    -0.01  -0.05   0.03
    36   1     0.06   0.09   0.01     0.23   0.23   0.02     0.34   0.37   0.02
    37   1     0.20   0.20   0.01     0.34   0.34   0.01    -0.26  -0.19   0.00
    38   1     0.18   0.18   0.02     0.34   0.34   0.04     0.25   0.18   0.04
    39   1     0.09   0.11  -0.00     0.23   0.22   0.01    -0.33  -0.37  -0.02
    40   1    -0.00   0.01   0.01     0.01   0.01   0.00     0.00  -0.00   0.00
                     49                     50                     51
                      A                      A                      A
 Frequencies --    888.3179               895.1024               901.2525
 Red. masses --      1.2550                 1.2718                 1.1614
 Frc consts  --      0.5835                 0.6004                 0.5558
 IR Inten    --      1.2095                40.8688                 0.1081
  Atom  AN      X      Y      Z        X      Y      Z        X      Y      Z
     1  26     0.00   0.00   0.00     0.00   0.00   0.00    -0.00   0.00   0.00
     2   6    -0.00  -0.00  -0.00     0.01   0.01  -0.01    -0.02  -0.04  -0.01
     3   6    -0.00  -0.00  -0.00    -0.00  -0.02   0.00    -0.00  -0.00   0.01
     4   6     0.00   0.00  -0.00     0.00   0.01   0.01     0.03   0.04  -0.01
     5   6     0.00  -0.00   0.00    -0.00   0.00   0.00    -0.03  -0.05  -0.00
     6   6    -0.00   0.00   0.00    -0.00   0.00  -0.00     0.03   0.05   0.00
     7   1    -0.00  -0.00  -0.00    -0.05  -0.03  -0.00    -0.32  -0.28  -0.05
     8   1     0.00   0.00   0.00    -0.01  -0.00  -0.00     0.34   0.33   0.01
     9   1    -0.00  -0.00  -0.00     0.00   0.00   0.00    -0.33  -0.33  -0.04
    10   1     0.00   0.00  -0.00    -0.06  -0.04  -0.00     0.31   0.26  -0.00
    11   1     0.00   0.00   0.00     0.08   0.07   0.01     0.01   0.01   0.03
    12   6    -0.00  -0.00  -0.00    -0.06  -0.06  -0.01    -0.01  -0.02   0.00
    13   6     0.00   0.00   0.00     0.03   0.03  -0.01     0.01   0.03  -0.00
    14   6    -0.00  -0.00   0.00     0.03   0.03   0.02    -0.01  -0.03  -0.00
    15   6     0.00   0.00  -0.00    -0.07  -0.06  -0.00     0.01   0.02   0.00
    16   6     0.00  -0.00  -0.00     0.02   0.03   0.00     0.00   0.00  -0.01
    17   6     0.00  -0.00  -0.00    -0.03  -0.01  -0.00    -0.00  -0.00  -0.00
    18   6    -0.02  -0.04  -0.01     0.00   0.00  -0.02     0.00   0.00   0.00
    19   1     0.01   0.01   0.00    -0.18  -0.20   0.01     0.18   0.17   0.02
    20   1    -0.01  -0.01   0.00    -0.14  -0.16  -0.03    -0.18  -0.17  -0.01
    21   1     0.00  -0.00  -0.00     0.48   0.43   0.01    -0.13  -0.11   0.00
    22  27     0.00   0.00  -0.01     0.00   0.00   0.00    -0.00   0.00   0.00
    23   6    -0.05  -0.05  -0.00     0.00   0.00  -0.00     0.00  -0.00   0.00
    24   6    -0.04  -0.03   0.00     0.00  -0.00  -0.00     0.00  -0.00  -0.00
    25   6     0.04   0.03   0.01    -0.00  -0.00  -0.00    -0.00   0.00  -0.00
    26   6     0.05   0.05   0.00     0.00   0.00   0.00    -0.00   0.00   0.00
    27   6    -0.00  -0.00   0.00     0.00   0.00   0.00    -0.00  -0.00   0.00
    28   1     0.02   0.02   0.02     0.00   0.00  -0.00     0.00   0.00  -0.00
    29   1     0.34   0.36   0.04    -0.01  -0.00  -0.00    -0.00   0.00   0.00
    30   1     0.23   0.26   0.03     0.00   0.00   0.00    -0.00  -0.00  -0.00
    31   1    -0.23  -0.26   0.01     0.00   0.01   0.00     0.00   0.00  -0.00
    32   1    -0.34  -0.35   0.00    -0.00  -0.00  -0.00     0.00   0.00   0.00
    33   6     0.02   0.04  -0.00    -0.00   0.00   0.02    -0.00  -0.00   0.00
    34   6     0.00   0.03   0.02     0.01  -0.01   0.00    -0.00  -0.00  -0.00
    35   6    -0.01  -0.03   0.02     0.01  -0.00  -0.00     0.00   0.00  -0.00
    36   1     0.21   0.22   0.02     0.01   0.01  -0.02    -0.01  -0.01   0.00
    37   1    -0.13  -0.10   0.01    -0.01   0.00  -0.03     0.01   0.01  -0.00
    38   1     0.16   0.13   0.03    -0.02   0.00   0.03    -0.01  -0.01  -0.00
    39   1    -0.21  -0.21  -0.01     0.01   0.01   0.02     0.01   0.01   0.00
    40   1     0.01   0.00  -0.00     0.47   0.43   0.06     0.15   0.12   0.02
                     52                     53                     54
                      A                      A                      A
 Frequencies --    913.2269               918.2408               920.2936
 Red. masses --      1.2327                 1.2501                 1.2276
 Frc consts  --      0.6057                 0.6210                 0.6126
 IR Inten    --      1.0414                96.5724                21.3252
  Atom  AN      X      Y      Z        X      Y      Z        X      Y      Z
     1  26     0.00  -0.00  -0.00    -0.00   0.00  -0.00     0.00   0.00   0.00
     2   6     0.01   0.03  -0.01     0.02   0.02  -0.00    -0.05  -0.05   0.01
     3   6    -0.00  -0.00  -0.01    -0.01  -0.02  -0.00     0.04   0.06   0.00
     4   6    -0.01  -0.03  -0.01     0.02   0.02   0.00    -0.05  -0.05  -0.01
     5   6     0.03   0.02   0.02    -0.00  -0.00   0.00     0.01   0.01  -0.01
     6   6    -0.03  -0.02   0.01    -0.00  -0.00  -0.00     0.01   0.01   0.01
     7   1     0.12   0.13   0.00    -0.12  -0.12  -0.02     0.40   0.37   0.05
     8   1    -0.15  -0.18  -0.00     0.03   0.03   0.00    -0.08  -0.09  -0.01
     9   1     0.15   0.18   0.02     0.03   0.03  -0.00    -0.09  -0.09  -0.00
    10   1    -0.14  -0.15  -0.02    -0.12  -0.12  -0.00     0.40   0.37   0.02
    11   1     0.01   0.01   0.01     0.10   0.11   0.01    -0.34  -0.36  -0.03
    12   6    -0.02  -0.05  -0.01     0.00   0.01  -0.02    -0.01  -0.01  -0.01
    13   6     0.05   0.04   0.02     0.00  -0.01  -0.00     0.01   0.00   0.00
    14   6    -0.05  -0.04   0.01     0.00  -0.01   0.00     0.00   0.00   0.00
    15   6     0.02   0.05  -0.01    -0.00   0.01   0.02    -0.01  -0.00   0.01
    16   6     0.00   0.00  -0.02    -0.01  -0.01  -0.00    -0.01   0.00  -0.00
    17   6    -0.00  -0.00  -0.00     0.01   0.01   0.00     0.01   0.00   0.00
    18   6     0.00  -0.00   0.00    -0.06  -0.05   0.00    -0.02  -0.02   0.00
    19   1     0.33   0.37   0.03    -0.00   0.01  -0.02    -0.02  -0.01  -0.01
    20   1    -0.33  -0.37  -0.01     0.00   0.02   0.02    -0.04  -0.03   0.01
    21   1    -0.26  -0.25  -0.02    -0.02  -0.00   0.02     0.05   0.05   0.01
    22  27     0.00   0.00   0.00     0.01  -0.00   0.00     0.00  -0.00   0.00
    23   6    -0.00   0.00  -0.00     0.00   0.01  -0.00    -0.00  -0.00   0.00
    24   6    -0.00   0.00   0.00    -0.01  -0.00  -0.00    -0.00  -0.00  -0.00
    25   6    -0.00  -0.00   0.00    -0.00  -0.00   0.00    -0.00  -0.00   0.00
    26   6     0.00  -0.00   0.00     0.00   0.01   0.00    -0.00  -0.00  -0.00
    27   6     0.00  -0.00  -0.00     0.00  -0.00   0.00    -0.00   0.00  -0.00
    28   1     0.00   0.00  -0.00     0.01   0.01   0.00    -0.02  -0.01  -0.00
    29   1    -0.00  -0.00  -0.00    -0.04  -0.02  -0.00     0.01   0.01   0.00
    30   1    -0.00  -0.00   0.00     0.04   0.05   0.01     0.01   0.01  -0.01
    31   1     0.00   0.00  -0.00     0.03   0.03  -0.00     0.00   0.01   0.01
    32   1     0.00   0.00  -0.00    -0.05  -0.02  -0.00     0.01   0.00  -0.00
    33   6    -0.00  -0.00   0.00    -0.06  -0.06  -0.01    -0.02  -0.02  -0.01
    34   6    -0.00  -0.00   0.00     0.04   0.04   0.01     0.01   0.01   0.00
    35   6     0.00   0.00   0.00     0.04   0.04  -0.01     0.01   0.01  -0.00
    36   1    -0.00  -0.01   0.00     0.39   0.39   0.06     0.12   0.12   0.02
    37   1     0.01   0.01  -0.00    -0.25  -0.26   0.02    -0.07  -0.08   0.01
    38   1    -0.01  -0.02  -0.00    -0.23  -0.25  -0.05    -0.06  -0.07  -0.02
    39   1     0.01   0.01   0.00     0.40   0.40  -0.01     0.12   0.12  -0.01
    40   1     0.29   0.27   0.02    -0.03  -0.01  -0.02     0.07   0.07  -0.00
                     55                     56                     57
                      A                      A                      A
 Frequencies --    940.6936               941.8039               944.5461
 Red. masses --      2.0322                 1.3387                 1.4024
 Frc consts  --      1.0595                 0.6996                 0.7372
 IR Inten    --     30.4368                 0.1040                17.1377
  Atom  AN      X      Y      Z        X      Y      Z        X      Y      Z
     1  26    -0.00   0.00  -0.00     0.00  -0.00   0.00    -0.00   0.00  -0.00
     2   6     0.00   0.00  -0.00    -0.00  -0.00   0.00     0.00   0.00  -0.00
     3   6     0.00  -0.00   0.00     0.00   0.00  -0.00    -0.00  -0.01   0.00
     4   6     0.00   0.00   0.00    -0.00  -0.00  -0.00     0.00   0.00   0.00
     5   6    -0.00  -0.00  -0.00     0.00   0.00   0.00    -0.00  -0.00  -0.00
     6   6    -0.00  -0.00   0.00     0.00   0.00  -0.00    -0.00  -0.00  -0.00
     7   1    -0.01  -0.00   0.00     0.01   0.01   0.00    -0.02  -0.01  -0.00
     8   1     0.01   0.00  -0.00    -0.01  -0.00   0.00     0.01   0.00  -0.00
     9   1     0.01   0.00   0.01    -0.00  -0.00  -0.00     0.01   0.00   0.01
    10   1    -0.01  -0.00  -0.00     0.01   0.01   0.00    -0.02  -0.01  -0.00
    11   1     0.01   0.00   0.00    -0.01  -0.01  -0.00     0.02   0.02   0.00
    12   6    -0.01   0.01  -0.13     0.00  -0.00   0.05    -0.00   0.00  -0.06
    13   6     0.03  -0.01   0.00    -0.01   0.00  -0.00     0.01  -0.01   0.00
    14   6     0.03  -0.01   0.00    -0.01   0.01  -0.00     0.01  -0.00   0.00
    15   6    -0.03   0.02   0.13     0.01  -0.01  -0.05    -0.01   0.01   0.06
    16   6    -0.03   0.02  -0.00     0.01  -0.01   0.00    -0.02   0.01  -0.00
    17   6     0.02  -0.02   0.00    -0.01   0.01  -0.01     0.01  -0.01  -0.00
    18   6     0.02  -0.01   0.14    -0.01  -0.01  -0.05    -0.00  -0.02   0.06
    19   1    -0.11   0.04  -0.22     0.04  -0.02   0.08    -0.05   0.02  -0.10
    20   1    -0.15   0.05   0.19     0.06  -0.02  -0.07    -0.07   0.02   0.09
    21   1    -0.03   0.09   0.15     0.01  -0.03  -0.05    -0.01   0.04   0.06
    22  27    -0.00  -0.00  -0.00    -0.00   0.00  -0.00     0.00   0.00  -0.00
    23   6     0.01   0.03  -0.00    -0.04  -0.02   0.00    -0.06  -0.07  -0.02
    24   6     0.01   0.01   0.01     0.05   0.05   0.01     0.02   0.04  -0.01
    25   6    -0.02  -0.03  -0.01    -0.05  -0.06   0.00    -0.01   0.01   0.01
    26   6     0.04   0.05   0.01     0.05   0.04  -0.00    -0.03  -0.05   0.01
    27   6    -0.03  -0.04  -0.01    -0.01  -0.01  -0.02     0.06   0.05   0.00
    28   1     0.27   0.25   0.01     0.05   0.06  -0.02    -0.35  -0.37  -0.03
    29   1    -0.19  -0.15  -0.02     0.21   0.23   0.03     0.42   0.44   0.04
    30   1    -0.04  -0.07   0.03    -0.35  -0.39  -0.04    -0.20  -0.21  -0.02
    31   1     0.22   0.21  -0.03     0.37   0.42   0.02    -0.00   0.01   0.01
    32   1    -0.35  -0.33  -0.00    -0.29  -0.33  -0.00     0.26   0.27   0.01
    33   6     0.05  -0.01  -0.13    -0.01   0.02   0.05     0.02  -0.00  -0.06
    34   6    -0.04   0.01  -0.01    -0.00  -0.02   0.00    -0.02  -0.00   0.00
    35   6    -0.03   0.02   0.00     0.03   0.01   0.00     0.00   0.02   0.00
    36   1     0.02  -0.10   0.17     0.05   0.09  -0.05     0.08   0.03   0.08
    37   1     0.13  -0.00   0.21     0.05   0.10  -0.07     0.12   0.06   0.11
    38   1     0.14  -0.05  -0.18    -0.14  -0.08   0.06    -0.01  -0.11  -0.10
    39   1     0.02  -0.14  -0.15    -0.07  -0.01   0.05     0.01  -0.05  -0.07
    40   1    -0.00   0.08  -0.15    -0.00  -0.03   0.05     0.00   0.03  -0.07
                     58                     59                     60
                      A                      A                      A
 Frequencies --    948.6821              1011.8052              1025.4138
 Red. masses --      1.2480                 1.5007                 1.4741
 Frc consts  --      0.6618                 0.9052                 0.9132
 IR Inten    --      0.2888                20.9709                16.5380
  Atom  AN      X      Y      Z        X      Y      Z        X      Y      Z
     1  26    -0.00   0.00   0.00    -0.00   0.00   0.01    -0.00   0.00  -0.00
     2   6     0.00   0.00  -0.00    -0.04   0.04  -0.09     0.00  -0.00  -0.00
     3   6    -0.00  -0.00  -0.00    -0.01   0.00   0.05    -0.00   0.00   0.00
     4   6     0.00   0.00   0.00     0.06  -0.05  -0.08     0.00  -0.00  -0.00
     5   6     0.00  -0.00   0.00    -0.08   0.06  -0.01    -0.00   0.00  -0.00
     6   6    -0.00  -0.00   0.00     0.07  -0.05   0.01    -0.00   0.00   0.00
     7   1    -0.00  -0.00  -0.00     0.19  -0.22   0.00     0.00  -0.00   0.00
     8   1     0.00  -0.00  -0.00    -0.31   0.27   0.32    -0.00  -0.00  -0.00
     9   1     0.00   0.00   0.00     0.22  -0.24   0.40     0.00   0.00   0.00
    10   1    -0.00  -0.00  -0.00    -0.17   0.21  -0.06     0.00  -0.00  -0.00
    11   1     0.00   0.00   0.00    -0.06   0.02   0.49    -0.00   0.00   0.00
    12   6    -0.00  -0.00  -0.00    -0.01   0.01   0.01    -0.00   0.00  -0.00
    13   6    -0.00   0.00  -0.00     0.01   0.00  -0.00     0.00  -0.00   0.00
    14   6     0.00  -0.00  -0.00    -0.01  -0.00  -0.00     0.00  -0.00  -0.00
    15   6    -0.00   0.00   0.00     0.01  -0.01   0.01    -0.00   0.00   0.00
    16   6    -0.00   0.00   0.00     0.00  -0.00  -0.00     0.00  -0.00  -0.00
    17   6    -0.00  -0.00   0.02     0.00  -0.00  -0.00     0.00  -0.00  -0.00
    18   6     0.02   0.05   0.01     0.00  -0.00   0.00    -0.00   0.00   0.00
    19   1     0.00   0.00  -0.00     0.00   0.04  -0.04    -0.00   0.00  -0.01
    20   1    -0.01   0.00   0.01     0.00  -0.05  -0.04    -0.01   0.00   0.01
    21   1    -0.01  -0.00   0.00     0.04  -0.02   0.00    -0.01   0.01   0.01
    22  27     0.00   0.00  -0.00    -0.00   0.00   0.00    -0.00   0.00   0.01
    23   6    -0.02  -0.01  -0.00    -0.00  -0.00  -0.00    -0.04   0.03  -0.10
    24   6     0.01   0.02   0.00     0.00   0.00   0.00     0.06  -0.06   0.01
    25   6    -0.01  -0.01   0.00     0.00  -0.00   0.00    -0.06   0.06  -0.01
    26   6     0.01   0.00   0.00    -0.00   0.00  -0.00     0.06  -0.03  -0.09
    27   6     0.01   0.01  -0.00     0.00   0.00   0.00    -0.01   0.00   0.06
    28   1    -0.04  -0.04  -0.01    -0.00  -0.00   0.00    -0.06   0.02   0.58
    29   1     0.11   0.12   0.01     0.00  -0.00  -0.00    -0.16   0.14  -0.07
    30   1    -0.10  -0.12  -0.01    -0.00  -0.00  -0.00     0.22  -0.24   0.40
    31   1     0.08   0.10   0.01     0.00  -0.00  -0.00    -0.27   0.26   0.31
    32   1    -0.03  -0.04   0.00    -0.00   0.00  -0.00     0.19  -0.16  -0.02
    33   6    -0.02  -0.05   0.00    -0.00   0.00   0.00     0.00  -0.00   0.00
    34   6     0.06   0.06  -0.01     0.00  -0.00   0.00    -0.00  -0.00  -0.00
    35   6    -0.06  -0.06  -0.02    -0.00   0.00   0.00     0.00  -0.00   0.00
    36   1    -0.24  -0.24  -0.02     0.01  -0.01   0.00    -0.03   0.02  -0.01
    37   1    -0.40  -0.41  -0.01     0.00  -0.00   0.00    -0.00   0.02  -0.03
    38   1     0.42   0.42   0.03    -0.00   0.00   0.00     0.00  -0.02  -0.01
    39   1     0.24   0.23   0.00    -0.01   0.01   0.00     0.01   0.00   0.00
    40   1     0.01   0.01  -0.01    -0.04   0.02  -0.01    -0.01   0.01  -0.00
                     61                     62                     63
                      A                      A                      A
 Frequencies --   1027.7180              1033.5585              1034.4638
 Red. masses --      1.4736                 1.4452                 1.4227
 Frc consts  --      0.9170                 0.9096                 0.8970
 IR Inten    --     25.5800                25.4902                33.6020
  Atom  AN      X      Y      Z        X      Y      Z        X      Y      Z
     1  26     0.00  -0.00   0.00    -0.00   0.00  -0.00    -0.00   0.00  -0.00
     2   6    -0.01   0.00   0.00    -0.00   0.00   0.00    -0.04   0.03   0.04
     3   6     0.01  -0.01   0.00     0.01  -0.01   0.00     0.07  -0.07   0.01
     4   6    -0.00   0.00  -0.00    -0.00   0.00  -0.00    -0.03   0.03  -0.05
     5   6     0.00  -0.00   0.01     0.00  -0.00   0.01     0.04  -0.03   0.08
     6   6     0.01  -0.00  -0.01     0.01  -0.00  -0.01     0.06  -0.04  -0.07
     7   1    -0.04   0.05  -0.03    -0.04   0.04  -0.03    -0.34   0.39  -0.26
     8   1    -0.01   0.01   0.03    -0.01   0.01   0.03    -0.13   0.09   0.32
     9   1    -0.00   0.00  -0.03    -0.00   0.01  -0.03    -0.05   0.07  -0.34
    10   1    -0.04   0.05   0.02    -0.04   0.04   0.01    -0.40   0.41   0.15
    11   1     0.01  -0.01   0.00     0.01  -0.01   0.00     0.05  -0.10   0.01
    12   6     0.02  -0.02   0.03     0.00  -0.00   0.00    -0.00   0.00  -0.01
    13   6    -0.02   0.01  -0.07    -0.00   0.00  -0.01     0.00  -0.00   0.01
    14   6    -0.03   0.02   0.06    -0.00   0.00   0.01     0.00  -0.00  -0.01
    15   6     0.03  -0.02  -0.03     0.00  -0.00  -0.00    -0.00   0.00   0.01
    16   6    -0.06   0.07  -0.01    -0.01   0.01  -0.00     0.01  -0.01   0.00
    17   6    -0.05   0.07  -0.01    -0.00   0.01  -0.00     0.01  -0.01   0.00
    18   6     0.02  -0.02   0.04    -0.00  -0.00   0.01    -0.00   0.00  -0.00
    19   1     0.07  -0.07   0.29     0.01  -0.01   0.03    -0.01   0.02  -0.04
    20   1     0.12  -0.08  -0.26     0.01  -0.01  -0.02    -0.01   0.01   0.03
    21   1     0.26  -0.28  -0.11     0.03  -0.03  -0.01    -0.03   0.02   0.01
    22  27     0.00  -0.00   0.00     0.00  -0.00   0.00    -0.00   0.00  -0.00
    23   6    -0.00   0.00   0.00     0.04  -0.04  -0.04    -0.00   0.00   0.00
    24   6     0.00  -0.01  -0.01    -0.04   0.05   0.07     0.00  -0.00  -0.01
    25   6    -0.00  -0.00   0.01    -0.03   0.04  -0.08     0.00  -0.00   0.01
    26   6     0.00   0.00  -0.01     0.03  -0.03   0.05    -0.00   0.00  -0.01
    27   6     0.01  -0.01   0.00    -0.09   0.06  -0.01     0.01  -0.01   0.00
    28   1     0.01  -0.00   0.03    -0.09   0.07  -0.03     0.01  -0.01   0.00
    29   1    -0.04   0.04   0.01     0.42  -0.39  -0.16    -0.04   0.03   0.01
    30   1     0.00   0.01  -0.03     0.05  -0.06   0.32    -0.01   0.01  -0.03
    31   1    -0.02   0.03   0.05     0.12  -0.09  -0.31    -0.01   0.01   0.03
    32   1    -0.03   0.02  -0.03     0.38  -0.37   0.26    -0.03   0.03  -0.02
    33   6     0.02  -0.02  -0.03     0.00  -0.00  -0.01    -0.00   0.00   0.00
    34   6    -0.03   0.02   0.05    -0.00   0.00   0.00     0.00  -0.00  -0.01
    35   6    -0.02   0.01  -0.06    -0.00   0.00  -0.00     0.00  -0.00   0.01
    36   1     0.25  -0.26   0.18     0.02  -0.01   0.02    -0.03   0.03  -0.02
    37   1     0.05  -0.06   0.23    -0.00  -0.01   0.02    -0.00   0.01  -0.03
    38   1     0.08  -0.06  -0.21     0.01  -0.01  -0.02    -0.01   0.01   0.03
    39   1     0.28  -0.25  -0.11     0.02  -0.01  -0.01    -0.04   0.03   0.01
    40   1     0.24  -0.28   0.17     0.02  -0.03   0.01    -0.03   0.03  -0.02
                     64                     65                     66
                      A                      A                      A
 Frequencies --   1048.8435              1063.0800              1064.1308
 Red. masses --      1.3265                 1.2103                 1.3733
 Frc consts  --      0.8598                 0.8059                 0.9163
 IR Inten    --      4.6931                53.3460                32.7027
  Atom  AN      X      Y      Z        X      Y      Z        X      Y      Z
     1  26    -0.00   0.00   0.00     0.00  -0.00  -0.00    -0.00  -0.00   0.00
     2   6     0.00   0.00  -0.01    -0.03   0.04   0.00     0.00   0.00  -0.01
     3   6    -0.00   0.00   0.01    -0.03   0.02  -0.01    -0.00   0.00   0.01
     4   6     0.00  -0.00  -0.01    -0.03   0.03  -0.01    -0.00   0.00  -0.01
     5   6    -0.00   0.01   0.00     0.04  -0.05  -0.04     0.00   0.00  -0.00
     6   6     0.00  -0.01  -0.00     0.03  -0.04   0.05     0.00  -0.01   0.00
     7   1    -0.01   0.00  -0.02    -0.20   0.21  -0.12    -0.04   0.04  -0.03
     8   1    -0.04   0.01   0.03     0.33  -0.26  -0.42     0.01  -0.02  -0.02
     9   1     0.03  -0.00   0.02     0.22  -0.23   0.51     0.03  -0.01   0.03
    10   1     0.01  -0.00  -0.01    -0.24   0.24   0.06     0.01  -0.01  -0.01
    11   1    -0.01   0.00   0.09    -0.03   0.03  -0.02    -0.01   0.00   0.09
    12   6     0.06  -0.05  -0.05     0.00  -0.00   0.01     0.04  -0.03  -0.03
    13   6    -0.05   0.03   0.01    -0.00   0.01   0.01    -0.02   0.01   0.01
    14   6     0.04  -0.02   0.02    -0.01   0.01  -0.01     0.02  -0.02   0.01
    15   6    -0.05   0.05  -0.06     0.01  -0.01  -0.00    -0.03   0.03  -0.04
    16   6    -0.00   0.00   0.00    -0.00   0.00  -0.00    -0.00  -0.00   0.02
    17   6    -0.00  -0.00   0.00     0.00  -0.00  -0.00    -0.00   0.00   0.02
    18   6    -0.03   0.03   0.02    -0.01   0.01   0.00     0.06  -0.05  -0.06
    19   1     0.17  -0.19   0.35    -0.03   0.04  -0.07     0.11  -0.11   0.20
    20   1    -0.23   0.21   0.30    -0.03   0.03   0.05    -0.15   0.13   0.19
    21   1    -0.27   0.31   0.01     0.05  -0.04  -0.01    -0.12   0.15  -0.01
    22  27     0.00  -0.00  -0.00    -0.00   0.00  -0.00    -0.00   0.00   0.00
    23   6    -0.00   0.00   0.00     0.01  -0.00   0.00     0.01  -0.01  -0.01
    24   6    -0.00  -0.00   0.00    -0.01   0.00  -0.01     0.00   0.00  -0.01
    25   6     0.00   0.00   0.00    -0.01   0.00   0.01    -0.00  -0.00  -0.01
    26   6     0.00  -0.00   0.00     0.01  -0.00   0.00    -0.01   0.01  -0.01
    27   6     0.00  -0.00  -0.01    -0.00  -0.01  -0.00    -0.00  -0.00   0.02
    28   1     0.00  -0.00  -0.05     0.01   0.00  -0.01    -0.02   0.01   0.21
    29   1    -0.02   0.02   0.01     0.03  -0.04  -0.01     0.10  -0.10  -0.04
    30   1     0.00   0.00   0.00    -0.04   0.04  -0.09    -0.02   0.01  -0.05
    31   1    -0.00  -0.00  -0.00    -0.05   0.05   0.08     0.01  -0.00  -0.02
    32   1     0.01  -0.02   0.01     0.04  -0.05   0.02    -0.08   0.08  -0.05
    33   6     0.03  -0.03   0.03    -0.00  -0.00   0.01    -0.05   0.05  -0.06
    34   6    -0.02   0.01  -0.01    -0.00   0.00   0.00     0.04  -0.02   0.02
    35   6     0.03  -0.01  -0.01     0.00  -0.00  -0.00    -0.04   0.02   0.01
    36   1    -0.17   0.18  -0.06    -0.03   0.04  -0.02     0.24  -0.26   0.05
    37   1    -0.09   0.10  -0.19     0.00   0.00   0.00     0.17  -0.19   0.37
    38   1     0.12  -0.11  -0.16     0.03  -0.02  -0.04    -0.23   0.21   0.31
    39   1     0.18  -0.18  -0.02    -0.01   0.01   0.01    -0.25   0.27  -0.00
    40   1     0.25  -0.31   0.08     0.03  -0.03   0.02     0.11  -0.13   0.01
                     67                     68                     69
                      A                      A                      A
 Frequencies --   1065.5934              1067.4870              1069.0788
 Red. masses --      1.1839                 1.2086                 1.1811
 Frc consts  --      0.7921                 0.8114                 0.7953
 IR Inten    --      0.6772               151.8727                73.9704
  Atom  AN      X      Y      Z        X      Y      Z        X      Y      Z
     1  26    -0.00   0.00   0.00     0.00  -0.00   0.00     0.00  -0.00   0.00
     2   6     0.05  -0.02  -0.02    -0.01   0.01   0.00    -0.00   0.00   0.00
     3   6    -0.01   0.00   0.08    -0.00   0.01   0.00    -0.00   0.00  -0.00
     4   6    -0.05   0.02  -0.03    -0.01   0.01  -0.01    -0.00   0.00  -0.00
     5   6     0.01   0.01  -0.02     0.01  -0.01  -0.01     0.00  -0.00  -0.00
     6   6    -0.00  -0.01  -0.02     0.01  -0.01   0.01     0.00  -0.00   0.01
     7   1    -0.28   0.34  -0.20    -0.05   0.06  -0.03    -0.01   0.02  -0.01
     8   1     0.05  -0.06  -0.11     0.07  -0.05  -0.09     0.03  -0.02  -0.04
     9   1    -0.02   0.04  -0.11     0.05  -0.05   0.10     0.02  -0.02   0.05
    10   1     0.30  -0.34  -0.10    -0.04   0.05   0.01    -0.02   0.02   0.01
    11   1    -0.08   0.03   0.70    -0.01   0.00   0.01    -0.00   0.00  -0.00
    12   6    -0.00   0.01   0.01    -0.00   0.01  -0.02    -0.02   0.03  -0.04
    13   6    -0.00  -0.00  -0.00    -0.00  -0.00  -0.03     0.03  -0.03  -0.05
    14   6     0.00   0.00  -0.00    -0.00  -0.00   0.03     0.02  -0.02   0.06
    15   6     0.00  -0.01   0.01    -0.01   0.01   0.01    -0.03   0.03   0.03
    16   6     0.00  -0.00  -0.01    -0.00  -0.00  -0.00    -0.01  -0.01  -0.00
    17   6     0.00  -0.00  -0.00     0.00   0.00   0.00    -0.01  -0.00  -0.00
    18   6    -0.00   0.00   0.00     0.01  -0.02   0.02    -0.01   0.01   0.00
    19   1    -0.03   0.02  -0.05     0.04  -0.05   0.13     0.19  -0.20   0.46
    20   1     0.03  -0.02  -0.04     0.06  -0.05  -0.12     0.27  -0.23  -0.41
    21   1     0.04  -0.02   0.01    -0.02   0.02   0.02    -0.24   0.23   0.10
    22  27     0.00  -0.00  -0.00    -0.00   0.00   0.00    -0.00   0.00  -0.00
    23   6    -0.00   0.00   0.00    -0.03   0.01   0.00     0.00  -0.00  -0.00
    24   6    -0.00  -0.00  -0.00     0.03  -0.02   0.05    -0.00   0.00  -0.01
    25   6    -0.00   0.00   0.00     0.04  -0.02  -0.04    -0.00   0.00   0.01
    26   6     0.00  -0.00   0.00    -0.03   0.01  -0.01     0.00  -0.00   0.00
    27   6     0.00  -0.00  -0.00    -0.00   0.02  -0.00     0.00  -0.00  -0.00
    28   1     0.00  -0.00  -0.02    -0.03   0.00  -0.01     0.00   0.00  -0.00
    29   1    -0.01   0.01   0.00    -0.19   0.20   0.06     0.02  -0.01  -0.01
    30   1    -0.00   0.00  -0.01     0.18  -0.21   0.43    -0.02   0.02  -0.04
    31   1    -0.01   0.01   0.01     0.25  -0.24  -0.38    -0.03   0.02   0.04
    32   1     0.01  -0.01   0.01    -0.18   0.20  -0.10     0.02  -0.02   0.01
    33   6     0.00  -0.00   0.01     0.01  -0.01  -0.02    -0.01   0.01  -0.00
    34   6    -0.00   0.00  -0.00     0.00   0.00  -0.04     0.01  -0.01   0.01
    35   6     0.00  -0.00  -0.00    -0.01   0.01   0.04     0.02  -0.02  -0.01
    36   1    -0.01   0.01   0.00     0.08  -0.08   0.06    -0.12   0.12  -0.06
    37   1    -0.01   0.01  -0.01    -0.09   0.09  -0.25     0.08  -0.08   0.17
    38   1     0.01  -0.01  -0.02    -0.14   0.12   0.24     0.11  -0.09  -0.14
    39   1     0.00  -0.00   0.01     0.08  -0.07  -0.04    -0.13   0.11   0.03
    40   1    -0.03   0.02  -0.00    -0.02   0.01  -0.02    -0.21   0.23  -0.16
                     70                     71                     72
                      A                      A                      A
 Frequencies --   1071.4121              1079.1845              1088.9494
 Red. masses --      1.1861                 1.4006                 1.5647
 Frc consts  --      0.8022                 0.9611                 1.0932
 IR Inten    --      1.8687                12.0072               155.7896
  Atom  AN      X      Y      Z        X      Y      Z        X      Y      Z
     1  26     0.00   0.00  -0.00    -0.00  -0.00  -0.00     0.00   0.00   0.00
     2   6     0.00  -0.00   0.00    -0.00   0.00   0.00     0.00  -0.00  -0.01
     3   6    -0.00  -0.00   0.00     0.00   0.00   0.00    -0.00  -0.00  -0.00
     4   6    -0.00   0.00   0.00    -0.00   0.00  -0.00     0.00  -0.00   0.01
     5   6     0.00  -0.00  -0.00     0.00  -0.00  -0.00    -0.00   0.00   0.00
     6   6    -0.00   0.00  -0.00     0.00  -0.00   0.00    -0.00   0.00  -0.00
     7   1    -0.00   0.01  -0.00    -0.01   0.01  -0.01     0.02  -0.02   0.02
     8   1     0.00  -0.00  -0.00     0.01  -0.01  -0.01    -0.02   0.01   0.02
     9   1    -0.00   0.00  -0.01     0.01  -0.01   0.01    -0.01   0.01  -0.03
    10   1     0.01  -0.01  -0.00    -0.01   0.01   0.01     0.02  -0.02  -0.01
    11   1    -0.00   0.00   0.01    -0.00  -0.00   0.00     0.01   0.00  -0.00
    12   6    -0.01   0.01   0.01    -0.01   0.00   0.04     0.04  -0.03  -0.05
    13   6     0.00  -0.00  -0.00     0.02  -0.01   0.05    -0.05   0.04  -0.07
    14   6    -0.00   0.00  -0.00     0.02  -0.02  -0.05    -0.06   0.05   0.06
    15   6     0.00  -0.01   0.01    -0.00  -0.00  -0.04     0.03  -0.03   0.05
    16   6     0.00   0.00  -0.01     0.01  -0.00   0.00    -0.02   0.02  -0.00
    17   6     0.00  -0.00  -0.01    -0.02   0.01  -0.00     0.03  -0.03   0.01
    18   6    -0.02   0.02   0.02     0.00   0.01  -0.05    -0.03   0.03   0.02
    19   1    -0.02   0.02  -0.03    -0.02   0.04  -0.17    -0.08   0.06   0.04
    20   1     0.03  -0.02  -0.04    -0.05   0.05   0.16    -0.08   0.06  -0.05
    21   1     0.02  -0.02   0.01    -0.04   0.06  -0.03     0.26  -0.29  -0.02
    22  27     0.00  -0.00  -0.00     0.00   0.00   0.00    -0.00  -0.00  -0.00
    23   6     0.04  -0.05  -0.01    -0.02   0.01   0.01    -0.00   0.00   0.01
    24   6     0.01   0.01  -0.02     0.02  -0.02   0.03     0.01  -0.01   0.01
    25   6    -0.01  -0.01  -0.03     0.02  -0.02  -0.02     0.01  -0.01  -0.01
    26   6    -0.03   0.05  -0.02    -0.02   0.01  -0.01    -0.00   0.00  -0.01
    27   6    -0.01   0.00   0.07    -0.01   0.02  -0.00    -0.01   0.00  -0.00
    28   1    -0.06   0.02   0.62    -0.02   0.01  -0.00    -0.00   0.01  -0.00
    29   1     0.36  -0.31  -0.10    -0.13   0.13   0.05    -0.05   0.04   0.02
    30   1    -0.06   0.05  -0.15     0.12  -0.14   0.28     0.03  -0.04   0.09
    31   1     0.09  -0.06  -0.15     0.17  -0.15  -0.25     0.05  -0.05  -0.07
    32   1    -0.33   0.30  -0.18    -0.12   0.12  -0.08    -0.04   0.04  -0.03
    33   6     0.01  -0.02   0.02    -0.01   0.02   0.05    -0.03   0.03  -0.03
    34   6    -0.01   0.00  -0.01    -0.02  -0.00   0.08     0.06  -0.05  -0.04
    35   6     0.01  -0.01  -0.01     0.00  -0.01  -0.08     0.05  -0.04   0.05
    36   1    -0.07   0.08  -0.01    -0.07   0.05  -0.09    -0.32   0.35  -0.15
    37   1    -0.05   0.05  -0.11     0.14  -0.17   0.48     0.13  -0.11   0.10
    38   1     0.07  -0.06  -0.09     0.23  -0.20  -0.44     0.14  -0.10  -0.05
    39   1     0.07  -0.08   0.01    -0.08   0.05   0.08    -0.35   0.36   0.06
    40   1    -0.01   0.02   0.00    -0.05   0.06   0.02     0.26  -0.29   0.08
                     73                     74                     75
                      A                      A                      A
 Frequencies --   1141.7388              1143.6931              1146.4546
 Red. masses --      5.2107                 5.9698                 5.7387
 Frc consts  --      4.0021                 4.6007                 4.4440
 IR Inten    --     67.0372                15.6406                48.1494
  Atom  AN      X      Y      Z        X      Y      Z        X      Y      Z
     1  26     0.01   0.00   0.00     0.01   0.01   0.00    -0.00  -0.00  -0.00
     2   6     0.04  -0.05   0.27     0.01  -0.02   0.11     0.00  -0.00   0.01
     3   6     0.16  -0.17   0.02     0.06  -0.07   0.01     0.00  -0.01   0.00
     4   6     0.10  -0.07  -0.25     0.04  -0.03  -0.10     0.00  -0.00  -0.00
     5   6    -0.13   0.13  -0.16    -0.06   0.05  -0.07    -0.00   0.00  -0.00
     6   6    -0.17   0.14   0.12    -0.07   0.06   0.05    -0.00   0.00   0.00
     7   1    -0.04   0.03  -0.37    -0.01   0.01  -0.14    -0.00  -0.00  -0.01
     8   1    -0.09   0.05  -0.30    -0.04   0.02  -0.12    -0.00   0.00  -0.00
     9   1    -0.16   0.08   0.26    -0.07   0.03   0.10    -0.00   0.00   0.00
    10   1    -0.11   0.05   0.35    -0.04   0.01   0.14    -0.00  -0.00   0.01
    11   1     0.17  -0.21   0.03     0.07  -0.08   0.01     0.01  -0.00   0.00
    12   6    -0.02   0.01   0.05     0.06  -0.04  -0.15    -0.04   0.02   0.09
    13   6     0.03  -0.03   0.03    -0.09   0.09  -0.11     0.06  -0.05   0.07
    14   6     0.03  -0.03  -0.02    -0.11   0.09   0.08     0.07  -0.06  -0.05
    15   6    -0.01   0.01  -0.06     0.03  -0.03   0.16    -0.02   0.02  -0.09
    16   6    -0.04   0.04  -0.00     0.12  -0.14   0.01    -0.07   0.09  -0.01
    17   6    -0.05   0.04  -0.01     0.13  -0.14   0.02    -0.07   0.08  -0.01
    18   6    -0.02   0.02   0.05     0.06  -0.05  -0.15    -0.03   0.02   0.09
    19   1     0.04  -0.02  -0.04    -0.14   0.09   0.10     0.09  -0.06  -0.04
    20   1     0.03  -0.02   0.05    -0.12   0.09  -0.12     0.08  -0.06   0.06
    21   1     0.03  -0.01  -0.07    -0.02  -0.04   0.19     0.00   0.03  -0.11
    22  27    -0.00   0.00  -0.00     0.00   0.00   0.00    -0.01  -0.01  -0.00
    23   6    -0.01   0.01  -0.06     0.02  -0.02   0.14     0.04  -0.04   0.26
    24   6     0.03  -0.03  -0.03    -0.08   0.08   0.07    -0.15   0.15   0.13
    25   6     0.03  -0.03   0.03    -0.07   0.07  -0.09    -0.13   0.14  -0.16
    26   6    -0.02   0.01   0.05     0.05  -0.03  -0.13     0.09  -0.06  -0.24
    27   6    -0.04   0.03  -0.00     0.10  -0.08   0.01     0.18  -0.16   0.02
    28   1    -0.04   0.03  -0.00     0.12  -0.09   0.01     0.23  -0.16   0.03
    29   1     0.00  -0.00  -0.07     0.01   0.00   0.17     0.02   0.02   0.31
    30   1     0.02  -0.03  -0.06    -0.07   0.08   0.12    -0.12   0.16   0.23
    31   1     0.01  -0.02   0.06    -0.04   0.07  -0.14    -0.08   0.14  -0.25
    32   1    -0.01  -0.00   0.07     0.04  -0.01  -0.16     0.08  -0.00  -0.30
    33   6    -0.01   0.01  -0.06     0.03  -0.04   0.16    -0.02   0.02  -0.10
    34   6     0.04  -0.04  -0.03    -0.12   0.10   0.09     0.07  -0.06  -0.06
    35   6     0.04  -0.03   0.04    -0.10   0.10  -0.12     0.06  -0.05   0.07
    36   1    -0.04   0.05   0.05     0.09  -0.13  -0.15    -0.05   0.08   0.09
    37   1     0.06  -0.04  -0.03    -0.16   0.11   0.09     0.09  -0.06  -0.06
    38   1     0.05  -0.04   0.04    -0.14   0.10  -0.12     0.08  -0.05   0.08
    39   1    -0.03   0.05  -0.06     0.06  -0.12   0.17    -0.03   0.07  -0.10
    40   1     0.01  -0.00   0.07     0.02  -0.05  -0.19    -0.02   0.04   0.10
                     76                     77                     78
                      A                      A                      A
 Frequencies --   1212.4179              1262.5477              1281.9856
 Red. masses --      1.8299                 1.3896                 1.2799
 Frc consts  --      1.5848                 1.3051                 1.2393
 IR Inten    --      0.0948                 0.0034                 0.0136
  Atom  AN      X      Y      Z        X      Y      Z        X      Y      Z
     1  26    -0.00  -0.00   0.00    -0.00   0.00   0.00    -0.00   0.00   0.00
     2   6    -0.00  -0.00   0.00    -0.00  -0.00   0.00     0.05  -0.05  -0.02
     3   6     0.00  -0.00  -0.00     0.00  -0.00  -0.00     0.01  -0.00  -0.07
     4   6     0.00   0.00   0.01     0.00   0.00   0.00    -0.04   0.04  -0.03
     5   6    -0.01   0.00  -0.00    -0.00   0.00  -0.00    -0.04   0.03   0.05
     6   6     0.01  -0.00  -0.00     0.00  -0.00  -0.00     0.03  -0.03   0.06
     7   1    -0.02   0.01  -0.00    -0.01   0.00  -0.00     0.28  -0.29   0.18
     8   1    -0.00   0.00  -0.01    -0.00   0.00  -0.00     0.24  -0.19  -0.33
     9   1     0.00  -0.00  -0.01     0.00  -0.00  -0.00    -0.15   0.16  -0.38
    10   1     0.02  -0.01  -0.00     0.01  -0.00   0.00    -0.31   0.30   0.09
    11   1    -0.00   0.00   0.03    -0.00   0.00   0.01    -0.05   0.02   0.43
    12   6     0.00  -0.01  -0.06     0.03  -0.03   0.00    -0.00   0.00  -0.00
    13   6     0.02  -0.01  -0.02     0.02  -0.02  -0.04     0.00  -0.00   0.00
    14   6    -0.02   0.01  -0.02    -0.01   0.01  -0.04    -0.00   0.00  -0.00
    15   6     0.01   0.01  -0.06    -0.03   0.03  -0.01     0.00  -0.00  -0.00
    16   6    -0.02   0.00   0.16    -0.01   0.00   0.10    -0.00  -0.00   0.00
    17   6    -0.02   0.01   0.17     0.01  -0.00  -0.09     0.00   0.00  -0.00
    18   6     0.01  -0.01  -0.06    -0.03   0.03  -0.00     0.00   0.00   0.00
    19   1     0.07  -0.06   0.16     0.12  -0.12   0.27     0.00   0.00   0.00
    20   1    -0.10   0.07   0.14    -0.17   0.14   0.24    -0.00  -0.00   0.00
    21   1     0.27  -0.29  -0.16     0.26  -0.27  -0.10    -0.00   0.00   0.00
    22  27    -0.00   0.00   0.00     0.00  -0.00  -0.00    -0.00  -0.00  -0.00
    23   6    -0.00   0.00   0.00     0.00  -0.00  -0.00    -0.00   0.00  -0.00
    24   6     0.00  -0.00  -0.00    -0.00   0.00   0.00    -0.00   0.00  -0.00
    25   6    -0.00   0.00  -0.00     0.00  -0.00   0.00     0.00  -0.00  -0.00
    26   6     0.00  -0.00   0.00    -0.00   0.00  -0.00     0.00  -0.00  -0.00
    27   6     0.00  -0.00  -0.00    -0.00   0.00   0.00    -0.00   0.00   0.00
    28   1    -0.00   0.00   0.01     0.00  -0.00  -0.00     0.00  -0.00  -0.00
    29   1     0.01  -0.01  -0.00    -0.00   0.00   0.00     0.00  -0.00  -0.00
    30   1    -0.00  -0.00  -0.01     0.00   0.00   0.00     0.00  -0.00   0.00
    31   1     0.00   0.00  -0.01    -0.00   0.00   0.00    -0.00   0.00   0.00
    32   1    -0.01   0.01  -0.00     0.00  -0.00   0.00    -0.00   0.00  -0.00
    33   6     0.01   0.01  -0.06     0.03  -0.03   0.01    -0.00   0.00   0.00
    34   6    -0.02   0.01  -0.02     0.01  -0.01   0.04     0.00  -0.00   0.00
    35   6     0.02  -0.01  -0.02    -0.02   0.01   0.04    -0.00  -0.00  -0.00
    36   1    -0.26   0.29  -0.23     0.23  -0.24   0.16     0.00  -0.00   0.00
    37   1     0.07  -0.06   0.15    -0.12   0.12  -0.26    -0.00  -0.00  -0.00
    38   1    -0.10   0.07   0.14     0.16  -0.13  -0.23     0.00  -0.00  -0.00
    39   1     0.30  -0.31  -0.16    -0.25   0.25   0.10    -0.00   0.00   0.00
    40   1    -0.24   0.28  -0.22    -0.23   0.26  -0.16     0.00  -0.00   0.00
                     79                     80                     81
                      A                      A                      A
 Frequencies --   1284.5814              1333.7107              1347.3019
 Red. masses --      1.2784                 3.3673                 2.4657
 Frc consts  --      1.2429                 3.5290                 2.6371
 IR Inten    --      0.0262                 3.1271                 0.0096
  Atom  AN      X      Y      Z        X      Y      Z        X      Y      Z
     1  26     0.00  -0.00  -0.00     0.00   0.00   0.00    -0.00  -0.00   0.00
     2   6     0.00  -0.00  -0.00     0.00  -0.00   0.00    -0.03   0.02   0.02
     3   6     0.00   0.00  -0.00    -0.00   0.00  -0.00     0.00  -0.00  -0.04
     4   6    -0.00   0.00  -0.00     0.00  -0.00  -0.00     0.02  -0.02   0.03
     5   6    -0.00   0.00   0.00    -0.00   0.00   0.00    -0.03   0.02  -0.01
     6   6     0.00  -0.00   0.00     0.00   0.00  -0.01     0.03  -0.02   0.00
     7   1     0.00  -0.00   0.00    -0.00   0.00  -0.01    -0.06   0.05  -0.02
     8   1     0.00  -0.00  -0.00     0.01  -0.01  -0.01     0.01   0.00  -0.05
     9   1    -0.00   0.00  -0.00     0.00  -0.01   0.01     0.00  -0.01  -0.05
    10   1    -0.00   0.00   0.00    -0.00  -0.00   0.00     0.06  -0.05  -0.00
    11   1    -0.00   0.00   0.00    -0.00   0.00   0.00    -0.01   0.00   0.06
    12   6    -0.00  -0.00   0.00     0.11  -0.11  -0.02    -0.06   0.06  -0.12
    13   6     0.00  -0.00  -0.00    -0.09   0.08   0.00     0.00   0.01   0.06
    14   6    -0.00  -0.00  -0.00    -0.09   0.08  -0.02    -0.01  -0.01   0.06
    15   6    -0.00   0.00  -0.00     0.10  -0.11   0.04     0.08  -0.06  -0.10
    16   6    -0.00  -0.00   0.00     0.11  -0.10   0.02    -0.01   0.00   0.14
    17   6    -0.00  -0.00  -0.00    -0.10   0.10  -0.01    -0.01   0.00   0.12
    18   6     0.00  -0.00   0.00    -0.11   0.12   0.02    -0.05   0.05  -0.11
    19   1     0.00  -0.00   0.00    -0.09   0.08  -0.00    -0.12   0.14  -0.23
    20   1    -0.00   0.00   0.00    -0.09   0.08  -0.02     0.16  -0.16  -0.20
    21   1     0.00  -0.00  -0.00    -0.27   0.27   0.18    -0.25   0.24  -0.01
    22  27    -0.00  -0.00  -0.00    -0.00  -0.00  -0.00    -0.00   0.00   0.00
    23   6     0.05  -0.05  -0.02     0.01  -0.01   0.01    -0.01   0.01   0.01
    24   6     0.02  -0.03   0.06    -0.01   0.00  -0.02     0.01  -0.01   0.00
    25   6    -0.03   0.03   0.05    -0.01   0.01   0.02    -0.01   0.01  -0.00
    26   6    -0.05   0.05  -0.03     0.02  -0.01  -0.01     0.01  -0.01   0.01
    27   6     0.01  -0.00  -0.07    -0.01   0.01  -0.00     0.00  -0.00  -0.01
    28   1    -0.04   0.01   0.44    -0.01   0.01  -0.00    -0.00   0.00   0.02
    29   1    -0.32   0.29   0.10    -0.02   0.02   0.02     0.02  -0.02  -0.00
    30   1    -0.15   0.17  -0.38     0.02  -0.02   0.03     0.00  -0.00  -0.02
    31   1     0.22  -0.19  -0.33     0.03  -0.02  -0.03     0.00   0.00  -0.02
    32   1     0.29  -0.28   0.17    -0.02   0.02  -0.03    -0.02   0.02  -0.00
    33   6     0.00  -0.00   0.00    -0.11   0.12  -0.05     0.07  -0.06  -0.09
    34   6    -0.00   0.00  -0.00     0.09  -0.09   0.03    -0.00  -0.01   0.06
    35   6    -0.00   0.00   0.00     0.09  -0.09  -0.01    -0.01   0.01   0.06
    36   1    -0.00   0.00  -0.00     0.23  -0.26   0.25     0.23  -0.22   0.04
    37   1    -0.00  -0.00   0.00     0.09  -0.08  -0.01    -0.12   0.15  -0.27
    38   1     0.00   0.00   0.00     0.09  -0.08   0.03     0.17  -0.16  -0.23
    39   1    -0.00  -0.00   0.00     0.27  -0.27  -0.19    -0.23   0.22  -0.01
    40   1    -0.00   0.00  -0.00    -0.23   0.26  -0.24     0.25  -0.24   0.05
                     82                     83                     84
                      A                      A                      A
 Frequencies --   1370.2624              1385.9749              1386.3826
 Red. masses --      4.7061                 4.7013                 5.1772
 Frc consts  --      5.2062                 5.3209                 5.8629
 IR Inten    --      1.0082               952.0424               106.0305
  Atom  AN      X      Y      Z        X      Y      Z        X      Y      Z
     1  26    -0.00   0.00   0.00     0.00   0.00  -0.00     0.00   0.00   0.00
     2   6     0.14  -0.11  -0.09     0.02  -0.04   0.05     0.15  -0.13  -0.06
     3   6    -0.02   0.01   0.19    -0.04   0.06  -0.06    -0.04   0.03   0.16
     4   6    -0.12   0.10  -0.13     0.10  -0.11   0.03    -0.09   0.07  -0.10
     5   6     0.13  -0.09   0.01    -0.09   0.08   0.13     0.10  -0.07   0.04
     6   6    -0.13   0.09  -0.03     0.02   0.01  -0.13    -0.12   0.10  -0.08
     7   1     0.24  -0.21   0.08    -0.12   0.16  -0.13     0.18  -0.15   0.05
     8   1    -0.07  -0.00   0.25     0.14  -0.10  -0.19    -0.03  -0.02   0.20
     9   1     0.01   0.02   0.26     0.08  -0.09   0.05     0.05  -0.03   0.29
    10   1    -0.26   0.22   0.02    -0.00   0.04   0.07    -0.24   0.22   0.05
    11   1     0.02  -0.01  -0.17    -0.06   0.07   0.02    -0.01   0.02  -0.10
    12   6     0.06  -0.06   0.06     0.00  -0.01   0.06    -0.07   0.08  -0.11
    13   6    -0.08   0.05  -0.00     0.00  -0.01  -0.12     0.05  -0.04  -0.01
    14   6     0.08  -0.05   0.02     0.01  -0.02   0.10    -0.05   0.03   0.06
    15   6    -0.08   0.06   0.05    -0.04   0.04   0.01     0.08  -0.07  -0.11
    16   6     0.01  -0.00  -0.12     0.07  -0.07  -0.06     0.00  -0.02   0.21
    17   6    -0.02   0.01   0.21    -0.06   0.05   0.04    -0.01   0.01  -0.14
    18   6    -0.07   0.07  -0.12    -0.02   0.02  -0.05     0.05  -0.05   0.06
    19   1    -0.02  -0.01  -0.16    -0.09   0.09  -0.13    -0.10   0.11  -0.08
    20   1     0.05   0.01  -0.15    -0.15   0.14   0.11     0.01  -0.03   0.03
    21   1     0.12  -0.10  -0.01    -0.00  -0.02  -0.01    -0.17   0.15  -0.05
    22  27    -0.00   0.00   0.00    -0.00  -0.00  -0.00    -0.00  -0.00   0.00
    23   6    -0.03   0.03   0.03    -0.15   0.12  -0.03     0.02  -0.03  -0.08
    24   6     0.03  -0.03   0.00     0.07  -0.07   0.21    -0.03   0.04   0.07
    25   6    -0.03   0.03  -0.01     0.08  -0.04  -0.20     0.09  -0.08  -0.06
    26   6     0.03  -0.03   0.04    -0.12   0.08   0.05    -0.11   0.10  -0.07
    27   6     0.01  -0.00  -0.06     0.11  -0.08  -0.03     0.03  -0.02   0.13
    28   1    -0.01   0.00   0.08     0.09  -0.11   0.06     0.05  -0.05  -0.15
    29   1     0.06  -0.06   0.00     0.21  -0.14  -0.14    -0.05   0.08  -0.06
    30   1     0.01  -0.00  -0.05    -0.13   0.14  -0.25    -0.08   0.05   0.02
    31   1    -0.00  -0.00  -0.06    -0.18   0.15   0.15    -0.05   0.06   0.17
    32   1    -0.06   0.06  -0.01     0.10  -0.06   0.17     0.16  -0.15   0.09
    33   6     0.09  -0.07  -0.11     0.01  -0.01   0.01    -0.07   0.06   0.07
    34   6    -0.05   0.03   0.03    -0.01   0.01  -0.08     0.06  -0.04  -0.02
    35   6     0.04  -0.02   0.04     0.01  -0.01   0.08    -0.06   0.04   0.02
    36   1     0.17  -0.15  -0.00     0.09  -0.08   0.01    -0.07   0.06  -0.00
    37   1    -0.07   0.10  -0.08     0.08  -0.09   0.14     0.04  -0.06  -0.04
    38   1     0.08  -0.11  -0.06     0.11  -0.11  -0.06     0.04  -0.01  -0.12
    39   1    -0.16   0.15  -0.04     0.03  -0.03  -0.00     0.11  -0.10   0.02
    40   1    -0.12   0.10  -0.04    -0.11   0.07   0.01     0.13  -0.13  -0.00
                     85                     86                     87
                      A                      A                      A
 Frequencies --   1392.3886              1397.6016              1398.3044
 Red. masses --      5.0091                 5.3391                 4.8712
 Frc consts  --      5.7217                 6.1445                 5.6116
 IR Inten    --     91.1804                 3.9596               491.5764
  Atom  AN      X      Y      Z        X      Y      Z        X      Y      Z
     1  26     0.00  -0.00   0.00     0.00  -0.00   0.00     0.00  -0.00   0.00
     2   6    -0.13   0.15  -0.05    -0.04   0.03   0.01    -0.01   0.01  -0.01
     3   6     0.10  -0.11   0.01     0.01  -0.00  -0.04     0.01  -0.01   0.00
     4   6    -0.14   0.15   0.01     0.03  -0.03   0.03    -0.02   0.02   0.00
     5   6     0.11  -0.10  -0.26    -0.03   0.02  -0.00     0.01  -0.01  -0.03
     6   6     0.05  -0.07   0.28     0.03  -0.03   0.02     0.00  -0.00   0.03
     7   1     0.12  -0.18   0.20    -0.05   0.04  -0.02     0.02  -0.01   0.02
     8   1    -0.23   0.20   0.22     0.02  -0.00  -0.06    -0.03   0.02   0.03
     9   1    -0.17   0.18  -0.27    -0.01   0.00  -0.07    -0.02   0.02  -0.02
    10   1     0.15  -0.18  -0.15     0.06  -0.05  -0.01     0.02  -0.01  -0.02
    11   1     0.10  -0.14   0.03    -0.00  -0.00   0.02     0.01  -0.01   0.00
    12   6     0.01  -0.01   0.01     0.04  -0.04   0.06    -0.10   0.11   0.06
    13   6    -0.00   0.00  -0.03    -0.05   0.04  -0.03     0.11  -0.09  -0.29
    14   6    -0.01   0.00   0.03     0.06  -0.05   0.04     0.04  -0.07   0.31
    15   6     0.01  -0.01  -0.01    -0.07   0.06   0.03    -0.08   0.10  -0.09
    16   6     0.02  -0.03   0.00     0.02  -0.01  -0.11     0.09  -0.11   0.02
    17   6    -0.03   0.03  -0.00    -0.01   0.00   0.14     0.00  -0.02  -0.01
    18   6    -0.00  -0.00  -0.02    -0.04   0.05  -0.07    -0.05   0.06   0.02
    19   1    -0.05   0.04  -0.05    -0.02   0.01  -0.14    -0.25   0.25  -0.36
    20   1    -0.06   0.04   0.04    -0.01   0.03  -0.08    -0.31   0.26   0.30
    21   1    -0.04   0.05   0.00     0.09  -0.09  -0.02    -0.03  -0.02  -0.13
    22  27    -0.00  -0.00  -0.00    -0.00   0.00   0.00    -0.00   0.00  -0.00
    23   6    -0.08   0.07  -0.03     0.17  -0.17  -0.13     0.04  -0.03   0.03
    24   6     0.04  -0.04   0.13    -0.12   0.14  -0.03    -0.01   0.02  -0.08
    25   6     0.06  -0.04  -0.12     0.12  -0.14   0.02    -0.05   0.04   0.08
    26   6    -0.08   0.07   0.01    -0.13   0.15  -0.18     0.07  -0.06   0.01
    27   6     0.07  -0.05   0.00    -0.03   0.01   0.30    -0.04   0.03  -0.03
    28   1     0.06  -0.07   0.01     0.03  -0.01  -0.34    -0.04   0.05   0.02
    29   1     0.11  -0.07  -0.09    -0.25   0.27  -0.00    -0.05   0.03   0.06
    30   1    -0.08   0.08  -0.14    -0.06  -0.01   0.24     0.05  -0.05   0.07
    31   1    -0.11   0.09   0.11     0.03   0.01   0.24     0.06  -0.05  -0.09
    32   1     0.09  -0.06   0.11     0.24  -0.26   0.05    -0.08   0.07  -0.08
    33   6    -0.00   0.00   0.02     0.05  -0.04  -0.06    -0.05   0.07  -0.02
    34   6     0.00   0.00  -0.05    -0.02   0.01   0.02     0.03  -0.04   0.08
    35   6    -0.00   0.00   0.05     0.02  -0.02   0.01     0.04  -0.04  -0.07
    36   1     0.04  -0.04   0.01     0.08  -0.07  -0.01     0.03  -0.06   0.08
    37   1     0.06  -0.06   0.07    -0.04   0.06  -0.06    -0.03   0.03  -0.08
    38   1     0.07  -0.06  -0.05     0.04  -0.06  -0.03    -0.05   0.05   0.08
    39   1     0.04  -0.04   0.00    -0.07   0.05  -0.04     0.06  -0.08  -0.07
    40   1    -0.04   0.05  -0.01    -0.09   0.08  -0.02    -0.05  -0.03   0.12
                     88                     89                     90
                      A                      A                      A
 Frequencies --   1426.4757              1432.5504              1450.7023
 Red. masses --      4.2102                 3.1697                 2.7573
 Frc consts  --      5.0475                 3.8325                 3.4190
 IR Inten    --     54.7316                 6.6179                10.4018
  Atom  AN      X      Y      Z        X      Y      Z        X      Y      Z
     1  26    -0.00   0.00  -0.00     0.00  -0.00  -0.00    -0.00   0.00   0.00
     2   6     0.00  -0.00   0.00     0.02  -0.01  -0.01    -0.02   0.03  -0.11
     3   6    -0.00  -0.00  -0.00    -0.00   0.00   0.02    -0.02   0.01   0.20
     4   6     0.00  -0.00  -0.00    -0.01   0.01  -0.01     0.04  -0.04  -0.10
     5   6    -0.00   0.00   0.00     0.01  -0.01   0.00    -0.07   0.06   0.05
     6   6    -0.00   0.00  -0.00    -0.01   0.01  -0.00     0.06  -0.06   0.07
     7   1    -0.00   0.00  -0.00     0.02  -0.01   0.01    -0.01   0.05  -0.16
     8   1     0.00  -0.00  -0.00     0.00   0.00   0.02     0.15  -0.11  -0.27
     9   1     0.00  -0.00   0.00    -0.00  -0.00   0.02    -0.09   0.10  -0.32
    10   1    -0.00   0.00   0.00    -0.02   0.01   0.00     0.04  -0.05  -0.15
    11   1     0.00   0.00  -0.00     0.00  -0.00  -0.02     0.06  -0.02  -0.50
    12   6    -0.02   0.03  -0.03    -0.10   0.10   0.04    -0.03   0.03   0.03
    13   6     0.00  -0.00   0.06     0.15  -0.12  -0.05     0.04  -0.04  -0.02
    14   6     0.02  -0.01  -0.06    -0.14   0.12  -0.09    -0.04   0.03  -0.03
    15   6    -0.03   0.03   0.02     0.09  -0.09   0.06     0.02  -0.02   0.04
    16   6    -0.02   0.02  -0.00     0.01  -0.00  -0.07     0.01  -0.00  -0.07
    17   6     0.07  -0.08   0.01    -0.01   0.00   0.06    -0.01   0.00   0.07
    18   6    -0.06   0.07   0.08    -0.08   0.08  -0.02     0.06  -0.06  -0.04
    19   1     0.08  -0.08   0.08     0.10  -0.09   0.47     0.04  -0.04   0.15
    20   1     0.10  -0.09  -0.07    -0.19   0.11   0.44    -0.07   0.05   0.14
    21   1     0.12  -0.11  -0.02    -0.14   0.14   0.15    -0.03   0.03   0.06
    22  27     0.00  -0.00   0.00     0.00  -0.00  -0.00    -0.00   0.00   0.00
    23   6    -0.06   0.05  -0.02     0.01  -0.01  -0.01    -0.01   0.01  -0.02
    24   6     0.03  -0.03   0.10    -0.01   0.01  -0.00     0.02  -0.02   0.01
    25   6     0.05  -0.04  -0.09     0.01  -0.01  -0.00    -0.02   0.02   0.01
    26   6    -0.06   0.05   0.00    -0.01   0.01  -0.01     0.01  -0.01  -0.02
    27   6     0.04  -0.03   0.00    -0.00   0.00   0.02    -0.00   0.00   0.03
    28   1     0.03  -0.05   0.00     0.00  -0.00  -0.00     0.01  -0.00  -0.09
    29   1     0.07  -0.04  -0.06    -0.02   0.02   0.00     0.02  -0.01  -0.03
    30   1    -0.05   0.05  -0.09    -0.00  -0.00   0.03    -0.02   0.02  -0.07
    31   1    -0.07   0.05   0.07    -0.00   0.01   0.03     0.03  -0.02  -0.07
    32   1     0.06  -0.04   0.07     0.02  -0.02   0.01    -0.01   0.01  -0.03
    33   6    -0.05   0.06  -0.10     0.08  -0.08  -0.01    -0.05   0.05  -0.05
    34   6     0.04  -0.06   0.31    -0.09   0.08  -0.04     0.08  -0.07   0.06
    35   6     0.09  -0.07  -0.29     0.10  -0.08  -0.02    -0.09   0.08   0.04
    36   1    -0.16   0.10   0.05     0.10  -0.10   0.09    -0.05   0.06  -0.12
    37   1    -0.24   0.26  -0.36     0.03  -0.02   0.25    -0.06   0.06  -0.28
    38   1    -0.29   0.28   0.28    -0.09   0.04   0.25     0.11  -0.08  -0.27
    39   1    -0.14   0.09  -0.09    -0.12   0.11   0.06     0.07  -0.07  -0.10
    40   1     0.11  -0.11   0.05     0.11  -0.14   0.19     0.01  -0.03   0.07
                     91                     92                     93
                      A                      A                      A
 Frequencies --   1452.6014              1456.1891              1466.0397
 Red. masses --      2.8815                 2.5648                 2.5963
 Frc consts  --      3.5823                 3.2043                 3.2878
 IR Inten    --      0.0670                 6.8681                19.9940
  Atom  AN      X      Y      Z        X      Y      Z        X      Y      Z
     1  26    -0.00   0.00   0.00    -0.00   0.00   0.00    -0.00  -0.00  -0.00
     2   6    -0.01   0.02  -0.09    -0.00   0.00  -0.01     0.00   0.00   0.00
     3   6    -0.02   0.01   0.17    -0.00   0.00   0.02     0.00  -0.00   0.00
     4   6     0.04  -0.03  -0.08     0.00  -0.00  -0.01     0.00   0.00  -0.00
     5   6    -0.06   0.06   0.04    -0.01   0.01   0.00    -0.00   0.00   0.00
     6   6     0.05  -0.05   0.06     0.00  -0.00   0.01    -0.00   0.00  -0.00
     7   1    -0.02   0.04  -0.14    -0.00   0.00  -0.01     0.00  -0.00   0.00
     8   1     0.12  -0.10  -0.24     0.01  -0.01  -0.02     0.00  -0.00  -0.00
     9   1    -0.07   0.09  -0.27    -0.01   0.01  -0.02     0.00  -0.00   0.00
    10   1     0.04  -0.04  -0.13     0.00  -0.00  -0.01     0.00  -0.00   0.00
    11   1     0.05  -0.02  -0.43     0.00  -0.00  -0.04     0.00  -0.00   0.00
    12   6     0.03  -0.02  -0.05     0.01  -0.01  -0.02    -0.02   0.02  -0.01
    13   6    -0.05   0.04   0.03    -0.02   0.01   0.01     0.00  -0.00   0.02
    14   6     0.04  -0.04   0.04     0.01  -0.01   0.01     0.01  -0.00  -0.01
    15   6    -0.02   0.02  -0.05    -0.01   0.01  -0.02    -0.02   0.02   0.01
    16   6    -0.01   0.00   0.11    -0.00   0.00   0.04     0.01  -0.01   0.00
    17   6     0.01  -0.00  -0.09     0.00  -0.00  -0.03     0.02  -0.02   0.00
    18   6    -0.06   0.06   0.04    -0.03   0.03   0.02    -0.02   0.02  -0.01
    19   1    -0.05   0.05  -0.18    -0.02   0.02  -0.06     0.02  -0.02   0.02
    20   1     0.08  -0.06  -0.17     0.03  -0.02  -0.05     0.03  -0.03  -0.02
    21   1     0.03  -0.03  -0.08     0.01  -0.01  -0.03     0.05  -0.06  -0.01
    22  27     0.00  -0.00  -0.00    -0.00   0.00   0.00    -0.00   0.00  -0.00
    23   6     0.02  -0.01   0.03    -0.05   0.05  -0.11    -0.12   0.11   0.08
    24   6    -0.03   0.03  -0.03     0.09  -0.09   0.09     0.03  -0.02  -0.16
    25   6     0.03  -0.03  -0.02    -0.11   0.10   0.06    -0.01  -0.01   0.17
    26   6    -0.02   0.02   0.03     0.07  -0.06  -0.10    -0.10   0.10  -0.11
    27   6     0.01  -0.00  -0.06    -0.02   0.01   0.20     0.10  -0.08   0.01
    28   1    -0.02   0.00   0.16     0.05  -0.02  -0.56     0.11  -0.11   0.01
    29   1    -0.03   0.02   0.05     0.09  -0.06  -0.18     0.38  -0.35  -0.06
    30   1     0.03  -0.04   0.12    -0.10   0.12  -0.41     0.21  -0.20   0.21
    31   1    -0.05   0.04   0.12     0.17  -0.15  -0.38     0.24  -0.21  -0.16
    32   1     0.02  -0.02   0.06    -0.06   0.06  -0.20     0.36  -0.34   0.15
    33   6     0.05  -0.06   0.06     0.03  -0.03   0.02    -0.02   0.02   0.01
    34   6    -0.09   0.08  -0.06    -0.04   0.04  -0.03     0.01  -0.00  -0.02
    35   6     0.10  -0.08  -0.04     0.04  -0.04  -0.02     0.00  -0.00   0.02
    36   1     0.05  -0.07   0.13     0.02  -0.03   0.06     0.05  -0.06   0.03
    37   1     0.07  -0.07   0.31     0.03  -0.03   0.13     0.02  -0.03   0.02
    38   1    -0.12   0.09   0.29    -0.05   0.04   0.12     0.03  -0.03  -0.02
    39   1    -0.08   0.08   0.12    -0.03   0.03   0.05     0.06  -0.06  -0.01
    40   1    -0.01   0.02  -0.09    -0.00   0.01  -0.03     0.05  -0.05   0.03
                     94                     95                     96
                      A                      A                      A
 Frequencies --   1470.7778              1473.4613              1564.0113
 Red. masses --      2.7176                 2.6620                 5.3486
 Frc consts  --      3.4636                 3.4052                 7.7084
 IR Inten    --      8.8864                 5.3690              2503.6947
  Atom  AN      X      Y      Z        X      Y      Z        X      Y      Z
     1  26    -0.00  -0.00  -0.00    -0.00   0.00  -0.00    -0.00  -0.00  -0.00
     2   6     0.01  -0.01  -0.01    -0.13   0.12   0.08     0.01  -0.00   0.00
     3   6    -0.01   0.01  -0.00     0.10  -0.10   0.02    -0.01  -0.01  -0.00
     4   6     0.01  -0.01   0.01    -0.10   0.11  -0.12     0.01  -0.00   0.00
     5   6     0.00  -0.00  -0.01    -0.00  -0.00   0.17    -0.01   0.00   0.00
     6   6    -0.00   0.00   0.01     0.04  -0.01  -0.16    -0.01   0.00  -0.01
     7   1    -0.03   0.03  -0.01     0.36  -0.36   0.16    -0.01   0.00  -0.00
     8   1    -0.02   0.02   0.01     0.24  -0.22  -0.15     0.00  -0.00  -0.00
     9   1    -0.01   0.02  -0.02     0.20  -0.20   0.21     0.00  -0.00   0.00
    10   1    -0.03   0.03   0.00     0.38  -0.37  -0.05    -0.01   0.00   0.00
    11   1    -0.01   0.01  -0.00     0.12  -0.13   0.01     0.00   0.01   0.00
    12   6    -0.09   0.10  -0.07    -0.01   0.01  -0.01     0.07  -0.07   0.08
    13   6     0.01  -0.02   0.09     0.00  -0.00   0.01     0.02  -0.01  -0.07
    14   6     0.03  -0.02  -0.09     0.00  -0.00  -0.00     0.01  -0.01   0.08
    15   6    -0.10   0.10   0.05    -0.01   0.01   0.00     0.08  -0.08  -0.06
    16   6     0.08  -0.09   0.01     0.01  -0.01   0.00    -0.26   0.28  -0.03
    17   6     0.08  -0.10   0.01     0.01  -0.01   0.00     0.28  -0.27   0.03
    18   6    -0.09   0.10  -0.07    -0.01   0.01  -0.00    -0.09   0.09  -0.07
    19   1     0.13  -0.13   0.13     0.01  -0.01   0.01    -0.07   0.07  -0.09
    20   1     0.15  -0.14  -0.09     0.01  -0.01  -0.01    -0.09   0.08   0.07
    21   1     0.28  -0.29  -0.06     0.02  -0.02  -0.01    -0.24   0.27   0.03
    22  27    -0.00   0.00  -0.00    -0.00   0.00  -0.00     0.00   0.00   0.00
    23   6     0.03  -0.02  -0.02     0.00  -0.00  -0.00    -0.01   0.01  -0.00
    24   6    -0.01   0.00   0.03    -0.00  -0.00   0.00     0.01  -0.01   0.03
    25   6     0.00   0.00  -0.03     0.00  -0.00  -0.00     0.01  -0.02  -0.02
    26   6     0.02  -0.02   0.02     0.00  -0.00   0.00    -0.01   0.01   0.00
    27   6    -0.02   0.02  -0.00    -0.00   0.00  -0.00    -0.00  -0.00  -0.00
    28   1    -0.03   0.02  -0.00    -0.00   0.00  -0.00    -0.01  -0.01  -0.00
    29   1    -0.08   0.08   0.01    -0.01   0.01   0.00    -0.00   0.00  -0.01
    30   1    -0.04   0.04  -0.04    -0.00   0.00  -0.00    -0.01   0.00  -0.02
    31   1    -0.05   0.04   0.03    -0.00   0.00   0.00    -0.02   0.01   0.02
    32   1    -0.08   0.07  -0.03    -0.01   0.01  -0.00    -0.00   0.00   0.01
    33   6    -0.10   0.10   0.04    -0.01   0.01   0.00    -0.10   0.09   0.05
    34   6     0.03  -0.02  -0.07     0.00  -0.00  -0.01     0.01  -0.00  -0.04
    35   6     0.02  -0.02   0.08     0.00  -0.00   0.01     0.00   0.00   0.04
    36   1     0.24  -0.26   0.13     0.02  -0.02   0.01     0.24  -0.27   0.11
    37   1     0.11  -0.12   0.11     0.01  -0.01   0.01     0.06  -0.06   0.06
    38   1     0.13  -0.12  -0.08     0.01  -0.01  -0.01     0.07  -0.06  -0.05
    39   1     0.26  -0.26  -0.07     0.02  -0.02  -0.00     0.26  -0.27  -0.05
    40   1     0.26  -0.29   0.13     0.02  -0.02   0.01    -0.23   0.27  -0.09
                     97                     98                     99
                      A                      A                      A
 Frequencies --   3225.3020              3226.8044              3231.5691
 Red. masses --      1.0892                 1.0897                 1.0900
 Frc consts  --      6.6759                 6.6852                 6.7066
 IR Inten    --      5.0485                 0.2590                 0.0344
  Atom  AN      X      Y      Z        X      Y      Z        X      Y      Z
     1  26     0.00  -0.00   0.00    -0.00   0.00   0.00    -0.00   0.00   0.00
     2   6    -0.01   0.01  -0.05    -0.00   0.01  -0.04    -0.00   0.00  -0.00
     3   6     0.04  -0.03   0.01    -0.00   0.00   0.00    -0.00   0.00   0.00
     4   6    -0.02   0.01   0.04     0.01  -0.01  -0.03     0.00  -0.00  -0.00
     5   6    -0.01   0.01  -0.01     0.03  -0.03   0.03    -0.00  -0.00  -0.00
     6   6    -0.01   0.01   0.01    -0.03   0.03   0.02     0.00  -0.00  -0.00
     7   1     0.18  -0.12  -0.48    -0.15   0.10   0.39    -0.00   0.00   0.01
     8   1     0.08  -0.08   0.11    -0.29   0.30  -0.39     0.00  -0.00   0.00
     9   1     0.11  -0.10  -0.09     0.36  -0.32  -0.28    -0.00   0.00   0.00
    10   1     0.07  -0.09   0.54     0.05  -0.07   0.41     0.00  -0.00   0.01
    11   1    -0.44   0.40  -0.07     0.01  -0.01  -0.00     0.00  -0.00   0.00
    12   6     0.00  -0.00  -0.00     0.00  -0.00  -0.00     0.01  -0.01  -0.04
    13   6     0.00  -0.00   0.00    -0.00   0.00  -0.00     0.03  -0.03   0.03
    14   6     0.00  -0.00  -0.00     0.00  -0.00  -0.00    -0.03   0.03   0.02
    15   6     0.00  -0.00   0.00    -0.00   0.00  -0.00    -0.00   0.01  -0.04
    16   6    -0.00   0.00  -0.00     0.00   0.00  -0.00    -0.00   0.00   0.00
    17   6     0.00  -0.00   0.00     0.00  -0.00  -0.00     0.00  -0.00  -0.00
    18   6     0.00  -0.00  -0.00     0.00  -0.00  -0.00    -0.00   0.00   0.00
    19   1    -0.00   0.00   0.00    -0.00   0.00   0.00     0.34  -0.30  -0.28
    20   1    -0.00   0.00  -0.00     0.00  -0.00   0.00    -0.29   0.30  -0.37
    21   1    -0.00   0.00  -0.01     0.00  -0.00   0.00     0.06  -0.07   0.42
    22  27    -0.00   0.00  -0.00    -0.00  -0.00   0.00     0.00  -0.00  -0.00
    23   6     0.00  -0.00   0.00    -0.00   0.00   0.00     0.00  -0.00   0.00
    24   6     0.00   0.00  -0.00     0.00  -0.00  -0.00    -0.00   0.00   0.00
    25   6    -0.00   0.00   0.00    -0.00   0.00  -0.00     0.00  -0.00   0.00
    26   6     0.00  -0.00  -0.00     0.00  -0.00  -0.00    -0.00   0.00   0.00
    27   6    -0.00   0.00  -0.00    -0.00   0.00  -0.00    -0.00   0.00   0.00
    28   1     0.00  -0.00   0.00     0.00  -0.00   0.00     0.00  -0.00  -0.00
    29   1    -0.00   0.00  -0.00    -0.00   0.00  -0.00    -0.00   0.00  -0.00
    30   1    -0.00   0.00   0.00    -0.00   0.00   0.00     0.00  -0.00  -0.00
    31   1    -0.00   0.00  -0.00     0.00  -0.00   0.00    -0.00   0.00  -0.00
    32   1    -0.00   0.00   0.00    -0.00   0.00   0.00     0.00  -0.00  -0.00
    33   6     0.00  -0.00   0.00    -0.00   0.00  -0.00     0.00  -0.00   0.00
    34   6    -0.00  -0.00   0.00    -0.00   0.00   0.00     0.00  -0.00  -0.00
    35   6    -0.00  -0.00  -0.00     0.00  -0.00   0.00    -0.00   0.00  -0.00
    36   1    -0.00   0.00   0.00    -0.00   0.00   0.00     0.02  -0.01  -0.04
    37   1    -0.00   0.00   0.00     0.00  -0.00  -0.00    -0.01   0.01   0.01
    38   1    -0.00   0.00  -0.00    -0.00   0.00  -0.00     0.01  -0.01   0.01
    39   1    -0.00   0.00  -0.00     0.00  -0.00   0.00    -0.01   0.01  -0.04
    40   1    -0.00   0.00   0.01    -0.00   0.00   0.00    -0.14   0.10   0.42
                    100                    101                    102
                      A                      A                      A
 Frequencies --   3236.1727              3239.4944              3242.2903
 Red. masses --      1.0932                 1.0964                 1.0979
 Frc consts  --      6.7455                 6.7789                 6.8002
 IR Inten    --     10.2695                12.8958                 9.4957
  Atom  AN      X      Y      Z        X      Y      Z        X      Y      Z
     1  26     0.00  -0.00   0.00    -0.00   0.00   0.00     0.00  -0.00   0.00
     2   6    -0.00   0.00  -0.00    -0.01   0.01  -0.05     0.00   0.00  -0.02
     3   6     0.00  -0.00   0.00    -0.00   0.00   0.00    -0.04   0.04  -0.01
     4   6    -0.00   0.00   0.00     0.02  -0.01  -0.05    -0.00   0.00   0.02
     5   6     0.00  -0.00   0.00    -0.02   0.02  -0.02    -0.02   0.02  -0.03
     6   6     0.00  -0.00  -0.00     0.03  -0.02  -0.02    -0.03   0.02   0.03
     7   1     0.00  -0.00  -0.00    -0.19   0.13   0.51     0.07  -0.05  -0.21
     8   1    -0.00   0.00  -0.00     0.23  -0.23   0.29     0.24  -0.25   0.33
     9   1    -0.00   0.00   0.00    -0.27   0.24   0.21     0.32  -0.28  -0.25
    10   1     0.00  -0.00   0.00     0.07  -0.09   0.55     0.02  -0.03   0.20
    11   1    -0.01   0.01  -0.00     0.01  -0.01  -0.00     0.48  -0.43   0.07
    12   6    -0.02   0.01   0.05    -0.00   0.00   0.00    -0.00   0.00   0.00
    13   6    -0.01   0.01  -0.02     0.00  -0.00   0.00     0.00  -0.00  -0.00
    14   6    -0.02   0.02   0.02    -0.00   0.00   0.00    -0.00   0.00   0.00
    15   6    -0.01   0.01  -0.05     0.00  -0.00   0.00    -0.00   0.00  -0.00
    16   6    -0.00   0.00  -0.00     0.00  -0.00  -0.00    -0.00   0.00  -0.00
    17   6    -0.00   0.00  -0.00    -0.00   0.00   0.00    -0.00   0.00  -0.00
    18   6    -0.00   0.00   0.01     0.00  -0.00  -0.00    -0.00   0.00   0.00
    19   1     0.21  -0.19  -0.18     0.01  -0.01  -0.01     0.00  -0.00  -0.00
    20   1     0.16  -0.16   0.21    -0.01   0.01  -0.01    -0.00   0.00  -0.00
    21   1     0.08  -0.11   0.61    -0.00   0.00  -0.03     0.00  -0.00   0.01
    22  27     0.00  -0.00   0.00    -0.00   0.00   0.00     0.00  -0.00   0.00
    23   6    -0.00   0.00  -0.00     0.00  -0.00   0.00     0.00  -0.00   0.00
    24   6    -0.00  -0.00   0.00     0.00  -0.00  -0.00     0.00  -0.00   0.00
    25   6     0.00  -0.00  -0.00    -0.00   0.00  -0.00     0.00  -0.00   0.00
    26   6    -0.00   0.00   0.00    -0.00   0.00   0.00     0.00  -0.00  -0.00
    27   6     0.00  -0.00   0.00    -0.00   0.00  -0.00    -0.00   0.00  -0.00
    28   1    -0.00   0.00  -0.00     0.00  -0.00   0.00     0.00  -0.00   0.00
    29   1     0.00  -0.00   0.01    -0.00   0.00  -0.00    -0.00   0.00  -0.00
    30   1     0.00  -0.00  -0.00    -0.00   0.00   0.00    -0.00   0.00   0.00
    31   1     0.00  -0.00   0.00     0.00  -0.00   0.00    -0.00   0.00  -0.00
    32   1     0.00  -0.00  -0.00     0.00  -0.00  -0.00    -0.00   0.00   0.00
    33   6    -0.00   0.00  -0.01    -0.00   0.00  -0.00    -0.00   0.00  -0.00
    34   6    -0.00   0.00   0.00    -0.00   0.00   0.00    -0.00   0.00   0.00
    35   6    -0.00   0.00  -0.00     0.00  -0.00   0.00    -0.00   0.00  -0.00
    36   1     0.03  -0.02  -0.08    -0.00   0.00   0.00     0.00  -0.00  -0.00
    37   1     0.01  -0.01  -0.01     0.00  -0.00  -0.00     0.00  -0.00  -0.00
    38   1     0.01  -0.01   0.02    -0.00   0.00  -0.00     0.00  -0.00   0.00
    39   1     0.01  -0.01   0.08     0.00  -0.00   0.00     0.00  -0.00   0.00
    40   1     0.20  -0.13  -0.57     0.01  -0.01  -0.03     0.00  -0.00  -0.01
                    103                    104                    105
                      A                      A                      A
 Frequencies --   3243.8436              3244.3906              3245.2023
 Red. masses --      1.0959                 1.0913                 1.0915
 Frc consts  --      6.7945                 6.7680                 6.7725
 IR Inten    --      6.7713                12.7402                 0.0870
  Atom  AN      X      Y      Z        X      Y      Z        X      Y      Z
     1  26    -0.00   0.00   0.00     0.00  -0.00  -0.00     0.00  -0.00  -0.00
     2   6    -0.00   0.00  -0.00    -0.00   0.00  -0.00     0.00  -0.00   0.00
     3   6    -0.00   0.00   0.00    -0.00   0.00  -0.00     0.00  -0.00  -0.00
     4   6     0.00  -0.00  -0.00    -0.00   0.00   0.00    -0.00   0.00   0.00
     5   6    -0.00   0.00  -0.00     0.00  -0.00   0.00     0.00  -0.00   0.00
     6   6     0.00  -0.00  -0.00     0.00  -0.00  -0.00    -0.00   0.00   0.00
     7   1    -0.01   0.01   0.02     0.00  -0.00  -0.00     0.00  -0.00  -0.00
     8   1     0.01  -0.01   0.02    -0.00   0.00  -0.00    -0.00   0.00  -0.00
     9   1    -0.01   0.01   0.01    -0.00   0.00   0.00     0.00  -0.00  -0.00
    10   1     0.00  -0.00   0.02     0.00  -0.00   0.00    -0.00   0.00  -0.00
    11   1     0.00  -0.00   0.00     0.00  -0.00   0.00    -0.00   0.00  -0.00
    12   6     0.02  -0.01  -0.04    -0.00   0.00   0.00    -0.00   0.00   0.01
    13   6    -0.02   0.02  -0.02     0.00  -0.00   0.00     0.00  -0.00   0.00
    14   6     0.03  -0.02  -0.02    -0.00   0.00   0.00    -0.00   0.00   0.00
    15   6    -0.01   0.01  -0.04     0.00  -0.00   0.00     0.00  -0.00   0.01
    16   6    -0.00   0.00   0.00    -0.00   0.00  -0.00     0.00  -0.00  -0.00
    17   6     0.00  -0.00  -0.00    -0.00  -0.00   0.00     0.00   0.00  -0.00
    18   6    -0.01   0.00   0.02    -0.00   0.00   0.00    -0.00   0.00   0.01
    19   1    -0.27   0.24   0.22     0.01  -0.01  -0.01     0.05  -0.04  -0.04
    20   1     0.22  -0.23   0.28    -0.00   0.00  -0.00    -0.04   0.04  -0.05
    21   1     0.07  -0.09   0.48    -0.00   0.00  -0.01    -0.02   0.02  -0.11
    22  27     0.00  -0.00  -0.00    -0.00  -0.00   0.00    -0.00  -0.00   0.00
    23   6    -0.00   0.00  -0.00     0.01  -0.01   0.04    -0.00   0.01  -0.04
    24   6    -0.00   0.00   0.00     0.01  -0.01  -0.01    -0.03   0.03   0.02
    25   6     0.00  -0.00   0.00     0.01  -0.01   0.01     0.03  -0.02   0.03
    26   6     0.00  -0.00  -0.00     0.01  -0.01  -0.04     0.01  -0.01  -0.03
    27   6    -0.00   0.00   0.00    -0.04   0.04  -0.00     0.00  -0.00   0.00
    28   1     0.00  -0.00   0.00     0.44  -0.44   0.05    -0.02   0.02  -0.01
    29   1     0.00  -0.01   0.03    -0.06   0.11  -0.49     0.04  -0.08   0.40
    30   1     0.04  -0.03  -0.03    -0.10   0.08   0.08     0.37  -0.30  -0.29
    31   1    -0.03   0.03  -0.04    -0.11   0.10  -0.13    -0.30   0.27  -0.36
    32   1    -0.01   0.01   0.04    -0.15   0.14   0.50    -0.10   0.10   0.34
    33   6     0.00  -0.00   0.02    -0.00   0.00  -0.00     0.00  -0.00   0.01
    34   6     0.01  -0.01  -0.01    -0.00   0.00   0.00     0.01  -0.01  -0.01
    35   6    -0.01   0.01  -0.01    -0.00   0.00  -0.00    -0.01   0.01  -0.01
    36   1     0.07  -0.04  -0.19     0.01  -0.00  -0.02     0.03  -0.02  -0.08
    37   1    -0.10   0.10   0.09     0.01  -0.01  -0.00    -0.08   0.08   0.07
    38   1     0.09  -0.10   0.12     0.01  -0.01   0.01     0.07  -0.08   0.10
    39   1    -0.03   0.03  -0.17     0.00  -0.00   0.02    -0.01   0.01  -0.07
    40   1    -0.16   0.11   0.46     0.00  -0.00  -0.01     0.04  -0.02  -0.10
                    106                    107                    108
                      A                      A                      A
 Frequencies --   3246.8392              3251.3269              3253.0533
 Red. masses --      1.0919                 1.0949                 1.1067
 Frc consts  --      6.7819                 6.8196                 6.9001
 IR Inten    --      0.6166                 4.8107                28.2412
  Atom  AN      X      Y      Z        X      Y      Z        X      Y      Z
     1  26     0.00  -0.00  -0.00    -0.00  -0.00  -0.00    -0.00  -0.00  -0.00
     2   6     0.00  -0.00   0.00     0.00  -0.00   0.00    -0.00   0.01  -0.04
     3   6     0.00  -0.00  -0.00     0.00  -0.00   0.00    -0.03   0.03  -0.00
     4   6    -0.00   0.00   0.00     0.00  -0.00  -0.00    -0.01   0.01   0.04
     5   6     0.00  -0.00   0.00    -0.00   0.00  -0.00     0.02  -0.02   0.03
     6   6    -0.00   0.00   0.00    -0.00   0.00   0.00     0.03  -0.03  -0.02
     7   1     0.00  -0.00  -0.00    -0.01   0.00   0.01     0.14  -0.09  -0.36
     8   1    -0.00   0.00  -0.00     0.01  -0.01   0.01    -0.25   0.25  -0.33
     9   1     0.00  -0.00  -0.00     0.01  -0.01  -0.01    -0.31   0.27   0.25
    10   1    -0.00   0.00  -0.01    -0.00   0.00  -0.01     0.05  -0.06   0.39
    11   1    -0.00   0.00  -0.00    -0.01   0.01  -0.00     0.34  -0.30   0.05
    12   6    -0.01   0.00   0.02    -0.00   0.00   0.00    -0.00  -0.00   0.00
    13   6     0.01  -0.01   0.01     0.01  -0.01   0.02    -0.00  -0.00   0.00
    14   6    -0.01   0.01   0.00     0.01  -0.01  -0.01    -0.00  -0.00  -0.00
    15   6     0.00  -0.00   0.02    -0.00   0.00  -0.00     0.00  -0.00  -0.00
    16   6     0.00  -0.00  -0.00    -0.00   0.00  -0.00    -0.00   0.00  -0.00
    17   6     0.00   0.00  -0.00    -0.00   0.00  -0.00     0.00  -0.00   0.00
    18   6    -0.01   0.01   0.03    -0.02   0.01   0.05    -0.00   0.00   0.00
    19   1     0.07  -0.06  -0.05    -0.15   0.14   0.13    -0.00   0.00   0.00
    20   1    -0.07   0.07  -0.08    -0.12   0.13  -0.16     0.00   0.00   0.00
    21   1    -0.03   0.03  -0.19     0.01  -0.01   0.04     0.00   0.00  -0.00
    22  27     0.00  -0.00  -0.00     0.00  -0.00  -0.00    -0.00  -0.00  -0.00
    23   6     0.00  -0.00   0.01    -0.00   0.00  -0.00    -0.00   0.00  -0.00
    24   6     0.01  -0.01  -0.01     0.00  -0.00  -0.00    -0.00   0.00   0.00
    25   6    -0.01   0.01  -0.01     0.00  -0.00   0.00    -0.00   0.00  -0.00
    26   6    -0.00   0.00   0.01    -0.00   0.00   0.00    -0.00   0.00   0.00
    27   6     0.00  -0.00  -0.00     0.00  -0.00   0.00     0.00  -0.00   0.00
    28   1    -0.00   0.00   0.00    -0.02   0.02  -0.00    -0.01   0.01  -0.00
    29   1    -0.01   0.02  -0.12     0.00  -0.00   0.01     0.00  -0.00   0.00
    30   1    -0.11   0.09   0.09    -0.00   0.00   0.00     0.00  -0.00  -0.00
    31   1     0.09  -0.08   0.11    -0.01   0.00  -0.01     0.00  -0.00   0.00
    32   1     0.03  -0.03  -0.11     0.00  -0.00  -0.01     0.00  -0.00  -0.00
    33   6     0.00  -0.00   0.03    -0.01   0.01  -0.05    -0.00   0.00  -0.00
    34   6     0.03  -0.03  -0.02    -0.02   0.02   0.02    -0.00   0.00   0.00
    35   6    -0.03   0.03  -0.03    -0.01   0.01  -0.02    -0.00   0.00  -0.00
    36   1     0.12  -0.08  -0.34     0.19  -0.12  -0.52     0.01  -0.00  -0.02
    37   1    -0.32   0.31   0.27     0.24  -0.24  -0.21     0.01  -0.01  -0.01
    38   1     0.28  -0.31   0.37     0.14  -0.16   0.19     0.01  -0.01   0.01
    39   1    -0.04   0.04  -0.29     0.09  -0.08   0.55     0.00  -0.00   0.02
    40   1     0.06  -0.04  -0.17     0.01  -0.01  -0.03     0.00   0.00  -0.00
                    109                    110                    111
                      A                      A                      A
 Frequencies --   3254.2490              3256.9994              3258.1517
 Red. masses --      1.1031                 1.0973                 1.0980
 Frc consts  --      6.8830                 6.8585                 6.8675
 IR Inten    --     10.4248                 0.8674                 0.7688
  Atom  AN      X      Y      Z        X      Y      Z        X      Y      Z
     1  26     0.00   0.00   0.00    -0.00  -0.00  -0.00    -0.00  -0.00   0.00
     2   6     0.00  -0.00   0.00     0.00  -0.00   0.00    -0.00  -0.00  -0.00
     3   6     0.00  -0.00   0.00    -0.00   0.00  -0.00     0.00   0.00   0.00
     4   6     0.00  -0.00  -0.00    -0.00   0.00   0.00     0.00  -0.00  -0.00
     5   6    -0.00   0.00  -0.00     0.00  -0.00   0.00    -0.00   0.00  -0.00
     6   6    -0.00   0.00   0.00    -0.00   0.00   0.00     0.00   0.00   0.00
     7   1    -0.00   0.00   0.00     0.00  -0.00  -0.00    -0.00   0.00   0.00
     8   1     0.00  -0.00   0.00    -0.00   0.00  -0.00     0.00  -0.00   0.00
     9   1     0.00  -0.00  -0.00     0.00  -0.00  -0.00     0.00  -0.00  -0.00
    10   1    -0.00   0.00  -0.00    -0.00   0.00  -0.00     0.00   0.00   0.00
    11   1    -0.00   0.00  -0.00     0.00  -0.00   0.00    -0.00   0.00  -0.00
    12   6     0.01  -0.01  -0.03    -0.00   0.00   0.00     0.00  -0.00  -0.00
    13   6    -0.03   0.03  -0.04     0.00  -0.00   0.00     0.00  -0.00   0.00
    14   6    -0.03   0.03   0.03    -0.00   0.00   0.00     0.00  -0.00  -0.00
    15   6     0.01  -0.01   0.03     0.00  -0.00   0.00    -0.00   0.00  -0.00
    16   6     0.00  -0.00   0.00     0.00  -0.00   0.00    -0.00   0.00  -0.00
    17   6    -0.00   0.00  -0.00     0.00  -0.00  -0.00     0.00  -0.00   0.00
    18   6    -0.00   0.00   0.02    -0.00   0.00   0.01     0.00  -0.00  -0.01
    19   1     0.37  -0.33  -0.31     0.00  -0.00  -0.00    -0.00   0.00   0.00
    20   1     0.30  -0.31   0.38    -0.00   0.00  -0.00    -0.00   0.00  -0.00
    21   1    -0.05   0.06  -0.32    -0.00   0.00  -0.01     0.00  -0.00   0.01
    22  27     0.00  -0.00  -0.00    -0.00   0.00   0.00    -0.00   0.00   0.00
    23   6    -0.00   0.00  -0.00    -0.01   0.01  -0.05    -0.00  -0.00   0.02
    24   6     0.00  -0.00  -0.00     0.03  -0.02  -0.02     0.03  -0.02  -0.02
    25   6     0.00  -0.00   0.00    -0.02   0.02  -0.02     0.02  -0.02   0.03
    26   6    -0.00   0.00   0.00     0.02  -0.01  -0.05     0.00  -0.00  -0.02
    27   6     0.00  -0.00   0.00     0.00  -0.00   0.00     0.04  -0.04   0.01
    28   1    -0.02   0.02  -0.00    -0.01   0.01  -0.01    -0.45   0.46  -0.06
    29   1     0.00  -0.00   0.00     0.06  -0.12   0.55    -0.02   0.05  -0.22
    30   1    -0.00   0.00   0.00    -0.27   0.22   0.21    -0.32   0.26   0.25
    31   1    -0.00   0.00  -0.00     0.22  -0.20   0.26    -0.27   0.24  -0.32
    32   1     0.00  -0.00  -0.00    -0.16   0.15   0.53    -0.06   0.06   0.21
    33   6    -0.00   0.00  -0.01     0.00  -0.00   0.01    -0.00   0.00  -0.00
    34   6    -0.01   0.01   0.01    -0.00   0.00   0.00     0.00  -0.00  -0.00
    35   6    -0.01   0.01  -0.01     0.00  -0.00   0.00    -0.00   0.00  -0.00
    36   1     0.06  -0.04  -0.17     0.03  -0.02  -0.09    -0.03   0.02   0.07
    37   1     0.10  -0.10  -0.09     0.03  -0.03  -0.03    -0.02   0.02   0.02
    38   1     0.07  -0.08   0.09    -0.03   0.04  -0.04     0.02  -0.02   0.03
    39   1     0.03  -0.03   0.17    -0.02   0.01  -0.10     0.01  -0.01   0.04
    40   1    -0.10   0.07   0.29     0.00  -0.00  -0.01    -0.00   0.00   0.00
                    112                    113                    114
                      A                      A                      A
 Frequencies --   3258.6086              3266.4999              3268.4365
 Red. masses --      1.0971                 1.1050                 1.1073
 Frc consts  --      6.8640                 6.9464                 6.9694
 IR Inten    --      0.9774                 3.8834                 8.1213
  Atom  AN      X      Y      Z        X      Y      Z        X      Y      Z
     1  26    -0.00   0.00   0.00     0.00   0.00   0.00    -0.00   0.00  -0.00
     2   6    -0.00   0.00  -0.00    -0.00   0.00  -0.00    -0.00   0.00  -0.00
     3   6    -0.00   0.00   0.00    -0.00   0.00  -0.00    -0.00   0.00  -0.00
     4   6     0.00  -0.00  -0.00    -0.00   0.00   0.00    -0.00   0.00   0.00
     5   6    -0.00   0.00  -0.00     0.00  -0.00   0.00     0.00  -0.00   0.00
     6   6     0.00  -0.00  -0.00     0.00  -0.00  -0.00     0.00  -0.00  -0.00
     7   1    -0.00   0.00   0.00     0.00  -0.00  -0.00     0.00  -0.00  -0.00
     8   1     0.00  -0.00   0.00    -0.00   0.00  -0.00    -0.00   0.00  -0.00
     9   1    -0.00   0.00   0.00    -0.00   0.00   0.00    -0.00   0.00   0.00
    10   1     0.00  -0.00   0.00     0.00  -0.00   0.00     0.00  -0.00   0.00
    11   1     0.00  -0.00   0.00     0.00  -0.00   0.00     0.00  -0.00   0.00
    12   6     0.00  -0.00  -0.01     0.00  -0.00  -0.00     0.00  -0.00  -0.00
    13   6    -0.00   0.00  -0.00    -0.00   0.00  -0.00    -0.00   0.00  -0.00
    14   6     0.00  -0.00  -0.00    -0.00   0.00   0.00    -0.00   0.00   0.00
    15   6    -0.00   0.00  -0.01     0.00  -0.00   0.00     0.00  -0.00   0.00
    16   6     0.00  -0.00  -0.00     0.00  -0.00   0.00     0.00  -0.00   0.00
    17   6    -0.00   0.00   0.00    -0.00   0.00  -0.00    -0.00   0.00  -0.00
    18   6     0.02  -0.01  -0.05    -0.01   0.01   0.03    -0.00   0.00   0.00
    19   1    -0.01   0.01   0.01     0.01  -0.01  -0.01     0.00  -0.00  -0.00
    20   1     0.01  -0.01   0.01     0.01  -0.01   0.01     0.00  -0.00   0.00
    21   1     0.01  -0.01   0.06    -0.01   0.01  -0.04    -0.00   0.00  -0.00
    22  27     0.00  -0.00   0.00    -0.00  -0.00  -0.00     0.00   0.00   0.00
    23   6    -0.00   0.00  -0.01     0.00  -0.00   0.00    -0.00   0.01  -0.04
    24   6     0.00  -0.00  -0.00    -0.00   0.00   0.00     0.03  -0.03  -0.02
    25   6    -0.01   0.01  -0.01    -0.00   0.00  -0.00     0.03  -0.02   0.03
    26   6     0.00  -0.00  -0.01     0.00  -0.00  -0.00    -0.01   0.01   0.04
    27   6    -0.00   0.00   0.00     0.00  -0.00   0.00    -0.03   0.03  -0.00
    28   1     0.04  -0.04   0.00    -0.02   0.02  -0.00     0.30  -0.30   0.04
    29   1     0.01  -0.03   0.12    -0.00   0.00  -0.02     0.04  -0.09   0.40
    30   1    -0.01   0.01   0.01     0.01  -0.01  -0.01    -0.32   0.26   0.25
    31   1     0.06  -0.06   0.08     0.00  -0.00   0.01    -0.27   0.24  -0.32
    32   1    -0.02   0.02   0.07    -0.01   0.01   0.02     0.12  -0.11  -0.38
    33   6    -0.01   0.01  -0.05    -0.01   0.01  -0.04    -0.00   0.00  -0.00
    34   6     0.02  -0.02  -0.01     0.04  -0.03  -0.03     0.00  -0.00  -0.00
    35   6    -0.02   0.02  -0.02     0.03  -0.03   0.04     0.00  -0.00   0.00
    36   1    -0.19   0.12   0.51     0.12  -0.07  -0.32     0.00  -0.00  -0.01
    37   1    -0.21   0.21   0.17    -0.37   0.36   0.32    -0.01   0.01   0.01
    38   1     0.21  -0.24   0.27    -0.29   0.33  -0.38    -0.01   0.01  -0.02
    39   1     0.09  -0.09   0.57     0.06  -0.06   0.39     0.00  -0.00   0.01
    40   1    -0.02   0.02   0.06    -0.01   0.01   0.04    -0.00   0.00   0.00

 -------------------
 - Thermochemistry -
 -------------------
 Temperature   298.150 Kelvin.  Pressure   1.00000 Atm.
 Atom     1 has atomic number 26 and mass  55.93494
 Atom     2 has atomic number  6 and mass  12.00000
 Atom     3 has atomic number  6 and mass  12.00000
 Atom     4 has atomic number  6 and mass  12.00000
 Atom     5 has atomic number  6 and mass  12.00000
 Atom     6 has atomic number  6 and mass  12.00000
 Atom     7 has atomic number  1 and mass   1.00783
 Atom     8 has atomic number  1 and mass   1.00783
 Atom     9 has atomic number  1 and mass   1.00783
 Atom    10 has atomic number  1 and mass   1.00783
 Atom    11 has atomic number  1 and mass   1.00783
 Atom    12 has atomic number  6 and mass  12.00000
 Atom    13 has atomic number  6 and mass  12.00000
 Atom    14 has atomic number  6 and mass  12.00000
 Atom    15 has atomic number  6 and mass  12.00000
 Atom    16 has atomic number  6 and mass  12.00000
 Atom    17 has atomic number  6 and mass  12.00000
 Atom    18 has atomic number  6 and mass  12.00000
 Atom    19 has atomic number  1 and mass   1.00783
 Atom    20 has atomic number  1 and mass   1.00783
 Atom    21 has atomic number  1 and mass   1.00783
 Atom    22 has atomic number 27 and mass  58.93320
 Atom    23 has atomic number  6 and mass  12.00000
 Atom    24 has atomic number  6 and mass  12.00000
 Atom    25 has atomic number  6 and mass  12.00000
 Atom    26 has atomic number  6 and mass  12.00000
 Atom    27 has atomic number  6 and mass  12.00000
 Atom    28 has atomic number  1 and mass   1.00783
 Atom    29 has atomic number  1 and mass   1.00783
 Atom    30 has atomic number  1 and mass   1.00783
 Atom    31 has atomic number  1 and mass   1.00783
 Atom    32 has atomic number  1 and mass   1.00783
 Atom    33 has atomic number  6 and mass  12.00000
 Atom    34 has atomic number  6 and mass  12.00000
 Atom    35 has atomic number  6 and mass  12.00000
 Atom    36 has atomic number  1 and mass   1.00783
 Atom    37 has atomic number  1 and mass   1.00783
 Atom    38 has atomic number  1 and mass   1.00783
 Atom    39 has atomic number  1 and mass   1.00783
 Atom    40 has atomic number  1 and mass   1.00783
 Molecular mass:   373.00899 amu.
 Principal axes and moments of inertia in atomic units:
                           1         2         3
     Eigenvalues --  2492.05801********************
           X            0.02043   0.99524  -0.09526
           Y            0.99946  -0.01789   0.02745
           Z           -0.02562   0.09577   0.99507
 This molecule is an asymmetric top.
 Rotational symmetry number  1.
 Warning -- assumption of classical behavior for rotation
           may cause significant error
 Rotational temperatures (Kelvin)      0.03476     0.00685     0.00641
 Rotational constants (GHZ):           0.72420     0.14282     0.13363
 Zero-point vibrational energy     834035.0 (Joules/Mol)
                                  199.33916 (Kcal/Mol)
 Warning -- explicit consideration of  31 degrees of freedom as
           vibrations may cause significant error
 Vibrational temperatures:     25.47    33.92    39.71    53.04    89.70
          (Kelvin)            185.78   190.89   221.62   232.59   246.95
                              275.87   337.90   411.28   440.85   502.92
                              512.42   534.08   538.53   587.93   605.95
                              606.57   693.77   694.58   707.80   776.76
                              846.41   849.31   859.83   865.05   871.33
                              875.06   996.58  1147.29  1161.08  1176.62
                             1182.27  1186.55  1200.37  1200.82  1209.71
                             1214.87  1216.69  1219.31  1229.02  1234.02
                             1238.71  1250.91  1254.80  1278.09  1287.85
                             1296.70  1313.93  1321.14  1324.10  1353.45
                             1355.05  1358.99  1364.94  1455.76  1475.34
                             1478.66  1487.06  1488.36  1509.05  1529.53
                             1531.05  1533.15  1535.88  1538.17  1541.52
                             1552.71  1566.76  1642.71  1645.52  1649.49
                             1744.40  1816.52  1844.49  1848.23  1918.91
                             1938.47  1971.50  1994.11  1994.70  2003.34
                             2010.84  2011.85  2052.38  2061.12  2087.24
                             2089.97  2095.13  2109.30  2116.12  2119.98
                             2250.26  4640.49  4642.65  4649.51  4656.13
                             4660.91  4664.93  4667.17  4667.95  4669.12
                             4671.48  4677.93  4680.42  4682.14  4686.10
                             4687.75  4688.41  4699.76  4702.55
 
 Zero-point correction=                           0.317667 (Hartree/Particle)
 Thermal correction to Energy=                    0.336495
 Thermal correction to Enthalpy=                  0.337439
 Thermal correction to Gibbs Free Energy=         0.267035
 Sum of electronic and zero-point Energies=          -3418.774259
 Sum of electronic and thermal Energies=             -3418.755432
 Sum of electronic and thermal Enthalpies=           -3418.754487
 Sum of electronic and thermal Free Energies=        -3418.824891
 
                     E (Thermal)             CV                S
                      KCal/Mol        Cal/Mol-Kelvin    Cal/Mol-Kelvin
 Total                  211.154             76.691            148.177
 Electronic               0.000              0.000              2.183
 Translational            0.889              2.981             43.642
 Rotational               0.889              2.981             34.408
 Vibrational            209.376             70.729             67.944
 Vibration     1          0.593              1.986              6.877
 Vibration     2          0.593              1.985              6.307
 Vibration     3          0.593              1.984              5.995
 Vibration     4          0.594              1.982              5.421
 Vibration     5          0.597              1.972              4.382
 Vibration     6          0.612              1.924              2.959
 Vibration     7          0.613              1.921              2.907
 Vibration     8          0.620              1.898              2.622
 Vibration     9          0.622              1.889              2.530
 Vibration    10          0.626              1.877              2.417
 Vibration    11          0.634              1.851              2.211
 Vibration    12          0.655              1.787              1.842
 Vibration    13          0.684              1.700              1.498
 Vibration    14          0.697              1.662              1.382
 Vibration    15          0.727              1.576              1.168
 Vibration    16          0.732              1.563              1.139
 Vibration    17          0.743              1.531              1.075
 Vibration    18          0.745              1.525              1.062
 Vibration    19          0.773              1.451              0.931
 Vibration    20          0.784              1.424              0.888
 Vibration    21          0.784              1.423              0.887
 Vibration    22          0.838              1.290              0.704
 Vibration    23          0.839              1.288              0.703
 Vibration    24          0.848              1.268              0.679
 Vibration    25          0.895              1.162              0.566
 Vibration    26          0.945              1.057              0.470
 Vibration    27          0.948              1.052              0.467
 Vibration    28          0.956              1.037              0.454
 Vibration    29          0.959              1.029              0.448
 Vibration    30          0.964              1.020              0.440
 Vibration    31          0.967              1.014              0.436
                       Q            Log10(Q)             Ln(Q)
 Total Bot       0.148783-122       -122.827447       -282.820648
 Total V=0       0.194616D+24         23.289179         53.625317
 Vib (Bot)       0.237247-138       -138.624800       -319.195397
 Vib (Bot)    1  0.117030D+02          1.068295          2.459841
 Vib (Bot)    2  0.878439D+01          0.943712          2.172976
 Vib (Bot)    3  0.750204D+01          0.875179          2.015175
 Vib (Bot)    4  0.561367D+01          0.749247          1.725205
 Vib (Bot)    5  0.331135D+01          0.520005          1.197356
 Vib (Bot)    6  0.157914D+01          0.198421          0.456882
 Vib (Bot)    7  0.153550D+01          0.186250          0.428857
 Vib (Bot)    8  0.131487D+01          0.118883          0.273739
 Vib (Bot)    9  0.124995D+01          0.096891          0.223100
 Vib (Bot)   10  0.117348D+01          0.069475          0.159971
 Vib (Bot)   11  0.104317D+01          0.018353          0.042259
 Vib (Bot)   12  0.836851D+00         -0.077352         -0.178109
 Vib (Bot)   13  0.670488D+00         -0.173609         -0.399750
 Vib (Bot)   14  0.618416D+00         -0.208719         -0.480594
 Vib (Bot)   15  0.527977D+00         -0.277385         -0.638702
 Vib (Bot)   16  0.515957D+00         -0.287386         -0.661732
 Vib (Bot)   17  0.490051D+00         -0.309759         -0.713245
 Vib (Bot)   18  0.484968D+00         -0.314286         -0.723671
 Vib (Bot)   19  0.433403D+00         -0.363108         -0.836087
 Vib (Bot)   20  0.416553D+00         -0.380329         -0.875741
 Vib (Bot)   21  0.415993D+00         -0.380914         -0.877086
 Vib (Bot)   22  0.346190D+00         -0.460685         -1.060767
 Vib (Bot)   23  0.345616D+00         -0.461406         -1.062426
 Vib (Bot)   24  0.336466D+00         -0.473059         -1.089259
 Vib (Bot)   25  0.293500D+00         -0.532393         -1.225879
 Vib (Bot)   26  0.256873D+00         -0.590281         -1.359173
 Vib (Bot)   27  0.255477D+00         -0.592648         -1.364622
 Vib (Bot)   28  0.250476D+00         -0.601235         -1.384394
 Vib (Bot)   29  0.248036D+00         -0.605486         -1.394183
 Vib (Bot)   30  0.245139D+00         -0.610588         -1.405931
 Vib (Bot)   31  0.243437D+00         -0.613613         -1.412896
 Vib (V=0)       0.310332D+08          7.491826         17.250568
 Vib (V=0)    1  0.122136D+02          1.086845          2.502552
 Vib (V=0)    2  0.929861D+01          0.968418          2.229865
 Vib (V=0)    3  0.801869D+01          0.904103          2.081775
 Vib (V=0)    4  0.613589D+01          0.787878          1.814156
 Vib (V=0)    5  0.384889D+01          0.585335          1.347784
 Vib (V=0)    6  0.215641D+01          0.333731          0.768444
 Vib (V=0)    7  0.211486D+01          0.325281          0.748987
 Vib (V=0)    8  0.190673D+01          0.280289          0.645389
 Vib (V=0)    9  0.184624D+01          0.266288          0.613152
 Vib (V=0)   10  0.177556D+01          0.249335          0.574115
 Vib (V=0)   11  0.165680D+01          0.219271          0.504890
 Vib (V=0)   12  0.147484D+01          0.168746          0.388552
 Vib (V=0)   13  0.133639D+01          0.125934          0.289975
 Vib (V=0)   14  0.129526D+01          0.112357          0.258712
 Vib (V=0)   15  0.122716D+01          0.088901          0.204702
 Vib (V=0)   16  0.121848D+01          0.085818          0.197603
 Vib (V=0)   17  0.120011D+01          0.079220          0.182411
 Vib (V=0)   18  0.119656D+01          0.077934          0.179450
 Vib (V=0)   19  0.116169D+01          0.065092          0.149879
 Vib (V=0)   20  0.115078D+01          0.060993          0.140441
 Vib (V=0)   21  0.115042D+01          0.060858          0.140130
 Vib (V=0)   22  0.110815D+01          0.044599          0.102693
 Vib (V=0)   23  0.110782D+01          0.044471          0.102398
 Vib (V=0)   24  0.110267D+01          0.042445          0.097733
 Vib (V=0)   25  0.107978D+01          0.033334          0.076755
 Vib (V=0)   26  0.106212D+01          0.026175          0.060271
 Vib (V=0)   27  0.106149D+01          0.025915          0.059672
 Vib (V=0)   28  0.105923D+01          0.024990          0.057542
 Vib (V=0)   29  0.105814D+01          0.024544          0.056514
 Vib (V=0)   30  0.105686D+01          0.024017          0.055302
 Vib (V=0)   31  0.105611D+01          0.023710          0.054595
 Electronic      0.300000D+01          0.477121          1.098612
 Translational   0.283161D+09          8.452033         19.461525
 Rotational      0.738242D+07          6.868199         15.814612
 -------------------------------------------------------------------
 Center     Atomic                   Forces (Hartrees/Bohr)
 Number     Number              X              Y              Z
 -------------------------------------------------------------------
      1       26           0.000108267   -0.000216637   -0.000101516
      2        6          -0.000030828   -0.000006662    0.000004461
      3        6           0.000054538    0.000035526    0.000017302
      4        6          -0.000007695   -0.000009968   -0.000011970
      5        6          -0.000060075    0.000054862    0.000067584
      6        6          -0.000013401    0.000015973   -0.000017780
      7        1           0.000010591    0.000012150    0.000002164
      8        1           0.000011186    0.000012664   -0.000000714
      9        1           0.000007955    0.000010429    0.000003216
     10        1           0.000010906    0.000012357   -0.000000052
     11        1          -0.000018861   -0.000017003   -0.000002176
     12        6           0.000023641    0.000024787    0.000000825
     13        6          -0.000079684    0.000064283    0.000090717
     14        6          -0.000017595    0.000029796   -0.000039667
     15        6           0.000010189    0.000012787   -0.000001012
     16        6          -0.000026954    0.000000775   -0.000008073
     17        6           0.000014632   -0.000042998   -0.000015335
     18        6           0.000017140    0.000006790    0.000019326
     19        1          -0.000009846   -0.000021732    0.000006407
     20        1          -0.000000642   -0.000014517   -0.000007037
     21        1          -0.000009393   -0.000007214    0.000000453
     22       27           0.000012556    0.000033498   -0.000023084
     23        6           0.000002719   -0.000015633    0.000006936
     24        6          -0.000014600    0.000007372    0.000005759
     25        6          -0.000014290    0.000012584   -0.000000409
     26        6           0.000001541   -0.000006036   -0.000000700
     27        6           0.000011246    0.000008365    0.000001218
     28        1          -0.000001591   -0.000001218   -0.000000902
     29        1          -0.000002612    0.000000029   -0.000000049
     30        1          -0.000009646   -0.000013434    0.000004426
     31        1          -0.000008548   -0.000013672   -0.000005165
     32        1          -0.000002560    0.000000625   -0.000001334
     33        6           0.000019678    0.000006965   -0.000004604
     34        6           0.000005380    0.000014025    0.000020411
     35        6           0.000011096    0.000012592   -0.000009282
     36        1          -0.000004694   -0.000003425   -0.000002777
     37        1           0.000005393    0.000005986   -0.000002831
     38        1           0.000005384    0.000006382    0.000002991
     39        1          -0.000007476   -0.000000521    0.000001993
     40        1          -0.000003048   -0.000010933    0.000000280
 -------------------------------------------------------------------
 Cartesian Forces:  Max     0.000216637 RMS     0.000031834

 GradGradGradGradGradGradGradGradGradGradGradGradGradGradGradGradGradGrad
 Berny optimization.
 Search for a local minimum.
 Step number   1 out of a maximum of    2
 All quantities printed in internal units (Hartrees-Bohrs-Radians)
 Second derivative matrix not updated -- analytic derivatives used.
 ITU=  0
     Eigenvalues ---    0.00004   0.00008   0.00015   0.00030   0.00101
     Eigenvalues ---    0.00266   0.00358   0.00404   0.00414   0.00589
     Eigenvalues ---    0.00735   0.00819   0.01166   0.01480   0.01510
     Eigenvalues ---    0.01814   0.02429   0.02488   0.02531   0.02534
     Eigenvalues ---    0.02537   0.02561   0.02755   0.02879   0.03279
     Eigenvalues ---    0.03986   0.04330   0.04351   0.04385   0.04386
     Eigenvalues ---    0.04390   0.04475   0.05000   0.05099   0.05219
     Eigenvalues ---    0.05542   0.05546   0.05640   0.05700   0.06135
     Eigenvalues ---    0.07593   0.08001   0.08739   0.08950   0.09553
     Eigenvalues ---    0.10127   0.10985   0.11018   0.12123   0.12513
     Eigenvalues ---    0.14060   0.14519   0.15240   0.15391   0.15459
     Eigenvalues ---    0.15640   0.15656   0.15940   0.17442   0.17486
     Eigenvalues ---    0.18655   0.19355   0.19425   0.20134   0.20426
     Eigenvalues ---    0.20607   0.20703   0.21187   0.21224   0.21360
     Eigenvalues ---    0.21831   0.22215   0.22363   0.23204   0.24009
     Eigenvalues ---    0.24466   0.26547   0.30758   0.39717   0.40320
     Eigenvalues ---    0.40359   0.41455   0.42404   0.42637   0.44217
     Eigenvalues ---    0.46371   0.57687   0.64281   0.66346   0.66369
     Eigenvalues ---    0.68308   0.68563   0.69574   0.71302   0.84546
     Eigenvalues ---    1.02538   1.04202   1.04587   1.05034   1.07372
     Eigenvalues ---    1.07712   1.07904   1.10301   1.12764   1.13043
     Eigenvalues ---    1.13831   1.14839   1.16572   1.16782   1.17025
     Eigenvalues ---    1.17393   1.17471   1.17934   1.18680
 Angle between quadratic step and forces=  85.80 degrees.
 Linear search not attempted -- first point.
 B after Tr=     0.000367   -0.000233   -0.000191
         Rot=    1.000000    0.000099    0.000141   -0.000004 Ang=   0.02 deg.
 Variable       Old X    -DE/DX   Delta X   Delta X   Delta X     New X
                                 (Linear)    (Quad)   (Total)
    X1        0.40941   0.00011   0.00000   0.00352   0.00387   0.41328
    Y1       -5.16315  -0.00022   0.00000  -0.00331  -0.00351  -5.16665
    Z1        0.18392  -0.00010   0.00000   0.00370   0.00465   0.18857
    X2       -1.48188  -0.00003   0.00000   0.01770   0.01749  -1.46439
    Y2       -8.13548  -0.00001   0.00000  -0.01219  -0.01199  -8.14747
    Z2        2.25254   0.00000   0.00000   0.00011   0.00113   2.25367
    X3       -0.18335   0.00005   0.00000  -0.00654  -0.00617  -0.18952
    Y3       -9.38098   0.00004   0.00000  -0.00146  -0.00164  -9.38262
    Z3        0.27581   0.00002   0.00000  -0.02201  -0.02039   0.25542
    X4       -0.99228  -0.00001   0.00000  -0.02808  -0.02708  -1.01935
    Y4       -8.29521  -0.00001   0.00000   0.01707   0.01642  -8.27879
    Z4       -2.02746  -0.00001   0.00000  -0.00628  -0.00511  -2.03257
    X5       -2.96893  -0.00006   0.00000  -0.01823  -0.01740  -2.98633
    Y5       -6.51663   0.00005   0.00000   0.01745   0.01691  -6.49973
    Z5       -1.49399   0.00007   0.00000   0.02634   0.02660  -1.46739
    X6       -3.27462  -0.00001   0.00000   0.01166   0.01174  -3.26288
    Y6       -6.42093   0.00002   0.00000   0.00184   0.00182  -6.41911
    Z6        1.16059  -0.00002   0.00000   0.03017   0.03033   1.19092
    X7       -0.28935   0.00001   0.00000  -0.04801  -0.04647  -0.33582
    Y7       -8.76794   0.00001   0.00000   0.02862   0.02760  -8.74034
    Z7       -3.88894   0.00000   0.00000  -0.01675  -0.01530  -3.90423
    X8       -4.01936   0.00001   0.00000  -0.02839  -0.02718  -4.04654
    Y8       -5.44748   0.00001   0.00000   0.03143   0.03060  -5.41688
    Z8       -2.88402  -0.00000   0.00000   0.04478   0.04452  -2.83950
    X9       -4.60094   0.00001   0.00000   0.02624   0.02601  -4.57494
    Y9       -5.26063   0.00001   0.00000  -0.00109  -0.00091  -5.26154
    Z9        2.19656   0.00000   0.00000   0.05211   0.05167   2.24823
   X10       -1.21871   0.00001   0.00000   0.03742   0.03665  -1.18206
   Y10       -8.46478   0.00001   0.00000  -0.02673  -0.02613  -8.49091
   Z10        4.25383  -0.00000   0.00000  -0.00490  -0.00374   4.25009
   X11        1.33040  -0.00002   0.00000  -0.00873  -0.00841   1.32199
   Y11      -10.73732  -0.00002   0.00000  -0.00817  -0.00830 -10.74562
   Z11        0.49982  -0.00000   0.00000  -0.04797  -0.04565   0.45417
   X12        1.81233   0.00002   0.00000  -0.00325  -0.00355   1.80878
   Y12       -2.01715   0.00002   0.00000  -0.00189  -0.00163  -2.01877
   Z12        2.40937   0.00000   0.00000   0.00198   0.00270   2.41207
   X13        3.75514  -0.00008   0.00000  -0.00201  -0.00214   3.75300
   Y13       -3.77786   0.00006   0.00000  -0.00309  -0.00293  -3.78079
   Z13        1.82591   0.00009   0.00000   0.00936   0.01098   1.83689
   X14        4.01223  -0.00002   0.00000   0.00668   0.00731   4.01954
   Y14       -3.85132   0.00003   0.00000  -0.00433  -0.00470  -3.85602
   Z14       -0.85244  -0.00004   0.00000   0.00988   0.01159  -0.84085
   X15        2.22413   0.00001   0.00000   0.01094   0.01185   2.23598
   Y15       -2.13448   0.00001   0.00000  -0.00443  -0.00502  -2.13951
   Z15       -1.88879  -0.00000   0.00000   0.00340   0.00427  -1.88453
   X16        0.98592  -0.00003   0.00000   0.00472   0.00506   0.99098
   Y16       -0.82969   0.00000   0.00000  -0.00273  -0.00293  -0.83262
   Z16        0.12760  -0.00001   0.00000  -0.00159  -0.00133   0.12627
   X17       -0.88729   0.00001   0.00000   0.00563   0.00602  -0.88127
   Y17        1.11043  -0.00004   0.00000  -0.00298  -0.00324   1.10719
   Z17       -0.10504  -0.00002   0.00000  -0.00866  -0.00933  -0.11437
   X18       -1.77374   0.00002   0.00000   0.01414   0.01517  -1.75856
   Y18        2.26078   0.00001   0.00000  -0.00252  -0.00325   2.25753
   Z18       -2.40254   0.00002   0.00000  -0.01170  -0.01284  -2.41538
   X19        5.31348  -0.00001   0.00000   0.00894   0.00988   5.32337
   Y19       -5.00750  -0.00002   0.00000  -0.00630  -0.00687  -5.01436
   Z19       -1.92336   0.00001   0.00000   0.01472   0.01703  -1.90633
   X20        4.82065  -0.00000   0.00000  -0.00591  -0.00641   4.81424
   Y20       -4.87000  -0.00001   0.00000  -0.00211  -0.00167  -4.87167
   Z20        3.18566  -0.00001   0.00000   0.01320   0.01534   3.20099
   X21        1.94922  -0.00001   0.00000   0.01625   0.01773   1.96695
   Y21       -1.78736  -0.00001   0.00000  -0.00667  -0.00765  -1.79501
   Z21       -3.88480   0.00000   0.00000   0.00227   0.00299  -3.88181
   X22       -0.39529   0.00001   0.00000   0.00141   0.00179  -0.39350
   Y22        5.10547   0.00003   0.00000  -0.00093  -0.00120   5.10427
   Z22       -0.17762  -0.00002   0.00000  -0.00548  -0.00680  -0.18443
   X23        2.03728   0.00000   0.00000  -0.00390  -0.00421   2.03308
   Y23        6.97800  -0.00002   0.00000  -0.00421  -0.00400   6.97401
   Z23        2.17389   0.00001   0.00000   0.00265   0.00165   2.17553
   X24        0.26356  -0.00001   0.00000  -0.00868  -0.00870   0.25486
   Y24        8.72024   0.00001   0.00000  -0.00494  -0.00494   8.71530
   Z24        1.12119   0.00001   0.00000   0.00911   0.00725   1.12844
   X25        0.51251  -0.00001   0.00000  -0.00749  -0.00676   0.50575
   Y25        8.63856   0.00001   0.00000   0.00685   0.00632   8.64488
   Z25       -1.54753  -0.00000   0.00000   0.00884   0.00707  -1.54046
   X26        2.44031   0.00000   0.00000  -0.00267  -0.00175   2.43857
   Y26        6.84576  -0.00001   0.00000   0.01426   0.01362   6.85937
   Z26       -2.14672  -0.00000   0.00000   0.00223   0.00137  -2.14535
   X27        3.41137   0.00001   0.00000  -0.00029  -0.00001   3.41136
   Y27        5.85341   0.00001   0.00000   0.00778   0.00760   5.86101
   Z27        0.15536   0.00000   0.00000  -0.00141  -0.00180   0.15356
   X28        4.84133  -0.00000   0.00000   0.00378   0.00402   4.84535
   Y28        4.40570  -0.00000   0.00000   0.01112   0.01099   4.41669
   Z28        0.33298  -0.00000   0.00000  -0.00691  -0.00661   0.32637
   X29        2.25742  -0.00000   0.00000  -0.00340  -0.00426   2.25317
   Y29        6.55153   0.00000   0.00000  -0.01152  -0.01091   6.54062
   Z29        4.15967  -0.00000   0.00000   0.00103   0.00017   4.15984
   X30       -1.09540  -0.00001   0.00000  -0.01248  -0.01281  -1.10821
   Y30        9.82645  -0.00001   0.00000  -0.01359  -0.01339   9.81306
   Z30        2.17088   0.00000   0.00000   0.01331   0.01085   2.18174
   X31       -0.62314  -0.00001   0.00000  -0.01033  -0.00923  -0.63237
   Y31        9.67068  -0.00001   0.00000   0.00858   0.00777   9.67844
   Z31       -2.89558  -0.00001   0.00000   0.01255   0.01025  -2.88533
   X32        3.02100  -0.00000   0.00000  -0.00071   0.00074   3.02174
   Y32        6.30031   0.00000   0.00000   0.02340   0.02239   6.32270
   Z32       -4.02793  -0.00000   0.00000   0.00017  -0.00042  -4.02836
   X33       -2.17783   0.00002   0.00000  -0.00314  -0.00333  -2.18115
   Y33        2.38867   0.00001   0.00000  -0.00424  -0.00412   2.38455
   Z33        1.91676  -0.00000   0.00000  -0.01340  -0.01468   1.90208
   X34       -3.94998   0.00001   0.00000  -0.00094  -0.00085  -3.95083
   Y34        4.11249   0.00001   0.00000  -0.00587  -0.00596   4.10652
   Z34        0.87244   0.00002   0.00000  -0.01981  -0.02193   0.85051
   X35       -3.69957   0.00001   0.00000   0.00983   0.01068  -3.68889
   Y35        4.03277   0.00001   0.00000  -0.00474  -0.00536   4.02741
   Z35       -1.80762  -0.00001   0.00000  -0.01889  -0.02093  -1.82855
   X36       -1.09811  -0.00000   0.00000   0.02187   0.02344  -1.07467
   Y36        1.84119  -0.00000   0.00000  -0.00138  -0.00247   1.83871
   Z36       -4.28402  -0.00000   0.00000  -0.00918  -0.01004  -4.29406
   X37       -5.19583   0.00001   0.00000  -0.00628  -0.00649  -5.20232
   Y37        5.33676   0.00001   0.00000  -0.00734  -0.00724   5.32952
   Z37        1.93139  -0.00000   0.00000  -0.02438  -0.02710   1.90429
   X38       -4.72125   0.00001   0.00000   0.01412   0.01534  -4.70591
   Y38        5.18534   0.00001   0.00000  -0.00519  -0.00609   5.17924
   Z38       -3.14935   0.00000   0.00000  -0.02255  -0.02511  -3.17445
   X39       -1.86484  -0.00001   0.00000  -0.01098  -0.01173  -1.87658
   Y39        2.08380  -0.00000   0.00000  -0.00462  -0.00409   2.07972
   Z39        3.91202   0.00000   0.00000  -0.01222  -0.01335   3.89867
   X40        1.16287  -0.00000   0.00000  -0.00907  -0.00991   1.15297
   Y40       -1.56678  -0.00001   0.00000  -0.00052   0.00011  -1.56666
   Z40        4.29508   0.00000   0.00000  -0.00037   0.00007   4.29515
         Item               Value     Threshold  Converged?
 Maximum Force            0.000217     0.000450     YES
 RMS     Force            0.000032     0.000300     YES
 Maximum Displacement     0.051671     0.001800     NO 
 RMS     Displacement     0.015085     0.001200     NO 
 Predicted change in Energy=-2.107796D-06
 GradGradGradGradGradGradGradGradGradGradGradGradGradGradGradGradGradGrad


 ----------------------------------------------------------------------

 Electric dipole moment (input orientation):
 (Debye = 10**-18 statcoulomb cm , SI units = C m)
                  (au)            (Debye)         (10**-30 SI)
   Tot        0.241487D+01      0.613798D+01      0.204741D+02
   x         -0.782966D-01     -0.199010D+00     -0.663826D+00
   y          0.241254D+01      0.613205D+01      0.204543D+02
   z         -0.715660D-01     -0.181903D+00     -0.606762D+00

 Dipole polarizability, Alpha (input orientation).
 (esu units = cm**3 , SI units = C**2 m**2 J**-1)
 Alpha(0;0):
               (au)            (10**-24 esu)      (10**-40 SI)
   iso        0.632000D+03      0.936527D+02      0.104203D+03
   aniso      0.943130D+03      0.139757D+03      0.155501D+03
   xx         0.342591D+03      0.507668D+02      0.564857D+02
   yx         0.607977D+01      0.900930D+00      0.100242D+01
   yy         0.125932D+04      0.186611D+03      0.207633D+03
   zx         0.454518D+01      0.673526D+00      0.749399D+00
   zy        -0.266151D+02     -0.394395D+01     -0.438824D+01
   zz         0.294092D+03      0.435799D+02      0.484892D+02

 ----------------------------------------------------------------------

 Dipole orientation:
    26          0.24258315         -0.02266046         -5.17688872
     6         -1.67881245         -2.06754787         -8.14633837
     6         -0.48735013         -0.01381730         -9.37415781
     6         -1.33383854          2.22922363         -8.19494678
     6         -3.23168364          1.57950620         -6.36980744
     6         -3.44777755         -1.08544619         -6.34295287
     1         -0.70780773          4.12586842         -8.63484550
     1         -4.29035010          2.90260987         -5.22643218
     1         -4.70034387         -2.19781462         -5.17147599
     1         -1.36202757         -4.04871622         -8.54315728
     1          0.98674300         -0.14835288        -10.78490195
     6          1.82115392         -2.28894898         -2.14536255
     6          3.68416510         -1.59092762         -3.95008196
     6          3.85168224          1.09551322         -3.95242656
     6          2.08922549          2.02215746         -2.14856029
     6          0.96129661         -0.07087806         -0.86463442
     6         -0.85266793          0.04361905          1.14124037
     6         -1.77424660          2.27646386          2.38730566
     1          5.07821338          2.24184586         -5.11793976
     1          4.75614911         -2.88261710         -5.11600740
     1          1.76149390          3.99715164         -1.73370111
    27         -0.23019204          0.01848542          5.11861769
     6          2.33849012         -2.30302030          6.84079055
     6          0.59071418         -1.36029374          8.67005506
     6          0.75014323          1.31649301          8.65946513
     6          2.59658497          2.03064409          6.82364591
     6          3.60810558         -0.20846549          5.73254870
     1          4.99395083         -0.29684729          4.23461309
     1          2.60854174         -4.26735723          6.34873593
     1         -0.69581297         -2.48592223          9.78814528
     1         -0.39353220          2.59585990          9.76736058
     1          3.09743498          3.94499960          6.31564852
     6         -2.03358497         -2.05580542          2.40017020
     6         -3.78013664         -1.12087640          4.21073100
     6         -3.61955409          1.56723213          4.20239960
     1         -1.17435701          4.19065687          2.00197245
     1         -4.94943219         -2.25534177          5.44282900
     1         -4.64515655          2.84065482          5.42674117
     1         -1.66642612         -4.02999078          2.02632173
     1          1.24857327         -4.20737932         -1.73025431

 Electric dipole moment (dipole orientation):
 (Debye = 10**-18 statcoulomb cm , SI units = C m)
                  (au)            (Debye)         (10**-30 SI)
   Tot        0.241487D+01      0.613798D+01      0.204741D+02
   x          0.000000D+00      0.000000D+00      0.000000D+00
   y          0.000000D+00      0.000000D+00      0.000000D+00
   z          0.241487D+01      0.613798D+01      0.204741D+02

 Dipole polarizability, Alpha (dipole orientation).
 (esu units = cm**3 , SI units = C**2 m**2 J**-1)
 Alpha(0;0):
               (au)            (10**-24 esu)      (10**-40 SI)
   iso        0.632000D+03      0.936527D+02      0.104203D+03
   aniso      0.943130D+03      0.139757D+03      0.155501D+03
   xx         0.344204D+03      0.510058D+02      0.567516D+02
   yx        -0.308811D+01     -0.457611D+00     -0.509161D+00
   yy         0.293099D+03      0.434329D+02      0.483256D+02
   zx         0.357036D+02      0.529073D+01      0.588673D+01
   zy        -0.692878D+00     -0.102674D+00     -0.114240D+00
   zz         0.125870D+04      0.186519D+03      0.207531D+03

 ----------------------------------------------------------------------
 Unable to Open any file for archive entry.
 1\1\GINC-COMPUTE-0-2\Freq\UB3PW91\6-311+G(d)\C20H18Co1Fe1(1+,3)\JHBURK
 E2\27-Jun-2021\0\\# freq b3pw91/6-311+G(d) guess=read geom=allcheck SC
 RF(solvent=acetonitrile) nosymm\\FeCp2CoCp2 cation triplet\\1,3\Fe,0.2
 166519708,-2.7322198846,0.0973284071\C,-0.7841788522,-4.3051117555,1.1
 919939986\C,-0.097023283,-4.9642025704,0.1459532052\C,-0.5250907827,-4
 .3896364818,-1.0728837441\C,-1.5710905859,-3.4484539783,-0.7905847171\
 C,-1.7328539807,-3.3978086957,0.6141574243\H,-0.1531180048,-4.63979457
 07,-2.0579364364\H,-2.1269514472,-2.8826815131,-1.5261601352\H,-2.4347
 141562,-2.7838068998,1.162366853\H,-0.6449127244,-4.4793669241,2.25102
 95247\H,0.7040163352,-5.6819440871,0.264493206\C,0.9590452163,-1.06742
 75422,1.2749813565\C,1.9871345743,-1.9991598694,0.9662277689\C,2.12317
 91461,-2.0380303018,-0.4510924211\C,1.1769564927,-1.1295201873,-0.9995
 063801\C,0.5217280175,-0.4390516455,0.067523801\C,-0.4695338159,0.5876
 146414,-0.0555869657\C,-0.9386214706,1.1963519697,-1.2713703572\H,2.81
 17746598,-2.649852365,-1.0177978057\H,2.5509769548,-2.5770932541,1.685
 777696\H,1.0314853012,-0.9458278167,-2.05574856\Co,-0.2091759501,2.701
 6959059,-0.0939947735\C,1.0780837654,3.6926010166,1.1503712902\C,0.139
 4697609,4.6145546643,0.5933087248\C,0.2712098744,4.5713281948,-0.81891
 71371\C,1.2913590739,3.6226180492,-1.1359945314\C,1.8052208866,3.09749
 05602,0.0822137186\H,2.5619235796,2.3313976546,0.1762070426\H,1.194577
 8201,3.4669181081,2.2012003193\H,-0.5796604973,5.1999331749,1.14878285
 91\H,-0.329750903,5.1175028797,-1.532272503\H,1.5986420327,3.333979649
 2,-2.1314901052\C,-1.1524560303,1.26402915,1.0143037014\C,-2.090239710
 9,2.1762342127,0.4616777619\C,-1.9577286117,2.134051068,-0.956549171\H
 ,-0.5810932643,0.97431393,-2.2670044422\H,-2.7495130606,2.8240891482,1
 .0220471196\H,-2.4983784623,2.7439623967,-1.6665623849\H,-0.9868327807
 ,1.1027019964,2.0701516081\H,0.6153669123,-0.8291020272,2.2728571843\\
 Version=ES64L-G16RevC.01\HF=-3419.0919263\S2=2.114851\S2-1=0.\S2A=2.00
 5954\RMSD=1.900e-09\RMSF=3.183e-05\ZeroPoint=0.3176672\Thermal=0.33649
 46\ETot=-3418.7554317\HTot=-3418.7544875\GTot=-3418.8248913\Dipole=-0.
 0800424,2.410515,-0.0721001\DipoleDeriv=-0.0451463,-0.3952833,0.070345
 ,0.6376349,0.8400492,0.021946,0.0425353,-0.0738633,-0.633441,-0.064801
 1,0.2377694,-0.1228183,-0.2050139,-0.3965848,0.019889,0.104287,-0.1384
 792,0.1010962,-0.1425003,-1.0057743,0.0194476,-0.0441685,-1.8873711,0.
 051227,-0.0013804,-0.0737735,-0.0420045,-0.0739579,0.2151911,0.0723607
 ,-0.1981633,-0.4386234,-0.039117,-0.1306869,0.2413404,0.0872968,0.0252
 163,-0.972872,0.0044543,-0.0966641,-0.3243867,0.052706,-0.2199525,0.09
 34718,0.0520741,-0.0326275,-0.9603919,0.0341371,-0.0623133,-0.3850866,
 -0.0431968,0.2018746,-0.2649659,0.1135962,0.1141481,0.0211574,0.062983
 5,0.0267272,0.0530834,-0.0413574,0.0445087,-0.1465849,-0.0388306,0.079
 3678,-0.0094049,-0.0566946,0.0977544,0.0940226,0.0769163,-0.0728209,-0
 .0203708,0.0311399,0.0516814,-0.0065605,0.0583766,0.119307,0.0924195,-
 0.0566729,0.0689758,0.0159473,0.0651354,0.1295627,-0.0150299,-0.023251
 5,0.0152172,0.0649208,0.0373664,-0.0057035,0.1406448,-0.0677882,0.0596
 977,0.2115813,-0.0134311,0.1077798,0.0413411,0.0145268,-0.0099437,0.02
 59255,0.1124571,0.0916427,-0.943056,0.1238318,-0.2824846,1.6175022,0.0
 154743,-0.0454996,-1.0443237,0.0876144,-0.0710628,1.6587535,-0.0897313
 ,0.0274602,-0.4568562,-0.0078621,-0.057189,-1.2585076,0.1147056,-0.079
 6569,1.3700695,-0.0287257,0.0208962,-0.3857432,0.0411408,0.0222377,1.5
 908128,0.0477615,0.0925399,-1.1115457,-0.0529727,-0.2595178,1.6959384,
 -0.1566266,0.0691816,0.7611035,0.0374389,-0.3851939,3.9446798,-0.16381
 73,-0.0074581,-2.2418907,0.0679404,-0.0538043,0.4285072,0.1386606,0.23
 25116,-1.6823163,0.0533541,-0.5313966,5.239148,-0.1924498,0.0218308,-0
 .3090837,0.1660735,0.0819054,-0.1384409,0.0685954,-0.1092934,-0.894263
 3,0.0572366,-0.1100755,-0.1483638,0.0945065,0.0490386,0.1237097,0.0494
 989,0.0961786,0.1152212,-0.0535792,0.0689895,-0.0887939,0.0721002,0.07
 2292,0.1042309,-0.0552498,0.0802588,0.124422,0.0670764,-0.0716798,0.10
 50788,0.0399871,0.123333,0.043538,-0.0369272,0.0042292,0.1565238,0.051
 641,-0.0034205,-0.0454228,-0.0310999,-0.5512007,1.4712687,-0.0075601,0
 .6939295,-0.3581093,0.048654,0.0137718,0.1161077,-0.9200287,0.0680429,
 -0.5622591,0.0955126,-0.1426093,0.8951245,0.028657,-0.1265042,0.418576
 3,0.1154347,0.0070889,0.0391089,0.0041785,-0.098993,-1.9419128,0.02000
 53,-0.1331338,1.2370232,0.0369684,-0.0123317,0.2473032,-0.0273736,-0.0
 966005,-2.0125293,0.0794168,0.1222033,-1.0737314,0.1171441,0.0589726,-
 0.4813737,-0.0741415,-0.1218346,0.8641926,-0.0958659,0.1239191,-0.5551
 183,0.1490735,-0.0023476,-2.0740218,0.046903,0.0060147,-0.718482,0.024
 6548,-0.0131956,-0.172381,0.128864,0.0822656,-0.0789738,-0.0019256,0.1
 110663,-0.0291544,0.0140248,-0.0064867,-0.0017265,0.1181625,0.1236049,
 -0.0232747,-0.0046819,0.0150057,0.1261347,0.0410844,-0.027782,-0.06719
 28,-0.0037718,0.0809397,0.0390656,0.0519214,0.0473356,-0.023047,-0.028
 9812,0.0376321,-0.0699893,0.0876879,0.097618,0.0246164,-0.0518361,0.03
 86137,-0.0178527,0.0425023,-0.0380003,0.0804725,0.0639462,0.1139667,-0
 .0305289,0.0267558,0.0254143,0.1269021,-0.0453661,0.0479592,0.0528293,
 0.006373,0.0723434,-0.168701,-0.0623364,-0.0937891,-0.8827314,-0.02243
 48,0.1153568,0.1744157,0.0947625,0.0255604,0.2807242,-0.0614532,0.0156
 729,0.7789975,-0.0449917,0.0258712,-0.2244821,0.145409,0.0264974,0.241
 8395,0.0259632,0.0084583,0.7961746,0.0112825,-0.0504662,0.2366886,0.13
 18788,0.1061486,0.0534552,0.0551159,0.0064499,0.1105103,-0.0376107,0.0
 217698,0.0319371,0.0264477,0.0765481,0.1246027,0.031306,0.073259,0.144
 0771,-0.046028,0.050148,-0.0547248,0.0900279,0.0905894,0.1148813,-0.03
 86844,0.0610668,0.1512032,0.0544763,-0.0511568,0.0692336,0.0684399,0.1
 182141,0.0534806,-0.0427215,-0.0001569,0.1119446,0.0327667,-0.0043248,
 -0.0303426,0.0099997,0.1094889,0.0387822,0.0612923,0.0147268,0.1547714
 ,-0.0604718,0.0301546,0.0421061,-0.015299\Polar=342.5914895,6.079774,1
 259.3158768,4.5451786,-26.6151179,294.0916532\Quadrupole=-11.0211457,1
 3.578459,-2.5573133,-12.2202166,-0.4774879,-1.6313121\PG=C01 [X(C20H18
 Co1Fe1)]\NImag=0\\0.19507724,0.08300660,0.19472082,0.00045418,0.007374
 35,0.16596403,-0.00809010,-0.00799264,0.00299115,0.33431711,-0.0126256
 2,-0.02682961,0.00753494,-0.19686165,0.31109538,0.00152592,0.01166777,
 -0.03299579,0.00538752,-0.05469679,0.80277738,-0.00959087,-0.01107076,
 -0.00150680,-0.12382269,0.07216589,0.08450921,0.47576384,-0.01393082,-
 0.03327786,0.00025674,0.08026274,-0.12044171,-0.07901175,-0.34089088,0
 .45872758,-0.00223988,0.00107408,0.00920851,0.07490851,-0.03667548,-0.
 21651568,0.00753542,-0.03705509,0.52444353,-0.00872803,-0.00451785,0.0
 0264480,0.00524221,-0.00800425,0.00435786,-0.09300751,0.05631484,-0.05
 109627,0.35652346,-0.01134818,-0.02789778,-0.01043272,-0.01124891,0.04
 310466,0.00940877,0.05765402,-0.11118187,0.04217983,-0.21178193,0.3174
 6678,0.00476804,-0.01399921,-0.03121073,0.01162898,-0.01908336,-0.0608
 6431,-0.05993007,0.08602720,-0.25809136,-0.09119335,0.04278757,0.77401
 972,-0.03279865,-0.01478320,-0.01922077,0.01260380,-0.00235751,-0.0145
 9595,-0.02438870,0.02558741,-0.01362777,-0.17286607,0.12530280,0.02880
 007,0.41833015,-0.00715131,-0.01033761,-0.00181083,0.01502895,-0.01550
 995,0.01830296,0.03251579,-0.01782789,0.03968632,0.10254170,-0.1375296
 7,-0.03065029,-0.26468176,0.36424507,-0.02861552,0.00219246,-0.0202005
 1,-0.03276508,0.01694404,-0.04120871,-0.00903204,0.01329300,0.00677970
 ,0.01546995,-0.01659460,-0.10854231,0.09807085,-0.10918129,0.67038474,
 -0.04230081,-0.01271390,0.01497359,-0.15945524,0.11533545,-0.04921081,
 -0.02701389,0.02883481,0.00414165,-0.00093280,0.00370805,0.02322550,-0
 .08299731,0.03055018,0.04184219,0.46994638,-0.00509963,-0.01095041,0.0
 0035470,0.09104010,-0.13218385,0.05449728,0.04118914,-0.02042996,-0.02
 917366,0.02159062,-0.01800901,-0.01549616,0.02866078,-0.06099277,-0.00
 138091,-0.29393243,0.37704621,0.02352316,-0.00508179,-0.00947460,-0.03
 361678,0.04500193,-0.12920478,-0.00224558,-0.00520900,0.01354428,0.040
 48739,-0.01755392,-0.02569966,0.00889500,-0.01046003,-0.31205514,-0.12
 142937,0.06506697,0.60587977,0.00345361,0.00032182,-0.00487936,0.00045
 669,0.00252939,-0.00190410,0.00441094,-0.00445790,-0.00856045,-0.07885
 871,0.03795633,0.09474069,-0.00204525,-0.00161467,0.01946121,-0.002210
 06,0.00393043,0.00081508,0.07497499,0.00344832,0.00003018,-0.00577791,
 0.00289324,0.00031184,0.00309663,-0.00876787,0.00714080,0.01167818,0.0
 3677250,-0.05919350,-0.05985565,0.00132917,-0.00087478,-0.01487519,0.0
 0346883,-0.00154241,-0.00013724,-0.03686403,0.05395024,0.00056142,0.00
 049466,-0.00066350,-0.00133585,0.00192188,-0.00341961,0.00969785,-0.00
 853957,-0.01070967,0.09347243,-0.06047769,-0.30164468,-0.00177361,0.00
 133205,0.00295450,-0.00024524,0.00049567,0.00023919,-0.10106732,0.0656
 2226,0.31285269,-0.00214231,0.00350166,-0.00416868,0.00121897,0.001493
 46,0.00227682,-0.00177832,0.00268535,0.00169958,-0.00506907,0.00416905
 ,-0.01291487,-0.12120346,0.09431251,-0.10167431,0.00656413,-0.00688015
 ,0.00434827,-0.00040963,-0.00105003,0.00028969,0.12183604,-0.00305798,
 0.00329782,-0.00414299,0.00168115,0.00113374,-0.00057060,0.00371141,-0
 .00081740,-0.00061874,0.00288881,-0.00625833,0.01461658,0.09586964,-0.
 12074895,0.10776024,-0.00241220,0.00167481,-0.00358335,-0.00122110,-0.
 00057805,-0.00055275,-0.09807566,0.12235312,-0.00113478,0.00039962,-0.
 00048123,0.00125003,-0.00072196,-0.00494115,0.00212594,-0.00166146,-0.
 00074117,0.00512091,-0.00558303,0.01022349,-0.10247206,0.10693421,-0.1
 9415005,-0.01499237,0.01483294,-0.00745790,-0.00078929,0.00045519,-0.0
 0007668,0.11103824,-0.11485727,0.19611659,-0.00327026,0.00375550,0.003
 24774,-0.00597140,0.00352190,0.00887176,-0.00084171,0.00211749,-0.0019
 1231,0.00173907,0.00120487,-0.00080238,0.00338994,-0.00341733,-0.00148
 725,-0.16742624,0.12380770,0.09777408,0.00070628,0.00027097,0.00000474
 ,-0.00127529,-0.00119376,0.00039282,0.17205830,-0.00386566,0.00346347,
 0.00303407,0.00541552,-0.00678086,-0.01234108,0.00331925,-0.00056882,0
 .00136039,0.00150906,0.00119481,0.00048024,-0.00195976,0.00078625,0.00
 262442,0.12570519,-0.13524283,-0.08519044,0.00056436,0.00078083,0.0000
 2595,-0.00113091,-0.00115447,-0.00048741,-0.12995271,0.13793452,0.0007
 8991,0.00020056,0.00033141,-0.00924147,0.00778903,0.01158873,-0.002414
 46,0.00214425,-0.00189335,0.00020623,0.00057392,-0.00549770,0.01753154
 ,-0.01657044,-0.00343460,0.09852192,-0.08469503,-0.13335810,0.00112751
 ,-0.00083027,0.00020057,-0.00075100,0.00035296,0.00064630,-0.10609516,
 0.09131103,0.13037997,0.00234954,0.00092160,0.00552268,-0.04865456,0.0
 2055449,-0.03753298,0.00377217,-0.00538307,0.01225806,-0.00037904,0.00
 305278,0.00237947,-0.00189675,0.00389984,-0.00158721,0.00210766,-0.002
 71528,-0.01943639,0.00099399,-0.00001546,0.00056731,0.00092897,0.00048
 050,-0.00098886,-0.00053006,-0.00127474,0.00078051,0.04242412,0.002107
 17,0.00053987,0.00632647,0.01969437,-0.05120980,0.04632404,-0.00637479
 ,0.00664827,-0.01471138,0.00364495,-0.00006749,-0.00255627,0.00335917,
 -0.00146382,0.00106077,-0.00194689,0.00016569,0.01484794,0.00010404,0.
 00099339,-0.00066975,0.00008015,0.00083821,0.00081448,-0.00096792,-0.0
 0059986,-0.00064355,-0.01823409,0.04524743,-0.00004106,-0.00041517,0.0
 0005597,-0.03619977,0.04720706,-0.33990083,-0.00583184,0.00611839,-0.0
 0966679,0.00175172,-0.00150581,-0.00222911,-0.00051804,0.00051296,-0.0
 0012550,0.00171479,-0.00175653,-0.00214464,-0.00023990,0.00057383,-0.0
 0043674,0.00016100,0.00003891,-0.00009029,-0.00031788,0.00030936,0.000
 04500,0.03967931,-0.05055263,0.35407592,0.00149264,-0.00019804,0.00009
 085,-0.00523927,0.00290840,-0.00613996,-0.20656439,0.16291647,-0.02314
 955,-0.00213290,0.00001104,0.00349467,0.00118095,0.00216242,-0.0000560
 2,0.00071977,0.00264401,0.00117567,-0.00095645,-0.00118182,-0.00042740
 ,0.00064928,0.00079615,0.00007867,0.00052444,0.00098228,-0.00018956,-0
 .00085256,-0.00134791,0.00020615,0.21123338,0.00210745,-0.00006099,0.0
 0028023,0.00476704,-0.00463517,0.00276380,0.15699576,-0.17043540,0.022
 20313,0.00388832,-0.00364858,-0.00091131,0.00134712,0.00209818,0.00194
 705,0.00187730,0.00175164,-0.00206312,-0.00136567,-0.00128632,0.000093
 67,0.00078149,0.00044539,-0.00019871,0.00077459,0.00041400,0.00040454,
 -0.00135788,-0.00122424,-0.00028276,-0.16992525,0.17606114,-0.00001815
 ,0.00005777,0.00077249,0.01651353,-0.01385086,0.00921793,-0.02299119,0
 .02285543,-0.06091509,-0.01934268,0.01502871,0.00524175,-0.00073919,0.
 00207088,-0.00503277,0.00193361,-0.00201136,-0.00426672,0.00059214,-0.
 00096046,0.00052880,-0.00075023,0.00095050,0.00070244,0.00064767,-0.00
 072098,0.00087385,-0.00080926,0.00079367,0.00038693,0.02497917,-0.0242
 2532,0.05225259,-0.00667634,-0.00221970,0.00724865,-0.00140137,0.00034
 893,0.00038792,-0.00043948,0.00005206,-0.00139128,0.00168562,-0.001716
 95,-0.00217223,0.00099675,0.00224418,0.00070868,-0.00036449,-0.0047545
 3,0.00086537,-0.00065432,-0.00068441,-0.00008986,-0.00040458,-0.000107
 52,0.00010263,0.00052529,0.00042318,0.00018613,-0.00007137,-0.00004110
 ,-0.00006309,0.00004610,-0.00000586,0.00019915,0.35323165,-0.00371674,
 -0.02795488,-0.01046704,-0.00036037,-0.00868357,-0.00064312,0.00047271
 ,0.00395338,0.01132417,-0.00174229,0.01138932,-0.00294205,-0.00172878,
 -0.00286993,-0.00445229,0.00639096,0.00310654,-0.00117089,-0.00012152,
 0.00006475,0.00011238,-0.00011787,-0.00028945,0.00019507,0.00053507,0.
 00022929,0.00007719,0.00013633,0.00020180,-0.00018767,-0.00011725,0.00
 000502,0.00025314,-0.22475926,0.33921162,0.00335408,-0.01101416,-0.028
 99008,-0.00135989,0.00275012,0.00184445,0.00001273,-0.00045914,-0.0031
 6101,-0.00182950,-0.00335021,0.00205550,0.00145526,-0.00016889,0.00057
 661,-0.00117334,-0.00045346,0.00302983,0.00036222,0.00025300,-0.000007
 79,0.00003343,0.00014467,-0.00007011,-0.00045951,-0.00023646,-0.000025
 27,-0.00029349,-0.00039544,0.00013129,0.00006580,-0.00002273,-0.000114
 93,-0.10119927,0.05047529,0.75554018,-0.03530799,-0.01688527,-0.020691
 35,-0.00028440,0.00370818,0.00010894,0.00144784,0.00167103,-0.00323405
 ,-0.00098535,-0.00205119,0.00064000,0.00174540,0.00030767,0.00170868,-
 0.00110022,-0.00026746,0.00027121,0.00014129,0.00033506,0.00018929,0.0
 0034000,0.00020826,0.00009527,0.00006338,-0.00014571,-0.00015175,0.000
 23772,0.00032329,-0.00016323,-0.00004871,0.00019510,-0.00005525,-0.183
 29926,0.13228592,0.03611921,0.43580146,-0.00608512,-0.00886540,0.00111
 638,-0.00609024,0.00494628,-0.00106464,-0.00027042,-0.00057756,-0.0064
 0960,0.00254142,-0.00561043,-0.00014999,0.00270863,0.00697221,0.002508
 04,-0.00302605,-0.00735084,0.00539781,-0.00039140,-0.00045494,0.000001
 23,-0.00062675,-0.00027596,0.00020571,0.00014201,0.00000504,0.00026006
 ,0.00038763,0.00038157,-0.00002679,0.00007681,0.00022914,0.00019094,0.
 11012466,-0.15129610,-0.03769551,-0.27678398,0.37496785,-0.02769454,0.
 00270850,-0.01842262,-0.00016445,0.00286860,0.00248316,-0.00010719,-0.
 00081632,-0.00326957,0.00081130,-0.00414115,0.00011456,0.00242904,0.00
 113117,0.00239196,-0.00167289,-0.00339257,0.00260321,-0.00027668,-0.00
 031408,-0.00012348,0.00010511,0.00041904,0.00000252,-0.00005713,0.0000
 7697,0.00006430,-0.00042284,-0.00055124,0.00011173,0.00006473,-0.00017
 643,0.00007696,0.01863908,-0.02247738,-0.11219908,0.09810540,-0.107301
 48,0.65043978,-0.04452417,-0.01505199,0.01659854,-0.00054250,-0.003002
 91,-0.00074103,0.00047788,0.00158088,0.00413398,0.00006130,0.00437776,
 -0.00083917,-0.00151604,-0.00086843,-0.00085156,0.00252806,0.00035043,
 -0.00179801,0.00011175,0.00022452,0.00013779,0.00000383,-0.00013072,0.
 00015743,0.00036873,0.00028285,-0.00002980,0.00013314,0.00026674,-0.00
 015408,-0.00004886,0.00015511,0.00002700,0.00100553,0.00187787,0.02440
 307,-0.08242514,0.03211950,0.03431679,0.47796091,-0.00517211,-0.008454
 45,-0.00267075,0.00278881,-0.00558825,0.00090507,-0.00213850,-0.000717
 43,0.00611722,-0.00562716,0.00471905,-0.00020229,-0.00180845,-0.007040
 81,-0.00509001,0.00310181,0.00692129,-0.00227336,0.00041759,0.00041860
 ,0.00010619,0.00017945,-0.00006697,-0.00021377,-0.00056902,-0.00034648
 ,-0.00029894,-0.00034818,-0.00045229,-0.00005694,0.00013791,0.00023369
 ,-0.00017467,0.01982052,-0.01510330,-0.01807813,0.03068521,-0.05861536
 ,0.00043710,-0.29867338,0.38399176,0.02347313,-0.00643331,-0.00953076,
 -0.00149157,0.00399406,-0.00039560,0.00133276,0.00128283,-0.00280678,-
 0.00020657,-0.00213931,0.00238269,0.00096298,0.00383987,0.00281926,-0.
 00254813,-0.00161644,0.00186987,0.00038040,0.00059151,0.00020007,0.000
 04303,-0.00006912,0.00012758,0.00000936,-0.00033206,0.00001802,0.00033
 392,0.00038609,-0.00010837,-0.00010477,0.00020268,0.00006527,0.0404639
 5,-0.02221219,-0.02671664,0.00531350,-0.00752096,-0.29540072,-0.115385
 93,0.06547336,0.59952045,-0.00605149,-0.00398882,-0.00243626,0.0010689
 8,-0.00232779,0.00201088,-0.00113952,-0.00019962,0.00183589,-0.0011819
 7,0.00070114,-0.00101957,-0.00010881,-0.00454779,-0.00114191,0.0014437
 4,0.00217836,-0.00056904,-0.00012368,-0.00012001,0.00002198,0.00042986
 ,0.00028935,-0.00009936,-0.00035752,-0.00009745,-0.00015141,-0.0005651
 3,-0.00062935,0.00000571,0.00010670,-0.00002006,-0.00014584,0.00360544
 ,-0.00579407,0.00876097,0.01216212,0.01405189,-0.03366379,-0.16890644,
 0.09923422,-0.03494249,0.32751417,-0.00620868,-0.02674685,0.00937618,-
 0.00235427,0.01142512,0.00199787,0.00309017,0.00352755,-0.01128182,-0.
 00097214,-0.00895674,0.00107862,0.00645319,0.00297512,0.00206582,-0.00
 228636,-0.00234330,0.00442859,0.00011846,0.00023314,0.00020474,0.00062
 940,0.00025398,0.00002836,-0.00007082,-0.00031276,-0.00020543,-0.00013
 426,0.00000517,-0.00015673,-0.00004280,-0.00000760,-0.00028353,-0.0039
 3821,0.02928876,-0.01237785,-0.00338437,-0.01280645,0.02084337,0.12278
 193,-0.14653431,0.04864606,-0.20940723,0.33221452,0.00155676,0.0107601
 4,-0.03160204,0.00170017,0.00240130,0.00256690,0.00037963,0.00007087,-
 0.00216780,0.00065429,-0.00204516,0.00203696,0.00016102,-0.00053226,0.
 00283970,-0.00099977,0.00076937,-0.00013532,0.00024043,0.00038360,0.00
 015481,0.00051746,0.00028658,0.00004445,-0.00007272,-0.00013962,-0.000
 09177,-0.00047333,-0.00039562,-0.00006634,-0.00002408,-0.00000163,-0.0
 0014475,0.00357705,0.00663675,-0.05847711,-0.01653596,0.02034036,-0.04
 013670,-0.05351188,0.05906514,-0.13051235,0.02920440,-0.06886638,0.787
 46608,0.00025162,-0.01361804,-0.00034438,-0.00219997,0.00294846,0.0011
 3752,0.00499503,0.00715765,-0.00093841,-0.00180560,0.00077681,-0.00150
 784,0.00395815,0.00006160,-0.00065675,0.00292265,-0.00016996,0.0018461
 7,0.00005967,0.00014827,0.00032275,0.00043609,0.00017208,0.00034781,0.
 00046380,0.00011050,-0.00028206,0.00011959,0.00013776,-0.00031045,-0.0
 0032548,-0.00010308,-0.00006677,-0.08023938,0.03559083,-0.04203494,-0.
 03247234,0.03589138,-0.00067285,-0.03349237,0.04118514,-0.00967089,-0.
 10093474,0.04597696,0.06470750,0.40533151,-0.01638227,-0.02578589,-0.0
 0073561,0.00249478,-0.00071185,-0.00118248,-0.00336444,-0.00731383,0.0
 0012826,0.00202855,-0.00020748,0.00173565,-0.00564660,-0.00201713,0.00
 211525,-0.00484139,-0.00199158,-0.00336347,0.00003803,-0.00005650,-0.0
 0022660,0.00000431,0.00016081,-0.00014727,-0.00000405,0.00017715,0.000
 12598,-0.00002432,-0.00005668,0.00023293,0.00021477,0.00009838,0.00002
 145,0.04898514,-0.09716744,0.07131061,0.03251908,-0.01957448,0.0074701
 0,0.03347573,-0.02179741,0.00076731,0.06482318,-0.10278867,-0.06690676
 ,-0.28780445,0.45477590,0.00016064,-0.00090727,0.00635770,0.00143789,-
 0.01146413,-0.00083783,-0.00102608,0.00115634,0.01377837,-0.00122867,0
 .01203455,-0.00209861,-0.00439824,-0.00404014,-0.00354159,0.00553045,0
 .00392399,-0.00277843,-0.00002622,0.00005166,-0.00003188,-0.00022597,-
 0.00013665,0.00011082,0.00025985,0.00015639,0.00008505,0.00006990,0.00
 000326,-0.00008695,-0.00008227,-0.00000554,0.00030421,-0.04027511,0.04
 168227,-0.23352884,-0.01506944,0.03509798,0.00820510,0.00473005,-0.025
 96443,0.01086462,0.06225276,-0.04001721,-0.20696628,-0.00414064,-0.025
 56863,0.53539281,-0.00204273,0.00410222,-0.00041584,0.00065194,-0.0001
 2723,-0.00031996,-0.00181986,-0.00348824,-0.00031648,0.00065814,-0.000
 49366,0.00057312,-0.00202696,-0.00096614,0.00063137,-0.00202729,-0.001
 25395,-0.00086282,-0.00003757,-0.00011015,-0.00015643,-0.00005494,0.00
 005058,-0.00012911,-0.00007175,0.00006025,0.00010104,-0.00007370,-0.00
 010180,0.00015590,0.00016880,0.00004318,0.00001495,-0.01016194,0.01489
 438,-0.00618076,0.00714440,-0.00178308,-0.00453415,0.00578268,-0.00089
 491,0.00694261,-0.01470396,0.01839862,0.00130408,-0.16450280,0.1149057
 6,-0.00865119,0.42955601,0.00868177,-0.00420725,0.00096134,-0.00231902
 ,0.00162702,0.00111020,0.00482518,0.00857603,0.00040420,-0.00202696,0.
 00183741,-0.00179303,0.00484809,0.00119460,-0.00127329,0.00467644,0.00
 151839,0.00213724,0.00011580,0.00031930,0.00044768,0.00036520,0.000055
 54,0.00034036,0.00042104,0.00002216,-0.00025027,0.00021563,0.00029383,
 -0.00044123,-0.00024728,0.00017213,-0.00003043,0.01704387,-0.02893125,
 0.01397837,-0.01326951,0.00784474,0.01215570,-0.01046786,0.00702698,-0
 .01525022,0.02023335,-0.03069398,-0.00831543,0.09499501,-0.15042061,0.
 01031483,-0.28488555,0.43470454,-0.00056282,0.00052495,0.00118990,0.00
 061369,-0.00169013,-0.00024147,-0.00055873,-0.00055041,0.00194949,-0.0
 0022796,0.00151714,-0.00023809,-0.00088486,-0.00079978,-0.00054109,0.0
 0030553,0.00048800,-0.00075178,0.00000973,-0.00000310,-0.00003201,-0.0
 0003637,-0.00003274,-0.00002428,-0.00000564,0.00003077,0.00001889,-0.0
 0002467,-0.00003069,0.00002201,0.00002115,-0.00000038,0.00001318,-0.02
 261745,0.01906085,0.00482355,0.00058989,0.00273991,-0.00647939,0.00237
 802,-0.00369967,-0.00424133,0.01762261,-0.01375754,0.01097371,-0.00803
 532,0.01211765,-0.10868302,-0.00149633,-0.02377895,0.53477637,0.000575
 84,0.00021506,0.00037500,0.00004065,-0.00007716,-0.00003709,-0.0000725
 3,-0.00012065,-0.00003027,0.00006732,-0.00008232,0.00005563,-0.0000737
 1,0.00003842,0.00003616,-0.00000896,0.00002639,-0.00005976,0.00000012,
 -0.00000100,-0.00000937,-0.00001020,-0.00001053,-0.00001751,-0.0000025
 9,0.00001012,0.00001143,-0.00000626,0.00000412,0.00001160,0.00000603,-
 0.00000631,-0.00000331,-0.00156713,0.00171866,0.00177426,0.00026128,0.
 00025161,-0.00142201,0.00023188,-0.00048723,0.00023326,0.00003854,-0.0
 0112174,-0.00047328,-0.00644247,0.00931823,-0.02195056,-0.08572732,0.0
 5647976,-0.04079246,0.36622857,-0.00138052,0.00049910,0.00004070,0.000
 41137,0.00000035,-0.00016929,-0.00082228,-0.00142131,-0.00045957,0.000
 34785,-0.00063702,0.00036823,-0.00071898,-0.00008461,0.00020109,-0.000
 87746,-0.00021156,-0.00029310,-0.00001423,-0.00004868,-0.00006859,-0.0
 0007396,-0.00002486,-0.00007315,-0.00008870,-0.00002491,0.00003266,-0.
 00003908,-0.00003844,0.00006992,0.00004506,-0.00002804,-0.00000600,0.0
 0134366,0.00435264,-0.00382699,0.00276555,-0.00152265,-0.00072204,0.00
 181460,-0.00031328,0.00248541,-0.00268742,0.00325175,0.00212610,0.0160
 9497,-0.01729365,0.02132121,0.04143987,-0.09433065,0.04984831,-0.22225
 535,0.36238250,0.00086463,0.00035900,-0.00005391,-0.00000283,-0.000032
 09,-0.00001495,-0.00002062,-0.00007535,-0.00006586,0.00003410,-0.00011
 206,0.00005691,0.00000032,0.00003196,0.00002554,0.00000264,0.00000562,
 0.00000776,-0.00000571,-0.00001785,-0.00001778,-0.00001820,0.00000576,
 -0.00000544,-0.00000910,0.00001234,0.00000487,-0.00001100,-0.00001249,
 0.00001721,0.00000672,-0.00001725,0.00000132,0.00139400,-0.00290344,0.
 00062209,0.00008175,-0.00028165,0.00040477,0.00026630,-0.00017341,-0.0
 0038150,0.00019278,-0.00196554,0.00104998,-0.00477615,0.00867495,0.004
 63274,-0.04212116,0.06649936,-0.22799235,-0.10429495,0.05921957,0.7600
 3689,-0.00374754,0.00350019,0.00392354,-0.00042153,-0.00011966,-0.0001
 2434,0.00019110,0.00021507,0.00018470,0.00069101,0.00039961,-0.0004556
 5,-0.00002428,0.00030286,0.00008003,0.00017426,-0.00077838,0.00002606,
 -0.00011534,-0.00012951,-0.00006255,-0.00003248,-0.00001652,0.00001258
 ,0.00008968,0.00009382,0.00004643,0.00001975,0.00002879,0.00000258,-0.
 00000609,-0.00006031,0.00003025,0.00161263,0.00104748,-0.00088959,0.00
 371728,-0.00406605,-0.00161357,-0.16383809,0.12183618,0.09881365,-0.00
 530059,0.00409895,0.00890451,-0.00007416,0.00241717,-0.00200134,0.0007
 0797,0.00040070,0.00061915,0.00007440,0.00001343,0.00007535,0.16775262
 ,-0.00415408,0.00335448,0.00338845,-0.00025336,-0.00009199,-0.00009402
 ,0.00017974,0.00018619,-0.00005153,0.00060263,0.00011381,-0.00022121,-
 0.00008186,0.00025185,0.00021450,0.00015604,-0.00062879,-0.00017698,-0
 .00003605,-0.00005487,-0.00003583,-0.00001963,-0.00000026,0.00002116,0
 .00009573,0.00011203,0.00003329,0.00002481,0.00003495,0.00000272,-0.00
 000865,-0.00003836,0.00002611,0.00132567,0.00119965,0.00055801,-0.0024
 2862,0.00075712,0.00254159,0.12333595,-0.13551478,-0.08867516,0.006271
 58,-0.00703548,-0.01265664,0.00340001,0.00006288,0.00160778,0.00097797
 ,0.00051404,-0.00097527,0.00001244,0.00003086,-0.00006297,-0.12744013,
 0.13811896,0.00083237,0.00010534,0.00043754,-0.00015301,-0.00017935,-0
 .00009161,-0.00021083,-0.00012022,0.00016335,0.00020499,0.00018204,-0.
 00000879,-0.00015134,0.00026791,0.00005721,-0.00006831,-0.00030521,0.0
 0003814,-0.00000118,0.00002327,0.00000269,-0.00002517,-0.00002028,0.00
 000533,0.00003928,0.00003445,0.00002967,0.00000965,0.00001758,0.000003
 95,0.00002869,0.00003658,0.00001699,-0.00000574,0.00069861,-0.00538963
 ,0.01697170,-0.01642342,-0.00382578,0.10013237,-0.08814142,-0.13931787
 ,-0.00885857,0.00815472,0.01157104,-0.00194393,0.00170073,-0.00196480,
 -0.00021533,0.00057766,0.00093863,0.00004936,-0.00012220,0.00004173,-0
 .10759961,0.09450604,0.13641648,-0.00265956,0.00331696,-0.00464664,0.0
 0062590,0.00043266,0.00055027,0.00014929,0.00014264,-0.00016678,-0.000
 45469,-0.00014325,0.00004027,0.00017465,-0.00081572,0.00004369,0.00000
 296,0.00036607,-0.00012803,0.00002097,0.00002923,-0.00000091,0.0001062
 7,0.00009314,-0.00003683,-0.00003047,-0.00002056,-0.00001863,-0.000126
 06,-0.00012505,0.00004017,0.00001758,-0.00005495,-0.00002360,-0.004644
 58,0.00490432,-0.01226518,-0.12439183,0.09752777,-0.10077923,0.0062468
 2,-0.00691792,0.00390534,0.00123654,0.00126052,0.00208674,-0.00088511,
 0.00282795,0.00205230,0.00080814,0.00045945,-0.00067006,-0.00019882,0.
 00002608,0.00013421,-0.00105709,-0.00090166,-0.00065829,0.12493515,-0.
 00343711,0.00319561,-0.00424161,0.00056067,0.00010601,0.00034331,0.000
 13999,0.00017740,0.00008443,-0.00026537,-0.00008347,0.00002443,0.00012
 721,-0.00061898,0.00023105,0.00000219,0.00026759,-0.00025023,0.0000227
 8,0.00003121,-0.00000013,0.00010287,0.00010876,-0.00001987,-0.00001373
 ,-0.00000298,-0.00002422,-0.00005505,-0.00006128,0.00002716,0.00001162
 ,-0.00003472,-0.00001738,0.00404576,-0.00670030,0.01462970,0.09881392,
 -0.12508760,0.10839404,-0.00273872,0.00148090,-0.00343581,0.00147478,0
 .00110082,-0.00065371,0.00373684,-0.00009600,-0.00099408,0.00078962,0.
 00054287,0.00116211,0.00012981,-0.00030314,-0.00017787,-0.00094816,-0.
 00096505,0.00038016,-0.10133377,0.12697825,-0.00119452,0.00033336,-0.0
 0038985,-0.00014377,-0.00009938,0.00003887,0.00021789,0.00016784,0.000
 17192,0.00008772,0.00017246,-0.00007285,0.00007204,0.00016260,0.000028
 10,0.00012373,-0.00021538,0.00009192,-0.00000867,-0.00001267,0.0000022
 8,-0.00003014,-0.00001841,0.00001713,0.00001796,0.00001781,0.00000641,
 -0.00002302,-0.00004316,0.00001213,-0.00002799,-0.00004456,0.00001294,
 0.00545934,-0.00629986,0.01054111,-0.10218588,0.10756166,-0.18908940,-
 0.01478547,0.01501786,-0.00708432,0.00119620,-0.00081689,-0.00490899,0
 .00197371,-0.00127729,-0.00102211,0.00013883,-0.00046266,0.00082021,0.
 00009664,-0.00008064,-0.00007096,0.00038466,-0.00046771,0.00063935,0.1
 1041028,-0.11500981,0.19022755,0.00257326,0.00083312,0.00536115,-0.000
 53627,-0.00022008,-0.00048886,0.00001790,0.00014134,0.00019115,-0.0001
 0753,0.00020232,-0.00032986,0.00026950,0.00031016,-0.00040082,0.000106
 17,-0.00028857,0.00030667,-0.00002588,-0.00006237,-0.00003083,-0.00010
 273,-0.00004125,-0.00002691,0.00001732,0.00002213,0.00001099,0.0001025
 9,0.00008531,0.00002104,-0.00000152,-0.00000329,0.00001785,-0.00068011
 ,0.00262528,0.00218612,-0.00163981,0.00394057,-0.00156718,0.00211613,-
 0.00177984,-0.02014755,-0.04820956,0.02090946,-0.03841129,0.00284928,-
 0.00496258,0.01173356,-0.00035511,-0.00144085,-0.00038559,-0.00002932,
 0.00020989,0.00001632,-0.00070709,-0.00155076,0.00076562,0.00084988,0.
 00041641,-0.00100161,0.04308387,0.00247095,0.00019957,0.00638009,-0.00
 060629,-0.00005801,-0.00040404,0.00000494,0.00023499,0.00008204,-0.000
 17919,0.00022610,-0.00046478,0.00041991,0.00024732,-0.00059871,0.00024
 042,-0.00034044,0.00038886,-0.00004760,-0.00008023,-0.00003760,-0.0001
 0999,-0.00004894,-0.00004389,0.00001386,0.00002395,0.00001968,0.000082
 35,0.00006623,0.00002020,0.00002092,0.00000596,0.00001586,0.00322642,-
 0.00092565,-0.00243187,0.00327513,-0.00125274,0.00124609,-0.00161704,0
 .00052358,0.01504910,0.02068299,-0.05312119,0.04824549,-0.00654153,0.0
 0714266,-0.01430519,-0.00122383,-0.00070783,0.00043936,0.00013667,-0.0
 0016918,-0.00017392,-0.00115965,-0.00075018,-0.00062974,0.00001475,0.0
 0076343,0.00079084,-0.02020006,0.04757199,-0.00025034,-0.00037179,0.00
 008761,0.00008009,-0.00013366,-0.00004474,-0.00004842,-0.00015487,0.00
 009305,-0.00007637,0.00003924,0.00008191,-0.00017726,-0.00011524,0.000
 05795,-0.00008014,0.00001543,-0.00015093,0.00003072,0.00003395,0.00000
 044,0.00004829,0.00003504,0.00001351,-0.00000722,0.00000258,0.00000406
 ,0.00001808,0.00001151,0.00000879,-0.00000364,-0.00000615,0.00000393,0
 .00146498,-0.00142905,-0.00229209,-0.00031150,0.00040050,-0.00005581,0
 .00154112,-0.00156769,-0.00196477,-0.03818386,0.04958232,-0.33964603,-
 0.00499462,0.00571459,-0.00985140,-0.00065612,0.00117970,-0.00004696,0
 .00004267,-0.00019959,-0.00026603,-0.00028767,0.00026707,0.00007632,0.
 00015002,0.00000299,-0.00004417,0.04193422,-0.05344705,0.35349209,0.00
 001710,-0.00153826,0.00001902,-0.00020026,0.00015824,0.00010457,0.0007
 2448,0.00134855,0.00005850,-0.00020152,0.00019893,-0.00017578,0.000570
 11,0.00030991,0.00001911,0.00060831,0.00039542,0.00005193,0.00003204,0
 .00006792,0.00008173,0.00005982,0.00000321,0.00008092,0.00007228,-0.00
 000651,-0.00006831,0.00004903,0.00006387,-0.00007967,-0.00004912,0.000
 03502,-0.00000732,0.00281622,-0.00173730,0.00233691,-0.00314415,0.0017
 0087,0.00253294,-0.00262067,0.00140797,-0.00316926,0.00325623,-0.00172
 841,-0.00162367,-0.00150830,0.01143122,-0.00061583,-0.01540445,-0.0172
 1885,-0.00063510,-0.01752049,-0.01255682,-0.00069551,-0.00025211,-0.00
 010907,0.00001720,-0.00023052,-0.00009047,-0.00005241,0.00016308,-0.00
 003385,0.00008282,0.32097142,0.00061290,0.00109896,0.00003479,-0.00010
 836,0.00005125,0.00005836,-0.00002940,-0.00004114,0.00000608,-0.000082
 07,0.00005500,-0.00008505,0.00011357,-0.00010120,-0.00018831,0.0000570
 5,-0.00011312,0.00022801,-0.00001230,-0.00001846,-0.00000974,-0.000006
 94,-0.00000460,-0.00001623,-0.00000917,-0.00000160,0.00001592,-0.00001
 374,-0.00001841,0.00000866,0.00000866,-0.00000856,0.00000187,-0.001379
 26,0.00104957,-0.00111289,0.00135452,-0.00111140,-0.00149948,0.0010529
 2,-0.00095378,0.00177473,-0.00155161,0.00106096,0.00075439,0.00428704,
 -0.00571859,0.00062724,-0.00713678,-0.03632142,0.00024002,-0.01391269,
 -0.03841303,-0.02248708,0.00001026,-0.00003817,0.00000265,0.00000828,-
 0.00004347,-0.00000192,-0.00013261,-0.00000059,-0.00002201,0.09268840,
 0.29437385,-0.00003818,-0.00017692,0.00023684,-0.00010731,0.00020969,0
 .00001090,0.00009499,0.00011813,-0.00023328,0.00006297,-0.00018086,0.0
 0001967,0.00012895,0.00019380,0.00010526,-0.00004948,-0.00012300,0.000
 09378,-0.00000406,0.00000613,0.00000971,0.00001244,0.00001114,0.000010
 86,-0.00000224,-0.00001117,-0.00000608,0.00001081,0.00000632,-0.000003
 73,-0.00000459,0.00000339,0.00000048,0.00102954,0.00079776,0.00009301,
 -0.00055277,-0.00039238,0.00021748,-0.00003086,0.00073124,-0.00037879,
 -0.00035070,-0.00116261,-0.00039840,-0.00037991,0.00126821,0.00145282,
 -0.00086004,-0.00067739,-0.00405073,0.00253066,-0.02181686,-0.03862578
 ,0.00009933,0.00012436,0.00001307,-0.00014654,-0.00014053,-0.00000941,
 -0.00008894,0.00011609,0.00009962,0.00480844,0.00685211,0.23668287,-0.
 00062351,-0.00000396,0.00006961,0.00038656,-0.00044884,-0.00015900,-0.
 00050368,-0.00082910,0.00030990,0.00014837,0.00004857,0.00015635,-0.00
 056981,-0.00018610,0.00012850,-0.00043078,0.00002596,-0.00040127,-0.00
 000293,-0.00001967,-0.00004392,-0.00002751,0.00000627,-0.00003036,-0.0
 0005075,-0.00001207,0.00002484,-0.00001685,-0.00002562,0.00003969,0.00
 002275,-0.00001448,0.00000514,-0.00031910,0.00074919,-0.00050562,0.000
 86159,0.00006600,-0.00045443,0.00077619,-0.00007618,0.00052033,-0.0006
 4783,0.00108110,0.00038549,0.00143093,-0.00196052,-0.00078439,0.000025
 49,0.00099367,0.00455817,-0.00100639,0.00413816,-0.00053801,0.00001940
 ,0.00001430,-0.00002860,0.00001816,0.00000828,0.00003210,0.00005817,0.
 00002772,-0.00006960,-0.02846783,-0.01786809,-0.01823933,0.35181520,0.
 00112143,0.00003973,0.00005699,-0.00059355,0.00054744,0.00028397,0.000
 96116,0.00163394,-0.00010272,-0.00043927,0.00029365,-0.00040135,0.0010
 3953,0.00014244,-0.00033091,0.00088299,0.00008066,0.00061292,0.0000120
 9,0.00004745,0.00008450,0.00007687,0.00001506,0.00006574,0.00009213,0.
 00001183,-0.00004859,0.00003366,0.00004501,-0.00008272,-0.00004283,0.0
 0003506,-0.00000743,0.00077391,-0.00166700,0.00100604,-0.00172287,0.00
 007273,0.00098522,-0.00148624,0.00025556,-0.00128533,0.00100641,-0.002
 09104,-0.00078101,-0.00394823,0.00307802,0.00015435,0.00170875,-0.0036
 1093,-0.00455213,-0.00392526,-0.00149889,-0.00265902,-0.00004144,-0.00
 001461,0.00005783,-0.00003536,-0.00001721,-0.00006314,-0.00005931,-0.0
 0004537,0.00013164,-0.01642955,-0.02428707,-0.00837156,-0.19392157,0.3
 2889361,0.00057440,-0.00004285,0.00005106,-0.00031717,0.00024799,0.000
 15694,0.00055246,0.00096709,0.00003989,-0.00027812,0.00024787,-0.00024
 997,0.00059363,0.00005014,-0.00020496,0.00052681,0.00008528,0.00032825
 ,0.00000901,0.00002960,0.00005031,0.00004905,0.00001271,0.00004148,0.0
 0005488,0.00000456,-0.00003002,0.00002092,0.00002834,-0.00005029,-0.00
 002496,0.00002196,-0.00000348,0.00057365,-0.00102243,0.00070056,-0.001
 06074,0.00015836,0.00063513,-0.00087774,0.00015995,-0.00086771,0.00067
 436,-0.00115632,-0.00047860,-0.00234459,0.00158457,-0.00036284,0.00020
 679,-0.00214507,0.00024298,-0.00203817,-0.00027992,0.00031613,-0.00002
 995,-0.00001310,0.00003355,-0.00002365,-0.00001012,-0.00003691,-0.0000
 3315,-0.00002918,0.00006493,-0.02015305,-0.00971802,-0.04485192,0.0296
 6453,-0.05566008,0.81209761,0.00016964,-0.00000410,-0.00004761,-0.0000
 9642,0.00016020,0.00003260,0.00008689,0.00013042,-0.00017158,0.0000046
 7,-0.00010516,-0.00000411,0.00011932,0.00008229,0.00000311,0.00004355,
 -0.00004433,0.00010604,-0.00000167,-0.00000039,0.00000688,0.00000156,-
 0.00000413,0.00000347,0.00000843,0.00000267,-0.00000229,0.00000253,0.0
 0000515,-0.00000477,-0.00000371,0.00000074,-0.00000150,0.00001050,-0.0
 0010969,0.00007619,-0.00016515,-0.00006234,0.00007404,-0.00011221,0.00
 006501,-0.00006304,0.00008172,-0.00033033,-0.00008624,-0.00043071,0.00
 024225,0.00058624,0.00131376,0.00018320,-0.00251107,-0.00124668,-0.002
 17904,-0.00189977,0.00001128,0.00000559,0.00000439,0.00000344,0.000003
 91,-0.00000446,-0.00003637,-0.00001249,0.00001483,-0.01826693,-0.00326
 286,0.00473620,-0.15341168,0.10481079,-0.05199963,0.45762375,-0.002368
 88,-0.00014371,-0.00031633,0.00109671,-0.00068454,-0.00057211,-0.00199
 188,-0.00352630,-0.00043504,0.00110162,-0.00114830,0.00097856,-0.00212
 019,-0.00005654,0.00087152,-0.00203966,-0.00038644,-0.00114723,-0.0000
 3224,-0.00010832,-0.00018031,-0.00017843,-0.00004561,-0.00014474,-0.00
 019286,-0.00001935,0.00010359,-0.00006950,-0.00009210,0.00018214,0.000
 09075,-0.00007994,0.00001042,-0.00173021,0.00393797,-0.00219112,0.0036
 3947,-0.00041754,-0.00202356,0.00313840,-0.00027934,0.00281247,-0.0019
 2554,0.00408016,0.00161155,0.00884169,-0.00601038,0.00170502,-0.004600
 85,0.00820890,-0.00216390,0.00228561,-0.00487389,0.00200391,0.00008745
 ,0.00002024,-0.00012673,0.00006938,0.00003962,0.00013646,0.00008335,0.
 00010855,-0.00023550,-0.00730305,-0.05048139,-0.01708727,0.11819354,-0
 .14859869,0.05477054,-0.29822049,0.41659980,0.00178782,0.00008262,0.00
 006909,-0.00088949,0.00076857,0.00042220,0.00142985,0.00244876,-0.0001
 0802,-0.00065714,0.00047625,-0.00060731,0.00153452,0.00020363,-0.00049
 902,0.00134566,0.00014004,0.00090645,0.00001914,0.00007040,0.00012649,
 0.00011375,0.00001878,0.00009850,0.00014014,0.00002247,-0.00007191,0.0
 0005011,0.00006785,-0.00012280,-0.00006187,0.00005395,-0.00000956,0.00
 108631,-0.00273284,0.00152645,-0.00261450,0.00022940,0.00148293,-0.002
 28729,0.00025091,-0.00192126,0.00153445,-0.00294705,-0.00113351,-0.005
 97795,0.00471691,-0.00003338,0.00359427,-0.00424456,-0.00256050,-0.005
 30979,0.00008806,-0.00260275,-0.00006985,-0.00003351,0.00008495,-0.000
 04298,-0.00002228,-0.00009427,-0.00007978,-0.00006461,0.00018764,0.005
 40254,-0.02302381,-0.01414043,-0.04309974,0.03681430,-0.13444955,-0.10
 935499,0.08456862,0.61162167,0.00046632,0.00001343,0.00012307,-0.00011
 913,-0.00003885,0.00007565,0.00027947,0.00055720,0.00024540,-0.0002123
 6,0.00030536,-0.00017943,0.00030948,-0.00004388,-0.00019043,0.00036181
 ,0.00013815,0.00014476,0.00000571,0.00001847,0.00002579,0.00002848,0.0
 0000793,0.00002111,0.00002488,-0.00000226,-0.00001467,0.00000843,0.000
 01035,-0.00002867,-0.00001459,0.00001047,-0.00000025,0.00028238,-0.000
 80913,0.00038868,-0.00057857,0.00011497,0.00027677,-0.00053258,-0.0000
 3166,-0.00044618,0.00026171,-0.00060686,-0.00026486,-0.00132484,0.0010
 1869,-0.00089545,0.00133955,-0.00033695,0.00328247,-0.00121210,0.00184
 818,-0.00227473,-0.00000821,0.00000042,0.00001968,0.00000280,-0.000001
 74,-0.00001852,-0.00001094,-0.00001049,0.00003545,-0.01644266,-0.00806
 659,-0.00448045,-0.00664702,0.00794081,-0.02061683,-0.07369431,0.03513
 261,0.01993596,0.42017153,-0.00248888,-0.00014358,-0.00012803,0.001315
 84,-0.00109488,-0.00062715,-0.00213521,-0.00366254,0.00005869,0.001002
 32,-0.00081408,0.00093265,-0.00227708,-0.00025100,0.00077050,-0.002032
 47,-0.00021524,-0.00134312,-0.00002949,-0.00010704,-0.00019031,-0.0001
 7483,-0.00003200,-0.00014869,-0.00021182,-0.00003530,0.00010845,-0.000
 07481,-0.00010111,0.00018666,0.00009429,-0.00008244,0.00001344,-0.0016
 2930,0.00407097,-0.00224611,0.00380527,-0.00036946,-0.00218274,0.00327
 234,-0.00035583,0.00285241,-0.00218401,0.00427846,0.00167587,0.0093104
 0,-0.00633470,0.00035258,-0.00504923,0.00853765,0.00060307,0.00208012,
 -0.00376223,0.00275518,0.00009783,0.00003380,-0.00013042,0.00006522,0.
 00002885,0.00014267,0.00011432,0.00010707,-0.00027159,-0.01093766,-0.0
 4805123,0.01746989,-0.00213849,0.01245410,0.02021722,0.03218033,-0.079
 49368,0.01247798,-0.27260366,0.40361716,-0.00156049,-0.00007712,-0.000
 22776,0.00065732,-0.00036494,-0.00034242,-0.00120738,-0.00215786,-0.00
 031704,0.00067718,-0.00072723,0.00060214,-0.00128485,-0.00003480,0.000
 53573,-0.00125610,-0.00026274,-0.00068542,-0.00002026,-0.00006632,-0.0
 0010854,-0.00010790,-0.00002719,-0.00008787,-0.00011549,-0.00000978,0.
 00006296,-0.00004214,-0.00005576,0.00011051,0.00005435,-0.00004814,0.0
 0000558,-0.00113098,0.00246123,-0.00136589,0.00232866,-0.00025984,-0.0
 0123566,0.00197835,-0.00016164,0.00175756,-0.00118295,0.00251435,0.001
 00695,0.00511717,-0.00416012,0.00115303,-0.00251456,0.00350140,-0.0028
 9973,0.00404073,-0.00531321,0.00372535,0.00005367,0.00001656,-0.000076
 54,0.00004996,0.00003697,0.00008201,0.00004365,0.00005446,-0.00014099,
 -0.00499286,0.02403143,-0.01850131,-0.01961798,0.03926253,-0.03640751,
 0.02156957,-0.02011081,-0.30503063,0.08970886,-0.12384824,0.66192591,-
 0.00048435,-0.00001008,-0.00016605,0.00010032,0.00011157,-0.00008008,-
 0.00030939,-0.00064581,-0.00037472,0.00027269,-0.00040971,0.00022180,-
 0.00036897,0.00007001,0.00024293,-0.00042512,-0.00019892,-0.00015476,-
 0.00000669,-0.00002191,-0.00002963,-0.00003514,-0.00001336,-0.00002662
 ,-0.00002201,0.00001007,0.00001665,-0.00000952,-0.00001246,0.00003416,
 0.00001825,-0.00001114,-0.00000029,-0.00044127,0.00081717,-0.00042977,
 0.00066680,-0.00005371,-0.00022191,0.00056685,0.00009663,0.00045399,-0
 .00027641,0.00057478,0.00029238,0.00080367,-0.00156332,0.00108696,0.00
 089081,0.00032624,-0.00445185,0.00359145,-0.00339447,0.00085909,0.0000
 1906,0.00000564,-0.00002212,0.00000965,0.00001263,0.00002352,0.0000027
 3,0.00001544,-0.00002512,-0.03622414,-0.01802418,0.02110140,0.02689637
 ,-0.00630571,-0.00207725,-0.01489502,0.00319870,0.02329238,-0.16874982
 ,0.12833911,0.02863859,0.37611441,0.00107979,0.00003962,0.00014324,-0.
 00048069,0.00024397,0.00024757,0.00088198,0.00157828,0.00026196,-0.000
 49356,0.00056582,-0.00044437,0.00092641,0.00001156,-0.00040229,0.00093
 309,0.00019893,0.00050343,0.00001480,0.00004835,0.00007998,0.00007740,
 0.00001654,0.00006436,0.00008531,0.00000977,-0.00004563,0.00003004,0.0
 0004113,-0.00008096,-0.00004159,0.00003405,-0.00000340,0.00078989,-0.0
 0193511,0.00102684,-0.00165578,0.00027897,0.00090515,-0.00142749,0.000
 03540,-0.00126536,0.00090774,-0.00168084,-0.00072173,-0.00370058,0.002
 92508,-0.00102314,0.00080402,-0.00319955,0.00497449,-0.00372836,0.0048
 9769,-0.00116977,-0.00004517,-0.00001385,0.00005494,-0.00002870,-0.000
 01662,-0.00005991,-0.00001800,-0.00005145,0.00009564,-0.01608102,-0.02
 327917,0.00428590,-0.00523197,0.00142122,-0.00481915,0.01669579,0.0086
 9152,-0.03951449,0.11252952,-0.15274687,-0.01492583,-0.20765108,0.3351
 9870,-0.00073662,0.00003587,-0.00009869,0.00036841,-0.00022222,-0.0001
 8795,-0.00066566,-0.00119111,-0.00014223,0.00035970,-0.00038253,0.0003
 2176,-0.00069986,-0.00003326,0.00029148,-0.00069290,-0.00013917,-0.000
 38176,-0.00001179,-0.00003866,-0.00006142,-0.00005871,-0.00001082,-0.0
 0005024,-0.00006584,-0.00000789,0.00003638,-0.00002384,-0.00003162,0.0
 0006153,0.00003115,-0.00002608,0.00000330,-0.00070157,0.00138662,-0.00
 080673,0.00126642,-0.00021286,-0.00076422,0.00110657,-0.00011357,0.001
 00828,-0.00080327,0.00128924,0.00062838,0.00275540,-0.00208101,0.00042
 916,-0.00009543,0.00239599,-0.00103441,0.00196857,-0.00283844,0.003290
 75,0.00003624,0.00001055,-0.00004095,0.00002685,0.00001894,0.00004512,
 0.00003481,0.00002155,-0.00009835,0.02299485,0.00532328,-0.03795336,0.
 01827929,0.00007751,-0.05744135,0.02356912,-0.02261922,-0.02445657,0.0
 3833839,-0.03009737,-0.11487090,-0.09886069,0.04694924,0.78156109,-0.0
 0220170,-0.00020638,-0.00020669,0.00116830,-0.00086911,-0.00058686,-0.
 00201770,-0.00349637,-0.00021805,0.00103638,-0.00100698,0.00094477,-0.
 00212254,-0.00010791,0.00082479,-0.00196740,-0.00027676,-0.00122066,-0
 .00002934,-0.00010443,-0.00018063,-0.00017171,-0.00003751,-0.00014405,
 -0.00019478,-0.00002393,0.00010418,-0.00006933,-0.00009303,0.00018035,
 0.00009240,-0.00007581,0.00001151,-0.00142306,0.00372134,-0.00196124,0
 .00336144,-0.00037976,-0.00199151,0.00287557,-0.00028740,0.00266118,-0
 .00173426,0.00384366,0.00144989,0.00814293,-0.00476295,0.00099299,-0.0
 0198483,0.00785294,-0.00100570,0.00260138,-0.00360605,0.00112543,0.000
 10311,0.00004358,-0.00012482,0.00007660,0.00005016,0.00013699,0.000081
 12,0.00008643,-0.00023634,-0.06273889,-0.00380894,-0.00541570,-0.13093
 377,0.07915218,0.08692875,-0.02468159,0.02004311,0.01384481,-0.0160010
 8,0.01716740,-0.02074549,-0.10635498,0.06271561,-0.06966495,0.51450280
 ,-0.00103901,-0.00020587,-0.00008643,0.00051054,-0.00036402,-0.0002517
 6,-0.00081527,-0.00143167,-0.00006537,0.00043684,-0.00038590,0.0003968
 0,-0.00094987,-0.00007272,0.00041094,-0.00085927,-0.00012429,-0.000601
 61,-0.00000759,-0.00003911,-0.00007094,-0.00006211,-0.00000748,-0.0000
 5298,-0.00007227,-0.00000403,0.00003759,-0.00002370,-0.00003515,0.0000
 7119,0.00003858,-0.00002430,0.00000463,-0.00047477,0.00152806,-0.00074
 555,0.00117483,0.00015878,-0.00046700,0.00105073,0.00014694,0.00069063
 ,-0.00062310,0.00159588,0.00055534,0.00209544,-0.00278359,0.00023773,-
 0.00164343,0.00203949,0.00003704,0.00057706,0.00041551,-0.00062599,0.0
 0001982,0.00001387,-0.00005554,0.00000825,0.00001634,0.00005724,0.0000
 6628,0.00004911,-0.00009443,-0.00173686,-0.01776131,0.00024641,0.06866
 679,-0.10222628,-0.06286274,0.03800645,-0.02464975,-0.00008710,0.03535
 667,-0.02378595,0.00908812,0.05335511,-0.09463476,0.06590919,-0.340634
 31,0.44836375,-0.00018660,-0.00001201,0.00011368,0.00022740,-0.0003880
 1,-0.00007678,-0.00021877,-0.00028414,0.00040113,-0.00002089,0.0002303
 7,0.00000818,-0.00023202,-0.00016456,-0.00003027,-0.00009173,0.0001306
 5,-0.00020618,0.00000074,-0.00000410,-0.00001744,-0.00000366,0.0000082
 4,-0.00000923,-0.00002769,-0.00001353,0.00001015,-0.00000800,-0.000012
 17,0.00001274,0.00000733,-0.00000596,0.00000464,-0.00000155,0.00009920
 ,-0.00013280,0.00029678,0.00008339,-0.00023209,0.00024295,-0.00015787,
 0.00017910,-0.00027210,0.00053150,0.00011224,0.00081874,-0.00039755,-0
 .00105404,-0.00078978,0.00087505,0.00669796,-0.00440492,0.00489450,0.0
 0049020,-0.00000058,0.00000214,-0.00001115,0.00001644,0.00000445,0.000
 01234,0.00004809,0.00000840,-0.00003993,-0.00545780,0.00016770,-0.0034
 4538,0.06181242,-0.05948003,-0.21686699,0.02478632,-0.00672867,0.01492
 546,-0.03279070,0.01229506,0.00533400,-0.04394519,0.06439681,-0.249483
 80,0.00907604,-0.02934974,0.52871664,-0.00015465,-0.00004544,-0.000013
 48,0.00008352,-0.00006616,-0.00004248,-0.00014021,-0.00023410,-0.00001
 226,0.00007210,-0.00007088,0.00006704,-0.00013364,0.00000336,0.0000506
 4,-0.00012290,-0.00000504,-0.00007734,-0.00000186,-0.00000597,-0.00001
 171,-0.00001318,-0.00000378,-0.00000994,-0.00001497,-0.00000298,0.0000
 0698,-0.00000442,-0.00000534,0.00001154,0.00000591,-0.00000494,0.00000
 082,-0.00002996,0.00021709,-0.00003861,0.00024242,-0.00006002,-0.00017
 521,0.00020820,-0.00005705,0.00022640,-0.00003978,0.00022637,0.0000155
 6,0.00089244,-0.00011718,0.00006400,-0.00009510,0.00114431,-0.00000810
 ,0.00013084,-0.00032860,0.00003144,0.00000797,0.00000750,-0.00000768,0
 .00000707,0.00000813,0.00000813,-0.00001044,0.00000231,-0.00001790,-0.
 00336447,0.00599282,-0.00058293,-0.00362110,0.00369828,-0.00228652,0.0
 0100009,0.00119077,0.00157251,0.00162865,0.00088663,-0.00051243,-0.000
 92105,0.00067772,0.00038370,-0.19059481,0.16039932,-0.01738408,0.19596
 482,-0.00012484,-0.00004368,-0.00001140,0.00006249,-0.00005380,-0.0000
 3304,-0.00011156,-0.00018184,-0.00000824,0.00005294,-0.00005475,0.0000
 5152,-0.00009777,0.00000225,0.00003525,-0.00008944,-0.00000282,-0.0000
 5567,-0.00000147,-0.00000460,-0.00000903,-0.00001023,-0.00000318,-0.00
 000744,-0.00001125,-0.00000242,0.00000529,-0.00000350,-0.00000409,0.00
 000888,0.00000465,-0.00000367,0.00000064,0.00000942,0.00018832,-0.0000
 1325,0.00016276,-0.00008062,-0.00015636,0.00013231,-0.00007732,0.00019
 321,0.00000847,0.00019017,0.00000463,0.00057126,0.00010579,0.00003659,
 -0.00014506,0.00048821,-0.00000316,0.00027493,-0.00038005,0.00022986,0
 .00000955,0.00000812,-0.00000501,0.00000870,0.00000811,0.00000581,-0.0
 0000853,-0.00000648,-0.00001185,-0.00332326,0.00635337,-0.00048760,0.0
 0313539,-0.00483780,0.00504619,0.00199953,0.00054711,-0.00097313,0.001
 66759,0.00068565,0.00099156,0.00299477,-0.00406521,-0.00376070,0.16508
 331,-0.19635936,0.01967847,-0.17174492,0.19889527,-0.00000811,-0.00000
 262,-0.00001218,0.00000796,-0.00001258,-0.00000173,-0.00000961,-0.0000
 1406,0.00000839,0.00000173,0.00000421,0.00000366,-0.00000967,-0.000004
 32,0.00000028,-0.00000545,0.00000397,-0.00000750,-0.00000011,-0.000001
 14,-0.00000077,-0.00000205,-0.00000059,-0.00000047,0.00000011,0.000000
 15,0.00000094,-0.00000022,0.00000039,0.00000061,0.00000034,-0.00000029
 ,0.00000016,0.00000701,0.00000115,-0.00000837,0.00000861,0.00001447,-0
 .00000705,0.00001850,-0.00001821,0.00001952,-0.00001293,0.00002487,-0.
 00000178,0.00002989,-0.00003377,0.00000851,-0.00004118,0.00007710,0.00
 013504,0.00007700,0.00010983,-0.00005927,0.00000089,-0.00000022,-0.000
 00102,0.00000021,0.00000137,-0.00000013,-0.00001211,-0.00000984,-0.000
 01153,-0.00023607,0.00042343,0.00068497,0.01465873,-0.01610697,0.00883
 467,0.00281160,-0.00133859,-0.00428575,-0.00179638,0.00120926,-0.00505
 450,-0.01662069,0.01723726,0.00537715,-0.01750933,0.01923356,-0.058976
 57,0.01900103,-0.02062550,0.05091229,-0.00002614,0.00001135,0.00000180
 ,0.00001795,-0.00002029,-0.00000797,-0.00002896,-0.00004782,0.00000966
 ,0.00000893,-0.00000374,0.00000976,-0.00002933,-0.00000822,0.00000576,
 -0.00002415,-0.00000138,-0.00001696,-0.00000054,-0.00000147,-0.0000026
 1,-0.00000164,0.00000029,-0.00000177,-0.00000385,-0.00000124,0.0000011
 3,-0.00000095,-0.00000172,0.00000273,0.00000142,-0.00000115,0.00000011
 ,-0.00001633,0.00003661,-0.00003670,0.00005869,-0.00000667,-0.00003019
 ,0.00004987,-0.00001370,0.00003855,-0.00003317,0.00006010,0.00003085,0
 .00011631,-0.00008351,-0.00003570,-0.00016780,0.00017738,0.00027116,-0
 .00048626,-0.00006519,0.00025339,0.00000217,-0.00000214,-0.00000073,0.
 00000321,-0.00000008,0.00000120,-0.00000098,0.00000410,-0.00000289,0.0
 0151015,0.00328860,-0.00680954,-0.04897488,0.01877426,-0.02824961,0.00
 114100,0.00018519,-0.01594622,-0.00178013,0.00333427,-0.00095885,-0.00
 078910,0.00351069,0.00307288,0.00627013,-0.00833802,0.01550886,-0.0008
 7331,-0.00107316,-0.00103276,0.04233925,0.00000101,0.00000431,0.000011
 01,-0.00000033,-0.00000191,-0.00000026,0.00000449,0.00000712,0.0000063
 6,-0.00000311,0.00000721,-0.00000306,0.00000474,-0.00000190,-0.0000015
 8,0.00000239,0.00000210,0.00000039,-0.00000016,0.00000028,0.00000064,0
 .00000113,0.00000081,0.00000080,0.00000029,-0.00000021,-0.00000093,0.0
 0000019,-0.00000026,-0.00000022,-0.00000036,0.00000012,0.00000004,0.00
 000565,-0.00001666,-0.00000110,0.00000922,-0.00000574,0.00000109,0.000
 00078,-0.00000277,-0.00000407,0.00000655,-0.00000539,0.00000416,-0.000
 01949,0.00000414,-0.00006261,-0.00000095,0.00012801,0.00030483,-0.0005
 0398,-0.00000345,0.00011974,0.00000034,-0.00000258,0.00000124,0.000001
 03,-0.00000222,-0.00000053,-0.00000343,0.00000298,0.00000259,0.0008959
 9,0.00378917,-0.00717065,0.01969508,-0.05696559,0.06459708,-0.00389300
 ,0.00023661,0.01908643,0.00428870,-0.00142373,0.00154373,0.00283015,-0
 .00029653,-0.00178107,-0.00328689,0.00384430,-0.01121377,-0.00109036,-
 0.00075169,0.00050393,-0.01814708,0.05124024,-0.00007883,0.00000703,-0
 .00000449,0.00004454,-0.00003476,-0.00002257,-0.00007763,-0.00013628,-
 0.00000490,0.00003823,-0.00003483,0.00003511,-0.00008260,-0.00000743,0
 .00002883,-0.00007500,-0.00001205,-0.00004597,-0.00000120,-0.00000398,
 -0.00000716,-0.00000663,-0.00000132,-0.00000552,-0.00000747,-0.0000004
 8,0.00000400,-0.00000289,-0.00000406,0.00000720,0.00000358,-0.00000326
 ,0.00000052,-0.00007824,0.00013928,-0.00009704,0.00015815,-0.00002495,
 -0.00008654,0.00012499,-0.00002430,0.00011777,-0.00008669,0.00015754,0
 .00006882,0.00033070,-0.00022463,0.00002532,-0.00003749,0.00039887,-0.
 00014567,-0.00000679,-0.00012401,0.00006892,0.00000465,-0.00000029,-0.
 00000424,0.00000348,-0.00000025,0.00000536,0.00000166,0.00000635,-0.00
 000768,0.00024595,0.00059426,-0.00072779,-0.03112751,0.06158255,-0.341
 39166,0.00166064,-0.00109972,-0.00069128,0.00007974,0.00021115,-0.0000
 5874,0.00164890,-0.00108305,-0.00186018,-0.00481693,0.00603104,-0.0090
 9450,0.00002010,-0.00034184,0.00035545,0.03287561,-0.06641400,0.353560
 95,-0.00005026,-0.00000222,-0.00001040,0.00002063,-0.00001081,-0.00001
 125,-0.00004059,-0.00007135,-0.00001438,0.00002337,-0.00002693,0.00002
 140,-0.00004181,0.00000174,0.00001589,-0.00003815,-0.00000820,-0.00002
 149,-0.00000061,-0.00000218,-0.00000355,-0.00000392,-0.00000141,-0.000
 00288,-0.00000318,0.00000045,0.00000210,-0.00000150,-0.00000191,0.0000
 0364,0.00000171,-0.00000157,0.00000021,-0.00002548,0.00008304,-0.00003
 889,0.00008033,-0.00002037,-0.00004986,0.00006107,-0.00002965,0.000075
 11,-0.00002061,0.00010259,0.00002632,0.00027933,-0.00003048,0.00005696
 ,-0.00041556,0.00024676,-0.00032722,-0.00014357,-0.00043840,0.00030915
 ,0.00000023,-0.00000207,-0.00000264,0.00000150,0.00000018,0.00000264,-
 0.00000114,0.00000172,-0.00000395,0.00562027,-0.00186704,-0.00283001,-
 0.00736313,0.00358612,0.01221883,-0.17949859,0.12350590,0.10557294,0.0
 0103000,-0.00139698,-0.00286137,0.00084341,0.00140220,-0.00054719,-0.0
 0089446,0.00320486,-0.00123459,0.00030401,0.00069413,0.00073768,-0.000
 38935,-0.00116752,-0.00043143,0.18129007,-0.00011715,0.00000424,-0.000
 01402,0.00006406,-0.00005107,-0.00003181,-0.00011553,-0.00019817,-0.00
 001144,0.00005580,-0.00005420,0.00005248,-0.00011929,-0.00000865,0.000
 03858,-0.00010471,-0.00001650,-0.00006500,-0.00000180,-0.00000618,-0.0
 0001036,-0.00001027,-0.00000290,-0.00000813,-0.00001107,-0.00000021,0.
 00000557,-0.00000438,-0.00000596,0.00001048,0.00000559,-0.00000450,0.0
 0000078,-0.00008849,0.00020722,-0.00012431,0.00021453,-0.00003871,-0.0
 0012806,0.00017248,-0.00005168,0.00017913,-0.00009712,0.00024779,0.000
 09099,0.00059392,-0.00019384,0.00007744,-0.00060675,0.00064233,-0.0003
 2264,-0.00024480,-0.00046962,0.00042639,0.00000511,-0.00000227,-0.0000
 0650,0.00000534,-0.00000038,0.00000730,0.00000139,0.00000811,-0.000012
 10,0.00642538,-0.00154701,-0.00365839,0.00579288,-0.00461953,-0.008186
 86,0.11944516,-0.13067259,-0.08148959,-0.00544618,0.00435222,0.0013970
 3,0.00126241,0.00194449,0.00161219,0.00223973,-0.00039508,0.00169941,0
 .00048305,0.00033745,-0.00058747,-0.00109010,-0.00067609,0.00007793,-0
 .12766879,0.13121285,-0.00002079,0.00000792,-0.00000092,0.00001350,-0.
 00001349,-0.00000663,-0.00002504,-0.00004213,0.00000141,0.00001067,-0.
 00000845,0.00000988,-0.00002471,-0.00000415,0.00000595,-0.00002082,-0.
 00000218,-0.00001278,-0.00000029,-0.00000134,-0.00000240,-0.00000218,-
 0.00000050,-0.00000192,-0.00000197,0.00000002,0.00000156,-0.00000110,-
 0.00000123,0.00000228,0.00000111,-0.00000112,0.00000026,-0.00002078,0.
 00004727,-0.00002701,0.00004964,-0.00001789,-0.00003555,0.00004188,-0.
 00001630,0.00004600,-0.00002904,0.00004801,0.00001895,0.00013510,-0.00
 004453,0.00000604,-0.00015097,0.00022078,0.00001478,-0.00000834,-0.000
 04625,0.00000241,0.00000205,-0.00000019,-0.00000124,0.00000146,-0.0000
 0058,0.00000168,0.00000039,0.00000239,-0.00000251,0.00078901,-0.000247
 44,0.00016867,-0.00986700,0.00728165,0.01224476,0.10388262,-0.08310259
 ,-0.13642840,0.01838246,-0.01507639,-0.00457200,-0.00018679,0.00021384
 ,-0.00551312,-0.00211628,0.00283509,-0.00181754,-0.00025903,0.00025587
 ,0.00090314,0.00050706,-0.00088665,0.00000069,-0.11141912,0.08906797,0
 .13398338,-0.00005259,-0.00000107,0.00000082,0.00002834,-0.00002610,-0
 .00001390,-0.00004557,-0.00007527,0.00000638,0.00001917,-0.00001387,0.
 00001840,-0.00004324,-0.00000551,0.00001474,-0.00004114,-0.00000171,-0
 .00002559,-0.00000077,-0.00000226,-0.00000393,-0.00000280,0.00000029,-
 0.00000299,-0.00000467,-0.00000119,0.00000217,-0.00000148,-0.00000209,
 0.00000381,0.00000185,-0.00000166,0.00000025,-0.00001718,0.00010320,-0
 .00003737,0.00008012,-0.00003463,-0.00006356,0.00007257,-0.00002039,0.
 00007109,-0.00003490,0.00009211,0.00003078,0.00029945,-0.00003569,-0.0
 0000044,-0.00048456,0.00029290,0.00021584,-0.00028246,0.00019661,-0.00
 003526,0.00000213,-0.00000010,-0.00000254,-0.00000004,-0.00000197,0.00
 000282,0.00000318,0.00000360,-0.00000612,0.00499607,-0.00175032,0.0038
 7576,0.00051148,0.00152200,0.00158017,0.00361602,-0.00389968,0.0046574
 4,-0.13897419,0.09953394,-0.11198694,-0.00621092,0.00390275,-0.0158880
 0,-0.00149760,0.00375623,0.00105141,0.00041770,0.00067842,-0.00086868,
 0.00074158,0.00018982,0.00001501,-0.00078160,-0.00093661,-0.00056979,0
 .13813903,-0.00011697,0.00000394,-0.00000755,0.00006424,-0.00005031,-0
 .00003326,-0.00011549,-0.00019741,-0.00000792,0.00005548,-0.00005462,0
 .00005075,-0.00011313,-0.00000914,0.00004297,-0.00011106,-0.00001583,-
 0.00006199,-0.00000202,-0.00000657,-0.00001053,-0.00000972,-0.00000080
 ,-0.00000789,-0.00001152,-0.00000214,0.00000583,-0.00000412,-0.0000055
 8,0.00001028,0.00000560,-0.00000447,0.00000069,-0.00007645,0.00023683,
 -0.00012028,0.00020422,-0.00005709,-0.00013688,0.00018304,-0.00003278,
 0.00016941,-0.00010909,0.00021636,0.00009372,0.00059379,-0.00019459,0.
 00004264,-0.00064774,0.00065081,0.00016921,-0.00000943,0.00005773,-0.0
 0009943,0.00000654,-0.00000074,-0.00000631,0.00000380,-0.00000188,0.00
 000726,0.00000434,0.00000798,-0.00001310,0.00547136,-0.00139220,0.0048
 5533,0.00162296,0.00182408,-0.00178086,-0.00610634,0.00509411,-0.00314
 112,0.09595329,-0.11933368,0.09926137,0.00456174,-0.00445543,0.0101441
 0,0.00264839,-0.00064828,-0.00129846,0.00037435,0.00036492,0.00069759,
 0.00005033,0.00075559,-0.00011662,-0.00100683,-0.00137889,0.00045517,-
 0.10208584,0.11904542,0.00001720,-0.00000837,0.00000369,-0.00001041,0.
 00000567,0.00000553,0.00002221,0.00003927,0.00000711,-0.00001111,0.000
 01486,-0.00001021,0.00002056,-0.00000019,-0.00000787,0.00002206,0.0000
 0648,0.00000912,0.00000058,0.00000129,0.00000218,0.00000171,0.00000025
 ,0.00000179,0.00000228,0.00000022,-0.00000136,0.00000080,0.00000115,-0
 .00000230,-0.00000113,0.00000106,-0.00000005,0.00002640,-0.00003949,0.
 00002644,-0.00004676,0.00001534,0.00003181,-0.00003822,0.00001416,-0.0
 0004200,0.00002452,-0.00004479,-0.00001960,-0.00011240,0.00004658,-0.0
 0002426,0.00009233,-0.00020202,0.00008564,0.00003384,0.00014631,0.0000
 0868,-0.00000167,0.00000073,0.00000130,-0.00000209,-0.00000015,-0.0000
 0143,0.00000043,-0.00000240,0.00000242,-0.00017638,0.00004092,0.000426
 41,0.00121945,-0.00038527,-0.00505313,-0.01642302,0.01392917,-0.007899
 82,-0.11004383,0.10153942,-0.18836062,0.00607809,-0.00558580,0.0109043
 1,0.00200014,-0.00224158,-0.00096609,0.00014302,-0.00009889,0.00076105
 ,-0.00077021,0.00099409,0.00001677,0.00034209,-0.00051870,0.00073309,0
 .11821735,-0.10814516,0.18948041,-0.00003756,0.00001173,-0.00000870,0.
 00001676,-0.00000747,-0.00000995,-0.00003738,-0.00006801,-0.00001540,0
 .00002116,-0.00002674,0.00001868,-0.00003804,-0.00000045,0.00001603,-0
 .00003927,-0.00001165,-0.00001746,-0.00000055,-0.00000252,-0.00000374,
 -0.00000450,-0.00000165,-0.00000285,-0.00000304,0.00000032,0.00000194,
 -0.00000154,-0.00000182,0.00000359,0.00000189,-0.00000163,0.00000030,-
 0.00003636,0.00007964,-0.00005274,0.00007791,-0.00001890,-0.00004005,0
 .00007172,-0.00000788,0.00005868,-0.00003755,0.00006097,0.00004140,0.0
 0015621,-0.00011465,0.00006819,-0.00011398,0.00021919,-0.00028457,0.00
 006348,-0.00007069,-0.00019085,0.00000400,-0.00000018,-0.00000133,0.00
 000253,-0.00000205,0.00000190,-0.00000223,0.00000353,-0.00000328,0.000
 32889,0.00385744,0.00682654,0.00006961,0.00307663,-0.00290095,-0.00183
 534,0.00335308,0.00040200,-0.00149662,0.00093188,0.01565244,-0.0691564
 8,0.03472745,0.07701798,0.00761006,-0.00783613,-0.01184331,-0.00103647
 ,-0.00106981,0.00082506,0.00094798,-0.00005046,-0.00049120,0.00058305,
 0.00008171,0.00086630,-0.00037205,-0.00106515,-0.00049914,0.06435183,0
 .00000744,0.00000321,-0.00001027,-0.00000637,0.00000895,0.00000314,0.0
 0001041,0.00001493,-0.00000501,-0.00000262,0.00000047,-0.00000201,0.00
 000714,0.00000212,-0.00000172,0.00000886,-0.00000100,0.00000549,0.0000
 0025,0.,0.00000066,0.00000024,-0.00000020,0.00000126,0.00000181,0.0000
 0085,-0.00000081,0.00000015,0.00000046,-0.00000113,-0.00000060,0.00000
 029,-0.00000014,0.00001114,-0.00001325,0.00000251,-0.00000853,-0.00000
 109,0.00000943,0.00000162,-0.00000405,-0.00000583,0.00000585,-0.000022
 40,-0.00000060,-0.00004682,0.00001702,0.00005060,0.00006641,0.00007986
 ,-0.00031462,-0.00018240,-0.00002320,-0.00025262,0.00000076,-0.0000021
 2,0.00000112,0.00000031,-0.00000266,-0.00000132,-0.00001244,-0.0000070
 5,0.00000148,-0.00028695,0.00435059,0.00697647,0.00237205,-0.00009880,
 0.00213040,0.00446662,-0.00148194,-0.00063435,-0.00040944,-0.00086293,
 -0.01940001,0.03634039,-0.06530334,-0.07577316,-0.00483575,0.00401813,
 0.00957666,-0.00099739,-0.00075744,-0.00064730,-0.00007176,0.00085481,
 0.00027118,0.00037570,0.00070211,-0.00097879,-0.00128409,-0.00063701,0
 .00069618,-0.03548898,0.06004552,0.00007067,-0.00000503,0.00000922,-0.
 00004024,0.00002988,0.00002012,0.00006941,0.00012249,0.00000587,-0.000
 03449,0.00003267,-0.00003205,0.00007337,0.00000631,-0.00002724,0.00006
 885,0.00001087,0.00004103,0.00000114,0.00000398,0.00000647,0.00000574,
 0.00000069,0.00000492,0.00000680,0.00000084,-0.00000365,0.00000250,0.0
 0000318,-0.00000638,-0.00000320,0.00000293,-0.00000037,0.00006404,-0.0
 0013505,0.00008217,-0.00013100,0.00002486,0.00008045,-0.00012362,0.000
 01943,-0.00010589,0.00009058,-0.00013447,-0.00006503,-0.00029816,0.000
 20288,-0.00003599,0.00003627,-0.00036819,-0.00015278,-0.00018480,-0.00
 013410,0.00003182,-0.00000366,0.00000061,0.00000444,-0.00000336,-0.000
 00016,-0.00000450,-0.00000120,-0.00000415,0.00001741,-0.00011478,-0.00
 029211,0.00009378,-0.00142971,0.00155948,-0.00290974,-0.00069794,0.000
 50479,0.00006095,-0.00177951,0.00128842,0.00306611,0.07974956,-0.07301
 317,-0.31243770,0.00822371,-0.00838531,-0.01063211,-0.00022749,0.00020
 211,0.00052599,0.00072958,-0.00035451,-0.00030891,0.00006832,0.0000912
 5,0.00023181,0.00044014,-0.00023961,-0.00004956,-0.08472481,0.07899287
 ,0.32237161,0.00079313,0.00026715,-0.00022799,0.00007085,-0.00010742,-
 0.00003803,-0.00008243,-0.00012803,0.00003503,0.00004225,-0.00007808,0
 .00005614,-0.00002244,0.00005155,0.00005569,-0.00005796,0.00002121,-0.
 00004438,-0.00000614,0.00000046,-0.00001596,-0.00000407,0.00001002,-0.
 00001154,-0.00002058,-0.00000999,0.00001431,-0.00000307,-0.00000408,0.
 00001256,0.00000572,-0.00000844,0.00000626,0.00000594,-0.00142607,0.00
 026963,0.00029582,-0.00053642,-0.00008918,0.00002431,0.00027522,0.0013
 2470,-0.00086816,0.00107956,-0.00210449,-0.01083548,0.01181742,0.01822
 244,-0.10515741,0.07143790,0.05957362,0.00223701,-0.00632307,0.0044875
 0,-0.00015428,0.00008492,-0.00011974,0.00009899,-0.00000146,-0.0000403
 9,-0.00005946,0.00001510,0.00013514,-0.01829163,-0.01804555,0.00257035
 ,0.00409886,-0.00379648,-0.00153105,-0.00072121,0.00225970,-0.00499365
 ,-0.00258960,0.00293803,0.00515584,-0.00144185,-0.00424530,0.00197746,
 0.00195631,0.00071930,0.00462656,0.00014583,0.00030446,-0.00005323,-0.
 00001225,-0.00018084,0.00028258,-0.00027169,-0.00002476,-0.00008467,-0
 .00008643,-0.00016240,0.00000111,-0.00042246,-0.00047393,-0.00005780,0
 .33965825,-0.00134403,0.00043665,-0.00033650,0.00041606,-0.00059958,-0
 .00022672,-0.00089657,-0.00138515,0.00032398,0.00035955,-0.00001051,0.
 00026607,-0.00090017,-0.00018489,0.00011946,-0.00069336,-0.00012625,-0
 .00034212,-0.00002188,-0.00004004,-0.00007151,-0.00007882,-0.00002781,
 -0.00004835,-0.00008533,-0.00002082,0.00005496,-0.00002960,-0.00004407
 ,0.00006699,0.00004081,-0.00002611,0.00001595,-0.00233827,0.00314699,-
 0.00276169,0.00224233,-0.00039826,-0.00206368,0.00252250,-0.00146661,0
 .00134402,0.00051814,0.00475795,0.00375368,0.01978341,-0.01878717,-0.0
 1645456,0.05376599,-0.10114799,-0.04794685,-0.00495591,0.01967058,-0.0
 0969853,0.00000071,-0.00028650,0.00009129,-0.00001372,0.00004133,0.000
 12015,-0.00000797,0.00006366,-0.00024052,-0.01626122,-0.03605082,0.018
 95718,-0.00384927,0.00515813,0.00197438,0.00087867,-0.00355931,0.00601
 141,-0.00202489,-0.00498236,-0.00027574,0.00402755,-0.00131001,0.00114
 996,-0.00268206,0.00013803,-0.00545936,-0.00030516,-0.00040284,-0.0001
 4631,-0.00005936,0.00007042,0.00015097,0.00021565,0.00005059,-0.000114
 62,-0.00045621,-0.00049218,-0.00001003,-0.00010032,-0.00000656,0.00010
 979,-0.20540916,0.35434313,-0.00063597,-0.00035115,-0.00022196,-0.0000
 4090,0.00012867,0.00004559,0.00007207,0.00012692,-0.00007425,-0.000019
 97,0.00001821,-0.00002466,0.00004508,-0.00000367,0.00000529,0.00002148
 ,-0.00000013,0.00003066,0.00000780,0.00001657,0.00001926,0.00001452,-0
 .00000649,0.00000795,0.00001731,-0.00000706,-0.00000289,0.00001040,0.0
 0001894,-0.00001950,-0.00000848,0.00001702,-0.00000179,-0.00035466,0.0
 0155688,0.00111483,-0.00025575,0.00009012,-0.00033170,-0.00030430,0.00
 042967,0.00055870,-0.00171922,0.00290852,-0.00042796,0.00064516,-0.005
 17374,0.01046827,0.06188806,-0.06142514,-0.20205435,0.00681223,0.00412
 142,-0.05588444,-0.00014747,0.00021014,-0.00013198,-0.00006650,0.00006
 352,0.00001109,-0.00003209,0.00000635,0.00005485,0.00570528,0.01925214
 ,-0.04055481,-0.00035670,0.00029544,0.00266789,0.00138512,-0.00192195,
 0.00302311,0.00202155,-0.00133987,-0.00113449,-0.00001363,0.00201431,0
 .00053781,-0.00070917,0.00077693,0.00144025,0.00003319,-0.00015462,-0.
 00005844,0.00016277,0.00021274,0.00013677,-0.00003058,0.00008778,0.000
 00363,-0.00030081,-0.00043747,-0.00003023,-0.00034107,-0.00020848,0.00
 000960,0.03694590,-0.07422553,0.79511098,0.00031846,0.00032151,0.00002
 305,-0.00039436,0.00036856,0.00019085,0.00057106,0.00094677,-0.0000302
 6,-0.00032060,0.00026530,-0.00029563,0.00064521,-0.00003523,-0.0002880
 0,0.00052407,-0.00000998,0.00046188,0.00000673,0.00002282,0.00005132,0
 .00005324,0.00001734,0.00004045,0.00006930,0.00001409,-0.00003553,0.00
 001546,0.00002445,-0.00005070,-0.00002249,0.00002176,-0.00000517,0.000
 17976,-0.00044393,0.00020698,-0.00036146,-0.00007613,0.00002680,-0.000
 46771,-0.00025635,0.00000255,-0.00011750,0.00035700,-0.00026150,0.0002
 5866,-0.00067948,0.00217437,-0.02569025,0.02192110,0.00540255,0.001467
 76,0.00561440,0.02491718,-0.00010370,-0.00004608,-0.00001138,-0.000031
 27,-0.00002277,-0.00004916,-0.00004374,-0.00009158,0.00000452,-0.06431
 080,-0.01336591,0.01919520,-0.00039269,0.00028094,0.00085917,0.0021478
 4,-0.00017961,0.00143158,0.00197720,-0.00100754,-0.00217812,-0.0028543
 7,0.00227491,-0.00228408,-0.00138028,-0.00172233,0.00263343,0.00002548
 ,-0.00004067,0.00004013,0.00016753,0.00013767,-0.00007237,-0.00015019,
 0.00005935,0.00011431,-0.00000778,-0.00006666,-0.00008383,0.00010256,0
 .00011262,-0.00003115,-0.16571005,0.12767899,-0.05494268,0.48382961,0.
 00134740,0.00045510,0.00025378,-0.00049445,0.00052458,0.00025042,0.000
 83674,0.00138456,-0.00014193,-0.00042065,0.00020409,-0.00036747,0.0009
 6627,0.00008113,-0.00031831,0.00071952,0.00005212,0.00056145,0.0000038
 7,0.00002808,0.00006580,0.00006920,0.00001829,0.00004256,0.00006063,-0
 .00001593,-0.00003582,0.00002080,0.00002917,-0.00006364,-0.00003810,0.
 00001873,-0.00000805,0.00020518,-0.00134870,0.00064980,-0.00109096,-0.
 00030179,0.00062882,-0.00106682,-0.00006016,-0.00093644,0.00087813,-0.
 00292739,-0.00029814,-0.00373208,0.00516747,-0.00273059,0.03927179,-0.
 02332248,-0.02146516,0.01736867,-0.00864834,-0.02225987,0.00002575,-0.
 00007496,0.00009667,-0.00002117,-0.00005174,-0.00004845,-0.00009928,0.
 00001744,0.00016816,-0.00764330,-0.02028041,-0.00729388,0.00063473,-0.
 00145096,-0.00271516,-0.00192316,0.00536232,-0.00272252,-0.00336018,0.
 00327295,0.00521335,-0.00104256,-0.00240508,0.00193019,0.00233139,0.00
 217558,0.00239361,-0.00013752,-0.00016432,-0.00009562,-0.00008699,-0.0
 0036220,0.00017177,0.00007054,0.00046572,0.00010968,0.00015154,0.00015
 994,-0.00009894,-0.00039103,-0.00052841,-0.00006269,0.10968691,-0.1534
 7650,0.05858786,-0.30110600,0.41465495,-0.00081461,0.00007869,-0.00004
 432,0.00013662,-0.00017258,-0.00006580,-0.00031202,-0.00048901,0.00008
 352,0.00007592,-0.00000501,0.00007206,-0.00032098,-0.00013328,0.000020
 64,-0.00023191,-0.00006521,-0.00014446,-0.00000260,-0.00001448,-0.0000
 2241,-0.00001925,-0.00000232,-0.00001829,-0.00001681,0.00001106,0.0000
 1450,-0.00001150,-0.00001634,0.00002174,0.00002081,-0.00000149,0.00000
 268,-0.00044095,0.00148725,-0.00101170,0.00079842,0.00003147,-0.000121
 48,0.00068403,-0.00028589,-0.00000183,0.00073473,0.00085821,0.00120852
 ,0.00441025,-0.00483483,-0.00509294,0.00030804,-0.00808706,0.01371668,
 0.04008045,-0.01941794,-0.02505214,0.00004315,-0.00013231,0.00006376,0
 .00001280,-0.00002453,0.00002242,-0.00005036,0.00004270,-0.00006335,0.
 01852403,-0.00469802,-0.01385482,-0.00456876,0.00548799,0.00421945,0.0
 0158072,-0.00447609,0.00745153,0.00503934,-0.00398858,-0.00459285,-0.0
 0010526,0.00585267,-0.00196181,-0.00455919,-0.00237921,-0.00259498,-0.
 00041580,-0.00048065,-0.00003444,0.00036308,0.00049082,-0.00011042,0.0
 0001227,-0.00008190,0.00013255,-0.00032295,-0.00029179,-0.00018092,0.0
 0004038,0.00005318,0.00014102,-0.03937720,0.05305746,-0.13529833,-0.10
 995041,0.07133343,0.60903720,0.00017644,0.00032570,-0.00000850,-0.0003
 4411,0.00023661,0.00017721,0.00049503,0.00085363,0.00011965,-0.0003213
 2,0.00035948,-0.00028914,0.00054641,-0.00006858,-0.00032260,0.00051536
 ,-0.00001456,0.00039543,0.00000350,0.00002409,0.00004591,0.00005585,0.
 00001922,0.00004641,0.00005585,0.00001398,-0.00002655,0.00001622,0.000
 01688,-0.00004640,-0.00001915,0.00002158,-0.00000059,0.00000946,0.0005
 1175,0.00000715,-0.00034227,-0.00032572,-0.00005613,-0.00020186,-0.000
 05678,-0.00005239,0.00010773,-0.00018251,0.00000877,0.00123998,-0.0015
 9450,-0.00086033,-0.02299231,0.01932081,-0.01337466,-0.18041726,0.1379
 6685,0.03792233,-0.00003723,-0.00002556,0.00003983,-0.00009235,-0.0000
 6996,-0.00001498,-0.00018263,-0.00000408,0.00011390,-0.05586709,-0.015
 53001,-0.02610406,-0.00324080,0.00344994,0.00182296,0.00225869,-0.0015
 1699,0.00354208,0.00289918,-0.00108363,-0.00217175,-0.00089483,0.00115
 924,-0.00191467,-0.00176728,-0.00225971,-0.00234819,-0.00004659,-0.000
 13250,-0.00003457,0.00010775,0.00012025,0.00001821,-0.00008834,-0.0001
 1336,0.00010830,-0.00010079,0.00005552,-0.00015958,0.00021092,0.000228
 62,0.00011642,0.01249908,0.00076184,-0.01781309,-0.07984025,0.03251175
 ,0.00987084,0.44511181,0.00143714,0.00043142,-0.00001599,-0.00048978,0
 .00017326,0.00024014,0.00080928,0.00142898,0.00030075,-0.00042574,0.00
 057806,-0.00041064,0.00081183,-0.00000027,-0.00040205,0.00091382,0.000
 13749,0.00051187,0.00000683,0.00003455,0.00006490,0.00005371,-0.000012
 05,0.00005046,0.00007935,0.00001615,-0.00002805,0.00001983,0.00002592,
 -0.00006786,-0.00004120,0.00001902,-0.00000060,0.00071141,-0.00291100,
 0.00067838,-0.00128656,-0.00003904,0.00069197,-0.00098159,-0.00030316,
 -0.00084841,0.00036775,-0.00150080,-0.00057818,-0.00434746,0.00553557,
 0.00132414,0.03413890,-0.02111457,0.03034406,0.12042003,-0.15851203,-0
 .03519853,-0.00003310,-0.00004868,0.00004686,0.00004032,-0.00007176,-0
 .00008300,-0.00005301,-0.00013103,-0.00001972,-0.01031822,-0.01982498,
 0.00580859,-0.00067799,-0.00285045,-0.00202801,-0.00255332,0.00314119,
 -0.00623312,-0.00246147,0.00580480,0.00235542,0.00033295,-0.00160144,0
 .00317794,0.00302580,0.00216095,-0.00216358,-0.00012862,-0.00013104,0.
 00007737,-0.00039903,-0.00052647,0.00003024,0.00015180,0.00017797,0.00
 010607,0.00011201,0.00050358,-0.00011764,-0.00007861,-0.00039496,-0.00
 017090,0.01086453,-0.00614007,0.02341791,0.03333990,-0.06592063,-0.005
 12657,-0.27770697,0.40362457,0.00077222,-0.00004336,0.00011697,-0.0001
 3027,0.00002838,0.00006794,0.00033840,0.00058126,0.00014020,-0.0001457
 5,0.00022159,-0.00014034,0.00030740,0.00004488,-0.00012928,0.00036742,
 0.00013176,0.00012748,0.00000670,0.00002054,0.00002740,0.00002085,-0.0
 0000554,0.00002468,0.00002916,0.00000220,-0.00001634,0.00001040,0.0000
 1587,-0.00002789,-0.00002274,0.00000445,-0.00000143,-0.00102238,-0.000
 53559,0.00107705,-0.00068105,0.00021238,-0.00021000,-0.00074936,-0.000
 01478,-0.00024696,0.00063847,-0.00152171,-0.00080922,-0.00293660,0.003
 96491,-0.00646097,-0.00923712,0.01395712,0.00884079,0.02344251,-0.0263
 1506,-0.11538625,-0.00002323,0.00002376,0.00002290,-0.00007367,0.00012
 993,0.00005001,-0.00003129,0.00012408,0.00022063,-0.02581074,0.0021359
 9,-0.02284938,-0.00012249,-0.00525802,-0.00110807,-0.00359517,0.003266
 69,-0.00475490,-0.00222845,0.00440216,0.00633767,0.00354922,-0.0049602
 3,0.00488239,0.00455518,0.00173478,-0.00219185,0.00042373,0.00047080,0
 .00000254,-0.00002607,0.00000344,0.00013794,0.00033129,0.00024989,-0.0
 0012834,-0.00005114,0.00004859,0.00009160,-0.00030957,-0.00044169,-0.0
 0011509,-0.03361108,0.01854656,-0.03856122,0.02956915,-0.00273713,-0.2
 9893629,0.09527564,-0.11196765,0.65864012,0.00014271,0.00002752,0.0000
 9445,-0.00004657,0.00002006,0.00001253,0.00003533,0.00007979,0.0000002
 1,-0.00003024,0.00002364,-0.00003470,0.00007112,0.00000434,-0.00003884
 ,0.00004962,-0.00000315,0.00005761,-0.00000086,-0.00000157,0.00000221,
 -0.00000287,-0.00000431,0.00000065,0.00000237,0.00000090,0.,-0.0000006
 4,-0.00000001,-0.00000328,-0.00000075,0.00000097,0.00000008,-0.0000267
 7,-0.00016704,0.00007089,-0.00007656,-0.00005126,0.00011531,-0.0002047
 3,-0.00002911,-0.00006241,0.00007184,-0.00006214,-0.00014200,-0.000586
 04,-0.00074837,0.00032782,0.00413801,-0.00418193,-0.00939684,-0.077550
 64,0.03361002,0.09452361,0.00002103,0.00000018,0.00001252,0.00002026,0
 .00001427,0.00001054,-0.00068524,0.00093180,-0.00001918,0.00490478,0.0
 0056318,-0.00614809,0.00013971,-0.00060132,0.00006450,-0.00058243,0.00
 016860,-0.00026982,-0.00031716,0.00035639,0.00036020,-0.00016027,-0.00
 015332,0.00020208,0.00012641,0.00010230,0.00051326,-0.00000849,0.00000
 859,-0.00001178,0.00006473,0.00006106,0.00000113,0.00007435,0.00008104
 ,-0.00000900,0.00001210,-0.00000670,0.00001048,-0.00004185,-0.00001853
 ,0.00006801,-0.00034642,0.00226047,-0.00193801,-0.00195526,0.00431457,
 0.00083549,-0.00217644,-0.00142650,0.02062469,0.07401973,-0.00002499,0
 .00001470,-0.00009737,0.00000207,0.00003244,0.00000415,0.00000077,-0.0
 0000766,-0.00002923,0.00002026,-0.00002496,0.00000789,0.00000156,0.000
 00874,0.00003564,-0.00001864,-0.00000954,-0.00000050,0.00000197,-0.000
 00146,0.00000196,-0.00000040,0.00000219,0.00000305,0.00000287,-0.00000
 121,0.00000191,-0.00000022,0.00000239,-0.00000257,-0.00000040,0.000002
 93,-0.00000140,-0.00003446,0.00005358,-0.00005274,-0.00005702,-0.00001
 931,-0.00010290,0.00007089,-0.00014173,-0.00009108,-0.00002545,-0.0000
 7954,0.00016477,-0.00098563,-0.00033804,-0.00061097,-0.00920825,0.0067
 5617,0.01172133,0.03233716,-0.05675726,-0.05277242,0.00000975,0.000034
 74,-0.00000329,0.00002840,0.00002723,-0.00002384,0.00091180,-0.0007845
 2,0.00007411,0.00501361,0.00066722,-0.00696718,0.00009338,-0.00057979,
 0.00020358,-0.00062520,0.00010617,-0.00025376,-0.00006250,0.00031612,0
 .00028624,-0.00017446,0.00017219,0.00009947,-0.00006406,-0.00004403,0.
 00054455,-0.00002149,0.00001058,0.00000082,0.00006340,0.00005469,-0.00
 000870,0.00007061,0.00007206,0.00000277,0.00000028,-0.00003062,0.00000
 190,-0.00011428,-0.00008776,0.00007309,0.00266852,-0.00042533,0.002975
 16,0.00331049,-0.00133756,-0.00029689,0.00210149,-0.00051786,-0.014816
 79,-0.03404550,0.05187435,0.00014814,0.00002768,0.00008748,-0.00006201
 ,0.00003889,0.00002699,0.00008665,0.00015665,0.00001053,-0.00006261,0.
 00004688,-0.00005079,0.00010042,0.00000032,-0.00006589,0.00009312,0.00
 000319,0.00006829,-0.00000032,0.00000280,0.00000678,0.00001221,-0.0000
 0177,0.00001158,0.00000543,0.00000228,-0.00000490,0.00000301,0.0000018
 6,-0.00000640,-0.00000222,0.00000249,-0.00000033,-0.00007748,-0.000053
 78,0.00010181,-0.00008470,-0.00007059,0.00012043,-0.00027574,0.0001058
 5,0.00004203,0.00009613,-0.00007722,-0.00033269,-0.00000447,-0.0004835
 7,0.00019744,0.00865699,-0.00702122,-0.01059560,0.09257107,-0.05581268
 ,-0.31225412,-0.00000135,-0.00000582,0.00000515,-0.00001392,0.00000862
 ,0.00002614,-0.00003854,0.00012395,0.00048194,0.00080913,0.00029980,-0
 .00068580,-0.00008851,-0.00007647,0.00000473,-0.00004921,0.00025578,0.
 00001768,-0.00002386,0.00002332,0.00013634,0.00034971,0.00005053,0.000
 17782,0.00016845,0.00017171,-0.00025477,-0.00000099,-0.00000591,-0.000
 00317,-0.00000452,-0.00000011,0.00001171,0.00001116,0.00001609,0.00000
 355,-0.00001439,-0.00000786,0.00000121,-0.00011558,-0.00010598,0.00007
 043,-0.00118964,0.00171100,-0.00280599,-0.00030906,0.00081808,0.000248
 83,-0.00139665,0.00118215,0.00304085,-0.09985220,0.05985240,0.32224150
 ,0.00004718,-0.00007754,0.00004578,-0.00003652,0.00003494,0.00002291,0
 .00008741,0.00014536,0.00000724,-0.00004223,0.00003888,-0.00003441,0.0
 0008501,0.00000774,-0.00003018,0.00008233,0.00002433,0.00003387,0.0000
 0253,0.00000560,0.00000814,0.00000786,0.00000178,0.00000602,0.00000874
 ,0.00000054,-0.00000438,0.00000355,0.00000532,-0.00000821,-0.00000545,
 0.00000317,-0.00000090,0.00014692,-0.00019051,0.00014591,-0.00018558,0
 .00003636,0.00010053,-0.00020993,0.00006205,-0.00006823,-0.00012116,-0
 .00019764,-0.00023160,-0.00010893,0.00064233,0.00061038,0.00045124,0.0
 0197866,-0.00147450,0.00162368,0.00150641,-0.00129611,-0.00001131,0.00
 002420,-0.00001260,-0.00001029,0.00000320,-0.00000608,0.00001042,0.000
 00905,0.00002408,-0.00312894,0.00590857,0.00439257,0.00016474,-0.00016
 653,-0.00022127,0.00028451,0.00033396,-0.00016926,0.00000337,0.0000231
 0,0.00003899,-0.00005821,-0.00037570,-0.00034195,0.00024603,-0.0002966
 0,0.00014018,0.00006867,0.00007519,0.00000477,-0.00003106,-0.00002903,
 -0.00000715,0.00000243,-0.00016558,-0.00006838,-0.00000698,-0.00001891
 ,0.00000683,0.00007057,0.00007952,-0.00000336,-0.00475728,0.00509716,0
 .00807903,-0.15607530,0.12115426,0.09451268,0.00424150,-0.00460356,-0.
 00165417,0.00058877,0.00008015,-0.00005863,0.15833235,0.00010006,0.000
 05705,0.00005084,-0.00004538,0.00003018,0.00002539,0.00006226,0.000105
 65,0.00000360,-0.00004600,0.00003086,-0.00003682,0.00007626,-0.0000118
 0,-0.00004726,0.00007416,0.00000104,0.00005003,0.00000028,0.00000084,0
 .00000408,0.00000475,0.00000133,0.00000215,0.00000579,0.00000176,-0.00
 000173,0.00000008,0.00000013,-0.00000397,-0.00000202,0.00000115,-0.000
 00054,0.00002540,-0.00009457,-0.00000133,-0.00006945,-0.00005115,0.000
 05849,-0.00008000,-0.00010627,-0.00012644,0.00007882,-0.00033326,0.000
 15502,0.00026858,0.00057956,-0.00091724,0.00340614,-0.00055149,0.00179
 894,0.00107807,0.00116128,0.00074223,0.00001798,-0.00001779,0.00001476
 ,0.00000784,-0.00001489,-0.00000607,0.00000602,0.00001503,-0.00000135,
 -0.00325926,0.00615758,0.00381566,0.00038776,-0.00048428,-0.00013982,-
 0.00004923,0.00010742,-0.00028251,0.00016296,0.00009224,-0.00017873,-0
 .00026071,-0.00024217,-0.00030458,0.00022306,-0.00031212,0.00033160,0.
 00007684,0.00009264,0.00001510,-0.00000129,-0.00000272,-0.00000881,0.0
 0002659,-0.00001321,-0.00003447,0.00000101,-0.00000100,0.00001629,0.00
 007204,0.00008313,-0.00000326,0.00574918,-0.00670596,-0.01274725,0.125
 27598,-0.15340806,-0.09467040,-0.00225982,0.00107300,0.00258554,0.0002
 9407,0.00062689,-0.00000419,-0.12916627,0.15346398,-0.00003509,-0.0000
 2835,-0.00000659,0.00002001,-0.00000923,-0.00000910,-0.00002642,-0.000
 04652,-0.00000628,0.00001510,-0.00001751,0.00001602,-0.00003005,0.0000
 0100,0.00001435,-0.00003019,0.00000042,-0.00002212,-0.00000007,-0.0000
 0025,-0.00000206,-0.00000107,0.00000023,-0.00000188,-0.00000204,-0.000
 00055,0.00000212,0.00000008,-0.00000008,0.00000188,0.00000072,-0.00000
 080,0.00000023,0.00002933,-0.00000670,-0.00000190,0.00004700,-0.000008
 26,-0.00002601,-0.00001199,0.00003654,0.00012467,-0.00012419,0.0002215
 2,-0.00012788,0.00001579,0.00009162,0.00103270,-0.00262517,0.00202474,
 -0.00212332,0.00030600,0.00068612,-0.00534862,-0.00001927,0.00001041,-
 0.00001498,-0.00000264,0.00000414,0.00000216,-0.00001014,0.00002845,0.
 00002947,0.00017219,-0.00011540,0.00072652,0.00002740,0.00011514,0.000
 03954,-0.00002786,-0.00018478,0.00019990,-0.00007282,-0.00023494,-0.00
 021154,0.00002355,-0.00000192,-0.00008983,-0.00014139,0.00000526,-0.00
 001736,-0.00000130,-0.00000243,-0.00000317,-0.00000917,0.00000843,0.00
 000056,0.00002052,0.00005016,0.00003036,0.00001337,0.00000452,0.000000
 18,0.00000539,0.00002150,0.00000441,-0.00863441,0.00864007,0.01209210,
 0.09641910,-0.09308393,-0.13838210,0.01613080,-0.01725006,-0.00454247,
 0.00107670,-0.00074255,0.00024538,-0.10267217,0.09996272,0.13558836,0.
 00005208,-0.00008580,-0.00003153,-0.00004648,0.00003454,0.00001939,0.0
 0008579,0.00014228,0.00000758,-0.00002964,0.00003746,-0.00003336,0.000
 08199,0.00001922,-0.00001647,0.00007663,0.00001339,0.00004459,0.000001
 77,0.00000591,0.00000817,0.00000801,0.00000132,0.00000595,0.00000886,0
 .00000154,-0.00000408,0.00000428,0.00000536,-0.00000777,-0.00000555,0.
 00000312,-0.00000049,-0.00018539,-0.00014534,0.00023197,-0.00022238,0.
 00006943,0.00000310,-0.00015765,0.00003040,-0.00013446,0.00017700,-0.0
 0020503,-0.00010505,0.00003380,0.00061267,-0.00083154,-0.00035054,0.00
 240322,0.00165870,-0.00423197,0.00591233,-0.01143477,-0.00001163,0.000
 00430,0.00000364,-0.00001749,0.00002661,0.00001068,0.00001433,-0.00000
 223,0.00001616,-0.00223218,0.00544733,-0.00530025,-0.00012027,-0.00034
 932,0.00035491,-0.00001130,-0.00001278,0.00000044,0.00028562,0.0003456
 6,0.00016274,0.00012833,-0.00013074,0.00024591,0.00024337,-0.00029544,
 -0.00007815,0.00006817,0.00007499,0.00000317,0.00006951,0.00008375,0.0
 0001049,-0.00000537,-0.00001793,-0.00001070,0.00003779,-0.00009627,0.0
 0008054,-0.00003935,-0.00002928,0.00000130,0.00121724,0.00175644,0.002
 42331,0.00652028,-0.00752204,0.00418988,-0.11978512,0.09612009,-0.0963
 8402,-0.00057217,-0.00121523,0.00013500,-0.00109299,-0.00081322,-0.000
 67265,0.11922789,0.00011337,0.00005574,-0.00003468,-0.00005472,0.00002
 934,0.00002367,0.00006481,0.00011079,0.00000897,-0.00004042,0.00003432
 ,-0.00003980,0.00008422,-0.00000361,-0.00003478,0.00006845,-0.00000712
 ,0.00006483,-0.00000078,0.00000042,0.00000402,0.00000548,0.00000143,0.
 00000281,0.00000571,0.00000193,-0.00000110,0.00000122,0.00000067,-0.00
 000419,-0.00000226,0.00000123,0.00000006,0.00010925,-0.00035314,-0.000
 12320,-0.00010759,-0.00010482,0.00012057,-0.00005965,-0.00005085,-0.00
 007251,0.00002526,-0.00009847,0.00001094,0.00008017,0.00063675,0.00097
 026,0.00385082,-0.00075222,-0.00117764,0.00359083,-0.00632302,0.014676
 02,0.00000638,-0.00001476,0.00000832,0.00002170,-0.00001894,-0.0000107
 1,-0.00000680,0.00002027,0.00000768,-0.00252960,0.00587449,-0.00468069
 ,-0.00031339,-0.00022506,0.00025836,0.00013077,0.00011928,0.00018361,-
 0.00007264,0.00016162,0.00026144,0.00035444,-0.00047856,0.00024184,0.0
 0029087,-0.00033078,-0.00026387,0.00007972,0.00009285,-0.00000664,0.00
 007072,0.00008305,0.00001192,0.00000553,0.00000276,-0.00001722,0.00002
 712,0.00000147,-0.00001519,-0.00001154,-0.00000430,0.00000823,0.001248
 82,0.00106913,-0.00089622,-0.00260784,0.00188667,-0.00351174,0.0997777
 7,-0.14099995,0.11478135,-0.00139290,-0.00059725,-0.00053822,-0.000856
 18,-0.00076162,0.00034435,-0.10219347,0.14025507,0.00003708,0.00001149
 ,-0.00000584,-0.00002208,0.00001986,0.00001207,0.00003647,0.00006116,-
 0.00000071,-0.00001941,0.00001369,-0.00001725,0.00004149,0.00000106,-0
 .00001549,0.00003444,0.00000316,0.00002386,-0.00000016,0.00000096,0.00
 000279,0.00000230,0.00000067,0.00000316,0.00000242,-0.00000025,-0.0000
 0213,0.00000109,0.00000082,-0.00000294,-0.00000147,0.00000120,-0.00000
 004,0.00010349,-0.00023201,-0.00004607,-0.00004138,-0.00001428,0.00011
 780,-0.00006133,0.00001509,-0.00005163,-0.00000124,-0.00002162,-0.0000
 2500,-0.00019776,0.00004052,0.00082438,0.00272206,-0.00165493,-0.00112
 294,0.00531005,-0.00651060,0.01116286,-0.00000005,-0.00000258,0.000002
 94,0.00001797,-0.00000541,-0.00000783,-0.00001092,0.00000109,0.0000041
 4,-0.00058494,0.00079478,-0.00001136,-0.00001015,-0.00005367,-0.000037
 72,0.00009770,0.00021028,-0.00022421,0.00008844,0.00024906,0.00021970,
 -0.00003450,-0.00010925,0.00007400,0.00016841,-0.00004486,0.00001243,0
 .00000972,0.00000990,-0.00000171,0.00000271,-0.00001149,0.00000647,-0.
 00000995,-0.00000299,-0.00000161,-0.00002428,-0.00010111,0.00004692,-0
 .00000371,-0.00001372,0.00000272,0.00085816,-0.00075778,-0.00485130,-0
 .01384388,0.01567303,-0.00764717,-0.09850916,0.11240339,-0.18720682,-0
 .00084592,0.00034204,-0.00006553,0.00037624,-0.00041644,0.00071882,0.1
 0529544,-0.12058806,0.18805721,0.00018056,0.00003058,-0.00007190,-0.00
 004490,0.00002647,0.00002896,0.00004592,0.00010043,0.00000791,-0.00004
 989,0.00002907,-0.00003030,0.00007262,-0.00000920,-0.00005316,0.000074
 62,0.00001092,0.00006396,-0.00000134,0.00000048,0.00000410,0.00000270,
 0.00000099,0.00000133,-0.00000384,-0.00000738,-0.00000266,0.00000001,-
 0.00000244,-0.00000318,-0.00000114,0.00000137,-0.00000020,-0.00000717,
 0.00001012,0.00016333,-0.00024742,-0.00001236,0.00000428,-0.00005832,-
 0.00007035,-0.00013824,-0.00002731,-0.00017072,-0.00007753,-0.00048307
 ,-0.00086486,-0.00042298,0.00336497,-0.00466629,0.01229309,-0.00096338
 ,0.00266441,0.00210721,0.00002005,0.00001480,-0.00001158,0.00002352,0.
 00000021,-0.00000893,0.00002174,-0.00002835,-0.00002138,0.00360575,0.0
 0083851,0.00693570,-0.00006869,-0.00013310,-0.00024534,-0.00023682,0.0
 0031938,-0.00044548,-0.00061962,0.00021799,0.00012403,0.00012494,-0.00
 060326,-0.00001043,0.00022268,0.00009900,-0.00042994,-0.00003953,-0.00
 002262,0.00002392,0.00005440,0.00004891,-0.00007700,0.00001095,-0.0000
 0643,-0.00000838,0.00007287,0.00008372,0.00001574,0.00006272,0.0000606
 1,0.00000409,-0.05124713,0.02010712,-0.04625688,0.00150970,-0.00239709
 ,-0.02071754,-0.00173876,0.00432008,-0.00147385,0.00087566,-0.00009076
 ,0.00045722,-0.00069231,-0.00142438,0.00081403,0.00076098,0.00022999,-
 0.00099066,0.04607976,-0.00005267,0.00001487,0.00009211,0.00002453,-0.
 00002787,-0.00000430,-0.00001000,-0.00001428,0.00002941,0.00000883,0.0
 0003186,-0.00000324,-0.00002513,-0.00000917,0.00000187,0.00000083,0.00
 000509,-0.00003896,-0.00000054,0.00000245,0.00000173,0.00000276,-0.000
 00156,-0.00000127,0.00000118,0.00000059,-0.00000119,0.00000190,-0.0000
 0115,-0.00000119,-0.00000043,0.00000272,0.00000112,0.00005290,-0.00018
 970,-0.00021850,0.00006649,-0.00014114,0.00012089,-0.00007373,-0.00000
 885,0.00009694,-0.00003795,0.00006378,0.00005065,-0.00108289,-0.000285
 81,0.00044164,-0.00721755,0.00634212,-0.01425834,0.00326251,-0.0006801
 3,-0.00252796,0.00002363,0.00002764,0.00002933,0.00000910,0.00003446,0
 .00000325,-0.00002882,0.00003954,0.00003480,0.00353115,0.00098298,0.00
 765964,-0.00019502,0.00017472,-0.00016570,-0.00001168,0.00029540,-0.00
 031051,-0.00065970,0.00010508,0.00012875,0.00013185,-0.00058697,-0.000
 14837,0.00003221,-0.00009125,-0.00056146,-0.00003882,-0.00000300,0.000
 00568,-0.00004422,-0.00002677,-0.00013844,0.00000515,-0.00002925,0.000
 00110,0.00007037,0.00007196,0.00000617,0.00006190,0.00005547,0.0000172
 3,0.01940376,-0.05076901,0.04140844,-0.00061746,0.00026149,0.01500288,
 0.00318856,-0.00132166,0.00099243,-0.00000889,0.00091486,-0.00059750,-
 0.00113527,-0.00059084,-0.00052081,-0.00004962,0.00067104,0.00071315,-
 0.01959666,0.04556048,-0.00012759,-0.00001399,0.00003788,0.00006228,-0
 .00003880,-0.00002640,-0.00008332,-0.00014528,-0.00000707,0.00004648,-
 0.00004241,0.00004102,-0.00009190,0.00000217,0.00003832,-0.00007798,-0
 .00000972,-0.00007029,-0.00000189,-0.00000279,-0.00000659,-0.00000473,
 -0.00000288,-0.00000632,-0.00001364,0.00000285,0.00000768,-0.00000151,
 -0.00000303,0.00000696,0.00000254,-0.00000254,0.00000024,-0.00003274,0
 .00006798,-0.00030738,0.00022138,-0.00009331,0.00008253,0.00006295,0.0
 0005747,0.00010519,0.00005128,0.00003217,0.00009695,-0.00005054,0.0003
 4965,0.00007600,-0.00556464,0.00524371,-0.00949014,0.00133858,-0.00135
 986,-0.00193601,0.00001148,-0.00000685,0.00002372,0.00000512,0.0000031
 7,0.00000342,-0.00002188,0.00003340,0.00001654,-0.00012376,-0.00015061
 ,0.00001990,-0.00039024,-0.00011088,0.00012178,-0.00003550,0.00001481,
 0.00008401,-0.00003226,-0.00022989,0.00004994,0.00009990,0.00000350,0.
 00001659,-0.00008874,-0.00016323,-0.00031063,0.00000130,0.00001243,0.0
 0000161,0.00009378,0.00001477,0.00006920,0.00001610,0.00000831,0.00000
 270,-0.00000277,-0.00000552,0.00000403,0.00001009,0.00000911,0.0000111
 6,-0.04437684,0.04449582,-0.34457290,0.00114920,-0.00149864,-0.0014262
 3,-0.00025991,0.00008829,0.00001109,-0.00023476,0.00051758,-0.00029199
 ,-0.00017941,0.00031084,0.00006291,0.00016036,0.00002388,0.00002421,0.
 04852743,-0.04752334,0.35698159,0.00342422,0.00053136,-0.00470656,-0.0
 0017143,0.00022053,0.00025535,0.00004800,0.00008285,-0.00019623,-0.000
 60017,-0.00021483,0.00038107,0.00016525,-0.00029828,-0.00022183,0.0001
 3211,0.00030258,0.00043146,0.00010765,0.00008317,-0.00000444,0.0000194
 0,0.00002364,-0.00000856,-0.00009799,-0.00002804,-0.00000417,-0.000024
 01,-0.00004780,0.00002993,0.00000062,-0.00000715,-0.00001782,-0.073027
 75,0.03467820,0.08836161,-0.00150872,-0.00099014,0.02021532,-0.0018756
 7,0.00402905,0.00099165,-0.00002027,0.00220862,-0.00187623,0.00361068,
 -0.00423165,-0.00889540,-0.00053921,-0.00119849,0.00035251,-0.00003973
 ,-0.00004939,0.00001927,0.00066161,0.00047200,0.00110582,-0.00061170,-
 0.00151963,-0.00081352,0.00108746,0.00017813,-0.00025417,0.00016109,-0
 .00012565,0.00011414,-0.00000257,-0.00000296,-0.00002001,-0.00000104,0
 .00006388,-0.00002090,-0.00004101,0.00004241,0.00003658,0.00004016,-0.
 00003401,0.00003162,0.00004438,0.00004539,-0.00003670,-0.00000697,-0.0
 0000325,0.00000657,-0.00000236,-0.00001218,-0.00000329,0.00000239,0.00
 000215,-0.00000070,-0.00000171,-0.00000086,0.,-0.00000125,-0.00000263,
 -0.00000019,0.00001988,0.00007988,-0.00000235,-0.00015987,-0.00005623,
 -0.00003585,-0.00005399,-0.00006463,0.00005778,0.00001390,-0.00002050,
 0.00002273,0.00001465,-0.00000493,0.00001304,0.00001375,0.00000639,0.0
 0000725,-0.00065646,0.00100745,-0.00006371,0.06987666,0.00365044,-0.00
 005466,-0.00572936,-0.00023487,0.00026080,0.00040370,0.00002497,0.0002
 2072,-0.00007828,-0.00069428,-0.00002462,0.00026416,0.00032485,-0.0003
 9105,-0.00031099,0.00027643,0.00030632,0.00065535,0.00008531,0.0000653
 7,-0.00000539,0.00002024,0.00002398,-0.00001681,-0.00011245,-0.0000492
 0,0.00001776,-0.00005885,-0.00007949,0.00003201,0.00002200,0.00000345,
 -0.00001154,0.03430059,-0.05897125,-0.05724043,0.00124782,-0.00018678,
 -0.01516055,0.00348467,-0.00131345,-0.00051119,0.00262948,-0.00068101,
 0.00288148,-0.00870973,0.00745869,0.01183188,-0.00109013,-0.00081091,-
 0.00059894,0.00000887,0.00007712,-0.00000482,0.00016198,0.00072154,-0.
 00081446,-0.00126737,-0.00075352,0.00044274,0.00009639,0.00103536,0.00
 054625,-0.00001751,-0.00000185,-0.00011448,0.00001850,-0.00005509,-0.0
 0002075,0.00000172,0.00011327,-0.00007007,-0.00002669,0.00012309,0.000
 06011,0.00002424,-0.00005031,0.00004002,0.00009522,0.00005234,0.000007
 06,0.00000321,0.00000121,0.00001055,0.00000205,-0.00001109,0.00000599,
 0.00000347,0.00000858,0.00000290,0.00000204,0.00000851,-0.00000292,0.0
 0000508,0.00000256,-0.00000617,0.00005777,-0.00007390,0.00015708,0.000
 00960,-0.00013478,-0.00010369,-0.00008033,0.00000742,-0.00006377,-0.00
 002122,0.00003520,-0.00003942,-0.00000252,0.00002045,-0.00000226,0.000
 01235,0.00001415,-0.00002533,0.00089109,-0.00088021,0.00011167,-0.0351
 4443,0.05396305,0.00072275,0.00048060,-0.00049269,0.00004477,-0.000006
 76,0.00013075,0.00003575,0.00016494,0.00006765,-0.00014081,0.00010367,
 -0.00001223,0.00011217,-0.00006137,-0.00014913,0.00015646,0.00014513,0
 .00012162,-0.00000364,0.00000214,0.00000514,0.00000763,-0.00000071,0.0
 0000493,-0.00004429,-0.00002466,0.00000269,-0.00003474,-0.00004400,0.0
 0000141,0.00000171,0.00000543,0.00000165,0.08805862,-0.05861747,-0.309
 10943,-0.00150286,0.00128804,0.00238621,-0.00022528,0.00045576,0.00025
 045,-0.00115428,0.00180215,-0.00316927,0.00808471,-0.00753946,-0.01094
 891,0.00060531,-0.00138031,0.00024212,-0.00015432,0.00023065,0.0000192
 5,-0.00002356,0.00004619,0.00018638,0.00022194,-0.00052175,-0.00003457
 ,0.00052720,-0.00059990,-0.00037195,-0.00006386,-0.00000044,0.00011597
 ,0.00004136,-0.00009849,-0.00008919,-0.00000764,0.00026993,-0.00016318
 ,-0.00005530,0.00024832,0.00017147,0.00006416,-0.00013224,0.00008825,0
 .00024615,0.00010017,-0.00000863,0.00001438,0.00000675,-0.00000641,0.0
 0000004,-0.00000170,0.00001689,0.00000613,0.00001309,0.00000244,0.0000
 0369,0.00001128,-0.00000225,0.00000337,-0.00000366,-0.00000650,-0.0000
 0970,0.00021925,-0.00029546,-0.00019086,0.00003391,0.00020199,0.000002
 07,-0.00019034,-0.00003713,0.00002186,-0.00004019,0.00003134,-0.000013
 18,-0.00001005,0.00000458,-0.00002812,0.00000333,0.00002886,-0.0000787
 6,0.00018189,0.00045476,-0.09525106,0.06346087,0.32036012\\-0.00010827
 ,0.00021664,0.00010152,0.00003083,0.00000666,-0.00000446,-0.00005454,-
 0.00003553,-0.00001730,0.00000769,0.00000997,0.00001197,0.00006008,-0.
 00005486,-0.00006758,0.00001340,-0.00001597,0.00001778,-0.00001059,-0.
 00001215,-0.00000216,-0.00001119,-0.00001266,0.00000071,-0.00000796,-0
 .00001043,-0.00000322,-0.00001091,-0.00001236,0.00000005,0.00001886,0.
 00001700,0.00000218,-0.00002364,-0.00002479,-0.00000082,0.00007968,-0.
 00006428,-0.00009072,0.00001759,-0.00002980,0.00003967,-0.00001019,-0.
 00001279,0.00000101,0.00002695,-0.00000078,0.00000807,-0.00001463,0.00
 004300,0.00001534,-0.00001714,-0.00000679,-0.00001933,0.00000985,0.000
 02173,-0.00000641,0.00000064,0.00001452,0.00000704,0.00000939,0.000007
 21,-0.00000045,-0.00001256,-0.00003350,0.00002308,-0.00000272,0.000015
 63,-0.00000694,0.00001460,-0.00000737,-0.00000576,0.00001429,-0.000012
 58,0.00000041,-0.00000154,0.00000604,0.00000070,-0.00001125,-0.0000083
 7,-0.00000122,0.00000159,0.00000122,0.00000090,0.00000261,-0.00000003,
 0.00000005,0.00000965,0.00001343,-0.00000443,0.00000855,0.00001367,0.0
 0000517,0.00000256,-0.00000062,0.00000133,-0.00001968,-0.00000697,0.00
 000460,-0.00000538,-0.00001402,-0.00002041,-0.00001110,-0.00001259,0.0
 0000928,0.00000469,0.00000343,0.00000278,-0.00000539,-0.00000599,0.000
 00283,-0.00000538,-0.00000638,-0.00000299,0.00000748,0.00000052,-0.000
 00199,0.00000305,0.00001093,-0.00000028\\\@
 The archive entry for this job was punched.


 OPTIMIST - A PESSIMIST WHO LACKS EXPERIENCE
 File lengths (MBytes):  RWF=   2855 Int=      0 D2E=      0 Chk=     63 Scr=      1
