# Supplementary material for: High-Spin State of a Ferrocene Electron Donor Revealed by Optical and X-ray Transient Absorption Spectroscopy
Source: J Am Chem Soc. 2024 Jul 25;146(31):21651–63. doi: 10.1021/jacs.4c05646 (PMC11311227; doi:10.1021/jacs.4c05646)
Supplement: Supplementary file 1 — ja4c05646_si_001.zip [file ja4c05646_si_001.zip › DFT_LogFiles/FeCp2CoCp2_C1_plus1_T1_B3PW91_6311plusGd_MeCN_TD_PubSafe.log]

 Entering Gaussian System, Link 0=g16
 Input=FeCp2CoCp2_C1_plus1_T1_B3PW91_6311plusGd_MeCN_TD.gjf
 Output=FeCp2CoCp2_C1_plus1_T1_B3PW91_6311plusGd_MeCN_TD.log
 Initial command:
 Entering Link 1 = /share/apps/gaussian/g16/l1.exe PID=     36037.
  
 Copyright (c) 1988-2019, Gaussian, Inc.  All Rights Reserved.
  
 This is part of the Gaussian(R) 16 program.  It is based on
 the Gaussian(R) 09 system (copyright 2009, Gaussian, Inc.),
 the Gaussian(R) 03 system (copyright 2003, Gaussian, Inc.),
 the Gaussian(R) 98 system (copyright 1998, Gaussian, Inc.),
 the Gaussian(R) 94 system (copyright 1995, Gaussian, Inc.),
 the Gaussian 92(TM) system (copyright 1992, Gaussian, Inc.),
 the Gaussian 90(TM) system (copyright 1990, Gaussian, Inc.),
 the Gaussian 88(TM) system (copyright 1988, Gaussian, Inc.),
 the Gaussian 86(TM) system (copyright 1986, Carnegie Mellon
 University), and the Gaussian 82(TM) system (copyright 1983,
 Carnegie Mellon University). Gaussian is a federally registered
 trademark of Gaussian, Inc.
  
 This software contains proprietary and confidential information,
 including trade secrets, belonging to Gaussian, Inc.
  
 This software is provided under written license and may be
 used, copied, transmitted, or stored only in accord with that
 written license.
  
 The following legend is applicable only to US Government
 contracts under FAR:
  
                    RESTRICTED RIGHTS LEGEND
  
 Use, reproduction and disclosure by the US Government is
 subject to restrictions as set forth in subparagraphs (a)
 and (c) of the Commercial Computer Software - Restricted
 Rights clause in FAR 52.227-19.
  
 Gaussian, Inc.
 340 Quinnipiac St., Bldg. 40, Wallingford CT 06492
  
  
 ---------------------------------------------------------------
 Warning -- This program may not be used in any manner that
 competes with the business of Gaussian, Inc. or will provide
 assistance to any competitor of Gaussian, Inc.  The licensee
 of this program is prohibited from giving any competitor of
 Gaussian, Inc. access to this program.  By using this program,
 the user acknowledges that Gaussian, Inc. is engaged in the
 business of creating and licensing software in the field of
 computational chemistry and represents and warrants to the
 licensee that it is not a competitor of Gaussian, Inc. and that
 it will not use this program in any manner prohibited above.
 ---------------------------------------------------------------
  

 Cite this work as:
 Gaussian 16, Revision C.01,
 M. J. Frisch, G. W. Trucks, H. B. Schlegel, G. E. Scuseria, 
 M. A. Robb, J. R. Cheeseman, G. Scalmani, V. Barone, 
 G. A. Petersson, H. Nakatsuji, X. Li, M. Caricato, A. V. Marenich, 
 J. Bloino, B. G. Janesko, R. Gomperts, B. Mennucci, H. P. Hratchian, 
 J. V. Ortiz, A. F. Izmaylov, J. L. Sonnenberg, D. Williams-Young, 
 F. Ding, F. Lipparini, F. Egidi, J. Goings, B. Peng, A. Petrone, 
 T. Henderson, D. Ranasinghe, V. G. Zakrzewski, J. Gao, N. Rega, 
 G. Zheng, W. Liang, M. Hada, M. Ehara, K. Toyota, R. Fukuda, 
 J. Hasegawa, M. Ishida, T. Nakajima, Y. Honda, O. Kitao, H. Nakai, 
 T. Vreven, K. Throssell, J. A. Montgomery, Jr., J. E. Peralta, 
 F. Ogliaro, M. J. Bearpark, J. J. Heyd, E. N. Brothers, K. N. Kudin, 
 V. N. Staroverov, T. A. Keith, R. Kobayashi, J. Normand, 
 K. Raghavachari, A. P. Rendell, J. C. Burant, S. S. Iyengar, 
 J. Tomasi, M. Cossi, J. M. Millam, M. Klene, C. Adamo, R. Cammi, 
 J. W. Ochterski, R. L. Martin, K. Morokuma, O. Farkas, 
 J. B. Foresman, and D. J. Fox, Gaussian, Inc., Wallingford CT, 2019.
 
 ******************************************
 Gaussian 16:  ES64L-G16RevC.01  3-Jul-2019
                27-Jun-2021 
 ******************************************
 %nprocshared=16
 Will use up to   16 processors via shared memory.
 %mem=10GB
 %chk=FeCp2CoCp2_C1_plus1_T1_B3PW91_6311plusGd_MeCN_TD.chk
 ----------------------------------------------------------------------
 # gfinput TD(nstates=150) pop=full b3pw91/6-311+G(d) guess=read geom=a
 llcheck SCRF(solvent=acetonitrile) nosymm
 ----------------------------------------------------------------------
 1/29=7,38=1,172=1/1;
 2/12=2,15=1,40=1/2;
 3/5=4,6=6,7=11,11=9,14=-4,24=10,25=1,30=1,70=2201,72=2,74=-6,116=-2/1,2,3,8;
 4/5=1/1;
 5/5=2,38=6,53=2/2;
 8/6=1,10=2,108=150/1;
 9/41=150,42=1,70=2/14;
 6/7=3/1;
 99/5=1,9=1/99;
 Structure from the checkpoint file:  "FeCp2CoCp2_C1_plus1_T1_B3PW91_6311plusGd_MeCN_TD.chk"
 -------------------------
 FeCp2CoCp2 cation triplet
 -------------------------
 Charge =  1 Multiplicity = 3
 No Z-Matrix found in chk file; cartesian coordinates used.
  Fe                                                0.216651970804     -2.732219884595      0.097328407109
  C                                                -0.784178852194     -4.305111755518      1.191993998563
  C                                                -0.097023283015     -4.964202570448      0.145953205224
  C                                                -0.525090782680     -4.389636481826     -1.072883744089
  C                                                -1.571090585911     -3.448453978259     -0.790584717067
  C                                                -1.732853980655     -3.397808695712      0.614157424250
  H                                                -0.153118004839     -4.639794570723     -2.057936436432
  H                                                -2.126951447167     -2.882681513090     -1.526160135156
  H                                                -2.434714156238     -2.783806899843      1.162366852989
  H                                                -0.644912724376     -4.479366924143      2.251029524661
  H                                                 0.704016335203     -5.681944087143      0.264493206001
  C                                                 0.959045216273     -1.067427542217      1.274981356503
  C                                                 1.987134574264     -1.999159869440      0.966227768866
  C                                                 2.123179146128     -2.038030301848     -0.451092421089
  C                                                 1.176956492675     -1.129520187286     -0.999506380057
  C                                                 0.521728017492     -0.439051645516      0.067523801015
  C                                                -0.469533815919      0.587614641361     -0.055586965713
  C                                                -0.938621470552      1.196351969674     -1.271370357203
  H                                                 2.811774659838     -2.649852364966     -1.017797805735
  H                                                 2.550976954762     -2.577093254149      1.685777695965
  H                                                 1.031485301178     -0.945827816738     -2.055748560039
  Co                                               -0.209175950056      2.701695905922     -0.093994773500
  C                                                 1.078083765371      3.692601016611      1.150371290232
  C                                                 0.139469760919      4.614554664341      0.593308724815
  C                                                 0.271209874432      4.571328194812     -0.818917137143
  C                                                 1.291359073881      3.622618049246     -1.135994531395
  C                                                 1.805220886588      3.097490560162      0.082213718554
  H                                                 2.561923579623      2.331397654581      0.176207042568
  H                                                 1.194577820142      3.466918108136      2.201200319276
  H                                                -0.579660497256      5.199933174873      1.148782859052
  H                                                -0.329750903001      5.117502879739     -1.532272503040
  H                                                 1.598642032676      3.333979649201     -2.131490105161
  C                                                -1.152456030326      1.264029149966      1.014303701406
  C                                                -2.090239710915      2.176234212699      0.461677761899
  C                                                -1.957728611696      2.134051068033     -0.956549171012
  H                                                -0.581093264264      0.974313930042     -2.267004442176
  H                                                -2.749513060568      2.824089148248      1.022047119598
  H                                                -2.498378462270      2.743962396673     -1.666562384929
  H                                                -0.986832780685      1.102701996386      2.070151608090
  H                                                 0.615366912334     -0.829102027249      2.272857184302
 Recover connectivity data from disk.
                          Input orientation:                          
 ---------------------------------------------------------------------
 Center     Atomic      Atomic             Coordinates (Angstroms)
 Number     Number       Type             X           Y           Z
 ---------------------------------------------------------------------
      1         26           0        0.216652   -2.732220    0.097328
      2          6           0       -0.784179   -4.305112    1.191994
      3          6           0       -0.097023   -4.964203    0.145953
      4          6           0       -0.525091   -4.389636   -1.072884
      5          6           0       -1.571091   -3.448454   -0.790585
      6          6           0       -1.732854   -3.397809    0.614157
      7          1           0       -0.153118   -4.639795   -2.057936
      8          1           0       -2.126951   -2.882682   -1.526160
      9          1           0       -2.434714   -2.783807    1.162367
     10          1           0       -0.644913   -4.479367    2.251030
     11          1           0        0.704016   -5.681944    0.264493
     12          6           0        0.959045   -1.067428    1.274981
     13          6           0        1.987135   -1.999160    0.966228
     14          6           0        2.123179   -2.038030   -0.451092
     15          6           0        1.176956   -1.129520   -0.999506
     16          6           0        0.521728   -0.439052    0.067524
     17          6           0       -0.469534    0.587615   -0.055587
     18          6           0       -0.938621    1.196352   -1.271370
     19          1           0        2.811775   -2.649852   -1.017798
     20          1           0        2.550977   -2.577093    1.685778
     21          1           0        1.031485   -0.945828   -2.055749
     22         27           0       -0.209176    2.701696   -0.093995
     23          6           0        1.078084    3.692601    1.150371
     24          6           0        0.139470    4.614555    0.593309
     25          6           0        0.271210    4.571328   -0.818917
     26          6           0        1.291359    3.622618   -1.135995
     27          6           0        1.805221    3.097491    0.082214
     28          1           0        2.561924    2.331398    0.176207
     29          1           0        1.194578    3.466918    2.201200
     30          1           0       -0.579660    5.199933    1.148783
     31          1           0       -0.329751    5.117503   -1.532273
     32          1           0        1.598642    3.333980   -2.131490
     33          6           0       -1.152456    1.264029    1.014304
     34          6           0       -2.090240    2.176234    0.461678
     35          6           0       -1.957729    2.134051   -0.956549
     36          1           0       -0.581093    0.974314   -2.267004
     37          1           0       -2.749513    2.824089    1.022047
     38          1           0       -2.498378    2.743962   -1.666562
     39          1           0       -0.986833    1.102702    2.070152
     40          1           0        0.615367   -0.829102    2.272857
 ---------------------------------------------------------------------
                    Distance matrix (angstroms):
                    1          2          3          4          5
     1  Fe   0.000000
     2  C    2.161931   0.000000
     3  C    2.254441   1.414491   0.000000
     4  C    2.160233   2.281215   1.413836   0.000000
     5  C    2.120708   2.298632   2.312460   1.435142   0.000000
     6  C    2.123839   1.434252   2.312736   2.299679   1.414932
     7  H    2.901851   3.327506   2.228344   1.082253   2.244130
     8  H    2.854966   3.348837   3.353998   2.245513   1.081735
     9  H    2.857746   2.244886   3.354403   3.349880   2.236430
    10  H    2.904005   1.082274   2.228586   3.327282   3.342455
    11  H    2.994385   2.229495   1.082067   2.229202   3.358240
    12  C    2.170149   3.678086   4.192236   4.330381   4.041960
    13  C    2.104037   3.612279   3.715917   4.022888   4.224667
    14  C    2.101787   4.036350   3.721323   3.595832   3.968901
    15  C    2.166536   4.328176   4.199987   3.678411   3.601786
    16  C    2.313564   4.232759   4.567931   4.243051   3.764670
    17  C    3.393455   5.059074   5.567949   5.080454   4.247764
    18  C    4.317600   6.029769   6.377266   5.604790   4.712260
    19  H    2.825766   4.533646   3.895079   3.763583   4.460818
    20  H    2.827774   3.788553   3.883459   4.511953   4.887032
    21  H    2.913913   5.012909   4.718936   3.904967   3.825857
    22  Co   5.453932   7.147010   7.670473   7.165544   6.337538
    23  C    6.567289   8.211770   8.793747   8.534377   7.860032
    24  C    7.363902   8.987324   9.592114   9.181138   8.357828
    25  C    7.360998   9.162358   9.591294   8.999860   8.228717
    26  C    6.562015   8.519172   8.792297   8.215820   7.636294
    27  C    6.042293   7.920551   8.283326   7.926012   7.416916
    28  H    5.580927   7.501432   7.765095   7.500812   7.170996
    29  H    6.619058   8.083219   8.773601   8.683452   8.026336
    30  H    8.041065   9.507343  10.224884   9.843710   8.918446
    31  H    8.035689   9.819053  10.223081   9.520236   8.687154
    32  H    6.608805   8.664820   8.770511   8.079922   7.605698
    33  C    4.322650   5.584132   6.376429   6.059197   5.063633
    34  C    5.435754   6.651842   7.420137   6.922083   5.785741
    35  C    5.433156   6.888851   7.420441   6.680156   5.598339
    36  H    4.468205   6.314923   6.428271   5.495546   4.766633
    37  H    6.365989   7.397089   8.274100   7.834196   6.634690
    38  H    6.361704   7.797389   8.274511   7.425264   6.322438
    39  H    4.477391   5.482397   6.426635   6.344892   5.407235
    40  H    2.917834   3.899953   4.704283   5.017174   4.585442
                    6          7          8          9         10
     6  C    0.000000
     7  H    3.343379   0.000000
     8  H    2.236432   2.695598   0.000000
     9  H    1.081730   4.361276   2.707891   0.000000
    10  H    2.243376   4.339906   4.360390   2.695088   0.000000
    11  H    3.358255   2.685970   4.365397   4.365433   2.685541
    12  C    3.621282   5.010694   4.545868   3.804766   3.894442
    13  C    3.989798   4.549638   4.890635   4.495207   3.837944
    14  C    4.225251   3.812172   4.464618   4.892221   4.574267
    15  C    4.026915   3.900179   3.777135   4.522668   5.010655
    16  C    3.759813   4.755969   3.940388   3.929009   4.738449
    17  C    4.234163   5.606722   4.117350   4.088010   5.570057
    18  C    5.029148   5.941070   4.256238   4.899289   6.686356
    19  H    4.886345   3.719186   4.970277   5.683019   5.097160
    20  H    4.491453   5.057891   5.682688   5.017350   3.761897
    21  H    4.558748   3.879263   3.742671   5.074345   5.817607
    22  Co   6.326692   7.599848   6.075708   6.051628   7.566814
    23  C    7.646097   9.013208   7.789121   7.367751   8.423849
    24  C    8.228244   9.631079   8.114023   7.854044   9.276999
    25  C    8.341290   9.303763   7.862165   8.083658   9.600986
    26  C    7.841893   8.438243   7.359076   7.759405   8.992399
    27  C    7.415514   8.263227   7.335619   7.330310   8.253223
    28  H    7.173613   7.807712   7.215970   7.218325   7.808662
    29  H    7.629747   9.256096   8.077326   7.302226   8.156571
    30  H    8.691194  10.357858   8.653213   8.196433   9.742077
    31  H    8.893053   9.773043   8.199568   8.609451  10.320495
    32  H    7.997151   8.164260   7.272781   8.033976   9.235172
    33  C    4.714839   6.729968   4.959718   4.248657   5.896922
    34  C    5.587569   7.520581   5.435575   5.021119   7.041859
    35  C    5.754925   7.096102   5.051802   5.376118   7.466548
    36  H    5.361259   5.634278   4.220775   5.414792   7.082326
    37  H    6.317593   8.481576   6.280778   5.618477   7.699364
    38  H    6.596140   7.757144   5.640638   6.209922   8.423737
    39  H    4.788639   7.121268   5.487860   4.245631   5.595455
    40  H    3.855344   5.819598   5.115665   3.789070   3.861763
                   11         12         13         14         15
    11  H    0.000000
    12  C    4.730739   0.000000
    13  C    3.962540   1.421415   0.000000
    14  C    3.975449   2.297087   1.424365   0.000000
    15  C    4.748256   2.285746   2.297123   1.421790   0.000000
    16  C    5.249757   1.429705   2.321427   2.321711   1.429904
    17  C    6.386473   2.559378   3.710893   3.711145   2.559388
    18  C    7.236580   3.899967   4.876289   4.528654   3.155830
    19  H    3.909027   3.345670   2.244948   1.081501   2.232571
    20  H    3.882192   2.232060   1.081516   2.244953   3.345766
    21  H    5.284085   3.333736   3.339927   2.227021   1.081921
    22  Co   8.440844   4.176737   5.295838   5.294564   4.173671
    23  C    9.423736   4.763147   5.766838   6.041278   5.280587
    24  C   10.317205   5.781116   6.877075   7.020168   6.050441
    25  C   10.319433   6.054180   7.021571   6.873769   5.775176
    26  C    9.427683   5.283916   6.042171   5.762287   4.755474
    27  C    8.850105   4.414210   5.175946   5.172919   4.408226
    28  H    8.226376   3.915168   4.439397   4.435978   3.908758
    29  H    9.364463   4.633967   5.659621   6.180729   5.601078
    30  H   10.992954   6.454715   7.645175   7.890061   6.911066
    31  H   10.996595   6.913395   7.890333   7.641169   6.448202
    32  H    9.371658   5.602278   6.179738   5.653085   4.624071
    33  C    7.228779   3.156276   4.528548   4.876553   3.900086
    34  C    8.342524   4.525588   5.857770   6.028770   4.872129
    35  C    8.346593   4.872039   6.028470   5.857948   4.525372
    36  H    7.236419   4.368798   5.088333   4.436760   3.020498
    37  H    9.211588   5.381569   6.760376   7.039423   5.927467
    38  H    9.218471   5.927322   7.039078   6.760445   5.381163
    39  H    7.221551   3.021291   4.436742   5.088521   4.368936
    40  H    5.252757   1.081975   2.226671   3.339896   3.333766
                   16         17         18         19         20
    16  C    0.000000
    17  C    1.432411   0.000000
    18  C    2.569008   1.438309   0.000000
    19  H    3.363016   4.708931   5.378016   0.000000
    20  H    3.362710   4.708632   5.929664   2.717100   0.000000
    21  H    2.241642   2.933454   3.014217   2.674037   4.355330
    22  Co   3.228716   2.130399   2.045572   6.214388   6.217045
    23  C    4.307278   3.672927   4.020347   6.923392   6.462596
    24  C    5.095244   4.124100   4.040225   7.906231   7.663462
    25  C    5.094354   4.123269   3.613706   7.657641   7.910168
    26  C    4.305572   3.671413   3.298167   6.455193   6.927154
    27  C    3.762273   3.390129   3.602109   5.937603   5.943776
    28  H    3.442325   3.504888   3.954444   5.128443   5.135388
    29  H    4.501322   4.019048   4.665271   7.098743   6.215750
    30  H    5.846394   4.768240   4.691978   8.821283   8.400678
    31  H    5.844627   4.766553   3.976709   8.394384   8.823902
    32  H    4.497907   4.016123   3.427384   6.206307   7.100652
    33  C    2.569001   1.438258   2.296652   5.929842   5.377780
    34  C    3.717183   2.327652   2.299967   7.036313   6.755252
    35  C    3.717161   2.327643   1.420201   6.755564   7.035993
    36  H    2.943440   2.247743   1.080932   5.119243   6.168212
    37  H    4.718074   3.370670   3.344940   8.065539   7.596611
    38  H    4.718016   3.370651   2.232514   7.596832   8.065222
    39  H    2.943345   2.247594   3.343182   6.168186   5.119056
    40  H    2.241518   2.933555   4.367939   4.355198   2.673335
                   21         22         23         24         25
    21  H    0.000000
    22  Co   4.323442   0.000000
    23  C    5.638829   2.046308   0.000000
    24  C    6.223427   2.062273   1.428745   0.000000
    25  C    5.704979   2.061991   2.302456   1.419016   0.000000
    26  C    4.667353   2.045841   2.297358   2.302450   1.428738
    27  C    4.638747   2.060460   1.422619   2.310288   2.310287
    28  H    4.250185   2.808758   2.236884   3.354857   3.354837
    29  H    6.133558   2.797143   1.081085   2.239562   3.345660
    30  H    7.115841   2.814773   2.240573   1.080911   2.234047
    31  H    6.236263   2.814126   3.347973   2.234104   1.080896
    32  H    4.317888   2.796315   3.342186   3.345682   2.239633
    33  C    4.367870   2.045724   3.300270   3.615568   4.040514
    34  C    5.082310   2.030587   3.579377   3.306711   3.599006
    35  C    4.430496   2.030679   4.010530   3.599055   3.305666
    36  H    2.516343   2.800740   4.671232   4.685291   3.970125
    37  H    6.162877   2.777380   3.926993   3.425756   3.945473
    38  H    5.121128   2.777626   4.650388   3.945171   3.424673
    39  H    5.029228   2.800904   3.437652   3.972749   4.686231
    40  H    4.350127   4.329941   4.681867   5.716709   6.232348
                   26         27         28         29         30
    26  C    0.000000
    27  C    1.422619   0.000000
    28  H    2.236841   1.080894   0.000000
    29  H    3.342227   2.235949   2.694372   0.000000
    30  H    3.347961   3.353430   4.363937   2.694224   0.000000
    31  H    2.240472   3.353374   4.363836   4.357388   2.693939
    32  H    1.081086   2.235864   2.694169   4.353521   4.357405
    33  C    4.019820   3.602530   3.954529   3.430745   3.979638
    34  C    4.009962   4.020861   4.663496   3.934696   3.449162
    35  C    3.578352   4.020825   4.663619   4.656710   3.966249
    36  H    3.434935   3.964997   4.205890   5.415804   5.433550
    37  H    4.650101   4.658716   5.400884   4.166471   3.220086
    38  H    3.926277   4.658773   5.401173   5.396312   4.199933
    39  H    4.671136   3.965683   4.205995   3.219510   4.219243
    40  H    5.647570   4.651107   4.263072   4.335483   6.248272
                   31         32         33         34         35
    31  H    0.000000
    32  H    2.694200   0.000000
    33  C    4.691605   4.663610   0.000000
    34  C    3.965630   4.655399   1.420194   0.000000
    35  C    3.447137   3.932949   2.299927   1.425029   0.000000
    36  H    4.215331   3.215219   3.343258   3.341832   2.226524
    37  H    4.199946   5.395483   2.232586   1.080912   2.240071
    38  H    3.217868   4.165316   3.344959   2.240156   1.080931
    39  H    5.433953   5.414524   1.080866   2.226469   3.341742
    40  H    7.122806   6.139736   3.015021   4.430883   5.082338
                   36         37         38         39         40
    36  H    0.000000
    37  H    4.352192   0.000000
    38  H    2.677344   2.701501   0.000000
    39  H    4.357985   2.677450   4.352188   0.000000
    40  H    5.029331   5.121792   6.162891   2.517936   0.000000
 Symmetry turned off by external request.
 Stoichiometry    C20H18CoFe(1+,3)
 Framework group  C1[X(C20H18CoFe)]
 Deg. of freedom   114
 Full point group                 C1      NOp   1
 Rotational constants (GHZ):           0.7241971           0.1428184           0.1336281
 Standard basis: 6-311+G(d) (5D, 7F)
 AO basis set in the form of general basis input (Overlap normalization):
      1 0
 S   6 1.00       0.000000000000
      0.2575390000D+06  0.6141471350D-03
      0.3863690000D+05  0.4786112155D-02
      0.8891440000D+04  0.2439646550D-01
      0.2544010000D+04  0.9669640753D-01
      0.8447770000D+03  0.2972260358D+00
      0.3125270000D+03  0.6653966545D+00
 S   1 1.00       0.000000000000
      0.1255930000D+03  0.1000000000D+01
 S   1 1.00       0.000000000000
      0.5349870000D+02  0.1000000000D+01
 S   1 1.00       0.000000000000
      0.1771510000D+02  0.1000000000D+01
 S   1 1.00       0.000000000000
      0.7376770000D+01  0.1000000000D+01
 S   1 1.00       0.000000000000
      0.2018470000D+01  0.1000000000D+01
 S   1 1.00       0.000000000000
      0.7799350000D+00  0.1000000000D+01
 S   1 1.00       0.000000000000
      0.1142200000D+00  0.1000000000D+01
 S   1 1.00       0.000000000000
      0.4188900000D-01  0.1000000000D+01
 S   1 1.00       0.000000000000
      0.1256700000D-01  0.1000000000D+01
 P   5 1.00       0.000000000000
      0.1678400000D+04  0.3477490211D-02
      0.3963920000D+03  0.2814113564D-01
      0.1285880000D+03  0.1284716163D+00
      0.4911580000D+02  0.3629857352D+00
      0.2050350000D+02  0.5989522998D+00
 P   1 1.00       0.000000000000
      0.8987120000D+01  0.1000000000D+01
 P   1 1.00       0.000000000000
      0.3682490000D+01  0.1000000000D+01
 P   1 1.00       0.000000000000
      0.1521750000D+01  0.1000000000D+01
 P   1 1.00       0.000000000000
      0.5926840000D+00  0.1000000000D+01
 P   1 1.00       0.000000000000
      0.1349150000D+00  0.1000000000D+01
 P   1 1.00       0.000000000000
      0.4184300000D-01  0.1000000000D+01
 D   3 1.00       0.000000000000
      0.4145260000D+02  0.5499267257D-01
      0.1154030000D+02  0.2984190189D+00
      0.3885430000D+01  0.7735986352D+00
 D   1 1.00       0.000000000000
      0.1323800000D+01  0.1000000000D+01
 D   1 1.00       0.000000000000
      0.4166800000D+00  0.1000000000D+01
 D   1 1.00       0.000000000000
      0.1133000000D+00  0.1000000000D+01
 F   1 1.00       0.000000000000
      0.1050000000D+01  0.1000000000D+01
 ****
      2 0
 S   6 1.00       0.000000000000
      0.4563240000D+04  0.1966650249D-02
      0.6820240000D+03  0.1523060193D-01
      0.1549730000D+03  0.7612690966D-01
      0.4445530000D+02  0.2608010331D+00
      0.1302900000D+02  0.6164620782D+00
      0.1827730000D+01  0.2210060280D+00
 SP   3 1.00       0.000000000000
      0.2096420000D+02  0.1146600807D+00  0.4024869267D-01
      0.4803310000D+01  0.9199996477D+00  0.2375939567D+00
      0.1459330000D+01 -0.3030682134D-02  0.8158538515D+00
 SP   1 1.00       0.000000000000
      0.4834560000D+00  0.1000000000D+01  0.1000000000D+01
 SP   1 1.00       0.000000000000
      0.1455850000D+00  0.1000000000D+01  0.1000000000D+01
 SP   1 1.00       0.000000000000
      0.4380000000D-01  0.1000000000D+01  0.1000000000D+01
 D   1 1.00       0.000000000000
      0.6260000000D+00  0.1000000000D+01
 ****
      3 0
 S   6 1.00       0.000000000000
      0.4563240000D+04  0.1966650249D-02
      0.6820240000D+03  0.1523060193D-01
      0.1549730000D+03  0.7612690966D-01
      0.4445530000D+02  0.2608010331D+00
      0.1302900000D+02  0.6164620782D+00
      0.1827730000D+01  0.2210060280D+00
 SP   3 1.00       0.000000000000
      0.2096420000D+02  0.1146600807D+00  0.4024869267D-01
      0.4803310000D+01  0.9199996477D+00  0.2375939567D+00
      0.1459330000D+01 -0.3030682134D-02  0.8158538515D+00
 SP   1 1.00       0.000000000000
      0.4834560000D+00  0.1000000000D+01  0.1000000000D+01
 SP   1 1.00       0.000000000000
      0.1455850000D+00  0.1000000000D+01  0.1000000000D+01
 SP   1 1.00       0.000000000000
      0.4380000000D-01  0.1000000000D+01  0.1000000000D+01
 D   1 1.00       0.000000000000
      0.6260000000D+00  0.1000000000D+01
 ****
      4 0
 S   6 1.00       0.000000000000
      0.4563240000D+04  0.1966650249D-02
      0.6820240000D+03  0.1523060193D-01
      0.1549730000D+03  0.7612690966D-01
      0.4445530000D+02  0.2608010331D+00
      0.1302900000D+02  0.6164620782D+00
      0.1827730000D+01  0.2210060280D+00
 SP   3 1.00       0.000000000000
      0.2096420000D+02  0.1146600807D+00  0.4024869267D-01
      0.4803310000D+01  0.9199996477D+00  0.2375939567D+00
      0.1459330000D+01 -0.3030682134D-02  0.8158538515D+00
 SP   1 1.00       0.000000000000
      0.4834560000D+00  0.1000000000D+01  0.1000000000D+01
 SP   1 1.00       0.000000000000
      0.1455850000D+00  0.1000000000D+01  0.1000000000D+01
 SP   1 1.00       0.000000000000
      0.4380000000D-01  0.1000000000D+01  0.1000000000D+01
 D   1 1.00       0.000000000000
      0.6260000000D+00  0.1000000000D+01
 ****
      5 0
 S   6 1.00       0.000000000000
      0.4563240000D+04  0.1966650249D-02
      0.6820240000D+03  0.1523060193D-01
      0.1549730000D+03  0.7612690966D-01
      0.4445530000D+02  0.2608010331D+00
      0.1302900000D+02  0.6164620782D+00
      0.1827730000D+01  0.2210060280D+00
 SP   3 1.00       0.000000000000
      0.2096420000D+02  0.1146600807D+00  0.4024869267D-01
      0.4803310000D+01  0.9199996477D+00  0.2375939567D+00
      0.1459330000D+01 -0.3030682134D-02  0.8158538515D+00
 SP   1 1.00       0.000000000000
      0.4834560000D+00  0.1000000000D+01  0.1000000000D+01
 SP   1 1.00       0.000000000000
      0.1455850000D+00  0.1000000000D+01  0.1000000000D+01
 SP   1 1.00       0.000000000000
      0.4380000000D-01  0.1000000000D+01  0.1000000000D+01
 D   1 1.00       0.000000000000
      0.6260000000D+00  0.1000000000D+01
 ****
      6 0
 S   6 1.00       0.000000000000
      0.4563240000D+04  0.1966650249D-02
      0.6820240000D+03  0.1523060193D-01
      0.1549730000D+03  0.7612690966D-01
      0.4445530000D+02  0.2608010331D+00
      0.1302900000D+02  0.6164620782D+00
      0.1827730000D+01  0.2210060280D+00
 SP   3 1.00       0.000000000000
      0.2096420000D+02  0.1146600807D+00  0.4024869267D-01
      0.4803310000D+01  0.9199996477D+00  0.2375939567D+00
      0.1459330000D+01 -0.3030682134D-02  0.8158538515D+00
 SP   1 1.00       0.000000000000
      0.4834560000D+00  0.1000000000D+01  0.1000000000D+01
 SP   1 1.00       0.000000000000
      0.1455850000D+00  0.1000000000D+01  0.1000000000D+01
 SP   1 1.00       0.000000000000
      0.4380000000D-01  0.1000000000D+01  0.1000000000D+01
 D   1 1.00       0.000000000000
      0.6260000000D+00  0.1000000000D+01
 ****
      7 0
 S   3 1.00       0.000000000000
      0.3386500000D+02  0.2549381454D-01
      0.5094790000D+01  0.1903731086D+00
      0.1158790000D+01  0.8521614860D+00
 S   1 1.00       0.000000000000
      0.3258400000D+00  0.1000000000D+01
 S   1 1.00       0.000000000000
      0.1027410000D+00  0.1000000000D+01
 ****
      8 0
 S   3 1.00       0.000000000000
      0.3386500000D+02  0.2549381454D-01
      0.5094790000D+01  0.1903731086D+00
      0.1158790000D+01  0.8521614860D+00
 S   1 1.00       0.000000000000
      0.3258400000D+00  0.1000000000D+01
 S   1 1.00       0.000000000000
      0.1027410000D+00  0.1000000000D+01
 ****
      9 0
 S   3 1.00       0.000000000000
      0.3386500000D+02  0.2549381454D-01
      0.5094790000D+01  0.1903731086D+00
      0.1158790000D+01  0.8521614860D+00
 S   1 1.00       0.000000000000
      0.3258400000D+00  0.1000000000D+01
 S   1 1.00       0.000000000000
      0.1027410000D+00  0.1000000000D+01
 ****
     10 0
 S   3 1.00       0.000000000000
      0.3386500000D+02  0.2549381454D-01
      0.5094790000D+01  0.1903731086D+00
      0.1158790000D+01  0.8521614860D+00
 S   1 1.00       0.000000000000
      0.3258400000D+00  0.1000000000D+01
 S   1 1.00       0.000000000000
      0.1027410000D+00  0.1000000000D+01
 ****
     11 0
 S   3 1.00       0.000000000000
      0.3386500000D+02  0.2549381454D-01
      0.5094790000D+01  0.1903731086D+00
      0.1158790000D+01  0.8521614860D+00
 S   1 1.00       0.000000000000
      0.3258400000D+00  0.1000000000D+01
 S   1 1.00       0.000000000000
      0.1027410000D+00  0.1000000000D+01
 ****
     12 0
 S   6 1.00       0.000000000000
      0.4563240000D+04  0.1966650249D-02
      0.6820240000D+03  0.1523060193D-01
      0.1549730000D+03  0.7612690966D-01
      0.4445530000D+02  0.2608010331D+00
      0.1302900000D+02  0.6164620782D+00
      0.1827730000D+01  0.2210060280D+00
 SP   3 1.00       0.000000000000
      0.2096420000D+02  0.1146600807D+00  0.4024869267D-01
      0.4803310000D+01  0.9199996477D+00  0.2375939567D+00
      0.1459330000D+01 -0.3030682134D-02  0.8158538515D+00
 SP   1 1.00       0.000000000000
      0.4834560000D+00  0.1000000000D+01  0.1000000000D+01
 SP   1 1.00       0.000000000000
      0.1455850000D+00  0.1000000000D+01  0.1000000000D+01
 SP   1 1.00       0.000000000000
      0.4380000000D-01  0.1000000000D+01  0.1000000000D+01
 D   1 1.00       0.000000000000
      0.6260000000D+00  0.1000000000D+01
 ****
     13 0
 S   6 1.00       0.000000000000
      0.4563240000D+04  0.1966650249D-02
      0.6820240000D+03  0.1523060193D-01
      0.1549730000D+03  0.7612690966D-01
      0.4445530000D+02  0.2608010331D+00
      0.1302900000D+02  0.6164620782D+00
      0.1827730000D+01  0.2210060280D+00
 SP   3 1.00       0.000000000000
      0.2096420000D+02  0.1146600807D+00  0.4024869267D-01
      0.4803310000D+01  0.9199996477D+00  0.2375939567D+00
      0.1459330000D+01 -0.3030682134D-02  0.8158538515D+00
 SP   1 1.00       0.000000000000
      0.4834560000D+00  0.1000000000D+01  0.1000000000D+01
 SP   1 1.00       0.000000000000
      0.1455850000D+00  0.1000000000D+01  0.1000000000D+01
 SP   1 1.00       0.000000000000
      0.4380000000D-01  0.1000000000D+01  0.1000000000D+01
 D   1 1.00       0.000000000000
      0.6260000000D+00  0.1000000000D+01
 ****
     14 0
 S   6 1.00       0.000000000000
      0.4563240000D+04  0.1966650249D-02
      0.6820240000D+03  0.1523060193D-01
      0.1549730000D+03  0.7612690966D-01
      0.4445530000D+02  0.2608010331D+00
      0.1302900000D+02  0.6164620782D+00
      0.1827730000D+01  0.2210060280D+00
 SP   3 1.00       0.000000000000
      0.2096420000D+02  0.1146600807D+00  0.4024869267D-01
      0.4803310000D+01  0.9199996477D+00  0.2375939567D+00
      0.1459330000D+01 -0.3030682134D-02  0.8158538515D+00
 SP   1 1.00       0.000000000000
      0.4834560000D+00  0.1000000000D+01  0.1000000000D+01
 SP   1 1.00       0.000000000000
      0.1455850000D+00  0.1000000000D+01  0.1000000000D+01
 SP   1 1.00       0.000000000000
      0.4380000000D-01  0.1000000000D+01  0.1000000000D+01
 D   1 1.00       0.000000000000
      0.6260000000D+00  0.1000000000D+01
 ****
     15 0
 S   6 1.00       0.000000000000
      0.4563240000D+04  0.1966650249D-02
      0.6820240000D+03  0.1523060193D-01
      0.1549730000D+03  0.7612690966D-01
      0.4445530000D+02  0.2608010331D+00
      0.1302900000D+02  0.6164620782D+00
      0.1827730000D+01  0.2210060280D+00
 SP   3 1.00       0.000000000000
      0.2096420000D+02  0.1146600807D+00  0.4024869267D-01
      0.4803310000D+01  0.9199996477D+00  0.2375939567D+00
      0.1459330000D+01 -0.3030682134D-02  0.8158538515D+00
 SP   1 1.00       0.000000000000
      0.4834560000D+00  0.1000000000D+01  0.1000000000D+01
 SP   1 1.00       0.000000000000
      0.1455850000D+00  0.1000000000D+01  0.1000000000D+01
 SP   1 1.00       0.000000000000
      0.4380000000D-01  0.1000000000D+01  0.1000000000D+01
 D   1 1.00       0.000000000000
      0.6260000000D+00  0.1000000000D+01
 ****
     16 0
 S   6 1.00       0.000000000000
      0.4563240000D+04  0.1966650249D-02
      0.6820240000D+03  0.1523060193D-01
      0.1549730000D+03  0.7612690966D-01
      0.4445530000D+02  0.2608010331D+00
      0.1302900000D+02  0.6164620782D+00
      0.1827730000D+01  0.2210060280D+00
 SP   3 1.00       0.000000000000
      0.2096420000D+02  0.1146600807D+00  0.4024869267D-01
      0.4803310000D+01  0.9199996477D+00  0.2375939567D+00
      0.1459330000D+01 -0.3030682134D-02  0.8158538515D+00
 SP   1 1.00       0.000000000000
      0.4834560000D+00  0.1000000000D+01  0.1000000000D+01
 SP   1 1.00       0.000000000000
      0.1455850000D+00  0.1000000000D+01  0.1000000000D+01
 SP   1 1.00       0.000000000000
      0.4380000000D-01  0.1000000000D+01  0.1000000000D+01
 D   1 1.00       0.000000000000
      0.6260000000D+00  0.1000000000D+01
 ****
     17 0
 S   6 1.00       0.000000000000
      0.4563240000D+04  0.1966650249D-02
      0.6820240000D+03  0.1523060193D-01
      0.1549730000D+03  0.7612690966D-01
      0.4445530000D+02  0.2608010331D+00
      0.1302900000D+02  0.6164620782D+00
      0.1827730000D+01  0.2210060280D+00
 SP   3 1.00       0.000000000000
      0.2096420000D+02  0.1146600807D+00  0.4024869267D-01
      0.4803310000D+01  0.9199996477D+00  0.2375939567D+00
      0.1459330000D+01 -0.3030682134D-02  0.8158538515D+00
 SP   1 1.00       0.000000000000
      0.4834560000D+00  0.1000000000D+01  0.1000000000D+01
 SP   1 1.00       0.000000000000
      0.1455850000D+00  0.1000000000D+01  0.1000000000D+01
 SP   1 1.00       0.000000000000
      0.4380000000D-01  0.1000000000D+01  0.1000000000D+01
 D   1 1.00       0.000000000000
      0.6260000000D+00  0.1000000000D+01
 ****
     18 0
 S   6 1.00       0.000000000000
      0.4563240000D+04  0.1966650249D-02
      0.6820240000D+03  0.1523060193D-01
      0.1549730000D+03  0.7612690966D-01
      0.4445530000D+02  0.2608010331D+00
      0.1302900000D+02  0.6164620782D+00
      0.1827730000D+01  0.2210060280D+00
 SP   3 1.00       0.000000000000
      0.2096420000D+02  0.1146600807D+00  0.4024869267D-01
      0.4803310000D+01  0.9199996477D+00  0.2375939567D+00
      0.1459330000D+01 -0.3030682134D-02  0.8158538515D+00
 SP   1 1.00       0.000000000000
      0.4834560000D+00  0.1000000000D+01  0.1000000000D+01
 SP   1 1.00       0.000000000000
      0.1455850000D+00  0.1000000000D+01  0.1000000000D+01
 SP   1 1.00       0.000000000000
      0.4380000000D-01  0.1000000000D+01  0.1000000000D+01
 D   1 1.00       0.000000000000
      0.6260000000D+00  0.1000000000D+01
 ****
     19 0
 S   3 1.00       0.000000000000
      0.3386500000D+02  0.2549381454D-01
      0.5094790000D+01  0.1903731086D+00
      0.1158790000D+01  0.8521614860D+00
 S   1 1.00       0.000000000000
      0.3258400000D+00  0.1000000000D+01
 S   1 1.00       0.000000000000
      0.1027410000D+00  0.1000000000D+01
 ****
     20 0
 S   3 1.00       0.000000000000
      0.3386500000D+02  0.2549381454D-01
      0.5094790000D+01  0.1903731086D+00
      0.1158790000D+01  0.8521614860D+00
 S   1 1.00       0.000000000000
      0.3258400000D+00  0.1000000000D+01
 S   1 1.00       0.000000000000
      0.1027410000D+00  0.1000000000D+01
 ****
     21 0
 S   3 1.00       0.000000000000
      0.3386500000D+02  0.2549381454D-01
      0.5094790000D+01  0.1903731086D+00
      0.1158790000D+01  0.8521614860D+00
 S   1 1.00       0.000000000000
      0.3258400000D+00  0.1000000000D+01
 S   1 1.00       0.000000000000
      0.1027410000D+00  0.1000000000D+01
 ****
     22 0
 S   6 1.00       0.000000000000
      0.2709910000D+06  0.6356283010D-03
      0.3973480000D+05  0.4962001576D-02
      0.9057460000D+04  0.2538412376D-01
      0.2598210000D+04  0.9942456877D-01
      0.8682000000D+03  0.3008367236D+00
      0.3234310000D+03  0.6587364654D+00
 S   1 1.00       0.000000000000
      0.1308600000D+03  0.1000000000D+01
 S   1 1.00       0.000000000000
      0.5612190000D+02  0.1000000000D+01
 S   1 1.00       0.000000000000
      0.1892190000D+02  0.1000000000D+01
 S   1 1.00       0.000000000000
      0.7952380000D+01  0.1000000000D+01
 S   1 1.00       0.000000000000
      0.2197540000D+01  0.1000000000D+01
 S   1 1.00       0.000000000000
      0.8467130000D+00  0.1000000000D+01
 S   1 1.00       0.000000000000
      0.1222660000D+00  0.1000000000D+01
 S   1 1.00       0.000000000000
      0.4417200000D-01  0.1000000000D+01
 S   1 1.00       0.000000000000
      0.1325200000D-01  0.1000000000D+01
 P   5 1.00       0.000000000000
      0.1636210000D+04  0.3956796149D-02
      0.3909030000D+03  0.3122660745D-01
      0.1278840000D+03  0.1382606168D+00
      0.4924130000D+02  0.3736766201D+00
      0.2075120000D+02  0.5783873506D+00
 P   1 1.00       0.000000000000
      0.9203680000D+01  0.1000000000D+01
 P   1 1.00       0.000000000000
      0.3817790000D+01  0.1000000000D+01
 P   1 1.00       0.000000000000
      0.1587620000D+01  0.1000000000D+01
 P   1 1.00       0.000000000000
      0.6246600000D+00  0.1000000000D+01
 P   1 1.00       0.000000000000
      0.1413080000D+00  0.1000000000D+01
 P   1 1.00       0.000000000000
      0.4340200000D-01  0.1000000000D+01
 D   3 1.00       0.000000000000
      0.4497740000D+02  0.5618303902D-01
      0.1256900000D+02  0.3033071410D+00
      0.4244220000D+01  0.7686832084D+00
 D   1 1.00       0.000000000000
      0.1443300000D+01  0.1000000000D+01
 D   1 1.00       0.000000000000
      0.4499650000D+00  0.1000000000D+01
 D   1 1.00       0.000000000000
      0.1219000000D+00  0.1000000000D+01
 F   1 1.00       0.000000000000
      0.1170000000D+01  0.1000000000D+01
 ****
     23 0
 S   6 1.00       0.000000000000
      0.4563240000D+04  0.1966650249D-02
      0.6820240000D+03  0.1523060193D-01
      0.1549730000D+03  0.7612690966D-01
      0.4445530000D+02  0.2608010331D+00
      0.1302900000D+02  0.6164620782D+00
      0.1827730000D+01  0.2210060280D+00
 SP   3 1.00       0.000000000000
      0.2096420000D+02  0.1146600807D+00  0.4024869267D-01
      0.4803310000D+01  0.9199996477D+00  0.2375939567D+00
      0.1459330000D+01 -0.3030682134D-02  0.8158538515D+00
 SP   1 1.00       0.000000000000
      0.4834560000D+00  0.1000000000D+01  0.1000000000D+01
 SP   1 1.00       0.000000000000
      0.1455850000D+00  0.1000000000D+01  0.1000000000D+01
 SP   1 1.00       0.000000000000
      0.4380000000D-01  0.1000000000D+01  0.1000000000D+01
 D   1 1.00       0.000000000000
      0.6260000000D+00  0.1000000000D+01
 ****
     24 0
 S   6 1.00       0.000000000000
      0.4563240000D+04  0.1966650249D-02
      0.6820240000D+03  0.1523060193D-01
      0.1549730000D+03  0.7612690966D-01
      0.4445530000D+02  0.2608010331D+00
      0.1302900000D+02  0.6164620782D+00
      0.1827730000D+01  0.2210060280D+00
 SP   3 1.00       0.000000000000
      0.2096420000D+02  0.1146600807D+00  0.4024869267D-01
      0.4803310000D+01  0.9199996477D+00  0.2375939567D+00
      0.1459330000D+01 -0.3030682134D-02  0.8158538515D+00
 SP   1 1.00       0.000000000000
      0.4834560000D+00  0.1000000000D+01  0.1000000000D+01
 SP   1 1.00       0.000000000000
      0.1455850000D+00  0.1000000000D+01  0.1000000000D+01
 SP   1 1.00       0.000000000000
      0.4380000000D-01  0.1000000000D+01  0.1000000000D+01
 D   1 1.00       0.000000000000
      0.6260000000D+00  0.1000000000D+01
 ****
     25 0
 S   6 1.00       0.000000000000
      0.4563240000D+04  0.1966650249D-02
      0.6820240000D+03  0.1523060193D-01
      0.1549730000D+03  0.7612690966D-01
      0.4445530000D+02  0.2608010331D+00
      0.1302900000D+02  0.6164620782D+00
      0.1827730000D+01  0.2210060280D+00
 SP   3 1.00       0.000000000000
      0.2096420000D+02  0.1146600807D+00  0.4024869267D-01
      0.4803310000D+01  0.9199996477D+00  0.2375939567D+00
      0.1459330000D+01 -0.3030682134D-02  0.8158538515D+00
 SP   1 1.00       0.000000000000
      0.4834560000D+00  0.1000000000D+01  0.1000000000D+01
 SP   1 1.00       0.000000000000
      0.1455850000D+00  0.1000000000D+01  0.1000000000D+01
 SP   1 1.00       0.000000000000
      0.4380000000D-01  0.1000000000D+01  0.1000000000D+01
 D   1 1.00       0.000000000000
      0.6260000000D+00  0.1000000000D+01
 ****
     26 0
 S   6 1.00       0.000000000000
      0.4563240000D+04  0.1966650249D-02
      0.6820240000D+03  0.1523060193D-01
      0.1549730000D+03  0.7612690966D-01
      0.4445530000D+02  0.2608010331D+00
      0.1302900000D+02  0.6164620782D+00
      0.1827730000D+01  0.2210060280D+00
 SP   3 1.00       0.000000000000
      0.2096420000D+02  0.1146600807D+00  0.4024869267D-01
      0.4803310000D+01  0.9199996477D+00  0.2375939567D+00
      0.1459330000D+01 -0.3030682134D-02  0.8158538515D+00
 SP   1 1.00       0.000000000000
      0.4834560000D+00  0.1000000000D+01  0.1000000000D+01
 SP   1 1.00       0.000000000000
      0.1455850000D+00  0.1000000000D+01  0.1000000000D+01
 SP   1 1.00       0.000000000000
      0.4380000000D-01  0.1000000000D+01  0.1000000000D+01
 D   1 1.00       0.000000000000
      0.6260000000D+00  0.1000000000D+01
 ****
     27 0
 S   6 1.00       0.000000000000
      0.4563240000D+04  0.1966650249D-02
      0.6820240000D+03  0.1523060193D-01
      0.1549730000D+03  0.7612690966D-01
      0.4445530000D+02  0.2608010331D+00
      0.1302900000D+02  0.6164620782D+00
      0.1827730000D+01  0.2210060280D+00
 SP   3 1.00       0.000000000000
      0.2096420000D+02  0.1146600807D+00  0.4024869267D-01
      0.4803310000D+01  0.9199996477D+00  0.2375939567D+00
      0.1459330000D+01 -0.3030682134D-02  0.8158538515D+00
 SP   1 1.00       0.000000000000
      0.4834560000D+00  0.1000000000D+01  0.1000000000D+01
 SP   1 1.00       0.000000000000
      0.1455850000D+00  0.1000000000D+01  0.1000000000D+01
 SP   1 1.00       0.000000000000
      0.4380000000D-01  0.1000000000D+01  0.1000000000D+01
 D   1 1.00       0.000000000000
      0.6260000000D+00  0.1000000000D+01
 ****
     28 0
 S   3 1.00       0.000000000000
      0.3386500000D+02  0.2549381454D-01
      0.5094790000D+01  0.1903731086D+00
      0.1158790000D+01  0.8521614860D+00
 S   1 1.00       0.000000000000
      0.3258400000D+00  0.1000000000D+01
 S   1 1.00       0.000000000000
      0.1027410000D+00  0.1000000000D+01
 ****
     29 0
 S   3 1.00       0.000000000000
      0.3386500000D+02  0.2549381454D-01
      0.5094790000D+01  0.1903731086D+00
      0.1158790000D+01  0.8521614860D+00
 S   1 1.00       0.000000000000
      0.3258400000D+00  0.1000000000D+01
 S   1 1.00       0.000000000000
      0.1027410000D+00  0.1000000000D+01
 ****
     30 0
 S   3 1.00       0.000000000000
      0.3386500000D+02  0.2549381454D-01
      0.5094790000D+01  0.1903731086D+00
      0.1158790000D+01  0.8521614860D+00
 S   1 1.00       0.000000000000
      0.3258400000D+00  0.1000000000D+01
 S   1 1.00       0.000000000000
      0.1027410000D+00  0.1000000000D+01
 ****
     31 0
 S   3 1.00       0.000000000000
      0.3386500000D+02  0.2549381454D-01
      0.5094790000D+01  0.1903731086D+00
      0.1158790000D+01  0.8521614860D+00
 S   1 1.00       0.000000000000
      0.3258400000D+00  0.1000000000D+01
 S   1 1.00       0.000000000000
      0.1027410000D+00  0.1000000000D+01
 ****
     32 0
 S   3 1.00       0.000000000000
      0.3386500000D+02  0.2549381454D-01
      0.5094790000D+01  0.1903731086D+00
      0.1158790000D+01  0.8521614860D+00
 S   1 1.00       0.000000000000
      0.3258400000D+00  0.1000000000D+01
 S   1 1.00       0.000000000000
      0.1027410000D+00  0.1000000000D+01
 ****
     33 0
 S   6 1.00       0.000000000000
      0.4563240000D+04  0.1966650249D-02
      0.6820240000D+03  0.1523060193D-01
      0.1549730000D+03  0.7612690966D-01
      0.4445530000D+02  0.2608010331D+00
      0.1302900000D+02  0.6164620782D+00
      0.1827730000D+01  0.2210060280D+00
 SP   3 1.00       0.000000000000
      0.2096420000D+02  0.1146600807D+00  0.4024869267D-01
      0.4803310000D+01  0.9199996477D+00  0.2375939567D+00
      0.1459330000D+01 -0.3030682134D-02  0.8158538515D+00
 SP   1 1.00       0.000000000000
      0.4834560000D+00  0.1000000000D+01  0.1000000000D+01
 SP   1 1.00       0.000000000000
      0.1455850000D+00  0.1000000000D+01  0.1000000000D+01
 SP   1 1.00       0.000000000000
      0.4380000000D-01  0.1000000000D+01  0.1000000000D+01
 D   1 1.00       0.000000000000
      0.6260000000D+00  0.1000000000D+01
 ****
     34 0
 S   6 1.00       0.000000000000
      0.4563240000D+04  0.1966650249D-02
      0.6820240000D+03  0.1523060193D-01
      0.1549730000D+03  0.7612690966D-01
      0.4445530000D+02  0.2608010331D+00
      0.1302900000D+02  0.6164620782D+00
      0.1827730000D+01  0.2210060280D+00
 SP   3 1.00       0.000000000000
      0.2096420000D+02  0.1146600807D+00  0.4024869267D-01
      0.4803310000D+01  0.9199996477D+00  0.2375939567D+00
      0.1459330000D+01 -0.3030682134D-02  0.8158538515D+00
 SP   1 1.00       0.000000000000
      0.4834560000D+00  0.1000000000D+01  0.1000000000D+01
 SP   1 1.00       0.000000000000
      0.1455850000D+00  0.1000000000D+01  0.1000000000D+01
 SP   1 1.00       0.000000000000
      0.4380000000D-01  0.1000000000D+01  0.1000000000D+01
 D   1 1.00       0.000000000000
      0.6260000000D+00  0.1000000000D+01
 ****
     35 0
 S   6 1.00       0.000000000000
      0.4563240000D+04  0.1966650249D-02
      0.6820240000D+03  0.1523060193D-01
      0.1549730000D+03  0.7612690966D-01
      0.4445530000D+02  0.2608010331D+00
      0.1302900000D+02  0.6164620782D+00
      0.1827730000D+01  0.2210060280D+00
 SP   3 1.00       0.000000000000
      0.2096420000D+02  0.1146600807D+00  0.4024869267D-01
      0.4803310000D+01  0.9199996477D+00  0.2375939567D+00
      0.1459330000D+01 -0.3030682134D-02  0.8158538515D+00
 SP   1 1.00       0.000000000000
      0.4834560000D+00  0.1000000000D+01  0.1000000000D+01
 SP   1 1.00       0.000000000000
      0.1455850000D+00  0.1000000000D+01  0.1000000000D+01
 SP   1 1.00       0.000000000000
      0.4380000000D-01  0.1000000000D+01  0.1000000000D+01
 D   1 1.00       0.000000000000
      0.6260000000D+00  0.1000000000D+01
 ****
     36 0
 S   3 1.00       0.000000000000
      0.3386500000D+02  0.2549381454D-01
      0.5094790000D+01  0.1903731086D+00
      0.1158790000D+01  0.8521614860D+00
 S   1 1.00       0.000000000000
      0.3258400000D+00  0.1000000000D+01
 S   1 1.00       0.000000000000
      0.1027410000D+00  0.1000000000D+01
 ****
     37 0
 S   3 1.00       0.000000000000
      0.3386500000D+02  0.2549381454D-01
      0.5094790000D+01  0.1903731086D+00
      0.1158790000D+01  0.8521614860D+00
 S   1 1.00       0.000000000000
      0.3258400000D+00  0.1000000000D+01
 S   1 1.00       0.000000000000
      0.1027410000D+00  0.1000000000D+01
 ****
     38 0
 S   3 1.00       0.000000000000
      0.3386500000D+02  0.2549381454D-01
      0.5094790000D+01  0.1903731086D+00
      0.1158790000D+01  0.8521614860D+00
 S   1 1.00       0.000000000000
      0.3258400000D+00  0.1000000000D+01
 S   1 1.00       0.000000000000
      0.1027410000D+00  0.1000000000D+01
 ****
     39 0
 S   3 1.00       0.000000000000
      0.3386500000D+02  0.2549381454D-01
      0.5094790000D+01  0.1903731086D+00
      0.1158790000D+01  0.8521614860D+00
 S   1 1.00       0.000000000000
      0.3258400000D+00  0.1000000000D+01
 S   1 1.00       0.000000000000
      0.1027410000D+00  0.1000000000D+01
 ****
     40 0
 S   3 1.00       0.000000000000
      0.3386500000D+02  0.2549381454D-01
      0.5094790000D+01  0.1903731086D+00
      0.1158790000D+01  0.8521614860D+00
 S   1 1.00       0.000000000000
      0.3258400000D+00  0.1000000000D+01
 S   1 1.00       0.000000000000
      0.1027410000D+00  0.1000000000D+01
 ****

   610 basis functions,   998 primitive gaussians,   644 cartesian basis functions
    96 alpha electrons       94 beta electrons
       nuclear repulsion energy      2674.4999571027 Hartrees.
 NAtoms=   40 NActive=   40 NUniq=   40 SFac= 1.00D+00 NAtFMM=   60 NAOKFM=F Big=F
 Integral buffers will be    131072 words long.
 Regular integral format.
 Two-electron integral symmetry is turned off.
 ------------------------------------------------------------------------------
 Polarizable Continuum Model (PCM)
 =================================
 Model                : PCM.
 Atomic radii         : UFF (Universal Force Field).
 Polarization charges : Total charges.
 Charge compensation  : None.
 Solution method      : On-the-fly selection.
 Cavity type          : Scaled VdW (van der Waals Surface) (Alpha=1.100).
 Cavity algorithm     : GePol (No added spheres)
                        Default sphere list used, NSphG=   40.
                        Lebedev-Laikov grids with approx.  5.0 points / Ang**2.
                        Smoothing algorithm: York/Karplus (Gamma=1.0000).
                        Polarization charges: spherical gaussians, with
                                              point-specific exponents (IZeta= 3).
                        Self-potential: point-specific (ISelfS= 7).
                        Self-field    : sphere-specific E.n sum rule (ISelfD= 2).
 Solvent              : Acetonitrile, Eps=  35.688000 Eps(inf)=   1.806874
 ------------------------------------------------------------------------------
 One-electron integrals computed using PRISM.
 NBasis=   610 RedAO= T EigKep=  1.61D-06  NBF=   610
 NBsUse=   608 1.00D-06 EigRej=  4.57D-07 NBFU=   608
 Initial guess from the checkpoint file:  "FeCp2CoCp2_C1_plus1_T1_B3PW91_6311plusGd_MeCN_TD.chk"
 B after Tr=     0.000000    0.000000    0.000000
         Rot=    1.000000    0.000000    0.000000    0.000000 Ang=   0.00 deg.
 Initial guess <Sx>= 0.0000 <Sy>= 0.0000 <Sz>= 1.0000 <S**2>= 2.1149 S= 1.0378
 Requested convergence on RMS density matrix=1.00D-08 within 128 cycles.
 Requested convergence on MAX density matrix=1.00D-06.
 Requested convergence on             energy=1.00D-06.
 No special actions if energy rises.
 Inv3:  Mode=1 IEnd=    26498352.
 Iteration    1 A*A^-1 deviation from unit magnitude is 5.44D-15 for   1522.
 Iteration    1 A*A^-1 deviation from orthogonality  is 2.20D-15 for   1491   1444.
 Iteration    1 A^-1*A deviation from unit magnitude is 4.66D-15 for   1522.
 Iteration    1 A^-1*A deviation from orthogonality  is 2.21D-15 for   2351   1447.
 Error on total polarization charges =  0.01420
 SCF Done:  E(UB3PW91) =  -3419.09192626     A.U. after    1 cycles
            NFock=  1  Conv=0.59D-08     -V/T= 2.0017
 <Sx>= 0.0000 <Sy>= 0.0000 <Sz>= 1.0000 <S**2>= 2.1149 S= 1.0378
 <L.S>= 0.000000000000E+00
 Annihilation of the first spin contaminant:
 S**2 before annihilation     2.1149,   after     2.0060
 DoSCS=F DFT=T ScalE2(SS,OS)=  1.000000  1.000000
 ExpMin= 1.26D-02 ExpMax= 2.71D+05 ExpMxC= 9.06D+03 IAcc=3 IRadAn=         5 AccDes= 0.00D+00
 HarFok:  IExCor=  205 AccDes= 0.00D+00 IRadAn=         5 IDoV=-2 UseB2=F ITyADJ=14
 ICtDFT= 12500011 ScaDFX=  1.000000  1.000000  1.000000  1.000000
 GSVD:  LWork=       -1748 too small for GESVD, short by        7790 words or        7790 for optimal perf.
 Range of M.O.s used for correlation:    39   608
 NBasis=   610 NAE=    96 NBE=    94 NFC=    38 NFV=     0
 NROrb=    570 NOA=    58 NOB=    56 NVA=   512 NVB=   514

 **** Warning!!: The largest alpha MO coefficient is  0.14780690D+03


 **** Warning!!: The smallest alpha delta epsilon is  0.67534221D-01


 **** Warning!!: The largest beta MO coefficient is  0.14324629D+03

 NEqPCM:  Using non-equilibrium solvation (IEInf=1, Eps=  35.6880, EpsInf=   1.8069)
 Inv3:  Mode=1 IEnd=    26498352.
 Iteration    1 A*A^-1 deviation from unit magnitude is 7.11D-15 for   2965.
 Iteration    1 A*A^-1 deviation from orthogonality  is 2.59D-15 for   2946    610.
 Iteration    1 A^-1*A deviation from unit magnitude is 7.11D-15 for   2965.
 Iteration    1 A^-1*A deviation from orthogonality  is 1.77D-15 for   2261    343.
   600 initial guesses have been made.
 Convergence on wavefunction:    0.001000000000000
 Iteration     1 Dimension   600 NMult     0 NNew    600
 New state      1 was old state      5
 New state      2 was old state      3
 New state      3 was old state      4
 New state      4 was old state      2
 New state      5 was old state      1
 New state      6 was old state     52
 New state      7 was old state     63
 New state      8 was old state     50
 New state      9 was old state     49
 New state     10 was old state     55
 New state     11 was old state     34
 New state     12 was old state     33
 New state     13 was old state     40
 New state     14 was old state     64
 New state     15 was old state     92
 New state     16 was old state     27
 New state     17 was old state     28
 New state     18 was old state     78
 New state     19 was old state     43
 New state     20 was old state     89
 New state     21 was old state     66
 New state     22 was old state      7
 New state     23 was old state      9
 New state     24 was old state     86
 New state     25 was old state      6
 New state     26 was old state     13
 New state     27 was old state     17
 New state     28 was old state     10
 New state     29 was old state     16
 New state     30 was old state     21
 New state     31 was old state      8
 New state     32 was old state     12
 New state     33 was old state     11
 New state     34 was old state     18
 New state     35 was old state     14
 New state     36 was old state    113
 New state     37 was old state     45
 New state     38 was old state     26
 New state     39 was old state     47
 New state     40 was old state     22
 New state     41 was old state     35
 New state     42 was old state     15
 New state     43 was old state     30
 New state     44 was old state     97
 New state     45 was old state     69
 New state     46 was old state     41
 New state     47 was old state    118
 New state     48 was old state     29
 New state     49 was old state    156
 New state     50 was old state     83
 New state     51 was old state     19
 New state     52 was old state     20
 New state     53 was old state     38
 New state     54 was old state     23
 New state     55 was old state     56
 New state     56 was old state     25
 New state     57 was old state     37
 New state     58 was old state     46
 New state     59 was old state     42
 New state     60 was old state     90
 New state     61 was old state     36
 New state     62 was old state     58
 New state     63 was old state     51
 New state     64 was old state     32
 New state     65 was old state     31
 New state     66 was old state     54
 New state     67 was old state     39
 New state     68 was old state     61
 New state     69 was old state     53
 New state     70 was old state     59
 New state     71 was old state    135
 New state     72 was old state     62
 New state     73 was old state     71
 New state     74 was old state     70
 New state     75 was old state     48
 New state     76 was old state     67
 New state     77 was old state     88
 New state     78 was old state     94
 New state     79 was old state    102
 New state     80 was old state     87
 New state     81 was old state     80
 New state     82 was old state     60
 New state     83 was old state     85
 New state     84 was old state     81
 New state     85 was old state    101
 New state     86 was old state     74
 New state     87 was old state     65
 No map to state     88
 New state     89 was old state    116
 New state     90 was old state    108
 New state     91 was old state     72
 New state     92 was old state     73
 New state     93 was old state     75
 New state     94 was old state     76
 New state     95 was old state    104
 New state     96 was old state     79
 New state     97 was old state     91
 New state     98 was old state     77
 New state     99 was old state    119
 New state    100 was old state    110
 No map to state    101
 New state    102 was old state     84
 New state    103 was old state     82
 New state    104 was old state    103
 New state    105 was old state    122
 New state    106 was old state    120
 New state    107 was old state    121
 New state    108 was old state    112
 New state    109 was old state     96
 New state    110 was old state     93
 New state    112 was old state    117
 New state    113 was old state     95
 New state    114 was old state     99
 New state    115 was old state    100
 New state    116 was old state    160
 New state    117 was old state     98
 New state    118 was old state    150
 New state    119 was old state    107
 New state    120 was old state    147
 New state    121 was old state    114
 New state    122 was old state    137
 New state    123 was old state    139
 New state    124 was old state    157
 New state    125 was old state    127
 New state    126 was old state    105
 New state    127 was old state    109
 New state    128 was old state    145
 New state    129 was old state    196
 New state    130 was old state    115
 New state    131 was old state    185
 New state    132 was old state    140
 New state    133 was old state    153
 New state    134 was old state    106
 New state    135 was old state    149
 New state    136 was old state    124
 New state    137 was old state    126
 New state    138 was old state    282
 New state    139 was old state    123
 New state    140 was old state    130
 New state    141 was old state    217
 New state    142 was old state    132
 New state    143 was old state    125
 New state    144 was old state    281
 New state    145 was old state    133
 New state    146 was old state    187
 New state    147 was old state    163
 New state    148 was old state    131
 New state    149 was old state    138
 New state    150 was old state    129
 Iteration     2 Dimension   900 NMult   600 NNew    300
 New state      4 was old state      5
 New state      5 was old state      4
 New state     14 was old state     15
 New state     15 was old state     14
 New state     22 was old state     23
 New state     23 was old state     24
 New state     24 was old state     22
 New state     26 was old state     28
 New state     27 was old state     26
 New state     28 was old state     27
 New state     29 was old state     30
 New state     30 was old state     29
 New state     31 was old state     36
 New state     32 was old state     34
 New state     33 was old state     32
 New state     34 was old state     31
 New state     35 was old state     33
 New state     36 was old state     35
 New state     37 was old state     39
 New state     38 was old state     37
 New state     39 was old state     41
 New state     40 was old state     38
 New state     41 was old state     40
 New state     42 was old state     44
 New state     44 was old state     42
 New state     46 was old state     47
 New state     47 was old state     46
 New state     48 was old state     49
 New state     49 was old state     48
 New state     57 was old state     58
 New state     58 was old state     57
 New state     59 was old state     61
 New state     60 was old state     59
 New state     61 was old state     60
 New state     62 was old state     63
 New state     63 was old state     65
 New state     64 was old state     67
 New state     65 was old state     62
 New state     66 was old state     68
 New state     67 was old state     64
 New state     68 was old state     66
 New state     72 was old state     73
 New state     73 was old state     72
 New state     74 was old state     77
 New state     75 was old state     74
 New state     76 was old state     75
 New state     77 was old state     76
 New state     78 was old state     79
 New state     79 was old state     78
 New state     81 was old state     83
 New state     82 was old state     81
 New state     83 was old state     82
 New state     84 was old state     85
 New state     85 was old state     84
 New state     86 was old state     87
 New state     87 was old state     86
 New state     88 was old state     89
 New state     89 was old state     88
 New state     91 was old state     95
 New state     92 was old state     91
 New state     93 was old state     92
 New state     94 was old state     93
 New state     95 was old state     94
 New state     96 was old state    103
 New state     98 was old state     96
 New state    101 was old state     98
 New state    103 was old state    101
 New state    106 was old state    107
 New state    107 was old state    106
 New state    108 was old state    110
 New state    109 was old state    108
 New state    110 was old state    112
 New state    111 was old state    109
 New state    112 was old state    111
 New state    115 was old state    120
 New state    117 was old state    115
 New state    118 was old state    121
 New state    119 was old state    118
 New state    120 was old state    117
 New state    121 was old state    119
 New state    122 was old state    125
 New state    124 was old state    122
 New state    125 was old state    124
 New state    126 was old state    130
 New state    127 was old state    128
 New state    128 was old state    133
 New state    129 was old state    127
 New state    130 was old state    129
 New state    131 was old state    126
 New state    133 was old state    131
 New state    134 was old state    135
 New state    135 was old state    134
 New state    136 was old state    142
 New state    137 was old state    144
 New state    138 was old state    137
 New state    139 was old state    138
 New state    140 was old state    136
 New state    142 was old state    145
 New state    143 was old state    146
 New state    144 was old state    139
 New state    145 was old state    152
 New state    146 was old state    140
 New state    147 was old state    143
 New state    148 was old state    147
 New state    149 was old state    148
 New state    150 was old state    154
 Iteration     3 Dimension  1200 NMult   900 NNew    300
 New state    143 was old state    145
 New state    144 was old state    143
 New state    145 was old state    144
 New state    149 was old state    150
 New state    150 was old state    149
 Iteration     4 Dimension  1500 NMult  1200 NNew    300
 New state    135 was old state    136
 New state    136 was old state    135
 Iteration     5 Dimension  1620 NMult  1500 NNew    120
 Iteration     6 Dimension  1642 NMult  1620 NNew     22
 Iteration     7 Dimension  1647 NMult  1642 NNew      5
 ***********************************************************************
 Excited states from <AA,BB:AA,BB> singles matrix:
 ***********************************************************************
 
 ExtSpn:  IState=     1 X2= 1.108 Y2= 0.108 X2-Y2-1= 8.88D-16
          S2Grnd=  2.115 Ra= -0.000 Rb=  0.007 T= -0.009 S2Ext= -0.002 S2=  2.113
 ExtSpn:  IState=     2 X2= 1.007 Y2= 0.007 X2-Y2-1= 4.44D-16
          S2Grnd=  2.115 Ra=  0.001 Rb=  0.002 T= -0.025 S2Ext= -0.022 S2=  2.093
 ExtSpn:  IState=     3 X2= 1.011 Y2= 0.011 X2-Y2-1= 4.44D-16
          S2Grnd=  2.115 Ra=  0.006 Rb=  0.019 T= -0.006 S2Ext=  0.018 S2=  2.133
 ExtSpn:  IState=     4 X2= 1.033 Y2= 0.033 X2-Y2-1= 6.66D-16
          S2Grnd=  2.115 Ra=  0.077 Rb=  0.023 T= -0.008 S2Ext=  0.092 S2=  2.206
 ExtSpn:  IState=     5 X2= 1.011 Y2= 0.011 X2-Y2-1= 6.66D-16
          S2Grnd=  2.115 Ra=  0.187 Rb=  0.010 T=  0.051 S2Ext=  0.248 S2=  2.363
 ExtSpn:  IState=     6 X2= 1.038 Y2= 0.038 X2-Y2-1=-3.33D-16
          S2Grnd=  2.115 Ra=  0.322 Rb=  0.635 T=  0.920 S2Ext=  1.878 S2=  3.993
 ExtSpn:  IState=     7 X2= 1.031 Y2= 0.031 X2-Y2-1= 8.88D-16
          S2Grnd=  2.115 Ra=  0.356 Rb=  0.494 T=  0.852 S2Ext=  1.702 S2=  3.817
 ExtSpn:  IState=     8 X2= 1.033 Y2= 0.033 X2-Y2-1=-1.33D-15
          S2Grnd=  2.115 Ra=  0.352 Rb=  0.598 T=  0.903 S2Ext=  1.853 S2=  3.968
 ExtSpn:  IState=     9 X2= 1.033 Y2= 0.033 X2-Y2-1=-3.00D-15
          S2Grnd=  2.115 Ra=  0.375 Rb=  0.585 T=  0.935 S2Ext=  1.894 S2=  4.009
 ExtSpn:  IState=    10 X2= 1.010 Y2= 0.010 X2-Y2-1=-1.11D-15
          S2Grnd=  2.115 Ra=  0.222 Rb=  0.204 T=  0.293 S2Ext=  0.719 S2=  2.834
 ExtSpn:  IState=    11 X2= 1.012 Y2= 0.012 X2-Y2-1=-1.11D-15
          S2Grnd=  2.115 Ra=  0.245 Rb=  0.334 T=  0.470 S2Ext=  1.049 S2=  3.164
 ExtSpn:  IState=    12 X2= 1.016 Y2= 0.016 X2-Y2-1=-2.44D-15
          S2Grnd=  2.115 Ra=  0.302 Rb=  0.502 T=  0.751 S2Ext=  1.555 S2=  3.670
 ExtSpn:  IState=    13 X2= 1.004 Y2= 0.004 X2-Y2-1=-6.66D-16
          S2Grnd=  2.115 Ra=  0.453 Rb=  0.184 T= -0.562 S2Ext=  0.075 S2=  2.190
 ExtSpn:  IState=    14 X2= 1.012 Y2= 0.012 X2-Y2-1=-1.11D-16
          S2Grnd=  2.115 Ra=  0.468 Rb=  0.513 T=  0.905 S2Ext=  1.886 S2=  4.001
 ExtSpn:  IState=    15 X2= 1.005 Y2= 0.005 X2-Y2-1=-3.33D-16
          S2Grnd=  2.115 Ra=  0.201 Rb=  0.155 T= -0.296 S2Ext=  0.059 S2=  2.174
 ExtSpn:  IState=    16 X2= 1.006 Y2= 0.006 X2-Y2-1= 2.22D-16
          S2Grnd=  2.115 Ra=  0.558 Rb=  0.347 T= -0.519 S2Ext=  0.386 S2=  2.500
 ExtSpn:  IState=    17 X2= 1.004 Y2= 0.004 X2-Y2-1= 6.66D-16
          S2Grnd=  2.115 Ra=  0.670 Rb=  0.289 T= -0.720 S2Ext=  0.239 S2=  2.354
 ExtSpn:  IState=    18 X2= 1.007 Y2= 0.007 X2-Y2-1=-4.44D-16
          S2Grnd=  2.115 Ra=  0.363 Rb=  0.434 T=  0.233 S2Ext=  1.031 S2=  3.145
 ExtSpn:  IState=    19 X2= 1.009 Y2= 0.009 X2-Y2-1= 2.22D-16
          S2Grnd=  2.115 Ra=  0.415 Rb=  0.402 T= -0.745 S2Ext=  0.073 S2=  2.187
 ExtSpn:  IState=    20 X2= 1.005 Y2= 0.005 X2-Y2-1=-3.33D-16
          S2Grnd=  2.115 Ra=  0.599 Rb=  0.352 T= -0.898 S2Ext=  0.053 S2=  2.167
 ExtSpn:  IState=    21 X2= 1.009 Y2= 0.009 X2-Y2-1=-9.99D-16
          S2Grnd=  2.115 Ra=  0.604 Rb=  0.234 T= -0.413 S2Ext=  0.425 S2=  2.540
 ExtSpn:  IState=    22 X2= 1.024 Y2= 0.024 X2-Y2-1=-4.44D-16
          S2Grnd=  2.115 Ra=  0.528 Rb=  0.203 T=  0.495 S2Ext=  1.225 S2=  3.340
 ExtSpn:  IState=    23 X2= 1.004 Y2= 0.004 X2-Y2-1= 2.22D-16
          S2Grnd=  2.115 Ra=  0.050 Rb=  0.006 T= -0.035 S2Ext=  0.021 S2=  2.136
 ExtSpn:  IState=    24 X2= 1.005 Y2= 0.005 X2-Y2-1= 4.44D-16
          S2Grnd=  2.115 Ra=  0.195 Rb=  0.108 T=  0.042 S2Ext=  0.345 S2=  2.460
 ExtSpn:  IState=    25 X2= 1.003 Y2= 0.003 X2-Y2-1=-6.66D-16
          S2Grnd=  2.115 Ra=  0.087 Rb=  0.888 T=  0.144 S2Ext=  1.119 S2=  3.234
 ExtSpn:  IState=    26 X2= 1.004 Y2= 0.004 X2-Y2-1= 0.00D+00
          S2Grnd=  2.115 Ra=  0.352 Rb=  0.070 T= -0.038 S2Ext=  0.385 S2=  2.500
 ExtSpn:  IState=    27 X2= 1.002 Y2= 0.002 X2-Y2-1= 4.44D-16
          S2Grnd=  2.115 Ra=  0.531 Rb=  0.273 T=  0.664 S2Ext=  1.468 S2=  3.583
 ExtSpn:  IState=    28 X2= 1.007 Y2= 0.007 X2-Y2-1= 0.00D+00
          S2Grnd=  2.115 Ra=  0.246 Rb=  0.708 T=  0.312 S2Ext=  1.266 S2=  3.381
 ExtSpn:  IState=    29 X2= 1.005 Y2= 0.005 X2-Y2-1=-2.11D-15
          S2Grnd=  2.115 Ra=  0.081 Rb=  0.293 T= -0.072 S2Ext=  0.302 S2=  2.417
 ExtSpn:  IState=    30 X2= 1.003 Y2= 0.003 X2-Y2-1=-2.00D-15
          S2Grnd=  2.115 Ra=  0.703 Rb=  0.113 T=  0.526 S2Ext=  1.342 S2=  3.457
 ExtSpn:  IState=    31 X2= 1.030 Y2= 0.030 X2-Y2-1=-2.11D-15
          S2Grnd=  2.115 Ra=  0.505 Rb=  0.346 T=  0.695 S2Ext=  1.546 S2=  3.661
 ExtSpn:  IState=    32 X2= 1.009 Y2= 0.009 X2-Y2-1=-8.88D-16
          S2Grnd=  2.115 Ra=  0.692 Rb=  0.204 T= -0.301 S2Ext=  0.594 S2=  2.709
 ExtSpn:  IState=    33 X2= 1.006 Y2= 0.006 X2-Y2-1=-5.55D-16
          S2Grnd=  2.115 Ra=  0.743 Rb=  0.147 T=  0.018 S2Ext=  0.908 S2=  3.023
 ExtSpn:  IState=    34 X2= 1.001 Y2= 0.001 X2-Y2-1=-2.22D-16
          S2Grnd=  2.115 Ra=  0.075 Rb=  0.869 T= -0.137 S2Ext=  0.807 S2=  2.921
 ExtSpn:  IState=    35 X2= 1.003 Y2= 0.003 X2-Y2-1=-9.99D-16
          S2Grnd=  2.115 Ra=  0.205 Rb=  0.571 T= -0.518 S2Ext=  0.258 S2=  2.373
 ExtSpn:  IState=    36 X2= 1.001 Y2= 0.001 X2-Y2-1= 4.44D-16
          S2Grnd=  2.115 Ra=  0.043 Rb=  0.554 T= -0.210 S2Ext=  0.387 S2=  2.502
 ExtSpn:  IState=    37 X2= 1.011 Y2= 0.011 X2-Y2-1= 6.66D-16
          S2Grnd=  2.115 Ra=  0.580 Rb=  0.293 T= -0.697 S2Ext=  0.177 S2=  2.292
 ExtSpn:  IState=    38 X2= 1.006 Y2= 0.006 X2-Y2-1=-1.11D-15
          S2Grnd=  2.115 Ra=  0.577 Rb=  0.356 T= -0.800 S2Ext=  0.134 S2=  2.249
 ExtSpn:  IState=    39 X2= 1.018 Y2= 0.018 X2-Y2-1=-5.55D-16
          S2Grnd=  2.115 Ra=  0.702 Rb=  0.185 T=  0.639 S2Ext=  1.526 S2=  3.640
 ExtSpn:  IState=    40 X2= 1.002 Y2= 0.002 X2-Y2-1=-2.55D-15
          S2Grnd=  2.115 Ra=  0.321 Rb=  0.281 T= -0.315 S2Ext=  0.287 S2=  2.402
 ExtSpn:  IState=    41 X2= 1.001 Y2= 0.001 X2-Y2-1= 2.22D-16
          S2Grnd=  2.115 Ra=  0.753 Rb=  0.050 T=  0.046 S2Ext=  0.848 S2=  2.963
 ExtSpn:  IState=    42 X2= 1.009 Y2= 0.009 X2-Y2-1= 1.11D-15
          S2Grnd=  2.115 Ra=  0.433 Rb=  0.326 T=  0.047 S2Ext=  0.806 S2=  2.920
 ExtSpn:  IState=    43 X2= 1.008 Y2= 0.008 X2-Y2-1=-1.11D-15
          S2Grnd=  2.115 Ra=  0.748 Rb=  0.170 T=  0.511 S2Ext=  1.429 S2=  3.544
 ExtSpn:  IState=    44 X2= 1.000 Y2= 0.000 X2-Y2-1=-5.55D-16
          S2Grnd=  2.115 Ra=  0.150 Rb=  0.004 T=  0.011 S2Ext=  0.166 S2=  2.281
 ExtSpn:  IState=    45 X2= 1.009 Y2= 0.009 X2-Y2-1=-2.22D-16
          S2Grnd=  2.115 Ra=  0.458 Rb=  0.445 T=  0.774 S2Ext=  1.676 S2=  3.791
 ExtSpn:  IState=    46 X2= 1.011 Y2= 0.011 X2-Y2-1= 2.00D-15
          S2Grnd=  2.115 Ra=  0.465 Rb=  0.350 T=  0.600 S2Ext=  1.415 S2=  3.530
 ExtSpn:  IState=    47 X2= 1.004 Y2= 0.004 X2-Y2-1=-1.22D-15
          S2Grnd=  2.115 Ra=  0.091 Rb=  0.131 T= -0.041 S2Ext=  0.181 S2=  2.296
 ExtSpn:  IState=    48 X2= 1.010 Y2= 0.010 X2-Y2-1=-5.55D-16
          S2Grnd=  2.115 Ra=  0.677 Rb=  0.182 T=  0.475 S2Ext=  1.335 S2=  3.449
 ExtSpn:  IState=    49 X2= 1.011 Y2= 0.011 X2-Y2-1=-2.00D-15
          S2Grnd=  2.115 Ra=  0.544 Rb=  0.359 T=  0.491 S2Ext=  1.394 S2=  3.509
 ExtSpn:  IState=    50 X2= 1.003 Y2= 0.003 X2-Y2-1= 1.11D-15
          S2Grnd=  2.115 Ra=  0.155 Rb=  0.055 T=  0.030 S2Ext=  0.239 S2=  2.354
 ExtSpn:  IState=    51 X2= 1.000 Y2= 0.000 X2-Y2-1= 4.44D-16
          S2Grnd=  2.115 Ra=  0.152 Rb=  0.001 T=  0.001 S2Ext=  0.154 S2=  2.269
 ExtSpn:  IState=    52 X2= 1.001 Y2= 0.001 X2-Y2-1= 4.44D-16
          S2Grnd=  2.115 Ra=  0.686 Rb=  0.031 T= -0.019 S2Ext=  0.698 S2=  2.813
 ExtSpn:  IState=    53 X2= 1.001 Y2= 0.001 X2-Y2-1=-1.67D-15
          S2Grnd=  2.115 Ra=  0.381 Rb=  0.019 T= -0.003 S2Ext=  0.398 S2=  2.513
 ExtSpn:  IState=    54 X2= 1.000 Y2= 0.000 X2-Y2-1=-2.11D-15
          S2Grnd=  2.115 Ra=  0.966 Rb=  0.012 T= -0.005 S2Ext=  0.973 S2=  3.088
 ExtSpn:  IState=    55 X2= 1.002 Y2= 0.002 X2-Y2-1= 4.44D-16
          S2Grnd=  2.115 Ra=  0.085 Rb=  0.539 T= -0.126 S2Ext=  0.499 S2=  2.614
 ExtSpn:  IState=    56 X2= 1.000 Y2= 0.000 X2-Y2-1=-2.33D-15
          S2Grnd=  2.115 Ra=  0.972 Rb=  0.006 T=  0.006 S2Ext=  0.985 S2=  3.100
 ExtSpn:  IState=    57 X2= 1.007 Y2= 0.007 X2-Y2-1= 1.33D-15
          S2Grnd=  2.115 Ra=  0.510 Rb=  0.137 T=  0.308 S2Ext=  0.956 S2=  3.071
 ExtSpn:  IState=    58 X2= 1.003 Y2= 0.003 X2-Y2-1= 2.22D-16
          S2Grnd=  2.115 Ra=  0.482 Rb=  0.144 T= -0.158 S2Ext=  0.468 S2=  2.583
 ExtSpn:  IState=    59 X2= 1.004 Y2= 0.004 X2-Y2-1= 2.22D-16
          S2Grnd=  2.115 Ra=  0.152 Rb=  0.076 T=  0.026 S2Ext=  0.254 S2=  2.369
 ExtSpn:  IState=    60 X2= 1.004 Y2= 0.004 X2-Y2-1= 6.66D-16
          S2Grnd=  2.115 Ra=  0.336 Rb=  0.056 T=  0.069 S2Ext=  0.461 S2=  2.576
 ExtSpn:  IState=    61 X2= 1.006 Y2= 0.006 X2-Y2-1=-2.89D-15
          S2Grnd=  2.115 Ra=  0.724 Rb=  0.210 T=  0.746 S2Ext=  1.680 S2=  3.794
 ExtSpn:  IState=    62 X2= 1.002 Y2= 0.002 X2-Y2-1= 6.66D-16
          S2Grnd=  2.115 Ra=  0.242 Rb=  0.059 T=  0.032 S2Ext=  0.334 S2=  2.449
 ExtSpn:  IState=    63 X2= 1.003 Y2= 0.003 X2-Y2-1= 0.00D+00
          S2Grnd=  2.115 Ra=  0.345 Rb=  0.264 T= -0.243 S2Ext=  0.366 S2=  2.481
 ExtSpn:  IState=    64 X2= 1.003 Y2= 0.003 X2-Y2-1=-5.55D-16
          S2Grnd=  2.115 Ra=  0.291 Rb=  0.345 T= -0.370 S2Ext=  0.266 S2=  2.380
 ExtSpn:  IState=    65 X2= 1.000 Y2= 0.000 X2-Y2-1=-2.22D-16
          S2Grnd=  2.115 Ra=  0.147 Rb=  0.003 T= -0.000 S2Ext=  0.151 S2=  2.265
 ExtSpn:  IState=    66 X2= 1.002 Y2= 0.002 X2-Y2-1=-7.77D-16
          S2Grnd=  2.115 Ra=  0.602 Rb=  0.064 T=  0.209 S2Ext=  0.874 S2=  2.989
 ExtSpn:  IState=    67 X2= 1.000 Y2= 0.000 X2-Y2-1=-1.44D-15
          S2Grnd=  2.115 Ra=  0.016 Rb=  0.967 T=  0.017 S2Ext=  1.000 S2=  3.115
 ExtSpn:  IState=    68 X2= 1.000 Y2= 0.000 X2-Y2-1=-1.22D-15
          S2Grnd=  2.115 Ra=  0.014 Rb=  0.946 T=  0.019 S2Ext=  0.979 S2=  3.094
 ExtSpn:  IState=    69 X2= 1.002 Y2= 0.002 X2-Y2-1=-2.00D-15
          S2Grnd=  2.115 Ra=  0.032 Rb=  0.428 T=  0.053 S2Ext=  0.513 S2=  2.628
 ExtSpn:  IState=    70 X2= 1.000 Y2= 0.000 X2-Y2-1=-5.55D-16
          S2Grnd=  2.115 Ra=  0.146 Rb=  0.008 T=  0.003 S2Ext=  0.157 S2=  2.272
 ExtSpn:  IState=    71 X2= 1.000 Y2= 0.000 X2-Y2-1= 6.66D-16
          S2Grnd=  2.115 Ra=  0.081 Rb=  0.450 T=  0.060 S2Ext=  0.591 S2=  2.706
 ExtSpn:  IState=    72 X2= 1.003 Y2= 0.003 X2-Y2-1= 2.22D-16
          S2Grnd=  2.115 Ra=  0.321 Rb=  0.336 T= -0.215 S2Ext=  0.442 S2=  2.557
 ExtSpn:  IState=    73 X2= 1.001 Y2= 0.001 X2-Y2-1=-1.44D-15
          S2Grnd=  2.115 Ra=  0.158 Rb=  0.024 T=  0.026 S2Ext=  0.209 S2=  2.324
 ExtSpn:  IState=    74 X2= 1.002 Y2= 0.002 X2-Y2-1= 4.44D-16
          S2Grnd=  2.115 Ra=  0.030 Rb=  0.355 T=  0.066 S2Ext=  0.451 S2=  2.566
 ExtSpn:  IState=    75 X2= 1.001 Y2= 0.001 X2-Y2-1=-1.11D-16
          S2Grnd=  2.115 Ra=  0.045 Rb=  0.333 T= -0.038 S2Ext=  0.340 S2=  2.455
 ExtSpn:  IState=    76 X2= 1.000 Y2= 0.000 X2-Y2-1=-1.67D-15
          S2Grnd=  2.115 Ra=  0.150 Rb=  0.001 T=  0.002 S2Ext=  0.153 S2=  2.268
 ExtSpn:  IState=    77 X2= 1.000 Y2= 0.000 X2-Y2-1= 2.22D-16
          S2Grnd=  2.115 Ra=  0.143 Rb=  0.015 T=  0.004 S2Ext=  0.161 S2=  2.276
 ExtSpn:  IState=    78 X2= 1.002 Y2= 0.002 X2-Y2-1=-7.77D-16
          S2Grnd=  2.115 Ra=  0.496 Rb=  0.291 T= -0.507 S2Ext=  0.280 S2=  2.395
 ExtSpn:  IState=    79 X2= 1.000 Y2= 0.000 X2-Y2-1= 4.44D-16
          S2Grnd=  2.115 Ra=  0.008 Rb=  0.962 T=  0.081 S2Ext=  1.051 S2=  3.166
 ExtSpn:  IState=    80 X2= 1.001 Y2= 0.001 X2-Y2-1=-3.33D-16
          S2Grnd=  2.115 Ra=  0.100 Rb=  0.802 T= -0.288 S2Ext=  0.615 S2=  2.730
 ExtSpn:  IState=    81 X2= 1.002 Y2= 0.002 X2-Y2-1=-2.22D-16
          S2Grnd=  2.115 Ra=  0.217 Rb=  0.420 T= -0.233 S2Ext=  0.405 S2=  2.520
 ExtSpn:  IState=    82 X2= 1.001 Y2= 0.001 X2-Y2-1=-1.55D-15
          S2Grnd=  2.115 Ra=  0.047 Rb=  0.338 T= -0.024 S2Ext=  0.361 S2=  2.476
 ExtSpn:  IState=    83 X2= 1.000 Y2= 0.000 X2-Y2-1= 4.44D-16
          S2Grnd=  2.115 Ra=  0.008 Rb=  0.948 T= -0.014 S2Ext=  0.942 S2=  3.057
 ExtSpn:  IState=    84 X2= 1.001 Y2= 0.001 X2-Y2-1= 2.22D-16
          S2Grnd=  2.115 Ra=  0.017 Rb=  0.962 T=  0.101 S2Ext=  1.079 S2=  3.194
 ExtSpn:  IState=    85 X2= 1.000 Y2= 0.000 X2-Y2-1= 6.66D-16
          S2Grnd=  2.115 Ra=  0.147 Rb=  0.012 T=  0.001 S2Ext=  0.161 S2=  2.275
 ExtSpn:  IState=    86 X2= 1.001 Y2= 0.001 X2-Y2-1=-3.11D-15
          S2Grnd=  2.115 Ra=  0.498 Rb=  0.144 T=  0.001 S2Ext=  0.643 S2=  2.758
 ExtSpn:  IState=    87 X2= 1.000 Y2= 0.000 X2-Y2-1=-5.55D-16
          S2Grnd=  2.115 Ra=  0.147 Rb=  0.008 T=  0.005 S2Ext=  0.159 S2=  2.274
 ExtSpn:  IState=    88 X2= 1.001 Y2= 0.001 X2-Y2-1= 0.00D+00
          S2Grnd=  2.115 Ra=  0.079 Rb=  0.852 T= -0.377 S2Ext=  0.554 S2=  2.669
 ExtSpn:  IState=    89 X2= 1.001 Y2= 0.001 X2-Y2-1= 2.22D-16
          S2Grnd=  2.115 Ra=  0.227 Rb=  0.122 T=  0.198 S2Ext=  0.547 S2=  2.662
 ExtSpn:  IState=    90 X2= 1.003 Y2= 0.003 X2-Y2-1= 1.11D-15
          S2Grnd=  2.115 Ra=  0.374 Rb=  0.226 T=  0.231 S2Ext=  0.832 S2=  2.947
 ExtSpn:  IState=    91 X2= 1.005 Y2= 0.005 X2-Y2-1= 2.22D-16
          S2Grnd=  2.115 Ra=  0.294 Rb=  0.486 T= -0.249 S2Ext=  0.531 S2=  2.646
 ExtSpn:  IState=    92 X2= 1.000 Y2= 0.000 X2-Y2-1=-1.89D-15
          S2Grnd=  2.115 Ra=  0.240 Rb=  0.051 T=  0.062 S2Ext=  0.353 S2=  2.468
 ExtSpn:  IState=    93 X2= 1.000 Y2= 0.000 X2-Y2-1= 2.22D-16
          S2Grnd=  2.115 Ra=  0.958 Rb=  0.004 T=  0.003 S2Ext=  0.965 S2=  3.080
 ExtSpn:  IState=    94 X2= 1.004 Y2= 0.004 X2-Y2-1= 1.55D-15
          S2Grnd=  2.115 Ra=  0.254 Rb=  0.351 T= -0.238 S2Ext=  0.366 S2=  2.481
 ExtSpn:  IState=    95 X2= 1.000 Y2= 0.000 X2-Y2-1=-2.22D-15
          S2Grnd=  2.115 Ra=  0.942 Rb=  0.012 T=  0.000 S2Ext=  0.953 S2=  3.068
 ExtSpn:  IState=    96 X2= 1.001 Y2= 0.001 X2-Y2-1= 0.00D+00
          S2Grnd=  2.115 Ra=  0.889 Rb=  0.037 T= -0.085 S2Ext=  0.841 S2=  2.956
 ExtSpn:  IState=    97 X2= 1.001 Y2= 0.001 X2-Y2-1=-2.00D-15
          S2Grnd=  2.115 Ra=  0.060 Rb=  0.364 T=  0.035 S2Ext=  0.460 S2=  2.574
 ExtSpn:  IState=    98 X2= 1.000 Y2= 0.000 X2-Y2-1=-8.88D-16
          S2Grnd=  2.115 Ra=  0.150 Rb=  0.009 T=  0.002 S2Ext=  0.162 S2=  2.276
 ExtSpn:  IState=    99 X2= 1.002 Y2= 0.002 X2-Y2-1=-3.33D-16
          S2Grnd=  2.115 Ra=  0.260 Rb=  0.505 T= -0.248 S2Ext=  0.518 S2=  2.632
 ExtSpn:  IState=   100 X2= 1.001 Y2= 0.001 X2-Y2-1=-3.33D-16
          S2Grnd=  2.115 Ra=  0.024 Rb=  0.942 T=  0.142 S2Ext=  1.107 S2=  3.222
 ExtSpn:  IState=   101 X2= 1.000 Y2= 0.000 X2-Y2-1=-1.11D-16
          S2Grnd=  2.115 Ra=  0.958 Rb=  0.006 T= -0.001 S2Ext=  0.963 S2=  3.078
 ExtSpn:  IState=   102 X2= 1.001 Y2= 0.001 X2-Y2-1=-6.66D-16
          S2Grnd=  2.115 Ra=  0.017 Rb=  0.956 T=  0.067 S2Ext=  1.039 S2=  3.154
 ExtSpn:  IState=   103 X2= 1.000 Y2= 0.000 X2-Y2-1=-2.22D-16
          S2Grnd=  2.115 Ra=  0.148 Rb=  0.009 T=  0.003 S2Ext=  0.159 S2=  2.274
 ExtSpn:  IState=   104 X2= 1.000 Y2= 0.000 X2-Y2-1= 6.66D-16
          S2Grnd=  2.115 Ra=  0.149 Rb=  0.038 T=  0.000 S2Ext=  0.187 S2=  2.302
 ExtSpn:  IState=   105 X2= 1.001 Y2= 0.001 X2-Y2-1=-2.89D-15
          S2Grnd=  2.115 Ra=  0.080 Rb=  0.905 T= -0.212 S2Ext=  0.773 S2=  2.888
 ExtSpn:  IState=   106 X2= 1.003 Y2= 0.003 X2-Y2-1= 0.00D+00
          S2Grnd=  2.115 Ra=  0.073 Rb=  0.863 T=  0.280 S2Ext=  1.215 S2=  3.330
 ExtSpn:  IState=   107 X2= 1.001 Y2= 0.001 X2-Y2-1=-1.22D-15
          S2Grnd=  2.115 Ra=  0.045 Rb=  0.543 T= -0.008 S2Ext=  0.581 S2=  2.696
 ExtSpn:  IState=   108 X2= 1.003 Y2= 0.003 X2-Y2-1=-4.44D-16
          S2Grnd=  2.115 Ra=  0.451 Rb=  0.351 T= -0.099 S2Ext=  0.704 S2=  2.819
 ExtSpn:  IState=   109 X2= 1.002 Y2= 0.002 X2-Y2-1=-2.33D-15
          S2Grnd=  2.115 Ra=  0.094 Rb=  0.517 T= -0.020 S2Ext=  0.590 S2=  2.705
 ExtSpn:  IState=   110 X2= 1.001 Y2= 0.001 X2-Y2-1=-2.22D-15
          S2Grnd=  2.115 Ra=  0.108 Rb=  0.391 T= -0.006 S2Ext=  0.493 S2=  2.607
 ExtSpn:  IState=   111 X2= 1.000 Y2= 0.000 X2-Y2-1= 2.22D-16
          S2Grnd=  2.115 Ra=  0.001 Rb=  0.990 T=  0.018 S2Ext=  1.009 S2=  3.124
 ExtSpn:  IState=   112 X2= 1.000 Y2= 0.000 X2-Y2-1= 2.22D-16
          S2Grnd=  2.115 Ra=  0.152 Rb=  0.008 T=  0.002 S2Ext=  0.163 S2=  2.278
 ExtSpn:  IState=   113 X2= 1.001 Y2= 0.001 X2-Y2-1=-3.11D-15
          S2Grnd=  2.115 Ra=  0.714 Rb=  0.160 T=  0.033 S2Ext=  0.907 S2=  3.022
 ExtSpn:  IState=   114 X2= 1.001 Y2= 0.001 X2-Y2-1= 6.66D-16
          S2Grnd=  2.115 Ra=  0.146 Rb=  0.037 T= -0.027 S2Ext=  0.156 S2=  2.271
 ExtSpn:  IState=   115 X2= 1.003 Y2= 0.003 X2-Y2-1=-6.66D-16
          S2Grnd=  2.115 Ra=  0.109 Rb=  0.420 T= -0.317 S2Ext=  0.213 S2=  2.328
 ExtSpn:  IState=   116 X2= 1.001 Y2= 0.001 X2-Y2-1=-4.44D-16
          S2Grnd=  2.115 Ra=  0.139 Rb=  0.619 T= -0.032 S2Ext=  0.726 S2=  2.841
 ExtSpn:  IState=   117 X2= 1.000 Y2= 0.000 X2-Y2-1=-6.66D-16
          S2Grnd=  2.115 Ra=  0.167 Rb=  0.015 T=  0.026 S2Ext=  0.208 S2=  2.323
 ExtSpn:  IState=   118 X2= 1.002 Y2= 0.002 X2-Y2-1=-2.22D-16
          S2Grnd=  2.115 Ra=  0.149 Rb=  0.384 T= -0.154 S2Ext=  0.379 S2=  2.494
 ExtSpn:  IState=   119 X2= 1.001 Y2= 0.001 X2-Y2-1= 0.00D+00
          S2Grnd=  2.115 Ra=  0.259 Rb=  0.653 T=  0.274 S2Ext=  1.186 S2=  3.301
 ExtSpn:  IState=   120 X2= 1.000 Y2= 0.000 X2-Y2-1=-5.55D-16
          S2Grnd=  2.115 Ra=  0.003 Rb=  0.991 T=  0.002 S2Ext=  0.996 S2=  3.111
 ExtSpn:  IState=   121 X2= 1.001 Y2= 0.001 X2-Y2-1= 6.66D-16
          S2Grnd=  2.115 Ra=  0.282 Rb=  0.107 T=  0.080 S2Ext=  0.469 S2=  2.584
 ExtSpn:  IState=   122 X2= 1.002 Y2= 0.002 X2-Y2-1=-3.33D-16
          S2Grnd=  2.115 Ra=  0.465 Rb=  0.196 T=  0.177 S2Ext=  0.838 S2=  2.953
 ExtSpn:  IState=   123 X2= 1.001 Y2= 0.001 X2-Y2-1= 6.66D-16
          S2Grnd=  2.115 Ra=  0.184 Rb=  0.164 T=  0.026 S2Ext=  0.374 S2=  2.489
 ExtSpn:  IState=   124 X2= 1.001 Y2= 0.001 X2-Y2-1= 2.22D-16
          S2Grnd=  2.115 Ra=  0.845 Rb=  0.122 T=  0.007 S2Ext=  0.973 S2=  3.088
 ExtSpn:  IState=   125 X2= 1.002 Y2= 0.002 X2-Y2-1= 8.88D-16
          S2Grnd=  2.115 Ra=  0.606 Rb=  0.299 T= -0.100 S2Ext=  0.805 S2=  2.920
 ExtSpn:  IState=   126 X2= 1.003 Y2= 0.003 X2-Y2-1= 6.66D-16
          S2Grnd=  2.115 Ra=  0.500 Rb=  0.377 T= -0.165 S2Ext=  0.712 S2=  2.827
 ExtSpn:  IState=   127 X2= 1.002 Y2= 0.002 X2-Y2-1=-2.55D-15
          S2Grnd=  2.115 Ra=  0.122 Rb=  0.483 T=  0.361 S2Ext=  0.965 S2=  3.080
 ExtSpn:  IState=   128 X2= 1.003 Y2= 0.003 X2-Y2-1= 2.22D-16
          S2Grnd=  2.115 Ra=  0.471 Rb=  0.316 T=  0.161 S2Ext=  0.948 S2=  3.063
 ExtSpn:  IState=   129 X2= 1.002 Y2= 0.002 X2-Y2-1= 4.44D-16
          S2Grnd=  2.115 Ra=  0.407 Rb=  0.514 T=  0.294 S2Ext=  1.215 S2=  3.330
 ExtSpn:  IState=   130 X2= 1.001 Y2= 0.001 X2-Y2-1= 4.44D-16
          S2Grnd=  2.115 Ra=  0.151 Rb=  0.782 T=  0.031 S2Ext=  0.963 S2=  3.078
 ExtSpn:  IState=   131 X2= 1.000 Y2= 0.000 X2-Y2-1= 4.44D-16
          S2Grnd=  2.115 Ra=  0.001 Rb=  0.993 T=  0.003 S2Ext=  0.998 S2=  3.112
 ExtSpn:  IState=   132 X2= 1.000 Y2= 0.000 X2-Y2-1=-1.22D-15
          S2Grnd=  2.115 Ra=  0.852 Rb=  0.104 T=  0.063 S2Ext=  1.019 S2=  3.133
 ExtSpn:  IState=   133 X2= 1.000 Y2= 0.000 X2-Y2-1= 6.66D-16
          S2Grnd=  2.115 Ra=  0.020 Rb=  0.938 T=  0.090 S2Ext=  1.048 S2=  3.163
 ExtSpn:  IState=   134 X2= 1.002 Y2= 0.002 X2-Y2-1= 1.33D-15
          S2Grnd=  2.115 Ra=  0.246 Rb=  0.334 T=  0.150 S2Ext=  0.730 S2=  2.845
 ExtSpn:  IState=   135 X2= 1.003 Y2= 0.003 X2-Y2-1=-1.22D-15
          S2Grnd=  2.115 Ra=  0.198 Rb=  0.675 T=  0.008 S2Ext=  0.881 S2=  2.996
 ExtSpn:  IState=   136 X2= 1.001 Y2= 0.001 X2-Y2-1=-1.33D-15
          S2Grnd=  2.115 Ra=  0.618 Rb=  0.139 T=  0.037 S2Ext=  0.794 S2=  2.909
 ExtSpn:  IState=   137 X2= 1.004 Y2= 0.004 X2-Y2-1= 1.33D-15
          S2Grnd=  2.115 Ra=  0.407 Rb=  0.529 T=  0.330 S2Ext=  1.266 S2=  3.381
 ExtSpn:  IState=   138 X2= 1.001 Y2= 0.001 X2-Y2-1=-6.66D-16
          S2Grnd=  2.115 Ra=  0.125 Rb=  0.599 T=  0.085 S2Ext=  0.810 S2=  2.924
 ExtSpn:  IState=   139 X2= 1.001 Y2= 0.001 X2-Y2-1=-3.33D-16
          S2Grnd=  2.115 Ra=  0.067 Rb=  0.906 T=  0.088 S2Ext=  1.061 S2=  3.176
 ExtSpn:  IState=   140 X2= 1.001 Y2= 0.001 X2-Y2-1= 2.22D-16
          S2Grnd=  2.115 Ra=  0.095 Rb=  0.863 T=  0.058 S2Ext=  1.016 S2=  3.131
 ExtSpn:  IState=   141 X2= 1.001 Y2= 0.001 X2-Y2-1=-1.89D-15
          S2Grnd=  2.115 Ra=  0.116 Rb=  0.580 T=  0.075 S2Ext=  0.771 S2=  2.886
 ExtSpn:  IState=   142 X2= 1.002 Y2= 0.002 X2-Y2-1=-4.44D-16
          S2Grnd=  2.115 Ra=  0.169 Rb=  0.596 T=  0.009 S2Ext=  0.775 S2=  2.889
 ExtSpn:  IState=   143 X2= 1.003 Y2= 0.003 X2-Y2-1=-4.44D-16
          S2Grnd=  2.115 Ra=  0.297 Rb=  0.372 T= -0.155 S2Ext=  0.513 S2=  2.628
 ExtSpn:  IState=   144 X2= 1.001 Y2= 0.001 X2-Y2-1= 4.44D-16
          S2Grnd=  2.115 Ra=  0.538 Rb=  0.278 T= -0.073 S2Ext=  0.743 S2=  2.858
 ExtSpn:  IState=   145 X2= 1.001 Y2= 0.001 X2-Y2-1=-5.55D-16
          S2Grnd=  2.115 Ra=  0.208 Rb=  0.133 T= -0.040 S2Ext=  0.301 S2=  2.415
 ExtSpn:  IState=   146 X2= 1.000 Y2= 0.000 X2-Y2-1= 8.88D-16
          S2Grnd=  2.115 Ra=  0.006 Rb=  0.988 T=  0.011 S2Ext=  1.005 S2=  3.120
 ExtSpn:  IState=   147 X2= 1.000 Y2= 0.000 X2-Y2-1= 4.44D-16
          S2Grnd=  2.115 Ra=  0.167 Rb=  0.026 T=  0.031 S2Ext=  0.225 S2=  2.340
 ExtSpn:  IState=   148 X2= 1.002 Y2= 0.002 X2-Y2-1=-1.11D-16
          S2Grnd=  2.115 Ra=  0.240 Rb=  0.163 T=  0.025 S2Ext=  0.428 S2=  2.543
 ExtSpn:  IState=   149 X2= 1.003 Y2= 0.003 X2-Y2-1= 4.44D-16
          S2Grnd=  2.115 Ra=  0.364 Rb=  0.543 T=  0.291 S2Ext=  1.198 S2=  3.313
 ExtSpn:  IState=   150 X2= 1.000 Y2= 0.000 X2-Y2-1= 8.88D-16
          S2Grnd=  2.115 Ra=  0.226 Rb=  0.101 T=  0.010 S2Ext=  0.337 S2=  2.452
 Ground to excited state transition densities written to RWF  633
 Ground to excited state transition electric dipole moments (Au):
       state          X           Y           Z        Dip. S.      Osc.
         1         0.0025     -0.0001     -0.0001      0.0000      0.0000
         2         0.0024      0.1559     -0.0605      0.0280      0.0006
         3         0.0152     -1.0222      0.0219      1.0457      0.0217
         4         0.0543     -2.5898      0.0769      6.7161      0.1721
         5        -0.0062      0.0020      0.0643      0.0042      0.0001
         6        -0.0002     -0.0009      0.0026      0.0000      0.0000
         7        -0.0059     -0.0265      0.0001      0.0007      0.0000
         8        -0.0003     -0.0014      0.0025      0.0000      0.0000
         9         0.0069      0.2556     -0.0066      0.0654      0.0031
        10         0.0106      0.3340     -0.0089      0.1118      0.0058
        11        -0.0116     -0.4365      0.0110      0.1908      0.0098
        12         0.0023     -0.0015     -0.0241      0.0006      0.0000
        13         0.0051      0.0090     -0.0257      0.0008      0.0000
        14        -0.0006     -0.0006      0.0050      0.0000      0.0000
        15         0.0030      0.0092     -0.0206      0.0005      0.0000
        16         0.0195     -0.0891      0.0046      0.0083      0.0005
        17        -0.0023      0.0011      0.0251      0.0006      0.0000
        18         0.0290     -0.0693      0.0049      0.0057      0.0004
        19         0.0273     -0.2739      0.0101      0.0759      0.0056
        20        -0.0005     -0.0017     -0.0034      0.0000      0.0000
        21         0.0299     -0.1690      0.0084      0.0295      0.0022
        22         0.0451     -0.6210      0.0207      0.3881      0.0298
        23         0.0027     -0.0105     -0.0427      0.0019      0.0002
        24        -0.0159     -0.4900      0.0151      0.2406      0.0190
        25        -0.0108      0.0965      0.0063      0.0095      0.0008
        26        -0.1269      1.3449     -0.0527      1.8277      0.1560
        27        -0.0642      0.5408     -0.0229      0.2971      0.0255
        28         0.0007      0.0191     -0.0129      0.0005      0.0000
        29         0.0219      0.0744      0.0004      0.0060      0.0005
        30        -0.0110      0.0110     -0.0238      0.0008      0.0001
        31         0.0877     -0.0458      0.0070      0.0098      0.0009
        32        -0.0003      0.0099      0.0073      0.0002      0.0000
        33        -0.0030      0.0149      0.0335      0.0014      0.0001
        34        -0.0324     -0.1006      0.0016      0.0112      0.0010
        35         0.0610     -0.1498      0.0099      0.0263      0.0024
        36         0.0008     -0.0230     -0.0802      0.0070      0.0006
        37         0.0258      0.0737     -0.0106      0.0062      0.0006
        38        -0.0102     -0.0326     -0.0118      0.0013      0.0001
        39        -0.3357     -0.5439     -0.0160      0.4088      0.0384
        40        -0.0126     -0.0007      0.1713      0.0295      0.0028
        41         0.0088      0.0146     -0.0898      0.0084      0.0008
        42         0.0121      0.3569     -0.0015      0.1276      0.0123
        43         0.0018     -0.0001     -0.0129      0.0002      0.0000
        44         0.0160      0.1855     -0.0040      0.0347      0.0034
        45         0.2054      0.6105      0.0033      0.4150      0.0412
        46        -0.0674     -0.5803      0.0088      0.3413      0.0339
        47         0.0565      0.0279     -0.1190      0.0181      0.0018
        48        -0.3757     -0.3596     -0.0422      0.2722      0.0274
        49        -0.0021     -0.0015      0.0197      0.0004      0.0000
        50        -0.0109     -0.0061      0.0629      0.0041      0.0004
        51         0.0043     -0.2092      0.0060      0.0438      0.0046
        52        -0.1196     -0.0607     -0.0111      0.0181      0.0019
        53         0.0990      0.2628      0.0031      0.0789      0.0084
        54        -0.0027      0.0035      0.0142      0.0002      0.0000
        55         0.0041     -0.0020     -0.0526      0.0028      0.0003
        56         0.0023     -0.1080     -0.0113      0.0118      0.0013
        57         0.0200     -0.0060     -0.0926      0.0090      0.0010
        58         0.1121     -0.1763      0.0159      0.0439      0.0049
        59        -0.1374      0.6205     -0.0266      0.4046      0.0450
        60         0.0276     -0.1057      0.0072      0.0120      0.0013
        61        -0.0028      0.0011      0.0054      0.0000      0.0000
        62         0.2289     -0.2265      0.0227      0.1042      0.0117
        63         0.0120      0.0263     -0.2166      0.0477      0.0054
        64         0.0055      0.0245     -0.1292      0.0173      0.0020
        65         0.0991      0.0477      0.0075      0.0122      0.0014
        66         0.0185      0.0223     -0.1928      0.0380      0.0044
        67        -0.1180     -0.3025     -0.0087      0.1055      0.0122
        68         0.0318     -0.0108      0.0450      0.0032      0.0004
        69         0.2239     -0.1360      0.0097      0.0687      0.0080
        70         0.0079     -0.0016     -0.0367      0.0014      0.0002
        71         0.0075      0.0174     -0.0297      0.0012      0.0001
        72        -0.3466     -0.8071     -0.0208      0.7720      0.0912
        73        -0.0339     -0.0425      0.0749      0.0086      0.0010
        74         0.0485      0.8499     -0.0175      0.7250      0.0868
        75        -0.0027      0.0191      0.0471      0.0026      0.0003
        76         0.0791     -0.2602      0.0152      0.0742      0.0089
        77        -0.1500     -0.0694     -0.0114      0.0275      0.0033
        78        -0.0011      0.0015      0.0151      0.0002      0.0000
        79         0.0639      0.0584      0.0069      0.0075      0.0009
        80        -0.0022     -0.0031      0.0211      0.0005      0.0001
        81        -0.1195     -0.7976      0.0104      0.6506      0.0803
        82         0.0067      0.0175     -0.0323      0.0014      0.0002
        83         0.1072      0.1504      0.0066      0.0342      0.0043
        84        -0.0046      0.0102      0.0782      0.0062      0.0008
        85        -0.0042     -0.0011      0.0279      0.0008      0.0001
        86        -0.0047     -0.0024      0.0376      0.0014      0.0002
        87        -0.1007      0.0409     -0.0102      0.0119      0.0015
        88        -0.0007      0.0110     -0.0318      0.0011      0.0001
        89         0.0287      0.3437     -0.0050      0.1190      0.0152
        90        -0.3761     -0.6624     -0.0185      0.5805      0.0746
        91         0.6358      0.9166      0.0303      1.2454      0.1606
        92        -0.0070     -0.0042      0.0360      0.0014      0.0002
        93        -0.0065     -0.0064      0.0135      0.0003      0.0000
        94        -0.5183     -0.6465     -0.0254      0.6872      0.0902
        95        -0.1335     -0.2087     -0.0058      0.0614      0.0081
        96        -0.2640     -0.3477     -0.0144      0.1908      0.0251
        97         0.0013      0.0134      0.0676      0.0047      0.0006
        98         0.0023     -0.0008     -0.0278      0.0008      0.0001
        99        -0.3366     -0.3356     -0.0264      0.2267      0.0301
       100        -0.0020     -0.0028      0.0231      0.0005      0.0001
       101         0.0283     -0.0764      0.0042      0.0067      0.0009
       102         0.0285      0.0920      0.0024      0.0093      0.0013
       103        -0.0011     -0.0021     -0.0057      0.0000      0.0000
       104        -0.0114      0.0640     -0.0017      0.0042      0.0006
       105         0.0108      0.0037     -0.0531      0.0029      0.0004
       106        -0.1495     -0.1556     -0.0144      0.0468      0.0064
       107        -0.0002     -0.0246     -0.0393      0.0022      0.0003
       108        -0.2571     -0.9744      0.0039      1.0156      0.1393
       109         0.2481      0.6687      0.0058      0.5088      0.0703
       110        -0.0199     -0.2665      0.0043      0.0714      0.0099
       111        -0.0029     -0.0052     -0.0048      0.0001      0.0000
       112        -0.0028      0.1467     -0.0049      0.0215      0.0030
       113        -0.0055     -0.0080     -0.0056      0.0001      0.0000
       114         0.0036      0.1831     -0.0037      0.0336      0.0047
       115        -0.5889     -0.4194     -0.0402      0.5243      0.0745
       116         0.0038      0.0031      0.0254      0.0007      0.0001
       117         0.0165      0.0202      0.0293      0.0015      0.0002
       118        -0.2266      0.0642     -0.0308      0.0564      0.0081
       119         0.0205     -0.0063     -0.0671      0.0050      0.0007
       120        -0.0023     -0.0378     -0.0027      0.0014      0.0002
       121         0.1137      0.1441     -0.0860      0.0411      0.0059
       122         0.0638      0.0948      0.1475      0.0348      0.0050
       123         0.0657     -0.1399     -0.0034      0.0239      0.0035
       124         0.0514     -0.1284      0.0168      0.0194      0.0028
       125        -0.4502      0.1485     -0.0484      0.2270      0.0331
       126         0.5400     -0.1957      0.0487      0.3322      0.0485
       127        -0.0094      0.0022      0.0061      0.0001      0.0000
       128         0.0314      0.0209      0.0057      0.0015      0.0002
       129         0.0191      0.0043      0.0589      0.0039      0.0006
       130         0.0533     -0.0281     -0.0026      0.0036      0.0005
       131        -0.0011     -0.0045     -0.0001      0.0000      0.0000
       132         0.0032      0.0049      0.0270      0.0008      0.0001
       133         0.2312      0.1632      0.0171      0.0804      0.0121
       134         0.0021     -0.0042     -0.0425      0.0018      0.0003
       135         0.8968      0.6088      0.0659      1.1793      0.1780
       136        -0.1810     -0.1196     -0.0023      0.0471      0.0071
       137         0.3965      0.2840      0.0233      0.2384      0.0361
       138         0.0655      0.0665      0.0936      0.0175      0.0026
       139        -0.0154     -0.0161     -0.0090      0.0006      0.0001
       140        -0.1049     -0.1788     -0.0044      0.0430      0.0065
       141         0.0270     -0.0572      0.0265      0.0047      0.0007
       142        -0.0088      0.1212      0.0036      0.0148      0.0022
       143         0.3552      0.1014      0.0265      0.1372      0.0209
       144        -0.0317     -0.0112     -0.0274      0.0019      0.0003
       145         0.0904      0.0065      0.0119      0.0084      0.0013
       146        -0.0085     -0.0041      0.0919      0.0085      0.0013
       147        -0.0038     -0.0065      0.0389      0.0016      0.0002
       148        -0.0576      0.0750     -0.0083      0.0090      0.0014
       149        -0.0213     -0.0100     -0.0186      0.0009      0.0001
       150         0.2554      0.1518      0.0214      0.0887      0.0138
 Ground to excited state transition velocity dipole moments (Au):
       state          X           Y           Z        Dip. S.      Osc.
         1        -0.0001      0.0000      0.0001      0.0000      0.0000
         2        -0.0001     -0.0048      0.0020      0.0000      0.0006
         3        -0.0004      0.0318     -0.0006      0.0010      0.0216
         4        -0.0026      0.0997     -0.0030      0.0100      0.1727
         5         0.0003     -0.0001     -0.0029      0.0000      0.0001
         6         0.0000      0.0000     -0.0003      0.0000      0.0000
         7         0.0006      0.0016      0.0000      0.0000      0.0000
         8         0.0000      0.0001     -0.0002      0.0000      0.0000
         9        -0.0004     -0.0179      0.0005      0.0003      0.0030
        10        -0.0011     -0.0253      0.0007      0.0006      0.0055
        11         0.0007      0.0336     -0.0009      0.0011      0.0098
        12        -0.0002      0.0001      0.0020      0.0000      0.0000
        13        -0.0005     -0.0007      0.0026      0.0000      0.0001
        14         0.0001      0.0001     -0.0005      0.0000      0.0000
        15        -0.0003     -0.0009      0.0017      0.0000      0.0000
        16        -0.0020      0.0091     -0.0005      0.0001      0.0006
        17         0.0002     -0.0001     -0.0026      0.0000      0.0000
        18        -0.0028      0.0071     -0.0005      0.0001      0.0004
        19        -0.0031      0.0301     -0.0011      0.0009      0.0055
        20         0.0001      0.0002      0.0003      0.0000      0.0000
        21        -0.0033      0.0188     -0.0009      0.0004      0.0022
        22        -0.0055      0.0711     -0.0024      0.0051      0.0295
        23        -0.0003      0.0012      0.0051      0.0000      0.0002
        24         0.0024      0.0570     -0.0017      0.0033      0.0184
        25         0.0013     -0.0122     -0.0008      0.0002      0.0008
        26         0.0156     -0.1703      0.0066      0.0293      0.1525
        27         0.0080     -0.0691      0.0029      0.0048      0.0250
        28        -0.0001     -0.0024      0.0017      0.0000      0.0000
        29        -0.0031     -0.0096     -0.0001      0.0001      0.0005
        30         0.0015     -0.0014      0.0032      0.0000      0.0001
        31        -0.0117      0.0059     -0.0009      0.0002      0.0009
        32         0.0000     -0.0013     -0.0011      0.0000      0.0000
        33         0.0004     -0.0019     -0.0044      0.0000      0.0001
        34         0.0051      0.0122     -0.0001      0.0002      0.0009
        35        -0.0087      0.0207     -0.0014      0.0005      0.0025
        36        -0.0002      0.0032      0.0113      0.0001      0.0007
        37        -0.0034     -0.0102      0.0016      0.0001      0.0006
        38         0.0013      0.0045      0.0018      0.0000      0.0001
        39         0.0473      0.0763      0.0023      0.0081      0.0382
        40         0.0018      0.0001     -0.0243      0.0006      0.0028
        41        -0.0013     -0.0021      0.0129      0.0002      0.0008
        42        -0.0012     -0.0516      0.0003      0.0027      0.0123
        43        -0.0003      0.0000      0.0020      0.0000      0.0000
        44        -0.0028     -0.0268      0.0005      0.0007      0.0033
        45        -0.0305     -0.0909     -0.0005      0.0092      0.0411
        46         0.0095      0.0861     -0.0013      0.0075      0.0335
        47        -0.0086     -0.0041      0.0182      0.0004      0.0019
        48         0.0572      0.0538      0.0065      0.0062      0.0274
        49         0.0003      0.0002     -0.0032      0.0000      0.0000
        50         0.0018      0.0009     -0.0108      0.0001      0.0005
        51        -0.0010      0.0325     -0.0010      0.0011      0.0044
        52         0.0192      0.0097      0.0018      0.0005      0.0020
        53        -0.0160     -0.0415     -0.0005      0.0020      0.0083
        54         0.0005     -0.0006     -0.0024      0.0000      0.0000
        55        -0.0006      0.0003      0.0084      0.0001      0.0003
        56        -0.0001      0.0170      0.0019      0.0003      0.0012
        57        -0.0034      0.0011      0.0153      0.0002      0.0010
        58        -0.0188      0.0282     -0.0026      0.0012      0.0046
        59         0.0236     -0.1037      0.0045      0.0113      0.0453
        60        -0.0047      0.0177     -0.0013      0.0003      0.0013
        61         0.0005     -0.0002     -0.0008      0.0000      0.0000
        62        -0.0386      0.0384     -0.0038      0.0030      0.0118
        63        -0.0021     -0.0045      0.0376      0.0014      0.0056
        64        -0.0010     -0.0042      0.0228      0.0005      0.0021
        65        -0.0158     -0.0078     -0.0012      0.0003      0.0012
        66        -0.0033     -0.0038      0.0339      0.0012      0.0045
        67         0.0206      0.0521      0.0015      0.0031      0.0121
        68        -0.0055      0.0019     -0.0080      0.0001      0.0004
        69        -0.0388      0.0235     -0.0016      0.0021      0.0079
        70        -0.0014      0.0003      0.0065      0.0000      0.0002
        71        -0.0013     -0.0030      0.0051      0.0000      0.0001
        72         0.0620      0.1426      0.0038      0.0242      0.0910
        73         0.0061      0.0075     -0.0135      0.0003      0.0010
        74        -0.0079     -0.1510      0.0032      0.0229      0.0849
        75         0.0005     -0.0034     -0.0085      0.0001      0.0003
        76        -0.0152      0.0449     -0.0028      0.0023      0.0083
        77         0.0263      0.0118      0.0020      0.0008      0.0031
        78         0.0002     -0.0003     -0.0030      0.0000      0.0000
        79        -0.0104     -0.0106     -0.0011      0.0002      0.0008
        80         0.0004      0.0006     -0.0041      0.0000      0.0001
        81         0.0218      0.1467     -0.0019      0.0220      0.0792
        82        -0.0012     -0.0033      0.0058      0.0000      0.0002
        83        -0.0206     -0.0283     -0.0013      0.0012      0.0044
        84         0.0009     -0.0019     -0.0147      0.0002      0.0008
        85         0.0008      0.0002     -0.0057      0.0000      0.0001
        86         0.0009      0.0004     -0.0070      0.0000      0.0002
        87         0.0173     -0.0072      0.0017      0.0004      0.0012
        88        -0.0000     -0.0020      0.0063      0.0000      0.0002
        89        -0.0060     -0.0651      0.0009      0.0043      0.0148
        90         0.0726      0.1271      0.0036      0.0215      0.0742
        91        -0.1239     -0.1775     -0.0059      0.0469      0.1617
        92         0.0014      0.0008     -0.0074      0.0001      0.0002
        93         0.0013      0.0012     -0.0031      0.0000      0.0000
        94         0.1022      0.1279      0.0050      0.0268      0.0909
        95         0.0265      0.0408      0.0012      0.0024      0.0080
        96         0.0521      0.0688      0.0028      0.0075      0.0252
        97        -0.0003     -0.0026     -0.0129      0.0002      0.0006
        98        -0.0005      0.0002      0.0054      0.0000      0.0001
        99         0.0677      0.0668      0.0053      0.0091      0.0303
       100         0.0004      0.0005     -0.0048      0.0000      0.0001
       101        -0.0054      0.0144     -0.0008      0.0002      0.0008
       102        -0.0055     -0.0180     -0.0004      0.0004      0.0012
       103         0.0001      0.0004      0.0016      0.0000      0.0000
       104         0.0018     -0.0131      0.0003      0.0002      0.0006
       105        -0.0023     -0.0007      0.0115      0.0001      0.0004
       106         0.0304      0.0304      0.0030      0.0019      0.0061
       107        -0.0000      0.0050      0.0083      0.0001      0.0003
       108         0.0516      0.1981     -0.0009      0.0419      0.1357
       109        -0.0518     -0.1370     -0.0013      0.0215      0.0691
       110         0.0037      0.0549     -0.0009      0.0030      0.0097
       111         0.0006      0.0011      0.0010      0.0000      0.0000
       112        -0.0008     -0.0304      0.0009      0.0009      0.0030
       113         0.0011      0.0017      0.0020      0.0000      0.0000
       114        -0.0023     -0.0367      0.0006      0.0014      0.0043
       115         0.1271      0.0895      0.0087      0.0242      0.0758
       116        -0.0008     -0.0007     -0.0059      0.0000      0.0001
       117        -0.0035     -0.0043     -0.0061      0.0001      0.0002
       118         0.0479     -0.0131      0.0066      0.0025      0.0078
       119        -0.0045      0.0014      0.0151      0.0003      0.0008
       120        -0.0011      0.0084      0.0004      0.0001      0.0002
       121        -0.0240     -0.0309      0.0186      0.0019      0.0058
       122        -0.0134     -0.0204     -0.0318      0.0016      0.0050
       123        -0.0142      0.0290      0.0008      0.0010      0.0032
       124        -0.0121      0.0274     -0.0037      0.0009      0.0028
       125         0.0987     -0.0305      0.0106      0.0108      0.0329
       126        -0.1185      0.0404     -0.0106      0.0158      0.0481
       127         0.0021     -0.0005     -0.0012      0.0000      0.0000
       128        -0.0073     -0.0045     -0.0013      0.0001      0.0002
       129        -0.0043     -0.0011     -0.0134      0.0002      0.0006
       130        -0.0122      0.0054      0.0006      0.0002      0.0005
       131         0.0002      0.0010      0.0001      0.0000      0.0000
       132        -0.0007     -0.0011     -0.0063      0.0000      0.0001
       133        -0.0527     -0.0354     -0.0039      0.0040      0.0120
       134        -0.0005      0.0009      0.0096      0.0001      0.0003
       135        -0.2012     -0.1345     -0.0146      0.0588      0.1731
       136         0.0405      0.0265      0.0017      0.0023      0.0069
       137        -0.0890     -0.0631     -0.0053      0.0119      0.0351
       138        -0.0148     -0.0147     -0.0205      0.0009      0.0025
       139         0.0037      0.0036      0.0014      0.0000      0.0001
       140         0.0215      0.0374      0.0008      0.0019      0.0054
       141        -0.0057      0.0135     -0.0042      0.0002      0.0007
       142         0.0006     -0.0289     -0.0001      0.0008      0.0024
       143        -0.0798     -0.0235     -0.0059      0.0069      0.0202
       144         0.0070      0.0025      0.0068      0.0001      0.0003
       145        -0.0217     -0.0033     -0.0029      0.0005      0.0014
       146         0.0020      0.0009     -0.0209      0.0004      0.0013
       147         0.0008      0.0014     -0.0082      0.0001      0.0002
       148         0.0129     -0.0148      0.0018      0.0004      0.0011
       149         0.0047      0.0024      0.0048      0.0001      0.0001
       150        -0.0572     -0.0320     -0.0048      0.0043      0.0124
 Ground to excited state transition magnetic dipole moments (Au):
       state          X           Y           Z
         1        -0.9357     -1.0818     -0.0644
         2        -0.4392     -0.2042     -0.0383
         3        -0.0659     -0.0315     -0.0045
         4         0.0013     -0.0060     -0.0665
         5        -0.3966     -0.2452     -0.0298
         6         0.2847     -0.2295      0.0357
         7        -0.0415      0.0131      0.4039
         8        -0.0013      0.0171     -0.0011
         9        -0.0011      0.0005      0.0135
        10         0.0479     -0.0106     -0.5376
        11         0.0699     -0.0191     -0.7653
        12         0.2543     -0.0706      0.0255
        13        -1.1469      0.8301     -0.1353
        14        -0.0049     -0.0195     -0.0004
        15         0.3113     -0.3680      0.0431
        16        -0.0254      0.0085      0.2650
        17        -0.1973      0.0668     -0.0207
        18         0.0611     -0.0189     -0.6596
        19        -0.0605      0.0180      0.5535
        20         0.8420     -0.7583      0.1030
        21         0.0822     -0.0241     -0.8721
        22        -0.0292      0.0072      0.3130
        23        -0.3437      0.1407     -0.0324
        24        -0.0278      0.0130      0.3954
        25         0.0351     -0.1019     -0.0077
        26         0.0176     -0.0050     -0.1564
        27         0.0011     -0.0019     -0.0151
        28        -0.0930      0.1603     -0.0090
        29        -0.0550      0.0130      0.5186
        30        -0.1506      0.0781     -0.0282
        31        -0.0148      0.0077     -0.0171
        32        -0.1834      0.2404     -0.0118
        33         0.0460     -0.1897      0.0255
        34         0.0156     -0.0023     -0.2551
        35        -0.0576      0.0132      0.5096
        36        -0.2472      0.2098     -0.0233
        37         0.1212     -0.0311     -0.2592
        38         0.1954     -0.0472      0.1552
        39        -0.0234      0.0042      0.2918
        40         0.1561      0.0975     -0.0067
        41        -0.1806     -0.0426      0.0053
        42        -0.0313      0.0220      0.4109
        43         0.0796      0.0237      0.0074
        44         0.0167     -0.0040     -0.1663
        45        -0.0126      0.0066      0.1758
        46         0.0021     -0.0028     -0.0639
        47         0.1628     -0.2585     -0.0400
        48        -0.0416     -0.0096      0.6239
        49         0.0608      0.0306      0.0000
        50        -0.0111     -0.2281      0.0044
        51        -0.0115      0.0039      0.1253
        52        -0.0080      0.0017      0.0910
        53        -0.0132      0.0047      0.1240
        54        -0.0185      0.0016      0.0022
        55         0.2100     -0.0140      0.0211
        56        -0.0788      0.0143     -0.0670
        57        -0.5025      0.0963     -0.0605
        58         0.0120     -0.0043     -0.1175
        59        -0.1867      0.0675      0.6001
        60        -0.6222      0.2767     -0.1618
        61        -0.0302     -0.0199     -0.0021
        62        -0.0147      0.0031      0.3047
        63        -0.0108      0.0084      0.0185
        64         0.0158     -0.0025      0.0223
        65         0.0370     -0.0103     -0.3915
        66        -0.1144     -0.0131      0.0006
        67         0.0114     -0.0046     -0.1636
        68         0.0558     -0.0076     -0.0654
        69         0.0352     -0.0100     -0.5240
        70        -0.0897      0.0375     -0.0148
        71        -0.0555      0.0226      0.0032
        72        -0.0003     -0.0081     -0.1570
        73         0.0849      0.0555      0.0031
        74         0.0071      0.0017     -0.0475
        75        -0.0952     -0.0227     -0.0092
        76        -0.0128      0.0041      0.1304
        77         0.0448     -0.0114     -0.4248
        78        -0.1246     -0.0193     -0.0109
        79         0.0232     -0.0008     -0.1529
        80         0.1848      0.0959      0.0201
        81        -0.0075     -0.0010      0.0560
        82        -0.1511      0.0363     -0.0111
        83        -0.0152      0.0060      0.2236
        84         0.1715      0.0835      0.0201
        85         0.0393     -0.0268      0.0076
        86        -0.0788     -0.0231     -0.0097
        87        -0.0100      0.0041      0.1120
        88        -0.0863      0.0041      0.0101
        89        -0.0527      0.0164      0.6157
        90         0.0130     -0.0054     -0.2231
        91        -0.0941      0.0271      1.0187
        92        -0.0939     -0.0053     -0.0140
        93         0.0320     -0.0105     -0.0065
        94         0.0924     -0.0304     -0.9570
        95         0.0184     -0.0063     -0.2036
        96         0.0456     -0.0125     -0.4443
        97        -0.1534     -0.0660      0.0044
        98         0.0234     -0.0510     -0.0005
        99        -0.0031      0.0012     -0.0395
       100         0.0506     -0.0077      0.0168
       101        -0.0148      0.0046      0.1498
       102         0.0322     -0.0089     -0.1981
       103         0.1225     -0.0797      0.0191
       104         0.0319     -0.0080     -0.3403
       105         0.1810      0.0693      0.0048
       106        -0.0072      0.0019      0.1295
       107        -0.1868      0.0380     -0.0057
       108        -0.0983      0.0292      1.0933
       109         0.0443     -0.0091     -0.4635
       110        -0.0401      0.0092      0.4301
       111        -0.0329      0.0183     -0.0012
       112        -0.0118      0.0037      0.0998
       113        -0.2234      0.0821     -0.0225
       114        -0.0050     -0.0009      0.0276
       115         0.1029     -0.0272     -1.1063
       116         0.0012      0.0949      0.0147
       117         0.0937      0.1097     -0.0053
       118        -0.0205      0.0037      0.1945
       119        -0.0578     -0.0446     -0.0131
       120        -0.0045     -0.0035     -0.0070
       121        -0.1012     -0.1045     -0.2433
       122         0.2023      0.1371     -0.1415
       123        -0.0163     -0.0126     -0.0082
       124        -0.0066      0.0132      0.1403
       125        -0.0111      0.0568     -0.2219
       126        -0.0580      0.0471      0.2421
       127        -0.1484     -0.0679     -0.0154
       128         0.0062      0.0109      0.0702
       129         0.2020      0.2007      0.0365
       130        -0.0488     -0.0275      0.1832
       131        -0.0033      0.0015      0.0009
       132         0.1231      0.0916     -0.0002
       133        -0.0000      0.0014     -0.0211
       134         0.0538     -0.0003      0.0111
       135         0.1223      0.0094     -0.7857
       136         0.2207      0.1002      0.1783
       137         0.0078      0.0060     -0.1165
       138        -0.0206     -0.1490     -0.0522
       139         0.0112      0.1267      0.0043
       140        -0.0100      0.0109      0.1595
       141        -0.0435     -0.0461     -0.0515
       142        -0.0372     -0.0195      0.0339
       143         0.0671     -0.0013     -0.4876
       144         0.1419      0.0782      0.0421
       145         0.0472     -0.0194     -0.4991
       146         0.1571      0.0140      0.0213
       147        -0.1363     -0.0284     -0.0168
       148        -0.0303      0.0117      0.2674
       149         0.0890     -0.0681      0.0409
       150         0.0462     -0.0151     -0.4508
 Ground to excited state transition velocity quadrupole moments (Au):
       state          XX          YY          ZZ          XY          XZ          YZ
         1        -0.0001     -0.0007      0.0004      0.0007      0.0007     -0.0037
         2        -0.0029     -0.0027      0.0047      0.0020      0.0111     -0.0129
         3         0.0040      0.0134     -0.0111     -0.0030      0.0034     -0.0031
         4        -0.0147      0.0181      0.0030      0.0189     -0.0027      0.0011
         5        -0.0038     -0.0009      0.0045      0.0019      0.0198     -0.0145
         6        -0.0001      0.0002     -0.0000     -0.0001      0.0003      0.0012
         7        -0.0021      0.0141      0.0031      0.0002     -0.0007     -0.0003
         8        -0.0002      0.0001      0.0001     -0.0002      0.0013      0.0021
         9         0.0031     -0.0003      0.0019     -0.0050      0.0003     -0.0004
        10         0.0087     -0.0161     -0.0028     -0.0109      0.0015     -0.0010
        11        -0.0017     -0.0291     -0.0046      0.0118     -0.0002      0.0015
        12        -0.0000      0.0008     -0.0007     -0.0012      0.0004      0.0136
        13         0.0055      0.0004     -0.0036      0.0043     -0.0277     -0.0380
        14        -0.0004     -0.0001      0.0003     -0.0000      0.0017      0.0003
        15         0.0021      0.0010     -0.0022      0.0001     -0.0088      0.0004
        16        -0.0176      0.0609     -0.0024      0.0235     -0.0023      0.0005
        17         0.0003     -0.0014      0.0009      0.0017     -0.0013     -0.0198
        18         0.0100      0.0175     -0.0060      0.0296      0.0005      0.0023
        19        -0.0495     -0.0214      0.0108     -0.0237     -0.0060     -0.0016
        20        -0.0074      0.0029      0.0049     -0.0022      0.0384      0.0393
        21         0.0654      0.0806     -0.0197      0.0654      0.0059      0.0036
        22        -0.0036     -0.5248      0.0185     -0.1840      0.0030     -0.0017
        23         0.0062     -0.0020     -0.0003      0.0059     -0.0150     -0.0609
        24         0.0777      0.0635     -0.0242      0.0140      0.0090      0.0013
        25         0.0105     -0.0070      0.0012     -0.0134      0.0084     -0.0023
        26         0.1589     -0.1071     -0.0015     -0.1897      0.0226     -0.0154
        27         0.0729     -0.0749     -0.0028     -0.1121      0.0113     -0.0101
        28         0.0037     -0.0014     -0.0021     -0.0030     -0.0107     -0.0009
        29        -0.0231      0.1776     -0.0198     -0.0336      0.0011     -0.0095
        30         0.0065      0.0268     -0.0029      0.0107     -0.0209     -0.0441
        31         0.0094     -0.3329      0.0140     -0.0866     -0.0011     -0.0028
        32         0.0019      0.0125     -0.0055     -0.0039     -0.0115      0.0453
        33        -0.0012      0.0171     -0.0017      0.0000      0.0032      0.0228
        34         0.0227     -0.1185      0.0035     -0.0472      0.0026      0.0006
        35        -0.0480      0.1193     -0.0065      0.0485     -0.0046      0.0011
        36         0.0060     -0.0066     -0.0016      0.0058     -0.0359     -0.0950
        37         0.0158     -0.0611      0.0040     -0.0176     -0.0030      0.0052
        38        -0.0058      0.0303     -0.0048      0.0064     -0.0097      0.0172
        39         0.0408     -0.5199     -0.0142     -0.3069      0.0142     -0.0149
        40         0.0081      0.0260     -0.0157     -0.0042     -0.0422      0.1035
        41        -0.0047     -0.0199      0.0119      0.0037      0.0287     -0.0909
        42         0.0291     -0.3439      0.0062     -0.1385      0.0029      0.0019
        43         0.0014     -0.0008     -0.0017     -0.0013     -0.0064      0.0084
        44        -0.1107      0.2240      0.0015     -0.0141     -0.0117     -0.0081
        45         0.0523     -0.2350     -0.0031     -0.0840      0.0069      0.0003
        46        -0.0299      0.0769     -0.0014     -0.0089     -0.0023     -0.0047
        47        -0.0148      0.1201      0.0017      0.0521      0.0146     -0.0188
        48         0.0795     -0.9968      0.0206     -0.4058      0.0185     -0.0140
        49         0.0015      0.0002     -0.0001      0.0027     -0.0083     -0.0210
        50        -0.0177     -0.0184      0.0234      0.0037      0.0993     -0.0414
        51         0.1638     -0.5432      0.0011      0.0166      0.0149      0.0176
        52         0.0518     -0.2823      0.0020     -0.1047      0.0077     -0.0019
        53        -0.0226      0.1491     -0.0079     -0.0018     -0.0013     -0.0056
        54         0.0009     -0.0028     -0.0007     -0.0035     -0.0014      0.0038
        55        -0.0051     -0.0003      0.0033     -0.0035      0.0246      0.0416
        56         0.0059      0.0045     -0.0008      0.0292     -0.0157     -0.0363
        57         0.0229     -0.0350     -0.0043      0.0262     -0.0920     -0.2339
        58        -0.0110      0.2759     -0.0112      0.1630     -0.0039      0.0083
        59        -0.1859      0.9363     -0.0740     -0.2360     -0.0299     -0.1127
        60         0.0612     -0.1659     -0.0027      0.0643     -0.1512     -0.3078
        61         0.0011      0.0033     -0.0028     -0.0021     -0.0062      0.0192
        62        -0.1509      0.4521      0.0295     -0.0568     -0.0125     -0.0125
        63         0.0006      0.0144     -0.0007      0.0005     -0.0113     -0.1257
        64        -0.0033      0.0180     -0.0005     -0.0074      0.0063     -0.0489
        65        -0.0094      0.0185     -0.0297      0.2527     -0.0062      0.0206
        66         0.0056     -0.0262      0.0034      0.0040      0.0021     -0.1244
        67        -0.0391      0.1760      0.0012      0.1044     -0.0069     -0.0006
        68         0.0050      0.0144     -0.0000      0.0249      0.0019      0.0323
        69         0.0388      0.0977      0.0068      0.2147     -0.0071      0.0028
        70         0.0018      0.0035     -0.0036     -0.0008      0.0036      0.0526
        71         0.0003     -0.0191      0.0079      0.0094     -0.0010     -0.1385
        72        -0.1392      0.5698      0.0359      0.2248     -0.0258      0.0120
        73        -0.0191      0.0372      0.0216      0.0322      0.0376     -0.1914
        74        -0.0160     -0.0336      0.0059      0.0738     -0.0063      0.0139
        75        -0.0042     -0.0048      0.0057      0.0043      0.0225     -0.0268
        76         0.0195     -0.3497      0.0217     -0.0429      0.0009      0.0063
        77        -0.1035     -0.0375     -0.0050     -0.0040     -0.0104      0.0014
        78         0.0067      0.0018     -0.0096     -0.0056     -0.0351      0.0476
        79         0.0752      0.1284     -0.0016      0.0458      0.0052      0.0026
        80         0.0032     -0.0112     -0.0043     -0.0018     -0.0207     -0.0086
        81         0.0715     -0.0363     -0.0751     -0.0956      0.0177     -0.0111
        82         0.0001     -0.0100      0.0032     -0.0008     -0.0000     -0.0374
        83         0.0518     -0.3511      0.0008     -0.1796      0.0099     -0.0053
        84         0.0044     -0.0055     -0.0095     -0.0116     -0.0383      0.0686
        85        -0.0048      0.0025      0.0035     -0.0041      0.0232      0.0328
        86        -0.0098      0.0004      0.0132      0.0105      0.0505     -0.0741
        87         0.0645      0.0500      0.0218     -0.0467      0.0053     -0.0063
        88         0.0168     -0.0261     -0.0041     -0.0038     -0.0289      0.0157
        89         0.2043     -0.8619      0.0255     -0.0466      0.0213      0.0229
        90         0.0536      0.6403     -0.0390      0.3860     -0.0019      0.0119
        91         0.1975     -1.7557      0.1041     -0.7625      0.0316     -0.0194
        92        -0.0035      0.0077      0.0041      0.0082      0.0175     -0.0340
        93        -0.0005      0.0151      0.0002      0.0068     -0.0017      0.0035
        94        -0.1091      1.4186      0.0568      0.6888     -0.0333      0.0283
        95        -0.0251      0.2973      0.0095      0.1598     -0.0074      0.0068
        96        -0.0407      0.6822     -0.0021      0.3153     -0.0120      0.0111
        97         0.0045     -0.0270     -0.0035     -0.0145     -0.0070      0.0048
        98        -0.0132      0.0009      0.0145      0.0002      0.0667      0.0002
        99         0.0421     -0.1749     -0.0487     -0.1283      0.0121     -0.0145
       100         0.0041     -0.0068     -0.0102     -0.0129     -0.0338      0.0636
       101         0.0332     -0.1697     -0.0067     -0.0919      0.0061     -0.0042
       102         0.0782      0.3312      0.0861      0.1451     -0.0027      0.0207
       103        -0.0197     -0.0085     -0.0013     -0.0172      0.0615      0.1421
       104        -0.1404     -0.2347     -0.0000      0.0391     -0.0168      0.0088
       105         0.0131      0.0333     -0.0259      0.0033     -0.0972      0.0879
       106         0.0783     -0.5142      0.0445     -0.2418      0.0077     -0.0029
       107         0.0087     -0.0430     -0.0025     -0.0102     -0.0194     -0.0079
       108         0.1249     -1.9455      0.0495     -0.7568      0.0295     -0.0130
       109         0.0051      0.8035     -0.0493      0.2951     -0.0048      0.0050
       110         0.0499     -0.6866      0.0119     -0.3159      0.0135     -0.0105
       111         0.0068     -0.0108     -0.0043     -0.0041     -0.0209     -0.0014
       112        -0.3247     -0.0536     -0.0375     -0.1234     -0.0252     -0.0119
       113         0.0009     -0.0004      0.0036      0.0074      0.0006     -0.0449
       114         0.0468      0.7839     -0.0018      0.2991     -0.0028      0.0058
       115        -0.1751      1.7627     -0.0446      0.8730     -0.0397      0.0311
       116         0.0131     -0.0329     -0.0097     -0.0179     -0.0509      0.0262
       117         0.0396      0.0196     -0.0346     -0.0081     -0.1565      0.0870
       118         0.0461     -0.7639      0.0107     -0.3310      0.0099     -0.0081
       119        -0.0040      0.0414     -0.0023      0.0193     -0.0049      0.0150
       120        -0.0277     -0.0813     -0.0170      0.0348      0.0009      0.0011
       121         0.0461      0.2547      0.0266      0.1522      0.0406     -0.0606
       122         0.0437      0.1880     -0.0095      0.0877     -0.0474      0.1019
       123        -0.0430      0.2876     -0.0163      0.1629     -0.0075     -0.0004
       124        -0.0914     -0.1017     -0.0113      0.0084     -0.0127      0.0069
       125        -0.0012      0.1869      0.0012      0.2387     -0.0512      0.0264
       126         0.0292     -0.1881     -0.0187     -0.2710     -0.0211     -0.0172
       127        -0.0055     -0.0008      0.0092      0.0099      0.0281     -0.0562
       128        -0.0230     -0.2417      0.0216     -0.2301     -0.0040     -0.0062
       129         0.0051      0.0210     -0.0284     -0.0234     -0.1409      0.1212
       130        -0.1151     -0.0860      0.0514     -0.1123      0.0080     -0.0250
       131        -0.0036     -0.0042      0.0022     -0.0016      0.0066     -0.0074
       132         0.0148      0.0167     -0.0182     -0.0006     -0.0643      0.0585
       133         0.0017      0.3228     -0.0212      0.1300     -0.0026      0.0018
       134         0.0036     -0.0067     -0.0038     -0.0064     -0.0137      0.0278
       135        -0.1741      1.5583     -0.0369      0.6998     -0.0585      0.0467
       136         0.0507     -0.2990     -0.0183     -0.1597     -0.0765      0.1319
       137        -0.0990      0.3322     -0.0532      0.0537     -0.0110     -0.0126
       138        -0.0393      0.1428      0.0077      0.0391      0.0908      0.0886
       139         0.0115     -0.0414     -0.0124     -0.0129     -0.0634     -0.0376
       140         0.1196     -0.3091      0.0453     -0.1108      0.0066      0.0013
       141         0.0513     -0.1234      0.0308      0.0596      0.0188     -0.0178
       142        -0.1315      0.3087     -0.0546     -0.1013      0.0033     -0.0372
       143        -0.1707      0.6702      0.0738      0.3285     -0.0315      0.0150
       144         0.0155     -0.0577     -0.0071     -0.0361      0.0237     -0.0130
       145        -0.0549      0.4874     -0.0362      0.0486     -0.0042     -0.0049
       146         0.0030     -0.0115     -0.0039     -0.0135     -0.0158      0.1211
       147         0.0040     -0.0119      0.0032      0.0051     -0.0045     -0.0654
       148         0.0572      0.0462      0.0099      0.0079      0.0020     -0.0044
       149        -0.0135     -0.0498      0.0234     -0.0127      0.1179      0.0149
       150        -0.1033      0.2477      0.0078      0.1163     -0.0103      0.0057
 <0|del|b> * <b|rxdel|0> + <0|del|b> * <b|delr+rdel|0>
 Rotatory Strengths (R) in cgs (10**-40 erg-esu-cm/Gauss)
       state          XX          YY          ZZ    R(velocity)    E-M Angle
         1        -0.5387      0.9763      0.6417      0.3598       90.00
         2        11.0132     -0.4262     11.1372      7.2414       68.11
         3       -12.5517      0.3230     -9.8505     -7.3597      114.71
         4        -1.6965      2.3078     -7.9872     -2.4586       93.45
         5         0.9052     -0.2024     -0.7305     -0.0092       90.00
         6        -0.1198     -0.0230     -0.0259     -0.0562       90.00
         7         0.1371     -0.1015     -0.0145      0.0070       90.00
         8         0.0087      0.0009      0.0082      0.0060       90.00
         9         0.0048      0.0467     -0.0725     -0.0070       90.00
        10        -0.2377     -1.8050      0.8111     -0.4105       90.56
        11         0.0382      3.2762     -2.7399      0.1915       90.00
        12         0.1760      0.0120     -0.2406     -0.0175       90.00
        13        -4.0289      0.7942     -0.3138     -1.1828       96.33
        14        -0.0036     -0.0003     -0.0046     -0.0028       90.00
        15         1.4465     -0.0214      0.9231      0.7827       70.67
        16        -0.1379     -0.2267      0.3927      0.0094       90.00
        17         0.1447      0.0202     -0.1760     -0.0037       90.00
        18         0.5844      0.5463     -1.0297      0.0336       90.00
        19         0.4006     -1.4675      1.7287      0.2206       89.65
        20        -0.3638      0.2832     -0.2512     -0.1106       90.00
        21         0.6006      1.8631     -1.9060      0.1859       90.00
        22        -0.0350     -3.1433      2.7102     -0.1560       90.00
        23         0.1665     -0.2203      0.7215      0.2226       86.76
        24        -1.4264     -2.1507      3.5296     -0.0158       90.00
        25         3.7749      0.1096      3.3007      2.3951       12.69
        26         6.6497      0.7011     -6.8400      0.1703       90.00
        27         1.4884      0.5729     -1.5480      0.1711       90.00
        28        -1.1828      0.0005     -0.9604     -0.7142      136.16
        29        -0.4095      0.4169      0.0109      0.0061       90.00
        30        -0.5290     -1.0975     -0.6408     -0.7557      130.76
        31         0.3956      0.3787      0.4799      0.4181       41.70
        32        -0.8151      0.0117     -0.7987     -0.5341      126.61
        33         0.6914     -0.2281      0.9757      0.4796       73.25
        34        -0.0495      0.2878      0.2083      0.1489       90.00
        35        -1.0835     -0.4078      1.8062      0.1050       90.00
        36         1.4897     -0.7074      1.4731      0.7518       83.37
        37        -0.3820     -2.0377     -0.1100     -0.8432       99.24
        38         0.3040      1.3753     -0.0542      0.5417       75.32
        39        -1.9967     -1.1449      2.5192     -0.2074       90.27
        40         0.7070      1.3036      0.2501      0.7536       84.23
        41         0.6551      0.8894      0.3495      0.6313       80.91
        42        -2.2320      0.4598     -3.0424     -1.6049       92.65
        43         0.0312     -0.0174     -0.0476     -0.0112       90.00
        44        -0.7283     -0.2569      0.8419     -0.0478       90.00
        45        -0.0231      0.5988     -1.9826     -0.4690       91.00
        46         0.1399      0.1178     -0.8853     -0.2092       91.37
        47         3.1648     -6.8421     -1.2923     -1.6565       99.62
        48        -0.2355      8.1764     -2.5839      1.7857       88.67
        49        -0.0013      0.0515      0.0766      0.0423       90.00
        50        -0.8750     -0.2328     -0.1422     -0.4167       96.27
        51        -1.1062     -0.2498      1.4329      0.0256       90.00
        52        -0.1852      0.3626     -0.0582      0.0398       90.00
        53        -0.6985      0.5193     -0.0456     -0.0749       90.00
        54         0.0029     -0.0441     -0.0225     -0.0212       90.00
        55         0.2938      0.0933     -0.2290      0.0527       90.00
        56         0.9408     -0.3688     -0.0426      0.1764       86.04
        57        -0.6721      2.5025      1.9574      1.2626       83.72
        58        -0.2838      0.7582     -0.6430     -0.0562       90.00
        59       -17.9443     -7.0795    -11.9712    -12.3317       97.46
        60        16.2929      9.9164      7.8326     11.3473       51.23
        61         0.0127     -0.0107     -0.0376     -0.0119       90.00
        62        -0.7217     -0.6867     -0.5815     -0.6633       91.64
        63         1.3015      1.9948     -0.4755      0.9403       38.63
        64         0.7784      1.4665     -0.1677      0.6924       37.90
        65         0.3948     -0.3412     -0.2674     -0.0713       90.00
        66         0.4365      1.3647      0.0191      0.6068       83.54
        67         0.0553     -0.3917     -0.7161     -0.3508       91.61
        68         0.6218      0.4803     -0.2833      0.2729       76.31
        69         0.8744     -0.5743     -3.3751     -1.0250       91.82
        70        -0.1861     -0.0811      0.4262      0.0530       90.00
        71        -0.0151      0.4547     -0.3536      0.0287       90.00
        72         5.5594     -1.4464    -11.1544     -2.3471       94.14
        73        -0.6828     -0.5076      4.7438      1.1845       58.04
        74        -2.1908     -1.0876      1.4711     -0.6024       93.62
        75         0.3860      0.1040     -0.0681      0.1407       83.19
        76        -0.1922     -0.7483      1.0013      0.0203       90.00
        77        -1.6801      0.7442      1.7248      0.2629       89.06
        78         0.0889     -0.0026     -0.0466      0.0132       90.00
        79         0.3596     -0.0776     -0.5037     -0.0739       90.00
        80        -0.0149     -0.0436      0.2236      0.0550       90.00
        81        -5.0897     -1.3380      4.8526     -0.5251       92.82
        82        -0.3561      0.3336      0.0453      0.0076       90.00
        83         0.0977     -0.1836     -0.4608     -0.1822       91.06
        84        -0.6705     -0.4822      0.0051     -0.3825       96.17
        85        -0.0550     -0.0127      0.0089     -0.0196       90.00
        86        -0.0721      0.0099      0.0151     -0.0157       90.00
        87         0.2239     -0.0162     -0.2455     -0.0126       90.00
        88        -0.0491      0.1617      0.0925      0.0684       90.00
        89         1.5185      1.4144     -3.6910     -0.2527       90.29
        90         0.2553     -0.6999     -1.5717     -0.6721       90.96
        91        -1.3172      6.3715     -2.1500      0.9681       89.79
        92         0.0454     -0.0222     -0.1331     -0.0366       90.00
        93        -0.0214      0.1587      0.0401      0.0591       90.00
        94        -1.7437      7.4085     -2.8632      0.9339       89.72
        95        -0.0098      0.4343     -0.4544     -0.0100       90.00
        96        -0.7119      1.4588      0.1934      0.3134       89.61
        97         0.5118     -0.3575      0.4303      0.1949       85.74
        98        -0.0348     -0.0253     -0.0144     -0.0248       90.00
        99        -2.8920     -1.2689      2.9477     -0.4044       95.20
       100        -0.0094     -0.1711     -0.0472     -0.0759       90.00
       101        -0.1196     -0.1536      0.3733      0.0333       90.00
       102         0.2348     -0.2390      0.2551      0.0837       90.00
       103        -0.0924      0.1616     -0.0172      0.0173       90.00
       104        -0.3658     -0.0769      0.6391      0.0655       90.00
       105        -0.0267     -1.0272     -0.3346     -0.4629      100.15
       106        -0.8889      1.3808      0.2777      0.2565       87.72
       107         0.2708      0.0735      0.1691      0.1711       85.38
       108        -0.6093    -12.6337     12.3907     -0.2841       90.06
       109         1.3896     -2.7046     -0.2312     -0.5154       90.38
       110        -0.5851     -1.5036      1.9278     -0.0536       90.00
       111         0.0621     -0.0325     -0.0391     -0.0032       90.00
       112        -1.5234      0.3639      1.1116     -0.0160       90.00
       113         0.1817     -0.5812     -0.0847     -0.1614      102.33
       114         0.1945     -0.2617      0.2642      0.0657       90.00
       115        -1.5098     -0.3229      5.2174      1.1282       89.66
       116        -0.1299     -0.3550     -0.0164     -0.1671      105.20
       117        -1.7435     -1.0778      0.2911     -0.8434      130.37
       118        -1.3387      3.4162     -1.2731      0.2681       88.57
       119         0.0668     -0.4891      0.4253      0.0010       90.00
       120        -0.0419     -0.0223     -0.0257     -0.0299       90.00
       121         4.5546     -5.6610      4.8205      1.2380       84.69
       122        -3.3621      5.2268     -5.1958     -1.1104       95.17
       123        -0.0400      0.1621     -0.5807     -0.1529      101.32
       124         0.2537     -0.8065      0.2888     -0.0880       90.00
       125        -5.0371     -5.4469     -6.2530     -5.5790      102.55
       126         4.9490      5.6119      9.5130      6.6913       78.75
       127         0.0808     -0.6267     -0.2757     -0.2739      129.86
       128         0.2250     -0.6266     -0.1946     -0.1987      107.58
       129        -0.8615     -3.4719     -0.6519     -1.6618      112.83
       130        -0.2344      1.7245      0.2948      0.5950       77.34
       131        -0.0080     -0.0035      0.0142      0.0009       90.00
       132        -0.2537     -0.1943     -0.1137     -0.1872      100.38
       133        -0.8918      0.7914      0.2137      0.0378       90.00
       134         0.0908      0.2013     -0.0403      0.0839       90.00
       135       -12.2938    -19.2056    -13.4641    -14.9878       94.28
       136         7.3505     23.1633      6.5910     12.3683       35.33
       137        -1.1503      2.0700     -2.3483     -0.4762       92.06
       138         5.9197      1.3462      3.8490      3.7049       39.95
       139         1.0525     -0.1124      0.6348      0.5250       41.79
       140         0.3129      0.0470      0.6440      0.3346       87.32
       141        -1.4137      1.2578     -0.3450     -0.1670       97.45
       142         1.0339     -0.0936      0.7232      0.5545       69.88
       143         0.3551     -2.6834     -5.2346     -2.5210       93.42
       144         0.2749      2.2053      2.0628      1.5144       28.95
       145         2.0677      1.0048     -1.6246      0.4826       87.58
       146        -0.2107     -0.2545      0.1094     -0.1186       91.98
       147         0.0952      0.0226     -0.1599     -0.0140       90.00
       148         0.5472      0.0375     -0.8245     -0.0799       90.00
       149        -0.4694      1.1398      0.7157      0.4620       57.68
       150         2.6999     -0.3347     -2.2824      0.0276       90.00
 1/2[<0|r|b>*<b|rxdel|0> + (<0|rxdel|b>*<b|r|0>)*]
 Rotatory Strengths (R) in cgs (10**-40 erg-esu-cm/Gauss)
       state          XX          YY          ZZ     R(length)
         1         1.6722     -0.1003     -0.0057      0.5221
         2         0.7472     22.5120     -1.6370      7.2074
         3         0.7092    -22.7818      0.0694     -7.3344
         4        -0.0513    -10.9785      3.6174     -2.4708
         5        -1.7350      0.3477      1.3553     -0.0107
         6         0.0479     -0.1497     -0.0664     -0.0561
         7        -0.1734      0.2450     -0.0355      0.0121
         8        -0.0003      0.0168      0.0018      0.0061
         9         0.0055     -0.0897      0.0629     -0.0071
        10        -0.3583      2.5010     -3.3691     -0.4088
        11         0.5736     -5.9002      5.9360      0.2031
        12        -0.4116     -0.0771      0.4353     -0.0178
        13         4.1184     -5.2775     -2.4613     -1.2068
        14        -0.0019     -0.0080      0.0013     -0.0029
        15        -0.6652      2.4028      0.6264      0.7880
        16         0.3505      0.5363     -0.8626      0.0081
        17        -0.3238     -0.0523      0.3670     -0.0030
        18        -1.2517     -0.9250      2.2895      0.0376
        19         1.1685      3.4879     -3.9606      0.2319
        20         0.3138     -0.8891      0.2474     -0.1093
        21        -1.7393     -2.8822      5.1869      0.1885
        22         0.9315      3.1732     -4.5820     -0.1591
        23         0.6515      1.0462     -0.9761      0.2405
        24        -0.3127      4.4896     -4.2298     -0.0176
        25         0.2673      6.9558      0.0346      2.4193
        26         1.5788      4.7589     -5.8242      0.1712
        27         0.0494      0.7116     -0.2440      0.1724
        28         0.0461     -2.1630     -0.0824     -0.7331
        29         0.8506     -0.6839     -0.1303      0.0121
        30        -1.1745     -0.6094     -0.4739     -0.7526
        31         0.9196      0.2483      0.0854      0.4178
        32        -0.0339     -1.6813      0.0607     -0.5515
        33         0.0970      2.0035     -0.6030      0.4992
        34         0.3579     -0.1623      0.2934      0.1630
        35         2.4818      1.4034     -3.5752      0.1033
        36         0.1450      3.4166     -1.3228      0.7463
        37        -2.2079      1.6211     -1.9412     -0.8427
        38         1.4115     -1.0905      1.2922      0.5377
        39        -5.5658      1.6301      3.2953     -0.2135
        40         1.3882      0.0486      0.8101      0.7489
        41         1.1291      0.4410      0.3361      0.6354
        42         0.2672     -5.5533      0.4461     -1.6133
        43        -0.1034      0.0019      0.0670     -0.0115
        44        -0.1886      0.5286     -0.4686     -0.0428
        45         1.8294     -2.8377     -0.4044     -0.4709
        46         0.1012     -1.1379      0.3971     -0.2132
        47        -6.5104      5.1053     -3.3699     -1.5917
        48       -11.0623     -2.4524     18.6391      1.7081
        49         0.0922      0.0315     -0.0007      0.0410
        50        -0.0859     -0.9816     -0.1950     -0.4208
        51         0.0350      0.5795     -0.5316      0.0276
        52        -0.6790      0.0722      0.7175      0.0369
        53         0.9244     -0.8809     -0.2707     -0.0757
        54        -0.0352     -0.0040     -0.0223     -0.0205
        55        -0.6106     -0.0196      0.7837      0.0512
        56         0.1269      1.0927     -0.5364      0.2278
        57         7.1083      0.4106     -3.9582      1.1869
        58        -0.9502     -0.5420      1.3231     -0.0564
        59       -18.1514    -29.6098     11.2938    -12.1558
        60        12.1264     20.6813      0.8266     11.2114
        61        -0.0591      0.0151      0.0081     -0.0120
        62         2.3737      0.4928     -4.8961     -0.6766
        63         0.0915     -0.1553      2.8275      0.9213
        64        -0.0618      0.0429      2.0340      0.6717
        65        -2.5936      0.3467      2.0655     -0.0605
        66         1.4987      0.2074      0.0825      0.5962
        67         0.9526     -0.9853     -1.0119     -0.3482
        68        -1.2565     -0.0582      2.0825      0.2559
        69        -5.5771     -0.9587      3.5947     -0.9804
        70         0.5013      0.0425     -0.3848      0.0530
        71         0.2958     -0.2782      0.0673      0.0283
        72        -0.0679     -4.6099     -2.3133     -2.3304
        73         2.0348      1.6694     -0.1668      1.1791
        74        -0.2435     -1.0021     -0.5885     -0.6114
        75        -0.1837      0.3074      0.3071      0.1436
        76         0.7134      0.7501     -1.3974      0.0220
        77         4.7517     -0.5585     -3.4266      0.2555
        78        -0.0993      0.0205      0.1168      0.0127
        79        -1.0472      0.0311      0.7455     -0.0902
        80         0.2832      0.2124     -0.2998      0.0653
        81        -0.6363     -0.5369     -0.4113     -0.5282
        82         0.7171     -0.4494     -0.2533      0.0048
        83         1.1551     -0.6392     -1.0425     -0.1755
        84         0.5570     -0.6032     -1.1098     -0.3853
        85         0.1167     -0.0210     -0.1500     -0.0181
        86        -0.2633     -0.0384      0.2570     -0.0149
        87        -0.7120     -0.1191      0.8043     -0.0089
        88        -0.0420     -0.0323      0.2270      0.0509
        89         1.0710     -3.9960      2.1710     -0.2514
        90         3.4647     -2.5479     -2.9167     -0.6666
        91        42.2965    -17.5743    -21.7970      0.9751
        92        -0.4633     -0.0158      0.3581     -0.0403
        93         0.1463     -0.0471      0.0620      0.0537
        94        33.8691    -13.8910    -17.2131      0.9217
        95         1.7354     -0.9322     -0.8354     -0.0107
        96         8.5161     -3.0791     -4.5237      0.3044
        97         0.1451      0.6243     -0.2125      0.1856
        98        -0.0388     -0.0296     -0.0093     -0.0259
        99        -0.7314      0.2730     -0.7370     -0.3985
       100         0.0711     -0.0152     -0.2748     -0.0730
       101         0.2961      0.2466     -0.4496      0.0310
       102        -0.6487      0.5783      0.3353      0.0883
       103         0.0950     -0.1165      0.0771      0.0185
       104         0.2567      0.3617     -0.4197      0.0662
       105        -1.3855     -0.1795      0.1815     -0.4611
       106        -0.7657      0.2047      1.3143      0.2511
       107        -0.0234      0.6626     -0.1580      0.1604
       108       -17.8784     20.0997     -3.0083     -0.2623
       109        -7.7783      4.3109      1.9096     -0.5193
       110        -0.5631      1.7307     -1.3188     -0.0504
       111        -0.0683      0.0680     -0.0040     -0.0014
       112        -0.0234     -0.3792      0.3461     -0.0188
       113        -0.8667      0.4640     -0.0895     -0.1641
       114         0.0126      0.1116      0.0718      0.0654
       115        42.8543     -8.0575    -31.4234      1.1245
       116        -0.0033     -0.2073     -0.2640     -0.1582
       117        -1.0953     -1.5694      0.1095     -0.8517
       118        -3.2889     -0.1689      4.2414      0.2612
       119         0.8387     -0.1999     -0.6209      0.0060
       120        -0.0073     -0.0932     -0.0133     -0.0379
       121         8.1405     10.6486    -14.7953      1.3313
       122        -9.1325     -9.1946     14.7604     -1.1889
       123         0.7575     -1.2471     -0.0197     -0.1698
       124         0.2389      1.2011     -1.6665     -0.0755
       125        -3.5249     -5.9615     -7.5968     -5.6944
       126        22.1587      6.5238     -8.3415      6.7803
       127        -0.9830      0.1068      0.0659     -0.2701
       128        -0.1386     -0.1622     -0.2832     -0.1947
       129        -2.7336     -0.6079     -1.5204     -1.6206
       130         1.8382     -0.5466      0.3390      0.5435
       131        -0.0026      0.0048      0.0001      0.0007
       132        -0.2749     -0.3178      0.0042     -0.1962
       133         0.0078     -0.1610      0.2546      0.0338
       134        -0.0792     -0.0008      0.3343      0.0848
       135       -77.5947     -4.0331     36.6080    -15.0066
       136        28.2485      8.4747      0.2837     12.3356
       137        -2.1992     -1.2002      1.9181     -0.4938
       138         0.9532      7.0049      3.4590      3.8057
       139         0.1221      1.4389      0.0277      0.5296
       140        -0.7382      1.3838      0.4947      0.3801
       141         0.8313     -1.8638      0.9658     -0.0222
       142        -0.2307      1.6689     -0.0854      0.4509
       143       -16.8622      0.0901      9.1233     -2.5496
       144         3.1848      0.6187      0.8175      1.5404
       145        -3.0206      0.0886      4.2033      0.4238
       146         0.9491      0.0401     -1.3841     -0.1316
       147        -0.3673     -0.1296      0.4628     -0.0114
       148        -1.2335     -0.6213      1.5661     -0.0962
       149         1.3388     -0.4837      0.5385      0.4645
       150        -8.3465      1.6241      6.8204      0.0327
  1/2[<0|del|b>*<b|r|0> + (<0|r|b>*<b|del|0>)*] (Au)
       state          X           Y           Z        Dip. S.   Osc.(frdel)
         1        -0.0000     -0.0000     -0.0000      0.0000      0.0000
         2        -0.0000     -0.0007     -0.0001      0.0009      0.0006
         3        -0.0000     -0.0325     -0.0000      0.0325      0.0217
         4        -0.0001     -0.2582     -0.0002      0.2586      0.1724
         5        -0.0000     -0.0000     -0.0002      0.0002      0.0001
         6        -0.0000     -0.0000     -0.0000      0.0000      0.0000
         7        -0.0000     -0.0000      0.0000      0.0000      0.0000
         8        -0.0000     -0.0000     -0.0000      0.0000      0.0000
         9        -0.0000     -0.0046     -0.0000      0.0046      0.0031
        10        -0.0000     -0.0085     -0.0000      0.0085      0.0056
        11        -0.0000     -0.0147     -0.0000      0.0147      0.0098
        12        -0.0000     -0.0000     -0.0000      0.0000      0.0000
        13        -0.0000     -0.0000     -0.0001      0.0001      0.0001
        14        -0.0000     -0.0000     -0.0000      0.0000      0.0000
        15        -0.0000     -0.0000     -0.0000      0.0000      0.0000
        16        -0.0000     -0.0008     -0.0000      0.0009      0.0006
        17        -0.0000     -0.0000     -0.0001      0.0001      0.0000
        18        -0.0001     -0.0005     -0.0000      0.0006      0.0004
        19        -0.0001     -0.0082     -0.0000      0.0083      0.0056
        20        -0.0000     -0.0000     -0.0000      0.0000      0.0000
        21        -0.0001     -0.0032     -0.0000      0.0033      0.0022
        22        -0.0002     -0.0442     -0.0000      0.0445      0.0297
        23        -0.0000     -0.0000     -0.0002      0.0002      0.0002
        24        -0.0000     -0.0279     -0.0000      0.0280      0.0186
        25        -0.0000     -0.0012     -0.0000      0.0012      0.0008
        26        -0.0020     -0.2291     -0.0003      0.2314      0.1543
        27        -0.0005     -0.0374     -0.0001      0.0379      0.0253
        28        -0.0000     -0.0000     -0.0000      0.0001      0.0000
        29        -0.0001     -0.0007     -0.0000      0.0008      0.0005
        30        -0.0000     -0.0000     -0.0001      0.0001      0.0001
        31        -0.0010     -0.0003     -0.0000      0.0013      0.0009
        32        -0.0000     -0.0000     -0.0000      0.0000      0.0000
        33        -0.0000     -0.0000     -0.0001      0.0002      0.0001
        34        -0.0002     -0.0012     -0.0000      0.0014      0.0009
        35        -0.0005     -0.0031     -0.0000      0.0036      0.0024
        36        -0.0000     -0.0001     -0.0009      0.0010      0.0007
        37        -0.0001     -0.0008     -0.0000      0.0009      0.0006
        38        -0.0000     -0.0001     -0.0000      0.0002      0.0001
        39        -0.0159     -0.0415     -0.0000      0.0574      0.0383
        40        -0.0000     -0.0000     -0.0042      0.0042      0.0028
        41        -0.0000     -0.0000     -0.0012      0.0012      0.0008
        42        -0.0000     -0.0184     -0.0000      0.0184      0.0123
        43        -0.0000     -0.0000     -0.0000      0.0000      0.0000
        44        -0.0000     -0.0050     -0.0000      0.0050      0.0033
        45        -0.0063     -0.0555     -0.0000      0.0617      0.0412
        46        -0.0006     -0.0499     -0.0000      0.0506      0.0337
        47        -0.0005     -0.0001     -0.0022      0.0028      0.0018
        48        -0.0215     -0.0193     -0.0003      0.0411      0.0274
        49        -0.0000     -0.0000     -0.0001      0.0001      0.0000
        50        -0.0000     -0.0000     -0.0007      0.0007      0.0005
        51        -0.0000     -0.0068     -0.0000      0.0068      0.0045
        52        -0.0023     -0.0006     -0.0000      0.0029      0.0019
        53        -0.0016     -0.0109     -0.0000      0.0125      0.0083
        54        -0.0000     -0.0000     -0.0000      0.0000      0.0000
        55        -0.0000     -0.0000     -0.0004      0.0004      0.0003
        56        -0.0000     -0.0018     -0.0000      0.0019      0.0012
        57        -0.0001     -0.0000     -0.0014      0.0015      0.0010
        58        -0.0021     -0.0050     -0.0000      0.0071      0.0047
        59        -0.0032     -0.0644     -0.0001      0.0677      0.0452
        60        -0.0001     -0.0019     -0.0000      0.0020      0.0013
        61        -0.0000     -0.0000     -0.0000      0.0000      0.0000
        62        -0.0088     -0.0087     -0.0001      0.0176      0.0118
        63        -0.0000     -0.0001     -0.0081      0.0083      0.0055
        64        -0.0000     -0.0001     -0.0029      0.0031      0.0020
        65        -0.0016     -0.0004     -0.0000      0.0019      0.0013
        66        -0.0001     -0.0001     -0.0065      0.0067      0.0045
        67        -0.0024     -0.0158     -0.0000      0.0182      0.0121
        68        -0.0002     -0.0000     -0.0004      0.0006      0.0004
        69        -0.0087     -0.0032     -0.0000      0.0119      0.0079
        70        -0.0000     -0.0000     -0.0002      0.0003      0.0002
        71        -0.0000     -0.0001     -0.0002      0.0002      0.0001
        72        -0.0215     -0.1151     -0.0001      0.1367      0.0911
        73        -0.0002     -0.0003     -0.0010      0.0015      0.0010
        74        -0.0004     -0.1283     -0.0001      0.1287      0.0858
        75        -0.0000     -0.0001     -0.0004      0.0005      0.0003
        76        -0.0012     -0.0117     -0.0000      0.0129      0.0086
        77        -0.0039     -0.0008     -0.0000      0.0048      0.0032
        78        -0.0000     -0.0000     -0.0000      0.0000      0.0000
        79        -0.0007     -0.0006     -0.0000      0.0013      0.0009
        80        -0.0000     -0.0000     -0.0001      0.0001      0.0001
        81        -0.0026     -0.1170     -0.0000      0.1196      0.0797
        82        -0.0000     -0.0001     -0.0002      0.0003      0.0002
        83        -0.0022     -0.0043     -0.0000      0.0065      0.0043
        84        -0.0000     -0.0000     -0.0011      0.0012      0.0008
        85        -0.0000     -0.0000     -0.0002      0.0002      0.0001
        86        -0.0000     -0.0000     -0.0003      0.0003      0.0002
        87        -0.0017     -0.0003     -0.0000      0.0021      0.0014
        88         0.0000     -0.0000     -0.0002      0.0002      0.0001
        89        -0.0002     -0.0224     -0.0000      0.0226      0.0150
        90        -0.0273     -0.0842     -0.0001      0.1116      0.0744
        91        -0.0788     -0.1627     -0.0002      0.2417      0.1611
        92        -0.0000     -0.0000     -0.0003      0.0003      0.0002
        93        -0.0000     -0.0000     -0.0000      0.0001      0.0000
        94        -0.0530     -0.0827     -0.0001      0.1358      0.0905
        95        -0.0035     -0.0085     -0.0000      0.0121      0.0080
        96        -0.0137     -0.0239     -0.0000      0.0377      0.0251
        97        -0.0000     -0.0000     -0.0009      0.0009      0.0006
        98        -0.0000     -0.0000     -0.0001      0.0002      0.0001
        99        -0.0228     -0.0224     -0.0001      0.0454      0.0302
       100        -0.0000     -0.0000     -0.0001      0.0001      0.0001
       101        -0.0002     -0.0011     -0.0000      0.0013      0.0008
       102        -0.0002     -0.0017     -0.0000      0.0018      0.0012
       103        -0.0000     -0.0000     -0.0000      0.0000      0.0000
       104        -0.0000     -0.0008     -0.0000      0.0009      0.0006
       105        -0.0000     -0.0000     -0.0006      0.0006      0.0004
       106        -0.0045     -0.0047     -0.0000      0.0093      0.0062
       107         0.0000     -0.0001     -0.0003      0.0004      0.0003
       108        -0.0133     -0.1930     -0.0000      0.2063      0.1375
       109        -0.0129     -0.0916     -0.0000      0.1045      0.0697
       110        -0.0001     -0.0146     -0.0000      0.0147      0.0098
       111        -0.0000     -0.0000     -0.0000      0.0000      0.0000
       112         0.0000     -0.0045     -0.0000      0.0045      0.0030
       113        -0.0000     -0.0000     -0.0000      0.0000      0.0000
       114        -0.0000     -0.0067     -0.0000      0.0067      0.0045
       115        -0.0748     -0.0375     -0.0003      0.1127      0.0752
       116        -0.0000     -0.0000     -0.0002      0.0002      0.0001
       117        -0.0001     -0.0001     -0.0002      0.0003      0.0002
       118        -0.0109     -0.0008     -0.0002      0.0119      0.0079
       119        -0.0001     -0.0000     -0.0010      0.0011      0.0007
       120         0.0000     -0.0003     -0.0000      0.0003      0.0002
       121        -0.0027     -0.0045     -0.0016      0.0088      0.0059
       122        -0.0009     -0.0019     -0.0047      0.0075      0.0050
       123        -0.0009     -0.0041     -0.0000      0.0050      0.0033
       124        -0.0006     -0.0035     -0.0001      0.0042      0.0028
       125        -0.0444     -0.0045     -0.0005      0.0495      0.0330
       126        -0.0640     -0.0079     -0.0005      0.0724      0.0483
       127        -0.0000     -0.0000     -0.0000      0.0000      0.0000
       128        -0.0002     -0.0001     -0.0000      0.0003      0.0002
       129        -0.0001     -0.0000     -0.0008      0.0009      0.0006
       130        -0.0007     -0.0002     -0.0000      0.0008      0.0005
       131        -0.0000     -0.0000     -0.0000      0.0000      0.0000
       132        -0.0000     -0.0000     -0.0002      0.0002      0.0001
       133        -0.0122     -0.0058     -0.0001      0.0180      0.0120
       134        -0.0000     -0.0000     -0.0004      0.0004      0.0003
       135        -0.1804     -0.0819     -0.0010      0.2633      0.1755
       136        -0.0073     -0.0032     -0.0000      0.0105      0.0070
       137        -0.0353     -0.0179     -0.0001      0.0533      0.0356
       138        -0.0010     -0.0010     -0.0019      0.0039      0.0026
       139        -0.0001     -0.0001     -0.0000      0.0001      0.0001
       140        -0.0023     -0.0067     -0.0000      0.0089      0.0060
       141        -0.0002     -0.0008     -0.0001      0.0010      0.0007
       142        -0.0000     -0.0035     -0.0000      0.0035      0.0023
       143        -0.0283     -0.0024     -0.0002      0.0309      0.0206
       144        -0.0002     -0.0000     -0.0002      0.0004      0.0003
       145        -0.0020     -0.0000     -0.0000      0.0020      0.0013
       146        -0.0000     -0.0000     -0.0019      0.0019      0.0013
       147        -0.0000     -0.0000     -0.0003      0.0003      0.0002
       148        -0.0007     -0.0011     -0.0000      0.0019      0.0012
       149        -0.0001     -0.0000     -0.0001      0.0002      0.0001
       150        -0.0146     -0.0049     -0.0001      0.0196      0.0130

 Excitation energies and oscillator strengths:
 
 Excited state symmetry could not be determined.
 Excited State   1:  3.074-?Sym    0.5001 eV 2478.98 nm  f=0.0000  <S**2>=2.113
     96A -> 99A        0.15048
     93B -> 95B        0.71310
     93B -> 97B       -0.66914
     93B -> 99B        0.22028
     93B ->116B        0.15157
     93B ->118B        0.12077
     93B <- 95B        0.21147
     93B <- 97B       -0.21011
 This state for optimization and/or second-order correction.
 Total Energy, E(TD-HF/TD-DFT) =  -3419.07354638    
 Copying the excited state density for this state as the 1-particle RhoCI density.
 
 Excited state symmetry could not be determined.
 Excited State   2:  3.061-?Sym    0.8326 eV 1489.13 nm  f=0.0006  <S**2>=2.093
     84A -> 99A       -0.15166
     96A -> 98A       -0.11261
     96A -> 99A        0.94341
     93B -> 95B       -0.10317
     94B -> 95B       -0.10078
 
 Excited state symmetry could not be determined.
 Excited State   3:  3.088-?Sym    0.8470 eV 1463.87 nm  f=0.0217  <S**2>=2.133
     96A -> 97A        0.31203
     96A -> 99A        0.14267
     94B -> 95B        0.66322
     94B -> 97B       -0.59576
     94B -> 99B        0.17229
     94B ->116B        0.11979
 
 Excited state symmetry could not be determined.
 Excited State   4:  3.135-?Sym    1.0457 eV 1185.67 nm  f=0.1721  <S**2>=2.206
     96A -> 97A        0.91436
     92B -> 95B        0.15456
     94B -> 95B       -0.24236
     94B -> 97B        0.18993
 
 Excited state symmetry could not be determined.
 Excited State   5:  3.233-?Sym    1.1371 eV 1090.36 nm  f=0.0001  <S**2>=2.363
     82A -> 98A        0.11282
     91A -> 98A        0.12069
     95A -> 98A       -0.15529
     96A -> 98A        0.95784
     96A -> 99A        0.11323
 
 Excited state symmetry could not be determined.
 Excited State   6:  4.120-?Sym    1.5374 eV  806.44 nm  f=0.0000  <S**2>=3.993
     93A -> 99A        0.58066
     94B -> 98B        0.80868
     93A <- 99A        0.11895
     94B <- 98B        0.13849
 
 Excited state symmetry could not be determined.
 Excited State   7:  4.033-?Sym    1.8336 eV  676.17 nm  f=0.0000  <S**2>=3.817
     92A -> 99A        0.60729
     93B -> 98B        0.71041
     94B -> 99B       -0.26924
     94B ->101B       -0.16600
     93B <- 98B        0.11653
 
 Excited state symmetry could not be determined.
 Excited State   8:  4.108-?Sym    1.8841 eV  658.05 nm  f=0.0000  <S**2>=3.968
     90A -> 97A        0.14703
     91A -> 98A       -0.56572
     96A -> 98A        0.14942
     88B -> 96B        0.67718
     89B -> 95B        0.21893
     89B -> 97B        0.18457
     91B -> 96B        0.10707
     92B -> 96B       -0.26369
 
 Excited state symmetry could not be determined.
 Excited State   9:  4.127-?Sym    1.9140 eV  647.77 nm  f=0.0031  <S**2>=4.009
     89A -> 98A        0.28189
     90A -> 98A        0.51591
     91A -> 97A        0.17087
     88B -> 95B       -0.22225
     88B -> 97B       -0.19567
     89B -> 96B        0.70674
     92B -> 95B        0.10705
     89B <- 96B        0.10283
 
 Excited state symmetry could not be determined.
 Excited State  10:  3.512-?Sym    2.1011 eV  590.10 nm  f=0.0058  <S**2>=2.834
     90A -> 98A       -0.17894
     91A -> 97A        0.23643
     92A -> 99A        0.35128
     88B -> 95B       -0.32729
     88B -> 97B       -0.27415
     89B -> 96B       -0.12474
     92B -> 95B        0.13900
     92B -> 97B        0.10885
     94B -> 95B       -0.22192
     94B -> 97B       -0.16113
     94B -> 99B        0.54925
     94B ->101B        0.32192
     94B ->102B        0.11516
 
 Excited state symmetry could not be determined.
 Excited State  11:  3.696-?Sym    2.1051 eV  588.97 nm  f=0.0098  <S**2>=3.164
     89A -> 98A        0.11450
     90A -> 98A        0.23269
     91A -> 97A       -0.31454
     92A -> 99A        0.27360
     84B -> 95B        0.12306
     84B -> 97B        0.11186
     88B -> 95B        0.42840
     88B -> 97B        0.36662
     89B -> 96B        0.15827
     92B -> 95B       -0.20640
     92B -> 97B       -0.13349
     94B -> 95B       -0.16284
     94B -> 97B       -0.10128
     94B -> 99B        0.41311
     94B ->101B        0.24502
 
 Excited state symmetry could not be determined.
 Excited State  12:  3.960-?Sym    2.1587 eV  574.35 nm  f=0.0000  <S**2>=3.670
     85A -> 98A       -0.14862
     89A -> 97A        0.19751
     90A -> 97A        0.41538
     91A -> 98A        0.27273
     84B -> 96B        0.19544
     88B -> 96B       -0.13518
     89B -> 95B        0.59353
     89B -> 97B        0.49049
 
 Excited state symmetry could not be determined.
 Excited State  13:  3.124-?Sym    2.3237 eV  533.57 nm  f=0.0000  <S**2>=2.190
     93A -> 99A        0.67676
     93B -> 95B       -0.19958
     93B -> 97B       -0.11801
     93B -> 99B        0.45194
     93B ->101B        0.26711
     94B -> 98B       -0.41969
 
 Excited state symmetry could not be determined.
 Excited State  14:  4.124-?Sym    2.5435 eV  487.45 nm  f=0.0000  <S**2>=4.001
     85A -> 98A       -0.63092
     91A -> 98A       -0.24683
     84B -> 96B        0.65222
     85B -> 96B       -0.23722
     89B -> 95B       -0.15947
     89B -> 97B       -0.12523
 
 Excited state symmetry could not be determined.
 Excited State  15:  3.114-?Sym    2.5524 eV  485.76 nm  f=0.0000  <S**2>=2.174
     87A -> 99A        0.14524
     88A -> 99A       -0.27208
     92A -> 97A       -0.14422
     93A -> 99A       -0.39777
     93B -> 95B       -0.27561
     93B -> 97B       -0.17106
     93B -> 99B        0.57138
     93B ->101B        0.32505
     93B ->102B        0.11599
     94B -> 98B        0.38125
 
 Excited state symmetry could not be determined.
 Excited State  16:  3.317-?Sym    2.6817 eV  462.33 nm  f=0.0005  <S**2>=2.500
     85A -> 97A        0.15157
     89A -> 98A        0.23754
     90A -> 98A        0.48630
     91A -> 97A        0.48998
     95A -> 97A       -0.10269
     84B -> 95B       -0.30111
     84B -> 97B       -0.25132
     88B -> 95B        0.17449
     88B -> 97B        0.12795
     89B -> 96B       -0.41896
     92B -> 95B       -0.12677
 
 Excited state symmetry could not be determined.
 Excited State  17:  3.227-?Sym    2.7061 eV  458.17 nm  f=0.0000  <S**2>=2.354
     85A -> 98A       -0.20034
     89A -> 97A       -0.25651
     90A -> 97A       -0.51825
     91A -> 98A        0.54020
     95A -> 98A       -0.11037
     88B -> 96B        0.42912
     89B -> 95B        0.14708
     89B -> 97B        0.11064
     92B -> 96B       -0.26590
 
 Excited state symmetry could not be determined.
 Excited State  18:  3.685-?Sym    2.7673 eV  448.03 nm  f=0.0004  <S**2>=3.145
     85A -> 97A       -0.28565
     91A -> 97A        0.52448
     95A -> 97A       -0.13692
     84B -> 95B        0.53360
     84B -> 97B        0.44673
     85B -> 95B       -0.20788
     85B -> 97B       -0.16845
     89B -> 96B       -0.12178
     92B -> 95B       -0.11506
 
 Excited state symmetry could not be determined.
 Excited State  19:  3.122-?Sym    3.0144 eV  411.30 nm  f=0.0056  <S**2>=2.187
     92A -> 99A       -0.59472
     93A -> 97A       -0.21540
     91B -> 95B        0.16120
     91B -> 97B       -0.10941
     92B -> 95B       -0.20828
     93B -> 98B        0.62664
     94B -> 95B       -0.11971
     94B -> 97B       -0.10470
     94B -> 99B        0.16920
 
 Excited state symmetry could not be determined.
 Excited State  20:  3.110-?Sym    3.0174 eV  410.90 nm  f=0.0000  <S**2>=2.167
     85A -> 98A        0.54370
     89A -> 97A       -0.21735
     90A -> 97A       -0.44003
     91A -> 98A       -0.24547
     84B -> 96B        0.44555
     85B -> 96B       -0.18237
     88B -> 96B       -0.20259
     89B -> 95B        0.25136
     89B -> 97B        0.18116
     92B -> 96B        0.10545
 
 Excited state symmetry could not be determined.
 Excited State  21:  3.341-?Sym    3.0435 eV  407.37 nm  f=0.0022  <S**2>=2.540
     85A -> 97A        0.56692
     89A -> 98A       -0.16073
     90A -> 98A       -0.34278
     91A -> 97A        0.32708
     95A -> 97A       -0.15936
     96A ->100A        0.25819
     88B -> 95B        0.16017
     88B -> 97B        0.13014
     89B -> 96B        0.40548
     92B -> 95B       -0.27326
     93B -> 98B       -0.11033
 
 Excited state symmetry could not be determined.
 Excited State  22:  3.790-?Sym    3.1311 eV  395.98 nm  f=0.0298  <S**2>=3.340
     82A -> 97A       -0.17037
     83A -> 98A       -0.19242
     84A -> 97A       -0.19448
     91A -> 97A        0.14392
     92A -> 99A        0.13847
     95A -> 97A        0.64411
     96A -> 97A        0.15681
     96A ->100A       -0.36585
     82B -> 95B        0.18199
     82B -> 97B        0.14903
     83B -> 96B        0.18384
     88B -> 97B       -0.10635
     92B -> 95B       -0.24727
     92B -> 97B       -0.19970
     93B -> 98B       -0.12586
 
 Excited state symmetry could not be determined.
 Excited State  23:  3.089-?Sym    3.1858 eV  389.17 nm  f=0.0002  <S**2>=2.136
     87A -> 99A       -0.48333
     88A -> 99A        0.71515
     92A -> 97A       -0.26765
     93A -> 99A       -0.16161
     87B -> 95B       -0.20531
     87B -> 97B        0.16926
     90B -> 95B       -0.11884
     93B -> 99B        0.10692
 
 Excited state symmetry could not be determined.
 Excited State  24:  3.293-?Sym    3.2155 eV  385.58 nm  f=0.0190  <S**2>=2.460
     85A -> 97A       -0.24425
     95A -> 97A        0.23000
     96A ->100A        0.64520
     88B -> 95B       -0.24381
     88B -> 97B       -0.11018
     92B -> 95B       -0.49396
     92B -> 97B        0.23159
 
 Excited state symmetry could not be determined.
 Excited State  25:  3.733-?Sym    3.4778 eV  356.50 nm  f=0.0008  <S**2>=3.234
     85A -> 98A        0.12056
     89A -> 97A        0.11513
     95A -> 98A        0.16709
     82B -> 96B        0.12755
     88B -> 96B       -0.10957
     92B -> 96B       -0.37330
     94B -> 96B        0.84415
 
 Excited state symmetry could not be determined.
 Excited State  26:  3.316-?Sym    3.4844 eV  355.83 nm  f=0.1560  <S**2>=2.500
     91A -> 97A        0.15691
     93A -> 97A       -0.38877
     95A -> 97A        0.39328
     96A ->100A        0.48693
     88B -> 95B        0.11903
     92B -> 95B        0.52738
     92B -> 97B       -0.26968
 
 Excited state symmetry could not be determined.
 Excited State  27:  3.916-?Sym    3.5100 eV  353.23 nm  f=0.0255  <S**2>=3.583
     93A -> 97A        0.69320
     95A -> 97A        0.24419
     96A ->100A        0.13584
     91B -> 95B        0.15909
     92B -> 95B        0.20275
     94B -> 95B       -0.37926
     94B -> 97B       -0.38343
     94B ->101B       -0.12071
 
 Excited state symmetry could not be determined.
 Excited State  28:  3.811-?Sym    3.5352 eV  350.71 nm  f=0.0000  <S**2>=3.381
     83A -> 97A        0.11776
     85A -> 98A       -0.17996
     89A -> 97A       -0.18475
     91A -> 98A       -0.16542
     94A -> 97A       -0.15346
     95A -> 98A       -0.30085
     82B -> 96B       -0.18427
     84B -> 96B       -0.12545
     85B -> 96B        0.10104
     88B -> 96B        0.12183
     89B -> 95B        0.10187
     92B -> 96B        0.58967
     94B -> 96B        0.52770
 
 Excited state symmetry could not be determined.
 Excited State  29:  3.266-?Sym    3.5749 eV  346.82 nm  f=0.0005  <S**2>=2.417
     83A -> 98A        0.15681
     93A -> 97A        0.15589
     96A ->100A       -0.16195
     96A ->109A       -0.12332
     96A ->110A        0.10193
     83B -> 96B       -0.13459
     91B -> 95B        0.63489
     91B -> 97B       -0.41260
     94B -> 95B        0.30895
     94B -> 97B        0.32038
     94B ->101B        0.11948
 
 Excited state symmetry could not be determined.
 Excited State  30:  3.851-?Sym    3.5884 eV  345.52 nm  f=0.0001  <S**2>=3.457
     88A -> 99A        0.10218
     92A -> 97A        0.84964
     92A ->100A       -0.10952
     87B -> 95B       -0.11920
     87B -> 97B        0.10347
     90B -> 95B       -0.18216
     90B -> 97B        0.10036
     93B -> 95B       -0.27297
     93B -> 97B       -0.24592
 
 Excited state symmetry could not be determined.
 Excited State  31:  3.955-?Sym    3.5954 eV  344.84 nm  f=0.0009  <S**2>=3.661
     82A -> 97A        0.14648
     83A -> 98A        0.52971
     84A -> 97A        0.13486
     87A -> 97A        0.16153
     88A -> 97A        0.10185
     89A -> 98A        0.14227
     91A -> 97A        0.13277
     92A -> 97A        0.11694
     95A -> 97A        0.26770
     96A ->100A       -0.18191
     83B -> 96B       -0.45141
     84B -> 95B        0.11174
     85B -> 95B        0.17918
     85B -> 97B        0.13222
     86B -> 96B        0.18983
     91B -> 95B       -0.18628
     91B -> 97B        0.12501
     92B -> 95B       -0.15995
     93B -> 96B       -0.10763
 
 Excited state symmetry could not be determined.
 Excited State  32:  3.441-?Sym    3.6381 eV  340.79 nm  f=0.0000  <S**2>=2.709
     85A -> 98A       -0.31364
     90A -> 97A       -0.31910
     91A -> 98A       -0.18217
     94A -> 97A        0.57797
     95A -> 98A        0.35747
     84B -> 96B       -0.30080
     85B -> 96B        0.10391
     87B -> 95B       -0.11823
     88B -> 96B       -0.19839
     89B -> 95B        0.21167
     89B -> 97B        0.11941
     90B -> 95B        0.15585
 
 Excited state symmetry could not be determined.
 Excited State  33:  3.618-?Sym    3.6432 eV  340.31 nm  f=0.0001  <S**2>=3.023
     85A -> 98A        0.22285
     90A -> 97A        0.14811
     94A -> 97A        0.67724
     95A -> 98A       -0.44095
     95A -> 99A        0.13437
     84B -> 96B        0.22937
     87B -> 95B       -0.11630
     88B -> 96B        0.19749
     89B -> 95B       -0.14439
     90B -> 95B        0.18110
 
 Excited state symmetry could not be determined.
 Excited State  34:  3.562-?Sym    3.6623 eV  338.54 nm  f=0.0010  <S**2>=2.921
     93A -> 97A        0.24220
     91B -> 95B       -0.15734
     93B -> 96B        0.87333
     94B -> 95B        0.16823
     94B -> 97B        0.21454
     94B -> 99B        0.12185
     94B ->101B        0.10393
 
 Excited state symmetry could not be determined.
 Excited State  35:  3.239-?Sym    3.6721 eV  337.64 nm  f=0.0024  <S**2>=2.373
     92A -> 99A        0.14790
     93A -> 97A       -0.43599
     96A ->100A       -0.10871
     91B -> 95B        0.33175
     91B -> 97B       -0.18566
     93B -> 96B        0.45432
     93B -> 98B       -0.17990
     94B -> 95B       -0.29779
     94B -> 97B       -0.38617
     94B -> 99B       -0.23504
     94B ->101B       -0.19613
 
 Excited state symmetry could not be determined.
 Excited State  36:  3.318-?Sym    3.7509 eV  330.54 nm  f=0.0006  <S**2>=2.502
     92A -> 97A        0.13128
     94A -> 97A        0.12517
     95A -> 99A       -0.10093
     87B -> 95B       -0.19275
     87B -> 97B        0.13378
     90B -> 95B       -0.47477
     90B -> 97B        0.27927
     93B -> 95B        0.47475
     93B -> 97B        0.50807
     93B -> 99B        0.18364
     93B ->101B        0.21032
 
 Excited state symmetry could not be determined.
 Excited State  37:  3.188-?Sym    3.8103 eV  325.39 nm  f=0.0006  <S**2>=2.292
     85A -> 97A        0.57655
     90A -> 98A        0.30172
     91A -> 97A       -0.21224
     91A -> 98A        0.13209
     95A -> 98A        0.28360
     84B -> 95B        0.28494
     84B -> 97B        0.21374
     85B -> 95B       -0.15534
     88B -> 95B       -0.14324
     88B -> 96B        0.15399
     89B -> 96B       -0.22930
     92B -> 96B        0.19571
     92B -> 97B        0.22360
 
 Excited state symmetry could not be determined.
 Excited State  38:  3.161-?Sym    3.8114 eV  325.29 nm  f=0.0001  <S**2>=2.249
     85A -> 97A       -0.29056
     85A -> 98A        0.11738
     87A -> 98A        0.12294
     88A -> 98A        0.10564
     90A -> 97A        0.14007
     90A -> 98A       -0.14490
     91A -> 97A        0.10406
     91A -> 98A        0.27859
     95A -> 98A        0.56457
     82B -> 96B       -0.11126
     84B -> 95B       -0.14395
     84B -> 96B        0.16793
     84B -> 97B       -0.10797
     88B -> 96B        0.31806
     89B -> 96B        0.10880
     92B -> 96B        0.39004
     92B -> 97B       -0.10927
 
 Excited state symmetry could not be determined.
 Excited State  39:  3.945-?Sym    3.8337 eV  323.41 nm  f=0.0384  <S**2>=3.640
     86A -> 99A       -0.55675
     89A -> 99A       -0.10027
     94A -> 99A        0.62666
     87B -> 98B       -0.28873
     90B -> 98B       -0.26159
     91B -> 95B        0.11242
     91B -> 99B       -0.12001
     92B -> 97B       -0.14088
 
 Excited state symmetry could not be determined.
 Excited State  40:  3.257-?Sym    3.8405 eV  322.83 nm  f=0.0028  <S**2>=2.402
     87A -> 99A       -0.11413
     92A -> 97A        0.29525
     94A -> 97A       -0.27994
     95A -> 99A        0.39076
     87B -> 95B       -0.11928
     90B -> 95B        0.55608
     90B -> 97B       -0.25165
     93B -> 95B        0.25312
     93B -> 97B        0.30783
     93B -> 99B        0.19954
     93B ->101B        0.16027
 
 Excited state symmetry could not be determined.
 Excited State  41:  3.585-?Sym    3.9060 eV  317.42 nm  f=0.0008  <S**2>=2.963
     88A -> 99A       -0.19669
     92A -> 97A       -0.10878
     95A -> 99A        0.85230
     90B -> 95B       -0.34008
     90B -> 97B        0.15741
     93B -> 97B       -0.10851
 
 Excited state symmetry could not be determined.
 Excited State  42:  3.561-?Sym    3.9293 eV  315.54 nm  f=0.0123  <S**2>=2.920
     82A -> 97A        0.14910
     84A -> 97A        0.14052
     85A -> 97A       -0.17074
     86A -> 99A       -0.11650
     89A -> 98A       -0.46653
     90A -> 98A        0.14119
     91A -> 97A        0.17956
     94A -> 98A       -0.10281
     95A -> 97A        0.23459
     96A ->100A       -0.12059
     82B -> 95B       -0.15813
     83B -> 96B        0.15834
     85B -> 95B        0.12079
     85B -> 97B        0.12194
     86B -> 96B       -0.18732
     88B -> 95B        0.21281
     88B -> 97B        0.12903
     89B -> 96B        0.12019
     92B -> 97B        0.54851
 
 Excited state symmetry could not be determined.
 Excited State  43:  3.895-?Sym    3.9441 eV  314.35 nm  f=0.0000  <S**2>=3.544
     82A -> 98A        0.13158
     83A -> 97A        0.19500
     84A -> 98A        0.15679
     87A -> 98A        0.13143
     89A -> 97A        0.73980
     90A -> 97A       -0.32809
     82B -> 96B       -0.15174
     83B -> 95B       -0.15169
     83B -> 97B       -0.10725
     84B -> 96B        0.12650
     85B -> 96B        0.26486
     86B -> 95B        0.16655
     86B -> 97B        0.11802
 
 Excited state symmetry could not be determined.
 Excited State  44:  3.182-?Sym    4.0142 eV  308.86 nm  f=0.0034  <S**2>=2.281
     96A ->101A        0.96216
     96A ->102A       -0.20704
 
 Excited state symmetry could not be determined.
 Excited State  45:  4.021-?Sym    4.0537 eV  305.85 nm  f=0.0412  <S**2>=3.791
     83A -> 98A       -0.27089
     86A -> 99A       -0.11452
     89A -> 98A        0.47697
     90A -> 98A       -0.25508
     94A -> 98A        0.19150
     82B -> 95B       -0.10215
     83B -> 96B        0.31930
     86B -> 96B        0.45464
     87B -> 96B       -0.18092
     88B -> 95B        0.11293
     92B -> 97B        0.33410
 
 Excited state symmetry could not be determined.
 Excited State  46:  3.888-?Sym    4.0570 eV  305.61 nm  f=0.0339  <S**2>=3.530
     82A -> 97A        0.17376
     83A -> 98A       -0.25594
     84A -> 97A        0.26385
     86A -> 99A        0.23372
     87A -> 97A        0.37205
     88A -> 97A        0.25091
     94A -> 99A        0.20755
     82B -> 95B       -0.11334
     82B -> 97B       -0.10889
     83B -> 96B        0.22468
     84B -> 95B        0.13134
     85B -> 95B        0.36946
     85B -> 97B        0.23132
     86B -> 96B       -0.10244
     87B -> 98B        0.13542
     88B -> 95B       -0.18218
     88B -> 97B       -0.10506
     92B -> 95B       -0.10931
     92B -> 97B       -0.32408
 
 Excited state symmetry could not be determined.
 Excited State  47:  3.191-?Sym    4.0995 eV  302.44 nm  f=0.0018  <S**2>=2.296
     87A -> 99A       -0.16645
     88A -> 99A        0.17080
     92A -> 97A        0.12744
     94A -> 97A        0.17644
     95A -> 99A        0.13931
     96A ->103A       -0.19528
     96A ->107A        0.11856
     96A ->111A       -0.11037
     86B -> 95B        0.11853
     86B -> 97B       -0.10632
     87B -> 95B        0.73593
     87B -> 97B       -0.34370
     90B -> 95B       -0.15181
     93B -> 97B        0.10107
     93B -> 99B        0.15380
 
 Excited state symmetry could not be determined.
 Excited State  48:  3.847-?Sym    4.1091 eV  301.73 nm  f=0.0274  <S**2>=3.449
     84A -> 97A       -0.10973
     86A -> 99A        0.51016
     94A -> 99A        0.63208
     85B -> 95B       -0.11345
     86B -> 96B        0.15305
     87B -> 98B        0.28362
     88B -> 95B        0.11913
     92B -> 95B        0.11765
     92B -> 97B        0.21751
     92B -> 99B       -0.10115
     92B ->101B       -0.10099
 
 Excited state symmetry could not be determined.
 Excited State  49:  3.878-?Sym    4.1212 eV  300.84 nm  f=0.0000  <S**2>=3.509
     82A -> 98A       -0.20102
     83A -> 97A       -0.35909
     84A -> 98A       -0.23910
     87A -> 98A       -0.20227
     88A -> 98A       -0.12944
     89A -> 97A        0.45560
     90A -> 97A       -0.21552
     96A ->103A        0.17861
     82B -> 96B        0.17637
     83B -> 95B        0.23778
     83B -> 97B        0.20310
     84B -> 96B       -0.10826
     85B -> 96B       -0.34774
     86B -> 95B       -0.13274
     88B -> 96B        0.17915
     92B -> 96B        0.27421
 
 Excited state symmetry could not be determined.
 Excited State  50:  3.227-?Sym    4.2366 eV  292.65 nm  f=0.0004  <S**2>=2.354
     88A -> 99A        0.10109
     96A ->103A        0.86301
     96A ->107A       -0.24285
     96A ->111A        0.13694
     96A ->112A        0.13182
     87B -> 95B        0.18986
 
 Excited state symmetry could not be determined.
 Excited State  51:  3.174-?Sym    4.3104 eV  287.64 nm  f=0.0046  <S**2>=2.269
     96A ->101A        0.20984
     96A ->102A        0.96465
 
 Excited state symmetry could not be determined.
 Excited State  52:  3.500-?Sym    4.3381 eV  285.80 nm  f=0.0019  <S**2>=2.813
     87A -> 97A        0.13095
     88A -> 97A       -0.52176
     94A -> 98A        0.78357
     94A -> 99A        0.11766
     86B -> 96B       -0.13345
 
 Excited state symmetry could not be determined.
 Excited State  53:  3.324-?Sym    4.3475 eV  285.18 nm  f=0.0084  <S**2>=2.513
     87A -> 97A       -0.25369
     88A -> 97A        0.72153
     89A -> 98A       -0.13256
     94A -> 98A        0.55773
     96A ->109A        0.10870
 
 Excited state symmetry could not be determined.
 Excited State  54:  3.654-?Sym    4.4337 eV  279.64 nm  f=0.0000  <S**2>=3.088
     93A -> 98A        0.98219
     86B -> 95B       -0.10829
 
 Excited state symmetry could not be determined.
 Excited State  55:  3.384-?Sym    4.4456 eV  278.89 nm  f=0.0003  <S**2>=2.614
     83A -> 97A       -0.17256
     93A -> 98A        0.14730
     96A ->107A       -0.13336
     82B -> 96B        0.11460
     85B -> 96B       -0.20163
     86B -> 95B        0.78141
     86B -> 97B        0.35174
     87B -> 95B       -0.17260
     87B -> 97B       -0.18267
 
 Excited state symmetry could not be determined.
 Excited State  56:  3.661-?Sym    4.4820 eV  276.63 nm  f=0.0013  <S**2>=3.100
     92A -> 98A        0.97385
 
 Excited state symmetry could not be determined.
 Excited State  57:  3.645-?Sym    4.4839 eV  276.51 nm  f=0.0010  <S**2>=3.071
     82A -> 99A        0.13798
     84A -> 99A       -0.29705
     86A -> 97A        0.51491
     87A -> 99A        0.22901
     88A -> 99A        0.12065
     92A -> 98A       -0.16031
     96A -> 99A       -0.11350
     96A ->103A        0.20651
     96A ->107A        0.26580
     96A ->111A       -0.32153
     96A ->113A       -0.22470
     86B -> 95B        0.16189
     90B -> 97B        0.17393
     90B -> 99B       -0.11005
     91B -> 98B       -0.24919
     92B -> 98B        0.17561
 
 Excited state symmetry could not be determined.
 Excited State  58:  3.366-?Sym    4.5099 eV  274.92 nm  f=0.0049  <S**2>=2.583
     82A -> 97A       -0.11625
     87A -> 97A        0.68940
     89A -> 98A       -0.21961
     90A -> 98A        0.12164
     95A -> 97A       -0.12798
     96A ->105A       -0.42628
     82B -> 95B        0.11822
     85B -> 95B       -0.17199
     86B -> 96B        0.26867
 
 Excited state symmetry could not be determined.
 Excited State  59:  3.236-?Sym    4.5431 eV  272.91 nm  f=0.0450  <S**2>=2.369
     88A -> 97A       -0.13952
     96A ->107A        0.10787
     96A ->108A        0.11480
     96A ->109A        0.71196
     96A ->110A       -0.49265
     91B -> 95B        0.26528
 
 Excited state symmetry could not be determined.
 Excited State  60:  3.362-?Sym    4.5594 eV  271.93 nm  f=0.0013  <S**2>=2.576
     84A -> 99A        0.16767
     86A -> 97A       -0.44386
     88A -> 99A       -0.12958
     96A ->103A        0.23184
     96A ->107A        0.49948
     96A ->109A       -0.11593
     96A ->111A       -0.41709
     96A ->113A       -0.32958
     87B -> 95B       -0.13844
     91B -> 98B        0.10967
     92B -> 98B       -0.13409
 
 Excited state symmetry could not be determined.
 Excited State  61:  4.022-?Sym    4.5818 eV  270.60 nm  f=0.0000  <S**2>=3.794
     82A -> 98A       -0.18204
     83A -> 97A        0.67252
     84A -> 98A       -0.26894
     87A -> 98A       -0.33293
     88A -> 98A       -0.23912
     82B -> 96B        0.11007
     83B -> 95B       -0.23775
     83B -> 97B       -0.18640
     84B -> 96B       -0.12847
     85B -> 96B       -0.30730
     91B -> 96B       -0.10591
 
 Excited state symmetry could not be determined.
 Excited State  62:  3.285-?Sym    4.6002 eV  269.52 nm  f=0.0117  <S**2>=2.449
     82A -> 97A       -0.12069
     84A -> 97A       -0.13684
     87A -> 97A        0.29310
     96A ->105A        0.86253
     85B -> 95B       -0.10725
     86B -> 96B        0.13965
 
 Excited state symmetry could not be determined.
 Excited State  63:  3.305-?Sym    4.6298 eV  267.80 nm  f=0.0054  <S**2>=2.481
     82A -> 98A       -0.15452
     84A -> 98A       -0.18955
     84A -> 99A       -0.18092
     86A -> 97A       -0.29467
     87A -> 98A       -0.21958
     87A -> 99A        0.13650
     88A -> 98A       -0.15053
     96A ->103A       -0.10102
     96A ->107A       -0.23077
     96A ->111A       -0.12836
     96A ->112A        0.41783
     96A ->113A       -0.31729
     82B -> 96B       -0.14420
     83B -> 95B        0.25284
     83B -> 97B        0.17175
     84B -> 96B        0.14155
     85B -> 96B        0.34330
     90B -> 97B        0.13100
 
 Excited state symmetry could not be determined.
 Excited State  64:  3.244-?Sym    4.6485 eV  266.72 nm  f=0.0020  <S**2>=2.380
     82A -> 98A        0.15098
     83A -> 97A       -0.11032
     84A -> 98A        0.21878
     84A -> 99A       -0.14741
     86A -> 97A       -0.17184
     87A -> 98A        0.22582
     87A -> 99A        0.13092
     88A -> 98A        0.16149
     96A ->103A       -0.13246
     96A ->106A       -0.11963
     96A ->107A       -0.25159
     96A ->112A        0.40668
     96A ->113A       -0.23471
     82B -> 96B        0.17332
     83B -> 95B       -0.29175
     83B -> 97B       -0.18326
     84B -> 96B       -0.14434
     85B -> 96B       -0.39541
     86B -> 95B       -0.17996
     87B -> 97B        0.10348
     91B -> 96B       -0.11609
 
 Excited state symmetry could not be determined.
 Excited State  65:  3.172-?Sym    4.6705 eV  265.46 nm  f=0.0014  <S**2>=2.265
     96A ->104A        0.97663
     96A ->110A       -0.15118
 
 Excited state symmetry could not be determined.
 Excited State  66:  3.599-?Sym    4.6999 eV  263.80 nm  f=0.0044  <S**2>=2.989
     82A -> 99A       -0.16581
     84A -> 99A        0.36220
     86A -> 97A        0.55694
     87A -> 99A       -0.29540
     88A -> 99A       -0.16621
     96A -> 99A        0.12486
     96A ->107A       -0.16302
     96A ->111A       -0.10623
     96A ->112A        0.36420
     96A ->113A       -0.30187
     90B -> 95B       -0.12694
     90B -> 97B       -0.16500
     91B -> 96B        0.11611
     91B -> 98B        0.11762
 
 Excited state symmetry could not be determined.
 Excited State  67:  3.669-?Sym    4.7109 eV  263.19 nm  f=0.0122  <S**2>=3.115
     87B -> 96B       -0.15516
     90B -> 96B        0.95928
     91B -> 96B        0.11194
 
 Excited state symmetry could not be determined.
 Excited State  68:  3.657-?Sym    4.7287 eV  262.19 nm  f=0.0004  <S**2>=3.094
     82B -> 96B        0.11106
     83B -> 95B       -0.11123
     90B -> 96B       -0.11133
     91B -> 96B        0.93707
     91B -> 97B        0.10517
     92B -> 96B        0.14430
 
 Excited state symmetry could not be determined.
 Excited State  69:  3.393-?Sym    4.7322 eV  262.00 nm  f=0.0080  <S**2>=2.628
     82A -> 97A       -0.10827
     87B -> 98B        0.10448
     90B -> 98B        0.11837
     91B -> 95B        0.44978
     91B -> 96B       -0.13586
     91B -> 97B        0.75130
     91B -> 99B       -0.26086
     92B -> 97B        0.16179
 
 Excited state symmetry could not be determined.
 Excited State  70:  3.176-?Sym    4.7640 eV  260.25 nm  f=0.0002  <S**2>=2.272
     96A ->106A        0.91872
     96A ->107A       -0.20678
     96A ->111A       -0.29409
 
 Excited state symmetry could not be determined.
 Excited State  71:  3.439-?Sym    4.7791 eV  259.43 nm  f=0.0001  <S**2>=2.706
     84A -> 99A        0.16607
     87A -> 99A       -0.13693
     86B -> 95B       -0.11946
     87B -> 97B       -0.11158
     90B -> 95B        0.39283
     90B -> 97B        0.78757
     90B -> 99B       -0.18745
     91B -> 98B        0.10148
     92B -> 98B       -0.13094
 
 Excited state symmetry could not be determined.
 Excited State  72:  3.351-?Sym    4.8229 eV  257.07 nm  f=0.0912  <S**2>=2.557
     82A -> 97A        0.19093
     83A -> 98A       -0.17450
     84A -> 97A        0.41778
     87A -> 97A       -0.15410
     89A -> 98A       -0.22959
     90A -> 98A        0.10116
     82B -> 95B       -0.13688
     84B -> 95B       -0.15041
     85B -> 95B       -0.34090
     85B -> 97B       -0.11321
     86B -> 96B        0.39890
     87B -> 96B       -0.13215
     88B -> 95B       -0.20244
     88B -> 97B        0.24385
     88B -> 99B        0.11901
     90B -> 96B       -0.12114
     91B -> 99B       -0.11554
     92B -> 97B       -0.17574
     92B -> 99B        0.26128
 
 Excited state symmetry could not be determined.
 Excited State  73:  3.208-?Sym    4.8281 eV  256.80 nm  f=0.0010  <S**2>=2.324
     96A ->106A        0.30955
     96A ->107A        0.58608
     96A ->111A        0.42233
     96A ->112A        0.55242
     96A ->113A        0.12831
 
 Excited state symmetry could not be determined.
 Excited State  74:  3.356-?Sym    4.8865 eV  253.73 nm  f=0.0868  <S**2>=2.566
     88B -> 95B       -0.47850
     88B -> 97B        0.56758
     88B -> 99B        0.13329
     91B -> 97B        0.10641
     91B -> 99B        0.10367
     92B -> 99B       -0.55074
 
 Excited state symmetry could not be determined.
 Excited State  75:  3.289-?Sym    4.8971 eV  253.18 nm  f=0.0003  <S**2>=2.455
     83A -> 97A       -0.13510
     88A -> 98A       -0.10058
     83B -> 95B       -0.11102
     89B -> 95B       -0.58328
     89B -> 97B        0.71232
     89B -> 99B        0.20915
 
 Excited state symmetry could not be determined.
 Excited State  76:  3.174-?Sym    4.9186 eV  252.07 nm  f=0.0089  <S**2>=2.268
     96A ->108A        0.96518
     96A ->115A        0.12479
 
 Excited state symmetry could not be determined.
 Excited State  77:  3.179-?Sym    4.9283 eV  251.58 nm  f=0.0033  <S**2>=2.276
     96A ->109A        0.52955
     96A ->110A        0.72618
     96A ->114A       -0.26687
     96A ->115A       -0.23413
 
 Excited state symmetry could not be determined.
 Excited State  78:  3.253-?Sym    4.9360 eV  251.18 nm  f=0.0000  <S**2>=2.395
     83A -> 97A        0.45382
     87A -> 98A        0.35400
     88A -> 98A        0.37982
     95A -> 98A       -0.16040
     83B -> 95B        0.50002
     83B -> 97B        0.28960
     85B -> 96B       -0.17531
     89B -> 95B       -0.14399
     89B -> 97B        0.19557
     92B -> 98B        0.11168
 
 Excited state symmetry could not be determined.
 Excited State  79:  3.696-?Sym    4.9679 eV  249.57 nm  f=0.0009  <S**2>=3.166
     94B -> 97B       -0.23870
     94B -> 99B       -0.51542
     94B ->101B        0.71492
     94B ->102B        0.27150
 
 Excited state symmetry could not be determined.
 Excited State  80:  3.452-?Sym    4.9881 eV  248.56 nm  f=0.0001  <S**2>=2.730
     84A -> 99A        0.16198
     86A -> 97A       -0.15837
     87A -> 99A       -0.17183
     85B -> 98B        0.10855
     92B -> 98B        0.89400
 
 Excited state symmetry could not be determined.
 Excited State  81:  3.329-?Sym    5.0358 eV  246.21 nm  f=0.0803  <S**2>=2.520
     82A -> 97A       -0.24202
     83A -> 98A        0.21785
     84A -> 97A       -0.32852
     83B -> 96B        0.27788
     84B -> 95B        0.10797
     85B -> 95B        0.24671
     87B -> 96B       -0.10726
     87B -> 98B        0.10563
     88B -> 95B       -0.23929
     88B -> 97B        0.32498
     92B -> 99B        0.60400
 
 Excited state symmetry could not be determined.
 Excited State  82:  3.302-?Sym    5.0742 eV  244.34 nm  f=0.0002  <S**2>=2.476
     84A -> 99A        0.10586
     88A -> 99A       -0.12961
     86B -> 95B        0.18585
     86B -> 97B        0.15666
     87B -> 95B        0.38362
     87B -> 97B        0.76383
     87B -> 99B       -0.29357
     90B -> 99B       -0.10116
 
 Excited state symmetry could not be determined.
 Excited State  83:  3.637-?Sym    5.1097 eV  242.64 nm  f=0.0043  <S**2>=3.057
     86B -> 96B        0.23433
     87B -> 96B        0.93722
     90B -> 96B        0.16777
 
 Excited state symmetry could not be determined.
 Excited State  84:  3.712-?Sym    5.1298 eV  241.70 nm  f=0.0008  <S**2>=3.194
     91B -> 98B        0.13104
     93B -> 97B       -0.25194
     93B -> 99B       -0.49989
     93B ->101B        0.71362
     93B ->102B        0.26934
 
 Excited state symmetry could not be determined.
 Excited State  85:  3.178-?Sym    5.1477 eV  240.85 nm  f=0.0001  <S**2>=2.275
     96A ->106A       -0.13719
     96A ->111A       -0.58456
     96A ->112A        0.34978
     96A ->113A        0.68507
     96A ->117A        0.15524
 
 Excited state symmetry could not be determined.
 Excited State  86:  3.468-?Sym    5.1684 eV  239.89 nm  f=0.0002  <S**2>=2.758
     82A -> 98A       -0.41329
     84A -> 98A       -0.39096
     88A -> 98A        0.63046
     95A -> 98A       -0.18023
     83B -> 95B       -0.31723
     83B -> 97B       -0.14219
     85B -> 96B        0.19875
 
 Excited state symmetry could not be determined.
 Excited State  87:  3.178-?Sym    5.1982 eV  238.51 nm  f=0.0015  <S**2>=2.274
     96A ->109A        0.22591
     96A ->110A        0.10076
     96A ->114A        0.92070
     96A ->115A       -0.22360
 
 Excited state symmetry could not be determined.
 Excited State  88:  3.417-?Sym    5.2097 eV  237.99 nm  f=0.0001  <S**2>=2.669
     84A -> 99A       -0.14792
     87A -> 99A        0.19122
     96A ->113A       -0.12261
     91B -> 98B        0.85348
     92B -> 98B        0.22367
     93B ->101B       -0.11352
     94B ->103B       -0.12540
     94B ->112B       -0.14696
 
 Excited state symmetry could not be determined.
 Excited State  89:  3.413-?Sym    5.2313 eV  237.01 nm  f=0.0152  <S**2>=2.662
     82A -> 97A        0.26610
     84A -> 97A       -0.22147
     95A ->100A       -0.10695
     96A ->108A       -0.11633
     96A ->110A        0.26958
     96A ->114A        0.16310
     96A ->115A        0.71941
     82B -> 95B       -0.18335
     85B -> 95B       -0.19256
     90B -> 98B       -0.12212
     91B -> 97B        0.11514
     91B -> 99B        0.17001
     91B ->101B        0.10654
 
 Excited state symmetry could not be determined.
 Excited State  90:  3.576-?Sym    5.2423 eV  236.51 nm  f=0.0746  <S**2>=2.947
     82A -> 97A       -0.40895
     83A -> 98A        0.10584
     84A -> 97A        0.25439
     87A -> 97A       -0.10646
     89A -> 98A       -0.15510
     95A ->100A        0.23188
     96A ->109A        0.11734
     96A ->110A        0.10967
     96A ->115A        0.51627
     82B -> 95B        0.10422
     85B -> 95B        0.24713
     86B -> 96B        0.17855
     90B -> 98B        0.16891
     91B -> 97B       -0.14802
     91B -> 99B       -0.19355
     91B ->101B       -0.11726
     92B -> 99B       -0.17179
 
 Excited state symmetry could not be determined.
 Excited State  91:  3.403-?Sym    5.2630 eV  235.58 nm  f=0.1606  <S**2>=2.646
     83A -> 98A       -0.23082
     84A -> 97A        0.30898
     87A -> 97A        0.11997
     89A -> 98A        0.26934
     90A -> 98A       -0.12916
     95A ->100A       -0.14097
     96A ->115A        0.17971
     82B -> 95B        0.47124
     82B -> 97B        0.20279
     83B -> 96B       -0.26095
     86B -> 96B       -0.34332
     88B -> 97B        0.24616
     91B -> 97B       -0.10571
     92B -> 97B        0.16994
     92B -> 99B        0.21895
 
 Excited state symmetry could not be determined.
 Excited State  92:  3.297-?Sym    5.2984 eV  234.00 nm  f=0.0002  <S**2>=2.468
     82A -> 98A       -0.28323
     84A -> 98A       -0.24283
     87A -> 98A        0.70296
     88A -> 98A       -0.51326
     95A -> 98A       -0.10644
     82B -> 96B        0.11117
     83B -> 95B       -0.12167
     85B -> 96B        0.11242
     86B -> 97B        0.13661
 
 Excited state symmetry could not be determined.
 Excited State  93:  3.649-?Sym    5.3444 eV  231.99 nm  f=0.0000  <S**2>=3.080
     91A -> 99A        0.99139
 
 Excited state symmetry could not be determined.
 Excited State  94:  3.305-?Sym    5.3563 eV  231.47 nm  f=0.0902  <S**2>=2.481
     82A -> 97A        0.17253
     83A -> 98A       -0.13743
     86A -> 98A       -0.27070
     87A -> 97A       -0.16331
     89A -> 98A       -0.19407
     90A -> 98A        0.10050
     90A -> 99A       -0.19161
     82B -> 95B        0.34065
     83B -> 96B       -0.12694
     85B -> 95B        0.40934
     85B -> 97B       -0.23714
     86B -> 96B        0.24486
     87B -> 98B       -0.18928
     90B -> 98B       -0.22093
     91B -> 99B        0.33367
     91B ->101B        0.16866
 
 Excited state symmetry could not be determined.
 Excited State  95:  3.643-?Sym    5.3623 eV  231.21 nm  f=0.0081  <S**2>=3.068
     89A -> 99A        0.22343
     90A -> 99A        0.95086
 
 Excited state symmetry could not be determined.
 Excited State  96:  3.581-?Sym    5.3724 eV  230.78 nm  f=0.0251  <S**2>=2.956
     86A -> 98A        0.94469
     85B -> 95B        0.15768
     86B -> 96B        0.12230
 
 Excited state symmetry could not be determined.
 Excited State  97:  3.361-?Sym    5.3876 eV  230.13 nm  f=0.0006  <S**2>=2.574
     82A -> 98A        0.10330
     87A -> 98A       -0.12509
     96A ->116A       -0.11340
     83B -> 97B        0.13603
     86B -> 95B       -0.37511
     86B -> 97B        0.81741
     86B -> 99B        0.11123
     87B -> 95B        0.11125
     87B -> 97B       -0.16055
     87B -> 99B       -0.10030
 
 Excited state symmetry could not be determined.
 Excited State  98:  3.179-?Sym    5.4180 eV  228.84 nm  f=0.0001  <S**2>=2.276
     96A ->116A        0.93596
     96A ->117A        0.25474
     96A ->121A       -0.11053
     86B -> 97B        0.10924
 
 Excited state symmetry could not be determined.
 Excited State  99:  3.396-?Sym    5.4276 eV  228.43 nm  f=0.0301  <S**2>=2.632
     82A -> 97A        0.33926
     83A -> 98A       -0.11123
     84A -> 97A       -0.27595
     86A -> 99A       -0.16964
     95A ->100A       -0.16937
     82B -> 95B        0.13674
     85B -> 95B        0.18207
     85B -> 97B       -0.19013
     87B -> 98B        0.10949
     90B -> 98B        0.55271
     91B -> 97B       -0.14027
     91B -> 99B       -0.35966
     91B ->101B       -0.11227
     92B ->101B       -0.23062
 
 Excited state symmetry could not be determined.
 Excited State 100:  3.727-?Sym    5.4436 eV  227.76 nm  f=0.0001  <S**2>=3.222
     87B -> 97B       -0.11608
     87B -> 99B       -0.12301
     90B -> 99B       -0.14641
     91B -> 98B        0.24378
     94B ->103B        0.52239
     94B ->107B       -0.32468
     94B ->109B       -0.33700
     94B ->111B        0.28419
     94B ->112B        0.46921
     94B ->117B       -0.10610
 
 Excited state symmetry could not be determined.
 Excited State 101:  3.649-?Sym    5.4541 eV  227.32 nm  f=0.0009  <S**2>=3.078
     86A -> 99A       -0.13200
     89A -> 99A        0.95694
     90A -> 99A       -0.22259
 
 Excited state symmetry could not be determined.
 Excited State 102:  3.690-?Sym    5.5013 eV  225.37 nm  f=0.0013  <S**2>=3.154
     87B -> 98B       -0.12830
     91B -> 99B       -0.11545
     93B ->103B       -0.15450
     93B ->107B        0.10222
     93B ->111B       -0.10879
     93B ->112B       -0.17393
     94B ->100B        0.83117
     94B ->101B        0.15480
     94B ->102B       -0.31932
 
 Excited state symmetry could not be determined.
 Excited State 103:  3.178-?Sym    5.5033 eV  225.29 nm  f=0.0000  <S**2>=2.274
     96A ->113A       -0.15056
     96A ->116A       -0.26118
     96A ->117A        0.93600
 
 Excited state symmetry could not be determined.
 Excited State 104:  3.195-?Sym    5.5357 eV  223.97 nm  f=0.0006  <S**2>=2.302
     96A ->118A        0.94835
     96A ->123A        0.10419
     94B ->100B       -0.13551
 
 Excited state symmetry could not be determined.
 Excited State 105:  3.543-?Sym    5.5507 eV  223.37 nm  f=0.0004  <S**2>=2.888
     82A -> 98A        0.11277
     83A -> 97A        0.10231
     84A -> 98A        0.17938
     87A -> 98A       -0.12296
     82B -> 96B        0.84654
     84B -> 96B        0.12329
     85B -> 96B        0.34882
     92B -> 96B        0.16385
 
 Excited state symmetry could not be determined.
 Excited State 106:  3.784-?Sym    5.5546 eV  223.21 nm  f=0.0064  <S**2>=3.330
     82A -> 97A        0.10205
     92A ->111A       -0.10622
     96A ->118A        0.14980
     87B -> 98B        0.31135
     91B -> 99B        0.18208
     93B ->103B        0.42524
     93B ->107B       -0.27399
     93B ->109B       -0.23915
     93B ->111B        0.26980
     93B ->112B        0.44975
     93B ->117B       -0.10070
     94B ->100B        0.32752
     94B ->102B       -0.11744
 
 Excited state symmetry could not be determined.
 Excited State 107:  3.433-?Sym    5.5770 eV  222.31 nm  f=0.0003  <S**2>=2.696
     87A -> 99A        0.15752
     87B -> 97B        0.15578
     87B -> 99B        0.14247
     87B ->101B        0.11210
     90B -> 97B        0.21403
     90B -> 99B        0.82878
     90B ->101B        0.25806
     94B ->103B        0.13590
 
 Excited state symmetry could not be determined.
 Excited State 108:  3.503-?Sym    5.5983 eV  221.47 nm  f=0.1393  <S**2>=2.819
     82A -> 97A        0.14218
     94A -> 99A        0.15260
     95A ->100A        0.60883
     96A ->118A        0.11060
     96A ->120A        0.12780
     83B -> 96B       -0.10807
     90B -> 98B        0.42235
     91B -> 99B        0.25833
     92B -> 99B        0.24241
     92B ->101B        0.26600
     92B ->102B        0.11346
     93B ->109B        0.12906
 
 Excited state symmetry could not be determined.
 Excited State 109:  3.438-?Sym    5.6366 eV  219.96 nm  f=0.0703  <S**2>=2.705
     82A -> 97A        0.12527
     84A -> 97A       -0.17269
     95A ->100A        0.19261
     84B -> 95B       -0.33148
     84B -> 97B        0.37077
     84B -> 99B        0.12461
     85B -> 95B        0.21225
     85B -> 97B       -0.29726
     87B -> 98B        0.31096
     90B -> 98B       -0.35197
     91B -> 99B       -0.22986
     91B ->101B       -0.10239
     92B ->101B        0.33125
     92B ->102B        0.13033
     93B ->112B       -0.10314
 
 Excited state symmetry could not be determined.
 Excited State 110:  3.381-?Sym    5.6622 eV  218.97 nm  f=0.0099  <S**2>=2.607
     82A -> 97A       -0.19124
     84A -> 97A        0.13402
     95A ->100A       -0.19593
     96A ->123A       -0.10558
     82B -> 95B       -0.10295
     84B -> 95B       -0.48248
     84B -> 97B        0.55971
     84B -> 99B        0.13662
     85B -> 97B       -0.10572
     87B -> 98B       -0.23438
     90B -> 98B        0.21205
     91B -> 99B        0.14962
     92B ->101B       -0.25929
     92B ->102B       -0.10276
 
 Excited state symmetry could not be determined.
 Excited State 111:  3.674-?Sym    5.6815 eV  218.22 nm  f=0.0000  <S**2>=3.124
     93B ->100B        0.90400
     93B ->101B        0.17351
     93B ->102B       -0.34111
 
 Excited state symmetry could not be determined.
 Excited State 112:  3.180-?Sym    5.6881 eV  217.97 nm  f=0.0030  <S**2>=2.278
     96A ->119A        0.85727
     96A ->120A        0.45908
 
 Excited state symmetry could not be determined.
 Excited State 113:  3.617-?Sym    5.7095 eV  217.16 nm  f=0.0000  <S**2>=3.022
     82A -> 99A       -0.29880
     84A -> 99A        0.43650
     87A -> 99A        0.52847
     88A -> 99A        0.36409
     95A -> 99A        0.15436
     87B -> 97B        0.11784
     87B -> 99B        0.32302
     87B ->101B        0.12182
     90B -> 99B       -0.22499
     92B ->103B        0.11293
 
 Excited state symmetry could not be determined.
 Excited State 114:  3.175-?Sym    5.7306 eV  216.36 nm  f=0.0047  <S**2>=2.271
     96A ->114A       -0.12329
     96A ->119A       -0.41747
     96A ->120A        0.70998
     96A ->122A       -0.28852
     96A ->123A       -0.26290
     96A ->130A        0.13000
     96A ->131A        0.12825
     90B -> 98B       -0.10497
 
 Excited state symmetry could not be determined.
 Excited State 115:  3.211-?Sym    5.8031 eV  213.65 nm  f=0.0745  <S**2>=2.328
     82A -> 97A        0.12605
     84A -> 97A       -0.13650
     87A -> 97A       -0.12923
     89A -> 98A       -0.12514
     96A ->120A       -0.15478
     96A ->123A       -0.15641
     82B -> 95B        0.34783
     82B -> 97B        0.15667
     84B -> 97B        0.30804
     85B -> 97B        0.68468
     86B -> 96B        0.15849
     88B -> 97B       -0.10466
 
 Excited state symmetry could not be determined.
 Excited State 116:  3.516-?Sym    5.8273 eV  212.77 nm  f=0.0001  <S**2>=2.841
     82A -> 99A        0.14007
     84A -> 99A       -0.25506
     87A -> 99A       -0.17779
     88A -> 99A       -0.12337
     86B -> 99B        0.12331
     87B -> 97B        0.16312
     87B -> 99B        0.57739
     87B ->101B        0.20416
     90B -> 99B       -0.17568
     94B ->103B        0.20711
     94B ->109B       -0.44447
     94B ->111B       -0.16136
     94B ->112B       -0.26267
 
 Excited state symmetry could not be determined.
 Excited State 117:  3.208-?Sym    5.8469 eV  212.05 nm  f=0.0002  <S**2>=2.323
     94A ->100A        0.13664
     96A ->121A        0.96007
 
 Excited state symmetry could not be determined.
 Excited State 118:  3.313-?Sym    5.8612 eV  211.53 nm  f=0.0081  <S**2>=2.494
     83A -> 98A        0.20570
     93A ->100A        0.16531
     95A ->100A       -0.15025
     96A ->120A        0.22941
     96A ->123A        0.33115
     82B -> 95B        0.32394
     82B -> 97B       -0.19559
     83B -> 96B        0.28857
     85B -> 95B       -0.11539
     88B -> 97B       -0.15905
     88B -> 99B        0.41552
     88B ->101B       -0.14558
     88B ->105B       -0.13638
     89B ->103B       -0.14114
     91B -> 99B        0.15139
     92B ->101B        0.20085
     93B ->109B        0.13452
 
 Excited state symmetry could not be determined.
 Excited State 119:  3.769-?Sym    5.8699 eV  211.22 nm  f=0.0007  <S**2>=3.301
     84A -> 99A       -0.14368
     94A ->100A       -0.44432
     96A ->121A        0.10432
     87B -> 95B        0.10132
     87B -> 97B        0.11722
     87B -> 99B        0.40054
     90B -> 99B       -0.10122
     90B ->101B        0.12174
     94B ->109B        0.47429
     94B ->111B        0.25625
     94B ->112B        0.40295
 
 Excited state symmetry could not be determined.
 Excited State 120:  3.667-?Sym    5.8844 eV  210.70 nm  f=0.0002  <S**2>=3.111
     94B ->100B        0.37608
     94B ->101B       -0.29919
     94B ->102B        0.85355
     94B ->108B        0.14519
 
 Excited state symmetry could not be determined.
 Excited State 121:  3.367-?Sym    5.8919 eV  210.43 nm  f=0.0059  <S**2>=2.584
     94A ->100A       -0.38243
     96A ->119A       -0.19989
     96A ->120A        0.21434
     96A ->122A        0.73475
     87B -> 99B       -0.10103
     87B ->101B       -0.13751
     88B -> 99B       -0.12365
     90B ->101B        0.10043
     94B ->109B       -0.16208
     94B ->112B       -0.12814
 
 Excited state symmetry could not be determined.
 Excited State 122:  3.579-?Sym    5.8927 eV  210.40 nm  f=0.0050  <S**2>=2.953
     84A -> 99A       -0.10708
     86A ->100A        0.12359
     92A ->100A       -0.12813
     94A ->100A        0.58941
     96A ->119A       -0.12810
     96A ->120A        0.14373
     96A ->121A       -0.13444
     96A ->122A        0.45660
     87B -> 99B        0.16258
     87B ->101B        0.21409
     90B ->101B       -0.15416
     94B ->109B        0.24819
     94B ->111B        0.11832
     94B ->112B        0.19648
 
 Excited state symmetry could not be determined.
 Excited State 123:  3.310-?Sym    5.9027 eV  210.05 nm  f=0.0035  <S**2>=2.489
     91A ->100A        0.11421
     93A ->100A       -0.15637
     95A ->100A        0.19806
     96A ->120A        0.12924
     96A ->122A       -0.23640
     96A ->123A        0.66136
     96A ->127A        0.13845
     96A ->129A       -0.12552
     96A ->130A       -0.17539
     84B -> 97B        0.10123
     85B -> 97B        0.19224
     88B -> 99B       -0.28393
     91B -> 99B       -0.13646
     92B ->101B       -0.18793
 
 Excited state symmetry could not be determined.
 Excited State 124:  3.654-?Sym    5.9190 eV  209.47 nm  f=0.0028  <S**2>=3.088
     93A -> 97A        0.11883
     93A ->100A        0.88813
     95A ->100A        0.11327
     88B -> 99B       -0.11929
     94B ->114B       -0.10738
     94B ->116B       -0.19061
     94B ->118B       -0.12810
 
 Excited state symmetry could not be determined.
 Excited State 125:  3.561-?Sym    5.9485 eV  208.43 nm  f=0.0331  <S**2>=2.920
     92A ->100A        0.67379
     94A ->100A        0.10100
     95A ->100A       -0.26119
     96A ->123A        0.13613
     82B -> 95B       -0.11329
     82B -> 97B        0.15980
     83B -> 96B       -0.10016
     88B -> 99B       -0.13109
     89B ->103B        0.11275
     92B ->101B        0.21637
     92B ->103B        0.17617
     93B ->109B        0.21406
     93B ->112B        0.12369
 
 Excited state symmetry could not be determined.
 Excited State 126:  3.508-?Sym    5.9539 eV  208.24 nm  f=0.0485  <S**2>=2.827
     91A ->100A       -0.10416
     92A ->100A        0.57004
     95A ->100A        0.31270
     96A ->123A       -0.14999
     82B -> 95B        0.13838
     82B -> 97B       -0.19465
     83B -> 96B        0.11349
     88B -> 99B        0.14763
     89B ->103B       -0.13610
     91B -> 99B       -0.11965
     92B ->101B       -0.25845
     92B ->103B        0.14288
     93B ->103B        0.10665
     93B ->109B       -0.25934
     93B ->112B       -0.14694
 
 Excited state symmetry could not be determined.
 Excited State 127:  3.650-?Sym    5.9800 eV  207.33 nm  f=0.0000  <S**2>=3.080
     89A ->100A        0.15833
     90A ->100A        0.16738
     91A ->103A        0.14009
     86B -> 99B        0.13040
     87B -> 99B        0.10875
     88B ->103B       -0.15636
     89B -> 97B       -0.24764
     89B -> 99B        0.76772
     89B ->101B       -0.25129
     89B ->102B       -0.13003
     89B ->105B       -0.17408
 
 Excited state symmetry could not be determined.
 Excited State 128:  3.640-?Sym    6.0302 eV  205.61 nm  f=0.0002  <S**2>=3.063
     82A -> 97A        0.12960
     83A -> 98A        0.25389
     84A -> 97A        0.12256
     91A ->100A        0.52002
     91A ->105A       -0.19365
     96A ->123A       -0.22558
     82B -> 95B        0.22720
     82B -> 97B       -0.14709
     83B -> 96B        0.19976
     88B -> 97B        0.11138
     88B -> 99B       -0.35110
     88B ->101B        0.11288
     89B ->103B       -0.22570
     92B ->101B        0.12373
     94B ->116B        0.16565
     94B ->118B        0.11023
 
 Excited state symmetry could not be determined.
 Excited State 129:  3.784-?Sym    6.0462 eV  205.06 nm  f=0.0006  <S**2>=3.330
     82A -> 98A       -0.15098
     84A -> 98A        0.19017
     85A -> 99A       -0.39230
     87A -> 99A       -0.11339
     92A ->100A       -0.27472
     94A ->100A       -0.11538
     95A ->103A       -0.21303
     96A ->126A        0.13095
     88B ->103B       -0.16820
     89B -> 99B        0.10083
     91B ->103B       -0.10608
     92B ->103B        0.62154
     92B ->107B       -0.11367
 
 Excited state symmetry could not be determined.
 Excited State 130:  3.649-?Sym    6.0504 eV  204.92 nm  f=0.0005  <S**2>=3.078
     82A -> 97A       -0.12052
     91A ->100A       -0.12877
     92A ->111A        0.10335
     93A ->100A        0.20185
     87B -> 98B        0.10247
     91B -> 99B        0.15962
     92B ->101B       -0.21030
     93B ->109B       -0.19801
     93B ->111B       -0.10980
     93B ->112B       -0.17482
     94B ->101B        0.12891
     94B ->104B        0.10498
     94B ->110B       -0.21833
     94B ->114B        0.27538
     94B ->116B        0.51937
     94B ->118B        0.34222
     94B ->123B       -0.12357
 
 Excited state symmetry could not be determined.
 Excited State 131:  3.667-?Sym    6.0562 eV  204.72 nm  f=0.0000  <S**2>=3.112
     93B ->100B        0.37915
     93B ->101B       -0.29161
     93B ->102B        0.85820
     93B ->108B        0.14354
 
 Excited state symmetry could not be determined.
 Excited State 132:  3.679-?Sym    6.0589 eV  204.63 nm  f=0.0001  <S**2>=3.133
     85A -> 99A        0.90697
     92A ->100A       -0.10477
     92B ->103B        0.28419
 
 Excited state symmetry could not be determined.
 Excited State 133:  3.695-?Sym    6.1280 eV  202.32 nm  f=0.0121  <S**2>=3.163
     92B ->100B        0.92407
     93B ->109B        0.15661
     93B ->112B        0.12084
 
 Excited state symmetry could not be determined.
 Excited State 134:  3.519-?Sym    6.1298 eV  202.27 nm  f=0.0003  <S**2>=2.845
     82A -> 98A        0.23964
     83A ->100A       -0.11591
     84A -> 98A       -0.16171
     89A ->100A        0.33525
     83B -> 95B       -0.38352
     83B -> 97B        0.56711
     83B -> 99B        0.19894
     86B -> 97B       -0.15546
     86B -> 99B        0.22105
     88B ->103B       -0.16855
     89B -> 99B       -0.22614
 
 Excited state symmetry could not be determined.
 Excited State 135:  3.603-?Sym    6.1594 eV  201.29 nm  f=0.1780  <S**2>=2.996
     82A -> 98A        0.13103
     84A -> 98A       -0.12843
     91A ->100A       -0.17972
     94A -> 99A       -0.11470
     95A ->100A        0.21811
     96A ->123A       -0.12163
     96A ->124A       -0.12491
     96A ->128A        0.13926
     82B -> 97B       -0.14056
     89B ->103B       -0.15348
     90B -> 98B       -0.17876
     92B ->100B       -0.24976
     92B ->101B       -0.29258
     93B ->103B       -0.29244
     93B ->109B        0.42523
     93B ->111B        0.20860
     93B ->112B        0.31028
 
 Excited state symmetry could not be determined.
 Excited State 136:  3.554-?Sym    6.1596 eV  201.29 nm  f=0.0071  <S**2>=2.909
     82A -> 98A        0.56224
     84A -> 98A       -0.55011
     96A ->125A        0.10370
     96A ->126A        0.31608
     83B -> 95B        0.14930
     83B -> 97B       -0.18449
     92B ->103B        0.14488
     93B ->116B        0.10886
 
 Excited state symmetry could not be determined.
 Excited State 137:  3.811-?Sym    6.1740 eV  200.82 nm  f=0.0361  <S**2>=3.381
     83A -> 98A        0.11933
     86A -> 99A       -0.11221
     90A ->103A        0.39200
     90A ->107A        0.10147
     91A ->100A        0.30148
     91A ->105A       -0.10064
     95A ->100A        0.14263
     87B -> 98B        0.18061
     88B -> 99B        0.14628
     89B -> 98B        0.18140
     89B ->103B        0.51931
     89B ->107B        0.11105
     92B ->101B       -0.22474
     93B ->103B       -0.12200
     94B ->104B       -0.15846
 
 Excited state symmetry could not be determined.
 Excited State 138:  3.563-?Sym    6.1810 eV  200.59 nm  f=0.0026  <S**2>=2.924
     82A -> 98A       -0.15382
     84A -> 98A        0.15808
     96A ->125A        0.15558
     96A ->126A        0.50088
     83B -> 97B        0.10268
     88B ->103B        0.12493
     92B ->103B       -0.13961
     93B ->110B       -0.10970
     93B ->114B        0.15193
     93B ->116B        0.32237
     93B ->118B        0.21603
     94B ->103B        0.41299
     94B ->109B        0.23674
     94B ->111B       -0.13972
     94B ->112B       -0.15235
 
 Excited state symmetry could not be determined.
 Excited State 139:  3.702-?Sym    6.1850 eV  200.46 nm  f=0.0001  <S**2>=3.176
     92A ->100A       -0.13295
     92B ->103B        0.11596
     93B ->101B       -0.11302
     93B ->110B        0.12785
     93B ->114B       -0.18466
     93B ->116B       -0.36730
     93B ->118B       -0.24769
     94B ->103B        0.57910
     94B ->106B        0.16084
     94B ->107B        0.10793
     94B ->109B        0.36500
     94B ->111B       -0.16421
     94B ->112B       -0.15754
 
 Excited state symmetry could not be determined.
 Excited State 140:  3.678-?Sym    6.1925 eV  200.22 nm  f=0.0065  <S**2>=3.131
     86A -> 99A        0.12356
     90A ->103A        0.14165
     92A ->111A       -0.10786
     82B -> 97B       -0.12028
     87B -> 98B       -0.15152
     89B -> 98B        0.11690
     89B ->103B        0.23474
     91B -> 99B       -0.12452
     94B ->104B        0.81211
     94B ->110B       -0.19345
 
 Excited state symmetry could not be determined.
 Excited State 141:  3.542-?Sym    6.2100 eV  199.65 nm  f=0.0007  <S**2>=2.886
     90A ->100A       -0.11491
     96A ->125A        0.12938
     96A ->126A        0.51178
     82B -> 97B       -0.15930
     83B -> 97B        0.11839
     88B ->103B        0.20454
     89B ->103B        0.11064
     92B ->103B       -0.18789
     93B ->110B        0.12811
     93B ->114B       -0.16814
     93B ->116B       -0.34373
     93B ->118B       -0.23039
     94B ->103B       -0.21115
     94B ->104B       -0.17919
     94B ->106B       -0.11939
     94B ->109B       -0.11382
 
 Excited state symmetry could not be determined.
 Excited State 142:  3.544-?Sym    6.2104 eV  199.64 nm  f=0.0022  <S**2>=2.889
     86A -> 99A       -0.15273
     91A ->100A        0.10153
     92A ->103A        0.10255
     92A ->107A       -0.10557
     92A ->111A        0.12605
     93A ->100A       -0.10665
     96A ->124A        0.20806
     96A ->126A        0.21323
     82B -> 97B        0.37514
     87B -> 98B        0.18891
     89B -> 98B       -0.12493
     89B ->103B       -0.23152
     91B -> 99B        0.14819
     91B ->101B       -0.14216
     92B ->101B       -0.15562
     93B ->116B       -0.15008
     93B ->118B       -0.10057
     94B ->103B       -0.10402
     94B ->104B        0.39399
     94B ->116B       -0.17899
     94B ->118B       -0.11968
 
 Excited state symmetry could not be determined.
 Excited State 143:  3.393-?Sym    6.2334 eV  198.90 nm  f=0.0209  <S**2>=2.628
     82A -> 97A        0.17904
     86A -> 99A        0.15503
     91A ->100A        0.19190
     92A ->103A       -0.11128
     92A ->107A        0.12005
     92A ->111A       -0.16973
     92A ->113A       -0.12957
     93A ->100A        0.12253
     95A ->100A        0.13966
     95A ->101A        0.11448
     96A ->123A        0.16794
     96A ->124A        0.26542
     96A ->128A       -0.22278
     96A ->130A        0.11508
     82B -> 97B        0.41878
     87B -> 98B       -0.16967
     88B -> 99B        0.22281
     91B -> 99B       -0.21232
     91B ->101B        0.13128
     92B ->101B       -0.13263
     93B ->109B        0.12507
     93B ->112B        0.12042
     94B ->104B       -0.14281
     94B ->116B        0.15169
     94B ->118B        0.10236
 
 Excited state symmetry could not be determined.
 Excited State 144:  3.526-?Sym    6.2369 eV  198.79 nm  f=0.0003  <S**2>=2.858
     82A -> 98A       -0.13576
     84A -> 98A        0.11090
     89A ->100A        0.23571
     90A ->100A        0.58294
     90A ->105A       -0.13346
     91A ->103A        0.13318
     95A ->103A        0.12225
     96A ->125A        0.20753
     96A ->126A        0.21260
     83B -> 95B        0.13778
     83B -> 97B       -0.21557
     88B -> 98B       -0.14920
     88B ->103B       -0.33819
     89B -> 99B       -0.27792
 
 Excited state symmetry could not be determined.
 Excited State 145:  3.265-?Sym    6.2420 eV  198.63 nm  f=0.0013  <S**2>=2.415
     91A ->100A       -0.14760
     95A ->101A        0.24030
     96A ->123A        0.12284
     96A ->124A        0.70545
     96A ->127A       -0.26816
     96A ->128A       -0.17618
     82B -> 97B       -0.34918
     88B -> 99B       -0.13903
     89B ->103B        0.13708
     93B ->103B       -0.11877
 
 Excited state symmetry could not be determined.
 Excited State 146:  3.671-?Sym    6.2515 eV  198.33 nm  f=0.0013  <S**2>=3.120
     94B ->103B       -0.15974
     94B ->106B        0.89932
     94B ->107B       -0.12413
     94B ->109B       -0.18562
     94B ->111B       -0.25238
     94B ->112B        0.15080
 
 Excited state symmetry could not be determined.
 Excited State 147:  3.219-?Sym    6.2813 eV  197.39 nm  f=0.0002  <S**2>=2.340
     96A ->125A        0.90182
     96A ->126A       -0.32024
 
 Excited state symmetry could not be determined.
 Excited State 148:  3.342-?Sym    6.2853 eV  197.26 nm  f=0.0014  <S**2>=2.543
     86A -> 99A        0.12389
     92A ->103A       -0.11935
     92A ->107A        0.11440
     92A ->111A       -0.13170
     95A ->101A       -0.11960
     96A ->123A       -0.13395
     96A ->124A        0.33912
     96A ->127A       -0.14916
     96A ->128A        0.64610
     96A ->129A       -0.12735
     96A ->130A       -0.17951
     87B -> 98B       -0.17795
     91B ->101B       -0.15322
     94B ->116B        0.13070
 
 Excited state symmetry could not be determined.
 Excited State 149:  3.775-?Sym    6.3104 eV  196.48 nm  f=0.0001  <S**2>=3.313
     84A -> 99A        0.10182
     89A ->100A       -0.19639
     90A ->100A       -0.37783
     92A ->100A        0.10611
     95A ->103A        0.10863
     95A ->112A        0.24623
     96A ->125A        0.11155
     96A ->126A        0.21305
     88B -> 98B       -0.17147
     88B ->103B       -0.29568
     90B ->101B        0.12335
     91B ->112B        0.11917
     92B ->103B        0.14210
     92B ->107B        0.21928
     92B ->109B        0.48751
     92B ->112B       -0.12292
 
 Excited state symmetry could not be determined.
 Excited State 150:  3.288-?Sym    6.3304 eV  195.86 nm  f=0.0138  <S**2>=2.452
     95A ->101A        0.28870
     96A ->123A       -0.16075
     96A ->124A        0.28577
     96A ->127A        0.79139
     96A ->128A        0.14951
     93B ->103B        0.24161
     93B ->109B        0.10779
 SavETr:  write IOETrn=   770 NScale= 10 NData=  16 NLR=1 NState=  150 LETran=    2710.

 **********************************************************************

            Population analysis using the SCF Density.

 **********************************************************************

 Alpha  occ. eigenvalues -- -277.52059-256.02417 -32.85752 -30.00650 -28.52721
 Alpha  occ. eigenvalues --  -28.50826 -28.50604 -25.87851 -25.87372 -25.87242
 Alpha  occ. eigenvalues --  -10.22607 -10.21305 -10.21270 -10.21229 -10.21220
 Alpha  occ. eigenvalues --  -10.20934 -10.20931 -10.20804 -10.20757 -10.20634
 Alpha  occ. eigenvalues --  -10.20345 -10.19553 -10.19543 -10.19000 -10.18954
 Alpha  occ. eigenvalues --  -10.18603 -10.18585 -10.18137 -10.18088 -10.18085
 Alpha  occ. eigenvalues --   -3.76964  -3.48166  -2.48205  -2.43692  -2.43651
 Alpha  occ. eigenvalues --   -2.26903  -2.25572  -2.24674  -0.94768  -0.93088
 Alpha  occ. eigenvalues --   -0.91682  -0.90406  -0.79471  -0.76143  -0.75618
 Alpha  occ. eigenvalues --   -0.75392  -0.73763  -0.73342  -0.72724  -0.71937
 Alpha  occ. eigenvalues --   -0.61170  -0.59697  -0.58213  -0.57987  -0.57776
 Alpha  occ. eigenvalues --   -0.56456  -0.56203  -0.56152  -0.55867  -0.55778
 Alpha  occ. eigenvalues --   -0.54553  -0.50289  -0.46995  -0.44993  -0.44922
 Alpha  occ. eigenvalues --   -0.44161  -0.43875  -0.43587  -0.43521  -0.42550
 Alpha  occ. eigenvalues --   -0.42399  -0.41950  -0.41606  -0.41506  -0.41287
 Alpha  occ. eigenvalues --   -0.41158  -0.40830  -0.39558  -0.39548  -0.39415
 Alpha  occ. eigenvalues --   -0.38604  -0.34915  -0.33502  -0.33204  -0.31905
 Alpha  occ. eigenvalues --   -0.30846  -0.30741  -0.30228  -0.29681  -0.29296
 Alpha  occ. eigenvalues --   -0.29271  -0.27556  -0.27367  -0.26932  -0.26104
 Alpha  occ. eigenvalues --   -0.17472
 Alpha virt. eigenvalues --   -0.10718  -0.09149  -0.07679  -0.01804  -0.00646
 Alpha virt. eigenvalues --    0.00192   0.01136   0.01859   0.02027   0.02208
 Alpha virt. eigenvalues --    0.02392   0.02705   0.02867   0.03124   0.03294
 Alpha virt. eigenvalues --    0.03444   0.03535   0.03760   0.04145   0.04540
 Alpha virt. eigenvalues --    0.04839   0.04958   0.05567   0.05962   0.05980
 Alpha virt. eigenvalues --    0.06609   0.06912   0.07432   0.07599   0.07636
 Alpha virt. eigenvalues --    0.07867   0.07909   0.08947   0.08968   0.09769
 Alpha virt. eigenvalues --    0.09907   0.10172   0.10362   0.10761   0.11050
 Alpha virt. eigenvalues --    0.11422   0.11823   0.12587   0.12699   0.12811
 Alpha virt. eigenvalues --    0.13335   0.13521   0.14197   0.14388   0.14672
 Alpha virt. eigenvalues --    0.14897   0.15111   0.15693   0.15740   0.15982
 Alpha virt. eigenvalues --    0.16057   0.16242   0.16478   0.16612   0.16935
 Alpha virt. eigenvalues --    0.17177   0.17250   0.17509   0.17709   0.17942
 Alpha virt. eigenvalues --    0.18330   0.18424   0.18754   0.19062   0.19181
 Alpha virt. eigenvalues --    0.19590   0.19901   0.19931   0.20213   0.20563
 Alpha virt. eigenvalues --    0.20659   0.21006   0.21032   0.21406   0.21543
 Alpha virt. eigenvalues --    0.21995   0.22216   0.22352   0.22399   0.22581
 Alpha virt. eigenvalues --    0.22887   0.23072   0.23349   0.23396   0.23876
 Alpha virt. eigenvalues --    0.24022   0.24216   0.24289   0.24447   0.24584
 Alpha virt. eigenvalues --    0.24842   0.24904   0.25243   0.25400   0.25974
 Alpha virt. eigenvalues --    0.26094   0.26238   0.26706   0.27039   0.27268
 Alpha virt. eigenvalues --    0.27943   0.28063   0.28241   0.28649   0.28767
 Alpha virt. eigenvalues --    0.29286   0.29561   0.29719   0.30200   0.30226
 Alpha virt. eigenvalues --    0.31236   0.31405   0.31570   0.31897   0.32962
 Alpha virt. eigenvalues --    0.33647   0.34386   0.34829   0.35894   0.36119
 Alpha virt. eigenvalues --    0.36501   0.37014   0.37401   0.38338   0.38698
 Alpha virt. eigenvalues --    0.39035   0.39313   0.39626   0.40449   0.41159
 Alpha virt. eigenvalues --    0.41638   0.42180   0.42693   0.42712   0.43419
 Alpha virt. eigenvalues --    0.43724   0.44395   0.45332   0.46035   0.46743
 Alpha virt. eigenvalues --    0.46916   0.46960   0.47647   0.48590   0.50634
 Alpha virt. eigenvalues --    0.51044   0.51828   0.51909   0.52945   0.53700
 Alpha virt. eigenvalues --    0.54794   0.56483   0.56914   0.57774   0.58282
 Alpha virt. eigenvalues --    0.58684   0.59121   0.59551   0.61382   0.61707
 Alpha virt. eigenvalues --    0.62813   0.62844   0.63291   0.63539   0.63875
 Alpha virt. eigenvalues --    0.64340   0.64533   0.65074   0.65290   0.65477
 Alpha virt. eigenvalues --    0.66053   0.66624   0.66866   0.67197   0.67758
 Alpha virt. eigenvalues --    0.68120   0.68551   0.69199   0.69324   0.69979
 Alpha virt. eigenvalues --    0.70148   0.70197   0.70773   0.70793   0.71838
 Alpha virt. eigenvalues --    0.72135   0.72614   0.72656   0.73019   0.73445
 Alpha virt. eigenvalues --    0.73585   0.73782   0.73986   0.74761   0.74994
 Alpha virt. eigenvalues --    0.75403   0.75886   0.76222   0.76441   0.76491
 Alpha virt. eigenvalues --    0.76606   0.77291   0.77999   0.78861   0.79206
 Alpha virt. eigenvalues --    0.79626   0.80743   0.80967   0.81001   0.81432
 Alpha virt. eigenvalues --    0.82058   0.83188   0.83231   0.84247   0.84381
 Alpha virt. eigenvalues --    0.85504   0.85927   0.87344   0.87913   0.90387
 Alpha virt. eigenvalues --    0.90486   0.92369   0.92456   0.94914   0.94995
 Alpha virt. eigenvalues --    0.96805   0.96937   0.98031   0.98617   1.00174
 Alpha virt. eigenvalues --    1.02887   1.03111   1.03642   1.03994   1.06007
 Alpha virt. eigenvalues --    1.06545   1.07094   1.07573   1.07636   1.08106
 Alpha virt. eigenvalues --    1.08762   1.09007   1.09225   1.10636   1.10754
 Alpha virt. eigenvalues --    1.11612   1.12294   1.13321   1.14013   1.17599
 Alpha virt. eigenvalues --    1.18306   1.19553   1.22823   1.26018   1.26320
 Alpha virt. eigenvalues --    1.26833   1.28256   1.28449   1.31866   1.32439
 Alpha virt. eigenvalues --    1.32779   1.34349   1.35630   1.37357   1.38115
 Alpha virt. eigenvalues --    1.39107   1.42187   1.42702   1.43153   1.45413
 Alpha virt. eigenvalues --    1.48997   1.50053   1.51952   1.54813   1.55547
 Alpha virt. eigenvalues --    1.55580   1.56365   1.57915   1.60120   1.60611
 Alpha virt. eigenvalues --    1.61126   1.61992   1.62388   1.63129   1.64234
 Alpha virt. eigenvalues --    1.65383   1.68219   1.68344   1.69401   1.69430
 Alpha virt. eigenvalues --    1.69712   1.70324   1.71628   1.71727   1.72218
 Alpha virt. eigenvalues --    1.72308   1.73361   1.73866   1.74889   1.75463
 Alpha virt. eigenvalues --    1.75841   1.77071   1.78818   1.79833   1.80848
 Alpha virt. eigenvalues --    1.81642   1.82703   1.83955   1.84842   1.85867
 Alpha virt. eigenvalues --    1.88845   1.90208   1.90734   1.94042   1.95950
 Alpha virt. eigenvalues --    1.96041   1.97483   1.98506   1.98703   2.00103
 Alpha virt. eigenvalues --    2.00947   2.01717   2.03215   2.04309   2.04368
 Alpha virt. eigenvalues --    2.04817   2.05907   2.06071   2.07482   2.08516
 Alpha virt. eigenvalues --    2.09337   2.09498   2.10387   2.11040   2.12075
 Alpha virt. eigenvalues --    2.12177   2.13199   2.13616   2.14431   2.16037
 Alpha virt. eigenvalues --    2.16368   2.18693   2.18950   2.19919   2.20342
 Alpha virt. eigenvalues --    2.21509   2.22853   2.23037   2.24222   2.24645
 Alpha virt. eigenvalues --    2.25489   2.25968   2.28691   2.29095   2.30813
 Alpha virt. eigenvalues --    2.33556   2.34812   2.34931   2.36713   2.38238
 Alpha virt. eigenvalues --    2.40513   2.41051   2.46460   2.48370   2.51449
 Alpha virt. eigenvalues --    2.59005   2.59900   2.60428   2.60692   2.61484
 Alpha virt. eigenvalues --    2.62540   2.62949   2.63571   2.64539   2.74611
 Alpha virt. eigenvalues --    2.76140   2.77366   2.78655   2.79207   2.79684
 Alpha virt. eigenvalues --    2.83222   2.84259   2.84345   2.84980   2.86058
 Alpha virt. eigenvalues --    2.86612   2.87084   2.95350   2.99820   3.01165
 Alpha virt. eigenvalues --    3.01253   3.01824   3.05801   3.06939   3.07679
 Alpha virt. eigenvalues --    3.08631   3.08981   3.09054   3.10296   3.11337
 Alpha virt. eigenvalues --    3.12514   3.13160   3.13426   3.14349   3.15045
 Alpha virt. eigenvalues --    3.16115   3.16388   3.16975   3.17170   3.19393
 Alpha virt. eigenvalues --    3.21005   3.22369   3.23329   3.24473   3.24831
 Alpha virt. eigenvalues --    3.25167   3.25453   3.26255   3.27786   3.28460
 Alpha virt. eigenvalues --    3.28837   3.29356   3.31348   3.31544   3.32832
 Alpha virt. eigenvalues --    3.35937   3.39396   3.40405   3.42052   3.42939
 Alpha virt. eigenvalues --    3.45721   3.50160   3.53856   3.59718   3.61696
 Alpha virt. eigenvalues --    3.62893   3.66938   3.68624   3.74806   3.75864
 Alpha virt. eigenvalues --    3.78267   3.82271   3.84744   3.87219   3.88921
 Alpha virt. eigenvalues --    3.89935   3.92274   3.92286   3.92770   3.93310
 Alpha virt. eigenvalues --    3.94607   3.96014   4.03640   4.37163   4.49765
 Alpha virt. eigenvalues --    4.51519   4.53652   4.56557   4.61591   5.87581
 Alpha virt. eigenvalues --    5.92082   6.10160   6.17768   6.19790   6.40119
 Alpha virt. eigenvalues --    6.40544   6.58754   6.72330   6.72783   8.18379
 Alpha virt. eigenvalues --    8.21668   8.38172   8.42041   8.75006   8.96303
 Alpha virt. eigenvalues --   23.49523  23.54806  23.57341  23.73267  23.93980
 Alpha virt. eigenvalues --   23.94855  23.96968  23.97018  23.97721  23.98059
 Alpha virt. eigenvalues --   23.99469  24.00301  24.00819  24.01987  24.02355
 Alpha virt. eigenvalues --   24.03810  24.04037  24.06183  24.06502  24.08460
 Alpha virt. eigenvalues --   26.65144  28.40171  34.04885  34.06945  34.08050
 Alpha virt. eigenvalues --   34.09610  34.52162  34.57862 147.55076 153.99398
 Alpha virt. eigenvalues --  777.40805 804.75917
  Beta  occ. eigenvalues -- -277.52058-256.02432 -32.84999 -29.96787 -28.51954
  Beta  occ. eigenvalues --  -28.50522 -28.49845 -25.84849 -25.84606 -25.83594
  Beta  occ. eigenvalues --  -10.22628 -10.21346 -10.21305 -10.21227 -10.21225
  Beta  occ. eigenvalues --  -10.20958 -10.20955 -10.20789 -10.20743 -10.20587
  Beta  occ. eigenvalues --  -10.20159 -10.19659 -10.19649 -10.19042 -10.18997
  Beta  occ. eigenvalues --  -10.18687 -10.18667 -10.18128 -10.18075 -10.17936
  Beta  occ. eigenvalues --   -3.75323  -3.39052  -2.46020  -2.42835  -2.41511
  Beta  occ. eigenvalues --   -2.17566  -2.16830  -2.13729  -0.94797  -0.93081
  Beta  occ. eigenvalues --   -0.91732  -0.90405  -0.79351  -0.76175  -0.75513
  Beta  occ. eigenvalues --   -0.75428  -0.73943  -0.73090  -0.72865  -0.71943
  Beta  occ. eigenvalues --   -0.61058  -0.59750  -0.58201  -0.57980  -0.57750
  Beta  occ. eigenvalues --   -0.56448  -0.56258  -0.56132  -0.55853  -0.55793
  Beta  occ. eigenvalues --   -0.54520  -0.50150  -0.47017  -0.44893  -0.44597
  Beta  occ. eigenvalues --   -0.44039  -0.43863  -0.43588  -0.43304  -0.42240
  Beta  occ. eigenvalues --   -0.42113  -0.41855  -0.41582  -0.41473  -0.41276
  Beta  occ. eigenvalues --   -0.41154  -0.40702  -0.39645  -0.39506  -0.39366
  Beta  occ. eigenvalues --   -0.38594  -0.33211  -0.33063  -0.31340  -0.30808
  Beta  occ. eigenvalues --   -0.29814  -0.29125  -0.28584  -0.28536  -0.27423
  Beta  occ. eigenvalues --   -0.27407  -0.25290  -0.23742  -0.23111
  Beta virt. eigenvalues --   -0.09335  -0.08335  -0.07012  -0.02728  -0.02666
  Beta virt. eigenvalues --   -0.00636  -0.00060   0.00246   0.01120   0.01869
  Beta virt. eigenvalues --    0.02136   0.02202   0.02358   0.02735   0.02977
  Beta virt. eigenvalues --    0.03050   0.03352   0.03642   0.03784   0.04145
  Beta virt. eigenvalues --    0.04561   0.04698   0.04853   0.05169   0.05629
  Beta virt. eigenvalues --    0.05991   0.06099   0.06721   0.07156   0.07500
  Beta virt. eigenvalues --    0.07568   0.07592   0.07901   0.08001   0.08935
  Beta virt. eigenvalues --    0.09219   0.09981   0.10176   0.10223   0.10430
  Beta virt. eigenvalues --    0.10882   0.11052   0.11592   0.11822   0.12664
  Beta virt. eigenvalues --    0.12686   0.12875   0.13364   0.13533   0.14244
  Beta virt. eigenvalues --    0.14376   0.14834   0.15001   0.15109   0.15680
  Beta virt. eigenvalues --    0.15790   0.16105   0.16123   0.16364   0.16561
  Beta virt. eigenvalues --    0.16610   0.16920   0.17245   0.17254   0.17603
  Beta virt. eigenvalues --    0.17697   0.18005   0.18322   0.18441   0.18934
  Beta virt. eigenvalues --    0.19097   0.19163   0.19630   0.19889   0.19996
  Beta virt. eigenvalues --    0.20217   0.20573   0.20692   0.21023   0.21113
  Beta virt. eigenvalues --    0.21399   0.21644   0.22092   0.22189   0.22390
  Beta virt. eigenvalues --    0.22420   0.22615   0.23006   0.23067   0.23360
  Beta virt. eigenvalues --    0.23431   0.23893   0.24099   0.24228   0.24396
  Beta virt. eigenvalues --    0.24551   0.24641   0.24892   0.25000   0.25236
  Beta virt. eigenvalues --    0.25579   0.26049   0.26108   0.26221   0.26698
  Beta virt. eigenvalues --    0.27107   0.27262   0.28043   0.28088   0.28284
  Beta virt. eigenvalues --    0.28788   0.28834   0.29358   0.29572   0.29837
  Beta virt. eigenvalues --    0.30194   0.30403   0.31381   0.31390   0.31654
  Beta virt. eigenvalues --    0.32114   0.32942   0.33645   0.34371   0.34970
  Beta virt. eigenvalues --    0.36086   0.36109   0.36768   0.37070   0.37391
  Beta virt. eigenvalues --    0.38429   0.38689   0.39086   0.39362   0.39695
  Beta virt. eigenvalues --    0.40733   0.41348   0.41693   0.42564   0.42724
  Beta virt. eigenvalues --    0.42972   0.43458   0.43745   0.44391   0.45438
  Beta virt. eigenvalues --    0.46251   0.46910   0.46956   0.47065   0.48248
  Beta virt. eigenvalues --    0.48972   0.51009   0.51097   0.51802   0.52240
  Beta virt. eigenvalues --    0.53091   0.53680   0.54943   0.56568   0.56902
  Beta virt. eigenvalues --    0.57711   0.58366   0.58808   0.59381   0.59556
  Beta virt. eigenvalues --    0.61469   0.61672   0.62804   0.62946   0.63352
  Beta virt. eigenvalues --    0.63456   0.63976   0.64326   0.64528   0.65031
  Beta virt. eigenvalues --    0.65307   0.65463   0.66143   0.66695   0.66786
  Beta virt. eigenvalues --    0.67216   0.67653   0.68104   0.68508   0.69273
  Beta virt. eigenvalues --    0.69314   0.69996   0.70053   0.70217   0.70767
  Beta virt. eigenvalues --    0.70844   0.71954   0.72103   0.72628   0.72775
  Beta virt. eigenvalues --    0.73107   0.73358   0.73626   0.73764   0.73987
  Beta virt. eigenvalues --    0.74820   0.74967   0.75480   0.75864   0.76276
  Beta virt. eigenvalues --    0.76480   0.76567   0.76662   0.77364   0.77998
  Beta virt. eigenvalues --    0.78848   0.79316   0.79657   0.80737   0.81022
  Beta virt. eigenvalues --    0.81060   0.81592   0.82049   0.83227   0.83353
  Beta virt. eigenvalues --    0.84328   0.84387   0.85574   0.86059   0.87414
  Beta virt. eigenvalues --    0.87892   0.90425   0.90479   0.92413   0.92547
  Beta virt. eigenvalues --    0.94958   0.95119   0.96800   0.97108   0.98319
  Beta virt. eigenvalues --    0.98713   1.00250   1.03050   1.03117   1.03731
  Beta virt. eigenvalues --    1.03998   1.06157   1.06644   1.06948   1.07602
  Beta virt. eigenvalues --    1.07942   1.08123   1.08758   1.08949   1.09386
  Beta virt. eigenvalues --    1.10597   1.10841   1.11800   1.12464   1.13583
  Beta virt. eigenvalues --    1.14073   1.17679   1.18328   1.19797   1.23140
  Beta virt. eigenvalues --    1.26015   1.26340   1.27200   1.28368   1.28720
  Beta virt. eigenvalues --    1.31918   1.33195   1.33279   1.35405   1.35794
  Beta virt. eigenvalues --    1.38174   1.38406   1.39527   1.42425   1.43006
  Beta virt. eigenvalues --    1.43188   1.45520   1.49317   1.50174   1.53179
  Beta virt. eigenvalues --    1.55326   1.55637   1.56158   1.56710   1.60286
  Beta virt. eigenvalues --    1.60549   1.60685   1.61308   1.62089   1.62711
  Beta virt. eigenvalues --    1.63292   1.64438   1.65433   1.68305   1.68418
  Beta virt. eigenvalues --    1.69450   1.69558   1.69895   1.70360   1.71671
  Beta virt. eigenvalues --    1.72153   1.72304   1.72981   1.73657   1.73868
  Beta virt. eigenvalues --    1.75330   1.76067   1.76425   1.77090   1.78877
  Beta virt. eigenvalues --    1.79987   1.80794   1.81913   1.82801   1.84404
  Beta virt. eigenvalues --    1.85255   1.86119   1.88875   1.90211   1.91450
  Beta virt. eigenvalues --    1.94129   1.96072   1.96379   1.97968   1.98629
  Beta virt. eigenvalues --    1.98750   2.00200   2.01011   2.01814   2.03178
  Beta virt. eigenvalues --    2.04321   2.05166   2.05721   2.06027   2.07444
  Beta virt. eigenvalues --    2.07516   2.08609   2.09513   2.09610   2.10521
  Beta virt. eigenvalues --    2.11833   2.12094   2.12804   2.13479   2.14285
  Beta virt. eigenvalues --    2.14411   2.16057   2.16492   2.18977   2.19273
  Beta virt. eigenvalues --    2.20004   2.20373   2.21704   2.22867   2.23066
  Beta virt. eigenvalues --    2.24356   2.24661   2.25802   2.26074   2.28686
  Beta virt. eigenvalues --    2.29174   2.30790   2.33688   2.34822   2.35792
  Beta virt. eigenvalues --    2.36745   2.38229   2.40652   2.40979   2.46769
  Beta virt. eigenvalues --    2.48422   2.51731   2.59857   2.59906   2.60555
  Beta virt. eigenvalues --    2.60835   2.61761   2.62534   2.63176   2.63570
  Beta virt. eigenvalues --    2.64944   2.75457   2.76681   2.78885   2.79084
  Beta virt. eigenvalues --    2.79469   2.79738   2.83945   2.84650   2.85845
  Beta virt. eigenvalues --    2.87038   2.88008   2.91573   2.92551   2.95640
  Beta virt. eigenvalues --    3.00434   3.01242   3.01283   3.01804   3.06458
  Beta virt. eigenvalues --    3.06868   3.08144   3.09002   3.09076   3.10199
  Beta virt. eigenvalues --    3.10471   3.11318   3.12811   3.13412   3.13998
  Beta virt. eigenvalues --    3.14762   3.15190   3.16827   3.16971   3.17394
  Beta virt. eigenvalues --    3.18623   3.19538   3.21472   3.22928   3.23528
  Beta virt. eigenvalues --    3.24918   3.25221   3.25327   3.25644   3.26563
  Beta virt. eigenvalues --    3.27961   3.29047   3.29191   3.29607   3.31980
  Beta virt. eigenvalues --    3.32284   3.33095   3.36885   3.40526   3.41357
  Beta virt. eigenvalues --    3.42156   3.43389   3.46194   3.50832   3.54288
  Beta virt. eigenvalues --    3.60771   3.62647   3.63202   3.67268   3.68647
  Beta virt. eigenvalues --    3.75018   3.76263   3.78495   3.82487   3.84680
  Beta virt. eigenvalues --    3.87489   3.88927   3.90122   3.92295   3.92315
  Beta virt. eigenvalues --    3.92826   3.93329   3.94685   3.96003   4.07515
  Beta virt. eigenvalues --    4.37750   4.49655   4.51517   4.53613   4.56435
  Beta virt. eigenvalues --    4.61917   5.95394   5.97847   6.15055   6.22659
  Beta virt. eigenvalues --    6.26973   6.40845   6.41271   6.59294   6.73659
  Beta virt. eigenvalues --    6.74863   8.23395   8.29885   8.38738   8.43301
  Beta virt. eigenvalues --    8.79900   8.97749  23.49507  23.54813  23.57342
  Beta virt. eigenvalues --   23.73213  23.93956  23.94870  23.96952  23.96999
  Beta virt. eigenvalues --   23.97712  23.97969  23.99475  24.00309  24.00754
  Beta virt. eigenvalues --   24.01954  24.02341  24.03782  24.04030  24.06179
  Beta virt. eigenvalues --   24.06442  24.08621  26.70688  28.41211  34.06555
  Beta virt. eigenvalues --   34.09417  34.10608  34.14029  34.55056  34.59852
  Beta virt. eigenvalues --  147.57073 153.99799 777.41187 804.75997
     Alpha Molecular Orbital Coefficients:
                           1         2         3         4         5
                           O         O         O         O         O
     Eigenvalues --  -277.52059-256.02417 -32.85752 -30.00650 -28.52721
   1 1   Fe 1S         -0.00000   0.47235  -0.00000  -0.15929  -0.00000
   2        2S          0.00000   0.40649   0.00000  -0.23850  -0.00000
   3        3S         -0.00000   0.21519  -0.00000  -0.10516   0.00000
   4        4S          0.00000   0.01592   0.00000   0.48924  -0.00000
   5        5S         -0.00000  -0.00279  -0.00001   0.62212   0.00000
   6        6S          0.00000   0.00088   0.00001   0.05875  -0.00001
   7        7S         -0.00000  -0.00050  -0.00002  -0.01497   0.00001
   8        8S         -0.00003   0.00021  -0.00097   0.00489   0.00012
   9        9S         -0.00003   0.00142  -0.00090   0.03370   0.00032
  10       10S         -0.00000   0.00001  -0.00013   0.00015   0.00001
  11       11PX        -0.00000  -0.00000  -0.00000   0.00003   0.00000
  12       11PY         0.00000   0.00000   0.00000   0.00008   0.00000
  13       11PZ        -0.00000   0.00000  -0.00000   0.00000  -0.00000
  14       12PX         0.00000   0.00000   0.00000   0.00003  -0.00000
  15       12PY        -0.00000  -0.00000  -0.00001   0.00004  -0.00001
  16       12PZ         0.00000   0.00000   0.00000   0.00000   0.00000
  17       13PX        -0.00000  -0.00000  -0.00001  -0.00002   0.00000
  18       13PY         0.00000   0.00000   0.00002   0.00001   0.00002
  19       13PZ        -0.00000  -0.00000  -0.00000  -0.00000  -0.00000
  20       14PX         0.00000   0.00000   0.00001   0.00004  -0.00001
  21       14PY        -0.00000  -0.00000  -0.00004  -0.00001  -0.00004
  22       14PZ         0.00000   0.00000   0.00000   0.00000   0.00000
  23       15PX        -0.00000  -0.00000  -0.00001  -0.00006   0.00001
  24       15PY         0.00000  -0.00000   0.00006  -0.00001   0.00006
  25       15PZ        -0.00000  -0.00000  -0.00000  -0.00001  -0.00000
  26       16PX        -0.00001   0.00001  -0.00017   0.00029  -0.00007
  27       16PY         0.00000   0.00001   0.00005   0.00027  -0.00001
  28       16PZ        -0.00000   0.00000  -0.00002   0.00000  -0.00001
  29       17PX        -0.00008  -0.00006  -0.00232  -0.00134  -0.00117
  30       17PY        -0.00012   0.00020  -0.00382   0.00453  -0.00070
  31       17PZ        -0.00000  -0.00002  -0.00014  -0.00039  -0.00010
  32       18D 0       -0.00000  -0.00000  -0.00000  -0.00009  -0.00000
  33       18D+1       -0.00000   0.00000  -0.00000   0.00002  -0.00000
  34       18D-1       -0.00000   0.00000  -0.00000  -0.00002  -0.00000
  35       18D+2       -0.00000   0.00000  -0.00000   0.00001  -0.00000
  36       18D-2       -0.00000   0.00000  -0.00000  -0.00017  -0.00000
  37       19D 0        0.00000   0.00000   0.00000   0.00006   0.00000
  38       19D+1        0.00000  -0.00000   0.00000  -0.00001   0.00000
  39       19D-1        0.00000  -0.00000   0.00000  -0.00001   0.00000
  40       19D+2        0.00000  -0.00000   0.00002  -0.00003   0.00001
  41       19D-2        0.00000  -0.00001   0.00001  -0.00008   0.00000
  42       20D 0       -0.00000   0.00000  -0.00001   0.00005  -0.00001
  43       20D+1       -0.00000   0.00000  -0.00000   0.00000  -0.00000
  44       20D-1       -0.00000   0.00000  -0.00001   0.00000  -0.00000
  45       20D+2       -0.00000   0.00000  -0.00006   0.00011  -0.00004
  46       20D-2       -0.00000   0.00000  -0.00004  -0.00004  -0.00000
  47       21D 0       -0.00001  -0.00014  -0.00031  -0.00334   0.00001
  48       21D+1       -0.00000   0.00002  -0.00002   0.00040   0.00002
  49       21D-1       -0.00000   0.00002  -0.00002   0.00040   0.00001
  50       21D+2       -0.00002  -0.00001  -0.00059  -0.00036   0.00019
  51       21D-2        0.00001   0.00023   0.00019   0.00571   0.00004
  52       22F 0       -0.00000   0.00000  -0.00000   0.00000   0.00000
  53       22F+1       -0.00000   0.00000  -0.00000   0.00000  -0.00000
  54       22F-1       -0.00000  -0.00000  -0.00001  -0.00000  -0.00000
  55       22F+2        0.00000   0.00000   0.00000   0.00000   0.00000
  56       22F-2       -0.00000   0.00000  -0.00000   0.00000   0.00000
  57       22F+3       -0.00000   0.00000  -0.00000  -0.00000  -0.00000
  58       22F-3       -0.00000  -0.00000  -0.00001   0.00000  -0.00000
  59 2   C  1S          0.00000  -0.00000   0.00000  -0.00000   0.00000
  60        2S          0.00000   0.00000   0.00000   0.00002  -0.00000
  61        2PX        -0.00000   0.00000  -0.00000   0.00004   0.00000
  62        2PY        -0.00000   0.00000  -0.00000   0.00006   0.00000
  63        2PZ        -0.00000  -0.00000  -0.00000  -0.00007  -0.00000
  64        3S         -0.00000   0.00000  -0.00000   0.00005   0.00001
  65        3PX         0.00000  -0.00001   0.00000  -0.00015  -0.00000
  66        3PY        -0.00000  -0.00001  -0.00000  -0.00024  -0.00000
  67        3PZ        -0.00000   0.00001  -0.00000   0.00023   0.00001
  68        4S         -0.00000  -0.00010  -0.00005  -0.00225  -0.00011
  69        4PX        -0.00000  -0.00001  -0.00002  -0.00023   0.00002
  70        4PY        -0.00000  -0.00002  -0.00008  -0.00059  -0.00003
  71        4PZ         0.00000   0.00003   0.00001   0.00075   0.00001
  72        5S         -0.00002   0.00016  -0.00059   0.00383   0.00026
  73        5PX         0.00000  -0.00001   0.00001  -0.00035  -0.00014
  74        5PY         0.00001  -0.00001   0.00018  -0.00022   0.00003
  75        5PZ         0.00001  -0.00003   0.00037  -0.00079  -0.00001
  76        6D 0       -0.00000   0.00000  -0.00000   0.00001  -0.00000
  77        6D+1        0.00000   0.00000   0.00000   0.00009   0.00000
  78        6D-1        0.00000   0.00001   0.00001   0.00015   0.00000
  79        6D+2        0.00000   0.00000   0.00000   0.00005   0.00000
  80        6D-2       -0.00000  -0.00000  -0.00000  -0.00010   0.00000
  81 3   C  1S          0.00000  -0.00000   0.00000  -0.00000  -0.00000
  82        2S         -0.00000   0.00000  -0.00000   0.00002   0.00000
  83        2PX        -0.00000  -0.00000  -0.00000  -0.00000   0.00000
  84        2PY         0.00000   0.00000   0.00001   0.00010   0.00000
  85        2PZ        -0.00000  -0.00000  -0.00000  -0.00000  -0.00000
  86        3S          0.00000   0.00000   0.00006   0.00004  -0.00001
  87        3PX         0.00000   0.00000   0.00001   0.00001  -0.00000
  88        3PY        -0.00000  -0.00001  -0.00002  -0.00034  -0.00000
  89        3PZ         0.00000   0.00000   0.00000   0.00002  -0.00000
  90        4S         -0.00002  -0.00005  -0.00059  -0.00134   0.00008
  91        4PX        -0.00000  -0.00001   0.00000  -0.00013   0.00002
  92        4PY        -0.00001  -0.00002  -0.00024  -0.00051   0.00004
  93        4PZ         0.00000  -0.00000   0.00001   0.00000  -0.00000
  94        5S         -0.00002  -0.00022  -0.00074  -0.00539  -0.00042
  95        5PX        -0.00001   0.00001  -0.00021   0.00027   0.00007
  96        5PY        -0.00002  -0.00003  -0.00050  -0.00072  -0.00009
  97        5PZ        -0.00000   0.00000  -0.00009   0.00005   0.00003
  98        6D 0        0.00000   0.00000   0.00000   0.00006  -0.00000
  99        6D+1        0.00000   0.00000   0.00000   0.00001   0.00000
 100        6D-1        0.00000   0.00000   0.00000   0.00001  -0.00000
 101        6D+2        0.00000   0.00001   0.00001   0.00017   0.00000
 102        6D-2        0.00000  -0.00000   0.00000  -0.00003  -0.00000
 103 4   C  1S         -0.00000  -0.00000   0.00000  -0.00000   0.00000
 104        2S          0.00000   0.00000   0.00000   0.00002  -0.00000
 105        2PX        -0.00000   0.00000  -0.00000   0.00002   0.00000
 106        2PY        -0.00000   0.00000  -0.00000   0.00007   0.00000
 107        2PZ         0.00000   0.00000   0.00000   0.00007   0.00000
 108        3S         -0.00000   0.00000  -0.00000   0.00004   0.00001
 109        3PX         0.00000  -0.00000   0.00000  -0.00009  -0.00000
 110        3PY        -0.00000  -0.00001  -0.00000  -0.00026  -0.00000
 111        3PZ         0.00000  -0.00001   0.00000  -0.00024  -0.00001
 112        4S         -0.00000  -0.00009  -0.00005  -0.00220  -0.00010
 113        4PX        -0.00000  -0.00000  -0.00001  -0.00006   0.00002
 114        4PY        -0.00000  -0.00003  -0.00008  -0.00062  -0.00003
 115        4PZ        -0.00000  -0.00003  -0.00001  -0.00072  -0.00001
 116        5S         -0.00002   0.00016  -0.00063   0.00370   0.00021
 117        5PX        -0.00000  -0.00002  -0.00002  -0.00051  -0.00010
 118        5PY         0.00001  -0.00001   0.00026  -0.00018  -0.00000
 119        5PZ        -0.00001   0.00003  -0.00044   0.00072   0.00000
 120        6D 0       -0.00000   0.00000  -0.00000   0.00000   0.00000
 121        6D+1        0.00000  -0.00000   0.00000  -0.00007   0.00000
 122        6D-1       -0.00000  -0.00001  -0.00001  -0.00017  -0.00000
 123        6D+2        0.00000   0.00000   0.00000   0.00008   0.00000
 124        6D-2       -0.00000  -0.00000  -0.00000  -0.00007   0.00000
 125 5   C  1S         -0.00000  -0.00000  -0.00000  -0.00000   0.00000
 126        2S          0.00000   0.00000   0.00000   0.00002  -0.00000
 127        2PX         0.00000   0.00000   0.00000   0.00008   0.00000
 128        2PY        -0.00000   0.00000  -0.00000   0.00001   0.00000
 129        2PZ         0.00000   0.00000   0.00000   0.00005  -0.00000
 130        3S         -0.00000   0.00000  -0.00001   0.00007   0.00001
 131        3PX        -0.00000  -0.00001  -0.00002  -0.00030  -0.00001
 132        3PY         0.00000  -0.00000   0.00000  -0.00005  -0.00001
 133        3PZ        -0.00000  -0.00001  -0.00002  -0.00020  -0.00000
 134        4S         -0.00000  -0.00010  -0.00007  -0.00242  -0.00009
 135        4PX         0.00000  -0.00003   0.00007  -0.00078  -0.00001
 136        4PY         0.00000  -0.00002   0.00002  -0.00046  -0.00003
 137        4PZ         0.00000  -0.00002   0.00008  -0.00035  -0.00003
 138        5S         -0.00005  -0.00024  -0.00133  -0.00555  -0.00080
 139        5PX        -0.00001  -0.00005  -0.00032  -0.00117  -0.00009
 140        5PY        -0.00001   0.00001  -0.00031   0.00019  -0.00000
 141        5PZ         0.00001  -0.00001   0.00023  -0.00028   0.00002
 142        6D 0        0.00000   0.00000   0.00000   0.00004  -0.00000
 143        6D+1        0.00000  -0.00001   0.00000  -0.00014  -0.00000
 144        6D-1       -0.00000  -0.00000  -0.00000  -0.00004  -0.00000
 145        6D+2        0.00000  -0.00001   0.00000  -0.00012   0.00000
 146        6D-2        0.00000  -0.00000   0.00000  -0.00010  -0.00000
 147 6   C  1S         -0.00000  -0.00000  -0.00000  -0.00000   0.00000
 148        2S          0.00000   0.00000   0.00000   0.00002  -0.00000
 149        2PX         0.00000   0.00000   0.00000   0.00009   0.00000
 150        2PY        -0.00000   0.00000  -0.00000   0.00001   0.00000
 151        2PZ        -0.00000  -0.00000  -0.00000  -0.00004   0.00000
 152        3S         -0.00000   0.00000  -0.00001   0.00007   0.00001
 153        3PX        -0.00000  -0.00001  -0.00002  -0.00034  -0.00001
 154        3PY         0.00000  -0.00000   0.00001  -0.00004  -0.00001
 155        3PZ         0.00000   0.00001   0.00002   0.00013  -0.00000
 156        4S         -0.00000  -0.00010  -0.00010  -0.00237  -0.00009
 157        4PX         0.00000  -0.00004   0.00008  -0.00083  -0.00001
 158        4PY         0.00000  -0.00002   0.00001  -0.00045  -0.00003
 159        4PZ        -0.00000   0.00001  -0.00005   0.00019   0.00003
 160        5S         -0.00004  -0.00023  -0.00131  -0.00534  -0.00056
 161        5PX        -0.00001  -0.00005  -0.00021  -0.00122  -0.00009
 162        5PY        -0.00001   0.00001  -0.00040   0.00027   0.00005
 163        5PZ        -0.00000  -0.00000  -0.00014  -0.00010  -0.00015
 164        6D 0       -0.00000   0.00000  -0.00000   0.00008   0.00000
 165        6D+1       -0.00000   0.00000  -0.00000   0.00009   0.00000
 166        6D-1        0.00000   0.00000   0.00000   0.00002  -0.00000
 167        6D+2        0.00000  -0.00001   0.00000  -0.00014   0.00000
 168        6D-2        0.00000  -0.00000   0.00000  -0.00010  -0.00000
 169 7   H  1S         -0.00000  -0.00000  -0.00000  -0.00003  -0.00000
 170        2S          0.00000  -0.00000   0.00001  -0.00000   0.00001
 171        3S         -0.00000  -0.00002  -0.00013  -0.00047  -0.00002
 172 8   H  1S          0.00000  -0.00000   0.00001  -0.00005   0.00000
 173        2S         -0.00000   0.00001  -0.00005   0.00014  -0.00001
 174        3S          0.00001  -0.00002   0.00027  -0.00044  -0.00002
 175 9   H  1S          0.00000  -0.00000   0.00001  -0.00005   0.00000
 176        2S         -0.00000   0.00001  -0.00004   0.00014  -0.00000
 177        3S          0.00001  -0.00002   0.00027  -0.00044  -0.00004
 178 10  H  1S         -0.00000  -0.00000  -0.00000  -0.00003  -0.00000
 179        2S          0.00000  -0.00000   0.00001   0.00000   0.00001
 180        3S         -0.00000  -0.00002  -0.00013  -0.00049  -0.00003
 181 11  H  1S         -0.00000  -0.00000  -0.00000  -0.00003   0.00000
 182        2S          0.00000   0.00000   0.00002   0.00000  -0.00002
 183        3S         -0.00000   0.00001  -0.00004   0.00010   0.00002
 184 12  C  1S         -0.00000  -0.00000  -0.00000  -0.00000  -0.00000
 185        2S          0.00000   0.00000   0.00000   0.00001   0.00000
 186        2PX        -0.00000  -0.00000  -0.00000  -0.00001  -0.00001
 187        2PY         0.00000  -0.00000   0.00001  -0.00008   0.00001
 188        2PZ         0.00000  -0.00000   0.00001  -0.00006   0.00000
 189        3S         -0.00000   0.00001  -0.00001   0.00017  -0.00004
 190        3PX         0.00000   0.00000   0.00000   0.00001   0.00002
 191        3PY        -0.00000   0.00001  -0.00001   0.00032  -0.00005
 192        3PZ        -0.00000   0.00001  -0.00005   0.00021  -0.00002
 193        4S          0.00004  -0.00012   0.00127  -0.00288   0.00057
 194        4PX         0.00001  -0.00001   0.00019  -0.00021  -0.00005
 195        4PY        -0.00000   0.00005  -0.00001   0.00103   0.00005
 196        4PZ        -0.00004   0.00005  -0.00109   0.00104  -0.00030
 197        5S         -0.00017  -0.00125  -0.00531  -0.02948   0.00041
 198        5PX        -0.00001   0.00012  -0.00035   0.00295   0.00028
 199        5PY         0.00007   0.00006   0.00211   0.00130  -0.00032
 200        5PZ         0.00002   0.00023   0.00058   0.00553  -0.00009
 201        6D 0        0.00000   0.00000   0.00003   0.00002   0.00002
 202        6D+1       -0.00000  -0.00000  -0.00000  -0.00005  -0.00000
 203        6D-1        0.00000  -0.00001   0.00001  -0.00020   0.00000
 204        6D+2        0.00000   0.00000   0.00002   0.00010   0.00001
 205        6D-2        0.00000  -0.00000   0.00001  -0.00008   0.00001
 206 13  C  1S         -0.00000  -0.00000  -0.00000  -0.00000  -0.00000
 207        2S          0.00000   0.00000   0.00001   0.00002   0.00000
 208        2PX        -0.00000  -0.00000  -0.00000  -0.00008  -0.00000
 209        2PY        -0.00000  -0.00000  -0.00000  -0.00004  -0.00000
 210        2PZ         0.00000  -0.00000   0.00000  -0.00005   0.00000
 211        3S         -0.00000   0.00000  -0.00012   0.00006  -0.00004
 212        3PX         0.00000   0.00001   0.00004   0.00032   0.00001
 213        3PY        -0.00000   0.00001   0.00000   0.00017  -0.00000
 214        3PZ         0.00000   0.00001   0.00001   0.00020  -0.00000
 215        4S         -0.00001  -0.00008  -0.00035  -0.00200   0.00004
 216        4PX        -0.00000   0.00003  -0.00015   0.00067  -0.00005
 217        4PY        -0.00000   0.00001  -0.00010   0.00023   0.00007
 218        4PZ        -0.00000   0.00003  -0.00012   0.00062  -0.00003
 219        5S          0.00004  -0.00011   0.00135  -0.00255  -0.00009
 220        5PX        -0.00001   0.00002  -0.00019   0.00056  -0.00006
 221        5PY        -0.00001  -0.00001  -0.00020  -0.00015  -0.00017
 222        5PZ         0.00002  -0.00000   0.00047  -0.00006  -0.00010
 223        6D 0        0.00000   0.00000   0.00001   0.00003   0.00000
 224        6D+1        0.00000  -0.00001   0.00000  -0.00014   0.00000
 225        6D-1       -0.00000  -0.00000  -0.00001  -0.00005  -0.00000
 226        6D+2        0.00000  -0.00000   0.00000  -0.00011   0.00000
 227        6D-2       -0.00000  -0.00001  -0.00002  -0.00013  -0.00001
 228 14  C  1S         -0.00000  -0.00000  -0.00000  -0.00000  -0.00000
 229        2S          0.00000   0.00000   0.00001   0.00002   0.00000
 230        2PX        -0.00000  -0.00000  -0.00000  -0.00009   0.00000
 231        2PY        -0.00000  -0.00000  -0.00000  -0.00003  -0.00000
 232        2PZ        -0.00000   0.00000  -0.00000   0.00003  -0.00000
 233        3S         -0.00000   0.00000  -0.00012   0.00005  -0.00004
 234        3PX         0.00000   0.00001   0.00004   0.00036   0.00001
 235        3PY        -0.00000   0.00001  -0.00000   0.00017  -0.00000
 236        3PZ        -0.00000  -0.00001  -0.00001  -0.00014   0.00000
 237        4S         -0.00001  -0.00008  -0.00034  -0.00197   0.00005
 238        4PX        -0.00001   0.00003  -0.00017   0.00077  -0.00006
 239        4PY        -0.00000   0.00001  -0.00008   0.00019   0.00007
 240        4PZ         0.00000  -0.00002   0.00011  -0.00050   0.00002
 241        5S          0.00004  -0.00012   0.00132  -0.00301  -0.00009
 242        5PX        -0.00000   0.00002  -0.00009   0.00055  -0.00008
 243        5PY        -0.00001  -0.00000  -0.00020  -0.00008  -0.00015
 244        5PZ        -0.00002  -0.00000  -0.00053  -0.00004   0.00007
 245        6D 0        0.00000   0.00000   0.00000   0.00007   0.00000
 246        6D+1       -0.00000   0.00000  -0.00001   0.00011  -0.00000
 247        6D-1        0.00000   0.00000   0.00000   0.00003   0.00000
 248        6D+2        0.00000  -0.00001   0.00000  -0.00013   0.00000
 249        6D-2       -0.00000  -0.00001  -0.00002  -0.00013  -0.00001
 250 15  C  1S         -0.00000  -0.00000  -0.00000  -0.00000  -0.00000
 251        2S          0.00000   0.00000   0.00000   0.00001   0.00000
 252        2PX        -0.00000  -0.00000  -0.00000  -0.00002  -0.00000
 253        2PY         0.00000  -0.00000   0.00000  -0.00008   0.00001
 254        2PZ        -0.00000   0.00000  -0.00001   0.00007  -0.00001
 255        3S         -0.00000   0.00001  -0.00001   0.00016  -0.00004
 256        3PX        -0.00000   0.00000  -0.00001   0.00005   0.00002
 257        3PY        -0.00000   0.00001  -0.00001   0.00031  -0.00005
 258        3PZ         0.00000  -0.00001   0.00005  -0.00022   0.00002
 259        4S          0.00004  -0.00012   0.00123  -0.00289   0.00057
 260        4PX        -0.00000  -0.00000  -0.00002   0.00001  -0.00011
 261        4PY         0.00000   0.00004   0.00005   0.00098   0.00007
 262        4PZ         0.00004  -0.00005   0.00109  -0.00111   0.00028
 263        5S         -0.00017  -0.00124  -0.00519  -0.02935   0.00048
 264        5PX        -0.00001   0.00016  -0.00028   0.00382   0.00021
 265        5PY         0.00007   0.00005   0.00210   0.00121  -0.00028
 266        5PZ        -0.00002  -0.00021  -0.00073  -0.00487   0.00017
 267        6D 0        0.00000   0.00000   0.00004   0.00002   0.00002
 268        6D+1       -0.00000   0.00000  -0.00000   0.00006  -0.00000
 269        6D-1       -0.00000   0.00001  -0.00001   0.00018   0.00000
 270        6D+2        0.00000   0.00000   0.00002   0.00007   0.00000
 271        6D-2        0.00000  -0.00000   0.00001  -0.00011   0.00001
 272 16  C  1S         -0.00000   0.00000  -0.00000   0.00000  -0.00000
 273        2S          0.00000  -0.00000   0.00001  -0.00001   0.00001
 274        2PX        -0.00000   0.00000  -0.00001   0.00004  -0.00000
 275        2PY         0.00000  -0.00000   0.00004  -0.00008   0.00000
 276        2PZ        -0.00000   0.00000  -0.00000   0.00001  -0.00000
 277        3S         -0.00000   0.00002  -0.00000   0.00035  -0.00008
 278        3PX         0.00000  -0.00001   0.00010  -0.00018   0.00003
 279        3PY        -0.00001   0.00001  -0.00026   0.00025  -0.00002
 280        3PZ         0.00000  -0.00000   0.00002  -0.00002   0.00000
 281        4S          0.00003  -0.00022   0.00081  -0.00518   0.00129
 282        4PX        -0.00009   0.00011  -0.00261   0.00246  -0.00104
 283        4PY         0.00014  -0.00003   0.00408  -0.00065   0.00130
 284        4PZ        -0.00001   0.00001  -0.00037   0.00026  -0.00013
 285        5S          0.00062   0.00109   0.01894   0.02660  -0.00606
 286        5PX         0.00007   0.00049   0.00208   0.01123   0.00147
 287        5PY        -0.00048  -0.00090  -0.01453  -0.02145  -0.00007
 288        5PZ         0.00002   0.00008   0.00065   0.00180   0.00017
 289        6D 0       -0.00000   0.00000  -0.00000   0.00002  -0.00000
 290        6D+1        0.00000   0.00000   0.00000   0.00001  -0.00000
 291        6D-1        0.00000   0.00000   0.00000   0.00000  -0.00000
 292        6D+2        0.00000   0.00001   0.00001   0.00016  -0.00002
 293        6D-2        0.00000  -0.00000   0.00001  -0.00002  -0.00001
 294 17  C  1S          0.00000  -0.00000   0.00000  -0.00000  -0.00000
 295        2S         -0.00000   0.00000  -0.00000   0.00000   0.00001
 296        2PX        -0.00000   0.00000  -0.00004   0.00001  -0.00001
 297        2PY         0.00000  -0.00000   0.00010  -0.00004   0.00004
 298        2PZ        -0.00000   0.00000  -0.00001   0.00000  -0.00000
 299        3S          0.00001   0.00000   0.00031   0.00004   0.00015
 300        3PX         0.00001  -0.00001   0.00017  -0.00012   0.00004
 301        3PY        -0.00001   0.00001  -0.00038   0.00028  -0.00026
 302        3PZ         0.00000  -0.00000   0.00003  -0.00002   0.00001
 303        4S         -0.00019   0.00003  -0.00568   0.00065  -0.00284
 304        4PX        -0.00008   0.00012  -0.00246   0.00263  -0.00134
 305        4PY         0.00002  -0.00019   0.00052  -0.00417   0.00017
 306        4PZ        -0.00001   0.00002  -0.00024   0.00036  -0.00013
 307        5S          0.00076   0.00072   0.02313   0.01827  -0.00697
 308        5PX        -0.00040   0.00018  -0.01201   0.00426   0.00124
 309        5PY         0.00055   0.00031   0.01651   0.00823  -0.00563
 310        5PZ        -0.00005   0.00001  -0.00155   0.00018   0.00030
 311        6D 0        0.00000   0.00000   0.00007  -0.00000   0.00007
 312        6D+1        0.00000   0.00000   0.00001   0.00000  -0.00000
 313        6D-1        0.00000   0.00000   0.00001   0.00000   0.00001
 314        6D+2        0.00001   0.00000   0.00019   0.00002   0.00007
 315        6D-2       -0.00000   0.00000  -0.00001   0.00002  -0.00001
 316 18  C  1S         -0.00000  -0.00000  -0.00000  -0.00000  -0.00000
 317        2S          0.00000   0.00000   0.00002   0.00000   0.00002
 318        2PX         0.00000  -0.00000   0.00001  -0.00000   0.00001
 319        2PY         0.00000  -0.00000   0.00007  -0.00000   0.00003
 320        2PZ         0.00000  -0.00000   0.00007  -0.00001   0.00001
 321        3S          0.00000  -0.00000   0.00012  -0.00001  -0.00001
 322        3PX        -0.00000   0.00000  -0.00005   0.00002  -0.00007
 323        3PY        -0.00001  -0.00000  -0.00032  -0.00001  -0.00022
 324        3PZ        -0.00001   0.00000  -0.00028   0.00006  -0.00014
 325        4S         -0.00011   0.00006  -0.00327   0.00132  -0.00151
 326        4PX         0.00001  -0.00001   0.00020  -0.00020  -0.00007
 327        4PY        -0.00004   0.00000  -0.00119   0.00008  -0.00051
 328        4PZ        -0.00004   0.00004  -0.00117   0.00100  -0.00035
 329        5S         -0.00091   0.00001  -0.02706  -0.00021  -0.00328
 330        5PX         0.00000   0.00008   0.00011   0.00199  -0.00002
 331        5PY        -0.00012  -0.00013  -0.00347  -0.00300  -0.00111
 332        5PZ        -0.00016   0.00003  -0.00476   0.00058  -0.00040
 333        6D 0       -0.00000   0.00000  -0.00001   0.00003  -0.00000
 334        6D+1       -0.00000  -0.00000  -0.00005  -0.00001   0.00000
 335        6D-1       -0.00001   0.00000  -0.00021   0.00001  -0.00006
 336        6D+2        0.00000   0.00000   0.00009   0.00002   0.00003
 337        6D-2       -0.00000   0.00000  -0.00009   0.00002  -0.00007
 338 19  H  1S         -0.00000  -0.00000  -0.00001  -0.00002  -0.00000
 339        2S          0.00000  -0.00000   0.00004  -0.00007   0.00001
 340        3S          0.00000   0.00000   0.00008   0.00009   0.00005
 341 20  H  1S         -0.00000  -0.00000  -0.00001  -0.00002  -0.00000
 342        2S          0.00000  -0.00000   0.00004  -0.00006   0.00002
 343        3S          0.00000   0.00000   0.00007   0.00007   0.00004
 344 21  H  1S         -0.00000  -0.00000  -0.00001  -0.00000   0.00001
 345        2S          0.00000  -0.00001   0.00013  -0.00022  -0.00004
 346        3S          0.00002   0.00002   0.00066   0.00057   0.00031
 347 22  Co 1S          0.48784  -0.00000  -0.16605  -0.00000  -0.00003
 348        2S          0.40279   0.00000  -0.24466   0.00000  -0.00004
 349        3S          0.20313  -0.00000  -0.09135  -0.00000  -0.00001
 350        4S          0.01376   0.00000   0.50165   0.00000   0.00008
 351        5S         -0.00218  -0.00000   0.60964  -0.00001   0.00009
 352        6S          0.00065   0.00000   0.05557   0.00002   0.00003
 353        7S         -0.00037  -0.00000  -0.01406  -0.00003  -0.00003
 354        8S          0.00017  -0.00002   0.00548  -0.00039   0.00026
 355        9S          0.00122  -0.00017   0.03638  -0.00470   0.00217
 356       10S          0.00000  -0.00000   0.00008  -0.00010   0.00001
 357       11PX         0.00000   0.00000  -0.00005   0.00000   0.50714
 358       11PY        -0.00000  -0.00000  -0.00010  -0.00000   0.54799
 359       11PZ         0.00000   0.00000  -0.00000   0.00000   0.03091
 360       12PX        -0.00000  -0.00000  -0.00003  -0.00000   0.20108
 361       12PY         0.00000   0.00000  -0.00006   0.00001   0.21728
 362       12PZ        -0.00000  -0.00000  -0.00000  -0.00000   0.01226
 363       13PX         0.00000   0.00000   0.00001   0.00001   0.03972
 364       13PY        -0.00000  -0.00000   0.00001  -0.00002   0.04296
 365       13PZ         0.00000   0.00000   0.00000   0.00000   0.00242
 366       14PX        -0.00000  -0.00000  -0.00003  -0.00001  -0.00436
 367       14PY        -0.00000   0.00000  -0.00002   0.00005  -0.00476
 368       14PZ        -0.00000  -0.00000  -0.00000  -0.00000  -0.00026
 369       15PX         0.00000   0.00000   0.00006   0.00001   0.00265
 370       15PY         0.00000  -0.00000   0.00006  -0.00008   0.00295
 371       15PZ         0.00000   0.00000   0.00000   0.00000   0.00016
 372       16PX        -0.00002   0.00001  -0.00045   0.00018  -0.00404
 373       16PY        -0.00002  -0.00001  -0.00053  -0.00026  -0.00465
 374       16PZ        -0.00000   0.00000  -0.00003   0.00003  -0.00024
 375       17PX         0.00003   0.00026   0.00099   0.00616  -0.01320
 376       17PY        -0.00028   0.00029  -0.00810   0.00734  -0.01712
 377       17PZ         0.00001   0.00001   0.00028   0.00034  -0.00074
 378       18D 0       -0.00000  -0.00000  -0.00025  -0.00000   0.00001
 379       18D+1        0.00000  -0.00000   0.00002  -0.00000  -0.00000
 380       18D-1        0.00000  -0.00000   0.00003  -0.00000  -0.00000
 381       18D+2       -0.00000  -0.00000  -0.00004  -0.00000   0.00001
 382       18D-2        0.00000  -0.00000   0.00051  -0.00000  -0.00002
 383       19D 0        0.00000   0.00000   0.00014   0.00001  -0.00000
 384       19D+1       -0.00000   0.00000  -0.00001   0.00000  -0.00000
 385       19D-1       -0.00000   0.00000  -0.00002   0.00000  -0.00000
 386       19D+2       -0.00000   0.00000   0.00001   0.00002  -0.00001
 387       19D-2       -0.00001   0.00000  -0.00032   0.00001  -0.00000
 388       20D 0       -0.00000  -0.00000  -0.00003  -0.00002  -0.00000
 389       20D+1        0.00000  -0.00000   0.00000  -0.00000   0.00000
 390       20D-1        0.00000  -0.00000   0.00001  -0.00001   0.00000
 391       20D+2        0.00000  -0.00000   0.00003  -0.00006   0.00003
 392       20D-2        0.00000  -0.00000   0.00014  -0.00003   0.00002
 393       21D 0       -0.00010  -0.00001  -0.00299  -0.00028   0.00002
 394       21D+1        0.00001  -0.00000   0.00026  -0.00003  -0.00003
 395       21D-1        0.00001  -0.00000   0.00031  -0.00002  -0.00003
 396       21D+2       -0.00002  -0.00003  -0.00076  -0.00072  -0.00047
 397       21D-2        0.00017   0.00001   0.00515   0.00023  -0.00024
 398       22F 0        0.00000   0.00000   0.00000   0.00000  -0.00000
 399       22F+1        0.00000   0.00000   0.00000   0.00000  -0.00003
 400       22F-1       -0.00000   0.00000  -0.00000   0.00001  -0.00005
 401       22F+2       -0.00000  -0.00000  -0.00000  -0.00000   0.00000
 402       22F-2       -0.00000   0.00000  -0.00000   0.00000   0.00001
 403       22F+3       -0.00000   0.00000  -0.00000   0.00001  -0.00003
 404       22F-3       -0.00000   0.00000  -0.00000   0.00001   0.00003
 405 23  C  1S         -0.00000   0.00000  -0.00001   0.00000   0.00001
 406        2S          0.00000  -0.00000   0.00003  -0.00000  -0.00002
 407        2PX        -0.00000  -0.00000  -0.00005  -0.00000   0.00002
 408        2PY        -0.00000  -0.00000  -0.00002  -0.00000   0.00002
 409        2PZ        -0.00000  -0.00000  -0.00009  -0.00000   0.00002
 410        3S          0.00000   0.00000   0.00006   0.00001   0.00005
 411        3PX         0.00001   0.00000   0.00022   0.00001  -0.00018
 412        3PY         0.00000   0.00000   0.00010   0.00001  -0.00014
 413        3PZ         0.00001   0.00000   0.00033   0.00001  -0.00017
 414        4S         -0.00009  -0.00001  -0.00277  -0.00020   0.00142
 415        4PX         0.00002   0.00000   0.00050   0.00000  -0.00032
 416        4PY         0.00002  -0.00000   0.00052  -0.00003  -0.00024
 417        4PZ         0.00003   0.00000   0.00083   0.00001  -0.00016
 418        5S         -0.00026  -0.00020  -0.00783  -0.00462   0.00380
 419        5PX         0.00002   0.00001   0.00048   0.00023  -0.00063
 420        5PY         0.00003   0.00001   0.00094   0.00022  -0.00040
 421        5PZ         0.00005   0.00004   0.00151   0.00080  -0.00058
 422        6D 0       -0.00000   0.00000  -0.00005   0.00000   0.00001
 423        6D+1       -0.00001  -0.00000  -0.00015  -0.00000   0.00005
 424        6D-1       -0.00000   0.00000  -0.00011   0.00000   0.00002
 425        6D+2       -0.00000   0.00000  -0.00003   0.00000   0.00000
 426        6D-2       -0.00000   0.00000  -0.00009   0.00000   0.00006
 427 24  C  1S         -0.00000   0.00000  -0.00001   0.00000   0.00001
 428        2S          0.00000  -0.00000   0.00003  -0.00000  -0.00002
 429        2PX         0.00000  -0.00000   0.00000  -0.00000   0.00001
 430        2PY        -0.00000  -0.00000  -0.00009  -0.00001   0.00003
 431        2PZ        -0.00000  -0.00000  -0.00005  -0.00000   0.00001
 432        3S         -0.00000   0.00000  -0.00002   0.00003   0.00004
 433        3PX         0.00000   0.00000   0.00001   0.00001  -0.00004
 434        3PY         0.00001   0.00000   0.00037   0.00002  -0.00026
 435        3PZ         0.00001   0.00000   0.00018   0.00000  -0.00009
 436        4S         -0.00006  -0.00002  -0.00200  -0.00044   0.00119
 437        4PX         0.00000  -0.00000   0.00000  -0.00001  -0.00013
 438        4PY         0.00002   0.00001   0.00067   0.00016  -0.00032
 439        4PZ         0.00001   0.00000   0.00031   0.00010  -0.00008
 440        5S          0.00008  -0.00003   0.00240  -0.00094   0.00473
 441        5PX         0.00001   0.00000   0.00023   0.00012  -0.00026
 442        5PY        -0.00002   0.00001  -0.00043   0.00033  -0.00111
 443        5PZ        -0.00001   0.00001  -0.00021   0.00032  -0.00043
 444        6D 0        0.00000   0.00000   0.00006   0.00000  -0.00004
 445        6D+1       -0.00000  -0.00000  -0.00001  -0.00000  -0.00001
 446        6D-1       -0.00000  -0.00000  -0.00013  -0.00001   0.00005
 447        6D+2        0.00001   0.00000   0.00015   0.00001  -0.00005
 448        6D-2       -0.00000  -0.00000  -0.00003  -0.00000   0.00003
 449 25  C  1S         -0.00000   0.00000  -0.00001   0.00000   0.00001
 450        2S          0.00000  -0.00000   0.00003  -0.00000  -0.00002
 451        2PX        -0.00000  -0.00000  -0.00001  -0.00000   0.00001
 452        2PY        -0.00000  -0.00000  -0.00009  -0.00001   0.00003
 453        2PZ         0.00000   0.00000   0.00005   0.00000  -0.00001
 454        3S         -0.00000   0.00000  -0.00002   0.00002   0.00004
 455        3PX         0.00000   0.00000   0.00005   0.00002  -0.00006
 456        3PY         0.00001   0.00000   0.00036   0.00002  -0.00025
 457        3PZ        -0.00001  -0.00000  -0.00020  -0.00000   0.00010
 458        4S         -0.00006  -0.00002  -0.00200  -0.00042   0.00120
 459        4PX         0.00000   0.00000   0.00007   0.00001  -0.00015
 460        4PY         0.00002   0.00001   0.00065   0.00015  -0.00031
 461        4PZ        -0.00001  -0.00000  -0.00034  -0.00011   0.00008
 462        5S          0.00008  -0.00005   0.00217  -0.00122   0.00470
 463        5PX         0.00001   0.00001   0.00019   0.00017  -0.00034
 464        5PY        -0.00001   0.00001  -0.00039   0.00034  -0.00107
 465        5PZ         0.00001  -0.00001   0.00024  -0.00035   0.00044
 466        6D 0        0.00000   0.00000   0.00005   0.00000  -0.00004
 467        6D+1        0.00000   0.00000   0.00002   0.00000   0.00001
 468        6D-1        0.00000   0.00000   0.00013   0.00001  -0.00005
 469        6D+2        0.00000   0.00000   0.00014   0.00001  -0.00005
 470        6D-2       -0.00000  -0.00000  -0.00006  -0.00000   0.00004
 471 26  C  1S         -0.00000   0.00000  -0.00001   0.00000   0.00001
 472        2S          0.00000  -0.00000   0.00003  -0.00000  -0.00002
 473        2PX        -0.00000  -0.00000  -0.00007  -0.00000   0.00002
 474        2PY        -0.00000  -0.00000  -0.00002  -0.00000   0.00002
 475        2PZ         0.00000   0.00000   0.00008   0.00000  -0.00001
 476        3S          0.00000   0.00000   0.00006   0.00001   0.00005
 477        3PX         0.00001   0.00000   0.00028   0.00001  -0.00021
 478        3PY         0.00000   0.00000   0.00008   0.00001  -0.00014
 479        3PZ        -0.00001  -0.00000  -0.00029  -0.00001   0.00015
 480        4S         -0.00009  -0.00001  -0.00277  -0.00021   0.00142
 481        4PX         0.00002   0.00000   0.00064   0.00001  -0.00035
 482        4PY         0.00002  -0.00000   0.00047  -0.00003  -0.00024
 483        4PZ        -0.00002  -0.00000  -0.00075  -0.00001   0.00011
 484        5S         -0.00026  -0.00019  -0.00775  -0.00440   0.00384
 485        5PX         0.00003   0.00002   0.00075   0.00038  -0.00073
 486        5PY         0.00003   0.00001   0.00085   0.00017  -0.00037
 487        5PZ        -0.00005  -0.00003  -0.00143  -0.00071   0.00048
 488        6D 0       -0.00000   0.00000  -0.00001   0.00000  -0.00000
 489        6D+1        0.00001   0.00000   0.00016   0.00000  -0.00005
 490        6D-1        0.00000  -0.00000   0.00008  -0.00000  -0.00001
 491        6D+2       -0.00000   0.00000  -0.00007  -0.00000   0.00001
 492        6D-2       -0.00000   0.00000  -0.00010   0.00000   0.00006
 493 27  C  1S         -0.00000   0.00000  -0.00001   0.00000   0.00001
 494        2S          0.00000  -0.00000   0.00003  -0.00000  -0.00002
 495        2PX        -0.00000  -0.00000  -0.00010  -0.00001   0.00003
 496        2PY         0.00000  -0.00000   0.00001  -0.00000   0.00001
 497        2PZ        -0.00000  -0.00000  -0.00001  -0.00000   0.00000
 498        3S          0.00000   0.00000   0.00002   0.00002   0.00004
 499        3PX         0.00001   0.00000   0.00041   0.00003  -0.00028
 500        3PY        -0.00000   0.00000  -0.00003   0.00000  -0.00005
 501        3PZ         0.00000   0.00000   0.00004   0.00000  -0.00003
 502        4S         -0.00006  -0.00001  -0.00171  -0.00024   0.00152
 503        4PX         0.00001  -0.00001   0.00037  -0.00016  -0.00040
 504        4PY         0.00001  -0.00000   0.00037  -0.00003  -0.00022
 505        4PZ         0.00000  -0.00000   0.00002  -0.00001  -0.00003
 506        5S          0.00021   0.00013   0.00617   0.00280   0.00451
 507        5PX        -0.00003  -0.00002  -0.00078  -0.00046  -0.00112
 508        5PY         0.00000   0.00003   0.00011   0.00074  -0.00011
 509        5PZ        -0.00000  -0.00000  -0.00007  -0.00003  -0.00010
 510        6D 0        0.00000  -0.00000   0.00011  -0.00000  -0.00006
 511        6D+1       -0.00000   0.00000  -0.00003   0.00000   0.00001
 512        6D-1       -0.00000   0.00000  -0.00000   0.00000   0.00000
 513        6D+2       -0.00001   0.00000  -0.00017   0.00000   0.00005
 514        6D-2       -0.00000   0.00000  -0.00004   0.00001   0.00003
 515 28  H  1S         -0.00000  -0.00000  -0.00005  -0.00000   0.00001
 516        2S          0.00001   0.00000   0.00016   0.00002  -0.00010
 517        3S         -0.00002   0.00000  -0.00049   0.00004  -0.00002
 518 29  H  1S         -0.00000   0.00000  -0.00004   0.00001   0.00001
 519        2S          0.00000  -0.00000   0.00009  -0.00003  -0.00009
 520        3S         -0.00002  -0.00000  -0.00055  -0.00004   0.00005
 521 30  H  1S         -0.00000   0.00000  -0.00004   0.00000   0.00001
 522        2S          0.00000  -0.00000   0.00004  -0.00000  -0.00008
 523        3S         -0.00001  -0.00001  -0.00031  -0.00015   0.00011
 524 31  H  1S         -0.00000   0.00000  -0.00004   0.00000   0.00001
 525        2S          0.00000  -0.00000   0.00004  -0.00000  -0.00008
 526        3S         -0.00001  -0.00001  -0.00030  -0.00015   0.00011
 527 32  H  1S         -0.00000   0.00000  -0.00004   0.00001   0.00001
 528        2S          0.00000  -0.00000   0.00009  -0.00003  -0.00009
 529        3S         -0.00002  -0.00000  -0.00055  -0.00005   0.00005
 530 33  C  1S         -0.00000  -0.00000  -0.00000  -0.00000  -0.00000
 531        2S          0.00000   0.00000   0.00002   0.00000   0.00002
 532        2PX         0.00000  -0.00000   0.00002  -0.00000   0.00001
 533        2PY         0.00000  -0.00000   0.00007  -0.00000   0.00003
 534        2PZ        -0.00000   0.00000  -0.00008   0.00001  -0.00001
 535        3S          0.00000  -0.00000   0.00012  -0.00001  -0.00001
 536        3PX        -0.00000   0.00000  -0.00010   0.00003  -0.00010
 537        3PY        -0.00001  -0.00000  -0.00030  -0.00001  -0.00021
 538        3PZ         0.00001  -0.00000   0.00029  -0.00005   0.00013
 539        4S         -0.00011   0.00006  -0.00328   0.00135  -0.00150
 540        4PX        -0.00000  -0.00000  -0.00003  -0.00001  -0.00013
 541        4PY        -0.00004   0.00000  -0.00111   0.00002  -0.00049
 542        4PZ         0.00004  -0.00005   0.00126  -0.00105   0.00035
 543        5S         -0.00091   0.00000  -0.02708  -0.00026  -0.00341
 544        5PX        -0.00003   0.00009  -0.00080   0.00211  -0.00006
 545        5PY        -0.00011  -0.00013  -0.00313  -0.00307  -0.00110
 546        5PZ         0.00016  -0.00000   0.00489  -0.00002   0.00048
 547        6D 0       -0.00000   0.00000  -0.00001   0.00003  -0.00001
 548        6D+1        0.00000  -0.00000   0.00008  -0.00000   0.00001
 549        6D-1        0.00001  -0.00000   0.00019  -0.00000   0.00005
 550        6D+2        0.00000   0.00000   0.00007   0.00002   0.00002
 551        6D-2       -0.00000   0.00000  -0.00012   0.00002  -0.00008
 552 34  C  1S         -0.00000  -0.00000  -0.00001  -0.00000  -0.00001
 553        2S          0.00000   0.00000   0.00003   0.00001   0.00002
 554        2PX         0.00000  -0.00000   0.00009   0.00000   0.00002
 555        2PY         0.00000  -0.00000   0.00002   0.00000   0.00001
 556        2PZ        -0.00000   0.00000  -0.00004   0.00000  -0.00001
 557        3S          0.00000  -0.00001   0.00001  -0.00017  -0.00005
 558        3PX        -0.00001  -0.00000  -0.00038  -0.00003  -0.00023
 559        3PY        -0.00000   0.00000  -0.00009   0.00001  -0.00007
 560        3PZ         0.00001   0.00000   0.00017   0.00001   0.00007
 561        4S         -0.00005  -0.00000  -0.00158  -0.00003  -0.00089
 562        4PX        -0.00002   0.00001  -0.00072   0.00027  -0.00023
 563        4PY        -0.00000   0.00000  -0.00005   0.00007  -0.00024
 564        4PZ         0.00002  -0.00001   0.00051  -0.00012   0.00010
 565        5S          0.00006   0.00032   0.00162   0.00743  -0.00227
 566        5PX        -0.00001   0.00005  -0.00029   0.00127  -0.00056
 567        5PY        -0.00001  -0.00002  -0.00016  -0.00039  -0.00038
 568        5PZ         0.00003   0.00003   0.00088   0.00067   0.00029
 569        6D 0        0.00000  -0.00000   0.00007  -0.00000   0.00004
 570        6D+1        0.00000  -0.00000   0.00012  -0.00000   0.00004
 571        6D-1        0.00000   0.00000   0.00002   0.00000  -0.00002
 572        6D+2       -0.00001   0.00000  -0.00016   0.00000  -0.00003
 573        6D-2       -0.00000  -0.00000  -0.00008  -0.00002  -0.00003
 574 35  C  1S         -0.00000  -0.00000  -0.00001  -0.00000  -0.00001
 575        2S          0.00000   0.00000   0.00003   0.00001   0.00002
 576        2PX         0.00000   0.00000   0.00008   0.00000   0.00002
 577        2PY         0.00000  -0.00000   0.00002   0.00000   0.00001
 578        2PZ         0.00000  -0.00000   0.00006  -0.00000   0.00001
 579        3S          0.00000  -0.00001   0.00001  -0.00017  -0.00005
 580        3PX        -0.00001  -0.00000  -0.00034  -0.00003  -0.00021
 581        3PY        -0.00000   0.00000  -0.00011   0.00001  -0.00007
 582        3PZ        -0.00001  -0.00000  -0.00023  -0.00001  -0.00011
 583        4S         -0.00005   0.00000  -0.00158   0.00002  -0.00090
 584        4PX        -0.00002   0.00001  -0.00062   0.00026  -0.00021
 585        4PY        -0.00000   0.00000  -0.00008   0.00006  -0.00025
 586        4PZ        -0.00002   0.00001  -0.00063   0.00018  -0.00012
 587        5S          0.00006   0.00031   0.00163   0.00741  -0.00243
 588        5PX        -0.00000   0.00006  -0.00011   0.00134  -0.00052
 589        5PY        -0.00001  -0.00002  -0.00020  -0.00040  -0.00038
 590        5PZ        -0.00003  -0.00001  -0.00092  -0.00035  -0.00037
 591        6D 0        0.00000   0.00000   0.00003   0.00000   0.00002
 592        6D+1       -0.00001   0.00000  -0.00016   0.00000  -0.00005
 593        6D-1       -0.00000  -0.00000  -0.00004  -0.00000   0.00001
 594        6D+2       -0.00000   0.00000  -0.00013   0.00000  -0.00002
 595        6D-2       -0.00000  -0.00000  -0.00008  -0.00002  -0.00004
 596 36  H  1S         -0.00000  -0.00000  -0.00001  -0.00002  -0.00001
 597        2S         -0.00000   0.00001  -0.00014   0.00015   0.00006
 598        3S          0.00000   0.00002   0.00002   0.00042  -0.00008
 599 37  H  1S         -0.00000  -0.00000  -0.00002  -0.00001  -0.00001
 600        2S         -0.00000   0.00000  -0.00009   0.00006   0.00009
 601        3S         -0.00000  -0.00000  -0.00013  -0.00005  -0.00017
 602 38  H  1S         -0.00000  -0.00000  -0.00002  -0.00001  -0.00001
 603        2S         -0.00000   0.00000  -0.00009   0.00006   0.00009
 604        3S         -0.00000  -0.00000  -0.00013  -0.00004  -0.00016
 605 39  H  1S         -0.00000  -0.00000  -0.00001  -0.00002  -0.00001
 606        2S         -0.00000   0.00001  -0.00014   0.00015   0.00006
 607        3S          0.00000   0.00002   0.00001   0.00041  -0.00009
 608 40  H  1S         -0.00000  -0.00000  -0.00001  -0.00000   0.00001
 609        2S          0.00000  -0.00001   0.00013  -0.00022  -0.00004
 610        3S          0.00002   0.00002   0.00067   0.00058   0.00031
                           6         7         8         9        10
                           O         O         O         O         O
     Eigenvalues --   -28.50826 -28.50604 -25.87851 -25.87372 -25.87242
   1 1   Fe 1S          0.00000   0.00000   0.00001   0.00000   0.00002
   2        2S         -0.00000   0.00000   0.00001   0.00000   0.00003
   3        3S          0.00000  -0.00000   0.00000   0.00000   0.00001
   4        4S         -0.00000   0.00000  -0.00002  -0.00000  -0.00005
   5        5S          0.00000  -0.00001  -0.00004  -0.00000  -0.00007
   6        6S         -0.00000   0.00001   0.00001  -0.00000  -0.00002
   7        7S          0.00000  -0.00002  -0.00002   0.00000   0.00002
   8        8S         -0.00000  -0.00014  -0.00057  -0.00002  -0.00031
   9        9S          0.00003  -0.00161   0.00075  -0.00001  -0.00090
  10       10S         -0.00000   0.00000  -0.00009  -0.00000  -0.00004
  11       11PX         0.00000  -0.00000  -0.48874  -0.07020   0.51720
  12       11PY        -0.00000  -0.00000   0.51688   0.03179   0.49309
  13       11PZ        -0.00000  -0.00000  -0.07137   0.71096   0.02902
  14       12PX        -0.00000   0.00000  -0.22151  -0.03180   0.23416
  15       12PY         0.00000   0.00000   0.23423   0.01440   0.22321
  16       12PZ         0.00000   0.00000  -0.03235   0.32209   0.01314
  17       13PX         0.00000  -0.00001  -0.04862  -0.00695   0.05155
  18       13PY        -0.00000  -0.00001   0.05146   0.00316   0.04918
  19       13PZ        -0.00001  -0.00000  -0.00710   0.07044   0.00290
  20       14PX        -0.00000   0.00002   0.00428   0.00061  -0.00511
  21       14PY         0.00000   0.00002  -0.00469  -0.00029  -0.00502
  22       14PZ         0.00001   0.00000   0.00063  -0.00628  -0.00029
  23       15PX         0.00000  -0.00003  -0.00191  -0.00027   0.00302
  24       15PY        -0.00000  -0.00004   0.00234   0.00015   0.00312
  25       15PZ        -0.00002  -0.00000  -0.00029   0.00287   0.00018
  26       16PX        -0.00000   0.00007   0.00060   0.00010  -0.00396
  27       16PY        -0.00000   0.00003  -0.00169  -0.00012  -0.00449
  28       16PZ         0.00001   0.00001   0.00012  -0.00140  -0.00026
  29       17PX         0.00003   0.00061  -0.00067  -0.00021  -0.01045
  30       17PY         0.00000  -0.00086  -0.00113  -0.00020  -0.01372
  31       17PZ        -0.00040   0.00007  -0.00004   0.00078  -0.00069
  32       18D 0        0.00000  -0.00000  -0.00000   0.00000  -0.00001
  33       18D+1        0.00000   0.00000  -0.00000   0.00000  -0.00000
  34       18D-1       -0.00000  -0.00000  -0.00000   0.00001   0.00000
  35       18D+2       -0.00000   0.00000  -0.00001  -0.00000  -0.00000
  36       18D-2        0.00000  -0.00000  -0.00001  -0.00000   0.00001
  37       19D 0       -0.00000   0.00000   0.00000   0.00000   0.00000
  38       19D+1       -0.00000  -0.00000   0.00000  -0.00000   0.00000
  39       19D-1        0.00000   0.00000   0.00000  -0.00001   0.00000
  40       19D+2        0.00000  -0.00000   0.00002   0.00000   0.00001
  41       19D-2       -0.00000   0.00001   0.00002   0.00000   0.00000
  42       20D 0        0.00000  -0.00000   0.00000  -0.00000   0.00001
  43       20D+1        0.00000   0.00000  -0.00000  -0.00000  -0.00000
  44       20D-1       -0.00001  -0.00000  -0.00001   0.00001  -0.00000
  45       20D+2        0.00000   0.00002  -0.00004  -0.00000  -0.00003
  46       20D-2        0.00000  -0.00002  -0.00006  -0.00000  -0.00002
  47       21D 0       -0.00001  -0.00006  -0.00009   0.00001   0.00000
  48       21D+1       -0.00003  -0.00001   0.00005  -0.00000   0.00009
  49       21D-1        0.00005  -0.00001   0.00008  -0.00010   0.00010
  50       21D+2        0.00000  -0.00020   0.00049   0.00000   0.00055
  51       21D-2       -0.00000  -0.00001   0.00061   0.00002   0.00031
  52       22F 0       -0.00000  -0.00000   0.00001   0.00005  -0.00000
  53       22F+1        0.00000  -0.00000   0.00002  -0.00001  -0.00003
  54       22F-1       -0.00000  -0.00000  -0.00003  -0.00000  -0.00003
  55       22F+2        0.00000   0.00000  -0.00000   0.00001   0.00001
  56       22F-2       -0.00000   0.00000   0.00001  -0.00003   0.00000
  57       22F+3       -0.00000   0.00000   0.00001  -0.00000   0.00004
  58       22F-3        0.00000  -0.00000  -0.00001   0.00000  -0.00003
  59 2   C  1S         -0.00000   0.00000  -0.00000   0.00000  -0.00000
  60        2S          0.00000  -0.00000   0.00000  -0.00000   0.00002
  61        2PX         0.00000  -0.00000   0.00001   0.00001   0.00001
  62        2PY         0.00000   0.00000  -0.00001   0.00001   0.00003
  63        2PZ         0.00000   0.00000  -0.00001  -0.00001  -0.00002
  64        3S         -0.00001  -0.00001  -0.00002   0.00004   0.00001
  65        3PX        -0.00000   0.00000  -0.00007  -0.00002  -0.00009
  66        3PY        -0.00000  -0.00000   0.00002   0.00002  -0.00019
  67        3PZ        -0.00000  -0.00001   0.00005  -0.00001   0.00012
  68        4S          0.00007   0.00004  -0.00028   0.00034  -0.00113
  69        4PX         0.00000   0.00003   0.00002   0.00014  -0.00029
  70        4PY         0.00002   0.00001  -0.00016  -0.00002  -0.00033
  71        4PZ        -0.00002  -0.00001  -0.00021   0.00033   0.00012
  72        5S          0.00029   0.00122   0.00127   0.00108  -0.00159
  73        5PX         0.00013  -0.00003   0.00021   0.00002  -0.00054
  74        5PY         0.00008   0.00006  -0.00008  -0.00025  -0.00026
  75        5PZ        -0.00009  -0.00022  -0.00026  -0.00012   0.00020
  76        6D 0        0.00000  -0.00000  -0.00001  -0.00001   0.00001
  77        6D+1        0.00000  -0.00000   0.00001   0.00003   0.00002
  78        6D-1       -0.00000  -0.00000  -0.00001   0.00002   0.00006
  79        6D+2        0.00000  -0.00000  -0.00001  -0.00000   0.00004
  80        6D-2       -0.00000   0.00000  -0.00003   0.00003  -0.00007
  81 3   C  1S         -0.00000   0.00000  -0.00000  -0.00000  -0.00000
  82        2S          0.00000  -0.00000   0.00001   0.00000   0.00002
  83        2PX        -0.00000  -0.00000   0.00000   0.00000   0.00001
  84        2PY         0.00000  -0.00000   0.00001   0.00000   0.00005
  85        2PZ         0.00000  -0.00000  -0.00000  -0.00001  -0.00000
  86        3S         -0.00000   0.00002  -0.00005   0.00000   0.00005
  87        3PX         0.00000   0.00001   0.00000  -0.00001  -0.00002
  88        3PY        -0.00000   0.00000  -0.00008  -0.00000  -0.00023
  89        3PZ        -0.00000   0.00000   0.00000   0.00007   0.00000
  90        4S          0.00000  -0.00018  -0.00044  -0.00001  -0.00076
  91        4PX         0.00000  -0.00002  -0.00017   0.00002  -0.00005
  92        4PY         0.00000  -0.00010   0.00011  -0.00001  -0.00033
  93        4PZ        -0.00000  -0.00000  -0.00002  -0.00017   0.00001
  94        5S         -0.00003  -0.00181  -0.00263  -0.00003  -0.00412
  95        5PX         0.00001   0.00012   0.00009   0.00005  -0.00016
  96        5PY        -0.00001  -0.00033  -0.00039  -0.00003  -0.00109
  97        5PZ        -0.00002   0.00005   0.00003  -0.00057   0.00001
  98        6D 0        0.00000   0.00000   0.00004  -0.00000   0.00006
  99        6D+1        0.00000   0.00000  -0.00001  -0.00001  -0.00000
 100        6D-1       -0.00000   0.00000  -0.00000   0.00003   0.00000
 101        6D+2       -0.00000   0.00000   0.00000   0.00000   0.00008
 102        6D-2       -0.00000   0.00000  -0.00003  -0.00000  -0.00003
 103 4   C  1S          0.00000   0.00000  -0.00000  -0.00000  -0.00000
 104        2S         -0.00000  -0.00000   0.00000   0.00000   0.00002
 105        2PX        -0.00000   0.00000   0.00001  -0.00001   0.00001
 106        2PY        -0.00000   0.00000  -0.00001  -0.00001   0.00003
 107        2PZ         0.00000  -0.00000   0.00001  -0.00001   0.00002
 108        3S          0.00001  -0.00000  -0.00002  -0.00003   0.00002
 109        3PX         0.00000   0.00000  -0.00006   0.00002  -0.00006
 110        3PY         0.00000  -0.00000   0.00001  -0.00003  -0.00020
 111        3PZ        -0.00000   0.00001  -0.00006  -0.00001  -0.00013
 112        4S         -0.00008   0.00002  -0.00025  -0.00039  -0.00117
 113        4PX         0.00001   0.00002  -0.00003  -0.00022  -0.00026
 114        4PY        -0.00003   0.00001  -0.00014   0.00003  -0.00036
 115        4PZ        -0.00002   0.00001   0.00023   0.00028  -0.00018
 116        5S         -0.00013   0.00107   0.00125  -0.00123  -0.00164
 117        5PX        -0.00013  -0.00003   0.00017   0.00000  -0.00050
 118        5PY        -0.00007   0.00002  -0.00007   0.00023  -0.00028
 119        5PZ        -0.00009   0.00021   0.00033  -0.00016  -0.00032
 120        6D 0       -0.00000   0.00000  -0.00001   0.00002   0.00001
 121        6D+1        0.00000   0.00000  -0.00001   0.00002  -0.00001
 122        6D-1        0.00000   0.00000   0.00000   0.00001  -0.00007
 123        6D+2       -0.00000  -0.00000  -0.00001  -0.00000   0.00005
 124        6D-2        0.00000   0.00000  -0.00003  -0.00003  -0.00006
 125 5   C  1S         -0.00000  -0.00000   0.00000  -0.00000  -0.00001
 126        2S          0.00000   0.00000   0.00000   0.00000   0.00002
 127        2PX        -0.00000  -0.00000   0.00003  -0.00000   0.00002
 128        2PY         0.00000  -0.00000   0.00000  -0.00001   0.00001
 129        2PZ        -0.00000  -0.00000   0.00000  -0.00001   0.00001
 130        3S         -0.00001  -0.00001   0.00004  -0.00003  -0.00003
 131        3PX         0.00000   0.00000  -0.00007  -0.00004  -0.00020
 132        3PY        -0.00000   0.00001   0.00001   0.00004  -0.00009
 133        3PZ         0.00000   0.00000   0.00002   0.00005  -0.00013
 134        4S          0.00014   0.00009  -0.00021  -0.00015  -0.00140
 135        4PX         0.00002   0.00005  -0.00021   0.00020  -0.00036
 136        4PY        -0.00001   0.00001   0.00014  -0.00032  -0.00037
 137        4PZ         0.00006   0.00001  -0.00036   0.00011   0.00001
 138        5S          0.00160   0.00007  -0.00034  -0.00237  -0.00481
 139        5PX        -0.00002   0.00004  -0.00012   0.00021  -0.00100
 140        5PY         0.00039   0.00014   0.00008  -0.00039  -0.00008
 141        5PZ         0.00044   0.00001  -0.00021  -0.00073  -0.00027
 142        6D 0        0.00000  -0.00000   0.00000   0.00003   0.00003
 143        6D+1        0.00000   0.00000  -0.00002   0.00002  -0.00005
 144        6D-1        0.00000   0.00000  -0.00001   0.00002   0.00000
 145        6D+2        0.00000   0.00000  -0.00004   0.00001  -0.00002
 146        6D-2       -0.00000   0.00000   0.00002  -0.00001  -0.00006
 147 6   C  1S          0.00000  -0.00000   0.00000   0.00000  -0.00001
 148        2S         -0.00000   0.00000  -0.00000  -0.00000   0.00002
 149        2PX         0.00000  -0.00000   0.00003   0.00001   0.00002
 150        2PY        -0.00000  -0.00000   0.00000   0.00001   0.00001
 151        2PZ        -0.00000   0.00000   0.00000  -0.00001  -0.00001
 152        3S          0.00001  -0.00001   0.00004   0.00002  -0.00004
 153        3PX        -0.00000   0.00000  -0.00006   0.00002  -0.00023
 154        3PY         0.00000   0.00001   0.00001  -0.00004  -0.00008
 155        3PZ         0.00000  -0.00000  -0.00004   0.00006   0.00008
 156        4S         -0.00014   0.00008  -0.00019   0.00013  -0.00138
 157        4PX        -0.00003   0.00004  -0.00027  -0.00022  -0.00034
 158        4PY         0.00001   0.00001   0.00015   0.00031  -0.00037
 159        4PZ         0.00005   0.00001   0.00028   0.00004  -0.00007
 160        5S         -0.00172  -0.00004  -0.00019   0.00230  -0.00477
 161        5PX        -0.00010  -0.00000  -0.00017  -0.00006  -0.00103
 162        5PY        -0.00034   0.00019   0.00014   0.00032  -0.00007
 163        5PZ         0.00044  -0.00007   0.00010  -0.00078   0.00005
 164        6D 0       -0.00000  -0.00000   0.00000  -0.00002   0.00005
 165        6D+1        0.00000   0.00000   0.00000   0.00002   0.00004
 166        6D-1        0.00000  -0.00000   0.00001   0.00002  -0.00001
 167        6D+2       -0.00000   0.00000  -0.00005  -0.00001  -0.00002
 168        6D-2        0.00000   0.00000   0.00002   0.00000  -0.00006
 169 7   H  1S         -0.00000   0.00000  -0.00002  -0.00002  -0.00002
 170        2S          0.00000  -0.00000   0.00012   0.00018   0.00010
 171        3S         -0.00002  -0.00002  -0.00002   0.00027  -0.00011
 172 8   H  1S         -0.00000  -0.00000   0.00001  -0.00001  -0.00002
 173        2S          0.00001   0.00001  -0.00011   0.00013   0.00015
 174        3S         -0.00009  -0.00004  -0.00040   0.00031   0.00015
 175 9   H  1S          0.00000  -0.00000   0.00001   0.00001  -0.00002
 176        2S         -0.00001   0.00001  -0.00011  -0.00013   0.00015
 177        3S          0.00009  -0.00004  -0.00040  -0.00030   0.00015
 178 10  H  1S          0.00000   0.00000  -0.00002   0.00002  -0.00002
 179        2S         -0.00000  -0.00000   0.00012  -0.00018   0.00011
 180        3S          0.00001  -0.00002  -0.00003  -0.00028  -0.00010
 181 11  H  1S          0.00000  -0.00000  -0.00002  -0.00000  -0.00002
 182        2S         -0.00000   0.00001   0.00013   0.00000   0.00003
 183        3S         -0.00000   0.00000   0.00017  -0.00000  -0.00005
 184 12  C  1S         -0.00000   0.00000   0.00000   0.00000   0.00000
 185        2S          0.00000  -0.00000  -0.00000  -0.00000  -0.00001
 186        2PX         0.00000   0.00001   0.00001  -0.00001   0.00000
 187        2PY        -0.00000  -0.00001  -0.00001  -0.00001   0.00004
 188        2PZ        -0.00000  -0.00000   0.00000  -0.00001   0.00001
 189        3S         -0.00002   0.00001   0.00003   0.00003  -0.00005
 190        3PX        -0.00001  -0.00003  -0.00005   0.00004  -0.00003
 191        3PY         0.00001   0.00007   0.00002  -0.00004  -0.00022
 192        3PZ         0.00000   0.00001  -0.00004  -0.00001  -0.00009
 193        4S          0.00027  -0.00005   0.00022   0.00034   0.00112
 194        4PX         0.00015   0.00006   0.00029  -0.00028  -0.00007
 195        4PY        -0.00011  -0.00012  -0.00034  -0.00001  -0.00051
 196        4PZ        -0.00017  -0.00004  -0.00006   0.00027  -0.00034
 197        5S          0.00466  -0.00156  -0.00871   0.00405  -0.00096
 198        5PX        -0.00105  -0.00007   0.00162   0.00078  -0.00042
 199        5PY         0.00087   0.00025  -0.00078  -0.00059  -0.00037
 200        5PZ        -0.00089   0.00035   0.00217  -0.00079   0.00030
 201        6D 0       -0.00000  -0.00002   0.00001  -0.00001  -0.00002
 202        6D+1       -0.00000   0.00001  -0.00000  -0.00002  -0.00000
 203        6D-1        0.00000  -0.00000  -0.00000  -0.00001   0.00008
 204        6D+2        0.00000   0.00000   0.00002   0.00000  -0.00005
 205        6D-2       -0.00001  -0.00001   0.00005   0.00004   0.00007
 206 13  C  1S          0.00000   0.00000  -0.00000   0.00000   0.00001
 207        2S         -0.00000  -0.00000   0.00000  -0.00000  -0.00002
 208        2PX        -0.00000  -0.00000   0.00002  -0.00001   0.00001
 209        2PY         0.00000   0.00000   0.00000  -0.00001   0.00001
 210        2PZ        -0.00000  -0.00000   0.00000  -0.00001   0.00001
 211        3S          0.00001   0.00001  -0.00006   0.00004   0.00005
 212        3PX         0.00001   0.00001  -0.00004  -0.00003  -0.00016
 213        3PY        -0.00000  -0.00001   0.00001   0.00004  -0.00007
 214        3PZ         0.00001   0.00000   0.00003   0.00005  -0.00011
 215        4S         -0.00032  -0.00014  -0.00070   0.00011   0.00072
 216        4PX         0.00012   0.00006  -0.00000   0.00017  -0.00017
 217        4PY        -0.00015  -0.00007   0.00021  -0.00030  -0.00037
 218        4PZ         0.00005   0.00004  -0.00036   0.00014   0.00000
 219        5S          0.00102   0.00067  -0.00270  -0.00485   0.00321
 220        5PX        -0.00027  -0.00011   0.00056   0.00087  -0.00054
 221        5PY         0.00027   0.00021  -0.00044  -0.00070  -0.00027
 222        5PZ         0.00029  -0.00001  -0.00028   0.00015  -0.00007
 223        6D 0        0.00000  -0.00000  -0.00000  -0.00003  -0.00003
 224        6D+1        0.00000  -0.00001   0.00001  -0.00002   0.00005
 225        6D-1        0.00000   0.00001   0.00001  -0.00002  -0.00001
 226        6D+2        0.00000  -0.00000   0.00004  -0.00001   0.00001
 227        6D-2        0.00000   0.00000  -0.00003   0.00001   0.00006
 228 14  C  1S         -0.00000   0.00000  -0.00000  -0.00000   0.00001
 229        2S          0.00000  -0.00000   0.00000   0.00000  -0.00002
 230        2PX         0.00000  -0.00000   0.00002   0.00001   0.00001
 231        2PY        -0.00000   0.00000   0.00000   0.00001   0.00001
 232        2PZ        -0.00000   0.00000   0.00000  -0.00001  -0.00001
 233        3S         -0.00001   0.00001  -0.00006  -0.00004   0.00005
 234        3PX        -0.00001   0.00001  -0.00003   0.00001  -0.00018
 235        3PY         0.00000  -0.00002   0.00001  -0.00004  -0.00006
 236        3PZ         0.00001   0.00000  -0.00004   0.00006   0.00008
 237        4S          0.00032  -0.00015  -0.00068  -0.00011   0.00076
 238        4PX        -0.00012   0.00007  -0.00008  -0.00020  -0.00018
 239        4PY         0.00015  -0.00007   0.00023   0.00030  -0.00039
 240        4PZ         0.00002  -0.00003   0.00035   0.00010  -0.00002
 241        5S         -0.00092   0.00038  -0.00301   0.00473   0.00327
 242        5PX         0.00019  -0.00004   0.00052  -0.00085  -0.00053
 243        5PY        -0.00025   0.00017  -0.00041   0.00068  -0.00027
 244        5PZ         0.00034   0.00003   0.00033  -0.00004   0.00002
 245        6D 0       -0.00000  -0.00000  -0.00000   0.00002  -0.00004
 246        6D+1        0.00000   0.00001  -0.00000  -0.00002  -0.00004
 247        6D-1       -0.00000  -0.00001  -0.00001  -0.00002   0.00002
 248        6D+2       -0.00000  -0.00000   0.00004   0.00002   0.00001
 249        6D-2       -0.00000   0.00000  -0.00003  -0.00000   0.00005
 250 15  C  1S          0.00000   0.00000   0.00000  -0.00000   0.00000
 251        2S         -0.00000  -0.00000  -0.00000   0.00000  -0.00001
 252        2PX        -0.00000   0.00000   0.00001   0.00001   0.00001
 253        2PY         0.00000  -0.00001  -0.00001   0.00001   0.00003
 254        2PZ        -0.00000   0.00000  -0.00000  -0.00001  -0.00002
 255        3S          0.00002   0.00001   0.00003  -0.00003  -0.00005
 256        3PX         0.00001  -0.00002  -0.00006  -0.00004  -0.00004
 257        3PY        -0.00001   0.00006   0.00003   0.00003  -0.00022
 258        3PZ         0.00000  -0.00002   0.00003  -0.00001   0.00010
 259        4S         -0.00027  -0.00006   0.00022  -0.00029   0.00119
 260        4PX        -0.00012   0.00006   0.00026   0.00023  -0.00016
 261        4PY         0.00010  -0.00012  -0.00034   0.00000  -0.00051
 262        4PZ        -0.00021   0.00005   0.00011   0.00035   0.00034
 263        5S         -0.00497  -0.00155  -0.00843  -0.00444  -0.00085
 264        5PX         0.00121   0.00010   0.00194  -0.00053  -0.00036
 265        5PY        -0.00088   0.00011  -0.00087   0.00048  -0.00040
 266        5PZ        -0.00068  -0.00037  -0.00171  -0.00103  -0.00034
 267        6D 0        0.00000  -0.00002   0.00000   0.00001  -0.00001
 268        6D+1       -0.00000  -0.00000  -0.00000  -0.00002  -0.00001
 269        6D-1        0.00000  -0.00000   0.00001  -0.00002  -0.00006
 270        6D+2       -0.00000   0.00000   0.00002   0.00000  -0.00004
 271        6D-2        0.00001  -0.00001   0.00005  -0.00003   0.00009
 272 16  C  1S         -0.00000   0.00000   0.00000   0.00000  -0.00000
 273        2S          0.00000  -0.00001   0.00000  -0.00000   0.00000
 274        2PX         0.00000  -0.00000  -0.00002   0.00000  -0.00002
 275        2PY        -0.00000   0.00001   0.00002   0.00000   0.00005
 276        2PZ        -0.00000  -0.00000  -0.00000  -0.00001  -0.00000
 277        3S         -0.00000   0.00013  -0.00010  -0.00000  -0.00025
 278        3PX        -0.00000   0.00001   0.00012  -0.00000   0.00008
 279        3PY         0.00000  -0.00006  -0.00011  -0.00000  -0.00019
 280        3PZ         0.00000   0.00000   0.00001   0.00005   0.00001
 281        4S          0.00000  -0.00254   0.00214   0.00006   0.00272
 282        4PX         0.00001   0.00086  -0.00202  -0.00006  -0.00141
 283        4PY        -0.00001  -0.00086   0.00141   0.00004   0.00016
 284        4PZ        -0.00009   0.00010  -0.00023  -0.00006  -0.00013
 285        5S          0.00013   0.00493   0.01410   0.00045   0.01140
 286        5PX         0.00045  -0.00098   0.00339   0.00002   0.00178
 287        5PY        -0.00018  -0.00210  -0.00937  -0.00031  -0.00602
 288        5PZ        -0.00428  -0.00014   0.00060   0.00123   0.00034
 289        6D 0       -0.00000   0.00001  -0.00005   0.00000  -0.00005
 290        6D+1       -0.00001  -0.00000   0.00001   0.00001  -0.00000
 291        6D-1        0.00000   0.00000  -0.00000  -0.00003  -0.00000
 292        6D+2        0.00000   0.00003  -0.00000  -0.00000  -0.00009
 293        6D-2       -0.00000   0.00003  -0.00001   0.00000   0.00001
 294 17  C  1S          0.00000   0.00000   0.00000   0.00000   0.00000
 295        2S         -0.00000  -0.00000  -0.00001  -0.00000  -0.00001
 296        2PX         0.00000   0.00001  -0.00000   0.00000  -0.00001
 297        2PY        -0.00000   0.00001  -0.00001   0.00000   0.00001
 298        2PZ        -0.00001   0.00000  -0.00000  -0.00000  -0.00000
 299        3S          0.00000  -0.00005   0.00018   0.00000   0.00007
 300        3PX        -0.00000  -0.00007   0.00001   0.00000   0.00005
 301        3PY         0.00000   0.00005   0.00001  -0.00000  -0.00008
 302        3PZ         0.00004  -0.00001   0.00000   0.00001   0.00001
 303        4S         -0.00000   0.00136  -0.00315  -0.00007  -0.00124
 304        4PX        -0.00000   0.00175  -0.00122  -0.00003  -0.00123
 305        4PY         0.00000  -0.00121   0.00132   0.00005   0.00164
 306        4PZ         0.00006   0.00020  -0.00016  -0.00014  -0.00017
 307        5S          0.00016   0.00596   0.00950   0.00030   0.01047
 308        5PX        -0.00011  -0.00090   0.00381   0.00052  -0.00037
 309        5PY         0.00005   0.00302   0.00054  -0.00010   0.00302
 310        5PZ         0.00104  -0.00009   0.00035  -0.00471  -0.00018
 311        6D 0       -0.00000  -0.00005   0.00001   0.00000   0.00000
 312        6D+1       -0.00000   0.00001  -0.00000   0.00001   0.00000
 313        6D-1        0.00004  -0.00000   0.00000  -0.00001   0.00000
 314        6D+2       -0.00000   0.00002   0.00003  -0.00000   0.00001
 315        6D-2       -0.00000  -0.00000   0.00003   0.00000   0.00000
 316 18  C  1S         -0.00000   0.00000   0.00000   0.00000   0.00000
 317        2S          0.00000  -0.00000  -0.00000  -0.00000  -0.00000
 318        2PX        -0.00001  -0.00000  -0.00001   0.00000  -0.00000
 319        2PY        -0.00001   0.00001   0.00002  -0.00000   0.00001
 320        2PZ        -0.00001  -0.00000   0.00000   0.00000   0.00001
 321        3S         -0.00004   0.00001   0.00001   0.00002   0.00004
 322        3PX         0.00002   0.00005   0.00003  -0.00000   0.00001
 323        3PY        -0.00001  -0.00004  -0.00008   0.00001  -0.00005
 324        3PZ         0.00001   0.00003  -0.00002  -0.00000  -0.00003
 325        4S         -0.00016   0.00046  -0.00016  -0.00028  -0.00071
 326        4PX        -0.00029  -0.00024  -0.00004   0.00012  -0.00005
 327        4PY        -0.00005   0.00026   0.00013  -0.00006   0.00005
 328        4PZ         0.00032   0.00021  -0.00001  -0.00016  -0.00037
 329        5S         -0.00385  -0.00400  -0.00097  -0.00447  -0.00315
 330        5PX         0.00052  -0.00059   0.00054  -0.00145  -0.00004
 331        5PY        -0.00030  -0.00002  -0.00086   0.00096  -0.00014
 332        5PZ        -0.00078  -0.00091  -0.00007  -0.00081  -0.00068
 333        6D 0        0.00001   0.00001  -0.00002   0.00000  -0.00002
 334        6D+1        0.00003   0.00001   0.00001   0.00000   0.00000
 335        6D-1        0.00002  -0.00001  -0.00001  -0.00000  -0.00001
 336        6D+2       -0.00001   0.00002  -0.00000  -0.00000  -0.00001
 337        6D-2       -0.00003   0.00003  -0.00001   0.00001  -0.00001
 338 19  H  1S         -0.00000   0.00000  -0.00001  -0.00001   0.00002
 339        2S          0.00001  -0.00001   0.00016   0.00015  -0.00015
 340        3S          0.00009  -0.00006   0.00043   0.00015   0.00006
 341 20  H  1S          0.00000   0.00000  -0.00001   0.00001   0.00002
 342        2S         -0.00001  -0.00001   0.00017  -0.00015  -0.00015
 343        3S         -0.00009  -0.00006   0.00042  -0.00013   0.00007
 344 21  H  1S          0.00001  -0.00001   0.00001  -0.00002   0.00002
 345        2S         -0.00008   0.00005  -0.00004   0.00019  -0.00006
 346        3S          0.00006  -0.00001   0.00011   0.00035   0.00005
 347 22  Co 1S          0.00000   0.00001  -0.00000  -0.00000  -0.00000
 348        2S          0.00000   0.00001   0.00000   0.00000   0.00000
 349        3S          0.00000   0.00000  -0.00000  -0.00000  -0.00000
 350        4S         -0.00000  -0.00002   0.00000   0.00000   0.00000
 351        5S         -0.00000  -0.00003  -0.00001  -0.00000  -0.00000
 352        6S         -0.00000  -0.00000   0.00002   0.00000   0.00001
 353        7S          0.00000   0.00000  -0.00003  -0.00000  -0.00001
 354        8S         -0.00000  -0.00041  -0.00011  -0.00001  -0.00019
 355        9S          0.00000   0.00125  -0.00324   0.00001  -0.00078
 356       10S         -0.00000  -0.00003   0.00004   0.00000  -0.00007
 357       11PX        -0.06932   0.54463   0.00000   0.00000   0.00000
 358       11PY         0.02219  -0.50773   0.00000   0.00000   0.00000
 359       11PZ         0.74395   0.06589   0.00000  -0.00000  -0.00000
 360       12PX        -0.02747   0.21582  -0.00000  -0.00000  -0.00000
 361       12PY         0.00879  -0.20120  -0.00000  -0.00000  -0.00001
 362       12PZ         0.29484   0.02611  -0.00000   0.00000   0.00000
 363       13PX        -0.00538   0.04231   0.00001   0.00000   0.00000
 364       13PY         0.00172  -0.03948   0.00001   0.00000   0.00002
 365       13PZ         0.05775   0.00512   0.00000  -0.00001  -0.00000
 366       14PX         0.00052  -0.00409  -0.00002  -0.00000  -0.00000
 367       14PY        -0.00017   0.00387  -0.00003  -0.00000  -0.00005
 368       14PZ        -0.00559  -0.00050  -0.00000   0.00001   0.00000
 369       15PX        -0.00023   0.00184   0.00003   0.00000   0.00001
 370       15PY         0.00007  -0.00182   0.00005   0.00000   0.00007
 371       15PZ         0.00251   0.00023   0.00000  -0.00002  -0.00000
 372       16PX         0.00012  -0.00084  -0.00002  -0.00001  -0.00007
 373       16PY        -0.00004   0.00119  -0.00003   0.00000   0.00001
 374       16PZ        -0.00129  -0.00011  -0.00000   0.00003  -0.00001
 375       17PX        -0.00008  -0.00123   0.00015   0.00005   0.00013
 376       17PY         0.00007  -0.00303   0.00130  -0.00005   0.00101
 377       17PZ         0.00117  -0.00002  -0.00002  -0.00059  -0.00001
 378       18D 0       -0.00000   0.00000  -0.00000  -0.00000   0.00000
 379       18D+1       -0.00001  -0.00000   0.00000  -0.00000   0.00000
 380       18D-1       -0.00001  -0.00000  -0.00000   0.00000   0.00000
 381       18D+2        0.00000  -0.00002   0.00000   0.00000   0.00000
 382       18D-2        0.00000  -0.00001  -0.00000  -0.00000   0.00000
 383       19D 0       -0.00000  -0.00000   0.00000   0.00000  -0.00000
 384       19D+1        0.00000   0.00000  -0.00000   0.00000  -0.00000
 385       19D-1        0.00001   0.00000   0.00000  -0.00000  -0.00000
 386       19D+2       -0.00000   0.00002  -0.00000  -0.00000  -0.00001
 387       19D-2       -0.00000   0.00001   0.00001   0.00000  -0.00000
 388       20D 0        0.00000   0.00001  -0.00000  -0.00000   0.00001
 389       20D+1       -0.00000  -0.00001   0.00000   0.00000   0.00000
 390       20D-1       -0.00002  -0.00000  -0.00000   0.00002   0.00000
 391       20D+2        0.00000  -0.00005   0.00002   0.00000   0.00006
 392       20D-2        0.00000  -0.00004  -0.00002  -0.00000   0.00001
 393       21D 0        0.00001  -0.00009  -0.00006  -0.00000   0.00000
 394       21D+1        0.00015   0.00006  -0.00001  -0.00005  -0.00002
 395       21D-1        0.00022   0.00005  -0.00002  -0.00013  -0.00001
 396       21D+2       -0.00002   0.00058  -0.00030   0.00000  -0.00026
 397       21D-2       -0.00002   0.00041  -0.00008   0.00001  -0.00006
 398       22F 0        0.00001   0.00000  -0.00000  -0.00000  -0.00000
 399       22F+1       -0.00000   0.00001  -0.00000   0.00000  -0.00000
 400       22F-1       -0.00000   0.00001   0.00000  -0.00000  -0.00000
 401       22F+2        0.00001  -0.00000  -0.00000   0.00000   0.00000
 402       22F-2       -0.00001   0.00000  -0.00000  -0.00000   0.00000
 403       22F+3       -0.00000  -0.00000  -0.00000  -0.00000  -0.00000
 404       22F-3        0.00000   0.00002   0.00000   0.00000  -0.00000
 405 23  C  1S          0.00000   0.00000  -0.00000  -0.00000   0.00000
 406        2S         -0.00000   0.00000  -0.00000   0.00000  -0.00000
 407        2PX        -0.00001  -0.00001   0.00000   0.00000   0.00000
 408        2PY        -0.00001   0.00000  -0.00000  -0.00000   0.00000
 409        2PZ        -0.00001  -0.00001   0.00000  -0.00000   0.00000
 410        3S          0.00004   0.00001  -0.00001  -0.00000  -0.00000
 411        3PX        -0.00001   0.00006  -0.00000  -0.00000  -0.00000
 412        3PY         0.00001  -0.00004  -0.00000   0.00000  -0.00001
 413        3PZ         0.00001   0.00001  -0.00001   0.00000  -0.00001
 414        4S          0.00013  -0.00024   0.00020   0.00001   0.00020
 415        4PX         0.00002  -0.00003  -0.00005  -0.00001  -0.00001
 416        4PY        -0.00013   0.00006  -0.00007  -0.00003  -0.00001
 417        4PZ         0.00033   0.00024  -0.00007   0.00001  -0.00008
 418        5S         -0.00022  -0.00136   0.00287  -0.00022   0.00132
 419        5PX         0.00026  -0.00025  -0.00013   0.00040   0.00010
 420        5PY        -0.00005   0.00035  -0.00009  -0.00014  -0.00033
 421        5PZ         0.00008   0.00039  -0.00055  -0.00006  -0.00025
 422        6D 0       -0.00001  -0.00000   0.00000   0.00000   0.00000
 423        6D+1       -0.00002  -0.00003   0.00000  -0.00000   0.00000
 424        6D-1       -0.00003   0.00000   0.00001  -0.00000   0.00000
 425        6D+2       -0.00001  -0.00002  -0.00000   0.00000  -0.00000
 426        6D-2        0.00002   0.00001   0.00000   0.00000   0.00000
 427 24  C  1S          0.00000  -0.00000   0.00000  -0.00000   0.00000
 428        2S         -0.00000   0.00000  -0.00000   0.00000  -0.00000
 429        2PX        -0.00001   0.00000  -0.00000  -0.00000  -0.00000
 430        2PY        -0.00001   0.00002   0.00000   0.00000   0.00000
 431        2PZ        -0.00001  -0.00000   0.00000   0.00000   0.00000
 432        3S          0.00002  -0.00006   0.00001  -0.00001   0.00001
 433        3PX         0.00002   0.00001   0.00000   0.00000   0.00000
 434        3PY        -0.00002  -0.00000   0.00000  -0.00000  -0.00000
 435        3PZ         0.00004   0.00004  -0.00000  -0.00000  -0.00000
 436        4S          0.00017  -0.00003  -0.00014   0.00013  -0.00014
 437        4PX        -0.00016   0.00015   0.00001  -0.00002   0.00002
 438        4PY         0.00007  -0.00013   0.00007  -0.00003   0.00004
 439        4PZ        -0.00003  -0.00017   0.00002   0.00000   0.00000
 440        5S          0.00144   0.00113  -0.00132   0.00128  -0.00020
 441        5PX         0.00003  -0.00008  -0.00011   0.00002   0.00002
 442        5PY        -0.00003  -0.00035   0.00025  -0.00037   0.00010
 443        5PZ        -0.00033  -0.00025   0.00003   0.00013   0.00013
 444        6D 0       -0.00002   0.00000  -0.00000   0.00000   0.00000
 445        6D+1       -0.00001   0.00001  -0.00000  -0.00000  -0.00000
 446        6D-1       -0.00002  -0.00001  -0.00000  -0.00000   0.00000
 447        6D+2        0.00001  -0.00002  -0.00000  -0.00000  -0.00001
 448        6D-2        0.00000  -0.00002  -0.00000  -0.00000  -0.00000
 449 25  C  1S         -0.00000  -0.00000   0.00000   0.00000   0.00000
 450        2S          0.00000   0.00000  -0.00000  -0.00000  -0.00000
 451        2PX         0.00001   0.00000  -0.00000   0.00000  -0.00000
 452        2PY         0.00001   0.00002   0.00000  -0.00000   0.00000
 453        2PZ        -0.00001   0.00000  -0.00000   0.00000  -0.00000
 454        3S         -0.00002  -0.00006   0.00001   0.00001   0.00001
 455        3PX        -0.00003   0.00002   0.00000  -0.00000   0.00000
 456        3PY         0.00002  -0.00000   0.00000   0.00000  -0.00000
 457        3PZ         0.00004  -0.00004   0.00000  -0.00000   0.00000
 458        4S         -0.00018  -0.00003  -0.00014  -0.00014  -0.00014
 459        4PX         0.00016   0.00012   0.00001   0.00002   0.00001
 460        4PY        -0.00007  -0.00011   0.00007   0.00003   0.00005
 461        4PZ         0.00001   0.00020  -0.00003   0.00000  -0.00000
 462        5S         -0.00144   0.00112  -0.00116  -0.00128  -0.00011
 463        5PX         0.00003  -0.00013  -0.00010  -0.00004   0.00005
 464        5PY         0.00001  -0.00033   0.00022   0.00038   0.00007
 465        5PZ        -0.00033   0.00025  -0.00005   0.00010  -0.00013
 466        6D 0        0.00002  -0.00000   0.00000  -0.00000   0.00000
 467        6D+1       -0.00002  -0.00002   0.00000  -0.00000  -0.00000
 468        6D-1       -0.00002   0.00000   0.00000  -0.00000  -0.00000
 469        6D+2       -0.00000  -0.00002  -0.00000   0.00000  -0.00001
 470        6D-2       -0.00000  -0.00002  -0.00000   0.00000  -0.00000
 471 26  C  1S         -0.00000   0.00000  -0.00000   0.00000   0.00000
 472        2S          0.00000   0.00000  -0.00000  -0.00000  -0.00000
 473        2PX         0.00002  -0.00002   0.00000  -0.00000   0.00000
 474        2PY         0.00001   0.00000  -0.00000   0.00000   0.00000
 475        2PZ        -0.00001   0.00000  -0.00000  -0.00000  -0.00000
 476        3S         -0.00004   0.00001  -0.00001   0.00000  -0.00000
 477        3PX         0.00001   0.00006  -0.00000   0.00000  -0.00000
 478        3PY        -0.00001  -0.00004   0.00000  -0.00000  -0.00001
 479        3PZ         0.00001   0.00000   0.00001   0.00000   0.00001
 480        4S         -0.00013  -0.00024   0.00020  -0.00001   0.00020
 481        4PX        -0.00008   0.00001  -0.00006   0.00000  -0.00003
 482        4PY         0.00015   0.00005  -0.00007   0.00003  -0.00001
 483        4PZ         0.00032  -0.00024   0.00007   0.00001   0.00008
 484        5S          0.00016  -0.00135   0.00282   0.00030   0.00129
 485        5PX        -0.00026  -0.00017  -0.00020  -0.00039   0.00007
 486        5PY         0.00006   0.00032  -0.00008   0.00012  -0.00032
 487        5PZ         0.00002  -0.00045   0.00052  -0.00013   0.00029
 488        6D 0        0.00001   0.00001   0.00000  -0.00000   0.00000
 489        6D+1       -0.00002   0.00002  -0.00000  -0.00000  -0.00000
 490        6D-1       -0.00004  -0.00000  -0.00001  -0.00000  -0.00000
 491        6D+2        0.00001  -0.00003  -0.00000  -0.00000  -0.00000
 492        6D-2       -0.00002   0.00001   0.00000  -0.00000   0.00000
 493 27  C  1S          0.00000   0.00000   0.00000   0.00000   0.00000
 494        2S         -0.00000  -0.00000  -0.00000  -0.00000  -0.00000
 495        2PX         0.00000  -0.00003   0.00000  -0.00000   0.00000
 496        2PY        -0.00000   0.00000   0.00000   0.00000   0.00000
 497        2PZ        -0.00001  -0.00000  -0.00000   0.00000   0.00000
 498        3S          0.00000   0.00003   0.00001   0.00000   0.00002
 499        3PX        -0.00001   0.00003  -0.00001   0.00000  -0.00003
 500        3PY         0.00000  -0.00001  -0.00002  -0.00000  -0.00001
 501        3PZ         0.00006   0.00000   0.00000  -0.00001  -0.00000
 502        4S         -0.00000   0.00010  -0.00005  -0.00000   0.00000
 503        4PX         0.00001   0.00016   0.00000  -0.00000   0.00011
 504        4PY        -0.00000  -0.00013  -0.00000  -0.00000  -0.00011
 505        4PZ        -0.00009   0.00002   0.00000   0.00004   0.00001
 506        5S          0.00002   0.00379  -0.00305  -0.00004  -0.00281
 507        5PX         0.00003  -0.00047   0.00050   0.00005   0.00052
 508        5PY        -0.00001  -0.00003  -0.00045  -0.00002  -0.00003
 509        5PZ        -0.00032  -0.00004   0.00008  -0.00050   0.00006
 510        6D 0       -0.00001  -0.00001  -0.00000  -0.00000  -0.00000
 511        6D+1       -0.00003  -0.00000   0.00000  -0.00000   0.00000
 512        6D-1       -0.00000  -0.00000   0.00000   0.00000  -0.00000
 513        6D+2        0.00000  -0.00004  -0.00000   0.00000  -0.00000
 514        6D-2       -0.00000   0.00002   0.00001  -0.00000   0.00000
 515 28  H  1S          0.00000   0.00000  -0.00000   0.00000   0.00000
 516        2S         -0.00000  -0.00009   0.00002  -0.00000  -0.00003
 517        3S         -0.00000  -0.00036   0.00003  -0.00000  -0.00001
 518 29  H  1S          0.00001   0.00000  -0.00000   0.00000  -0.00000
 519        2S         -0.00014  -0.00004  -0.00000  -0.00001   0.00002
 520        3S         -0.00030  -0.00010  -0.00004   0.00007  -0.00004
 521 30  H  1S          0.00001  -0.00001   0.00000   0.00000  -0.00000
 522        2S         -0.00008   0.00012   0.00000  -0.00001   0.00002
 523        3S         -0.00014   0.00013  -0.00001  -0.00005  -0.00005
 524 31  H  1S         -0.00001  -0.00001   0.00000  -0.00000  -0.00000
 525        2S          0.00008   0.00012   0.00000   0.00001   0.00002
 526        3S          0.00014   0.00012  -0.00001   0.00005  -0.00005
 527 32  H  1S         -0.00001   0.00000   0.00000  -0.00000  -0.00000
 528        2S          0.00014  -0.00004  -0.00000   0.00001   0.00002
 529        3S          0.00030  -0.00010  -0.00004  -0.00008  -0.00004
 530 33  C  1S          0.00000   0.00000   0.00000  -0.00000   0.00000
 531        2S         -0.00000  -0.00000  -0.00000   0.00000  -0.00000
 532        2PX         0.00001  -0.00000  -0.00001  -0.00000  -0.00000
 533        2PY         0.00001   0.00001   0.00002   0.00000   0.00001
 534        2PZ        -0.00001   0.00000  -0.00001  -0.00000  -0.00001
 535        3S          0.00004   0.00001   0.00001  -0.00002   0.00004
 536        3PX        -0.00002   0.00005   0.00003   0.00000   0.00001
 537        3PY         0.00001  -0.00004  -0.00008  -0.00002  -0.00004
 538        3PZ         0.00001  -0.00002   0.00003   0.00000   0.00003
 539        4S          0.00016   0.00045  -0.00016   0.00025  -0.00072
 540        4PX         0.00023  -0.00020  -0.00003  -0.00009  -0.00011
 541        4PY         0.00007   0.00025   0.00011   0.00005   0.00006
 542        4PZ         0.00036  -0.00027  -0.00000  -0.00016   0.00036
 543        5S          0.00375  -0.00401  -0.00116   0.00430  -0.00314
 544        5PX        -0.00036  -0.00083   0.00053   0.00161  -0.00012
 545        5PY         0.00026   0.00012  -0.00090  -0.00109  -0.00017
 546        5PZ        -0.00086   0.00078   0.00024  -0.00043   0.00066
 547        6D 0       -0.00001   0.00001  -0.00002  -0.00000  -0.00002
 548        6D+1        0.00003  -0.00001  -0.00000   0.00000   0.00000
 549        6D-1        0.00002   0.00002   0.00000  -0.00000   0.00000
 550        6D+2        0.00000   0.00002  -0.00000   0.00000  -0.00001
 551        6D-2        0.00003   0.00003  -0.00001  -0.00001  -0.00001
 552 34  C  1S          0.00000  -0.00000   0.00000   0.00000   0.00000
 553        2S          0.00000   0.00000  -0.00000  -0.00000  -0.00000
 554        2PX         0.00001  -0.00002   0.00000   0.00000   0.00000
 555        2PY         0.00001  -0.00000  -0.00001  -0.00000  -0.00000
 556        2PZ        -0.00001   0.00000  -0.00000  -0.00000  -0.00000
 557        3S          0.00000  -0.00004   0.00001   0.00001   0.00005
 558        3PX         0.00001   0.00001  -0.00001  -0.00001   0.00001
 559        3PY        -0.00002  -0.00001   0.00002   0.00001  -0.00000
 560        3PZ         0.00004   0.00003  -0.00001   0.00000  -0.00000
 561        4S          0.00046  -0.00088  -0.00002  -0.00034   0.00006
 562        4PX         0.00002  -0.00006  -0.00001  -0.00013  -0.00004
 563        4PY         0.00014  -0.00021   0.00007   0.00011   0.00009
 564        4PZ        -0.00004  -0.00025   0.00005   0.00005   0.00004
 565        5S         -0.00603  -0.00155   0.00317   0.00194   0.00018
 566        5PX        -0.00095  -0.00032   0.00058   0.00034  -0.00005
 567        5PY         0.00049   0.00017  -0.00041  -0.00048  -0.00001
 568        5PZ         0.00041  -0.00008   0.00013   0.00042   0.00008
 569        6D 0       -0.00002   0.00000  -0.00000   0.00000  -0.00000
 570        6D+1        0.00003   0.00000   0.00001  -0.00000   0.00001
 571        6D-1        0.00002  -0.00001  -0.00001   0.00000  -0.00000
 572        6D+2       -0.00001   0.00004  -0.00000  -0.00000  -0.00000
 573        6D-2       -0.00000  -0.00003   0.00001   0.00000   0.00001
 574 35  C  1S         -0.00000  -0.00000   0.00000  -0.00000   0.00000
 575        2S         -0.00000   0.00000  -0.00000   0.00000  -0.00000
 576        2PX        -0.00001  -0.00002   0.00000  -0.00000   0.00000
 577        2PY        -0.00001  -0.00000  -0.00001   0.00000  -0.00000
 578        2PZ        -0.00001  -0.00001   0.00000  -0.00000   0.00000
 579        3S         -0.00001  -0.00004   0.00001  -0.00001   0.00005
 580        3PX        -0.00002   0.00001  -0.00001   0.00001   0.00001
 581        3PY         0.00003  -0.00001   0.00002  -0.00000  -0.00000
 582        3PZ         0.00004  -0.00003   0.00000   0.00000   0.00000
 583        4S         -0.00046  -0.00088  -0.00005   0.00034   0.00003
 584        4PX        -0.00001  -0.00011  -0.00001   0.00011  -0.00005
 585        4PY        -0.00015  -0.00020   0.00007  -0.00011   0.00010
 586        4PZ        -0.00003   0.00024  -0.00006   0.00007  -0.00005
 587        5S          0.00606  -0.00131   0.00297  -0.00176   0.00009
 588        5PX         0.00086  -0.00028   0.00055  -0.00038  -0.00007
 589        5PY        -0.00047   0.00013  -0.00040   0.00048  -0.00000
 590        5PZ         0.00060  -0.00000   0.00001   0.00031  -0.00006
 591        6D 0        0.00002   0.00000  -0.00001  -0.00000  -0.00000
 592        6D+1        0.00002   0.00001  -0.00001  -0.00000  -0.00001
 593        6D-1        0.00002   0.00001   0.00001  -0.00000   0.00000
 594        6D+2        0.00001   0.00004  -0.00000   0.00000  -0.00000
 595        6D-2        0.00000  -0.00003   0.00001  -0.00000   0.00001
 596 36  H  1S         -0.00001   0.00000  -0.00001   0.00001  -0.00000
 597        2S          0.00016  -0.00000   0.00005  -0.00006   0.00002
 598        3S          0.00037   0.00004  -0.00005   0.00002  -0.00021
 599 37  H  1S          0.00001  -0.00001  -0.00000   0.00000   0.00001
 600        2S         -0.00011   0.00016   0.00000  -0.00001  -0.00003
 601        3S          0.00002   0.00025  -0.00016  -0.00008  -0.00002
 602 38  H  1S         -0.00001  -0.00001  -0.00000  -0.00000   0.00001
 603        2S          0.00011   0.00016   0.00000   0.00001  -0.00003
 604        3S         -0.00002   0.00024  -0.00016   0.00007  -0.00002
 605 39  H  1S          0.00001   0.00000  -0.00001  -0.00001  -0.00000
 606        2S         -0.00016  -0.00000   0.00005   0.00006   0.00001
 607        3S         -0.00037   0.00004  -0.00005  -0.00003  -0.00021
 608 40  H  1S         -0.00001  -0.00001   0.00001   0.00002   0.00002
 609        2S          0.00008   0.00004  -0.00004  -0.00018  -0.00006
 610        3S         -0.00004  -0.00001   0.00014  -0.00033   0.00007
                          11        12        13        14        15
                           O         O         O         O         O
     Eigenvalues --   -10.22607 -10.21305 -10.21270 -10.21229 -10.21220
   1 1   Fe 1S          0.00000   0.00000   0.00000   0.00000   0.00000
   2        2S         -0.00000  -0.00000  -0.00000   0.00000   0.00000
   3        3S          0.00000   0.00001   0.00000  -0.00000  -0.00000
   4        4S         -0.00000  -0.00003  -0.00000   0.00000   0.00000
   5        5S          0.00000   0.00007   0.00000  -0.00001  -0.00000
   6        6S         -0.00001  -0.00020  -0.00000   0.00003   0.00000
   7        7S         -0.00001   0.00040   0.00001  -0.00005  -0.00001
   8        8S         -0.00097  -0.00141  -0.00007  -0.00128  -0.00013
   9        9S         -0.00001  -0.01653  -0.00002   0.01090   0.00111
  10       10S          0.00033  -0.00016  -0.00001   0.00017   0.00002
  11       11PX        -0.00000   0.00000   0.00000   0.00000   0.00000
  12       11PY         0.00000   0.00000   0.00000   0.00000   0.00000
  13       11PZ        -0.00000   0.00000  -0.00000   0.00000  -0.00000
  14       12PX         0.00001  -0.00001  -0.00000  -0.00000  -0.00000
  15       12PY        -0.00003  -0.00002  -0.00000  -0.00002  -0.00000
  16       12PZ         0.00000  -0.00000   0.00000  -0.00000   0.00000
  17       13PX        -0.00002   0.00005   0.00000   0.00001   0.00000
  18       13PY         0.00010   0.00007   0.00000   0.00005   0.00000
  19       13PZ        -0.00000   0.00000  -0.00001   0.00000  -0.00001
  20       14PX         0.00005  -0.00011  -0.00000  -0.00002  -0.00001
  21       14PY        -0.00021  -0.00017  -0.00000  -0.00011  -0.00001
  22       14PZ         0.00001  -0.00001   0.00002  -0.00000   0.00003
  23       15PX        -0.00005   0.00021   0.00001   0.00006   0.00001
  24       15PY         0.00033   0.00036   0.00000   0.00018   0.00001
  25       15PZ        -0.00001   0.00001  -0.00004   0.00001  -0.00005
  26       16PX        -0.00056  -0.00094  -0.00005  -0.00033  -0.00004
  27       16PY         0.00070  -0.00221  -0.00004   0.00007   0.00002
  28       16PZ        -0.00006  -0.00004   0.00029  -0.00003   0.00009
  29       17PX        -0.00186   0.00012  -0.00033  -0.00880  -0.00076
  30       17PY        -0.00020  -0.00685   0.00017   0.00266   0.00022
  31       17PZ        -0.00013   0.00023   0.00196  -0.00072  -0.00135
  32       18D 0       -0.00000   0.00001  -0.00000  -0.00000  -0.00000
  33       18D+1        0.00000  -0.00000  -0.00000   0.00000  -0.00000
  34       18D-1       -0.00000   0.00000   0.00001  -0.00000  -0.00000
  35       18D+2       -0.00001   0.00000   0.00000  -0.00001  -0.00000
  36       18D-2       -0.00001   0.00000  -0.00000  -0.00001  -0.00000
  37       19D 0        0.00002  -0.00003   0.00000   0.00002   0.00000
  38       19D+1        0.00000   0.00000   0.00001  -0.00000   0.00000
  39       19D-1        0.00001  -0.00000  -0.00003   0.00000   0.00001
  40       19D+2        0.00004  -0.00001  -0.00000   0.00004   0.00000
  41       19D-2        0.00004  -0.00000   0.00000   0.00004   0.00000
  42       20D 0       -0.00008   0.00009  -0.00000  -0.00005  -0.00000
  43       20D+1       -0.00000  -0.00001  -0.00002  -0.00000   0.00000
  44       20D-1       -0.00002   0.00000   0.00010  -0.00001  -0.00006
  45       20D+2       -0.00022  -0.00001  -0.00000  -0.00018  -0.00002
  46       20D-2       -0.00014  -0.00001  -0.00001  -0.00015  -0.00001
  47       21D 0       -0.00094   0.00025  -0.00007  -0.00053  -0.00006
  48       21D+1       -0.00011   0.00015  -0.00056   0.00008   0.00001
  49       21D-1       -0.00011   0.00006  -0.00085  -0.00002   0.00027
  50       21D+2       -0.00242   0.00171   0.00015   0.00050   0.00004
  51       21D-2        0.00012  -0.00014   0.00008   0.00052   0.00002
  52       22F 0       -0.00000  -0.00000  -0.00001   0.00000  -0.00001
  53       22F+1       -0.00002  -0.00000  -0.00000  -0.00000   0.00000
  54       22F-1       -0.00004   0.00001  -0.00000  -0.00002  -0.00000
  55       22F+2        0.00000  -0.00000  -0.00001   0.00000   0.00001
  56       22F-2       -0.00000  -0.00000  -0.00000   0.00000  -0.00001
  57       22F+3       -0.00002  -0.00000   0.00000   0.00001   0.00000
  58       22F-3       -0.00005   0.00001  -0.00000  -0.00001   0.00000
  59 2   C  1S         -0.00000  -0.00001   0.00001   0.00000  -0.00000
  60        2S         -0.00000  -0.00000   0.00000   0.00000  -0.00000
  61        2PX         0.00000   0.00000  -0.00000  -0.00001   0.00000
  62        2PY         0.00001   0.00001   0.00001   0.00000  -0.00000
  63        2PZ         0.00000  -0.00001   0.00000  -0.00001  -0.00000
  64        3S         -0.00003  -0.00003   0.00010   0.00003  -0.00000
  65        3PX         0.00000  -0.00002   0.00001   0.00002  -0.00001
  66        3PY        -0.00008  -0.00005  -0.00002  -0.00001   0.00001
  67        3PZ        -0.00001   0.00004  -0.00001   0.00003   0.00001
  68        4S          0.00015   0.00014  -0.00078  -0.00023   0.00007
  69        4PX         0.00009  -0.00004  -0.00019   0.00000   0.00010
  70        4PY        -0.00007   0.00009  -0.00028  -0.00025  -0.00003
  71        4PZ        -0.00016   0.00005   0.00014  -0.00024  -0.00007
  72        5S         -0.00429   0.00630   0.00475  -0.00859  -0.00550
  73        5PX         0.00020  -0.00025  -0.00010  -0.00060  -0.00017
  74        5PY        -0.00097   0.00063   0.00049  -0.00073  -0.00064
  75        5PZ         0.00042  -0.00079  -0.00081   0.00153   0.00105
  76        6D 0        0.00000  -0.00000  -0.00000  -0.00001   0.00000
  77        6D+1       -0.00000   0.00001   0.00000  -0.00001  -0.00000
  78        6D-1        0.00002   0.00002   0.00000   0.00002   0.00001
  79        6D+2       -0.00000   0.00002   0.00000   0.00002   0.00000
  80        6D-2       -0.00002  -0.00001  -0.00000   0.00000   0.00000
  81 3   C  1S          0.00001  -0.00001  -0.00000   0.00001   0.00000
  82        2S         -0.00000  -0.00000  -0.00000   0.00000   0.00000
  83        2PX        -0.00000  -0.00000   0.00000   0.00000  -0.00000
  84        2PY         0.00003   0.00001  -0.00000   0.00002   0.00000
  85        2PZ        -0.00000  -0.00000  -0.00001  -0.00000   0.00000
  86        3S          0.00026  -0.00007  -0.00000   0.00008   0.00001
  87        3PX         0.00001   0.00000  -0.00001  -0.00001   0.00000
  88        3PY        -0.00009  -0.00005   0.00000  -0.00005  -0.00000
  89        3PZ         0.00000   0.00000   0.00006   0.00000  -0.00002
  90        4S         -0.00242   0.00071   0.00001  -0.00093  -0.00009
  91        4PX         0.00008   0.00013   0.00001   0.00039   0.00003
  92        4PY        -0.00101   0.00029  -0.00000  -0.00024  -0.00002
  93        4PZ         0.00005   0.00001  -0.00007   0.00005   0.00005
  94        5S          0.00156  -0.00576   0.00027   0.01223   0.00082
  95        5PX         0.00006   0.00031   0.00007  -0.00030  -0.00005
  96        5PY         0.00065  -0.00115   0.00002   0.00242   0.00018
  97        5PZ        -0.00002  -0.00023  -0.00045  -0.00014   0.00032
  98        6D 0        0.00001  -0.00000   0.00000  -0.00000  -0.00000
  99        6D+1        0.00000   0.00000   0.00000   0.00000  -0.00000
 100        6D-1        0.00000   0.00000  -0.00001   0.00000   0.00000
 101        6D+2        0.00005   0.00001   0.00000   0.00002   0.00000
 102        6D-2        0.00001   0.00000   0.00000   0.00002   0.00000
 103 4   C  1S         -0.00000  -0.00001  -0.00001   0.00000   0.00000
 104        2S         -0.00000  -0.00000  -0.00000   0.00000   0.00000
 105        2PX         0.00000   0.00000   0.00000  -0.00001  -0.00000
 106        2PY         0.00001   0.00001  -0.00000   0.00000   0.00000
 107        2PZ         0.00000   0.00001   0.00000   0.00001  -0.00000
 108        3S         -0.00003  -0.00004  -0.00011   0.00002   0.00001
 109        3PX         0.00000  -0.00001  -0.00002   0.00003   0.00001
 110        3PY        -0.00008  -0.00005   0.00001  -0.00001  -0.00001
 111        3PZ         0.00002  -0.00004  -0.00001  -0.00002   0.00001
 112        4S          0.00011   0.00016   0.00084  -0.00010  -0.00010
 113        4PX         0.00004  -0.00002   0.00017  -0.00002  -0.00008
 114        4PY        -0.00007   0.00008   0.00032  -0.00020  -0.00001
 115        4PZ         0.00016  -0.00006   0.00015   0.00027  -0.00004
 116        5S         -0.00410   0.00668  -0.00443  -0.00923   0.00437
 117        5PX         0.00026  -0.00083   0.00016  -0.00019  -0.00009
 118        5PY        -0.00095   0.00118  -0.00042  -0.00092   0.00058
 119        5PZ        -0.00031   0.00045  -0.00078  -0.00170   0.00080
 120        6D 0        0.00000  -0.00000   0.00000   0.00000  -0.00000
 121        6D+1        0.00000   0.00000   0.00000   0.00001   0.00000
 122        6D-1       -0.00002  -0.00002   0.00000  -0.00002   0.00000
 123        6D+2       -0.00000   0.00002  -0.00000   0.00002  -0.00000
 124        6D-2       -0.00001  -0.00001   0.00000   0.00001  -0.00000
 125 5   C  1S         -0.00001  -0.00001   0.00000  -0.00000   0.00000
 126        2S         -0.00000  -0.00000   0.00000  -0.00000   0.00000
 127        2PX         0.00000   0.00002  -0.00000   0.00001   0.00000
 128        2PY        -0.00001   0.00001  -0.00001   0.00001   0.00000
 129        2PZ         0.00000   0.00002   0.00001   0.00000   0.00000
 130        3S         -0.00010  -0.00003   0.00000  -0.00000  -0.00001
 131        3PX        -0.00005  -0.00009   0.00000  -0.00008  -0.00002
 132        3PY         0.00003  -0.00006   0.00003  -0.00006  -0.00000
 133        3PZ        -0.00003  -0.00009  -0.00003  -0.00003  -0.00001
 134        4S          0.00020  -0.00065   0.00016  -0.00085  -0.00003
 135        4PX         0.00037  -0.00006  -0.00005   0.00001   0.00003
 136        4PY         0.00014  -0.00006   0.00004  -0.00002  -0.00001
 137        4PZ         0.00014   0.00019   0.00026  -0.00008   0.00014
 138        5S          0.00342  -0.00440   0.00992   0.00084  -0.01163
 139        5PX         0.00081  -0.00096   0.00075   0.00014  -0.00114
 140        5PY        -0.00003   0.00076  -0.00035  -0.00044  -0.00040
 141        5PZ         0.00011   0.00081   0.00190   0.00032  -0.00187
 142        6D 0       -0.00001   0.00002   0.00001  -0.00000   0.00001
 143        6D+1       -0.00001  -0.00001   0.00000  -0.00001   0.00000
 144        6D-1        0.00001  -0.00001  -0.00000  -0.00000  -0.00000
 145        6D+2        0.00000  -0.00001   0.00000   0.00001   0.00000
 146        6D-2        0.00002  -0.00001   0.00001  -0.00001  -0.00000
 147 6   C  1S         -0.00001  -0.00001   0.00000  -0.00000  -0.00000
 148        2S         -0.00000  -0.00000  -0.00000  -0.00000  -0.00000
 149        2PX         0.00001   0.00002   0.00000   0.00002   0.00000
 150        2PY        -0.00001   0.00001   0.00001   0.00001   0.00000
 151        2PZ        -0.00000  -0.00001   0.00001  -0.00000   0.00000
 152        3S         -0.00009  -0.00003   0.00001   0.00000   0.00001
 153        3PX        -0.00005  -0.00011  -0.00000  -0.00009   0.00000
 154        3PY         0.00004  -0.00006  -0.00003  -0.00005  -0.00001
 155        3PZ         0.00001   0.00007  -0.00003   0.00002  -0.00000
 156        4S          0.00011  -0.00062  -0.00027  -0.00091  -0.00015
 157        4PX         0.00038  -0.00001  -0.00004   0.00001  -0.00006
 158        4PY         0.00011  -0.00006  -0.00005  -0.00007   0.00002
 159        4PZ        -0.00005  -0.00021   0.00026   0.00009   0.00014
 160        5S          0.00327  -0.00333  -0.01051  -0.00147   0.01129
 161        5PX         0.00086  -0.00039  -0.00127  -0.00010   0.00149
 162        5PY        -0.00008   0.00050   0.00052  -0.00048   0.00019
 163        5PZ         0.00021  -0.00066   0.00155   0.00009  -0.00161
 164        6D 0       -0.00001   0.00002  -0.00000   0.00000  -0.00000
 165        6D+1        0.00001   0.00001   0.00001   0.00001   0.00001
 166        6D-1       -0.00000   0.00001  -0.00000  -0.00000  -0.00000
 167        6D+2       -0.00000  -0.00001  -0.00001   0.00000  -0.00000
 168        6D-2        0.00002  -0.00001  -0.00001  -0.00002   0.00000
 169 7   H  1S          0.00001  -0.00001   0.00001  -0.00001  -0.00000
 170        2S         -0.00004   0.00001  -0.00013   0.00008   0.00002
 171        3S          0.00009  -0.00011   0.00038   0.00004  -0.00016
 172 8   H  1S         -0.00001   0.00001   0.00001   0.00001   0.00001
 173        2S          0.00003  -0.00006  -0.00003  -0.00006  -0.00008
 174        3S         -0.00009   0.00096  -0.00000   0.00004   0.00054
 175 9   H  1S         -0.00001   0.00001  -0.00001   0.00001  -0.00001
 176        2S          0.00005  -0.00006   0.00004  -0.00005   0.00007
 177        3S         -0.00008   0.00093   0.00003   0.00014  -0.00051
 178 10  H  1S          0.00001  -0.00001  -0.00001  -0.00001   0.00000
 179        2S         -0.00004   0.00002   0.00012   0.00010  -0.00001
 180        3S          0.00009  -0.00010  -0.00039  -0.00000   0.00015
 181 11  H  1S         -0.00001   0.00001  -0.00000  -0.00001  -0.00000
 182        2S          0.00007  -0.00009   0.00000   0.00001   0.00000
 183        3S         -0.00020   0.00022  -0.00002  -0.00053  -0.00004
 184 12  C  1S         -0.00004  -0.00010  -0.00003  -0.00011  -0.00007
 185        2S          0.00001  -0.00004  -0.00001  -0.00005  -0.00003
 186        2PX        -0.00006  -0.00005   0.00001  -0.00004   0.00002
 187        2PY         0.00007   0.00005   0.00001   0.00004  -0.00001
 188        2PZ         0.00002  -0.00002  -0.00000   0.00000   0.00001
 189        3S         -0.00023  -0.00029  -0.00000  -0.00031  -0.00027
 190        3PX         0.00026   0.00026  -0.00004   0.00017  -0.00007
 191        3PY        -0.00032  -0.00021  -0.00002  -0.00020   0.00004
 192        3PZ        -0.00004   0.00018   0.00004   0.00003  -0.00001
 193        4S          0.00593   0.00190   0.00093   0.00310   0.00674
 194        4PX         0.00038   0.00074  -0.00056  -0.00022   0.00014
 195        4PY        -0.00033  -0.00095   0.00030  -0.00007   0.00062
 196        4PZ        -0.00367  -0.00191  -0.00005  -0.00190  -0.00273
 197        5S          0.01292   0.01459   0.00707   0.00717   0.02793
 198        5PX         0.00068  -0.00550   0.00512   0.00376  -0.00917
 199        5PY         0.00056   0.00494  -0.00434  -0.00227   0.01042
 200        5PZ        -0.00249  -0.00428   0.00092  -0.00158  -0.00529
 201        6D 0        0.00009  -0.00001  -0.00003   0.00007  -0.00005
 202        6D+1       -0.00021  -0.00009  -0.00001  -0.00003  -0.00001
 203        6D-1        0.00026   0.00011   0.00001   0.00007   0.00000
 204        6D+2        0.00011  -0.00002   0.00000   0.00005  -0.00000
 205        6D-2        0.00004   0.00005   0.00003   0.00003  -0.00008
 206 13  C  1S         -0.00008  -0.00003  -0.00001  -0.00003   0.00001
 207        2S          0.00000  -0.00001  -0.00000  -0.00001   0.00000
 208        2PX        -0.00002  -0.00001   0.00000  -0.00001  -0.00001
 209        2PY         0.00001   0.00002   0.00001   0.00002   0.00001
 210        2PZ         0.00001   0.00001   0.00001   0.00000   0.00000
 211        3S         -0.00067  -0.00014  -0.00010  -0.00016   0.00010
 212        3PX         0.00022   0.00007   0.00001   0.00010   0.00007
 213        3PY        -0.00015  -0.00011  -0.00005  -0.00010  -0.00006
 214        3PZ         0.00005  -0.00002  -0.00006  -0.00000  -0.00000
 215        4S         -0.00036  -0.00148   0.00135  -0.00061  -0.00322
 216        4PX        -0.00077   0.00005  -0.00061  -0.00006   0.00098
 217        4PY         0.00007   0.00002   0.00064   0.00030  -0.00109
 218        4PZ        -0.00079  -0.00033  -0.00047  -0.00023   0.00135
 219        5S         -0.00089   0.00708  -0.00678  -0.00534   0.02423
 220        5PX        -0.00027  -0.00094   0.00316   0.00044  -0.00477
 221        5PY        -0.00016   0.00052  -0.00158  -0.00161   0.00267
 222        5PZ        -0.00064   0.00162  -0.00327  -0.00066   0.00086
 223        6D 0        0.00007   0.00003   0.00001   0.00003   0.00001
 224        6D+1        0.00006   0.00003  -0.00000   0.00001   0.00001
 225        6D-1       -0.00005  -0.00001  -0.00001  -0.00001  -0.00002
 226        6D+2       -0.00001   0.00003   0.00000  -0.00000   0.00000
 227        6D-2       -0.00001   0.00002  -0.00002   0.00001   0.00004
 228 14  C  1S         -0.00008  -0.00003   0.00001  -0.00003  -0.00001
 229        2S          0.00000  -0.00001   0.00000  -0.00001  -0.00000
 230        2PX        -0.00002  -0.00000  -0.00000  -0.00001   0.00001
 231        2PY         0.00001   0.00001  -0.00001   0.00002  -0.00001
 232        2PZ        -0.00001  -0.00001   0.00001  -0.00001   0.00000
 233        3S         -0.00067  -0.00015   0.00010  -0.00014  -0.00013
 234        3PX         0.00023   0.00007   0.00001   0.00011  -0.00005
 235        3PY        -0.00016  -0.00010   0.00004  -0.00011   0.00004
 236        3PZ         0.00000   0.00005  -0.00006   0.00003  -0.00001
 237        4S         -0.00034  -0.00137  -0.00147  -0.00125   0.00305
 238        4PX        -0.00092  -0.00006   0.00070   0.00015  -0.00121
 239        4PY         0.00014   0.00006  -0.00066   0.00009   0.00119
 240        4PZ         0.00065   0.00036  -0.00030  -0.00001   0.00110
 241        5S         -0.00137   0.00741   0.00775   0.00024  -0.02483
 242        5PX        -0.00032  -0.00067  -0.00261  -0.00072   0.00448
 243        5PY        -0.00022   0.00056   0.00142  -0.00105  -0.00286
 244        5PZ         0.00062  -0.00191  -0.00404   0.00046   0.00205
 245        6D 0        0.00004   0.00001  -0.00001   0.00002   0.00000
 246        6D+1       -0.00007  -0.00004   0.00000  -0.00002   0.00001
 247        6D-1        0.00005   0.00002  -0.00001   0.00001  -0.00002
 248        6D+2       -0.00001   0.00004   0.00000  -0.00000  -0.00000
 249        6D-2       -0.00002   0.00002   0.00002   0.00001  -0.00003
 250 15  C  1S         -0.00004  -0.00010   0.00002  -0.00012   0.00004
 251        2S          0.00001  -0.00004   0.00001  -0.00006   0.00002
 252        2PX        -0.00006  -0.00006  -0.00001  -0.00003  -0.00002
 253        2PY         0.00007   0.00005  -0.00000   0.00004   0.00002
 254        2PZ        -0.00003   0.00001  -0.00000  -0.00001   0.00000
 255        3S         -0.00023  -0.00028  -0.00002  -0.00035   0.00021
 256        3PX         0.00026   0.00029   0.00004   0.00015   0.00010
 257        3PY        -0.00032  -0.00022   0.00001  -0.00018  -0.00008
 258        3PZ         0.00010  -0.00012   0.00004   0.00001   0.00001
 259        4S          0.00584   0.00192  -0.00081   0.00429  -0.00604
 260        4PX        -0.00033   0.00034   0.00058  -0.00064   0.00026
 261        4PY        -0.00013  -0.00083  -0.00034   0.00018  -0.00074
 262        4PZ         0.00365   0.00204   0.00019   0.00229  -0.00229
 263        5S          0.01312   0.01575  -0.00800   0.01206  -0.02594
 264        5PX         0.00037  -0.00657  -0.00549   0.00134   0.01044
 265        5PY         0.00051   0.00540   0.00478   0.00003  -0.01085
 266        5PZ         0.00260   0.00300  -0.00045   0.00285  -0.00237
 267        6D 0        0.00018   0.00003   0.00003   0.00007   0.00006
 268        6D+1        0.00018   0.00008  -0.00001   0.00002  -0.00003
 269        6D-1       -0.00023  -0.00010   0.00000  -0.00006   0.00001
 270        6D+2        0.00008  -0.00003  -0.00000   0.00005   0.00001
 271        6D-2        0.00010   0.00008  -0.00003   0.00003   0.00008
 272 16  C  1S          0.00520  -0.00053  -0.00001  -0.00052  -0.00005
 273        2S          0.00436  -0.00034  -0.00001  -0.00040  -0.00004
 274        2PX        -0.00047  -0.00014  -0.00001  -0.00005  -0.00000
 275        2PY         0.00057   0.00010   0.00000   0.00008   0.00001
 276        2PZ        -0.00006  -0.00002   0.00002  -0.00001  -0.00001
 277        3S          0.00063  -0.00082  -0.00002  -0.00015  -0.00001
 278        3PX         0.00192   0.00085   0.00003   0.00038   0.00002
 279        3PY        -0.00248  -0.00059  -0.00002  -0.00051  -0.00004
 280        3PZ         0.00025   0.00010  -0.00007   0.00004   0.00010
 281        4S         -0.00023   0.00990   0.00025   0.00317   0.00027
 282        4PX        -0.00890  -0.00845   0.00001  -0.00467   0.00031
 283        4PY         0.01568   0.00456   0.00004   0.00660   0.00040
 284        4PZ        -0.00132  -0.00089  -0.00242   0.00009  -0.00754
 285        5S         -0.00466   0.01847   0.00087   0.00910   0.00058
 286        5PX        -0.00735  -0.01063   0.00057  -0.00532   0.00343
 287        5PY         0.00128  -0.00033  -0.00044   0.00342  -0.00085
 288        5PZ        -0.00087  -0.00034  -0.00568   0.00336  -0.04058
 289        6D 0        0.00079   0.00030   0.00005   0.00025   0.00005
 290        6D+1       -0.00017  -0.00005   0.00018  -0.00006   0.00014
 291        6D-1        0.00014   0.00004  -0.00017   0.00003  -0.00012
 292        6D+2       -0.00008   0.00008  -0.00001  -0.00003  -0.00001
 293        6D-2        0.00108   0.00018   0.00003   0.00011   0.00003
 294 17  C  1S          0.56295  -0.00358  -0.00004  -0.01145  -0.00110
 295        2S          0.46299  -0.00280  -0.00003  -0.00941  -0.00090
 296        2PX         0.00016  -0.00019  -0.00005  -0.00040  -0.00009
 297        2PY         0.00019   0.00016   0.00002   0.00032   0.00005
 298        2PZ         0.00001  -0.00003   0.00049  -0.00009   0.00049
 299        3S          0.02105  -0.00127  -0.00004   0.00141   0.00014
 300        3PX         0.00008   0.00118   0.00019   0.00134   0.00026
 301        3PY         0.00086  -0.00120  -0.00008  -0.00084  -0.00012
 302        3PZ        -0.00002   0.00019  -0.00176   0.00029  -0.00145
 303        4S         -0.04143   0.00446   0.00013  -0.00394  -0.00040
 304        4PX        -0.00689  -0.00930  -0.00093  -0.00898  -0.00203
 305        4PY        -0.00692   0.01735   0.00069   0.00226   0.00051
 306        4PZ        -0.00042  -0.00154   0.00763  -0.00210   0.01252
 307        5S          0.00537   0.04199   0.00145   0.02542   0.00236
 308        5PX        -0.00867  -0.02398  -0.00121  -0.01636  -0.00363
 309        5PY         0.01620   0.03304   0.00109   0.03575   0.00401
 310        5PZ        -0.00099  -0.00371   0.00717  -0.00471   0.02291
 311        6D 0        0.00009  -0.00065   0.00017  -0.00062   0.00011
 312        6D+1        0.00005   0.00008   0.00087   0.00004   0.00075
 313        6D-1       -0.00013  -0.00004  -0.00090   0.00009  -0.00081
 314        6D+2        0.00017  -0.00013  -0.00006   0.00019  -0.00003
 315        6D-2       -0.00150  -0.00020   0.00010   0.00042   0.00014
 316 18  C  1S          0.00845   0.12996  -0.23662   0.40602  -0.28147
 317        2S          0.00699   0.10706  -0.19464   0.33404  -0.23150
 318        2PX         0.00016  -0.00028   0.00008   0.00037  -0.00031
 319        2PY        -0.00017   0.00026  -0.00034  -0.00002   0.00003
 320        2PZ         0.00042   0.00000  -0.00006  -0.00017   0.00010
 321        3S          0.00130   0.00460  -0.00993   0.01439  -0.01063
 322        3PX        -0.00038   0.00113  -0.00019  -0.00115   0.00088
 323        3PY         0.00045  -0.00050   0.00048   0.00110  -0.00067
 324        3PZ        -0.00103   0.00027  -0.00101   0.00194  -0.00142
 325        4S         -0.00218  -0.00994   0.02079  -0.02503   0.02795
 326        4PX         0.00133  -0.00127   0.00394   0.00176   0.00037
 327        4PY        -0.00313   0.00036   0.00305  -0.00513   0.00289
 328        4PZ         0.00068  -0.00424   0.00674  -0.00897   0.01021
 329        5S         -0.01794  -0.06803  -0.00318  -0.03410  -0.01506
 330        5PX        -0.00228  -0.00721  -0.00258   0.00088   0.00751
 331        5PY        -0.00008  -0.00158   0.00175  -0.00551  -0.00958
 332        5PZ        -0.00426  -0.01278  -0.00118  -0.00621  -0.00203
 333        6D 0       -0.00083   0.00071  -0.00022   0.00004   0.00011
 334        6D+1       -0.00052   0.00029  -0.00031  -0.00030   0.00021
 335        6D-1        0.00055  -0.00037   0.00069  -0.00005   0.00007
 336        6D+2        0.00016  -0.00013  -0.00008   0.00015  -0.00010
 337        6D-2       -0.00000   0.00063  -0.00007  -0.00110   0.00077
 338 19  H  1S         -0.00006  -0.00002   0.00002  -0.00003  -0.00001
 339        2S          0.00021   0.00016  -0.00015   0.00012   0.00015
 340        3S          0.00038   0.00009  -0.00046  -0.00031   0.00118
 341 20  H  1S         -0.00005  -0.00002  -0.00002  -0.00003   0.00000
 342        2S          0.00020   0.00016   0.00016   0.00015  -0.00013
 343        3S          0.00037   0.00007   0.00045  -0.00004  -0.00121
 344 21  H  1S         -0.00007  -0.00002  -0.00004  -0.00000   0.00002
 345        2S          0.00026   0.00024   0.00030   0.00001  -0.00013
 346        3S          0.00118  -0.00022  -0.00090   0.00136  -0.00058
 347 22  Co 1S         -0.00000  -0.00000  -0.00000  -0.00000  -0.00000
 348        2S         -0.00000  -0.00001  -0.00000  -0.00000  -0.00000
 349        3S         -0.00000   0.00002   0.00000   0.00000   0.00000
 350        4S          0.00000  -0.00006  -0.00000  -0.00001  -0.00000
 351        5S         -0.00000   0.00015   0.00000   0.00003   0.00000
 352        6S          0.00006  -0.00033  -0.00001  -0.00003  -0.00000
 353        7S         -0.00034   0.00014   0.00000  -0.00018  -0.00002
 354        8S          0.00278   0.00383   0.00010   0.00246   0.00023
 355        9S         -0.00845   0.01290   0.00023  -0.00880  -0.00095
 356       10S         -0.00005   0.00074   0.00002  -0.00022  -0.00002
 357       11PX        -0.00000  -0.00001  -0.00000  -0.00000  -0.00000
 358       11PY        -0.00000  -0.00001  -0.00000  -0.00000  -0.00000
 359       11PZ        -0.00000  -0.00000  -0.00000  -0.00000   0.00000
 360       12PX         0.00003   0.00007   0.00000   0.00003   0.00000
 361       12PY         0.00002   0.00009   0.00000   0.00003   0.00000
 362       12PZ         0.00000   0.00000   0.00001   0.00000  -0.00000
 363       13PX        -0.00009  -0.00024  -0.00000  -0.00012  -0.00001
 364       13PY        -0.00005  -0.00030  -0.00001  -0.00009  -0.00001
 365       13PZ        -0.00001  -0.00001  -0.00004  -0.00001   0.00000
 366       14PX         0.00021   0.00059   0.00001   0.00027   0.00002
 367       14PY         0.00010   0.00070   0.00002   0.00020   0.00002
 368       14PZ         0.00002   0.00003   0.00008   0.00002  -0.00001
 369       15PX        -0.00036  -0.00098  -0.00000  -0.00048  -0.00004
 370       15PY         0.00006  -0.00124  -0.00004  -0.00026  -0.00002
 371       15PZ        -0.00003  -0.00005  -0.00023  -0.00003  -0.00004
 372       16PX         0.00216  -0.00381  -0.00079   0.00199  -0.00007
 373       16PY        -0.00553   0.00434   0.00035  -0.00388  -0.00031
 374       16PZ         0.00036  -0.00067   0.00721   0.00003   0.00306
 375       17PX        -0.02530  -0.09429  -0.00394  -0.02480  -0.00282
 376       17PY        -0.03101  -0.08228  -0.00164  -0.02172  -0.00158
 377       17PZ        -0.00140  -0.00680   0.01564  -0.00245   0.00774
 378       18D 0       -0.00002   0.00001   0.00000   0.00001   0.00000
 379       18D+1        0.00000  -0.00000   0.00001  -0.00000   0.00001
 380       18D-1       -0.00000  -0.00000   0.00002   0.00000  -0.00000
 381       18D+2       -0.00000  -0.00001  -0.00000   0.00000  -0.00000
 382       18D-2       -0.00000  -0.00000  -0.00000   0.00000   0.00000
 383       19D 0        0.00007  -0.00002  -0.00001   0.00001  -0.00001
 384       19D+1       -0.00001   0.00001  -0.00011  -0.00000  -0.00005
 385       19D-1        0.00000   0.00000  -0.00010  -0.00000  -0.00002
 386       19D+2        0.00000   0.00008   0.00002  -0.00006  -0.00000
 387       19D-2       -0.00000  -0.00001   0.00001  -0.00001  -0.00000
 388       20D 0       -0.00033  -0.00017   0.00002  -0.00008   0.00003
 389       20D+1        0.00005  -0.00001   0.00022  -0.00000   0.00020
 390       20D-1        0.00000   0.00003   0.00019   0.00003  -0.00006
 391       20D+2        0.00004  -0.00015  -0.00003   0.00013  -0.00000
 392       20D-2        0.00021   0.00049   0.00000   0.00028   0.00004
 393       21D 0       -0.00097   0.00144  -0.00120   0.00155  -0.00001
 394       21D+1       -0.00108   0.00116  -0.01106  -0.00099  -0.00320
 395       21D-1       -0.00071   0.00068  -0.01109   0.00035  -0.00675
 396       21D+2       -0.01403   0.01199   0.00175  -0.01034  -0.00058
 397       21D-2       -0.00267   0.00006   0.00071  -0.00016   0.00052
 398       22F 0       -0.00001   0.00001  -0.00007  -0.00000  -0.00001
 399       22F+1       -0.00002   0.00000   0.00001  -0.00002  -0.00001
 400       22F-1        0.00007  -0.00004   0.00001  -0.00001   0.00001
 401       22F+2       -0.00000  -0.00000  -0.00001   0.00001  -0.00005
 402       22F-2        0.00000  -0.00001   0.00011   0.00000   0.00007
 403       22F+3        0.00004  -0.00006  -0.00000   0.00005   0.00001
 404       22F-3        0.00011  -0.00007  -0.00001   0.00005  -0.00000
 405 23  C  1S          0.00000  -0.00017   0.00032   0.00017   0.00033
 406        2S          0.00000  -0.00012   0.00025   0.00013   0.00025
 407        2PX         0.00001   0.00001   0.00006  -0.00001   0.00002
 408        2PY         0.00004  -0.00003   0.00004   0.00001   0.00003
 409        2PZ         0.00002  -0.00001  -0.00000   0.00001  -0.00000
 410        3S         -0.00009  -0.00001   0.00019   0.00014   0.00024
 411        3PX        -0.00006  -0.00006  -0.00039  -0.00002  -0.00011
 412        3PY        -0.00021   0.00013  -0.00027  -0.00009  -0.00020
 413        3PZ        -0.00013   0.00006  -0.00005  -0.00005  -0.00004
 414        4S          0.00364   0.00001   0.00528   0.00030   0.00092
 415        4PX        -0.00094   0.00086  -0.00078   0.00017  -0.00014
 416        4PY        -0.00038   0.00070  -0.00098   0.00010   0.00004
 417        4PZ        -0.00063   0.00006  -0.00042   0.00044   0.00044
 418        5S          0.01427   0.03311  -0.02071   0.00883  -0.01228
 419        5PX        -0.00156  -0.00422   0.00250  -0.00263   0.00125
 420        5PY        -0.00058  -0.00450   0.00253  -0.00044   0.00050
 421        5PZ        -0.00242  -0.00539   0.00297  -0.00069   0.00180
 422        6D 0        0.00002   0.00004  -0.00002   0.00003  -0.00002
 423        6D+1        0.00004  -0.00003  -0.00001  -0.00001   0.00001
 424        6D-1        0.00004  -0.00006  -0.00002   0.00004  -0.00003
 425        6D+2       -0.00004   0.00006   0.00001  -0.00009   0.00005
 426        6D-2        0.00002  -0.00011   0.00008  -0.00003   0.00002
 427 24  C  1S          0.00001  -0.00005   0.00015  -0.00011  -0.00006
 428        2S          0.00000  -0.00003   0.00011  -0.00008  -0.00004
 429        2PX        -0.00004   0.00002   0.00000  -0.00004   0.00000
 430        2PY        -0.00003   0.00003   0.00004  -0.00002   0.00003
 431        2PZ        -0.00001   0.00002  -0.00002  -0.00002  -0.00001
 432        3S          0.00014  -0.00004   0.00009  -0.00002  -0.00017
 433        3PX         0.00018  -0.00017  -0.00004   0.00018  -0.00000
 434        3PY         0.00017  -0.00022  -0.00029   0.00010  -0.00013
 435        3PZ         0.00001  -0.00008   0.00011   0.00013   0.00003
 436        4S         -0.00380   0.00585   0.00337  -0.00219   0.00355
 437        4PX         0.00072  -0.00010  -0.00065   0.00054  -0.00024
 438        4PY         0.00149  -0.00088  -0.00065   0.00088  -0.00135
 439        4PZ         0.00038  -0.00031  -0.00013  -0.00007  -0.00066
 440        5S          0.00596   0.01887   0.01323   0.00328   0.01224
 441        5PX        -0.00130  -0.00017   0.00054  -0.00047   0.00081
 442        5PY        -0.00172  -0.00439  -0.00128  -0.00116  -0.00133
 443        5PZ        -0.00086  -0.00145  -0.00204  -0.00074  -0.00158
 444        6D 0        0.00002   0.00004  -0.00004   0.00005  -0.00004
 445        6D+1       -0.00005   0.00000  -0.00004  -0.00000  -0.00003
 446        6D-1       -0.00008   0.00004  -0.00005  -0.00000  -0.00002
 447        6D+2       -0.00004   0.00006  -0.00004   0.00002  -0.00005
 448        6D-2       -0.00010  -0.00003   0.00001  -0.00006   0.00001
 449 25  C  1S          0.00001  -0.00004  -0.00015  -0.00012   0.00004
 450        2S          0.00000  -0.00002  -0.00011  -0.00009   0.00002
 451        2PX        -0.00005   0.00003   0.00000  -0.00004  -0.00001
 452        2PY        -0.00003   0.00003  -0.00004  -0.00001  -0.00003
 453        2PZ         0.00000  -0.00001  -0.00002   0.00001  -0.00000
 454        3S          0.00013  -0.00003  -0.00010  -0.00006   0.00016
 455        3PX         0.00018  -0.00018   0.00001   0.00020   0.00004
 456        3PY         0.00017  -0.00023   0.00028   0.00007   0.00015
 457        3PZ         0.00001   0.00006   0.00010  -0.00010  -0.00000
 458        4S         -0.00377   0.00595  -0.00302  -0.00150  -0.00396
 459        4PX         0.00078  -0.00019   0.00064   0.00045   0.00046
 460        4PY         0.00146  -0.00087   0.00058   0.00063   0.00146
 461        4PZ        -0.00033   0.00033  -0.00003   0.00025  -0.00066
 462        5S          0.00603   0.01974  -0.01217   0.00505  -0.01158
 463        5PX        -0.00143  -0.00042  -0.00016  -0.00050  -0.00060
 464        5PY        -0.00169  -0.00438   0.00091  -0.00125   0.00102
 465        5PZ         0.00071   0.00177  -0.00209   0.00097  -0.00163
 466        6D 0        0.00003   0.00004   0.00004   0.00004   0.00004
 467        6D+1        0.00004  -0.00000  -0.00005  -0.00000  -0.00003
 468        6D-1        0.00006  -0.00003  -0.00004   0.00000  -0.00002
 469        6D+2       -0.00005   0.00006   0.00006   0.00001   0.00005
 470        6D-2       -0.00011  -0.00003  -0.00000  -0.00006  -0.00002
 471 26  C  1S          0.00000  -0.00015  -0.00034   0.00022  -0.00029
 472        2S          0.00000  -0.00011  -0.00026   0.00017  -0.00022
 473        2PX         0.00001   0.00001  -0.00006  -0.00000  -0.00002
 474        2PY         0.00004  -0.00003  -0.00005   0.00002  -0.00003
 475        2PZ        -0.00002   0.00001  -0.00001  -0.00001  -0.00000
 476        3S         -0.00009   0.00000  -0.00020   0.00019  -0.00021
 477        3PX        -0.00009  -0.00007   0.00039  -0.00005   0.00011
 478        3PY        -0.00021   0.00011   0.00028  -0.00012   0.00018
 479        3PZ         0.00013  -0.00008  -0.00000   0.00006  -0.00002
 480        4S          0.00363   0.00024  -0.00527   0.00039  -0.00083
 481        4PX        -0.00104   0.00083   0.00090   0.00025   0.00009
 482        4PY        -0.00034   0.00066   0.00099   0.00009  -0.00001
 483        4PZ         0.00047   0.00008  -0.00031  -0.00050   0.00038
 484        5S          0.01420   0.03171   0.02230   0.00664   0.01363
 485        5PX        -0.00197  -0.00494  -0.00328  -0.00242  -0.00204
 486        5PY        -0.00044  -0.00407  -0.00257  -0.00034  -0.00044
 487        5PZ         0.00211   0.00460   0.00283  -0.00005   0.00156
 488        6D 0        0.00001   0.00004   0.00002   0.00003   0.00003
 489        6D+1       -0.00005   0.00004  -0.00001  -0.00001  -0.00001
 490        6D-1       -0.00003   0.00005  -0.00003  -0.00003  -0.00004
 491        6D+2       -0.00003   0.00005   0.00000  -0.00008  -0.00007
 492        6D-2        0.00003  -0.00011  -0.00008  -0.00002  -0.00002
 493 27  C  1S          0.00003  -0.00018  -0.00001   0.00004   0.00000
 494        2S          0.00002  -0.00012  -0.00000   0.00003   0.00000
 495        2PX         0.00004  -0.00003   0.00000   0.00004   0.00001
 496        2PY         0.00004  -0.00003  -0.00000   0.00003   0.00000
 497        2PZ         0.00000  -0.00000  -0.00004   0.00001  -0.00003
 498        3S          0.00002  -0.00015  -0.00000  -0.00010  -0.00001
 499        3PX        -0.00031   0.00020  -0.00001  -0.00026  -0.00005
 500        3PY        -0.00024   0.00014   0.00001  -0.00019  -0.00001
 501        3PZ        -0.00002   0.00001   0.00019  -0.00004   0.00020
 502        4S          0.00552  -0.00146  -0.00007   0.00633   0.00063
 503        4PX        -0.00177   0.00090   0.00004  -0.00222  -0.00020
 504        4PY        -0.00045   0.00126   0.00003  -0.00017  -0.00003
 505        4PZ        -0.00015   0.00004   0.00005  -0.00019  -0.00018
 506        5S          0.00338   0.01740   0.00050   0.01206   0.00107
 507        5PX        -0.00142  -0.00519  -0.00036  -0.00180  -0.00031
 508        5PY        -0.00125  -0.00269   0.00001   0.00022   0.00008
 509        5PZ        -0.00010  -0.00046   0.00242  -0.00033   0.00171
 510        6D 0       -0.00004   0.00009  -0.00001  -0.00004  -0.00000
 511        6D+1        0.00001  -0.00001  -0.00013   0.00000   0.00001
 512        6D-1        0.00000  -0.00001  -0.00006  -0.00000   0.00001
 513        6D+2        0.00003  -0.00001   0.00001   0.00001  -0.00000
 514        6D-2        0.00001  -0.00013  -0.00000   0.00002   0.00000
 515 28  H  1S         -0.00000  -0.00003  -0.00000  -0.00003  -0.00000
 516        2S         -0.00010   0.00021   0.00001   0.00001   0.00000
 517        3S          0.00063   0.00187   0.00003   0.00039   0.00003
 518 29  H  1S         -0.00001  -0.00005   0.00001  -0.00000   0.00001
 519        2S          0.00000   0.00026  -0.00023   0.00002  -0.00008
 520        3S          0.00017   0.00101   0.00009  -0.00017  -0.00042
 521 30  H  1S         -0.00001  -0.00002   0.00002  -0.00002  -0.00001
 522        2S          0.00018  -0.00005  -0.00020   0.00017  -0.00006
 523        3S          0.00058   0.00088  -0.00062   0.00054   0.00008
 524 31  H  1S         -0.00001  -0.00002  -0.00002  -0.00002   0.00000
 525        2S          0.00018  -0.00006   0.00020   0.00016   0.00009
 526        3S          0.00058   0.00084   0.00066   0.00056   0.00003
 527 32  H  1S         -0.00001  -0.00005  -0.00001  -0.00000  -0.00001
 528        2S          0.00000   0.00025   0.00025   0.00000   0.00008
 529        3S          0.00018   0.00102  -0.00003  -0.00025   0.00037
 530 33  C  1S          0.00845   0.11997   0.23955   0.34633   0.35388
 531        2S          0.00698   0.09884   0.19706   0.28494   0.29108
 532        2PX         0.00024  -0.00027  -0.00008   0.00027   0.00035
 533        2PY        -0.00019   0.00024   0.00034   0.00000  -0.00002
 534        2PZ        -0.00038  -0.00006  -0.00010   0.00019   0.00020
 535        3S          0.00130   0.00417   0.01004   0.01216   0.01318
 536        3PX        -0.00056   0.00113   0.00044  -0.00063  -0.00074
 537        3PY         0.00051  -0.00047  -0.00057   0.00084   0.00077
 538        3PZ         0.00091   0.00000  -0.00090  -0.00184  -0.00199
 539        4S         -0.00220  -0.00909  -0.02110  -0.01939  -0.03221
 540        4PX         0.00141  -0.00178  -0.00524   0.00042  -0.00221
 541        4PY        -0.00314   0.00070  -0.00262  -0.00407  -0.00315
 542        4PZ        -0.00024   0.00367   0.00619   0.00735   0.01172
 543        5S         -0.01830  -0.06880  -0.00030  -0.03605   0.00890
 544        5PX        -0.00331  -0.00909   0.00224   0.00096  -0.00684
 545        5PY         0.00040  -0.00124  -0.00188  -0.00668   0.00827
 546        5PZ         0.00379   0.01145  -0.00001   0.00717  -0.00272
 547        6D 0       -0.00056   0.00052   0.00007   0.00015  -0.00000
 548        6D+1        0.00077  -0.00053  -0.00037   0.00029   0.00036
 549        6D-1       -0.00061   0.00049   0.00074  -0.00011  -0.00011
 550        6D+2        0.00008  -0.00008   0.00009   0.00008   0.00007
 551        6D-2        0.00014   0.00052  -0.00004  -0.00091  -0.00096
 552 34  C  1S         -0.00017   0.36811   0.32976  -0.09952  -0.25077
 553        2S         -0.00005   0.30293   0.27127  -0.08178  -0.20625
 554        2PX        -0.00005   0.00013   0.00023   0.00012   0.00022
 555        2PY        -0.00003   0.00019   0.00006  -0.00025  -0.00041
 556        2PZ         0.00007  -0.00029   0.00052   0.00025  -0.00010
 557        3S         -0.00094   0.01397   0.01192  -0.00395  -0.00820
 558        3PX         0.00002   0.00136   0.00065  -0.00081  -0.00161
 559        3PY         0.00031  -0.00093  -0.00048   0.00097   0.00142
 560        3PZ        -0.00017   0.00023  -0.00251  -0.00042   0.00054
 561        4S          0.00731  -0.01774  -0.01749   0.01019   0.01947
 562        4PX         0.00341  -0.00668  -0.00542   0.00454   0.00690
 563        4PY         0.00059  -0.00056  -0.00107  -0.00068  -0.00641
 564        4PZ         0.00014   0.00123   0.00407   0.00001  -0.00535
 565        5S         -0.01184  -0.03924  -0.02856   0.00132  -0.05757
 566        5PX        -0.00232  -0.00845  -0.00517  -0.00105  -0.00935
 567        5PY         0.00017  -0.00135  -0.00031  -0.00062   0.00384
 568        5PZ        -0.00068   0.00149   0.00381   0.00114   0.00240
 569        6D 0       -0.00004  -0.00042   0.00163   0.00041  -0.00025
 570        6D+1       -0.00025   0.00030  -0.00026  -0.00067  -0.00026
 571        6D-1        0.00020  -0.00010   0.00020   0.00054   0.00032
 572        6D+2        0.00005  -0.00017  -0.00016   0.00002  -0.00004
 573        6D-2        0.00001  -0.00053  -0.00002   0.00076   0.00102
 574 35  C  1S         -0.00017   0.38750  -0.30808  -0.14907   0.22304
 575        2S         -0.00005   0.31888  -0.25342  -0.12254   0.18346
 576        2PX        -0.00004   0.00009  -0.00032   0.00020  -0.00017
 577        2PY        -0.00003   0.00021  -0.00002  -0.00034   0.00034
 578        2PZ        -0.00007   0.00027   0.00049  -0.00017  -0.00020
 579        3S         -0.00094   0.01466  -0.01109  -0.00556   0.00714
 580        3PX        -0.00001   0.00139  -0.00008  -0.00113   0.00126
 581        3PY         0.00032  -0.00096   0.00026   0.00124  -0.00115
 582        3PZ         0.00015   0.00023  -0.00261   0.00000   0.00093
 583        4S          0.00730  -0.01878   0.01639   0.01393  -0.01695
 584        4PX         0.00338  -0.00661   0.00419   0.00553  -0.00472
 585        4PY         0.00060  -0.00069   0.00132  -0.00180   0.00581
 586        4PZ         0.00045  -0.00272   0.00478   0.00223  -0.00658
 587        5S         -0.01141  -0.04221   0.02644  -0.00901   0.05705
 588        5PX        -0.00229  -0.00856   0.00395  -0.00235   0.00847
 589        5PY         0.00010  -0.00123   0.00049  -0.00004  -0.00368
 590        5PZ         0.00014  -0.00307   0.00452  -0.00205   0.00401
 591        6D 0        0.00006  -0.00041  -0.00166   0.00058   0.00027
 592        6D+1        0.00025  -0.00017   0.00029   0.00049  -0.00015
 593        6D-1       -0.00018  -0.00005   0.00004  -0.00035   0.00008
 594        6D+2        0.00002  -0.00013   0.00014  -0.00007   0.00006
 595        6D-2        0.00006  -0.00055  -0.00004   0.00107  -0.00088
 596 36  H  1S         -0.00009  -0.00010   0.00003   0.00011  -0.00012
 597        2S          0.00000  -0.00052  -0.00076  -0.00069   0.00013
 598        3S         -0.00028  -0.00086   0.00198  -0.00156   0.00170
 599 37  H  1S         -0.00003  -0.00007   0.00007  -0.00008  -0.00021
 600        2S         -0.00056  -0.00007   0.00014  -0.00033   0.00111
 601        3S          0.00039  -0.00011   0.00076   0.00058   0.00331
 602 38  H  1S         -0.00003  -0.00006  -0.00007  -0.00012   0.00019
 603        2S         -0.00056  -0.00007  -0.00014  -0.00010  -0.00116
 604        3S          0.00039  -0.00006  -0.00077   0.00119  -0.00313
 605 39  H  1S         -0.00009  -0.00010  -0.00004   0.00008   0.00014
 606        2S          0.00001  -0.00056   0.00074  -0.00064  -0.00025
 607        3S         -0.00028  -0.00075  -0.00201  -0.00124  -0.00197
 608 40  H  1S         -0.00007  -0.00002   0.00004   0.00000  -0.00002
 609        2S          0.00026   0.00025  -0.00030  -0.00001   0.00012
 610        3S          0.00118  -0.00021   0.00094   0.00123   0.00082
                          16        17        18        19        20
                           O         O         O         O         O
     Eigenvalues --   -10.20934 -10.20931 -10.20804 -10.20757 -10.20634
   1 1   Fe 1S         -0.00000  -0.00000  -0.00000   0.00000  -0.00000
   2        2S          0.00000   0.00000   0.00000  -0.00000   0.00000
   3        3S         -0.00000  -0.00000  -0.00000   0.00000  -0.00000
   4        4S          0.00000   0.00000   0.00000  -0.00000   0.00000
   5        5S         -0.00001  -0.00000  -0.00000   0.00000  -0.00001
   6        6S          0.00003   0.00001   0.00001  -0.00000   0.00002
   7        7S         -0.00006  -0.00001  -0.00003   0.00000  -0.00005
   8        8S         -0.00108  -0.00024   0.00070   0.00002   0.00027
   9        9S          0.00740   0.00179  -0.00923  -0.00018   0.00229
  10       10S          0.00037   0.00008   0.00052   0.00000  -0.00000
  11       11PX         0.00000   0.00000  -0.00000  -0.00000  -0.00000
  12       11PY         0.00000   0.00000   0.00000   0.00000   0.00000
  13       11PZ        -0.00000   0.00000  -0.00000   0.00000  -0.00000
  14       12PX        -0.00000  -0.00000   0.00000   0.00000   0.00000
  15       12PY        -0.00000  -0.00000  -0.00001  -0.00000  -0.00001
  16       12PZ         0.00000  -0.00000   0.00000  -0.00000   0.00000
  17       13PX         0.00000   0.00000  -0.00000  -0.00000  -0.00000
  18       13PY         0.00002   0.00000   0.00003   0.00000   0.00002
  19       13PZ        -0.00000   0.00001  -0.00000   0.00001  -0.00000
  20       14PX        -0.00001  -0.00000   0.00000   0.00000   0.00000
  21       14PY        -0.00003  -0.00001  -0.00005  -0.00000  -0.00004
  22       14PZ         0.00000  -0.00001   0.00000  -0.00002   0.00000
  23       15PX         0.00002   0.00000   0.00000  -0.00000   0.00001
  24       15PY         0.00005   0.00001   0.00008   0.00000   0.00006
  25       15PZ        -0.00000   0.00002  -0.00000   0.00004  -0.00000
  26       16PX        -0.00029  -0.00007  -0.00007   0.00001  -0.00028
  27       16PY         0.00022   0.00004   0.00048  -0.00001  -0.00020
  28       16PZ        -0.00002  -0.00005  -0.00002  -0.00012  -0.00002
  29       17PX         0.00269   0.00094  -0.00369   0.00018   0.00527
  30       17PY         0.01279   0.00267  -0.00352  -0.00022   0.00127
  31       17PZ         0.00079  -0.00408  -0.00014  -0.00153   0.00045
  32       18D 0        0.00000   0.00000  -0.00000  -0.00000  -0.00000
  33       18D+1       -0.00000  -0.00000  -0.00000   0.00000   0.00000
  34       18D-1       -0.00000   0.00000  -0.00000  -0.00000  -0.00000
  35       18D+2       -0.00000  -0.00000  -0.00001  -0.00000  -0.00000
  36       18D-2       -0.00000  -0.00000  -0.00000   0.00000  -0.00000
  37       19D 0       -0.00001  -0.00000   0.00001   0.00000   0.00001
  38       19D+1        0.00000   0.00000   0.00000  -0.00000   0.00000
  39       19D-1        0.00000  -0.00001   0.00000  -0.00000   0.00000
  40       19D+2        0.00002   0.00000   0.00003   0.00000   0.00001
  41       19D-2        0.00001   0.00000   0.00001   0.00000   0.00001
  42       20D 0        0.00002   0.00000  -0.00003  -0.00000  -0.00002
  43       20D+1       -0.00001  -0.00001  -0.00001  -0.00000  -0.00000
  44       20D-1       -0.00001   0.00003  -0.00001   0.00000  -0.00000
  45       20D+2       -0.00008  -0.00002  -0.00014   0.00000  -0.00005
  46       20D-2       -0.00002  -0.00001  -0.00003  -0.00000  -0.00002
  47       21D 0       -0.00030  -0.00003   0.00011   0.00003   0.00005
  48       21D+1        0.00000   0.00024  -0.00003   0.00014   0.00001
  49       21D-1        0.00007  -0.00007  -0.00001   0.00023   0.00005
  50       21D+2        0.00008   0.00001  -0.00003  -0.00004   0.00038
  51       21D-2        0.00056   0.00013   0.00008  -0.00003   0.00029
  52       22F 0        0.00000  -0.00000   0.00000   0.00000   0.00000
  53       22F+1        0.00000   0.00000  -0.00000  -0.00000   0.00000
  54       22F-1       -0.00000  -0.00000  -0.00001   0.00000  -0.00000
  55       22F+2       -0.00000   0.00000  -0.00000  -0.00000   0.00000
  56       22F-2       -0.00000   0.00000   0.00000   0.00000  -0.00000
  57       22F+3       -0.00001  -0.00000  -0.00001   0.00000  -0.00000
  58       22F-3       -0.00001  -0.00000  -0.00001  -0.00000  -0.00001
  59 2   C  1S         -0.00000   0.00000   0.00000  -0.00001  -0.00000
  60        2S         -0.00000   0.00000   0.00000  -0.00000  -0.00000
  61        2PX         0.00001  -0.00000  -0.00000  -0.00000   0.00000
  62        2PY        -0.00000   0.00001   0.00000  -0.00000   0.00000
  63        2PZ        -0.00001   0.00000  -0.00001  -0.00000  -0.00000
  64        3S          0.00000   0.00001   0.00001  -0.00003   0.00001
  65        3PX        -0.00003   0.00000   0.00001   0.00000  -0.00002
  66        3PY         0.00002  -0.00002  -0.00001   0.00001   0.00000
  67        3PZ         0.00002  -0.00000   0.00002   0.00000   0.00001
  68        4S         -0.00013  -0.00015  -0.00004   0.00020  -0.00023
  69        4PX         0.00001   0.00003  -0.00002   0.00006  -0.00001
  70        4PY        -0.00007   0.00006  -0.00006   0.00003   0.00004
  71        4PZ         0.00005   0.00006  -0.00011  -0.00006   0.00027
  72        5S          0.00258   0.01440  -0.00524   0.00033   0.00728
  73        5PX         0.00089   0.00005   0.00062  -0.00014   0.00080
  74        5PY         0.00055   0.00108  -0.00120  -0.00014   0.00090
  75        5PZ        -0.00047  -0.00203   0.00025   0.00026  -0.00124
  76        6D 0       -0.00001  -0.00001  -0.00000  -0.00000  -0.00000
  77        6D+1        0.00000  -0.00000  -0.00000  -0.00001   0.00001
  78        6D-1        0.00001  -0.00000   0.00001   0.00000   0.00000
  79        6D+2        0.00000  -0.00000   0.00001   0.00000   0.00000
  80        6D-2       -0.00000   0.00000   0.00000   0.00000   0.00001
  81 3   C  1S         -0.00001  -0.00000   0.00000   0.00000  -0.00001
  82        2S         -0.00000  -0.00000  -0.00000   0.00000  -0.00000
  83        2PX         0.00000   0.00000  -0.00000  -0.00000  -0.00000
  84        2PY         0.00001   0.00000   0.00001   0.00000  -0.00000
  85        2PZ         0.00000  -0.00001  -0.00000   0.00000  -0.00000
  86        3S         -0.00005  -0.00001   0.00001  -0.00000  -0.00009
  87        3PX        -0.00001  -0.00001   0.00000   0.00000   0.00001
  88        3PY        -0.00004  -0.00001  -0.00002  -0.00000   0.00001
  89        3PZ        -0.00001   0.00003   0.00000  -0.00002  -0.00000
  90        4S          0.00017   0.00002  -0.00019   0.00000   0.00088
  91        4PX         0.00003   0.00002   0.00020  -0.00001  -0.00023
  92        4PY         0.00023   0.00004   0.00001   0.00001   0.00029
  93        4PZ         0.00001  -0.00010   0.00003  -0.00000  -0.00004
  94        5S          0.00064   0.00100   0.00084  -0.00014  -0.00856
  95        5PX         0.00019   0.00012  -0.00035  -0.00001   0.00013
  96        5PY         0.00045   0.00019   0.00049  -0.00002  -0.00182
  97        5PZ         0.00022  -0.00148  -0.00022  -0.00017   0.00004
  98        6D 0        0.00000   0.00000  -0.00001   0.00000   0.00000
  99        6D+1       -0.00000   0.00000   0.00000   0.00000   0.00000
 100        6D-1        0.00000  -0.00001   0.00000   0.00000  -0.00000
 101        6D+2        0.00000   0.00000   0.00000  -0.00000   0.00001
 102        6D-2        0.00000   0.00000   0.00001  -0.00000  -0.00001
 103 4   C  1S         -0.00000  -0.00000   0.00000   0.00001  -0.00000
 104        2S         -0.00000  -0.00000  -0.00000   0.00000  -0.00000
 105        2PX         0.00000   0.00000  -0.00000   0.00000   0.00000
 106        2PY        -0.00000  -0.00001   0.00000   0.00000   0.00000
 107        2PZ         0.00001   0.00000   0.00000  -0.00000   0.00000
 108        3S          0.00001  -0.00002   0.00001   0.00004   0.00001
 109        3PX        -0.00002  -0.00001   0.00001  -0.00000  -0.00002
 110        3PY         0.00000   0.00003  -0.00001  -0.00001   0.00000
 111        3PZ        -0.00002  -0.00002  -0.00002   0.00000  -0.00002
 112        4S         -0.00021   0.00015   0.00003  -0.00023  -0.00027
 113        4PX         0.00004  -0.00004  -0.00004  -0.00005   0.00006
 114        4PY        -0.00004  -0.00006  -0.00003  -0.00006   0.00001
 115        4PZ        -0.00007   0.00004   0.00012  -0.00007  -0.00028
 116        5S          0.00852  -0.01373  -0.00460  -0.00086   0.00680
 117        5PX         0.00039   0.00078   0.00034   0.00021   0.00047
 118        5PY         0.00118  -0.00099  -0.00088   0.00002   0.00095
 119        5PZ         0.00129  -0.00173  -0.00016   0.00028   0.00121
 120        6D 0       -0.00001   0.00000   0.00000  -0.00000  -0.00001
 121        6D+1        0.00000  -0.00000   0.00001  -0.00000  -0.00001
 122        6D-1       -0.00001  -0.00000  -0.00001  -0.00000   0.00000
 123        6D+2        0.00000   0.00001   0.00001  -0.00000   0.00000
 124        6D-2        0.00000  -0.00000   0.00000  -0.00000   0.00001
 125 5   C  1S          0.00001   0.00001  -0.00000   0.00000   0.00000
 126        2S          0.00000   0.00000  -0.00000   0.00000  -0.00000
 127        2PX        -0.00000   0.00000   0.00000   0.00000  -0.00001
 128        2PY        -0.00000   0.00000   0.00001  -0.00000  -0.00000
 129        2PZ         0.00000   0.00001   0.00001   0.00000  -0.00000
 130        3S          0.00005   0.00005  -0.00003   0.00003   0.00001
 131        3PX         0.00000  -0.00002  -0.00003  -0.00000   0.00003
 132        3PY         0.00001  -0.00001  -0.00005   0.00001   0.00001
 133        3PZ        -0.00001  -0.00003  -0.00004  -0.00001   0.00000
 134        4S         -0.00029  -0.00044  -0.00022  -0.00025   0.00017
 135        4PX        -0.00016  -0.00008   0.00012   0.00001  -0.00016
 136        4PY        -0.00015   0.00006   0.00016  -0.00008  -0.00012
 137        4PZ         0.00000  -0.00004   0.00011  -0.00012  -0.00000
 138        5S         -0.00268   0.00889   0.00431  -0.00525  -0.00121
 139        5PX        -0.00068   0.00191   0.00085   0.00016  -0.00037
 140        5PY         0.00074  -0.00353   0.00021  -0.00121  -0.00032
 141        5PZ        -0.00037   0.00068  -0.00005  -0.00148  -0.00024
 142        6D 0        0.00001   0.00000   0.00000  -0.00001   0.00000
 143        6D+1       -0.00001   0.00001   0.00000  -0.00000  -0.00000
 144        6D-1        0.00000  -0.00000   0.00000  -0.00000  -0.00001
 145        6D+2        0.00000  -0.00000   0.00000   0.00000  -0.00000
 146        6D-2       -0.00000   0.00000   0.00000  -0.00000  -0.00001
 147 6   C  1S          0.00001  -0.00000  -0.00000  -0.00000   0.00000
 148        2S          0.00000  -0.00000  -0.00000  -0.00000  -0.00000
 149        2PX         0.00000  -0.00001   0.00001  -0.00000  -0.00001
 150        2PY         0.00000  -0.00000   0.00001   0.00000  -0.00000
 151        2PZ        -0.00000   0.00000  -0.00001   0.00000  -0.00000
 152        3S          0.00006  -0.00002  -0.00003  -0.00003   0.00001
 153        3PX        -0.00001   0.00002  -0.00004   0.00000   0.00003
 154        3PY         0.00000   0.00001  -0.00005  -0.00001   0.00001
 155        3PZ         0.00002  -0.00002   0.00003  -0.00001   0.00000
 156        4S         -0.00046   0.00022  -0.00017   0.00030   0.00008
 157        4PX        -0.00020  -0.00001   0.00017   0.00004  -0.00021
 158        4PY        -0.00009  -0.00012   0.00015   0.00008  -0.00011
 159        4PZ         0.00001  -0.00003  -0.00012  -0.00012   0.00003
 160        5S          0.00040  -0.00866   0.00392   0.00583  -0.00227
 161        5PX         0.00011  -0.00199   0.00106   0.00029  -0.00053
 162        5PY        -0.00083   0.00335  -0.00012   0.00103  -0.00037
 163        5PZ         0.00041   0.00022   0.00084  -0.00147   0.00039
 164        6D 0        0.00001   0.00001   0.00000   0.00001   0.00000
 165        6D+1        0.00000   0.00001  -0.00000  -0.00001   0.00000
 166        6D-1        0.00000  -0.00000  -0.00000  -0.00000   0.00001
 167        6D+2        0.00000  -0.00000   0.00000   0.00000  -0.00001
 168        6D-2       -0.00000   0.00000   0.00000   0.00000  -0.00001
 169 7   H  1S         -0.00001   0.00001   0.00000   0.00000   0.00000
 170        2S          0.00004  -0.00007  -0.00000   0.00000  -0.00004
 171        3S         -0.00028   0.00040   0.00021  -0.00001  -0.00019
 172 8   H  1S         -0.00000   0.00001  -0.00000   0.00000   0.00000
 173        2S          0.00003  -0.00009   0.00002  -0.00000  -0.00001
 174        3S         -0.00015   0.00042  -0.00005   0.00022   0.00016
 175 9   H  1S          0.00000  -0.00001  -0.00000  -0.00000   0.00000
 176        2S         -0.00001   0.00010   0.00001  -0.00001  -0.00001
 177        3S          0.00002  -0.00046   0.00001  -0.00022   0.00014
 178 10  H  1S         -0.00000  -0.00001   0.00000  -0.00000   0.00000
 179        2S          0.00002   0.00007   0.00000  -0.00000  -0.00004
 180        3S         -0.00011  -0.00045   0.00021   0.00003  -0.00018
 181 11  H  1S         -0.00000  -0.00000   0.00001   0.00000  -0.00000
 182        2S         -0.00000   0.00000  -0.00008  -0.00000  -0.00001
 183        3S          0.00013   0.00001   0.00012   0.00002   0.00028
 184 12  C  1S         -0.00003   0.00002  -0.00002  -0.00001   0.00000
 185        2S         -0.00002   0.00001  -0.00001  -0.00001   0.00000
 186        2PX        -0.00001   0.00000  -0.00000  -0.00001  -0.00000
 187        2PY         0.00003   0.00001   0.00003   0.00001  -0.00000
 188        2PZ         0.00000  -0.00001   0.00001   0.00000   0.00000
 189        3S         -0.00008   0.00010  -0.00004   0.00000  -0.00001
 190        3PX         0.00001  -0.00001   0.00002   0.00006   0.00001
 191        3PY        -0.00016  -0.00004  -0.00013  -0.00006  -0.00000
 192        3PZ        -0.00000   0.00002  -0.00007  -0.00002  -0.00001
 193        4S          0.00048  -0.00079   0.00036  -0.00053  -0.00004
 194        4PX        -0.00060   0.00052  -0.00041  -0.00065  -0.00044
 195        4PY         0.00147  -0.00048   0.00058   0.00078   0.00063
 196        4PZ        -0.00053  -0.00003   0.00004   0.00045  -0.00009
 197        5S         -0.01537  -0.02219   0.01979   0.03098  -0.01880
 198        5PX        -0.00128   0.00753  -0.00349  -0.01114  -0.00184
 199        5PY         0.00641  -0.00850   0.00221   0.01241   0.00376
 200        5PZ         0.00178   0.00472  -0.00472  -0.00732   0.00373
 201        6D 0        0.00006  -0.00000   0.00005   0.00002   0.00002
 202        6D+1       -0.00000  -0.00001  -0.00000   0.00001   0.00001
 203        6D-1       -0.00002   0.00001  -0.00001  -0.00002  -0.00001
 204        6D+2       -0.00000   0.00001   0.00001  -0.00000  -0.00001
 205        6D-2        0.00002   0.00001   0.00002   0.00001   0.00002
 206 13  C  1S         -0.00002   0.00001  -0.00002  -0.00001  -0.00002
 207        2S         -0.00001   0.00000  -0.00001  -0.00000  -0.00001
 208        2PX        -0.00000   0.00000  -0.00000   0.00000   0.00000
 209        2PY         0.00000  -0.00000  -0.00001  -0.00000  -0.00000
 210        2PZ         0.00000  -0.00001  -0.00000   0.00000  -0.00000
 211        3S         -0.00014   0.00005  -0.00012  -0.00005  -0.00008
 212        3PX         0.00003  -0.00001   0.00003  -0.00000   0.00000
 213        3PY        -0.00001   0.00001   0.00003   0.00002   0.00001
 214        3PZ         0.00002   0.00004   0.00003  -0.00003   0.00001
 215        4S          0.00063  -0.00098   0.00053   0.00130   0.00060
 216        4PX        -0.00060   0.00027  -0.00054  -0.00043  -0.00023
 217        4PY         0.00051  -0.00014   0.00025   0.00033   0.00023
 218        4PZ         0.00005   0.00015  -0.00021  -0.00027   0.00014
 219        5S          0.01110  -0.01143   0.01132   0.00957   0.00504
 220        5PX        -0.00251   0.00312  -0.00233  -0.00476  -0.00054
 221        5PY         0.00142  -0.00323   0.00109   0.00276   0.00127
 222        5PZ         0.00043  -0.00233  -0.00027   0.00536   0.00033
 223        6D 0        0.00000  -0.00002   0.00000   0.00002  -0.00000
 224        6D+1       -0.00001   0.00000   0.00000  -0.00000  -0.00000
 225        6D-1        0.00000  -0.00000  -0.00000   0.00000   0.00000
 226        6D+2        0.00002   0.00000   0.00001   0.00001   0.00001
 227        6D-2       -0.00004  -0.00000  -0.00002  -0.00001  -0.00003
 228 14  C  1S         -0.00002  -0.00002  -0.00002   0.00001  -0.00002
 229        2S         -0.00001  -0.00001  -0.00001   0.00000  -0.00001
 230        2PX        -0.00000  -0.00000  -0.00000  -0.00000   0.00000
 231        2PY         0.00000   0.00000  -0.00001   0.00000  -0.00000
 232        2PZ         0.00000  -0.00001   0.00000   0.00000   0.00000
 233        3S         -0.00011  -0.00011  -0.00013   0.00005  -0.00007
 234        3PX         0.00003   0.00001   0.00003   0.00001   0.00000
 235        3PY        -0.00001  -0.00002   0.00004  -0.00002   0.00000
 236        3PZ        -0.00003   0.00004  -0.00003  -0.00003  -0.00001
 237        4S          0.00021   0.00114   0.00056  -0.00127   0.00058
 238        4PX        -0.00042  -0.00050  -0.00058   0.00046  -0.00019
 239        4PY         0.00040   0.00034   0.00025  -0.00034   0.00023
 240        4PZ        -0.00021   0.00000   0.00009  -0.00015  -0.00020
 241        5S          0.00552   0.01489   0.01320  -0.00969   0.00427
 242        5PX        -0.00114  -0.00334  -0.00274   0.00365  -0.00029
 243        5PY         0.00005   0.00339   0.00130  -0.00243   0.00118
 244        5PZ         0.00030  -0.00319  -0.00042   0.00633  -0.00040
 245        6D 0        0.00000   0.00002   0.00000  -0.00002  -0.00000
 246        6D+1        0.00001   0.00000  -0.00000   0.00000   0.00001
 247        6D-1       -0.00001  -0.00000  -0.00000   0.00000  -0.00001
 248        6D+2        0.00001   0.00001   0.00001  -0.00001   0.00001
 249        6D-2       -0.00003  -0.00001  -0.00002   0.00001  -0.00003
 250 15  C  1S         -0.00002  -0.00004  -0.00002   0.00001  -0.00000
 251        2S         -0.00001  -0.00002  -0.00001   0.00001   0.00000
 252        2PX        -0.00000  -0.00000  -0.00000   0.00001  -0.00000
 253        2PY         0.00003   0.00000   0.00003  -0.00001  -0.00000
 254        2PZ        -0.00000  -0.00001  -0.00002   0.00001  -0.00000
 255        3S         -0.00003  -0.00012  -0.00004  -0.00000  -0.00001
 256        3PX         0.00001   0.00001   0.00001  -0.00005   0.00001
 257        3PY        -0.00016  -0.00003  -0.00012   0.00006   0.00000
 258        3PZ         0.00001   0.00003   0.00007  -0.00003   0.00001
 259        4S          0.00013   0.00096   0.00036   0.00050  -0.00002
 260        4PX        -0.00044  -0.00075  -0.00040   0.00055  -0.00046
 261        4PY         0.00117   0.00104   0.00061  -0.00074   0.00062
 262        4PZ         0.00036   0.00001  -0.00016   0.00059  -0.00001
 263        5S         -0.02320   0.01404   0.01937  -0.02976  -0.01883
 264        5PX         0.00253  -0.00789  -0.00477   0.01215  -0.00085
 265        5PY         0.00226   0.01045   0.00298  -0.01277   0.00324
 266        5PZ        -0.00324   0.00156   0.00379  -0.00419  -0.00420
 267        6D 0        0.00005   0.00002   0.00005  -0.00001   0.00002
 268        6D+1       -0.00001  -0.00002  -0.00001   0.00002  -0.00002
 269        6D-1        0.00003   0.00002   0.00002  -0.00002   0.00001
 270        6D+2       -0.00000  -0.00000   0.00001   0.00000  -0.00001
 271        6D-2        0.00002  -0.00001   0.00001  -0.00000   0.00001
 272 16  C  1S         -0.00010  -0.00002  -0.00000   0.00000   0.00003
 273        2S         -0.00007  -0.00002   0.00000   0.00000   0.00002
 274        2PX        -0.00002  -0.00000   0.00000  -0.00000  -0.00002
 275        2PY         0.00001   0.00000   0.00001  -0.00000  -0.00000
 276        2PZ        -0.00000   0.00001  -0.00000  -0.00000  -0.00000
 277        3S         -0.00017  -0.00004  -0.00005  -0.00000   0.00006
 278        3PX         0.00009   0.00003   0.00001   0.00000   0.00009
 279        3PY        -0.00010  -0.00002  -0.00010   0.00000  -0.00002
 280        3PZ         0.00002  -0.00005   0.00000  -0.00001   0.00001
 281        4S          0.00243   0.00055   0.00259   0.00001  -0.00146
 282        4PX        -0.00202  -0.00057  -0.00122   0.00001   0.00009
 283        4PY         0.00307   0.00071   0.00263  -0.00001  -0.00012
 284        4PZ        -0.00053   0.00117  -0.00017  -0.00004   0.00002
 285        5S          0.02004   0.00408  -0.00665  -0.00062   0.01484
 286        5PX        -0.00190  -0.00333  -0.01865   0.00292   0.00553
 287        5PY        -0.00719  -0.00059   0.02105  -0.00058  -0.00970
 288        5PZ        -0.00634   0.02965  -0.00186  -0.03287   0.00049
 289        6D 0       -0.00002  -0.00000   0.00000  -0.00000  -0.00001
 290        6D+1       -0.00000   0.00002  -0.00000  -0.00002  -0.00000
[truncated: 18,839,152 more chars]
