# Supplementary material for: High-Spin State of a Ferrocene Electron Donor Revealed by Optical and X-ray Transient Absorption Spectroscopy
Source: J Am Chem Soc. 2024 Jul 25;146(31):21651–63. doi: 10.1021/jacs.4c05646 (PMC11311227; doi:10.1021/jacs.4c05646)
Supplement: Supplementary file 1 — ja4c05646_si_001.zip [file ja4c05646_si_001.zip › DFT_LogFiles/FeCp2CoCp2_Cs_plus1_S0_B3LYP_LANL2DZ_freq_PubSafe.log]

 Entering Gaussian System, Link 0=g16
 Input=FeCp2CoCp2_Cs_plus1_S0_B3LYP_LANL2DZ_freq.gjf
 Output=FeCp2CoCp2_Cs_plus1_S0_B3LYP_LANL2DZ_freq.log
 Initial command:
 Entering Link 1 = /share/apps/gaussian/g16/l1.exe PID=    188087.
  
 Copyright (c) 1988-2019, Gaussian, Inc.  All Rights Reserved.
  
 This is part of the Gaussian(R) 16 program.  It is based on
 the Gaussian(R) 09 system (copyright 2009, Gaussian, Inc.),
 the Gaussian(R) 03 system (copyright 2003, Gaussian, Inc.),
 the Gaussian(R) 98 system (copyright 1998, Gaussian, Inc.),
 the Gaussian(R) 94 system (copyright 1995, Gaussian, Inc.),
 the Gaussian 92(TM) system (copyright 1992, Gaussian, Inc.),
 the Gaussian 90(TM) system (copyright 1990, Gaussian, Inc.),
 the Gaussian 88(TM) system (copyright 1988, Gaussian, Inc.),
 the Gaussian 86(TM) system (copyright 1986, Carnegie Mellon
 University), and the Gaussian 82(TM) system (copyright 1983,
 Carnegie Mellon University). Gaussian is a federally registered
 trademark of Gaussian, Inc.
  
 This software contains proprietary and confidential information,
 including trade secrets, belonging to Gaussian, Inc.
  
 This software is provided under written license and may be
 used, copied, transmitted, or stored only in accord with that
 written license.
  
 The following legend is applicable only to US Government
 contracts under FAR:
  
                    RESTRICTED RIGHTS LEGEND
  
 Use, reproduction and disclosure by the US Government is
 subject to restrictions as set forth in subparagraphs (a)
 and (c) of the Commercial Computer Software - Restricted
 Rights clause in FAR 52.227-19.
  
 Gaussian, Inc.
 340 Quinnipiac St., Bldg. 40, Wallingford CT 06492
  
  
 ---------------------------------------------------------------
 Warning -- This program may not be used in any manner that
 competes with the business of Gaussian, Inc. or will provide
 assistance to any competitor of Gaussian, Inc.  The licensee
 of this program is prohibited from giving any competitor of
 Gaussian, Inc. access to this program.  By using this program,
 the user acknowledges that Gaussian, Inc. is engaged in the
 business of creating and licensing software in the field of
 computational chemistry and represents and warrants to the
 licensee that it is not a competitor of Gaussian, Inc. and that
 it will not use this program in any manner prohibited above.
 ---------------------------------------------------------------
  

 Cite this work as:
 Gaussian 16, Revision C.01,
 M. J. Frisch, G. W. Trucks, H. B. Schlegel, G. E. Scuseria, 
 M. A. Robb, J. R. Cheeseman, G. Scalmani, V. Barone, 
 G. A. Petersson, H. Nakatsuji, X. Li, M. Caricato, A. V. Marenich, 
 J. Bloino, B. G. Janesko, R. Gomperts, B. Mennucci, H. P. Hratchian, 
 J. V. Ortiz, A. F. Izmaylov, J. L. Sonnenberg, D. Williams-Young, 
 F. Ding, F. Lipparini, F. Egidi, J. Goings, B. Peng, A. Petrone, 
 T. Henderson, D. Ranasinghe, V. G. Zakrzewski, J. Gao, N. Rega, 
 G. Zheng, W. Liang, M. Hada, M. Ehara, K. Toyota, R. Fukuda, 
 J. Hasegawa, M. Ishida, T. Nakajima, Y. Honda, O. Kitao, H. Nakai, 
 T. Vreven, K. Throssell, J. A. Montgomery, Jr., J. E. Peralta, 
 F. Ogliaro, M. J. Bearpark, J. J. Heyd, E. N. Brothers, K. N. Kudin, 
 V. N. Staroverov, T. A. Keith, R. Kobayashi, J. Normand, 
 K. Raghavachari, A. P. Rendell, J. C. Burant, S. S. Iyengar, 
 J. Tomasi, M. Cossi, J. M. Millam, M. Klene, C. Adamo, R. Cammi, 
 J. W. Ochterski, R. L. Martin, K. Morokuma, O. Farkas, 
 J. B. Foresman, and D. J. Fox, Gaussian, Inc., Wallingford CT, 2019.
 
 ******************************************
 Gaussian 16:  ES64L-G16RevC.01  3-Jul-2019
                15-Nov-2020 
 ******************************************
 %nprocshared=8
 Will use up to    8 processors via shared memory.
 %mem=10GB
 %chk=FeCp2CoCp2_Cs_plus1_S0_B3LYP_LANL2DZ_freq.chk
 ---------------------------------------------
 # freq b3lyp/lanl2dz guess=read geom=allcheck
 ---------------------------------------------
 1/10=4,29=7,30=1,38=1/1,3;
 2/12=2,40=1/2;
 3/5=6,6=3,11=2,14=-4,25=1,30=1,71=2,74=-5,116=-2,140=1/1,2,3;
 4/5=1/1;
 5/5=2,38=6,98=1/2;
 8/6=4,10=90,11=11/1;
 11/6=1,8=1,9=11,15=111,16=1/1,2,10;
 10/6=1/2;
 6/7=2,8=2,9=2,10=2,28=1/1;
 7/8=1,10=1,25=1/1,2,3,16;
 1/10=4,30=1/3;
 99//99;
 Structure from the checkpoint file:  "FeCp2CoCp2_Cs_plus1_S0_B3LYP_LANL2DZ_freq.chk"
 ------------------------
 CpFeCpMeNMe2CpMeNMe2CoCp
 ------------------------
 Charge =  1 Multiplicity = 1
 Redundant internal coordinates found in file.  (old form).
 Fe,0,-2.6265271704,-0.2465245197,0.
 C,0,-3.6604916794,1.1949654112,1.167943743
 C,0,-4.5751723727,0.1726128917,0.7208805744
 C,0,-4.5751723727,0.1726128917,-0.7208805744
 C,0,-3.6604916794,1.1949654112,-1.167943743
 C,0,-3.0995332882,1.8287632309,0.
 H,0,-5.155719481,-0.4826035322,-1.355129635
 H,0,-3.4484821405,1.4501127195,-2.1967181973
 H,0,-2.3851331273,2.6407565678,0.
 H,0,-3.4484821405,1.4501127195,2.1967181973
 H,0,-5.155719481,-0.4826035322,1.355129635
 C,0,-1.1536682761,-1.198979851,1.1731295571
 C,0,-2.0938633668,-2.1833078293,0.7218022188
 C,0,-2.0938633668,-2.1833078293,-0.7218022188
 C,0,-1.1536682761,-1.198979851,-1.1731295571
 C,0,-0.5398218023,-0.5924539136,0.
 C,0,0.4374611923,0.4734125194,0.
 C,0,1.064579954,1.0794573463,-1.1621185078
 H,0,-2.7039821836,-2.8114021228,-1.3545622437
 H,0,-2.7039821836,-2.8114021228,1.3545622437
 H,0,-0.9238022502,-0.9745064582,-2.205198682
 Co,0,2.632411988,0.2763041644,0.
 C,0,3.6882742415,-1.1397246637,1.1655699965
 C,0,4.5956322572,-0.1057977439,0.7206291639
 C,0,4.5956322572,-0.1057977439,-0.7206291639
 C,0,3.6882742415,-1.1397246637,-1.1655699965
 C,0,3.1354135875,-1.7856095776,0.
 H,0,2.4177660903,-2.5942047889,0.
 H,0,3.4701443252,-1.3913165685,2.1942035897
 H,0,5.1734076792,0.5496747501,1.3573588452
 H,0,5.1734076792,0.5496747501,-1.3573588452
 H,0,3.4701443252,-1.3913165685,-2.1942035897
 C,0,1.064579954,1.0794573463,1.1621185078
 C,0,1.9631210333,2.1162304169,0.7223709043
 C,0,1.9631210333,2.1162304169,-0.7223709043
 H,0,0.84515574,0.8357363448,-2.1917903771
 H,0,2.529895076,2.7793045447,1.3604696601
 H,0,2.529895076,2.7793045447,-1.3604696601
 H,0,0.84515574,0.8357363448,2.1917903771
 H,0,-0.9238022502,-0.9745064582,2.205198682
 Recover connectivity data from disk.

 GradGradGradGradGradGradGradGradGradGradGradGradGradGradGradGradGradGrad
 Berny optimization.
 Initialization pass.
                           ----------------------------
                           !    Initial Parameters    !
                           ! (Angstroms and Degrees)  !
 --------------------------                            --------------------------
 ! Name  Definition              Value          Derivative Info.                !
 --------------------------------------------------------------------------------
 ! R1    R(1,2)                  2.1239         calculate D2E/DX2 analytically  !
 ! R2    R(1,3)                  2.1196         calculate D2E/DX2 analytically  !
 ! R3    R(1,4)                  2.1196         calculate D2E/DX2 analytically  !
 ! R4    R(1,5)                  2.1239         calculate D2E/DX2 analytically  !
 ! R5    R(1,6)                  2.1285         calculate D2E/DX2 analytically  !
 ! R6    R(1,12)                 2.1101         calculate D2E/DX2 analytically  !
 ! R7    R(1,13)                 2.1344         calculate D2E/DX2 analytically  !
 ! R8    R(1,14)                 2.1344         calculate D2E/DX2 analytically  !
 ! R9    R(1,15)                 2.1101         calculate D2E/DX2 analytically  !
 ! R10   R(1,16)                 2.1152         calculate D2E/DX2 analytically  !
 ! R11   R(2,3)                  1.4428         calculate D2E/DX2 analytically  !
 ! R12   R(2,6)                  1.4424         calculate D2E/DX2 analytically  !
 ! R13   R(2,10)                 1.0809         calculate D2E/DX2 analytically  !
 ! R14   R(3,4)                  1.4418         calculate D2E/DX2 analytically  !
 ! R15   R(3,11)                 1.081          calculate D2E/DX2 analytically  !
 ! R16   R(4,5)                  1.4428         calculate D2E/DX2 analytically  !
 ! R17   R(4,7)                  1.081          calculate D2E/DX2 analytically  !
 ! R18   R(5,6)                  1.4424         calculate D2E/DX2 analytically  !
 ! R19   R(5,8)                  1.0809         calculate D2E/DX2 analytically  !
 ! R20   R(6,9)                  1.0815         calculate D2E/DX2 analytically  !
 ! R21   R(12,13)                1.4341         calculate D2E/DX2 analytically  !
 ! R22   R(12,16)                1.4563         calculate D2E/DX2 analytically  !
 ! R23   R(12,40)                1.0809         calculate D2E/DX2 analytically  !
 ! R24   R(13,14)                1.4436         calculate D2E/DX2 analytically  !
 ! R25   R(13,20)                1.0803         calculate D2E/DX2 analytically  !
 ! R26   R(14,15)                1.4341         calculate D2E/DX2 analytically  !
 ! R27   R(14,19)                1.0803         calculate D2E/DX2 analytically  !
 ! R28   R(15,16)                1.4563         calculate D2E/DX2 analytically  !
 ! R29   R(15,21)                1.0809         calculate D2E/DX2 analytically  !
 ! R30   R(16,17)                1.4461         calculate D2E/DX2 analytically  !
 ! R31   R(17,18)                1.453          calculate D2E/DX2 analytically  !
 ! R32   R(17,22)                2.2038         calculate D2E/DX2 analytically  !
 ! R33   R(17,33)                1.453          calculate D2E/DX2 analytically  !
 ! R34   R(18,22)                2.1104         calculate D2E/DX2 analytically  !
 ! R35   R(18,35)                1.4407         calculate D2E/DX2 analytically  !
 ! R36   R(18,36)                1.0806         calculate D2E/DX2 analytically  !
 ! R37   R(22,23)                2.1163         calculate D2E/DX2 analytically  !
 ! R38   R(22,24)                2.1259         calculate D2E/DX2 analytically  !
 ! R39   R(22,25)                2.1259         calculate D2E/DX2 analytically  !
 ! R40   R(22,26)                2.1163         calculate D2E/DX2 analytically  !
 ! R41   R(22,27)                2.1224         calculate D2E/DX2 analytically  !
 ! R42   R(22,33)                2.1104         calculate D2E/DX2 analytically  !
 ! R43   R(22,34)                2.0869         calculate D2E/DX2 analytically  !
 ! R44   R(22,35)                2.0869         calculate D2E/DX2 analytically  !
 ! R45   R(23,24)                1.4458         calculate D2E/DX2 analytically  !
 ! R46   R(23,27)                1.4427         calculate D2E/DX2 analytically  !
 ! R47   R(23,29)                1.0812         calculate D2E/DX2 analytically  !
 ! R48   R(24,25)                1.4413         calculate D2E/DX2 analytically  !
 ! R49   R(24,30)                1.0812         calculate D2E/DX2 analytically  !
 ! R50   R(25,26)                1.4458         calculate D2E/DX2 analytically  !
 ! R51   R(25,31)                1.0812         calculate D2E/DX2 analytically  !
 ! R52   R(26,27)                1.4427         calculate D2E/DX2 analytically  !
 ! R53   R(26,32)                1.0812         calculate D2E/DX2 analytically  !
 ! R54   R(27,28)                1.0811         calculate D2E/DX2 analytically  !
 ! R55   R(33,34)                1.4407         calculate D2E/DX2 analytically  !
 ! R56   R(33,39)                1.0806         calculate D2E/DX2 analytically  !
 ! R57   R(34,35)                1.4447         calculate D2E/DX2 analytically  !
 ! R58   R(34,37)                1.0808         calculate D2E/DX2 analytically  !
 ! R59   R(35,38)                1.0808         calculate D2E/DX2 analytically  !
 ! A1    A(2,1,4)               66.7499         calculate D2E/DX2 analytically  !
 ! A2    A(2,1,5)               66.72           calculate D2E/DX2 analytically  !
 ! A3    A(2,1,12)             109.9024         calculate D2E/DX2 analytically  !
 ! A4    A(2,1,13)             123.461          calculate D2E/DX2 analytically  !
 ! A5    A(2,1,14)             157.4113         calculate D2E/DX2 analytically  !
 ! A6    A(2,1,15)             162.1472         calculate D2E/DX2 analytically  !
 ! A7    A(2,1,16)             126.2464         calculate D2E/DX2 analytically  !
 ! A8    A(3,1,5)               66.7499         calculate D2E/DX2 analytically  !
 ! A9    A(3,1,6)               66.6026         calculate D2E/DX2 analytically  !
 ! A10   A(3,1,12)             122.8116         calculate D2E/DX2 analytically  !
 ! A11   A(3,1,13)             107.0887         calculate D2E/DX2 analytically  !
 ! A12   A(3,1,14)             121.5929         calculate D2E/DX2 analytically  !
 ! A13   A(3,1,15)             156.9322         calculate D2E/DX2 analytically  !
 ! A14   A(3,1,16)             159.9381         calculate D2E/DX2 analytically  !
 ! A15   A(4,1,6)               66.6026         calculate D2E/DX2 analytically  !
 ! A16   A(4,1,12)             156.9322         calculate D2E/DX2 analytically  !
 ! A17   A(4,1,13)             121.5929         calculate D2E/DX2 analytically  !
 ! A18   A(4,1,14)             107.0887         calculate D2E/DX2 analytically  !
 ! A19   A(4,1,15)             122.8116         calculate D2E/DX2 analytically  !
 ! A20   A(4,1,16)             159.9381         calculate D2E/DX2 analytically  !
 ! A21   A(5,1,12)             162.1472         calculate D2E/DX2 analytically  !
 ! A22   A(5,1,13)             157.4113         calculate D2E/DX2 analytically  !
 ! A23   A(5,1,14)             123.461          calculate D2E/DX2 analytically  !
 ! A24   A(5,1,15)             109.9024         calculate D2E/DX2 analytically  !
 ! A25   A(5,1,16)             126.2464         calculate D2E/DX2 analytically  !
 ! A26   A(6,1,12)             126.5264         calculate D2E/DX2 analytically  !
 ! A27   A(6,1,13)             160.0789         calculate D2E/DX2 analytically  !
 ! A28   A(6,1,14)             160.0789         calculate D2E/DX2 analytically  !
 ! A29   A(6,1,15)             126.5264         calculate D2E/DX2 analytically  !
 ! A30   A(6,1,16)             112.2525         calculate D2E/DX2 analytically  !
 ! A31   A(12,1,14)             66.687          calculate D2E/DX2 analytically  !
 ! A32   A(12,1,15)             67.5519         calculate D2E/DX2 analytically  !
 ! A33   A(13,1,15)             66.687          calculate D2E/DX2 analytically  !
 ! A34   A(13,1,16)             66.7592         calculate D2E/DX2 analytically  !
 ! A35   A(14,1,16)             66.7592         calculate D2E/DX2 analytically  !
 ! A36   A(1,2,10)             126.0209         calculate D2E/DX2 analytically  !
 ! A37   A(3,2,6)              107.8792         calculate D2E/DX2 analytically  !
 ! A38   A(3,2,10)             125.909          calculate D2E/DX2 analytically  !
 ! A39   A(6,2,10)             126.2038         calculate D2E/DX2 analytically  !
 ! A40   A(1,3,11)             124.9888         calculate D2E/DX2 analytically  !
 ! A41   A(2,3,4)              108.0505         calculate D2E/DX2 analytically  !
 ! A42   A(2,3,11)             126.0249         calculate D2E/DX2 analytically  !
 ! A43   A(4,3,11)             125.9239         calculate D2E/DX2 analytically  !
 ! A44   A(1,4,7)              124.9888         calculate D2E/DX2 analytically  !
 ! A45   A(3,4,5)              108.0505         calculate D2E/DX2 analytically  !
 ! A46   A(3,4,7)              125.9239         calculate D2E/DX2 analytically  !
 ! A47   A(5,4,7)              126.0249         calculate D2E/DX2 analytically  !
 ! A48   A(1,5,8)              126.0209         calculate D2E/DX2 analytically  !
 ! A49   A(4,5,6)              107.8792         calculate D2E/DX2 analytically  !
 ! A50   A(4,5,8)              125.909          calculate D2E/DX2 analytically  !
 ! A51   A(6,5,8)              126.2038         calculate D2E/DX2 analytically  !
 ! A52   A(1,6,9)              125.8186         calculate D2E/DX2 analytically  !
 ! A53   A(2,6,5)              108.1396         calculate D2E/DX2 analytically  !
 ! A54   A(2,6,9)              125.93           calculate D2E/DX2 analytically  !
 ! A55   A(5,6,9)              125.93           calculate D2E/DX2 analytically  !
 ! A56   A(1,12,40)            125.8396         calculate D2E/DX2 analytically  !
 ! A57   A(13,12,16)           107.9801         calculate D2E/DX2 analytically  !
 ! A58   A(13,12,40)           125.6234         calculate D2E/DX2 analytically  !
 ! A59   A(16,12,40)           126.3705         calculate D2E/DX2 analytically  !
 ! A60   A(1,13,20)            125.7802         calculate D2E/DX2 analytically  !
 ! A61   A(12,13,14)           108.3437         calculate D2E/DX2 analytically  !
 ! A62   A(12,13,20)           125.8015         calculate D2E/DX2 analytically  !
 ! A63   A(14,13,20)           125.8528         calculate D2E/DX2 analytically  !
 ! A64   A(1,14,19)            125.7802         calculate D2E/DX2 analytically  !
 ! A65   A(13,14,15)           108.3437         calculate D2E/DX2 analytically  !
 ! A66   A(13,14,19)           125.8528         calculate D2E/DX2 analytically  !
 ! A67   A(15,14,19)           125.8015         calculate D2E/DX2 analytically  !
 ! A68   A(1,15,21)            125.8396         calculate D2E/DX2 analytically  !
 ! A69   A(14,15,16)           107.9801         calculate D2E/DX2 analytically  !
 ! A70   A(14,15,21)           125.6234         calculate D2E/DX2 analytically  !
 ! A71   A(16,15,21)           126.3705         calculate D2E/DX2 analytically  !
 ! A72   A(1,16,17)            123.1047         calculate D2E/DX2 analytically  !
 ! A73   A(12,16,15)           107.3239         calculate D2E/DX2 analytically  !
 ! A74   A(12,16,17)           126.2868         calculate D2E/DX2 analytically  !
 ! A75   A(15,16,17)           126.2868         calculate D2E/DX2 analytically  !
 ! A76   A(16,17,18)           126.8078         calculate D2E/DX2 analytically  !
 ! A77   A(16,17,22)           127.386          calculate D2E/DX2 analytically  !
 ! A78   A(16,17,33)           126.8078         calculate D2E/DX2 analytically  !
 ! A79   A(18,17,33)           106.2276         calculate D2E/DX2 analytically  !
 ! A80   A(17,18,35)           108.979          calculate D2E/DX2 analytically  !
 ! A81   A(17,18,36)           125.4784         calculate D2E/DX2 analytically  !
 ! A82   A(22,18,36)           126.137          calculate D2E/DX2 analytically  !
 ! A83   A(35,18,36)           125.4347         calculate D2E/DX2 analytically  !
 ! A84   A(17,22,23)           123.8332         calculate D2E/DX2 analytically  !
 ! A85   A(17,22,24)           159.3647         calculate D2E/DX2 analytically  !
 ! A86   A(17,22,25)           159.3647         calculate D2E/DX2 analytically  !
 ! A87   A(17,22,26)           123.8332         calculate D2E/DX2 analytically  !
 ! A88   A(17,22,27)           108.8409         calculate D2E/DX2 analytically  !
 ! A89   A(17,22,34)            66.5291         calculate D2E/DX2 analytically  !
 ! A90   A(17,22,35)            66.5291         calculate D2E/DX2 analytically  !
 ! A91   A(18,22,23)           158.2185         calculate D2E/DX2 analytically  !
 ! A92   A(18,22,24)           160.2413         calculate D2E/DX2 analytically  !
 ! A93   A(18,22,25)           124.597          calculate D2E/DX2 analytically  !
 ! A94   A(18,22,26)           108.7852         calculate D2E/DX2 analytically  !
 ! A95   A(18,22,27)           123.0795         calculate D2E/DX2 analytically  !
 ! A96   A(18,22,33)            66.826          calculate D2E/DX2 analytically  !
 ! A97   A(18,22,34)            67.4688         calculate D2E/DX2 analytically  !
 ! A98   A(23,22,25)            66.7768         calculate D2E/DX2 analytically  !
 ! A99   A(23,22,26)            66.8397         calculate D2E/DX2 analytically  !
 ! A100  A(23,22,33)           108.7852         calculate D2E/DX2 analytically  !
 ! A101  A(23,22,34)           124.0075         calculate D2E/DX2 analytically  !
 ! A102  A(23,22,35)           160.1521         calculate D2E/DX2 analytically  !
 ! A103  A(24,22,26)            66.7768         calculate D2E/DX2 analytically  !
 ! A104  A(24,22,27)            66.8291         calculate D2E/DX2 analytically  !
 ! A105  A(24,22,33)           124.597          calculate D2E/DX2 analytically  !
 ! A106  A(24,22,34)           109.7124         calculate D2E/DX2 analytically  !
 ! A107  A(24,22,35)           124.8875         calculate D2E/DX2 analytically  !
 ! A108  A(25,22,27)            66.8291         calculate D2E/DX2 analytically  !
 ! A109  A(25,22,33)           160.2413         calculate D2E/DX2 analytically  !
 ! A110  A(25,22,34)           124.8875         calculate D2E/DX2 analytically  !
 ! A111  A(25,22,35)           109.7124         calculate D2E/DX2 analytically  !
 ! A112  A(26,22,33)           158.2185         calculate D2E/DX2 analytically  !
 ! A113  A(26,22,34)           160.1521         calculate D2E/DX2 analytically  !
 ! A114  A(26,22,35)           124.0075         calculate D2E/DX2 analytically  !
 ! A115  A(27,22,33)           123.0795         calculate D2E/DX2 analytically  !
 ! A116  A(27,22,34)           158.8359         calculate D2E/DX2 analytically  !
 ! A117  A(27,22,35)           158.8359         calculate D2E/DX2 analytically  !
 ! A118  A(33,22,35)            67.4688         calculate D2E/DX2 analytically  !
 ! A119  A(22,23,29)           125.3833         calculate D2E/DX2 analytically  !
 ! A120  A(24,23,27)           108.1814         calculate D2E/DX2 analytically  !
 ! A121  A(24,23,29)           125.861          calculate D2E/DX2 analytically  !
 ! A122  A(27,23,29)           125.9549         calculate D2E/DX2 analytically  !
 ! A123  A(22,24,30)           125.7445         calculate D2E/DX2 analytically  !
 ! A124  A(23,24,25)           107.9238         calculate D2E/DX2 analytically  !
 ! A125  A(23,24,30)           125.9946         calculate D2E/DX2 analytically  !
 ! A126  A(25,24,30)           126.0815         calculate D2E/DX2 analytically  !
 ! A127  A(22,25,31)           125.7445         calculate D2E/DX2 analytically  !
 ! A128  A(24,25,26)           107.9238         calculate D2E/DX2 analytically  !
 ! A129  A(24,25,31)           126.0815         calculate D2E/DX2 analytically  !
 ! A130  A(26,25,31)           125.9946         calculate D2E/DX2 analytically  !
 ! A131  A(22,26,32)           125.3833         calculate D2E/DX2 analytically  !
 ! A132  A(25,26,27)           108.1814         calculate D2E/DX2 analytically  !
 ! A133  A(25,26,32)           125.861          calculate D2E/DX2 analytically  !
 ! A134  A(27,26,32)           125.9549         calculate D2E/DX2 analytically  !
 ! A135  A(22,27,28)           124.7007         calculate D2E/DX2 analytically  !
 ! A136  A(23,27,26)           107.7845         calculate D2E/DX2 analytically  !
 ! A137  A(23,27,28)           126.101          calculate D2E/DX2 analytically  !
 ! A138  A(26,27,28)           126.101          calculate D2E/DX2 analytically  !
 ! A139  A(17,33,34)           108.979          calculate D2E/DX2 analytically  !
 ! A140  A(17,33,39)           125.4784         calculate D2E/DX2 analytically  !
 ! A141  A(22,33,39)           126.137          calculate D2E/DX2 analytically  !
 ! A142  A(34,33,39)           125.4347         calculate D2E/DX2 analytically  !
 ! A143  A(22,34,37)           125.2466         calculate D2E/DX2 analytically  !
 ! A144  A(33,34,35)           107.772          calculate D2E/DX2 analytically  !
 ! A145  A(33,34,37)           126.0407         calculate D2E/DX2 analytically  !
 ! A146  A(35,34,37)           126.1861         calculate D2E/DX2 analytically  !
 ! A147  A(18,35,34)           107.772          calculate D2E/DX2 analytically  !
 ! A148  A(18,35,38)           126.0407         calculate D2E/DX2 analytically  !
 ! A149  A(22,35,38)           125.2466         calculate D2E/DX2 analytically  !
 ! A150  A(34,35,38)           126.1861         calculate D2E/DX2 analytically  !
 ! D1    D(4,1,2,10)           158.0967         calculate D2E/DX2 analytically  !
 ! D2    D(5,1,2,10)          -158.46           calculate D2E/DX2 analytically  !
 ! D3    D(12,1,2,10)            2.6711         calculate D2E/DX2 analytically  !
 ! D4    D(13,1,2,10)           44.5491         calculate D2E/DX2 analytically  !
 ! D5    D(14,1,2,10)           79.638          calculate D2E/DX2 analytically  !
 ! D6    D(15,1,2,10)          -75.7581         calculate D2E/DX2 analytically  !
 ! D7    D(16,1,2,10)          -39.5994         calculate D2E/DX2 analytically  !
 ! D8    D(5,1,3,11)           158.201          calculate D2E/DX2 analytically  !
 ! D9    D(6,1,3,11)          -158.4455         calculate D2E/DX2 analytically  !
 ! D10   D(12,1,3,11)          -38.9302         calculate D2E/DX2 analytically  !
 ! D11   D(13,1,3,11)            1.3877         calculate D2E/DX2 analytically  !
 ! D12   D(14,1,3,11)           42.0793         calculate D2E/DX2 analytically  !
 ! D13   D(15,1,3,11)           71.8262         calculate D2E/DX2 analytically  !
 ! D14   D(16,1,3,11)          -67.4122         calculate D2E/DX2 analytically  !
 ! D15   D(2,1,4,7)           -158.201          calculate D2E/DX2 analytically  !
 ! D16   D(6,1,4,7)            158.4455         calculate D2E/DX2 analytically  !
 ! D17   D(12,1,4,7)           -71.8262         calculate D2E/DX2 analytically  !
 ! D18   D(13,1,4,7)           -42.0793         calculate D2E/DX2 analytically  !
 ! D19   D(14,1,4,7)            -1.3877         calculate D2E/DX2 analytically  !
 ! D20   D(15,1,4,7)            38.9302         calculate D2E/DX2 analytically  !
 ! D21   D(16,1,4,7)            67.4122         calculate D2E/DX2 analytically  !
 ! D22   D(2,1,5,8)            158.46           calculate D2E/DX2 analytically  !
 ! D23   D(3,1,5,8)           -158.0967         calculate D2E/DX2 analytically  !
 ! D24   D(12,1,5,8)            75.7581         calculate D2E/DX2 analytically  !
 ! D25   D(13,1,5,8)           -79.638          calculate D2E/DX2 analytically  !
 ! D26   D(14,1,5,8)           -44.5491         calculate D2E/DX2 analytically  !
 ! D27   D(15,1,5,8)            -2.6711         calculate D2E/DX2 analytically  !
 ! D28   D(16,1,5,8)            39.5994         calculate D2E/DX2 analytically  !
 ! D29   D(3,1,6,9)            158.2487         calculate D2E/DX2 analytically  !
 ! D30   D(4,1,6,9)           -158.2487         calculate D2E/DX2 analytically  !
 ! D31   D(12,1,6,9)            43.7756         calculate D2E/DX2 analytically  !
 ! D32   D(13,1,6,9)            82.9751         calculate D2E/DX2 analytically  !
 ! D33   D(14,1,6,9)           -82.9751         calculate D2E/DX2 analytically  !
 ! D34   D(15,1,6,9)           -43.7756         calculate D2E/DX2 analytically  !
 ! D35   D(16,1,6,9)             0.0            calculate D2E/DX2 analytically  !
 ! D36   D(2,1,12,40)           -1.987          calculate D2E/DX2 analytically  !
 ! D37   D(3,1,12,40)          -44.3056         calculate D2E/DX2 analytically  !
 ! D38   D(4,1,12,40)          -79.1994         calculate D2E/DX2 analytically  !
 ! D39   D(5,1,12,40)           73.7137         calculate D2E/DX2 analytically  !
 ! D40   D(6,1,12,40)           39.3541         calculate D2E/DX2 analytically  !
 ! D41   D(14,1,12,40)        -157.94           calculate D2E/DX2 analytically  !
 ! D42   D(15,1,12,40)         159.0495         calculate D2E/DX2 analytically  !
 ! D43   D(2,1,13,20)           39.1584         calculate D2E/DX2 analytically  !
 ! D44   D(3,1,13,20)           -1.2971         calculate D2E/DX2 analytically  !
 ! D45   D(4,1,13,20)          -42.2717         calculate D2E/DX2 analytically  !
 ! D46   D(5,1,13,20)          -71.6519         calculate D2E/DX2 analytically  !
 ! D47   D(6,1,13,20)           66.924          calculate D2E/DX2 analytically  !
 ! D48   D(15,1,13,20)        -157.592          calculate D2E/DX2 analytically  !
 ! D49   D(16,1,13,20)         158.334          calculate D2E/DX2 analytically  !
 ! D50   D(2,1,14,19)           71.6519         calculate D2E/DX2 analytically  !
 ! D51   D(3,1,14,19)           42.2717         calculate D2E/DX2 analytically  !
 ! D52   D(4,1,14,19)            1.2971         calculate D2E/DX2 analytically  !
 ! D53   D(5,1,14,19)          -39.1584         calculate D2E/DX2 analytically  !
 ! D54   D(6,1,14,19)          -66.924          calculate D2E/DX2 analytically  !
 ! D55   D(12,1,14,19)         157.592          calculate D2E/DX2 analytically  !
 ! D56   D(16,1,14,19)        -158.334          calculate D2E/DX2 analytically  !
 ! D57   D(2,1,15,21)          -73.7137         calculate D2E/DX2 analytically  !
 ! D58   D(3,1,15,21)           79.1994         calculate D2E/DX2 analytically  !
 ! D59   D(4,1,15,21)           44.3056         calculate D2E/DX2 analytically  !
 ! D60   D(5,1,15,21)            1.987          calculate D2E/DX2 analytically  !
 ! D61   D(6,1,15,21)          -39.3541         calculate D2E/DX2 analytically  !
 ! D62   D(12,1,15,21)        -159.0495         calculate D2E/DX2 analytically  !
 ! D63   D(13,1,15,21)         157.94           calculate D2E/DX2 analytically  !
 ! D64   D(2,1,16,17)          -42.9883         calculate D2E/DX2 analytically  !
 ! D65   D(3,1,16,17)          -82.5081         calculate D2E/DX2 analytically  !
 ! D66   D(4,1,16,17)           82.5081         calculate D2E/DX2 analytically  !
 ! D67   D(5,1,16,17)           42.9883         calculate D2E/DX2 analytically  !
 ! D68   D(6,1,16,17)            0.0            calculate D2E/DX2 analytically  !
 ! D69   D(13,1,16,17)        -158.4057         calculate D2E/DX2 analytically  !
 ! D70   D(14,1,16,17)         158.4057         calculate D2E/DX2 analytically  !
 ! D71   D(6,2,3,4)              0.1894         calculate D2E/DX2 analytically  !
 ! D72   D(6,2,3,11)           179.9128         calculate D2E/DX2 analytically  !
 ! D73   D(10,2,3,4)           179.2066         calculate D2E/DX2 analytically  !
 ! D74   D(10,2,3,11)           -1.07           calculate D2E/DX2 analytically  !
 ! D75   D(3,2,6,5)             -0.3069         calculate D2E/DX2 analytically  !
 ! D76   D(3,2,6,9)            179.4837         calculate D2E/DX2 analytically  !
 ! D77   D(10,2,6,5)          -179.3204         calculate D2E/DX2 analytically  !
 ! D78   D(10,2,6,9)             0.4701         calculate D2E/DX2 analytically  !
 ! D79   D(2,3,4,5)              0.0            calculate D2E/DX2 analytically  !
 ! D80   D(2,3,4,7)            179.7238         calculate D2E/DX2 analytically  !
 ! D81   D(11,3,4,5)          -179.7238         calculate D2E/DX2 analytically  !
 ! D82   D(11,3,4,7)             0.0            calculate D2E/DX2 analytically  !
 ! D83   D(3,4,5,6)             -0.1894         calculate D2E/DX2 analytically  !
 ! D84   D(3,4,5,8)           -179.2066         calculate D2E/DX2 analytically  !
 ! D85   D(7,4,5,6)           -179.9128         calculate D2E/DX2 analytically  !
 ! D86   D(7,4,5,8)              1.07           calculate D2E/DX2 analytically  !
 ! D87   D(4,5,6,2)              0.3069         calculate D2E/DX2 analytically  !
 ! D88   D(4,5,6,9)           -179.4837         calculate D2E/DX2 analytically  !
 ! D89   D(8,5,6,2)            179.3204         calculate D2E/DX2 analytically  !
 ! D90   D(8,5,6,9)             -0.4701         calculate D2E/DX2 analytically  !
 ! D91   D(16,12,13,14)         -1.0324         calculate D2E/DX2 analytically  !
 ! D92   D(16,12,13,20)        179.4492         calculate D2E/DX2 analytically  !
 ! D93   D(40,12,13,14)       -179.2711         calculate D2E/DX2 analytically  !
 ! D94   D(40,12,13,20)          1.2105         calculate D2E/DX2 analytically  !
 ! D95   D(13,12,16,15)          1.6539         calculate D2E/DX2 analytically  !
 ! D96   D(13,12,16,17)        178.1469         calculate D2E/DX2 analytically  !
 ! D97   D(40,12,16,15)        179.8758         calculate D2E/DX2 analytically  !
 ! D98   D(40,12,16,17)         -3.6312         calculate D2E/DX2 analytically  !
 ! D99   D(12,13,14,15)          0.0            calculate D2E/DX2 analytically  !
 ! D100  D(12,13,14,19)       -179.5181         calculate D2E/DX2 analytically  !
 ! D101  D(20,13,14,15)        179.5181         calculate D2E/DX2 analytically  !
 ! D102  D(20,13,14,19)          0.0            calculate D2E/DX2 analytically  !
 ! D103  D(13,14,15,16)          1.0324         calculate D2E/DX2 analytically  !
 ! D104  D(13,14,15,21)        179.2711         calculate D2E/DX2 analytically  !
 ! D105  D(19,14,15,16)       -179.4492         calculate D2E/DX2 analytically  !
 ! D106  D(19,14,15,21)         -1.2105         calculate D2E/DX2 analytically  !
 ! D107  D(14,15,16,12)         -1.6539         calculate D2E/DX2 analytically  !
 ! D108  D(14,15,16,17)       -178.1469         calculate D2E/DX2 analytically  !
 ! D109  D(21,15,16,12)       -179.8758         calculate D2E/DX2 analytically  !
 ! D110  D(21,15,16,17)          3.6312         calculate D2E/DX2 analytically  !
 ! D111  D(1,16,17,18)         -92.5944         calculate D2E/DX2 analytically  !
 ! D112  D(1,16,17,22)         180.0            calculate D2E/DX2 analytically  !
 ! D113  D(1,16,17,33)          92.5944         calculate D2E/DX2 analytically  !
 ! D114  D(12,16,17,18)        179.4828         calculate D2E/DX2 analytically  !
 ! D115  D(12,16,17,22)         92.0772         calculate D2E/DX2 analytically  !
 ! D116  D(12,16,17,33)          4.6716         calculate D2E/DX2 analytically  !
 ! D117  D(15,16,17,18)         -4.6716         calculate D2E/DX2 analytically  !
 ! D118  D(15,16,17,22)        -92.0772         calculate D2E/DX2 analytically  !
 ! D119  D(15,16,17,33)       -179.4828         calculate D2E/DX2 analytically  !
 ! D120  D(16,17,18,35)        179.2248         calculate D2E/DX2 analytically  !
 ! D121  D(16,17,18,36)          2.8421         calculate D2E/DX2 analytically  !
 ! D122  D(33,17,18,35)         -5.1002         calculate D2E/DX2 analytically  !
 ! D123  D(33,17,18,36)        178.5171         calculate D2E/DX2 analytically  !
 ! D124  D(16,17,22,23)        -41.5328         calculate D2E/DX2 analytically  !
 ! D125  D(16,17,22,24)        -74.1219         calculate D2E/DX2 analytically  !
 ! D126  D(16,17,22,25)         74.1219         calculate D2E/DX2 analytically  !
 ! D127  D(16,17,22,26)         41.5328         calculate D2E/DX2 analytically  !
 ! D128  D(16,17,22,27)          0.0            calculate D2E/DX2 analytically  !
 ! D129  D(16,17,22,34)       -157.8291         calculate D2E/DX2 analytically  !
 ! D130  D(16,17,22,35)        157.8291         calculate D2E/DX2 analytically  !
 ! D131  D(16,17,33,34)       -179.2248         calculate D2E/DX2 analytically  !
 ! D132  D(16,17,33,39)         -2.8421         calculate D2E/DX2 analytically  !
 ! D133  D(18,17,33,34)          5.1002         calculate D2E/DX2 analytically  !
 ! D134  D(18,17,33,39)       -178.5171         calculate D2E/DX2 analytically  !
 ! D135  D(36,18,22,23)        -76.0153         calculate D2E/DX2 analytically  !
 ! D136  D(36,18,22,24)         71.8524         calculate D2E/DX2 analytically  !
 ! D137  D(36,18,22,25)         39.7863         calculate D2E/DX2 analytically  !
 ! D138  D(36,18,22,26)         -1.5818         calculate D2E/DX2 analytically  !
 ! D139  D(36,18,22,27)        -43.2547         calculate D2E/DX2 analytically  !
 ! D140  D(36,18,22,33)       -158.7044         calculate D2E/DX2 analytically  !
 ! D141  D(36,18,22,34)        157.5679         calculate D2E/DX2 analytically  !
 ! D142  D(17,18,35,34)          3.2121         calculate D2E/DX2 analytically  !
 ! D143  D(17,18,35,38)       -176.3968         calculate D2E/DX2 analytically  !
 ! D144  D(36,18,35,34)        179.5968         calculate D2E/DX2 analytically  !
 ! D145  D(36,18,35,38)         -0.0121         calculate D2E/DX2 analytically  !
 ! D146  D(17,22,23,29)        -42.0958         calculate D2E/DX2 analytically  !
 ! D147  D(18,22,23,29)        -75.622          calculate D2E/DX2 analytically  !
 ! D148  D(25,22,23,29)        158.1279         calculate D2E/DX2 analytically  !
 ! D149  D(26,22,23,29)       -158.3466         calculate D2E/DX2 analytically  !
 ! D150  D(33,22,23,29)         -1.2259         calculate D2E/DX2 analytically  !
 ! D151  D(34,22,23,29)         40.6561         calculate D2E/DX2 analytically  !
 ! D152  D(35,22,23,29)         74.3085         calculate D2E/DX2 analytically  !
 ! D153  D(17,22,24,30)        -76.1122         calculate D2E/DX2 analytically  !
 ! D154  D(18,22,24,30)         77.5439         calculate D2E/DX2 analytically  !
 ! D155  D(26,22,24,30)        158.4546         calculate D2E/DX2 analytically  !
 ! D156  D(27,22,24,30)       -158.0769         calculate D2E/DX2 analytically  !
 ! D157  D(33,22,24,30)        -42.8625         calculate D2E/DX2 analytically  !
 ! D158  D(34,22,24,30)         -0.5334         calculate D2E/DX2 analytically  !
 ! D159  D(35,22,24,30)         42.1737         calculate D2E/DX2 analytically  !
 ! D160  D(17,22,25,31)         76.1122         calculate D2E/DX2 analytically  !
 ! D161  D(18,22,25,31)         42.8625         calculate D2E/DX2 analytically  !
 ! D162  D(23,22,25,31)       -158.4546         calculate D2E/DX2 analytically  !
 ! D163  D(27,22,25,31)        158.0769         calculate D2E/DX2 analytically  !
 ! D164  D(33,22,25,31)        -77.5439         calculate D2E/DX2 analytically  !
 ! D165  D(34,22,25,31)        -42.1737         calculate D2E/DX2 analytically  !
 ! D166  D(35,22,25,31)          0.5334         calculate D2E/DX2 analytically  !
 ! D167  D(17,22,26,32)         42.0958         calculate D2E/DX2 analytically  !
 ! D168  D(18,22,26,32)          1.2259         calculate D2E/DX2 analytically  !
 ! D169  D(23,22,26,32)        158.3466         calculate D2E/DX2 analytically  !
 ! D170  D(24,22,26,32)       -158.1279         calculate D2E/DX2 analytically  !
 ! D171  D(33,22,26,32)         75.622          calculate D2E/DX2 analytically  !
 ! D172  D(34,22,26,32)        -74.3085         calculate D2E/DX2 analytically  !
 ! D173  D(35,22,26,32)        -40.6561         calculate D2E/DX2 analytically  !
 ! D174  D(17,22,27,28)          0.0            calculate D2E/DX2 analytically  !
 ! D175  D(18,22,27,28)        -41.086          calculate D2E/DX2 analytically  !
 ! D176  D(24,22,27,28)        158.3636         calculate D2E/DX2 analytically  !
 ! D177  D(25,22,27,28)       -158.3636         calculate D2E/DX2 analytically  !
 ! D178  D(33,22,27,28)         41.086          calculate D2E/DX2 analytically  !
 ! D179  D(34,22,27,28)         73.4864         calculate D2E/DX2 analytically  !
 ! D180  D(35,22,27,28)        -73.4864         calculate D2E/DX2 analytically  !
 ! D181  D(18,22,33,39)        158.7044         calculate D2E/DX2 analytically  !
 ! D182  D(23,22,33,39)          1.5818         calculate D2E/DX2 analytically  !
 ! D183  D(24,22,33,39)        -39.7863         calculate D2E/DX2 analytically  !
 ! D184  D(25,22,33,39)        -71.8524         calculate D2E/DX2 analytically  !
 ! D185  D(26,22,33,39)         76.0153         calculate D2E/DX2 analytically  !
 ! D186  D(27,22,33,39)         43.2547         calculate D2E/DX2 analytically  !
 ! D187  D(35,22,33,39)       -157.5679         calculate D2E/DX2 analytically  !
 ! D188  D(17,22,34,37)        158.5643         calculate D2E/DX2 analytically  !
 ! D189  D(18,22,34,37)       -158.6069         calculate D2E/DX2 analytically  !
 ! D190  D(23,22,34,37)         42.5065         calculate D2E/DX2 analytically  !
 ! D191  D(24,22,34,37)          0.4095         calculate D2E/DX2 analytically  !
 ! D192  D(25,22,34,37)        -41.2109         calculate D2E/DX2 analytically  !
 ! D193  D(26,22,34,37)        -75.6409         calculate D2E/DX2 analytically  !
 ! D194  D(27,22,34,37)         76.9817         calculate D2E/DX2 analytically  !
 ! D195  D(17,22,35,38)       -158.5643         calculate D2E/DX2 analytically  !
 ! D196  D(23,22,35,38)         75.6409         calculate D2E/DX2 analytically  !
 ! D197  D(24,22,35,38)         41.2109         calculate D2E/DX2 analytically  !
 ! D198  D(25,22,35,38)         -0.4095         calculate D2E/DX2 analytically  !
 ! D199  D(26,22,35,38)        -42.5065         calculate D2E/DX2 analytically  !
 ! D200  D(27,22,35,38)        -76.9817         calculate D2E/DX2 analytically  !
 ! D201  D(33,22,35,38)        158.6069         calculate D2E/DX2 analytically  !
 ! D202  D(27,23,24,25)          0.4385         calculate D2E/DX2 analytically  !
 ! D203  D(27,23,24,30)       -179.4363         calculate D2E/DX2 analytically  !
 ! D204  D(29,23,24,25)        179.8691         calculate D2E/DX2 analytically  !
 ! D205  D(29,23,24,30)         -0.0057         calculate D2E/DX2 analytically  !
 ! D206  D(24,23,27,26)         -0.7081         calculate D2E/DX2 analytically  !
 ! D207  D(24,23,27,28)       -179.4368         calculate D2E/DX2 analytically  !
 ! D208  D(29,23,27,26)        179.862          calculate D2E/DX2 analytically  !
 ! D209  D(29,23,27,28)          1.1333         calculate D2E/DX2 analytically  !
 ! D210  D(23,24,25,26)          0.0            calculate D2E/DX2 analytically  !
 ! D211  D(23,24,25,31)       -179.8747         calculate D2E/DX2 analytically  !
 ! D212  D(30,24,25,26)        179.8747         calculate D2E/DX2 analytically  !
 ! D213  D(30,24,25,31)          0.0            calculate D2E/DX2 analytically  !
 ! D214  D(24,25,26,27)         -0.4385         calculate D2E/DX2 analytically  !
 ! D215  D(24,25,26,32)       -179.8691         calculate D2E/DX2 analytically  !
 ! D216  D(31,25,26,27)        179.4363         calculate D2E/DX2 analytically  !
 ! D217  D(31,25,26,32)          0.0057         calculate D2E/DX2 analytically  !
 ! D218  D(25,26,27,23)          0.7081         calculate D2E/DX2 analytically  !
 ! D219  D(25,26,27,28)        179.4368         calculate D2E/DX2 analytically  !
 ! D220  D(32,26,27,23)       -179.862          calculate D2E/DX2 analytically  !
 ! D221  D(32,26,27,28)         -1.1333         calculate D2E/DX2 analytically  !
 ! D222  D(17,33,34,35)         -3.2121         calculate D2E/DX2 analytically  !
 ! D223  D(17,33,34,37)        176.3968         calculate D2E/DX2 analytically  !
 ! D224  D(39,33,34,35)       -179.5968         calculate D2E/DX2 analytically  !
 ! D225  D(39,33,34,37)          0.0121         calculate D2E/DX2 analytically  !
 ! D226  D(33,34,35,18)          0.0            calculate D2E/DX2 analytically  !
 ! D227  D(33,34,35,38)        179.6082         calculate D2E/DX2 analytically  !
 ! D228  D(37,34,35,18)       -179.6082         calculate D2E/DX2 analytically  !
 ! D229  D(37,34,35,38)          0.0            calculate D2E/DX2 analytically  !
 --------------------------------------------------------------------------------
 Trust Radius=3.00D-01 FncErr=1.00D-07 GrdErr=1.00D-07 EigMax=2.50D+02 EigMin=1.00D-04
 Number of steps in this run=      2 maximum allowed number of steps=      2.
 GradGradGradGradGradGradGradGradGradGradGradGradGradGradGradGradGradGrad

                          Input orientation:                          
 ---------------------------------------------------------------------
 Center     Atomic      Atomic             Coordinates (Angstroms)
 Number     Number       Type             X           Y           Z
 ---------------------------------------------------------------------
      1         26           0       -2.626527   -0.246525    0.000000
      2          6           0       -3.660492    1.194965    1.167944
      3          6           0       -4.575172    0.172613    0.720881
      4          6           0       -4.575172    0.172613   -0.720881
      5          6           0       -3.660492    1.194965   -1.167944
      6          6           0       -3.099533    1.828763    0.000000
      7          1           0       -5.155719   -0.482604   -1.355130
      8          1           0       -3.448482    1.450113   -2.196718
      9          1           0       -2.385133    2.640757    0.000000
     10          1           0       -3.448482    1.450113    2.196718
     11          1           0       -5.155719   -0.482604    1.355130
     12          6           0       -1.153668   -1.198980    1.173130
     13          6           0       -2.093863   -2.183308    0.721802
     14          6           0       -2.093863   -2.183308   -0.721802
     15          6           0       -1.153668   -1.198980   -1.173130
     16          6           0       -0.539822   -0.592454    0.000000
     17          6           0        0.437461    0.473413    0.000000
     18          6           0        1.064580    1.079457   -1.162119
     19          1           0       -2.703982   -2.811402   -1.354562
     20          1           0       -2.703982   -2.811402    1.354562
     21          1           0       -0.923802   -0.974506   -2.205199
     22         27           0        2.632412    0.276304    0.000000
     23          6           0        3.688274   -1.139725    1.165570
     24          6           0        4.595632   -0.105798    0.720629
     25          6           0        4.595632   -0.105798   -0.720629
     26          6           0        3.688274   -1.139725   -1.165570
     27          6           0        3.135414   -1.785610    0.000000
     28          1           0        2.417766   -2.594205    0.000000
     29          1           0        3.470144   -1.391317    2.194204
     30          1           0        5.173408    0.549675    1.357359
     31          1           0        5.173408    0.549675   -1.357359
     32          1           0        3.470144   -1.391317   -2.194204
     33          6           0        1.064580    1.079457    1.162119
     34          6           0        1.963121    2.116230    0.722371
     35          6           0        1.963121    2.116230   -0.722371
     36          1           0        0.845156    0.835736   -2.191790
     37          1           0        2.529895    2.779305    1.360470
     38          1           0        2.529895    2.779305   -1.360470
     39          1           0        0.845156    0.835736    2.191790
     40          1           0       -0.923802   -0.974506    2.205199
 ---------------------------------------------------------------------
                    Distance matrix (angstroms):
                    1          2          3          4          5
     1  Fe   0.000000
     2  C    2.123928   0.000000
     3  C    2.119567   1.442814   0.000000
     4  C    2.119567   2.334417   1.441761   0.000000
     5  C    2.123928   2.335887   2.334417   1.442814   0.000000
     6  C    2.128510   1.442382   2.332384   2.332384   1.442382
     7  H    2.879049   3.378734   2.253034   1.081025   2.254991
     8  H    2.894781   3.380976   3.378434   2.253782   1.080937
     9  H    2.897355   2.254095   3.377525   3.377525   2.254095
    10  H    2.894781   1.080937   2.253782   3.378434   3.380976
    11  H    2.879049   2.254991   1.081025   2.253034   3.378734
    12  C    2.110146   3.466290   3.713824   4.144301   4.182794
    13  C    2.134446   3.750480   3.421587   3.713299   4.175906
    14  C    2.134446   4.175906   3.713299   3.421587   3.750480
    15  C    2.110146   4.182794   4.144301   3.713824   3.466290
    16  C    2.115185   3.781209   4.170018   4.170018   3.781209
    17  C    3.147433   4.321799   5.073130   5.073130   4.321799
    18  C    4.090601   5.269614   6.014554   5.729211   4.726487
    19  H    2.901626   4.830003   4.088173   3.578722   4.123193
    20  H    2.901626   4.123193   3.578722   4.088173   4.830003
    21  H    2.879606   4.855324   4.817710   4.105068   3.643072
    22  Co   5.284864   6.465962   7.244287   7.244287   6.465962
    23  C    6.483292   7.710716   8.378814   8.577032   8.056080
    24  C    7.259387   8.369926   9.175030   9.287579   8.568680
    25  C    7.259387   8.568680   9.287579   9.175030   8.369926
    26  C    6.483292   8.056080   8.577032   8.378814   7.710716
    27  C    5.963954   7.512140   7.987956   7.987956   7.512140
    28  H    5.563856   7.257212   7.554875   7.554875   7.257212
    29  H    6.579854   7.654282   8.327285   8.698891   8.296919
    30  H    7.957094   8.859461   9.776609   9.974772   9.210393
    31  H    7.957094   9.210393   9.974772   9.776609   8.859461
    32  H    6.579854   8.296919   8.698891   8.327285   7.654282
    33  C    4.090601   4.726487   5.729211   6.014554   5.269614
    34  C    5.212418   5.715967   6.821065   6.972080   6.003919
    35  C    5.212418   6.003919   6.972080   6.821065   5.715967
    36  H    4.245918   5.631849   6.188969   5.655375   4.634454
    37  H    6.131493   6.392815   7.595123   7.849130   6.871964
    38  H    6.131493   6.871964   7.849130   7.595123   6.392815
    39  H    4.245918   4.634454   5.655375   6.188969   5.631849
    40  H    2.879606   3.643072   4.105068   4.817710   4.855324
                    6          7          8          9         10
     6  C    0.000000
     7  H    3.377380   0.000000
     8  H    2.256261   2.712623   0.000000
     9  H    1.081527   4.389522   2.715495   0.000000
    10  H    2.256261   4.389268   4.393436   2.715495   0.000000
    11  H    3.377380   2.710259   4.389268   4.389522   2.712623
    12  C    3.785479   4.787662   4.862071   4.199561   3.651246
    13  C    4.198700   4.071978   4.853298   4.886454   4.148748
    14  C    4.198700   3.559278   4.148748   4.886454   4.853298
    15  C    3.785479   4.069734   3.651246   4.199561   4.862071
    16  C    3.523410   4.811960   4.178272   3.722744   4.178272
    17  C    3.787784   5.833868   4.569471   3.558710   4.569471
    18  C    4.387689   6.416339   4.644945   3.960896   5.637987
    19  H    4.849993   3.381467   4.407268   5.626947   5.596998
    20  H    4.849993   4.333215   5.596998   5.626947   4.407268
    21  H    4.177921   4.344388   3.500408   4.479790   5.624025
    22  Co   5.938462   7.941493   6.571200   5.546746   6.571200
    23  C    7.499654   9.219651   8.303345   7.248232   7.661842
    24  C    7.967271   9.976954   8.697100   7.536176   8.325111
    25  C    7.967271   9.779235   8.325111   7.536176   8.697100
    26  C    7.499654   8.870398   7.661842   7.248232   8.303345
    27  C    7.206820   8.501593   7.657882   7.075956   7.657882
    28  H    7.071297   7.978278   7.456202   7.104411   7.456202
    29  H    7.638331   9.371716   8.673022   7.440189   7.479380
    30  H    8.480569  10.729122   9.369057   7.959057   8.709322
    31  H    8.480569  10.380581   8.709322   7.959057   9.369057
    32  H    7.638331   8.714088   7.479380   7.440189   8.673022
    33  C    4.387689   6.889753   5.637987   3.960896   4.644945
    34  C    5.122004   7.857979   6.184678   4.438948   5.648262
    35  C    5.122004   7.604749   5.648262   4.438948   6.184678
    36  H    4.620673   6.200687   4.337373   4.300792   6.170234
    37  H    5.868975   8.779704   7.082466   5.101723   6.181186
    38  H    5.868975   8.349176   6.181186   5.101723   7.082466
    39  H    4.620673   7.094305   6.170234   4.300792   4.337373
    40  H    4.177921   5.552209   5.624025   4.479790   3.500408
                   11         12         13         14         15
    11  H    0.000000
    12  C    4.069734   0.000000
    13  C    3.559278   1.434073   0.000000
    14  C    4.071978   2.333160   1.443604   0.000000
    15  C    4.787662   2.346259   2.333160   1.434073   0.000000
    16  C    4.811960   1.456336   2.338132   2.338132   1.456336
    17  C    5.833868   2.589367   3.739888   3.739888   2.589367
    18  C    6.889753   3.945286   4.916356   4.562376   3.179941
    19  H    4.333215   3.375293   2.253450   1.080339   2.244169
    20  H    3.381467   2.244169   1.080339   2.253450   3.375293
    21  H    5.552209   3.393572   3.376030   2.242924   1.080922
    22  Co   7.941493   4.229314   5.376650   5.376650   4.229314
    23  C    8.870398   4.842311   5.892293   6.171252   5.377493
    24  C    9.779235   5.869775   7.004670   7.151644   6.151083
    25  C    9.976954   6.151083   7.151644   7.004670   5.869775
    26  C    9.219651   5.377493   6.171252   5.892293   4.842311
    27  C    8.501593   4.485152   5.293817   5.293817   4.485152
    28  H    7.978278   4.009742   4.587443   4.587443   4.009742
    29  H    8.714088   4.739117   5.809767   6.331550   5.723248
    30  H   10.380581   6.566858   7.790145   8.037744   7.035130
    31  H   10.729122   7.035130   8.037744   7.790145   6.566858
    32  H    9.371716   5.723248   6.331550   5.809767   4.739117
    33  C    6.416339   3.179941   4.562376   4.916356   3.945286
    34  C    7.604749   4.572546   5.911442   6.085293   4.929292
    35  C    7.857979   4.929292   6.085293   5.911442   4.572546
    36  H    7.094305   4.411128   5.122644   4.462435   3.028702
    37  H    8.349176   5.424987   6.812823   7.095246   5.984523
    38  H    8.779704   5.984523   7.095246   6.812823   5.424987
    39  H    6.200687   3.028702   4.462435   5.122644   4.411128
    40  H    4.344388   1.080922   2.242924   3.376030   3.393572
                   16         17         18         19         20
    16  C    0.000000
    17  C    1.446082   0.000000
    18  C    2.592279   1.452958   0.000000
    19  H    3.382626   4.742733   5.420137   0.000000
    20  H    3.382626   4.742733   5.972816   2.709124   0.000000
    21  H    2.270750   2.968570   3.043098   2.695702   4.383506
    22  Co   3.289044   2.203783   2.110372   6.312359   6.312359
    23  C    4.419825   3.811634   4.150503   7.071528   6.609929
    24  C    5.208553   4.259716   4.173476   8.056742   7.810668
    25  C    5.208553   4.259716   3.750743   7.810668   8.056742
    26  C    4.419825   3.811634   3.436357   6.609929   7.071528
    27  C    3.864062   3.518825   3.721220   6.081581   6.081581
    28  H    3.571321   3.651285   4.083800   5.302294   5.302294
    29  H    4.640317   4.181975   4.812106   7.261558   6.390734
    30  H    5.982297   4.927213   4.848804   8.983575   8.564468
    31  H    5.982297   4.927213   4.147439   8.564468   8.983575
    32  H    4.640317   4.181975   3.599537   6.390734   7.261558
    33  C    2.592279   1.452958   2.324237   5.972816   5.420137
    34  C    3.758126   2.355485   2.331003   7.097680   6.816383
    35  C    3.758126   2.355485   1.440712   6.816383   7.097680
    36  H    2.960040   2.258636   1.080635   5.157417   6.202791
    37  H    4.758445   3.397984   3.376400   8.125323   7.658297
    38  H    4.758445   3.397984   2.252992   7.658297   8.125323
    39  H    2.960040   2.258636   3.369904   6.202791   5.157417
    40  H    2.270750   2.968570   4.417155   4.383506   2.695702
                   21         22         23         24         25
    21  H    0.000000
    22  Co   4.367389   0.000000
    23  C    5.714948   2.116255   0.000000
    24  C    6.307082   2.125921   1.445779   0.000000
    25  C    5.781242   2.125921   2.334534   1.441258   0.000000
    26  C    4.730684   2.116255   2.331140   2.334534   1.445779
    27  C    4.690205   2.122380   1.442697   2.339511   2.339511
    28  H    4.318843   2.878523   2.255716   3.384461   3.384461
    29  H    6.231792   2.880501   1.081187   2.256259   3.378688
    30  H    7.224328   2.893754   2.257537   1.081154   2.254219
    31  H    6.341761   2.893754   3.380068   2.254219   1.081154
    32  H    4.413685   2.880501   3.376234   3.378688   2.256259
    33  C    4.417155   2.110372   3.436357   3.750743   4.173476
    34  C    5.143699   2.086887   3.711310   3.444928   3.734940
    35  C    4.481714   2.086887   4.140256   3.734940   3.444928
    36  H    2.531081   2.882914   4.822617   4.840945   4.137255
    37  H    6.223593   2.850684   4.091286   3.605618   4.113643
    38  H    5.170366   2.850684   4.804322   4.113643   3.605618
    39  H    5.073431   2.882914   3.610941   4.137255   4.840945
    40  H    4.410397   4.367389   4.730684   5.781242   6.307082
                   26         27         28         29         30
    26  C    0.000000
    27  C    1.442697   0.000000
    28  H    2.255716   1.081131   0.000000
    29  H    3.376234   2.254338   2.714585   0.000000
    30  H    3.380068   3.383696   4.395448   2.714565   0.000000
    31  H    2.257537   3.383696   4.395448   4.391144   2.714718
    32  H    1.081187   2.254338   2.714585   4.388407   4.391144
    33  C    4.150503   3.721220   4.083800   3.599537   4.147439
    34  C    4.140256   4.137686   4.787141   4.091491   3.628119
    35  C    3.711310   4.137686   4.787141   4.804208   4.133438
    36  H    3.610941   4.113475   4.363662   5.575596   5.604646
    37  H    4.804322   4.801663   5.544191   4.355831   3.458239
    38  H    4.091286   4.801663   5.544191   5.560023   4.398409
    39  H    4.822617   4.113475   4.363662   3.442432   4.417224
    40  H    5.714948   4.690205   4.318843   4.413685   6.341761
                   31         32         33         34         35
    31  H    0.000000
    32  H    2.714565   0.000000
    33  C    4.848804   4.812106   0.000000
    34  C    4.133438   4.804208   1.440712   0.000000
    35  C    3.628119   4.091491   2.331003   1.444742   0.000000
    36  H    4.417224   3.442432   3.369904   3.373699   2.246932
    37  H    4.398409   5.560023   2.252992   1.080773   2.258124
    38  H    3.458239   4.355831   3.376400   2.258124   1.080773
    39  H    5.604646   5.575596   1.080635   2.246932   3.373699
    40  H    7.224328   6.231792   3.043098   4.481714   5.143699
                   36         37         38         39         40
    36  H    0.000000
    37  H    4.385699   0.000000
    38  H    2.703127   2.720939   0.000000
    39  H    4.383581   2.703127   4.385699   0.000000
    40  H    5.073431   5.170366   6.223593   2.531081   0.000000
 Stoichiometry    C20H18CoFe(1+)
 Framework group  CS[SG(C4H2CoFe),X(C16H16)]
 Deg. of freedom    61
 Full point group                 CS      NOp   2
 Largest Abelian subgroup         CS      NOp   2
 Largest concise Abelian subgroup CS      NOp   2
                         Standard orientation:                         
 ---------------------------------------------------------------------
 Center     Atomic      Atomic             Coordinates (Angstroms)
 Number     Number       Type             X           Y           Z
 ---------------------------------------------------------------------
      1         26           0        0.245736   -2.626143    0.000000
      2          6           0       -1.195605   -3.660315    1.167944
      3          6           0       -0.173121   -4.574848    0.720881
      4          6           0       -0.173121   -4.574848   -0.720881
      5          6           0       -1.195605   -3.660315   -1.167944
      6          6           0       -1.829483   -3.099448    0.000000
      7          1           0        0.482179   -5.155301   -1.355130
      8          1           0       -1.450783   -3.448342   -2.196718
      9          1           0       -2.641580   -2.385164    0.000000
     10          1           0       -1.450783   -3.448342    2.196718
     11          1           0        0.482179   -5.155301    1.355130
     12          6           0        1.197980   -1.153147    1.173130
     13          6           0        2.182443   -2.093200    0.721802
     14          6           0        2.182443   -2.093200   -0.721802
     15          6           0        1.197980   -1.153147   -1.173130
     16          6           0        0.591365   -0.539388    0.000000
     17          6           0       -0.474642    0.437742    0.000000
     18          6           0       -1.080777    1.064773   -1.162119
     19          1           0        2.810625   -2.703229   -1.354562
     20          1           0        2.810625   -2.703229    1.354562
     21          1           0        0.973473   -0.923313   -2.205199
     22         27           0       -0.277849    2.632721    0.000000
     23          6           0        1.138028    3.688787    1.165570
     24          6           0        0.103970    4.595996    0.720629
     25          6           0        0.103970    4.595996   -0.720629
     26          6           0        1.138028    3.688787   -1.165570
     27          6           0        1.783992    3.136019    0.000000
     28          1           0        2.592691    2.418488    0.000000
     29          1           0        1.389651    3.470693    2.194204
     30          1           0       -0.551585    5.173677    1.357359
     31          1           0       -0.551585    5.173677   -1.357359
     32          1           0        1.389651    3.470693   -2.194204
     33          6           0       -1.080777    1.064773    1.162119
     34          6           0       -2.117679    1.963165    0.722371
     35          6           0       -2.117679    1.963165   -0.722371
     36          1           0       -0.837024    0.845384   -2.191790
     37          1           0       -2.780835    2.529844    1.360470
     38          1           0       -2.780835    2.529844   -1.360470
     39          1           0       -0.837024    0.845384    2.191790
     40          1           0        0.973473   -0.923313    2.205199
 ---------------------------------------------------------------------
 Rotational constants (GHZ):           0.6863499           0.1495132           0.1385559
 Standard basis: LANL2DZ (5D, 7F)
 There are   154 symmetry adapted cartesian basis functions of A'  symmetry.
 There are   110 symmetry adapted cartesian basis functions of A"  symmetry.
 There are   150 symmetry adapted basis functions of A'  symmetry.
 There are   110 symmetry adapted basis functions of A"  symmetry.
   260 basis functions,   676 primitive gaussians,   264 cartesian basis functions
    85 alpha electrons       85 beta electrons
       nuclear repulsion energy      2161.1487299219 Hartrees.
 NAtoms=   40 NActive=   40 NUniq=   24 SFac= 2.78D+00 NAtFMM=   60 NAOKFM=F Big=F
 Integral buffers will be    131072 words long.
 Raffenetti 2 integral format.
 Two-electron integral symmetry is turned on.
 One-electron integrals computed using PRISM.
   2 Symmetry operations used in ECPInt.
 ECPInt:  NShTT=   11628 NPrTT=   83265 LenC2=   11091 LenP2D=   48731.
 LDataN:  DoStor=T MaxTD1= 4 Len=   56
 NBasis=   260 RedAO= T EigKep=  5.84D-04  NBF=   150   110
 NBsUse=   260 1.00D-06 EigRej= -1.00D+00 NBFU=   150   110
 Initial guess from the checkpoint file:  "FeCp2CoCp2_Cs_plus1_S0_B3LYP_LANL2DZ_freq.chk"
 B after Tr=     0.000000   -0.000000   -0.000000
         Rot=    1.000000   -0.000000    0.000000    0.000000 Ang=   0.00 deg.
 Initial guess orbital symmetries:
       Occupied  (A') (A') (A") (A') (A") (A') (A") (A") (A') (A')
                 (A') (A") (A') (A') (A") (A') (A') (A") (A') (A")
                 (A') (A') (A') (A") (A') (A') (A') (A") (A') (A')
                 (A') (A') (A') (A") (A') (A") (A") (A') (A') (A")
                 (A') (A") (A') (A") (A') (A') (A") (A') (A') (A")
                 (A') (A') (A') (A") (A') (A") (A') (A") (A") (A')
                 (A') (A') (A") (A') (A') (A") (A') (A") (A') (A")
                 (A') (A') (A') (A") (A') (A") (A') (A") (A") (A')
                 (A') (A") (A') (A") (A')
       Virtual   (A') (A") (A') (A") (A') (A") (A') (A") (A") (A')
                 (A') (A') (A") (A') (A") (A') (A') (A") (A') (A')
                 (A") (A') (A") (A') (A') (A') (A") (A') (A") (A')
                 (A") (A') (A') (A") (A') (A") (A') (A") (A') (A")
                 (A') (A") (A') (A') (A") (A') (A") (A") (A') (A')
                 (A") (A') (A') (A') (A") (A') (A") (A') (A') (A")
                 (A') (A") (A') (A") (A') (A') (A") (A") (A') (A")
                 (A') (A") (A") (A') (A") (A') (A") (A') (A") (A")
                 (A') (A") (A') (A") (A') (A") (A') (A') (A') (A')
                 (A") (A') (A") (A") (A') (A") (A') (A') (A") (A")
                 (A') (A') (A") (A") (A') (A") (A") (A") (A') (A')
                 (A") (A") (A') (A") (A") (A') (A') (A") (A') (A")
                 (A') (A") (A') (A') (A') (A") (A') (A") (A') (A')
                 (A") (A') (A') (A") (A") (A') (A") (A') (A") (A')
                 (A") (A') (A') (A") (A') (A') (A") (A') (A') (A")
                 (A') (A') (A") (A") (A') (A') (A") (A') (A") (A')
                 (A') (A") (A') (A") (A') (A") (A') (A") (A') (A")
                 (A') (A") (A') (A') (A')
 Requested convergence on RMS density matrix=1.00D-08 within 128 cycles.
 Requested convergence on MAX density matrix=1.00D-06.
 Requested convergence on             energy=1.00D-06.
 No special actions if energy rises.
 SCF Done:  E(RB3LYP) =  -1041.11786389     A.U. after    1 cycles
            NFock=  1  Conv=0.64D-08     -V/T= 2.1254
 DoSCS=F DFT=T ScalE2(SS,OS)=  1.000000  1.000000
 Range of M.O.s used for correlation:     1   260
 NBasis=   260 NAE=    85 NBE=    85 NFC=     0 NFV=     0
 NROrb=    260 NOA=    85 NOB=    85 NVA=   175 NVB=   175

 **** Warning!!: The largest alpha MO coefficient is  0.13727350D+02


 **** Warning!!: The smallest alpha delta epsilon is  0.86847776D-01

   2 Symmetry operations used in ECPInt.
 ECPInt:  NShTT=   11628 NPrTT=   83265 LenC2=   11091 LenP2D=   48731.
 LDataN:  DoStor=T MaxTD1= 5 Len=  102
 Symmetrizing basis deriv contribution to polar:
 IMax=3 JMax=2 DiffMx= 0.00D+00
 Calling FoFCou, ICntrl=  3107 FMM=F I1Cent=   0 AccDes= 0.00D+00.
 End of G2Drv F.D. properties file   721 does not exist.
 End of G2Drv F.D. properties file   722 does not exist.
 End of G2Drv F.D. properties file   788 does not exist.
          IDoAtm=1111111111111111111111111111111111111111
          Differentiating once with respect to electric field.
                with respect to dipole field.
          Differentiating once with respect to nuclear coordinates.
 Keep R1 ints in memory in symmetry-blocked form, NReq=863775393.
          There are    75 degrees of freedom in the 1st order CPHF.  IDoFFX=4 NUNeed=    75.
     75 vectors produced by pass  0 Test12= 1.98D-14 1.33D-09 XBig12= 7.92D+02 1.53D+01.
     75 vectors produced by pass  1 Test12= 1.98D-14 1.33D-09 XBig12= 9.37D+02 1.30D+01.
     75 vectors produced by pass  2 Test12= 1.98D-14 1.33D-09 XBig12= 5.04D+01 1.14D+00.
     75 vectors produced by pass  3 Test12= 1.98D-14 1.33D-09 XBig12= 5.05D-01 1.28D-01.
     75 vectors produced by pass  4 Test12= 1.98D-14 1.33D-09 XBig12= 2.36D-03 8.60D-03.
     75 vectors produced by pass  5 Test12= 1.98D-14 1.33D-09 XBig12= 5.87D-06 3.24D-04.
     53 vectors produced by pass  6 Test12= 1.98D-14 1.33D-09 XBig12= 1.06D-08 1.25D-05.
      4 vectors produced by pass  7 Test12= 1.98D-14 1.33D-09 XBig12= 1.24D-11 3.23D-07.
      2 vectors produced by pass  8 Test12= 1.98D-14 1.33D-09 XBig12= 1.51D-14 1.39D-08.
 InvSVY:  IOpt=1 It=  1 EMax= 3.18D-14
 Solved reduced A of dimension   509 with    75 vectors.
 Isotropic polarizability for W=    0.000000      265.35 Bohr**3.
 End of Minotr F.D. properties file   721 does not exist.
 End of Minotr F.D. properties file   722 does not exist.
 End of Minotr F.D. properties file   788 does not exist.

 **********************************************************************

            Population analysis using the SCF Density.

 **********************************************************************

 Orbital symmetries:
       Occupied  (A') (A') (A") (A') (A") (A') (A") (A") (A') (A')
                 (A') (A") (A') (A') (A") (A') (A') (A") (A') (A")
                 (A') (A') (A') (A") (A') (A') (A') (A") (A') (A')
                 (A') (A') (A') (A") (A') (A") (A") (A') (A') (A")
                 (A') (A") (A') (A") (A') (A') (A") (A') (A') (A")
                 (A') (A') (A') (A") (A') (A") (A') (A") (A") (A')
                 (A') (A') (A") (A') (A') (A") (A') (A") (A') (A")
                 (A') (A') (A') (A") (A') (A") (A') (A") (A") (A')
                 (A') (A") (A') (A") (A')
       Virtual   (A') (A") (A') (A") (A') (A") (A') (A") (A") (A')
                 (A') (A') (A") (A') (A") (A') (A') (A") (A') (A')
                 (A") (A') (A") (A') (A') (A') (A") (A') (A") (A')
                 (A") (A') (A') (A") (A') (A") (A') (A") (A') (A")
                 (A') (A") (A') (A') (A") (A') (A") (A") (A') (A')
                 (A") (A') (A') (A') (A") (A') (A") (A') (A') (A")
                 (A') (A") (A') (A") (A') (A') (A") (A") (A') (A")
                 (A') (A") (A") (A') (A") (A') (A") (A') (A") (A")
                 (A') (A") (A') (A") (A') (A") (A') (A') (A') (A')
                 (A") (A') (A") (A") (A') (A") (A') (A') (A") (A")
                 (A') (A') (A") (A") (A') (A") (A") (A") (A') (A')
                 (A") (A") (A') (A") (A") (A') (A') (A") (A') (A")
                 (A') (A") (A') (A') (A') (A") (A') (A") (A') (A')
                 (A") (A') (A') (A") (A") (A') (A") (A') (A") (A')
                 (A") (A') (A') (A") (A') (A') (A") (A') (A') (A")
                 (A') (A') (A") (A") (A') (A') (A") (A') (A") (A')
                 (A') (A") (A') (A") (A') (A") (A') (A") (A') (A")
                 (A') (A") (A') (A') (A')
 The electronic state is 1-A'.
 Alpha  occ. eigenvalues --  -10.38243 -10.36909 -10.36870 -10.36575 -10.36571
 Alpha  occ. eigenvalues --  -10.36484 -10.36445 -10.36372 -10.36371 -10.36295
 Alpha  occ. eigenvalues --  -10.33729 -10.31998 -10.31997 -10.31678 -10.31639
 Alpha  occ. eigenvalues --  -10.30727 -10.30431 -10.30426 -10.30391 -10.30359
 Alpha  occ. eigenvalues --   -3.91042  -3.56480  -2.63396  -2.58944  -2.58437
 Alpha  occ. eigenvalues --   -2.37489  -2.32693  -2.32508  -1.06098  -1.04621
 Alpha  occ. eigenvalues --   -1.01055  -0.98762  -0.90169  -0.87766  -0.87303
 Alpha  occ. eigenvalues --   -0.87254  -0.83418  -0.82268  -0.81584  -0.81506
 Alpha  occ. eigenvalues --   -0.71668  -0.71040  -0.69904  -0.69819  -0.69420
 Alpha  occ. eigenvalues --   -0.68238  -0.65870  -0.65646  -0.64528  -0.64333
 Alpha  occ. eigenvalues --   -0.63097  -0.61105  -0.57895  -0.57117  -0.56570
 Alpha  occ. eigenvalues --   -0.56144  -0.55127  -0.55106  -0.53666  -0.53649
 Alpha  occ. eigenvalues --   -0.53453  -0.52913  -0.52725  -0.51533  -0.50964
 Alpha  occ. eigenvalues --   -0.50901  -0.50203  -0.48929  -0.48124  -0.48092
 Alpha  occ. eigenvalues --   -0.47370  -0.45329  -0.44954  -0.44881  -0.41950
 Alpha  occ. eigenvalues --   -0.41529  -0.41421  -0.40909  -0.38291  -0.37362
 Alpha  occ. eigenvalues --   -0.36064  -0.35630  -0.34970  -0.31916  -0.31613
 Alpha virt. eigenvalues --   -0.22928  -0.22412  -0.14373  -0.13340  -0.11964
 Alpha virt. eigenvalues --   -0.11285  -0.10332  -0.10029  -0.09576  -0.09370
 Alpha virt. eigenvalues --   -0.08305  -0.07707  -0.06807  -0.06329  -0.05839
 Alpha virt. eigenvalues --   -0.05352  -0.04800  -0.04515  -0.01835  -0.00845
 Alpha virt. eigenvalues --   -0.00135   0.00008   0.02474   0.02560   0.03115
 Alpha virt. eigenvalues --    0.03672   0.03829   0.04057   0.04737   0.05431
 Alpha virt. eigenvalues --    0.05497   0.06454   0.06837   0.06993   0.07147
 Alpha virt. eigenvalues --    0.07858   0.08262   0.08354   0.08964   0.09295
 Alpha virt. eigenvalues --    0.09698   0.10503   0.11351   0.12041   0.12484
 Alpha virt. eigenvalues --    0.12822   0.13815   0.14324   0.14334   0.14742
 Alpha virt. eigenvalues --    0.14782   0.15505   0.16688   0.16784   0.16915
 Alpha virt. eigenvalues --    0.17330   0.17557   0.18563   0.19130   0.19579
 Alpha virt. eigenvalues --    0.20015   0.20322   0.20589   0.21459   0.21719
 Alpha virt. eigenvalues --    0.22130   0.22533   0.23362   0.23887   0.24274
 Alpha virt. eigenvalues --    0.24423   0.25210   0.25746   0.25931   0.26026
 Alpha virt. eigenvalues --    0.26912   0.27272   0.28041   0.28341   0.28950
 Alpha virt. eigenvalues --    0.29450   0.30105   0.30522   0.32435   0.32786
 Alpha virt. eigenvalues --    0.33821   0.34031   0.35765   0.39638   0.40769
 Alpha virt. eigenvalues --    0.42296   0.42787   0.43404   0.43957   0.44386
 Alpha virt. eigenvalues --    0.45444   0.45853   0.46340   0.47277   0.47985
 Alpha virt. eigenvalues --    0.48377   0.48636   0.48914   0.50331   0.51644
 Alpha virt. eigenvalues --    0.51731   0.52790   0.53287   0.53723   0.53989
 Alpha virt. eigenvalues --    0.54153   0.56282   0.57202   0.57782   0.58162
 Alpha virt. eigenvalues --    0.58438   0.59968   0.60159   0.61206   0.62248
 Alpha virt. eigenvalues --    0.62899   0.65660   0.66754   0.69385   0.70401
 Alpha virt. eigenvalues --    0.71324   0.73989   0.75998   0.79480   0.81999
 Alpha virt. eigenvalues --    0.83061   0.91652   0.95444   0.95775   0.96760
 Alpha virt. eigenvalues --    0.97683   0.99163   0.99282   1.00393   1.00987
 Alpha virt. eigenvalues --    1.02236   1.02772   1.05162   1.06012   1.07232
 Alpha virt. eigenvalues --    1.08334   1.08915   1.10379   1.11256   1.11554
 Alpha virt. eigenvalues --    1.12087   1.12628   1.12720   1.14334   1.15317
 Alpha virt. eigenvalues --    1.16020   1.16140   1.17516   1.21017   1.23653
 Alpha virt. eigenvalues --    1.24577   1.26074   1.27945   1.33284   1.35789
 Alpha virt. eigenvalues --    1.35975   1.38723   1.40230   1.41353   1.49046
 Alpha virt. eigenvalues --    1.50494   1.55186   1.69250   6.21969   9.58366
          Condensed to atoms (all electrons):
               1          2          3          4          5          6
     1  Fe  15.992554   0.030300   0.024311   0.024311   0.030300   0.025455
     2  C    0.030300   5.131752   0.488117  -0.092622  -0.097100   0.480816
     3  C    0.024311   0.488117   5.107345   0.494307  -0.092622  -0.084908
     4  C    0.024311  -0.092622   0.494307   5.107345   0.488117  -0.084908
     5  C    0.030300  -0.097100  -0.092622   0.488117   5.131752   0.480816
     6  C    0.025455   0.480816  -0.084908  -0.084908   0.480816   5.121416
     7  H    0.008735   0.002713  -0.016231   0.301437  -0.017963   0.002442
     8  H    0.013097   0.002572   0.002385  -0.015655   0.300566  -0.019068
     9  H    0.010689  -0.017688   0.003055   0.003055  -0.017688   0.299040
    10  H    0.013097   0.300566  -0.015655   0.002385   0.002572  -0.019068
    11  H    0.008735  -0.017963   0.301437  -0.016231   0.002713   0.002442
    12  C    0.147414   0.018063   0.004585  -0.006620  -0.009119  -0.003394
    13  C    0.002233  -0.000480   0.014966   0.001445  -0.006485  -0.006076
    14  C    0.002233  -0.006485   0.001445   0.014966  -0.000480  -0.006076
    15  C    0.147414  -0.009119  -0.006620   0.004585   0.018063  -0.003394
    16  C    0.025950   0.001579  -0.013539  -0.013539   0.001579   0.024810
    17  C   -0.284975   0.000254  -0.000854  -0.000854   0.000254   0.005062
    18  C   -0.010805  -0.000270  -0.000069   0.000076   0.000678   0.000426
    19  H    0.019960  -0.000145   0.000109   0.001226   0.000051  -0.000130
    20  H    0.019960   0.000051   0.001226   0.000109  -0.000145  -0.000130
    21  H    0.013837  -0.000216  -0.000141   0.000155   0.001092  -0.000079
    22  Co  -0.073589   0.000023  -0.000229  -0.000229   0.000023   0.001721
    23  C    0.000069   0.000000   0.000000   0.000000   0.000000   0.000000
    24  C   -0.000294   0.000000   0.000000   0.000000   0.000000  -0.000000
    25  C   -0.000294   0.000000   0.000000   0.000000   0.000000  -0.000000
    26  C    0.000069   0.000000   0.000000   0.000000   0.000000   0.000000
    27  C    0.001476  -0.000001  -0.000000  -0.000000  -0.000001   0.000003
    28  H    0.000050   0.000000   0.000000   0.000000   0.000000  -0.000000
    29  H   -0.000138  -0.000000  -0.000000  -0.000000  -0.000000   0.000000
    30  H    0.000025   0.000000   0.000000   0.000000  -0.000000  -0.000000
    31  H    0.000025  -0.000000   0.000000   0.000000   0.000000  -0.000000
    32  H   -0.000138  -0.000000  -0.000000  -0.000000  -0.000000   0.000000
    33  C   -0.010805   0.000678   0.000076  -0.000069  -0.000270   0.000426
    34  C    0.002199   0.000015   0.000000  -0.000001   0.000011  -0.000146
    35  C    0.002199   0.000011  -0.000001   0.000000   0.000015  -0.000146
    36  H    0.000374   0.000002  -0.000000  -0.000000   0.000021   0.000003
    37  H   -0.000352   0.000001  -0.000000   0.000000   0.000000  -0.000002
    38  H   -0.000352   0.000000   0.000000  -0.000000   0.000001  -0.000002
    39  H    0.000374   0.000021  -0.000000  -0.000000   0.000002   0.000003
    40  H    0.013837   0.001092   0.000155  -0.000141  -0.000216  -0.000079
               7          8          9         10         11         12
     1  Fe   0.008735   0.013097   0.010689   0.013097   0.008735   0.147414
     2  C    0.002713   0.002572  -0.017688   0.300566  -0.017963   0.018063
     3  C   -0.016231   0.002385   0.003055  -0.015655   0.301437   0.004585
     4  C    0.301437  -0.015655   0.003055   0.002385  -0.016231  -0.006620
     5  C   -0.017963   0.300566  -0.017688   0.002572   0.002713  -0.009119
     6  C    0.002442  -0.019068   0.299040  -0.019068   0.002442  -0.003394
     7  H    0.449020   0.000160  -0.000074  -0.000073   0.000217  -0.000154
     8  H    0.000160   0.452832   0.000086  -0.000070  -0.000073  -0.000182
     9  H   -0.000074   0.000086   0.464948   0.000086  -0.000074  -0.000017
    10  H   -0.000073  -0.000070   0.000086   0.452832   0.000160   0.000669
    11  H    0.000217  -0.000073  -0.000074   0.000160   0.449020  -0.000040
    12  C   -0.000154  -0.000182  -0.000017   0.000669  -0.000040   5.543603
    13  C    0.000021  -0.000128  -0.000098   0.000113   0.001061   0.431359
    14  C    0.001061   0.000113  -0.000098  -0.000128   0.000021  -0.096650
    15  C   -0.000040   0.000669  -0.000017  -0.000182  -0.000154  -0.181005
    16  C   -0.000093  -0.000034   0.000554  -0.000034  -0.000093   0.299653
    17  C   -0.000003  -0.000186  -0.000580  -0.000186  -0.000003  -0.021901
    18  C    0.000000   0.000058   0.000001  -0.000005  -0.000000   0.019028
    19  H   -0.000185   0.000010   0.000000   0.000000   0.000011   0.003839
    20  H    0.000011   0.000000   0.000000   0.000010  -0.000185  -0.009724
    21  H    0.000016  -0.000112   0.000013   0.000000   0.000000   0.004088
    22  Co   0.000028  -0.000118   0.000313  -0.000118   0.000028  -0.010847
    23  C   -0.000000  -0.000000  -0.000000  -0.000000   0.000000   0.000257
    24  C    0.000000  -0.000000   0.000000  -0.000000   0.000000   0.000034
    25  C    0.000000  -0.000000   0.000000  -0.000000   0.000000  -0.000068
    26  C    0.000000  -0.000000  -0.000000  -0.000000  -0.000000  -0.000197
    27  C   -0.000000   0.000000  -0.000000   0.000000  -0.000000   0.000644
    28  H    0.000000  -0.000000   0.000000  -0.000000   0.000000  -0.000081
    29  H    0.000000  -0.000000  -0.000000   0.000000  -0.000000   0.000063
    30  H   -0.000000   0.000000   0.000000  -0.000000   0.000000  -0.000000
    31  H    0.000000  -0.000000   0.000000   0.000000  -0.000000  -0.000000
    32  H   -0.000000   0.000000  -0.000000  -0.000000   0.000000  -0.000004
    33  C   -0.000000  -0.000005   0.000001   0.000058   0.000000  -0.045327
    34  C    0.000000   0.000000   0.000007   0.000002  -0.000000   0.000352
    35  C   -0.000000   0.000002   0.000007   0.000000   0.000000  -0.001118
    36  H    0.000000  -0.000008  -0.000001   0.000000  -0.000000  -0.000411
    37  H    0.000000  -0.000000   0.000000  -0.000000   0.000000   0.000004
    38  H    0.000000  -0.000000   0.000000  -0.000000   0.000000  -0.000001
    39  H   -0.000000   0.000000  -0.000001  -0.000008   0.000000   0.007597
    40  H    0.000000   0.000000   0.000013  -0.000112   0.000016   0.270500
              13         14         15         16         17         18
     1  Fe   0.002233   0.002233   0.147414   0.025950  -0.284975  -0.010805
     2  C   -0.000480  -0.006485  -0.009119   0.001579   0.000254  -0.000270
     3  C    0.014966   0.001445  -0.006620  -0.013539  -0.000854  -0.000069
     4  C    0.001445   0.014966   0.004585  -0.013539  -0.000854   0.000076
     5  C   -0.006485  -0.000480   0.018063   0.001579   0.000254   0.000678
     6  C   -0.006076  -0.006076  -0.003394   0.024810   0.005062   0.000426
     7  H    0.000021   0.001061  -0.000040  -0.000093  -0.000003   0.000000
     8  H   -0.000128   0.000113   0.000669  -0.000034  -0.000186   0.000058
     9  H   -0.000098  -0.000098  -0.000017   0.000554  -0.000580   0.000001
    10  H    0.000113  -0.000128  -0.000182  -0.000034  -0.000186  -0.000005
    11  H    0.001061   0.000021  -0.000154  -0.000093  -0.000003  -0.000000
    12  C    0.431359  -0.096650  -0.181005   0.299653  -0.021901   0.019028
    13  C    5.167891   0.487784  -0.096650  -0.047483   0.002568  -0.001129
    14  C    0.487784   5.167891   0.431359  -0.047483   0.002568   0.000485
    15  C   -0.096650   0.431359   5.543603   0.299653  -0.021901  -0.045327
    16  C   -0.047483  -0.047483   0.299653   5.839968  -0.264613  -0.011397
    17  C    0.002568   0.002568  -0.021901  -0.264613   5.839949   0.265591
    18  C   -0.001129   0.000485  -0.045327  -0.011397   0.265591   5.583004
    19  H   -0.013538   0.291882  -0.009724  -0.008027  -0.000431  -0.000000
    20  H    0.291882  -0.013538   0.003839  -0.008027  -0.000431  -0.000001
    21  H    0.001525  -0.024619   0.270500   0.011962  -0.019385   0.008787
    22  Co   0.001523   0.001523  -0.010847  -0.331001  -0.160244   0.162685
    23  C    0.000002   0.000000  -0.000197  -0.001086   0.005711  -0.008208
    24  C    0.000000  -0.000002  -0.000068  -0.000616  -0.013419  -0.007938
    25  C   -0.000002   0.000000   0.000034  -0.000616  -0.013419   0.004472
    26  C    0.000000   0.000002   0.000257  -0.001086   0.005711   0.014868
    27  C   -0.000086  -0.000086   0.000644   0.000253   0.017885   0.003484
    28  H    0.000012   0.000012  -0.000081  -0.001170   0.001477   0.000019
    29  H    0.000002   0.000000  -0.000004  -0.000199  -0.000075  -0.000194
    30  H   -0.000000   0.000000  -0.000000  -0.000002  -0.000117  -0.000188
    31  H    0.000000  -0.000000  -0.000000  -0.000002  -0.000117  -0.000060
    32  H    0.000000   0.000002   0.000063  -0.000199  -0.000075   0.001174
    33  C    0.000485  -0.001129   0.019028  -0.011397   0.265591  -0.200521
    34  C    0.000005  -0.000041  -0.001118   0.001666  -0.030183  -0.104871
    35  C   -0.000041   0.000005   0.000352   0.001666  -0.030183   0.399298
    36  H   -0.000002   0.000267   0.007597  -0.017494   0.016698   0.269240
    37  H    0.000000  -0.000000  -0.000001  -0.000442  -0.008611   0.003522
    38  H   -0.000000   0.000000   0.000004  -0.000442  -0.008611  -0.009215
    39  H    0.000267  -0.000002  -0.000411  -0.017494   0.016698   0.004977
    40  H   -0.024619   0.001525   0.004088   0.011962  -0.019385  -0.000441
              19         20         21         22         23         24
     1  Fe   0.019960   0.019960   0.013837  -0.073589   0.000069  -0.000294
     2  C   -0.000145   0.000051  -0.000216   0.000023   0.000000   0.000000
     3  C    0.000109   0.001226  -0.000141  -0.000229   0.000000   0.000000
     4  C    0.001226   0.000109   0.000155  -0.000229   0.000000   0.000000
     5  C    0.000051  -0.000145   0.001092   0.000023   0.000000   0.000000
     6  C   -0.000130  -0.000130  -0.000079   0.001721   0.000000  -0.000000
     7  H   -0.000185   0.000011   0.000016   0.000028  -0.000000   0.000000
     8  H    0.000010   0.000000  -0.000112  -0.000118  -0.000000  -0.000000
     9  H    0.000000   0.000000   0.000013   0.000313  -0.000000   0.000000
    10  H    0.000000   0.000010   0.000000  -0.000118  -0.000000  -0.000000
    11  H    0.000011  -0.000185   0.000000   0.000028   0.000000   0.000000
    12  C    0.003839  -0.009724   0.004088  -0.010847   0.000257   0.000034
    13  C   -0.013538   0.291882   0.001525   0.001523   0.000002   0.000000
    14  C    0.291882  -0.013538  -0.024619   0.001523   0.000000  -0.000002
    15  C   -0.009724   0.003839   0.270500  -0.010847  -0.000197  -0.000068
    16  C   -0.008027  -0.008027   0.011962  -0.331001  -0.001086  -0.000616
    17  C   -0.000431  -0.000431  -0.019385  -0.160244   0.005711  -0.013419
    18  C   -0.000000  -0.000001   0.008787   0.162685  -0.008208  -0.007938
    19  H    0.443463   0.000746   0.000802  -0.000250   0.000000   0.000000
    20  H    0.000746   0.443463  -0.000070  -0.000250   0.000000   0.000000
    21  H    0.000802  -0.000070   0.474490   0.000543   0.000001  -0.000000
    22  Co  -0.000250  -0.000250   0.000543  17.555877   0.008049  -0.001986
    23  C    0.000000   0.000000   0.000001   0.008049   5.118149   0.474131
    24  C    0.000000   0.000000  -0.000000  -0.001986   0.474131   5.126020
    25  C    0.000000   0.000000  -0.000001  -0.001986  -0.094922   0.488090
    26  C    0.000000   0.000000   0.000023   0.008049  -0.090427  -0.094922
    27  C   -0.000002  -0.000002   0.000004  -0.007529   0.478867  -0.083549
    28  H    0.000000   0.000000  -0.000003   0.005038  -0.016803   0.003025
    29  H   -0.000000  -0.000000   0.000000   0.009855   0.301952  -0.017728
    30  H    0.000000  -0.000000  -0.000000   0.008351  -0.016104   0.303296
    31  H   -0.000000   0.000000   0.000000   0.008351   0.002245  -0.016141
    32  H   -0.000000  -0.000000  -0.000007   0.009855   0.002631   0.002324
    33  C   -0.000001  -0.000000  -0.000441   0.162685   0.014868   0.004472
    34  C   -0.000000   0.000000   0.000001  -0.026806   0.002844   0.015162
    35  C    0.000000  -0.000000   0.000319  -0.026806  -0.008048   0.004142
    36  H   -0.000000   0.000000   0.000243   0.016312  -0.000227  -0.000179
    37  H    0.000000   0.000000   0.000000   0.023462  -0.000004   0.001534
    38  H    0.000000   0.000000  -0.000000   0.023462  -0.000199   0.000281
    39  H    0.000000  -0.000000  -0.000000   0.016312   0.001666   0.000194
    40  H   -0.000070   0.000802  -0.000079   0.000543   0.000023  -0.000001
              25         26         27         28         29         30
     1  Fe  -0.000294   0.000069   0.001476   0.000050  -0.000138   0.000025
     2  C    0.000000   0.000000  -0.000001   0.000000  -0.000000   0.000000
     3  C    0.000000   0.000000  -0.000000   0.000000  -0.000000   0.000000
     4  C    0.000000   0.000000  -0.000000   0.000000  -0.000000   0.000000
     5  C    0.000000   0.000000  -0.000001   0.000000  -0.000000  -0.000000
     6  C   -0.000000   0.000000   0.000003  -0.000000   0.000000  -0.000000
     7  H    0.000000   0.000000  -0.000000   0.000000   0.000000  -0.000000
     8  H   -0.000000  -0.000000   0.000000  -0.000000  -0.000000   0.000000
     9  H    0.000000  -0.000000  -0.000000   0.000000  -0.000000   0.000000
    10  H   -0.000000  -0.000000   0.000000  -0.000000   0.000000  -0.000000
    11  H    0.000000  -0.000000  -0.000000   0.000000  -0.000000   0.000000
    12  C   -0.000068  -0.000197   0.000644  -0.000081   0.000063  -0.000000
    13  C   -0.000002   0.000000  -0.000086   0.000012   0.000002  -0.000000
    14  C    0.000000   0.000002  -0.000086   0.000012   0.000000   0.000000
    15  C    0.000034   0.000257   0.000644  -0.000081  -0.000004  -0.000000
    16  C   -0.000616  -0.001086   0.000253  -0.001170  -0.000199  -0.000002
    17  C   -0.013419   0.005711   0.017885   0.001477  -0.000075  -0.000117
    18  C    0.004472   0.014868   0.003484   0.000019  -0.000194  -0.000188
    19  H    0.000000   0.000000  -0.000002   0.000000  -0.000000   0.000000
    20  H    0.000000   0.000000  -0.000002   0.000000  -0.000000  -0.000000
    21  H   -0.000001   0.000023   0.000004  -0.000003   0.000000  -0.000000
    22  Co  -0.001986   0.008049  -0.007529   0.005038   0.009855   0.008351
    23  C   -0.094922  -0.090427   0.478867  -0.016803   0.301952  -0.016104
    24  C    0.488090  -0.094922  -0.083549   0.003025  -0.017728   0.303296
    25  C    5.126020   0.474131  -0.083549   0.003025   0.002324  -0.016141
    26  C    0.474131   5.118149   0.478867  -0.016803   0.002631   0.002245
    27  C   -0.083549   0.478867   5.104007   0.302209  -0.016020   0.002252
    28  H    0.003025  -0.016803   0.302209   0.427538  -0.000241  -0.000064
    29  H    0.002324   0.002631  -0.016020  -0.000241   0.426416   0.000078
    30  H   -0.016141   0.002245   0.002252  -0.000064   0.000078   0.423375
    31  H    0.303296  -0.016104   0.002252  -0.000064  -0.000066   0.000086
    32  H   -0.017728   0.301952  -0.016020  -0.000241  -0.000065  -0.000066
    33  C   -0.007938  -0.008208   0.003484   0.000019   0.001174  -0.000060
    34  C    0.004142  -0.008048  -0.007565  -0.000146   0.000108   0.000967
    35  C    0.015162   0.002844  -0.007565  -0.000146  -0.000190  -0.000050
    36  H    0.000194   0.001666  -0.000080   0.000023  -0.000000   0.000000
    37  H    0.000281  -0.000199  -0.000211   0.000000   0.000011  -0.000071
    38  H    0.001534  -0.000004  -0.000211   0.000000  -0.000000   0.000006
    39  H   -0.000179  -0.000227  -0.000080   0.000023  -0.000133   0.000008
    40  H   -0.000000   0.000001   0.000004  -0.000003  -0.000007   0.000000
              31         32         33         34         35         36
     1  Fe   0.000025  -0.000138  -0.010805   0.002199   0.002199   0.000374
     2  C   -0.000000  -0.000000   0.000678   0.000015   0.000011   0.000002
     3  C    0.000000  -0.000000   0.000076   0.000000  -0.000001  -0.000000
     4  C    0.000000  -0.000000  -0.000069  -0.000001   0.000000  -0.000000
     5  C    0.000000  -0.000000  -0.000270   0.000011   0.000015   0.000021
     6  C   -0.000000   0.000000   0.000426  -0.000146  -0.000146   0.000003
     7  H    0.000000  -0.000000  -0.000000   0.000000  -0.000000   0.000000
     8  H   -0.000000   0.000000  -0.000005   0.000000   0.000002  -0.000008
     9  H    0.000000  -0.000000   0.000001   0.000007   0.000007  -0.000001
    10  H    0.000000  -0.000000   0.000058   0.000002   0.000000   0.000000
    11  H   -0.000000   0.000000   0.000000  -0.000000   0.000000  -0.000000
    12  C   -0.000000  -0.000004  -0.045327   0.000352  -0.001118  -0.000411
    13  C    0.000000   0.000000   0.000485   0.000005  -0.000041  -0.000002
    14  C   -0.000000   0.000002  -0.001129  -0.000041   0.000005   0.000267
    15  C   -0.000000   0.000063   0.019028  -0.001118   0.000352   0.007597
    16  C   -0.000002  -0.000199  -0.011397   0.001666   0.001666  -0.017494
    17  C   -0.000117  -0.000075   0.265591  -0.030183  -0.030183   0.016698
    18  C   -0.000060   0.001174  -0.200521  -0.104871   0.399298   0.269240
    19  H   -0.000000  -0.000000  -0.000001  -0.000000   0.000000  -0.000000
    20  H    0.000000  -0.000000  -0.000000   0.000000  -0.000000   0.000000
    21  H    0.000000  -0.000007  -0.000441   0.000001   0.000319   0.000243
    22  Co   0.008351   0.009855   0.162685  -0.026806  -0.026806   0.016312
    23  C    0.002245   0.002631   0.014868   0.002844  -0.008048  -0.000227
    24  C   -0.016141   0.002324   0.004472   0.015162   0.004142  -0.000179
    25  C    0.303296  -0.017728  -0.007938   0.004142   0.015162   0.000194
    26  C   -0.016104   0.301952  -0.008208  -0.008048   0.002844   0.001666
    27  C    0.002252  -0.016020   0.003484  -0.007565  -0.007565  -0.000080
    28  H   -0.000064  -0.000241   0.000019  -0.000146  -0.000146   0.000023
    29  H   -0.000066  -0.000065   0.001174   0.000108  -0.000190  -0.000000
    30  H    0.000086  -0.000066  -0.000060   0.000967  -0.000050   0.000000
    31  H    0.423375   0.000078  -0.000188  -0.000050   0.000967   0.000008
    32  H    0.000078   0.426416  -0.000194  -0.000190   0.000108  -0.000133
    33  C   -0.000188  -0.000194   5.583004   0.399298  -0.104871   0.004977
    34  C   -0.000050  -0.000190   0.399298   5.198409   0.480258   0.000827
    35  C    0.000967   0.000108  -0.104871   0.480258   5.198409  -0.031382
    36  H    0.000008  -0.000133   0.004977   0.000827  -0.031382   0.445324
    37  H    0.000006  -0.000000  -0.009215   0.288536  -0.014995  -0.000061
    38  H   -0.000071   0.000011   0.003522  -0.014995   0.288536   0.000770
    39  H    0.000000  -0.000000   0.269240  -0.031382   0.000827  -0.000085
    40  H   -0.000000   0.000000   0.008787   0.000319   0.000001  -0.000000
              37         38         39         40
     1  Fe  -0.000352  -0.000352   0.000374   0.013837
     2  C    0.000001   0.000000   0.000021   0.001092
     3  C   -0.000000   0.000000  -0.000000   0.000155
     4  C    0.000000  -0.000000  -0.000000  -0.000141
     5  C    0.000000   0.000001   0.000002  -0.000216
     6  C   -0.000002  -0.000002   0.000003  -0.000079
     7  H    0.000000   0.000000  -0.000000   0.000000
     8  H   -0.000000  -0.000000   0.000000   0.000000
     9  H    0.000000   0.000000  -0.000001   0.000013
    10  H   -0.000000  -0.000000  -0.000008  -0.000112
    11  H    0.000000   0.000000   0.000000   0.000016
    12  C    0.000004  -0.000001   0.007597   0.270500
    13  C    0.000000  -0.000000   0.000267  -0.024619
    14  C   -0.000000   0.000000  -0.000002   0.001525
    15  C   -0.000001   0.000004  -0.000411   0.004088
    16  C   -0.000442  -0.000442  -0.017494   0.011962
    17  C   -0.008611  -0.008611   0.016698  -0.019385
    18  C    0.003522  -0.009215   0.004977  -0.000441
    19  H    0.000000   0.000000   0.000000  -0.000070
    20  H    0.000000   0.000000  -0.000000   0.000802
    21  H    0.000000  -0.000000  -0.000000  -0.000079
    22  Co   0.023462   0.023462   0.016312   0.000543
    23  C   -0.000004  -0.000199   0.001666   0.000023
    24  C    0.001534   0.000281   0.000194  -0.000001
    25  C    0.000281   0.001534  -0.000179  -0.000000
    26  C   -0.000199  -0.000004  -0.000227   0.000001
    27  C   -0.000211  -0.000211  -0.000080   0.000004
    28  H    0.000000   0.000000   0.000023  -0.000003
    29  H    0.000011  -0.000000  -0.000133  -0.000007
    30  H   -0.000071   0.000006   0.000008   0.000000
    31  H    0.000006  -0.000071   0.000000  -0.000000
    32  H   -0.000000   0.000011  -0.000000   0.000000
    33  C   -0.009215   0.003522   0.269240   0.008787
    34  C    0.288536  -0.014995  -0.031382   0.000319
    35  C   -0.014995   0.288536   0.000827   0.000001
    36  H   -0.000061   0.000770  -0.000085  -0.000000
    37  H    0.426506   0.000823   0.000770  -0.000000
    38  H    0.000823   0.426506  -0.000061   0.000000
    39  H    0.000770  -0.000061   0.445324   0.000243
    40  H   -0.000000   0.000000   0.000243   0.474490
 Mulliken charges:
               1
     1  Fe  -0.199537
     2  C   -0.216535
     3  C   -0.212651
     4  C   -0.212651
     5  C   -0.216535
     6  C   -0.217273
     7  H    0.268955
     8  H    0.263088
     9  H    0.254465
    10  H    0.263088
    11  H    0.268955
    12  C   -0.364890
    13  C   -0.208329
    14  C   -0.208329
    15  C   -0.364890
    16  C    0.276353
    17  C    0.454729
    18  C   -0.341233
    19  H    0.270402
    20  H    0.270402
    21  H    0.256754
    22  Co  -0.371775
    23  C   -0.175244
    24  C   -0.185863
    25  C   -0.185863
    26  C   -0.175244
    27  C   -0.173779
    28  H    0.293374
    29  H    0.290447
    30  H    0.292176
    31  H    0.292176
    32  H    0.290447
    33  C   -0.341233
    34  C   -0.169586
    35  C   -0.169586
    36  H    0.285518
    37  H    0.288709
    38  H    0.288709
    39  H    0.285518
    40  H    0.256754
 Sum of Mulliken charges =   1.00000
 Mulliken charges with hydrogens summed into heavy atoms:
               1
     1  Fe  -0.199537
     2  C    0.046553
     3  C    0.056305
     4  C    0.056305
     5  C    0.046553
     6  C    0.037192
    12  C   -0.108135
    13  C    0.062073
    14  C    0.062073
    15  C   -0.108135
    16  C    0.276353
    17  C    0.454729
    18  C   -0.055715
    22  Co  -0.371775
    23  C    0.115204
    24  C    0.106313
    25  C    0.106313
    26  C    0.115204
    27  C    0.119595
    33  C   -0.055715
    34  C    0.119123
    35  C    0.119123
 APT charges:
               1
     1  Fe  -0.752620
     2  C    0.002789
     3  C    0.045045
     4  C    0.045045
     5  C    0.002789
     6  C    0.100091
     7  H    0.068890
     8  H    0.066530
     9  H    0.051486
    10  H    0.066530
    11  H    0.068890
    12  C    0.177023
    13  C   -0.020388
    14  C   -0.020388
    15  C    0.177023
    16  C   -0.399391
    17  C    0.821853
    18  C   -0.136768
    19  H    0.060143
    20  H    0.060143
    21  H    0.050366
    22  Co  -0.422448
    23  C    0.067989
    24  C   -0.047603
    25  C   -0.047603
    26  C    0.067989
    27  C   -0.000121
    28  H    0.081630
    29  H    0.089358
    30  H    0.088873
    31  H    0.088873
    32  H    0.089358
    33  C   -0.136768
    34  C    0.093707
    35  C    0.093707
    36  H    0.070870
    37  H    0.082936
    38  H    0.082936
    39  H    0.070870
    40  H    0.050366
 Sum of APT charges =   1.00000
 APT charges with hydrogens summed into heavy atoms:
               1
     1  Fe  -0.752620
     2  C    0.069319
     3  C    0.113935
     4  C    0.113935
     5  C    0.069319
     6  C    0.151577
    12  C    0.227389
    13  C    0.039755
    14  C    0.039755
    15  C    0.227389
    16  C   -0.399391
    17  C    0.821853
    18  C   -0.065897
    22  Co  -0.422448
    23  C    0.157347
    24  C    0.041269
    25  C    0.041269
    26  C    0.157347
    27  C    0.081509
    33  C   -0.065897
    34  C    0.176643
    35  C    0.176643
 Electronic spatial extent (au):  <R**2>=           7118.7012
 Charge=              1.0000 electrons
 Dipole moment (field-independent basis, Debye):
    X=             -0.5662    Y=              6.3702    Z=             -0.0000  Tot=              6.3953
 Quadrupole moment (field-independent basis, Debye-Ang):
   XX=           -127.7378   YY=            -90.3390   ZZ=           -120.8754
   XY=            -12.5481   XZ=             -0.0000   YZ=             -0.0000
 Traceless Quadrupole moment (field-independent basis, Debye-Ang):
   XX=            -14.7538   YY=             22.6451   ZZ=             -7.8913
   XY=            -12.5481   XZ=             -0.0000   YZ=             -0.0000
 Octapole moment (field-independent basis, Debye-Ang**2):
  XXX=             -7.5345  YYY=            109.1839  ZZZ=             -0.0000  XYY=             11.1324
  XXY=             19.9920  XXZ=             -0.0000  XZZ=             -1.3033  YZZ=             16.2903
  YYZ=             -0.0000  XYZ=              0.0000
 Hexadecapole moment (field-independent basis, Debye-Ang**3):
 XXXX=          -1414.9510 YYYY=          -6723.6208 ZZZZ=           -698.8492 XXXY=           -142.9900
 XXXZ=             -0.0000 YYYX=           -372.1086 YYYZ=              0.0000 ZZZX=             -0.0000
 ZZZY=              0.0000 XXYY=          -1420.4416 XXZZ=           -339.2278 YYZZ=          -1197.8390
 XXYZ=              0.0000 YYXZ=             -0.0000 ZZXY=            -25.5503
 N-N= 2.161148729922D+03 E-N=-6.719579629086D+03  KE= 9.251192288815D+02
 Symmetry A'   KE= 5.659664335918D+02
 Symmetry A"   KE= 3.591527952897D+02
  Exact polarizability:     218.317      23.649     394.781      -0.000      -0.000     182.949
 Approx polarizability:     408.956      69.034     610.988      -0.000       0.000     336.959
   2 Symmetry operations used in ECPInt.
 ECPInt:  NShTT=   11628 NPrTT=   83265 LenC2=   11091 LenP2D=   48731.
 LDataN:  DoStor=T MaxTD1= 6 Len=  172
 Calling FoFJK, ICntrl=    100127 FMM=F ISym2X=1 I1Cent= 0 IOpClX= 0 NMat=1 NMatS=1 NMatT=0.
 Full mass-weighted force constant matrix:
 Low frequencies ---   -8.4156   -0.0004    0.0001    0.0005    1.9433    8.6963
 Low frequencies ---   25.0215   27.0330   33.2919
 Diagonal vibrational polarizability:
       12.5101692      53.0340234      11.0642368
 Harmonic frequencies (cm**-1), IR intensities (KM/Mole), Raman scattering
 activities (A**4/AMU), depolarization ratios for plane and unpolarized
 incident light, reduced masses (AMU), force constants (mDyne/A),
 and normal coordinates:
                      1                      2                      3
                     A"                     A"                     A"
 Frequencies --     24.8984                26.8580                33.2369
 Red. masses --      3.9177                 4.6366                 3.6815
 Frc consts  --      0.0014                 0.0020                 0.0024
 IR Inten    --      0.0087                 0.0000                 0.0244
  Atom  AN      X      Y      Z        X      Y      Z        X      Y      Z
     1  26    -0.00  -0.00   0.01    -0.00  -0.00  -0.00     0.00   0.00  -0.02
     2   6    -0.01   0.05   0.04     0.10   0.01   0.12    -0.11   0.14  -0.04
     3   6    -0.01   0.03   0.09     0.06   0.00   0.04    -0.07   0.09   0.17
     4   6     0.01  -0.03   0.09    -0.06  -0.00   0.04     0.07  -0.09   0.17
     5   6     0.01  -0.05   0.04    -0.10  -0.01   0.12     0.11  -0.14  -0.04
     6   6     0.00  -0.00   0.01     0.00  -0.00   0.17    -0.00   0.00  -0.17
     7   1     0.02  -0.06   0.13    -0.11  -0.01  -0.01     0.13  -0.17   0.31
     8   1     0.03  -0.10   0.03    -0.18  -0.01   0.14     0.22  -0.27  -0.09
     9   1    -0.00  -0.00  -0.03    -0.00  -0.00   0.24     0.00   0.00  -0.34
    10   1    -0.03   0.10   0.03     0.18   0.01   0.14    -0.22   0.27  -0.09
    11   1    -0.02   0.06   0.13     0.11   0.01  -0.01    -0.13   0.17   0.31
    12   6     0.00   0.03  -0.03     0.05   0.04  -0.10     0.04   0.00  -0.06
    13   6     0.00   0.02  -0.01     0.03   0.02  -0.11     0.02   0.00  -0.09
    14   6    -0.00  -0.02  -0.01    -0.03  -0.02  -0.11    -0.02  -0.00  -0.09
    15   6    -0.00  -0.03  -0.03    -0.05  -0.04  -0.10    -0.04  -0.00  -0.06
    16   6    -0.00   0.00  -0.05    -0.00   0.00  -0.10     0.00  -0.00  -0.04
    17   6    -0.00   0.00  -0.07    -0.00   0.00  -0.09     0.00  -0.00  -0.00
    18   6     0.04   0.02  -0.08     0.04   0.04  -0.09    -0.03   0.02   0.02
    19   1    -0.01  -0.04   0.00    -0.06  -0.05  -0.12    -0.04  -0.00  -0.11
    20   1     0.01   0.04   0.00     0.06   0.05  -0.12     0.04   0.00  -0.11
    21   1    -0.01  -0.06  -0.04    -0.10  -0.08  -0.10    -0.07  -0.01  -0.05
    22  27     0.00   0.00  -0.02    -0.00   0.00  -0.00     0.00  -0.00   0.02
    23   6     0.10  -0.15   0.01    -0.13   0.02   0.13    -0.03   0.04   0.03
    24   6     0.06  -0.09   0.20    -0.08   0.01   0.01    -0.02   0.02  -0.03
    25   6    -0.06   0.09   0.20     0.08  -0.01   0.01     0.02  -0.02  -0.03
    26   6    -0.10   0.15   0.01     0.13  -0.02   0.13     0.03  -0.04   0.03
    27   6     0.00  -0.00  -0.12     0.00  -0.00   0.21    -0.00   0.00   0.06
    28   1     0.00  -0.00  -0.27    -0.00  -0.00   0.31     0.00   0.00   0.11
    29   1     0.18  -0.28  -0.04    -0.24   0.04   0.16    -0.06   0.07   0.04
    30   1     0.11  -0.18   0.33    -0.15   0.02  -0.07    -0.04   0.04  -0.06
    31   1    -0.11   0.18   0.33     0.15  -0.02  -0.07     0.04  -0.04  -0.06
    32   1    -0.18   0.28  -0.04     0.24  -0.04   0.16     0.06  -0.07   0.04
    33   6    -0.04  -0.02  -0.08    -0.04  -0.04  -0.09     0.03  -0.02   0.02
    34   6    -0.03  -0.01  -0.10    -0.03  -0.03  -0.09     0.02  -0.01   0.06
    35   6     0.03   0.01  -0.10     0.03   0.03  -0.09    -0.02   0.01   0.06
    36   1     0.08   0.05  -0.07     0.08   0.08  -0.09    -0.05   0.03   0.01
    37   1    -0.05  -0.03  -0.11    -0.05  -0.05  -0.10     0.03  -0.02   0.08
    38   1     0.05   0.03  -0.11     0.05   0.05  -0.10    -0.03   0.02   0.08
    39   1    -0.08  -0.05  -0.07    -0.08  -0.08  -0.09     0.05  -0.03   0.01
    40   1     0.01   0.06  -0.04     0.10   0.08  -0.10     0.07   0.01  -0.05
                      4                      5                      6
                     A'                     A'                     A"
 Frequencies --     35.7702                65.8267               151.4319
 Red. masses --      5.7207                 7.0817                 4.2775
 Frc consts  --      0.0043                 0.0181                 0.0578
 IR Inten    --      0.2396                 0.0503                 0.2115
  Atom  AN      X      Y      Z        X      Y      Z        X      Y      Z
     1  26     0.01  -0.00   0.00    -0.05  -0.09  -0.00    -0.00  -0.00  -0.05
     2   6    -0.08   0.12   0.00     0.01  -0.19  -0.00     0.05   0.06   0.02
     3   6    -0.15   0.03  -0.00     0.07  -0.12  -0.00     0.03   0.03   0.02
     4   6    -0.15   0.03   0.00     0.07  -0.12   0.00    -0.03  -0.03   0.02
     5   6    -0.08   0.12  -0.00     0.01  -0.19   0.00    -0.05  -0.06   0.02
     6   6    -0.03   0.17   0.00    -0.03  -0.24  -0.00    -0.00  -0.00   0.02
     7   1    -0.20  -0.02   0.00     0.12  -0.07   0.00    -0.05  -0.07   0.03
     8   1    -0.06   0.14  -0.00    -0.01  -0.21   0.00    -0.09  -0.11   0.02
     9   1     0.03   0.24   0.00    -0.08  -0.30  -0.00    -0.00  -0.00   0.02
    10   1    -0.06   0.14   0.00    -0.01  -0.21  -0.00     0.09   0.11   0.02
    11   1    -0.20  -0.02  -0.00     0.12  -0.07  -0.00     0.05   0.07   0.03
    12   6     0.11  -0.07   0.00    -0.06  -0.07  -0.00    -0.01  -0.09   0.03
    13   6     0.05  -0.13  -0.00    -0.07  -0.08   0.00    -0.00  -0.06  -0.04
    14   6     0.05  -0.13   0.00    -0.07  -0.08  -0.00     0.00   0.06  -0.04
    15   6     0.11  -0.07  -0.00    -0.06  -0.07   0.00     0.01   0.09   0.03
    16   6     0.14  -0.03   0.00    -0.04  -0.05   0.00     0.00   0.00   0.07
    17   6     0.14  -0.04  -0.00     0.03   0.03   0.00     0.00   0.00   0.06
    18   6     0.11  -0.07   0.00     0.06   0.06   0.00     0.16   0.04   0.00
    19   1     0.01  -0.17   0.00    -0.08  -0.08  -0.00     0.00   0.10  -0.09
    20   1     0.01  -0.17  -0.00    -0.08  -0.08   0.00    -0.00  -0.10  -0.09
    21   1     0.12  -0.06  -0.00    -0.05  -0.06   0.00     0.01   0.16   0.05
    22  27     0.01  -0.01  -0.00     0.05   0.09   0.00    -0.00   0.00   0.10
    23   6    -0.08   0.11  -0.00    -0.01   0.19  -0.00     0.10   0.11  -0.05
    24   6    -0.16   0.02   0.00    -0.08   0.12   0.00     0.06   0.07  -0.04
    25   6    -0.16   0.02  -0.00    -0.08   0.12  -0.00    -0.06  -0.07  -0.04
    26   6    -0.08   0.11   0.00    -0.01   0.19   0.00    -0.10  -0.11  -0.05
    27   6    -0.03   0.17  -0.00     0.03   0.24  -0.00    -0.00  -0.00  -0.05
    28   1     0.04   0.25  -0.00     0.09   0.31   0.00    -0.00  -0.00  -0.05
    29   1    -0.06   0.14   0.00     0.00   0.21  -0.00     0.19   0.21  -0.05
    30   1    -0.21  -0.04   0.00    -0.12   0.07   0.00     0.12   0.13  -0.04
    31   1    -0.21  -0.04  -0.00    -0.12   0.07  -0.00    -0.12  -0.13  -0.04
    32   1    -0.06   0.14  -0.00     0.00   0.21   0.00    -0.19  -0.21  -0.05
    33   6     0.11  -0.07  -0.00     0.06   0.06  -0.00    -0.16  -0.04   0.00
    34   6     0.06  -0.13   0.00     0.07   0.08   0.00    -0.10  -0.03  -0.12
    35   6     0.06  -0.13  -0.00     0.07   0.08  -0.00     0.10   0.03  -0.12
    36   1     0.13  -0.05   0.00     0.06   0.06   0.00     0.31   0.09   0.03
    37   1     0.03  -0.17   0.00     0.08   0.09   0.00    -0.19  -0.05  -0.19
    38   1     0.03  -0.17  -0.00     0.08   0.09  -0.00     0.19   0.05  -0.19
    39   1     0.13  -0.05  -0.00     0.06   0.06  -0.00    -0.31  -0.09   0.03
    40   1     0.12  -0.06   0.00    -0.05  -0.06  -0.00    -0.01  -0.16   0.05
                      7                      8                      9
                     A"                     A"                     A'
 Frequencies --    153.3840               158.1562               167.6211
 Red. masses --      4.0741                 4.2591                 5.1944
 Frc consts  --      0.0565                 0.0628                 0.0860
 IR Inten    --      0.2101                 0.4537                11.4971
  Atom  AN      X      Y      Z        X      Y      Z        X      Y      Z
     1  26    -0.00  -0.00   0.09     0.00  -0.00   0.08    -0.04   0.03   0.00
     2   6    -0.08  -0.08  -0.04    -0.08  -0.09  -0.03    -0.01  -0.04  -0.00
     3   6    -0.05  -0.05  -0.03    -0.05  -0.05  -0.04     0.06   0.03   0.00
     4   6     0.05   0.05  -0.03     0.05   0.05  -0.04     0.06   0.03  -0.00
     5   6     0.08   0.08  -0.04     0.08   0.09  -0.03    -0.01  -0.04   0.00
     6   6    -0.00  -0.00  -0.04     0.00   0.00  -0.03    -0.05  -0.09  -0.00
     7   1     0.10   0.10  -0.03     0.09   0.11  -0.04     0.11   0.08  -0.00
     8   1     0.16   0.16  -0.04     0.15   0.18  -0.03    -0.03  -0.06   0.00
     9   1    -0.00  -0.00  -0.05     0.00   0.00  -0.03    -0.10  -0.15   0.00
    10   1    -0.16  -0.16  -0.04    -0.15  -0.18  -0.03    -0.03  -0.06  -0.00
    11   1    -0.10  -0.10  -0.03    -0.09  -0.11  -0.04     0.11   0.08   0.00
    12   6     0.17  -0.01   0.02     0.03   0.14  -0.07     0.08  -0.02  -0.00
    13   6     0.10  -0.01  -0.14     0.02   0.09   0.03    -0.02  -0.13   0.00
    14   6    -0.10   0.01  -0.14    -0.02  -0.09   0.03    -0.02  -0.13  -0.00
    15   6    -0.17   0.01   0.02    -0.03  -0.14  -0.07     0.08  -0.02   0.00
    16   6    -0.00   0.00   0.11    -0.00  -0.00  -0.12     0.13   0.04  -0.00
    17   6    -0.00   0.00   0.12    -0.00  -0.00  -0.12     0.13   0.05  -0.00
    18   6     0.06  -0.08   0.04     0.02   0.12  -0.07     0.08   0.01   0.00
    19   1    -0.20   0.01  -0.24    -0.05  -0.18   0.09    -0.09  -0.20  -0.00
    20   1     0.20  -0.01  -0.24     0.05   0.18   0.09    -0.09  -0.20   0.00
    21   1    -0.33   0.01   0.06    -0.08  -0.28  -0.09     0.10  -0.01  -0.00
    22  27     0.00  -0.00  -0.02     0.00  -0.00   0.07    -0.10   0.10   0.00
    23   6    -0.02  -0.02   0.01     0.07   0.08  -0.03    -0.01  -0.05   0.00
    24   6    -0.01  -0.01   0.01     0.04   0.05  -0.03     0.13   0.12  -0.00
    25   6     0.01   0.01   0.01    -0.04  -0.05  -0.03     0.13   0.12   0.00
    26   6     0.02   0.02   0.01    -0.07  -0.08  -0.03    -0.01  -0.05  -0.00
    27   6     0.00   0.00   0.00     0.00   0.00  -0.03    -0.10  -0.15  -0.00
    28   1     0.00   0.00   0.00     0.00   0.00  -0.02    -0.22  -0.29  -0.00
    29   1    -0.03  -0.04   0.00     0.13   0.16  -0.03    -0.05  -0.09   0.00
    30   1    -0.02  -0.03   0.01     0.08   0.10  -0.03     0.23   0.23  -0.00
    31   1     0.02   0.03   0.01    -0.08  -0.10  -0.03     0.23   0.23   0.00
    32   1     0.03   0.04   0.00    -0.13  -0.16  -0.03    -0.05  -0.09  -0.00
    33   6    -0.06   0.08   0.04    -0.02  -0.12  -0.07     0.08   0.01  -0.00
    34   6    -0.04   0.05  -0.09    -0.01  -0.08   0.02    -0.04  -0.13  -0.00
    35   6     0.04  -0.05  -0.09     0.01   0.08   0.02    -0.04  -0.13   0.00
    36   1     0.12  -0.15   0.07     0.05   0.25  -0.09     0.11   0.04   0.00
    37   1    -0.08   0.10  -0.17    -0.03  -0.16   0.08    -0.12  -0.22   0.00
    38   1     0.08  -0.10  -0.17     0.03   0.16   0.08    -0.12  -0.22  -0.00
    39   1    -0.12   0.15   0.07    -0.05  -0.25  -0.09     0.11   0.04  -0.00
    40   1     0.33  -0.01   0.06     0.08   0.28  -0.09     0.10  -0.01   0.00
                     10                     11                     12
                     A'                     A'                     A'
 Frequencies --    176.5780               267.7638               283.0489
 Red. masses --      5.9516                 5.5100                 5.4229
 Frc consts  --      0.1093                 0.2328                 0.2560
 IR Inten    --      1.4411                 0.9302                 1.7535
  Atom  AN      X      Y      Z        X      Y      Z        X      Y      Z
     1  26    -0.11   0.14  -0.00    -0.03   0.01   0.00     0.01  -0.01   0.00
     2   6    -0.01  -0.02  -0.00    -0.15  -0.14  -0.01     0.01  -0.01   0.00
     3   6     0.16   0.16   0.00    -0.12  -0.09  -0.00    -0.02  -0.04  -0.00
     4   6     0.16   0.16  -0.00    -0.12  -0.09   0.00    -0.02  -0.04   0.00
     5   6    -0.01  -0.02   0.00    -0.15  -0.14   0.01     0.01  -0.01  -0.00
     6   6    -0.11  -0.14   0.00    -0.16  -0.16   0.00     0.03   0.01  -0.00
     7   1     0.27   0.29  -0.00    -0.12  -0.10   0.00    -0.03  -0.06   0.00
     8   1    -0.05  -0.07   0.00    -0.18  -0.17   0.01     0.01  -0.01  -0.00
     9   1    -0.24  -0.30   0.00    -0.21  -0.22   0.00     0.04   0.03   0.00
    10   1    -0.05  -0.07  -0.00    -0.18  -0.17  -0.01     0.01  -0.01   0.00
    11   1     0.27   0.29   0.00    -0.12  -0.10  -0.00    -0.03  -0.06  -0.00
    12   6     0.01   0.04   0.00     0.11   0.14  -0.01     0.04   0.01  -0.00
    13   6    -0.08  -0.06   0.00     0.14   0.21  -0.00    -0.02  -0.05   0.00
    14   6    -0.08  -0.06  -0.00     0.14   0.21   0.00    -0.02  -0.05  -0.00
    15   6     0.01   0.04  -0.00     0.11   0.14   0.01     0.04   0.01   0.00
    16   6     0.06   0.06  -0.00     0.09   0.09   0.00     0.07   0.05  -0.00
    17   6     0.04   0.01  -0.00     0.07   0.05  -0.00     0.09   0.11   0.00
    18   6     0.03  -0.03  -0.01     0.05   0.00  -0.00     0.10   0.15  -0.00
    19   1    -0.15  -0.14   0.00     0.20   0.26   0.01    -0.05  -0.08  -0.01
    20   1    -0.15  -0.14  -0.00     0.20   0.26  -0.01    -0.05  -0.08   0.01
    21   1     0.04   0.06  -0.00     0.12   0.16   0.01     0.05   0.02   0.00
    22  27     0.07  -0.09  -0.00     0.01  -0.01   0.00    -0.00   0.02   0.00
    23   6     0.00  -0.01  -0.00     0.00  -0.01  -0.00    -0.14  -0.14   0.01
    24   6    -0.09  -0.11   0.00    -0.01  -0.02  -0.00    -0.12  -0.12   0.00
    25   6    -0.09  -0.11  -0.00    -0.01  -0.02   0.00    -0.12  -0.12  -0.00
    26   6     0.00  -0.01   0.00     0.00  -0.01   0.00    -0.14  -0.14  -0.01
    27   6     0.06   0.06   0.00     0.01  -0.00  -0.00    -0.15  -0.16  -0.00
    28   1     0.13   0.14   0.00     0.02   0.01  -0.00    -0.20  -0.22  -0.00
    29   1     0.02   0.01  -0.00     0.00  -0.01  -0.00    -0.17  -0.18   0.01
    30   1    -0.15  -0.18   0.00    -0.02  -0.03   0.00    -0.15  -0.14   0.00
    31   1    -0.15  -0.18  -0.00    -0.02  -0.03  -0.00    -0.15  -0.14  -0.00
    32   1     0.02   0.01   0.00     0.00  -0.01   0.00    -0.17  -0.18  -0.01
    33   6     0.03  -0.03   0.01     0.05   0.00   0.00     0.10   0.15   0.00
    34   6     0.04  -0.03   0.00    -0.00  -0.06  -0.00     0.12   0.19   0.00
    35   6     0.04  -0.03  -0.00    -0.00  -0.06   0.00     0.12   0.19  -0.00
    36   1     0.03  -0.04  -0.00     0.06   0.01  -0.00     0.12   0.18  -0.00
    37   1     0.05  -0.01  -0.00    -0.03  -0.09  -0.00     0.16   0.24   0.01
    38   1     0.05  -0.01   0.00    -0.03  -0.09   0.00     0.16   0.24  -0.01
    39   1     0.03  -0.04   0.00     0.06   0.01   0.00     0.12   0.18   0.00
    40   1     0.04   0.06   0.00     0.12   0.16  -0.01     0.05   0.02  -0.00
                     13                     14                     15
                     A"                     A"                     A'
 Frequencies --    304.8039               323.9657               327.3739
 Red. masses --      4.1210                 4.3669                 4.8881
 Frc consts  --      0.2256                 0.2700                 0.3087
 IR Inten    --      0.0021                 0.4018                 3.7559
  Atom  AN      X      Y      Z        X      Y      Z        X      Y      Z
     1  26    -0.00  -0.00   0.03     0.00  -0.00   0.00    -0.00   0.01  -0.00
     2   6    -0.07  -0.08   0.04    -0.09  -0.11   0.05     0.07  -0.02   0.00
     3   6    -0.05  -0.05   0.05    -0.06  -0.06   0.06    -0.05  -0.14  -0.01
     4   6     0.05   0.05   0.05     0.06   0.06   0.06    -0.05  -0.14   0.01
     5   6     0.07   0.08   0.04     0.09   0.11   0.05     0.07  -0.02  -0.00
     6   6    -0.00  -0.00   0.05    -0.00  -0.00   0.06     0.13   0.06   0.00
     7   1     0.08   0.08   0.05     0.10   0.10   0.07    -0.09  -0.21   0.01
     8   1     0.12   0.14   0.04     0.15   0.17   0.05     0.09  -0.02  -0.01
     9   1    -0.00  -0.00   0.05    -0.00  -0.00   0.08     0.19   0.12   0.00
    10   1    -0.12  -0.14   0.04    -0.15  -0.17   0.05     0.09  -0.02   0.01
    11   1    -0.08  -0.08   0.05    -0.10  -0.10   0.07    -0.09  -0.21  -0.01
    12   6    -0.07  -0.15   0.01    -0.10  -0.10  -0.05     0.02   0.10  -0.01
    13   6    -0.04  -0.10  -0.07    -0.06  -0.07  -0.06    -0.13  -0.07   0.01
    14   6     0.04   0.10  -0.07     0.06   0.07  -0.06    -0.13  -0.07  -0.01
    15   6     0.07   0.15   0.01     0.10   0.10  -0.05     0.02   0.10   0.01
    16   6    -0.00  -0.00   0.03    -0.00  -0.00  -0.06     0.10   0.16  -0.00
    17   6    -0.00  -0.00  -0.04    -0.00  -0.00  -0.07     0.07   0.15  -0.00
    18   6     0.07   0.16  -0.01    -0.10  -0.10  -0.07    -0.02   0.07  -0.00
    19   1     0.05   0.17  -0.13     0.09   0.12  -0.08    -0.21  -0.14  -0.01
    20   1    -0.05  -0.17  -0.13    -0.09  -0.12  -0.08    -0.21  -0.14   0.01
    21   1     0.08   0.25   0.03     0.16   0.16  -0.05     0.04   0.13   0.01
    22  27    -0.00   0.00  -0.03     0.00  -0.00  -0.01    -0.02   0.02  -0.00
    23   6    -0.07  -0.08  -0.04     0.10   0.11   0.06     0.10   0.00  -0.00
    24   6    -0.04  -0.05  -0.05     0.06   0.07   0.07    -0.02  -0.13   0.01
    25   6     0.04   0.05  -0.05    -0.06  -0.07   0.07    -0.02  -0.13  -0.01
    26   6     0.07   0.08  -0.04    -0.10  -0.11   0.06     0.10   0.00   0.00
    27   6    -0.00  -0.00  -0.05    -0.00  -0.00   0.07     0.16   0.09   0.00
    28   1    -0.00  -0.00  -0.05    -0.00  -0.00   0.08     0.22   0.16   0.00
    29   1    -0.12  -0.14  -0.05     0.16   0.19   0.06     0.13   0.02  -0.01
    30   1    -0.08  -0.08  -0.05     0.11   0.11   0.07    -0.06  -0.18   0.01
    31   1     0.08   0.08  -0.05    -0.11  -0.11   0.07    -0.06  -0.18  -0.01
    32   1     0.12   0.14  -0.05    -0.16  -0.19   0.06     0.13   0.02   0.01
    33   6    -0.07  -0.16  -0.01     0.10   0.10  -0.07    -0.02   0.07   0.00
    34   6    -0.03  -0.10   0.08     0.06   0.06  -0.06    -0.13  -0.06  -0.00
    35   6     0.03   0.10   0.08    -0.06  -0.06  -0.06    -0.13  -0.06   0.00
    36   1     0.08   0.28  -0.03    -0.18  -0.16  -0.07    -0.02   0.09  -0.00
    37   1    -0.03  -0.18   0.14     0.09   0.10  -0.06    -0.20  -0.13  -0.01
    38   1     0.03   0.18   0.14    -0.09  -0.10  -0.06    -0.20  -0.13   0.01
    39   1    -0.08  -0.28  -0.03     0.18   0.16  -0.07    -0.02   0.09   0.00
    40   1    -0.08  -0.25   0.03    -0.16  -0.16  -0.05     0.04   0.13  -0.01
                     16                     17                     18
                     A'                     A'                     A"
 Frequencies --    358.0371               371.7402               371.8673
 Red. masses --      7.0650                 5.1702                 7.6868
 Frc consts  --      0.5336                 0.4210                 0.6263
 IR Inten    --      3.3925                 9.2751                 6.6190
  Atom  AN      X      Y      Z        X      Y      Z        X      Y      Z
     1  26    -0.06   0.04   0.00    -0.05  -0.03  -0.00     0.00   0.00  -0.06
     2   6     0.10  -0.01   0.01     0.03   0.04   0.01    -0.07  -0.09   0.05
     3   6    -0.03  -0.14  -0.01     0.04   0.04   0.00    -0.05  -0.05   0.06
     4   6    -0.03  -0.14   0.01     0.04   0.04  -0.00     0.05   0.05   0.06
     5   6     0.10  -0.01  -0.01     0.03   0.04  -0.01     0.07   0.09   0.05
     6   6     0.16   0.09  -0.00     0.03   0.05   0.00    -0.00  -0.00   0.06
     7   1    -0.06  -0.18   0.01     0.06   0.06  -0.00     0.07   0.06   0.07
     8   1     0.13   0.00  -0.01     0.06   0.07  -0.00     0.10   0.12   0.05
     9   1     0.22   0.15  -0.00     0.07   0.09   0.00    -0.00  -0.00   0.08
    10   1     0.13   0.00   0.01     0.06   0.07   0.00    -0.10  -0.12   0.05
    11   1    -0.06  -0.18  -0.01     0.06   0.06   0.00    -0.07  -0.06   0.07
    12   6    -0.08   0.09   0.01    -0.18  -0.05   0.01    -0.06   0.04  -0.09
    13   6    -0.12   0.07   0.00    -0.00   0.15  -0.00    -0.04   0.02   0.01
    14   6    -0.12   0.07  -0.00    -0.00   0.15   0.00     0.04  -0.02   0.01
    15   6    -0.08   0.09  -0.01    -0.18  -0.05  -0.01     0.06  -0.04  -0.09
    16   6    -0.02   0.07   0.00    -0.13  -0.09  -0.00     0.00   0.00  -0.11
    17   6     0.06   0.04  -0.00     0.10   0.04   0.00    -0.00  -0.00   0.02
    18   6     0.06  -0.02  -0.02     0.20   0.05  -0.01    -0.04  -0.13   0.01
    19   1    -0.13   0.05   0.00     0.09   0.23   0.02     0.09  -0.04   0.07
    20   1    -0.13   0.05  -0.00     0.09   0.23  -0.02    -0.09   0.04   0.07
    21   1    -0.09   0.12   0.00    -0.23  -0.07  -0.00     0.14  -0.07  -0.11
    22  27     0.12  -0.11  -0.00    -0.01   0.07   0.00     0.00  -0.00   0.22
    23   6    -0.13   0.02   0.01     0.03  -0.04   0.00    -0.12  -0.16  -0.10
    24   6     0.04   0.21  -0.01    -0.04  -0.11   0.01    -0.09  -0.09  -0.12
    25   6     0.04   0.21   0.01    -0.04  -0.11  -0.01     0.09   0.09  -0.12
    26   6    -0.13   0.02  -0.01     0.03  -0.04  -0.00     0.12   0.16  -0.10
    27   6    -0.20  -0.09   0.00     0.05  -0.01  -0.00    -0.00   0.00  -0.13
    28   1    -0.26  -0.15   0.00     0.05  -0.01  -0.00    -0.00   0.00  -0.16
    29   1    -0.16   0.02   0.01     0.02  -0.07  -0.00    -0.15  -0.20  -0.11
    30   1     0.08   0.26  -0.02    -0.06  -0.14   0.01    -0.13  -0.11  -0.14
    31   1     0.08   0.26   0.02    -0.06  -0.14  -0.01     0.13   0.11  -0.14
    32   1    -0.16   0.02  -0.01     0.02  -0.07   0.00     0.15   0.20  -0.11
    33   6     0.06  -0.02   0.02     0.20   0.05   0.01     0.04   0.13   0.01
    34   6     0.03  -0.10  -0.00     0.03  -0.16  -0.00     0.00   0.09  -0.09
    35   6     0.03  -0.10   0.00     0.03  -0.16   0.00    -0.00  -0.09  -0.09
    36   1     0.07  -0.04  -0.01     0.26   0.09   0.00     0.02  -0.18   0.04
    37   1     0.02  -0.09  -0.02    -0.08  -0.27  -0.01    -0.05   0.11  -0.17
    38   1     0.02  -0.09   0.02    -0.08  -0.27   0.01     0.05  -0.11  -0.17
    39   1     0.07  -0.04   0.01     0.26   0.09  -0.00    -0.02   0.18   0.04
    40   1    -0.09   0.12  -0.00    -0.23  -0.07   0.00    -0.14   0.07  -0.11
                     19                     20                     21
                     A'                     A"                     A'
 Frequencies --    410.3779               413.7399               458.8243
 Red. masses --      9.1036                 8.7757                 8.2308
 Frc consts  --      0.9033                 0.8851                 1.0209
 IR Inten    --    103.1351                35.5182                12.4985
  Atom  AN      X      Y      Z        X      Y      Z        X      Y      Z
     1  26    -0.14   0.15   0.00     0.00   0.00   0.22     0.22   0.20  -0.00
     2   6     0.11  -0.05   0.01     0.12   0.15  -0.10    -0.09  -0.09  -0.02
     3   6    -0.04  -0.19  -0.02     0.09   0.08  -0.12    -0.10  -0.07  -0.01
     4   6    -0.04  -0.19   0.02    -0.09  -0.08  -0.12    -0.10  -0.07   0.01
     5   6     0.11  -0.05  -0.01    -0.12  -0.15  -0.10    -0.09  -0.09   0.02
     6   6     0.19   0.08  -0.00     0.00  -0.00  -0.13    -0.08  -0.11   0.00
     7   1    -0.05  -0.22   0.03    -0.11  -0.08  -0.14    -0.21  -0.19   0.01
     8   1     0.13  -0.07  -0.02    -0.12  -0.16  -0.10    -0.18  -0.19   0.02
     9   1     0.19   0.07  -0.00     0.00  -0.00  -0.16    -0.18  -0.22   0.00
    10   1     0.13  -0.07   0.02     0.12   0.16  -0.10    -0.18  -0.19  -0.02
    11   1    -0.05  -0.22  -0.03     0.11   0.08  -0.14    -0.21  -0.19  -0.01
    12   6     0.05  -0.01   0.01    -0.05  -0.13   0.02    -0.16  -0.08   0.03
    13   6     0.06   0.03  -0.01    -0.02  -0.10  -0.09    -0.10  -0.04   0.01
    14   6     0.06   0.03   0.01     0.02   0.10  -0.09    -0.10  -0.04  -0.01
    15   6     0.05  -0.01  -0.01     0.05   0.13   0.02    -0.16  -0.08  -0.03
    16   6    -0.01  -0.08  -0.00     0.00  -0.00   0.01    -0.09  -0.03   0.00
    17   6    -0.09  -0.23   0.00    -0.00   0.00  -0.18    -0.03  -0.03  -0.00
    18   6     0.00  -0.19   0.00    -0.13  -0.03  -0.15     0.04  -0.02  -0.00
    19   1     0.05   0.00   0.02    -0.03   0.13  -0.17    -0.17  -0.12  -0.00
    20   1     0.05   0.00  -0.02     0.03  -0.13  -0.17    -0.17  -0.12   0.00
    21   1     0.08   0.00  -0.02    -0.04   0.15   0.04    -0.28  -0.17  -0.02
    22  27    -0.10   0.08  -0.00     0.00   0.00   0.11     0.02   0.04  -0.00
    23   6     0.05  -0.02  -0.01    -0.03  -0.04  -0.03    -0.01  -0.02   0.00
    24   6    -0.00  -0.06   0.00    -0.02  -0.02  -0.04    -0.01  -0.02   0.00
    25   6    -0.00  -0.06  -0.00     0.02   0.02  -0.04    -0.01  -0.02  -0.00
    26   6     0.05  -0.02   0.01     0.03   0.04  -0.03    -0.01  -0.02  -0.00
    27   6     0.07   0.03   0.00     0.00   0.00  -0.04    -0.01  -0.02  -0.00
    28   1     0.06   0.02  -0.00    -0.00  -0.00  -0.05    -0.03  -0.04  -0.00
    29   1     0.05  -0.03  -0.01    -0.01  -0.03  -0.03    -0.03  -0.04   0.00
    30   1     0.02  -0.05   0.01    -0.02  -0.01  -0.05    -0.03  -0.03   0.00
    31   1     0.02  -0.05  -0.01     0.02   0.01  -0.05    -0.03  -0.03  -0.00
    32   1     0.05  -0.03   0.01     0.01   0.03  -0.03    -0.03  -0.04  -0.00
    33   6     0.00  -0.19  -0.00     0.13   0.03  -0.15     0.04  -0.02   0.00
    34   6     0.22   0.06   0.02     0.07   0.02  -0.06     0.03  -0.06   0.00
    35   6     0.22   0.06  -0.02    -0.07  -0.02  -0.06     0.03  -0.06  -0.00
    36   1     0.00  -0.23   0.01    -0.21   0.03  -0.19     0.06  -0.04   0.00
    37   1     0.28   0.12   0.03     0.10  -0.01  -0.00    -0.01  -0.09  -0.01
    38   1     0.28   0.12  -0.03    -0.10   0.01  -0.00    -0.01  -0.09   0.01
    39   1     0.00  -0.23  -0.01     0.21  -0.03  -0.19     0.06  -0.04  -0.00
    40   1     0.08   0.00   0.02     0.04  -0.15   0.04    -0.28  -0.17   0.02
                     22                     23                     24
                     A'                     A'                     A"
 Frequencies --    463.2662               480.6659               485.6052
 Red. masses --      6.7157                 6.7696                 5.6130
 Frc consts  --      0.8492                 0.9215                 0.7799
 IR Inten    --      5.3295                 4.7667                 1.8851
  Atom  AN      X      Y      Z        X      Y      Z        X      Y      Z
     1  26    -0.07   0.12  -0.00    -0.04   0.01  -0.00     0.00   0.00   0.11
     2   6     0.04  -0.04   0.00     0.01  -0.00   0.00     0.03   0.04  -0.03
     3   6    -0.02  -0.07  -0.01     0.00  -0.01  -0.00     0.02   0.02  -0.04
     4   6    -0.02  -0.07   0.01     0.00  -0.01   0.00    -0.02  -0.02  -0.04
     5   6     0.04  -0.04  -0.00     0.01  -0.00  -0.00    -0.03  -0.04  -0.03
     6   6     0.07   0.02   0.00     0.02   0.02   0.00    -0.00  -0.00  -0.04
     7   1    -0.01  -0.07   0.02     0.02   0.01   0.00    -0.01   0.01  -0.05
     8   1     0.03  -0.07  -0.01     0.02  -0.00  -0.00     0.00  -0.01  -0.03
     9   1     0.04  -0.02   0.00     0.02   0.01   0.00    -0.00  -0.00  -0.06
    10   1     0.03  -0.07   0.01     0.02  -0.00   0.00    -0.00   0.01  -0.03
    11   1    -0.01  -0.07  -0.02     0.02   0.01  -0.00     0.01  -0.01  -0.05
    12   6     0.02  -0.22  -0.00     0.04  -0.02  -0.01    -0.14   0.02  -0.20
    13   6     0.22  -0.03  -0.02     0.06  -0.02  -0.01    -0.12  -0.03  -0.05
    14   6     0.22  -0.03   0.02     0.06  -0.02   0.01     0.12   0.03  -0.05
    15   6     0.02  -0.22   0.00     0.04  -0.02   0.01     0.14  -0.02  -0.20
    16   6    -0.05  -0.12   0.00    -0.01  -0.03   0.00    -0.00  -0.00  -0.22
    17   6     0.03   0.09  -0.00    -0.03   0.01  -0.00    -0.00   0.00   0.18
    18   6    -0.00   0.20   0.01    -0.16  -0.09   0.02     0.11  -0.03   0.18
    19   1     0.22  -0.04   0.02     0.06  -0.02  -0.00     0.17  -0.01   0.04
    20   1     0.22  -0.04  -0.02     0.06  -0.02   0.00    -0.17   0.01   0.04
    21   1     0.02  -0.31  -0.02     0.08  -0.02   0.00     0.22  -0.16  -0.25
    22  27     0.02  -0.07   0.00     0.19   0.18   0.00     0.00   0.00  -0.04
    23   6     0.00   0.03   0.00    -0.07  -0.08   0.01     0.01   0.01   0.01
    24   6     0.01   0.02  -0.00    -0.07  -0.05   0.01     0.00  -0.00   0.01
    25   6     0.01   0.02   0.00    -0.07  -0.05  -0.01    -0.00   0.00   0.01
    26   6     0.00   0.03  -0.00    -0.07  -0.08  -0.01    -0.01  -0.01   0.01
    27   6    -0.01   0.01  -0.00    -0.06  -0.09  -0.00    -0.00  -0.00   0.01
    28   1     0.03   0.05  -0.00    -0.16  -0.20  -0.00    -0.00  -0.00   0.02
    29   1     0.02   0.06   0.00    -0.18  -0.19   0.01    -0.01  -0.01   0.01
    30   1     0.01   0.02  -0.01    -0.18  -0.17   0.01    -0.01  -0.01   0.01
    31   1     0.01   0.02   0.01    -0.18  -0.17  -0.01     0.01   0.01   0.01
    32   1     0.02   0.06  -0.00    -0.18  -0.19  -0.01     0.01   0.01   0.01
    33   6    -0.00   0.20  -0.01    -0.16  -0.09  -0.02    -0.11   0.03   0.18
    34   6    -0.18   0.03  -0.02    -0.10  -0.06  -0.01    -0.07   0.02   0.02
    35   6    -0.18   0.03   0.02    -0.10  -0.06   0.01     0.07  -0.02   0.02
    36   1     0.01   0.30  -0.00    -0.30  -0.22   0.01     0.21  -0.14   0.23
    37   1    -0.18   0.03  -0.01    -0.20  -0.18  -0.01    -0.11   0.09  -0.08
    38   1    -0.18   0.03   0.01    -0.20  -0.18   0.01     0.11  -0.09  -0.08
    39   1     0.01   0.30   0.00    -0.30  -0.22  -0.01    -0.21   0.14   0.23
    40   1     0.02  -0.31   0.02     0.08  -0.02  -0.00    -0.22   0.16  -0.25
                     25                     26                     27
                     A"                     A'                     A"
 Frequencies --    550.7430               559.9918               569.0548
 Red. masses --      4.0924                 4.0435                 3.9871
 Frc consts  --      0.7314                 0.7471                 0.7607
 IR Inten    --      0.4448                 3.4820                 0.0278
  Atom  AN      X      Y      Z        X      Y      Z        X      Y      Z
     1  26    -0.00   0.00   0.00     0.00  -0.00   0.00    -0.00  -0.00  -0.00
     2   6    -0.00  -0.00  -0.00    -0.00  -0.00   0.00    -0.00  -0.00   0.00
     3   6     0.00   0.00  -0.00     0.00   0.00   0.00     0.00   0.00   0.00
     4   6    -0.00  -0.00  -0.00     0.00   0.00  -0.00    -0.00  -0.00   0.00
     5   6     0.00   0.00  -0.00    -0.00  -0.00  -0.00     0.00   0.00   0.00
     6   6    -0.00  -0.00   0.00     0.00   0.00  -0.00    -0.00  -0.00   0.00
     7   1    -0.00  -0.00  -0.00     0.00   0.00  -0.00    -0.00  -0.00   0.00
     8   1     0.00   0.00  -0.00    -0.00  -0.00  -0.00     0.00   0.00   0.00
     9   1    -0.00  -0.00   0.00     0.01   0.01  -0.00    -0.00  -0.00   0.00
    10   1    -0.00  -0.00  -0.00    -0.00  -0.00   0.00    -0.00  -0.00   0.00
    11   1     0.00   0.00  -0.00     0.00   0.00   0.00     0.00   0.00   0.00
    12   6    -0.00   0.00  -0.00    -0.02  -0.03  -0.00    -0.00  -0.00  -0.00
    13   6    -0.00  -0.00   0.00     0.01   0.01  -0.00     0.00   0.00   0.00
    14   6     0.00   0.00   0.00     0.01   0.01   0.00    -0.00  -0.00   0.00
    15   6     0.00  -0.00  -0.00    -0.02  -0.03   0.00     0.00   0.00  -0.00
    16   6    -0.00   0.00  -0.00     0.03   0.03  -0.00     0.00   0.00  -0.00
    17   6     0.00   0.00   0.02     0.04   0.05  -0.00     0.00   0.00   0.00
    18   6     0.07   0.10   0.00    -0.02  -0.01  -0.01     0.09   0.11  -0.00
    19   1     0.00  -0.00   0.00     0.02   0.01   0.00    -0.01  -0.01   0.00
    20   1    -0.00   0.00   0.00     0.02   0.01  -0.00     0.01   0.01   0.00
    21   1    -0.00  -0.01  -0.01    -0.03  -0.04   0.00    -0.01  -0.01  -0.00
    22  27    -0.00  -0.00   0.00    -0.01  -0.00  -0.00    -0.00   0.00   0.00
    23   6    -0.11  -0.10   0.00    -0.16  -0.21  -0.01     0.09   0.09  -0.00
    24   6     0.16   0.18   0.01     0.06   0.08  -0.02    -0.13  -0.15  -0.00
    25   6    -0.16  -0.18   0.01     0.06   0.08   0.02     0.13   0.15  -0.00
    26   6     0.11   0.10   0.00    -0.16  -0.21   0.01    -0.09  -0.09  -0.00
    27   6     0.00   0.00  -0.03     0.22   0.24   0.00     0.00   0.00   0.01
    28   1     0.00   0.00  -0.03     0.37   0.40   0.00     0.00   0.00   0.01
    29   1    -0.17  -0.17  -0.00    -0.27  -0.33  -0.01     0.14   0.15  -0.00
    30   1     0.25   0.29   0.01     0.10   0.13  -0.01    -0.22  -0.25  -0.01
    31   1    -0.25  -0.29   0.01     0.10   0.13   0.01     0.22   0.25  -0.01
    32   1     0.17   0.17  -0.00    -0.27  -0.33   0.01    -0.14  -0.15  -0.00
    33   6    -0.07  -0.10   0.00    -0.02  -0.01   0.01    -0.09  -0.11  -0.00
    34   6     0.14   0.16  -0.01     0.01   0.00   0.01     0.16   0.18  -0.00
    35   6    -0.14  -0.16  -0.01     0.01   0.00  -0.01    -0.16  -0.18  -0.00
    36   1     0.13   0.16   0.00    -0.03  -0.02  -0.01     0.15   0.19  -0.00
    37   1     0.21   0.25  -0.02     0.01   0.01   0.00     0.25   0.29  -0.00
    38   1    -0.21  -0.25  -0.02     0.01   0.01  -0.00    -0.25  -0.29  -0.00
    39   1    -0.13  -0.16   0.00    -0.03  -0.02   0.01    -0.15  -0.19  -0.00
    40   1     0.00   0.01  -0.01    -0.03  -0.04  -0.00     0.01   0.01  -0.00
                     28                     29                     30
                     A"                     A'                     A"
 Frequencies --    575.1063               575.2215               580.2630
 Red. masses --      4.3522                 4.3950                 4.2248
 Frc consts  --      0.8481                 0.8568                 0.8381
 IR Inten    --      0.0044                 3.3213                 0.0024
  Atom  AN      X      Y      Z        X      Y      Z        X      Y      Z
     1  26    -0.00   0.00   0.00     0.00  -0.00   0.00    -0.00   0.00   0.01
     2   6    -0.15  -0.14  -0.01    -0.18  -0.22   0.00     0.02   0.02   0.00
     3   6     0.22   0.24  -0.01     0.06   0.09   0.02    -0.03  -0.03  -0.00
     4   6    -0.22  -0.24  -0.01     0.06   0.09  -0.02     0.03   0.03  -0.00
     5   6     0.15   0.14  -0.01    -0.18  -0.22  -0.00    -0.02  -0.02   0.00
     6   6    -0.00  -0.00   0.02     0.23   0.25   0.00     0.00   0.00  -0.00
     7   1    -0.33  -0.37  -0.01     0.10   0.14  -0.02     0.04   0.04  -0.00
     8   1     0.22   0.21  -0.01    -0.27  -0.31  -0.01    -0.02  -0.02   0.00
     9   1    -0.00  -0.00   0.02     0.36   0.40   0.00     0.00   0.00  -0.01
    10   1    -0.22  -0.21  -0.01    -0.27  -0.31   0.01     0.02   0.02   0.00
    11   1     0.33   0.37  -0.01     0.10   0.14   0.02    -0.04  -0.04  -0.00
    12   6    -0.02  -0.02  -0.00    -0.03  -0.02  -0.00    -0.15  -0.16  -0.02
    13   6     0.03   0.03   0.00     0.01   0.00  -0.00     0.21   0.23  -0.00
    14   6    -0.03  -0.03   0.00     0.01   0.00   0.00    -0.21  -0.23  -0.00
    15   6     0.02   0.02  -0.00    -0.03  -0.02   0.00     0.15   0.16  -0.02
    16   6    -0.00  -0.00  -0.01     0.03   0.03  -0.00     0.00   0.00  -0.04
    17   6    -0.00  -0.00   0.00     0.03   0.04   0.00     0.00   0.00   0.01
    18   6    -0.00  -0.00   0.00    -0.02  -0.02  -0.00     0.01  -0.00   0.02
    19   1    -0.05  -0.05   0.00     0.01   0.01   0.00    -0.33  -0.36   0.01
    20   1     0.05   0.05   0.00     0.01   0.01  -0.00     0.33   0.36   0.01
    21   1     0.03   0.03  -0.00    -0.04  -0.03   0.00     0.24   0.24  -0.02
    22  27     0.00   0.00  -0.00    -0.00  -0.00  -0.00    -0.00   0.00  -0.00
    23   6     0.00   0.00   0.00     0.01   0.01  -0.00    -0.00  -0.00   0.00
    24   6    -0.00  -0.00   0.00    -0.00  -0.00  -0.00     0.00   0.00   0.00
    25   6     0.00   0.00   0.00    -0.00  -0.00   0.00    -0.00  -0.00   0.00
    26   6    -0.00  -0.00   0.00     0.01   0.01   0.00     0.00   0.00   0.00
    27   6     0.00   0.00   0.00    -0.01  -0.01   0.00     0.00   0.00   0.00
    28   1     0.00   0.00   0.00    -0.02  -0.02   0.00     0.00   0.00   0.00
    29   1    -0.00  -0.00  -0.00     0.01   0.02  -0.00    -0.00  -0.01   0.00
    30   1    -0.00  -0.00   0.00     0.00  -0.00   0.00     0.00   0.00   0.00
    31   1     0.00   0.00   0.00     0.00  -0.00  -0.00    -0.00  -0.00   0.00
    32   1     0.00   0.00  -0.00     0.01   0.02   0.00     0.00   0.01   0.00
    33   6     0.00   0.00   0.00    -0.02  -0.02   0.00    -0.01   0.00   0.02
    34   6    -0.01  -0.00   0.00     0.01   0.01   0.00    -0.01   0.00   0.00
    35   6     0.01   0.00   0.00     0.01   0.01  -0.00     0.01  -0.00   0.00
    36   1    -0.00  -0.01   0.01    -0.02  -0.04  -0.00     0.00  -0.03   0.02
    37   1    -0.01  -0.00  -0.00     0.02   0.01   0.00    -0.01   0.01  -0.01
    38   1     0.01   0.00  -0.00     0.02   0.01  -0.00     0.01  -0.01  -0.01
    39   1     0.00   0.01   0.01    -0.02  -0.04   0.00    -0.00   0.03   0.02
    40   1    -0.03  -0.03  -0.00    -0.04  -0.03  -0.00    -0.24  -0.24  -0.02
                     31                     32                     33
                     A'                     A'                     A"
 Frequencies --    594.3317               686.1614               789.7332
 Red. masses --      5.5414                 6.2231                 1.2229
 Frc consts  --      1.1533                 1.7263                 0.4494
 IR Inten    --     10.6592                57.5651                 0.0732
  Atom  AN      X      Y      Z        X      Y      Z        X      Y      Z
     1  26    -0.01  -0.01  -0.00     0.01   0.02   0.00    -0.00  -0.00   0.01
     2   6     0.04   0.04   0.00    -0.01  -0.00  -0.01     0.03   0.03   0.01
     3   6    -0.01  -0.01  -0.00     0.00  -0.00  -0.00     0.02   0.02  -0.00
     4   6    -0.01  -0.01   0.00     0.00  -0.00   0.00    -0.02  -0.02  -0.00
     5   6     0.04   0.04  -0.00    -0.01  -0.00   0.01    -0.03  -0.03   0.01
     6   6    -0.04  -0.05   0.00    -0.00   0.00   0.00     0.00   0.00  -0.00
     7   1    -0.01  -0.02   0.00    -0.02  -0.02  -0.00     0.11   0.13  -0.01
     8   1     0.05   0.06  -0.00     0.01   0.00   0.01     0.21   0.23   0.00
     9   1    -0.04  -0.05   0.00    -0.03  -0.03   0.00    -0.00  -0.00  -0.01
    10   1     0.05   0.06   0.00     0.01   0.00  -0.01    -0.21  -0.23   0.00
    11   1    -0.01  -0.02  -0.00    -0.02  -0.02   0.00    -0.11  -0.13  -0.01
    12   6    -0.16  -0.14  -0.01     0.08   0.07  -0.00     0.05   0.05  -0.01
    13   6     0.06   0.05  -0.01    -0.02  -0.02   0.01     0.03   0.03  -0.00
    14   6     0.06   0.05   0.01    -0.02  -0.02  -0.01    -0.03  -0.03  -0.00
    15   6    -0.16  -0.14   0.01     0.08   0.07   0.00    -0.05  -0.05  -0.01
    16   6     0.21   0.22   0.00    -0.34  -0.33  -0.00    -0.00   0.00  -0.00
    17   6     0.23   0.25  -0.00     0.29   0.34   0.00    -0.00   0.00   0.00
    18   6    -0.12  -0.13  -0.02    -0.06  -0.06  -0.02     0.01   0.01  -0.00
    19   1     0.08   0.07   0.01    -0.06  -0.05  -0.02     0.20   0.22  -0.00
    20   1     0.08   0.07  -0.01    -0.06  -0.05   0.02    -0.20  -0.22  -0.00
    21   1    -0.26  -0.25   0.01     0.26   0.24   0.00     0.37   0.37  -0.01
    22  27    -0.02  -0.01   0.00    -0.03  -0.02  -0.00    -0.00   0.00   0.00
    23   6     0.04   0.04  -0.00     0.01   0.01  -0.01    -0.00  -0.00  -0.00
    24   6    -0.01  -0.01  -0.00    -0.00  -0.00  -0.00    -0.00  -0.00   0.00
    25   6    -0.01  -0.01   0.00    -0.00  -0.00   0.00     0.00   0.00   0.00
    26   6     0.04   0.04   0.00     0.01   0.01   0.01     0.00   0.00  -0.00
    27   6    -0.04  -0.05   0.00     0.01   0.00   0.00     0.00  -0.00  -0.00
    28   1    -0.09  -0.11   0.00    -0.01  -0.02   0.00     0.00   0.00   0.00
    29   1     0.08   0.08  -0.00     0.02   0.02  -0.00     0.01   0.01  -0.00
    30   1    -0.00  -0.01   0.00     0.04   0.04  -0.00     0.00   0.00  -0.00
    31   1    -0.00  -0.01  -0.00     0.04   0.04   0.00    -0.00  -0.00  -0.00
    32   1     0.08   0.08   0.00     0.02   0.02   0.00    -0.01  -0.01  -0.00
    33   6    -0.12  -0.13   0.02    -0.06  -0.06   0.02    -0.01  -0.01  -0.00
    34   6     0.07   0.04   0.01     0.04   0.01   0.01     0.00  -0.00  -0.00
    35   6     0.07   0.04  -0.01     0.04   0.01  -0.01    -0.00   0.00  -0.00
    36   1    -0.20  -0.25  -0.02    -0.21  -0.28  -0.01    -0.04  -0.04  -0.00
    37   1     0.10   0.08   0.01     0.05   0.03   0.01     0.01   0.01  -0.00
    38   1     0.10   0.08  -0.01     0.05   0.03  -0.01    -0.01  -0.01  -0.00
    39   1    -0.20  -0.25   0.02    -0.21  -0.28   0.01     0.04   0.04  -0.00
    40   1    -0.26  -0.25  -0.01     0.26   0.24  -0.00    -0.37  -0.37  -0.01
                     34                     35                     36
                     A'                     A'                     A"
 Frequencies --    807.5557               813.6373               826.6183
 Red. masses --      1.1984                 1.2040                 1.2580
 Frc consts  --      0.4605                 0.4696                 0.5064
 IR Inten    --     30.6723                37.8570                 2.6145
  Atom  AN      X      Y      Z        X      Y      Z        X      Y      Z
     1  26     0.01   0.01  -0.00     0.00   0.01   0.00    -0.00   0.00  -0.01
     2   6    -0.00   0.00  -0.00    -0.03  -0.03   0.00     0.04   0.05   0.01
     3   6    -0.04  -0.04  -0.00     0.02   0.01   0.00     0.02   0.03   0.01
     4   6    -0.04  -0.04   0.00     0.02   0.01  -0.00    -0.02  -0.03   0.01
     5   6    -0.00   0.00   0.00    -0.03  -0.03  -0.00    -0.04  -0.05   0.01
     6   6     0.02   0.04  -0.00    -0.05  -0.07  -0.00    -0.00   0.00   0.01
     7   1     0.25   0.29  -0.00    -0.07  -0.09   0.00     0.18   0.19   0.01
     8   1     0.00   0.00   0.00     0.24   0.26  -0.01     0.30   0.35   0.00
     9   1    -0.19  -0.20  -0.00     0.45   0.51  -0.00    -0.00   0.00   0.02
    10   1     0.00   0.00  -0.00     0.24   0.26   0.01    -0.30  -0.35   0.00
    11   1     0.25   0.29   0.00    -0.07  -0.09  -0.00    -0.18  -0.19   0.01
    12   6    -0.02  -0.02   0.00    -0.02  -0.03   0.01    -0.02  -0.03   0.01
    13   6    -0.04  -0.04   0.00    -0.01  -0.01  -0.00    -0.01  -0.01   0.00
    14   6    -0.04  -0.04  -0.00    -0.01  -0.01   0.00     0.01   0.01   0.00
    15   6    -0.02  -0.02  -0.00    -0.02  -0.03  -0.01     0.02   0.03   0.01
    16   6     0.02   0.00   0.00     0.01   0.01   0.00     0.00  -0.00   0.01
    17   6     0.01  -0.01  -0.00     0.00  -0.01  -0.00     0.00  -0.00   0.02
    18   6     0.00   0.01   0.01     0.00   0.00   0.00    -0.04  -0.02   0.01
    19   1     0.35   0.36   0.00     0.10   0.10   0.02    -0.06  -0.08   0.01
    20   1     0.35   0.36  -0.00     0.10   0.10  -0.02     0.06   0.08   0.01
    21   1     0.16   0.17   0.00     0.23   0.21  -0.01    -0.19  -0.17   0.01
    22  27    -0.00  -0.00   0.00    -0.00  -0.00  -0.00    -0.00  -0.00  -0.00
    23   6    -0.00  -0.00   0.00    -0.00  -0.00  -0.00     0.01   0.02  -0.01
    24   6     0.00   0.00   0.00     0.00   0.00  -0.00    -0.00   0.02   0.01
    25   6     0.00   0.00  -0.00     0.00   0.00   0.00     0.00  -0.02   0.01
    26   6    -0.00  -0.00  -0.00    -0.00  -0.00   0.00    -0.01  -0.02  -0.01
    27   6    -0.00   0.00   0.00    -0.00  -0.01   0.00    -0.00  -0.00  -0.01
    28   1     0.01   0.02  -0.00     0.02   0.02   0.00     0.00   0.00   0.01
    29   1     0.00   0.00   0.00     0.01   0.01  -0.00    -0.09  -0.11  -0.01
    30   1    -0.01  -0.01  -0.00    -0.01  -0.02   0.00    -0.08  -0.07   0.01
    31   1    -0.01  -0.01   0.00    -0.01  -0.02  -0.00     0.08   0.07   0.01
    32   1     0.00   0.00  -0.00     0.01   0.01   0.00     0.09   0.11  -0.01
    33   6     0.00   0.01  -0.01     0.00   0.00  -0.00     0.04   0.02   0.01
    34   6    -0.00   0.01  -0.00    -0.00   0.01  -0.00     0.03   0.01  -0.01
    35   6    -0.00   0.01   0.00    -0.00   0.01   0.00    -0.03  -0.01  -0.01
    36   1    -0.04  -0.03   0.01    -0.02  -0.01   0.00     0.16   0.16   0.02
    37   1    -0.02  -0.03   0.00    -0.02  -0.02   0.00    -0.11  -0.17  -0.00
    38   1    -0.02  -0.03  -0.00    -0.02  -0.02  -0.00     0.11   0.17  -0.00
    39   1    -0.04  -0.03  -0.01    -0.02  -0.01  -0.00    -0.16  -0.16   0.02
    40   1     0.16   0.17  -0.00     0.23   0.21   0.01     0.19   0.17   0.01
                     37                     38                     39
                     A'                     A"                     A'
 Frequencies --    828.1972               831.8857               833.4727
 Red. masses --      1.2185                 1.5079                 1.1791
 Frc consts  --      0.4924                 0.6148                 0.4826
 IR Inten    --     60.2875                 1.5967                16.9671
  Atom  AN      X      Y      Z        X      Y      Z        X      Y      Z
     1  26     0.00   0.00  -0.00    -0.00  -0.00  -0.01     0.01   0.00  -0.00
     2   6    -0.01  -0.01  -0.00     0.03   0.03   0.00    -0.02  -0.02   0.00
     3   6    -0.01  -0.01   0.00     0.02   0.01   0.01    -0.03  -0.04   0.00
     4   6    -0.01  -0.01  -0.00    -0.02  -0.01   0.01    -0.03  -0.04  -0.00
     5   6    -0.01  -0.01   0.00    -0.03  -0.03   0.00    -0.02  -0.02  -0.00
     6   6    -0.01  -0.00   0.00    -0.00   0.00   0.00    -0.02  -0.01  -0.00
     7   1     0.09   0.10  -0.00     0.11   0.12   0.01     0.32   0.36  -0.01
     8   1     0.07   0.08  -0.00     0.19   0.21  -0.01     0.19   0.23  -0.01
     9   1     0.05   0.07   0.00    -0.00  -0.00   0.02     0.12   0.15   0.00
    10   1     0.07   0.08   0.00    -0.19  -0.21  -0.01     0.19   0.23   0.01
    11   1     0.09   0.10   0.00    -0.11  -0.12   0.01     0.32   0.36   0.01
    12   6     0.01   0.01   0.00    -0.03  -0.01   0.01     0.02   0.02  -0.01
    13   6    -0.00   0.00   0.00    -0.02  -0.00  -0.01     0.02   0.01   0.00
    14   6    -0.00   0.00  -0.00     0.02   0.00  -0.01     0.02   0.01  -0.00
    15   6     0.01   0.01  -0.00     0.03   0.01   0.01     0.02   0.02   0.01
    16   6     0.00  -0.00  -0.00     0.00  -0.00   0.02    -0.03   0.00   0.00
    17   6     0.01  -0.00   0.00     0.00  -0.00  -0.04    -0.01   0.01  -0.00
    18   6    -0.00  -0.01  -0.00     0.06   0.01  -0.03    -0.01  -0.01  -0.02
    19   1     0.00   0.00   0.00    -0.07  -0.11  -0.00    -0.15  -0.15  -0.02
    20   1     0.00   0.00  -0.00     0.07   0.11  -0.00    -0.15  -0.15   0.02
    21   1    -0.05  -0.04  -0.00    -0.15  -0.13   0.02    -0.18  -0.18   0.01
    22  27     0.01   0.01  -0.00     0.00   0.00   0.00    -0.00  -0.00   0.00
    23   6    -0.00   0.00   0.00    -0.00  -0.05   0.03     0.00   0.00  -0.01
    24   6    -0.04  -0.05   0.00     0.02  -0.04  -0.04     0.01   0.02  -0.00
    25   6    -0.04  -0.05  -0.00    -0.02   0.04  -0.04     0.01   0.02   0.00
    26   6    -0.00   0.00  -0.00     0.00   0.05   0.03     0.00   0.00   0.01
    27   6     0.02   0.04  -0.00    -0.00  -0.00   0.03     0.01  -0.02   0.00
    28   1    -0.19  -0.20   0.00     0.00   0.00  -0.04     0.03   0.01   0.00
    29   1    -0.01  -0.01   0.00     0.15   0.21   0.05    -0.02  -0.01  -0.01
    30   1     0.30   0.34  -0.01     0.17   0.11  -0.02    -0.11  -0.12   0.01
    31   1     0.30   0.34   0.01    -0.17  -0.11  -0.02    -0.11  -0.12  -0.01
    32   1    -0.01  -0.01  -0.00    -0.15  -0.21   0.05    -0.02  -0.01   0.01
    33   6    -0.00  -0.01   0.00    -0.06  -0.01  -0.03    -0.01  -0.01   0.02
    34   6    -0.04  -0.04   0.00    -0.06   0.00   0.04     0.02   0.00   0.00
    35   6    -0.04  -0.04  -0.00     0.06  -0.00   0.04     0.02   0.00  -0.00
    36   1     0.06   0.07  -0.00    -0.21  -0.19  -0.05     0.05   0.04  -0.01
    37   1     0.29   0.34   0.00     0.17   0.30   0.02    -0.05  -0.06  -0.01
    38   1     0.29   0.34  -0.00    -0.17  -0.30   0.02    -0.05  -0.06   0.01
    39   1     0.06   0.07   0.00     0.21   0.19  -0.05     0.05   0.04   0.01
    40   1    -0.05  -0.04   0.00     0.15   0.13   0.02    -0.18  -0.18  -0.01
                     40                     41                     42
                     A'                     A"                     A'
 Frequencies --    838.3603               839.9216               842.2224
 Red. masses --      1.2049                 2.8590                 4.5466
 Frc consts  --      0.4989                 1.1884                 1.9001
 IR Inten    --     74.0431                 0.2843                 2.2766
  Atom  AN      X      Y      Z        X      Y      Z        X      Y      Z
     1  26     0.00  -0.00   0.00     0.00  -0.00   0.00     0.00  -0.00  -0.00
     2   6    -0.00  -0.00  -0.01     0.00  -0.02  -0.01    -0.01  -0.02  -0.09
     3   6     0.00  -0.01  -0.00     0.01  -0.01   0.01     0.04  -0.04  -0.01
     4   6     0.00  -0.01   0.00    -0.01   0.01   0.01     0.04  -0.04   0.01
     5   6    -0.00  -0.00   0.01    -0.00   0.02  -0.01    -0.01  -0.02   0.09
     6   6    -0.00   0.01   0.00    -0.00   0.00  -0.01    -0.07   0.09   0.00
     7   1     0.02   0.03  -0.01    -0.03   0.00   0.01     0.03   0.07  -0.10
     8   1     0.02   0.01   0.01    -0.05  -0.07  -0.02     0.16   0.06   0.07
     9   1    -0.03  -0.02  -0.00    -0.00  -0.00   0.01    -0.16  -0.01   0.00
    10   1     0.02   0.01  -0.01     0.05   0.07  -0.02     0.16   0.06  -0.07
    11   1     0.02   0.03   0.01     0.03  -0.00   0.01     0.03   0.07   0.10
    12   6    -0.00  -0.00   0.01    -0.01   0.02   0.02    -0.01  -0.00   0.12
    13   6     0.00   0.01   0.00    -0.01   0.03  -0.03    -0.03   0.07   0.02
    14   6     0.00   0.01  -0.00     0.01  -0.03  -0.03    -0.03   0.07  -0.02
    15   6    -0.00  -0.00  -0.01     0.01  -0.02   0.02    -0.01  -0.00  -0.12
    16   6     0.01  -0.01  -0.00     0.00  -0.00   0.02     0.10  -0.09  -0.00
    17   6     0.02  -0.00   0.00     0.00  -0.00  -0.07     0.12  -0.08   0.00
    18   6    -0.01  -0.01   0.01     0.04  -0.07  -0.05     0.01  -0.01   0.14
    19   1    -0.04  -0.04   0.01     0.10   0.04  -0.02    -0.13  -0.17   0.12
    20   1    -0.04  -0.04  -0.01    -0.10  -0.04  -0.02    -0.13  -0.17  -0.12
    21   1     0.00   0.02  -0.01     0.03   0.06   0.03    -0.07   0.06  -0.10
    22  27     0.01   0.01   0.00     0.00   0.00  -0.00    -0.00  -0.01   0.00
    23   6    -0.03  -0.04   0.00     0.10  -0.03   0.07    -0.00   0.00   0.19
    24   6     0.00  -0.02  -0.00     0.12  -0.04  -0.12     0.10  -0.06   0.04
    25   6     0.00  -0.02   0.00    -0.12   0.04  -0.12     0.10  -0.06  -0.04
    26   6    -0.03  -0.04  -0.00    -0.10   0.03   0.07    -0.00   0.00  -0.19
    27   6    -0.07  -0.06  -0.00    -0.00  -0.00   0.08    -0.14   0.16  -0.00
    28   1     0.44   0.53   0.00     0.00   0.00  -0.12    -0.25   0.06   0.00
    29   1     0.30   0.33  -0.00    -0.28  -0.23   0.13     0.02  -0.20   0.14
    30   1     0.13   0.13  -0.01    -0.04  -0.27  -0.07    -0.13  -0.09  -0.17
    31   1     0.13   0.13   0.01     0.04   0.27  -0.07    -0.13  -0.09   0.17
    32   1     0.30   0.33   0.00     0.28   0.23   0.13     0.02  -0.20  -0.14
    33   6    -0.01  -0.01  -0.01    -0.04   0.07  -0.05     0.01  -0.01  -0.14
    34   6    -0.01   0.00  -0.00    -0.05   0.10   0.10    -0.06   0.05  -0.03
    35   6    -0.01   0.00   0.00     0.05  -0.10   0.10    -0.06   0.05   0.03
    36   1     0.05   0.06   0.01     0.14   0.21  -0.09    -0.14  -0.05   0.12
    37   1     0.01   0.00   0.01    -0.26  -0.09   0.04     0.04   0.01   0.12
    38   1     0.01   0.00  -0.01     0.26   0.09   0.04     0.04   0.01  -0.12
    39   1     0.05   0.06  -0.01    -0.14  -0.21  -0.09    -0.14  -0.05  -0.12
    40   1     0.00   0.02   0.01    -0.03  -0.06   0.03    -0.07   0.06   0.10
                     43                     44                     45
                     A"                     A'                     A'
 Frequencies --    847.6411               849.2070               849.9864
 Red. masses --      4.4032                 1.5010                 2.2054
 Frc consts  --      1.8640                 0.6378                 0.9388
 IR Inten    --      0.0053                 6.0224                 2.8918
  Atom  AN      X      Y      Z        X      Y      Z        X      Y      Z
     1  26    -0.00   0.00   0.00    -0.00   0.00   0.00     0.00  -0.00   0.00
     2   6     0.08  -0.11  -0.13    -0.00  -0.01  -0.06    -0.01  -0.02  -0.13
     3   6     0.17  -0.10   0.18     0.03  -0.01  -0.01     0.05  -0.05  -0.02
     4   6    -0.17   0.10   0.18     0.03  -0.01   0.01     0.05  -0.05   0.02
     5   6    -0.08   0.11  -0.13    -0.00  -0.01   0.06    -0.01  -0.02   0.13
     6   6    -0.00   0.00  -0.11    -0.04   0.05   0.00    -0.09   0.13   0.00
     7   1    -0.02   0.38   0.09    -0.07  -0.06  -0.06    -0.03   0.03  -0.14
     8   1    -0.02  -0.23  -0.22     0.06  -0.01   0.04     0.19   0.06   0.09
     9   1    -0.00  -0.00   0.25    -0.11  -0.02  -0.00    -0.32  -0.13  -0.00
    10   1     0.02   0.23  -0.22     0.06  -0.01  -0.04     0.19   0.06  -0.09
    11   1     0.02  -0.38   0.09    -0.07  -0.06   0.06    -0.03   0.03   0.14
    12   6    -0.06   0.05   0.05     0.00  -0.00   0.02    -0.03  -0.03   0.01
    13   6    -0.06   0.09  -0.10    -0.02   0.00   0.00     0.02   0.03  -0.00
    14   6     0.06  -0.09  -0.10    -0.02   0.00  -0.00     0.02   0.03   0.00
    15   6     0.06  -0.05   0.05     0.00  -0.00  -0.02    -0.03  -0.03  -0.01
    16   6     0.00  -0.00   0.07     0.01  -0.02  -0.00     0.01   0.02  -0.00
    17   6     0.00  -0.00   0.01     0.03  -0.00   0.00    -0.03  -0.01   0.00
    18   6    -0.01   0.00   0.00    -0.02  -0.02   0.00     0.01   0.02  -0.01
    19   1     0.20  -0.02  -0.03     0.06   0.05   0.02    -0.16  -0.18   0.01
    20   1    -0.20   0.02  -0.03     0.06   0.05  -0.02    -0.16  -0.18  -0.01
    21   1    -0.05   0.03   0.10    -0.00   0.01  -0.02     0.18   0.17  -0.01
    22  27    -0.00   0.00  -0.00    -0.00   0.01  -0.00     0.00  -0.01  -0.00
    23   6    -0.03   0.02  -0.03     0.01  -0.00  -0.05     0.00   0.01  -0.08
    24   6    -0.04   0.02   0.04     0.01   0.06  -0.01    -0.06   0.00  -0.02
    25   6     0.04  -0.02   0.04     0.01   0.06   0.01    -0.06   0.00   0.02
    26   6     0.03  -0.02  -0.03     0.01  -0.00   0.05     0.00   0.01   0.08
    27   6     0.00  -0.00  -0.03     0.03  -0.07   0.00     0.08  -0.05   0.00
    28   1     0.00  -0.00   0.05     0.16   0.07  -0.00    -0.01  -0.16  -0.00
    29   1     0.04   0.00  -0.05    -0.05  -0.01  -0.04    -0.07   0.03  -0.06
    30   1    -0.03   0.06   0.03    -0.26  -0.32   0.06     0.19   0.19   0.07
    31   1     0.03  -0.06   0.03    -0.26  -0.32  -0.06     0.19   0.19  -0.07
    32   1    -0.04  -0.00  -0.05    -0.05  -0.01   0.04    -0.07   0.03   0.06
    33   6     0.01  -0.00   0.00    -0.02  -0.02  -0.00     0.01   0.02   0.01
    34   6     0.01  -0.01  -0.01    -0.04  -0.04   0.01     0.02   0.02  -0.00
    35   6    -0.01   0.01  -0.01    -0.04  -0.04  -0.01     0.02   0.02   0.00
    36   1    -0.01  -0.01   0.01     0.15   0.16  -0.00    -0.11  -0.09  -0.01
    37   1     0.01  -0.01  -0.00     0.30   0.35   0.02    -0.18  -0.20  -0.02
    38   1    -0.01   0.01  -0.00     0.30   0.35  -0.02    -0.18  -0.20   0.02
    39   1     0.01   0.01   0.01     0.15   0.16   0.00    -0.11  -0.09   0.01
    40   1     0.05  -0.03   0.10    -0.00   0.01   0.02     0.18   0.17   0.01
                     46                     47                     48
                     A'                     A"                     A'
 Frequencies --    855.6284               859.3180               859.9410
 Red. masses --      1.4461                 4.3899                 3.5927
 Frc consts  --      0.6238                 1.9099                 1.5654
 IR Inten    --      2.1949                 0.2972                25.0903
  Atom  AN      X      Y      Z        X      Y      Z        X      Y      Z
     1  26     0.01  -0.01  -0.00    -0.00   0.00  -0.00    -0.00   0.00   0.00
     2   6     0.00   0.01   0.07     0.05  -0.05  -0.07     0.01   0.02   0.06
     3   6    -0.05   0.01   0.01     0.09  -0.05   0.10    -0.03   0.01   0.00
     4   6    -0.05   0.01  -0.01    -0.09   0.05   0.10    -0.03   0.01  -0.00
     5   6     0.00   0.01  -0.07    -0.05   0.05  -0.07     0.01   0.02  -0.06
     6   6     0.08  -0.04  -0.00     0.00  -0.00  -0.06     0.03  -0.07   0.00
     7   1     0.12   0.12   0.06    -0.00   0.20   0.05     0.07   0.04   0.07
     8   1    -0.09   0.01  -0.05     0.02  -0.09  -0.11    -0.15  -0.09  -0.04
     9   1    -0.06  -0.19   0.00     0.00   0.00   0.14     0.23   0.15  -0.00
    10   1    -0.09   0.01   0.05    -0.02   0.09  -0.11    -0.15  -0.09   0.04
    11   1     0.12   0.12  -0.06     0.00  -0.20   0.05     0.07   0.04  -0.07
    12   6    -0.05  -0.04   0.01     0.09  -0.07  -0.08     0.03   0.02   0.15
    13   6     0.03   0.05  -0.01     0.10  -0.14   0.15    -0.06   0.04   0.03
    14   6     0.03   0.05   0.01    -0.10   0.14   0.15    -0.06   0.04  -0.03
    15   6    -0.05  -0.04  -0.01    -0.09   0.07  -0.08     0.03   0.02  -0.15
    16   6     0.02   0.00  -0.00     0.00  -0.00  -0.10     0.09  -0.11   0.00
    17   6     0.00  -0.02  -0.00     0.00  -0.00   0.05     0.12  -0.08  -0.00
    18   6     0.01   0.01   0.01    -0.05   0.03   0.04     0.00   0.01   0.13
    19   1    -0.27  -0.28   0.02    -0.34   0.01   0.05     0.08   0.02   0.14
    20   1    -0.27  -0.28  -0.02     0.34  -0.01   0.05     0.08   0.02  -0.14
    21   1     0.33   0.35  -0.01     0.13  -0.01  -0.15    -0.25  -0.14  -0.12
    22  27    -0.00   0.00  -0.00     0.00  -0.00  -0.00     0.00  -0.01  -0.00
    23   6     0.00   0.00  -0.01     0.04  -0.07   0.07     0.00   0.01  -0.13
    24   6     0.00   0.01  -0.00     0.07  -0.07  -0.10    -0.07   0.03  -0.02
    25   6     0.00   0.01   0.00    -0.07   0.07  -0.10    -0.07   0.03   0.02
    26   6     0.00   0.00   0.01    -0.04   0.07   0.07     0.00   0.01   0.13
    27   6     0.01  -0.01  -0.00     0.00  -0.00   0.06     0.12  -0.10  -0.00
    28   1     0.03   0.01   0.00     0.00  -0.00  -0.12     0.14  -0.08   0.00
    29   1    -0.03  -0.03  -0.01     0.06   0.18   0.12    -0.14   0.02  -0.10
    30   1    -0.06  -0.07   0.01     0.15  -0.05  -0.05     0.13   0.09   0.13
    31   1    -0.06  -0.07  -0.01    -0.15   0.05  -0.05     0.13   0.09  -0.13
    32   1    -0.03  -0.03   0.01    -0.06  -0.18   0.12    -0.14   0.02   0.10
    33   6     0.01   0.01  -0.01     0.05  -0.03   0.04     0.00   0.01  -0.13
    34   6    -0.02  -0.01  -0.00     0.06  -0.04  -0.07    -0.04   0.06  -0.02
    35   6    -0.02  -0.01   0.00    -0.06   0.04  -0.07    -0.04   0.06   0.02
    36   1    -0.04  -0.03   0.01     0.08   0.02   0.07    -0.20  -0.05   0.10
    37   1     0.11   0.13   0.01     0.04  -0.12  -0.02    -0.07  -0.14   0.13
    38   1     0.11   0.13  -0.01    -0.04   0.12  -0.02    -0.07  -0.14  -0.13
    39   1    -0.04  -0.03  -0.01    -0.08  -0.02   0.07    -0.20  -0.05  -0.10
    40   1     0.33   0.35   0.01    -0.13   0.01  -0.15    -0.25  -0.14   0.12
                     49                     50                     51
                     A"                     A"                     A"
 Frequencies --    862.1626               868.5011               871.6628
 Red. masses --      1.4523                 2.3202                 1.4545
 Frc consts  --      0.6360                 1.0311                 0.6511
 IR Inten    --      1.7749                 0.4346                 0.0410
  Atom  AN      X      Y      Z        X      Y      Z        X      Y      Z
     1  26    -0.00   0.00   0.00    -0.00   0.00  -0.00     0.00   0.00  -0.00
     2   6    -0.01   0.01   0.01     0.01  -0.01  -0.01    -0.02  -0.01   0.00
     3   6    -0.02   0.01  -0.02     0.01  -0.02   0.02     0.02   0.03  -0.01
     4   6     0.02  -0.01  -0.02    -0.01   0.02   0.02    -0.02  -0.03  -0.01
     5   6     0.01  -0.01   0.01    -0.01   0.01  -0.01     0.02   0.01   0.00
     6   6     0.00  -0.00   0.01     0.00  -0.00  -0.01     0.00  -0.00   0.01
     7   1     0.01  -0.03  -0.01    -0.05  -0.01   0.01     0.19   0.21  -0.00
     8   1    -0.03  -0.01   0.02     0.04   0.02  -0.02    -0.11  -0.13   0.00
     9   1     0.00  -0.00  -0.03     0.00  -0.00   0.03     0.00  -0.00   0.01
    10   1     0.03   0.01   0.02    -0.04  -0.02  -0.02     0.11   0.13   0.00
    11   1    -0.01   0.03  -0.01     0.05   0.01   0.01    -0.19  -0.21  -0.00
    12   6    -0.02   0.01   0.02     0.04  -0.01  -0.03     0.00  -0.06  -0.02
    13   6    -0.01   0.05  -0.03     0.01  -0.06   0.04     0.08   0.01   0.05
    14   6     0.01  -0.05  -0.03    -0.01   0.06   0.04    -0.08  -0.01   0.05
    15   6     0.02  -0.01   0.02    -0.04   0.01  -0.03    -0.00   0.06  -0.02
    16   6    -0.00   0.00   0.02    -0.00   0.00  -0.02     0.00  -0.00  -0.04
    17   6    -0.00   0.00   0.03    -0.00   0.00  -0.06     0.00   0.00  -0.02
    18   6    -0.04  -0.01   0.02     0.05  -0.05  -0.05     0.02  -0.02  -0.02
    19   1     0.20   0.12  -0.01    -0.24  -0.14   0.01     0.30   0.42   0.02
    20   1    -0.20  -0.12  -0.01     0.24   0.14   0.01    -0.30  -0.42   0.02
    21   1    -0.06  -0.03   0.03     0.14   0.08  -0.05    -0.19  -0.22  -0.05
    22  27    -0.00   0.00  -0.01    -0.00  -0.00  -0.01     0.00   0.00   0.00
    23   6    -0.02  -0.06   0.03    -0.06   0.00  -0.04    -0.01   0.01  -0.01
    24   6     0.00  -0.05  -0.03    -0.07   0.02   0.07    -0.02   0.01   0.02
    25   6    -0.00   0.05  -0.03     0.07  -0.02   0.07     0.02  -0.01   0.02
    26   6     0.02   0.06   0.03     0.06  -0.00  -0.04     0.01  -0.01  -0.01
    27   6    -0.00   0.00   0.03    -0.00   0.00  -0.03     0.00  -0.00  -0.01
    28   1    -0.00   0.00  -0.02    -0.00  -0.00   0.11    -0.00  -0.00   0.03
    29   1     0.26   0.36   0.04     0.20   0.15  -0.08    -0.01  -0.03  -0.02
    30   1     0.22   0.16  -0.00     0.08   0.21   0.04    -0.00   0.04   0.01
    31   1    -0.22  -0.16  -0.00    -0.08  -0.21   0.04     0.00  -0.04   0.01
    32   1    -0.26  -0.36   0.04    -0.20  -0.15  -0.08     0.01   0.03  -0.02
    33   6     0.04   0.01   0.02    -0.05   0.05  -0.05    -0.02   0.02  -0.02
    34   6     0.05   0.01  -0.02    -0.05   0.12   0.10    -0.03   0.02   0.03
    35   6    -0.05  -0.01  -0.02     0.05  -0.12   0.10     0.03  -0.02   0.03
    36   1     0.17   0.15   0.03     0.02   0.11  -0.10     0.01   0.03  -0.03
    37   1    -0.16  -0.26   0.00    -0.38  -0.19   0.03     0.01   0.09   0.01
    38   1     0.16   0.26   0.00     0.38   0.19   0.03    -0.01  -0.09   0.01
    39   1    -0.17  -0.15   0.03    -0.02  -0.11  -0.10    -0.01  -0.03  -0.03
    40   1     0.06   0.03   0.03    -0.14  -0.08  -0.05     0.19   0.22  -0.05
                     52                     53                     54
                     A'                     A'                     A"
 Frequencies --    879.8308               882.2440               883.4054
 Red. masses --      1.3130                 1.2400                 1.2722
 Frc consts  --      0.5988                 0.5687                 0.5850
 IR Inten    --      2.2318                 2.6252                 0.0001
  Atom  AN      X      Y      Z        X      Y      Z        X      Y      Z
     1  26     0.00  -0.00   0.00     0.00  -0.00  -0.00     0.00  -0.00  -0.00
     2   6     0.03   0.05  -0.05     0.02   0.02  -0.02    -0.05  -0.01   0.02
     3   6     0.01  -0.04  -0.02     0.00  -0.02  -0.01     0.02   0.07  -0.03
     4   6     0.01  -0.04   0.02     0.00  -0.02   0.01    -0.02  -0.07  -0.03
     5   6     0.03   0.05   0.05     0.02   0.02   0.02     0.05   0.01   0.02
     6   6    -0.08  -0.01   0.00    -0.03  -0.01  -0.00    -0.00  -0.00   0.03
     7   1     0.12   0.15  -0.04     0.06   0.07  -0.01     0.39   0.38  -0.02
     8   1    -0.27  -0.36   0.04    -0.16  -0.19   0.02    -0.21  -0.22   0.04
     9   1     0.30   0.43  -0.00     0.12   0.16   0.00     0.00   0.00  -0.03
    10   1    -0.27  -0.36  -0.04    -0.16  -0.19  -0.02     0.21   0.22   0.04
    11   1     0.12   0.15   0.04     0.06   0.07   0.01    -0.39  -0.38  -0.02
    12   6    -0.00  -0.01  -0.02    -0.01  -0.01   0.02     0.00   0.02   0.01
    13   6     0.01   0.00  -0.00    -0.00   0.01   0.00    -0.03  -0.01  -0.01
    14   6     0.01   0.00   0.00    -0.00   0.01  -0.00     0.03   0.01  -0.01
    15   6    -0.00  -0.01   0.02    -0.01  -0.01  -0.02    -0.00  -0.02   0.01
    16   6    -0.01   0.02  -0.00     0.00  -0.02  -0.00     0.00  -0.00   0.01
    17   6    -0.02   0.00  -0.00     0.02   0.01  -0.00     0.00   0.00   0.01
    18   6     0.03   0.03  -0.01    -0.05  -0.05  -0.00     0.00   0.01   0.00
    19   1    -0.04  -0.03  -0.02    -0.02  -0.03   0.02    -0.15  -0.19  -0.01
    20   1    -0.04  -0.03   0.02    -0.02  -0.03  -0.02     0.15   0.19  -0.01
    21   1     0.04   0.02   0.01     0.10   0.11  -0.02     0.08   0.09   0.01
    22  27    -0.00   0.00  -0.00     0.01  -0.00  -0.00     0.00  -0.00   0.00
    23   6     0.00   0.00   0.00    -0.01  -0.01   0.00    -0.00  -0.00   0.00
    24   6     0.01  -0.00   0.00    -0.00   0.00  -0.00     0.01   0.00  -0.00
    25   6     0.01  -0.00  -0.00    -0.00   0.00   0.00    -0.01  -0.00  -0.00
    26   6     0.00   0.00  -0.00    -0.01  -0.01  -0.00     0.00   0.00   0.00
    27   6    -0.02  -0.01   0.00     0.02   0.03   0.00     0.00   0.00   0.00
    28   1     0.09   0.11   0.00    -0.21  -0.23   0.00    -0.00  -0.00  -0.01
    29   1    -0.02  -0.03   0.00     0.07   0.08   0.00     0.01   0.02   0.01
    30   1    -0.01  -0.01  -0.00    -0.01   0.01  -0.02    -0.03  -0.04  -0.00
    31   1    -0.01  -0.01   0.00    -0.01   0.01   0.02     0.03   0.04  -0.00
    32   1    -0.02  -0.03  -0.00     0.07   0.08  -0.00    -0.01  -0.02   0.01
    33   6     0.03   0.03   0.01    -0.05  -0.05   0.00    -0.00  -0.01   0.00
    34   6    -0.00  -0.02  -0.00     0.01   0.02   0.01     0.01   0.01  -0.01
    35   6    -0.00  -0.02   0.00     0.01   0.02  -0.01    -0.01  -0.01  -0.01
    36   1    -0.18  -0.20  -0.01     0.35   0.40  -0.00    -0.06  -0.06   0.00
    37   1     0.07   0.09  -0.02    -0.12  -0.14   0.01    -0.06  -0.08  -0.00
    38   1     0.07   0.09   0.02    -0.12  -0.14  -0.01     0.06   0.08  -0.00
    39   1    -0.18  -0.20   0.01     0.35   0.40   0.00     0.06   0.06   0.00
    40   1     0.04   0.02  -0.01     0.10   0.11   0.02    -0.08  -0.09   0.01
                     55                     56                     57
                     A"                     A"                     A'
 Frequencies --    890.4911               902.4937               903.7370
 Red. masses --      1.2101                 1.2294                 1.2262
 Frc consts  --      0.5654                 0.5900                 0.5900
 IR Inten    --      0.1094                 0.0677                 2.9745
  Atom  AN      X      Y      Z        X      Y      Z        X      Y      Z
     1  26    -0.00  -0.00   0.00     0.00   0.00  -0.00     0.00   0.00   0.00
     2   6    -0.01  -0.00   0.00     0.00   0.00  -0.00     0.00   0.00  -0.00
     3   6     0.00   0.01  -0.00    -0.00  -0.00   0.00     0.00  -0.00  -0.00
     4   6    -0.00  -0.01  -0.00     0.00   0.00   0.00     0.00  -0.00   0.00
     5   6     0.01   0.00   0.00    -0.00  -0.00  -0.00     0.00   0.00   0.00
     6   6     0.00   0.00   0.00    -0.00  -0.00   0.00    -0.00  -0.00  -0.00
     7   1     0.05   0.05  -0.00    -0.01  -0.01   0.00     0.00   0.00  -0.00
     8   1    -0.04  -0.04   0.01     0.01   0.01  -0.00    -0.01  -0.01   0.00
     9   1    -0.00  -0.00  -0.01     0.00   0.00   0.00     0.00   0.00  -0.00
    10   1     0.04   0.04   0.01    -0.01  -0.01  -0.00    -0.01  -0.01  -0.00
    11   1    -0.05  -0.05  -0.00     0.01   0.01   0.00     0.00   0.00   0.00
    12   6     0.01   0.01   0.00    -0.00  -0.00   0.00    -0.00  -0.00  -0.01
    13   6    -0.01  -0.01  -0.00     0.00   0.00  -0.00     0.00  -0.00  -0.00
    14   6     0.01   0.01  -0.00    -0.00  -0.00  -0.00     0.00  -0.00   0.00
    15   6    -0.01  -0.01   0.00     0.00   0.00   0.00    -0.00  -0.00   0.01
    16   6     0.00   0.00   0.00    -0.00  -0.00  -0.00    -0.00  -0.00  -0.00
    17   6    -0.00  -0.00  -0.01    -0.00   0.00   0.01     0.01   0.01  -0.00
    18   6    -0.03  -0.05  -0.00     0.02   0.04   0.01    -0.02  -0.02  -0.00
    19   1    -0.07  -0.07  -0.00     0.02   0.02   0.00    -0.00   0.01  -0.01
    20   1     0.07   0.07  -0.00    -0.02  -0.02   0.00    -0.00   0.01   0.01
    21   1     0.08   0.08   0.00    -0.04  -0.03   0.00     0.02   0.03   0.01
    22  27    -0.00   0.00  -0.00    -0.00   0.00   0.00     0.00  -0.00   0.00
    23   6     0.02   0.01  -0.00     0.04   0.03   0.00     0.04   0.06   0.01
    24   6    -0.04  -0.03   0.00    -0.04  -0.05  -0.01    -0.01  -0.02   0.01
    25   6     0.04   0.03   0.00     0.04   0.05  -0.01    -0.01  -0.02  -0.01
    26   6    -0.02  -0.01  -0.00    -0.04  -0.03   0.00     0.04   0.06  -0.01
    27   6     0.00  -0.00   0.01     0.00   0.00   0.01    -0.05  -0.05   0.00
    28   1    -0.00  -0.00   0.03    -0.00  -0.00   0.00     0.34   0.40  -0.00
    29   1    -0.09  -0.13  -0.01    -0.23  -0.28   0.01    -0.35  -0.39   0.01
    30   1     0.24   0.27  -0.00     0.31   0.34  -0.02     0.12   0.12   0.01
    31   1    -0.24  -0.27  -0.00    -0.31  -0.34  -0.02     0.12   0.12  -0.01
    32   1     0.09   0.13  -0.01     0.23   0.28   0.01    -0.35  -0.39  -0.01
    33   6     0.03   0.05  -0.00    -0.02  -0.04   0.01    -0.02  -0.02   0.00
    34   6    -0.03  -0.03   0.01     0.03   0.02  -0.01     0.01   0.01   0.00
    35   6     0.03   0.03   0.01    -0.03  -0.02  -0.01     0.01   0.01  -0.00
    36   1     0.32   0.31   0.00    -0.21  -0.21   0.01     0.15   0.15   0.00
    37   1     0.22   0.25   0.02    -0.15  -0.19  -0.01    -0.04  -0.04   0.00
    38   1    -0.22  -0.25   0.02     0.15   0.19  -0.01    -0.04  -0.04  -0.00
    39   1    -0.32  -0.31   0.00     0.21   0.21   0.01     0.15   0.15  -0.00
    40   1    -0.08  -0.08   0.00     0.04   0.03   0.00     0.02   0.03  -0.01
                     58                     59                     60
                     A'                     A'                     A"
 Frequencies --    933.4252              1023.7268              1026.4219
 Red. masses --      3.3556                 1.5549                 1.5189
 Frc consts  --      1.7226                 0.9601                 0.9429
 IR Inten    --      8.0934                 1.9941                12.3701
  Atom  AN      X      Y      Z        X      Y      Z        X      Y      Z
     1  26    -0.00  -0.01   0.00    -0.00   0.00  -0.00     0.00  -0.00   0.01
     2   6    -0.00   0.00   0.01     0.02  -0.02   0.03     0.05  -0.03  -0.10
     3   6    -0.00   0.00   0.00    -0.02   0.02  -0.04    -0.06   0.06   0.00
     4   6    -0.00   0.00  -0.00    -0.02   0.02   0.04     0.06  -0.06   0.00
     5   6    -0.00   0.00  -0.01     0.02  -0.02  -0.03    -0.05   0.03  -0.10
     6   6     0.02  -0.01  -0.00    -0.05   0.03  -0.00    -0.00   0.00   0.07
     7   1     0.01  -0.01   0.02     0.04  -0.04   0.16     0.25  -0.23   0.35
     8   1    -0.02   0.02  -0.01     0.20  -0.17  -0.10    -0.16   0.13  -0.06
     9   1    -0.01  -0.04   0.00    -0.04   0.04  -0.00    -0.00   0.00   0.61
    10   1    -0.02   0.02   0.01     0.20  -0.17   0.10     0.16  -0.13  -0.06
    11   1     0.01  -0.01  -0.02     0.04  -0.04  -0.16    -0.25   0.23   0.35
    12   6     0.04  -0.03   0.22    -0.02   0.02  -0.02    -0.00   0.01   0.00
    13   6    -0.04   0.03   0.00     0.03  -0.02   0.06     0.00  -0.00  -0.00
    14   6    -0.04   0.03  -0.00     0.03  -0.02  -0.06    -0.00   0.00  -0.00
    15   6     0.04  -0.03  -0.22    -0.02   0.02   0.02     0.00  -0.01   0.00
    16   6     0.03  -0.02   0.00     0.06  -0.07   0.00     0.00  -0.00  -0.00
    17   6    -0.06   0.03  -0.00     0.06  -0.06   0.00     0.00  -0.00  -0.00
    18   6    -0.03   0.04  -0.21    -0.02   0.02  -0.04    -0.00  -0.00   0.00
    19   1     0.13  -0.09   0.29    -0.05   0.04  -0.19    -0.01   0.02  -0.02
    20   1     0.13  -0.09  -0.29    -0.05   0.04   0.19     0.01  -0.02  -0.02
    21   1     0.10  -0.14  -0.27    -0.25   0.26   0.13     0.03  -0.00  -0.00
    22  27    -0.00   0.00   0.00    -0.00   0.00  -0.00     0.00  -0.00   0.00
    23   6     0.01   0.00   0.02     0.00  -0.00  -0.00    -0.00   0.00  -0.00
    24   6     0.01  -0.01  -0.00    -0.00   0.00   0.01     0.00  -0.00   0.00
    25   6     0.01  -0.01   0.00    -0.00   0.00  -0.01    -0.00   0.00   0.00
    26   6     0.01   0.00  -0.02     0.00  -0.00   0.00     0.00  -0.00  -0.00
    27   6    -0.03   0.01  -0.00    -0.00   0.01  -0.00    -0.00   0.00   0.00
    28   1     0.02   0.07  -0.00    -0.01   0.00  -0.00    -0.00   0.00   0.02
    29   1     0.01  -0.05   0.01     0.03  -0.02  -0.01    -0.00   0.00  -0.00
    30   1    -0.01   0.01  -0.04     0.00  -0.01   0.02     0.01  -0.01   0.01
    31   1    -0.01   0.01   0.04     0.00  -0.01  -0.02    -0.01   0.01   0.01
    32   1     0.01  -0.05  -0.01     0.03  -0.02   0.01     0.00  -0.00  -0.00
    33   6    -0.03   0.04   0.21    -0.02   0.02   0.04     0.00   0.00   0.00
    34   6     0.04  -0.04   0.01     0.02  -0.01  -0.05    -0.00   0.00  -0.00
    35   6     0.04  -0.04  -0.01     0.02  -0.01   0.05     0.00  -0.00  -0.00
    36   1    -0.11   0.03  -0.24    -0.24   0.22  -0.14     0.00   0.00   0.00
    37   1    -0.13   0.09  -0.28    -0.06   0.05  -0.21    -0.00   0.00  -0.00
    38   1    -0.13   0.09   0.28    -0.06   0.05   0.21     0.00  -0.00  -0.00
    39   1    -0.11   0.03   0.24    -0.24   0.22   0.14    -0.00  -0.00   0.00
    40   1     0.10  -0.14   0.27    -0.25   0.26  -0.13    -0.03   0.00  -0.00
                     61                     62                     63
                     A'                     A"                     A'
 Frequencies --   1027.7552              1028.6502              1032.5832
 Red. masses --      1.5313                 1.5491                 1.5291
 Frc consts  --      0.9530                 0.9658                 0.9606
 IR Inten    --     17.3624                 7.8363                11.8862
  Atom  AN      X      Y      Z        X      Y      Z        X      Y      Z
     1  26     0.00  -0.01  -0.00     0.00  -0.00  -0.00     0.00  -0.00  -0.00
     2   6     0.03  -0.03   0.05    -0.00   0.00   0.00     0.00  -0.00   0.00
     3   6    -0.03   0.04  -0.08     0.00  -0.00  -0.00    -0.00   0.00  -0.00
     4   6    -0.03   0.04   0.08    -0.00   0.00  -0.00    -0.00   0.00   0.00
     5   6     0.03  -0.03  -0.05     0.00  -0.00   0.00     0.00  -0.00  -0.00
     6   6    -0.08   0.06  -0.00    -0.00   0.00  -0.00    -0.00   0.00  -0.00
     7   1     0.09  -0.06   0.30    -0.01   0.01  -0.01     0.00  -0.00   0.01
     8   1     0.35  -0.32  -0.19     0.01  -0.00   0.00     0.01  -0.01  -0.01
     9   1    -0.10   0.06  -0.00    -0.00   0.00  -0.01    -0.00   0.00  -0.00
    10   1     0.35  -0.32   0.19    -0.01   0.00   0.00     0.01  -0.01   0.01
    11   1     0.09  -0.06  -0.30     0.01  -0.01  -0.01     0.00  -0.00  -0.01
    12   6     0.01  -0.01   0.02    -0.00  -0.00   0.00     0.00  -0.00   0.00
    13   6    -0.01   0.01  -0.03    -0.00  -0.00   0.00    -0.00   0.00  -0.01
    14   6    -0.01   0.01   0.03     0.00   0.00   0.00    -0.00   0.00   0.01
    15   6     0.01  -0.01  -0.02     0.00   0.00   0.00     0.00  -0.00  -0.00
    16   6    -0.03   0.04   0.00    -0.00   0.00  -0.00    -0.01   0.01   0.00
    17   6    -0.03   0.03   0.00    -0.00   0.00  -0.00    -0.01   0.01   0.00
    18   6     0.01  -0.01   0.02    -0.00   0.00   0.00     0.00  -0.00   0.01
    19   1     0.02  -0.03   0.10    -0.00  -0.00  -0.00     0.00  -0.01   0.02
    20   1     0.02  -0.03  -0.10     0.00   0.00  -0.00     0.00  -0.01  -0.02
    21   1     0.13  -0.12  -0.07    -0.01  -0.00   0.00     0.03  -0.02  -0.01
    22  27     0.00  -0.00  -0.00     0.00  -0.00   0.01     0.00  -0.00  -0.00
    23   6    -0.00   0.00   0.00    -0.05   0.04  -0.10     0.04  -0.04  -0.05
    24   6     0.00  -0.00  -0.01     0.07  -0.06   0.01    -0.04   0.04   0.09
    25   6     0.00  -0.00   0.01    -0.07   0.06   0.01    -0.04   0.04  -0.09
    26   6    -0.00   0.00  -0.00     0.05  -0.04  -0.10     0.04  -0.04   0.05
    27   6     0.01  -0.01  -0.00    -0.00   0.00   0.07    -0.09   0.07  -0.00
    28   1     0.01  -0.00  -0.00    -0.00   0.00   0.58    -0.11   0.07  -0.00
    29   1    -0.03   0.02   0.01    -0.19   0.13  -0.06     0.40  -0.35  -0.21
    30   1    -0.00   0.01  -0.03     0.26  -0.24   0.35     0.10  -0.07   0.34
    31   1    -0.00   0.01   0.03    -0.26   0.24   0.35     0.10  -0.07  -0.34
    32   1    -0.03   0.02  -0.01     0.19  -0.13  -0.06     0.40  -0.35   0.21
    33   6     0.01  -0.01  -0.02     0.00  -0.00   0.00     0.00  -0.00  -0.01
    34   6    -0.01   0.01   0.03    -0.00   0.00  -0.00    -0.00   0.00   0.00
    35   6    -0.01   0.01  -0.03     0.00  -0.00  -0.00    -0.00   0.00  -0.00
    36   1     0.14  -0.13   0.08    -0.03   0.00  -0.00     0.02  -0.01   0.02
    37   1     0.03  -0.03   0.12    -0.01   0.02  -0.02    -0.00  -0.01   0.02
    38   1     0.03  -0.03  -0.12     0.01  -0.02  -0.02    -0.00  -0.01  -0.02
    39   1     0.14  -0.13  -0.08     0.03  -0.00  -0.00     0.02  -0.01  -0.02
    40   1     0.13  -0.12   0.07     0.01   0.00   0.00     0.03  -0.02   0.01
                     64                     65                     66
                     A"                     A"                     A'
 Frequencies --   1061.1336              1071.3457              1075.6929
 Red. masses --      1.3807                 1.4459                 2.1040
 Frc consts  --      0.9160                 0.9778                 1.4344
 IR Inten    --      3.0904                24.9789                 0.4161
  Atom  AN      X      Y      Z        X      Y      Z        X      Y      Z
     1  26    -0.00  -0.00  -0.00     0.00   0.00   0.01    -0.01  -0.00   0.00
     2   6     0.00  -0.00   0.00    -0.00   0.00  -0.01    -0.01   0.00  -0.00
     3   6     0.00   0.00   0.00    -0.00   0.00  -0.00     0.01  -0.00  -0.00
     4   6    -0.00  -0.00   0.00     0.00  -0.00  -0.00     0.01  -0.00   0.00
     5   6    -0.00   0.00   0.00     0.00  -0.00  -0.01    -0.01   0.00   0.00
     6   6     0.00   0.00  -0.00    -0.00  -0.00   0.01     0.00  -0.00  -0.00
     7   1     0.00   0.00   0.00    -0.00  -0.01   0.00     0.02  -0.04   0.05
     8   1    -0.01   0.02   0.01     0.02  -0.03  -0.02    -0.05   0.05   0.02
     9   1    -0.00  -0.00  -0.04     0.00   0.00   0.08     0.01   0.00  -0.00
    10   1     0.01  -0.02   0.01    -0.02   0.03  -0.02    -0.05   0.05  -0.02
    11   1    -0.00  -0.00   0.00     0.00   0.01   0.00     0.02  -0.04  -0.05
    12   6    -0.02   0.02   0.02     0.06  -0.06  -0.08    -0.02   0.02   0.08
    13   6     0.02  -0.01  -0.01    -0.04   0.03   0.02     0.05  -0.04   0.12
    14   6    -0.02   0.01  -0.01     0.04  -0.03   0.02     0.05  -0.04  -0.12
    15   6     0.02  -0.02   0.02    -0.06   0.06  -0.08    -0.02   0.02  -0.08
    16   6     0.00   0.00   0.01    -0.00   0.00   0.03     0.02  -0.02   0.00
    17   6     0.00  -0.00   0.02    -0.00   0.00   0.03    -0.03   0.02   0.00
    18   6     0.07  -0.05  -0.06     0.03  -0.02  -0.04     0.02  -0.01  -0.07
    19   1    -0.07   0.08  -0.13     0.22  -0.22   0.38    -0.04   0.06  -0.34
    20   1     0.07  -0.08  -0.13    -0.22   0.22   0.38    -0.04   0.06   0.34
    21   1     0.14  -0.15  -0.04    -0.29   0.30   0.02    -0.18   0.21  -0.01
    22  27    -0.00   0.00   0.00     0.00   0.00   0.00     0.00   0.00   0.00
    23   6     0.00  -0.01  -0.01     0.00  -0.00  -0.00     0.01  -0.01   0.00
    24   6     0.00   0.00  -0.00     0.00   0.00  -0.00    -0.01   0.01  -0.01
    25   6    -0.00  -0.00  -0.00    -0.00  -0.00  -0.00    -0.01   0.01   0.01
    26   6    -0.00   0.01  -0.01    -0.00   0.00  -0.00     0.01  -0.01  -0.00
    27   6    -0.00  -0.00   0.01     0.00  -0.00   0.00    -0.01  -0.00   0.00
    28   1     0.00   0.00   0.11     0.00   0.00   0.03    -0.00   0.00   0.00
    29   1     0.04  -0.04  -0.03     0.01  -0.01  -0.01     0.06  -0.06  -0.02
    30   1    -0.01  -0.00  -0.01    -0.00  -0.00  -0.00    -0.05   0.06  -0.10
    31   1     0.01   0.00  -0.01     0.00   0.00  -0.00    -0.05   0.06   0.10
    32   1    -0.04   0.04  -0.03    -0.01   0.01  -0.01     0.06  -0.06   0.02
    33   6    -0.07   0.05  -0.06    -0.03   0.02  -0.04     0.02  -0.01   0.07
    34   6     0.05  -0.03   0.02     0.02  -0.01   0.01    -0.05   0.03   0.12
    35   6    -0.05   0.03   0.02    -0.02   0.01   0.01    -0.05   0.03  -0.12
    36   1     0.29  -0.31   0.04     0.08  -0.09  -0.01     0.16  -0.20  -0.00
    37   1     0.22  -0.22   0.35     0.10  -0.09   0.15     0.06  -0.09   0.38
    38   1    -0.22   0.22   0.35    -0.10   0.09   0.15     0.06  -0.09  -0.38
    39   1    -0.29   0.31   0.04    -0.08   0.09  -0.01     0.16  -0.20   0.00
    40   1    -0.14   0.15  -0.04     0.29  -0.30   0.02    -0.18   0.21   0.01
                     67                     68                     69
                     A'                     A"                     A'
 Frequencies --   1087.9181              1089.8001              1090.6842
 Red. masses --      1.1809                 1.1713                 1.2222
 Frc consts  --      0.8235                 0.8197                 0.8566
 IR Inten    --      0.0336                 0.7351                10.2943
  Atom  AN      X      Y      Z        X      Y      Z        X      Y      Z
     1  26    -0.00  -0.00   0.00    -0.00   0.00  -0.00     0.00   0.00   0.00
     2   6    -0.02   0.01  -0.01    -0.04   0.05  -0.01    -0.02   0.01  -0.01
     3   6     0.02  -0.02  -0.03    -0.00  -0.01  -0.03     0.02  -0.02  -0.04
     4   6     0.02  -0.02   0.03     0.00   0.01  -0.03     0.02  -0.02   0.04
     5   6    -0.02   0.01   0.01     0.04  -0.05  -0.01    -0.02   0.01   0.01
     6   6    -0.00   0.01  -0.00    -0.00   0.00   0.07    -0.00   0.01  -0.00
     7   1     0.16  -0.15   0.29    -0.09   0.06  -0.17     0.16  -0.15   0.31
     8   1    -0.14   0.14   0.07     0.37  -0.32  -0.15    -0.15   0.14   0.07
     9   1    -0.01  -0.00  -0.00    -0.00   0.00   0.62    -0.02  -0.00  -0.00
    10   1    -0.14   0.14  -0.07    -0.37   0.32  -0.15    -0.15   0.14  -0.07
    11   1     0.16  -0.15  -0.29     0.09  -0.06  -0.17     0.16  -0.15  -0.31
    12   6     0.01  -0.01   0.02    -0.00   0.01   0.01     0.01  -0.01  -0.01
    13   6    -0.01   0.01   0.04     0.00  -0.00  -0.00    -0.02   0.02  -0.01
    14   6    -0.01   0.01  -0.04    -0.00   0.00  -0.00    -0.02   0.02   0.01
    15   6     0.01  -0.01  -0.02     0.00  -0.01   0.01     0.01  -0.01   0.01
    16   6    -0.00   0.01   0.00    -0.00   0.00  -0.01    -0.01   0.01  -0.00
    17   6     0.00   0.01   0.00     0.00   0.00  -0.00     0.01  -0.01   0.00
    18   6     0.01  -0.02   0.01     0.00  -0.00   0.00    -0.02   0.02   0.01
    19   1    -0.11   0.11  -0.25    -0.02   0.02  -0.04    -0.06   0.04  -0.05
    20   1    -0.11   0.11   0.25     0.02  -0.02  -0.04    -0.06   0.04   0.05
    21   1     0.11  -0.10  -0.06     0.02  -0.02   0.00     0.11  -0.11  -0.03
    22  27     0.00   0.00  -0.00     0.00   0.00  -0.00    -0.00  -0.00   0.00
    23   6    -0.02   0.01   0.00     0.00  -0.00  -0.00     0.03  -0.01  -0.01
    24   6     0.02  -0.01   0.03    -0.00   0.00  -0.00    -0.02   0.02  -0.04
    25   6     0.02  -0.01  -0.03     0.00  -0.00  -0.00    -0.02   0.02   0.04
    26   6    -0.02   0.01  -0.00    -0.00   0.00  -0.00     0.03  -0.01   0.01
    27   6     0.00   0.01   0.00     0.00   0.00   0.00    -0.00  -0.01  -0.00
    28   1    -0.01  -0.01  -0.00    -0.00   0.00   0.01     0.02   0.01  -0.00
    29   1    -0.11   0.11   0.05     0.01  -0.01  -0.00     0.15  -0.14  -0.06
    30   1     0.12  -0.11   0.22    -0.00   0.00  -0.00    -0.16   0.14  -0.29
    31   1     0.12  -0.11  -0.22     0.00  -0.00  -0.00    -0.16   0.14   0.29
    32   1    -0.11   0.11  -0.05    -0.01   0.01  -0.00     0.15  -0.14   0.06
    33   6     0.01  -0.02  -0.01    -0.00   0.00   0.00    -0.02   0.02  -0.01
    34   6    -0.01   0.01  -0.03     0.00  -0.00   0.00     0.03  -0.02  -0.00
    35   6    -0.01   0.01   0.03    -0.00   0.00   0.00     0.03  -0.02   0.00
    36   1     0.12  -0.10   0.05     0.01  -0.01   0.01    -0.17   0.16  -0.05
    37   1    -0.12   0.10  -0.22     0.00  -0.00   0.00     0.11  -0.09   0.13
    38   1    -0.12   0.10   0.22    -0.00   0.00   0.00     0.11  -0.09  -0.13
    39   1     0.12  -0.10  -0.05    -0.01   0.01   0.01    -0.17   0.16   0.05
    40   1     0.11  -0.10   0.06    -0.02   0.02   0.00     0.11  -0.11   0.03
                     70                     71                     72
                     A"                     A'                     A'
 Frequencies --   1096.7594              1099.7636              1106.9211
 Red. masses --      1.1911                 1.1835                 1.1644
 Frc consts  --      0.8442                 0.8434                 0.8406
 IR Inten    --      0.4165                10.0714                 5.4042
  Atom  AN      X      Y      Z        X      Y      Z        X      Y      Z
     1  26    -0.00  -0.00  -0.00     0.00   0.00  -0.00     0.00  -0.00   0.00
     2   6     0.00  -0.00   0.00    -0.02   0.01  -0.01     0.00  -0.00   0.00
     3   6     0.00   0.00   0.00     0.02  -0.01  -0.03    -0.00   0.00   0.00
     4   6    -0.00  -0.00   0.00     0.02  -0.01   0.03    -0.00   0.00  -0.00
     5   6    -0.00   0.00   0.00    -0.02   0.01   0.01     0.00  -0.00  -0.00
     6   6     0.00   0.00  -0.00    -0.01   0.01  -0.00     0.00  -0.00   0.00
     7   1     0.00  -0.00   0.00     0.14  -0.12   0.25    -0.03   0.02  -0.05
     8   1    -0.01   0.01   0.00    -0.13   0.12   0.06     0.03  -0.02  -0.01
     9   1    -0.00  -0.00  -0.01    -0.01   0.01  -0.00    -0.00  -0.00   0.00
    10   1     0.01  -0.01   0.00    -0.13   0.12  -0.06     0.03  -0.02   0.01
    11   1    -0.00   0.00   0.00     0.14  -0.12  -0.25    -0.03   0.02   0.05
    12   6     0.00  -0.00   0.00    -0.02   0.02  -0.03     0.01  -0.01   0.00
    13   6    -0.00   0.00   0.00     0.02  -0.02  -0.04    -0.01   0.01   0.01
    14   6     0.00  -0.00   0.00     0.02  -0.02   0.04    -0.01   0.01  -0.01
    15   6    -0.00   0.00   0.00    -0.02   0.02   0.03     0.01  -0.01  -0.00
    16   6     0.00  -0.00  -0.01     0.01  -0.02   0.00    -0.01   0.01   0.00
    17   6     0.00  -0.00  -0.01    -0.00  -0.00   0.00    -0.00  -0.01   0.00
    18   6    -0.01   0.01   0.02     0.00  -0.00  -0.02    -0.02   0.03  -0.01
    19   1     0.00  -0.00   0.00     0.19  -0.18   0.37    -0.07   0.07  -0.12
    20   1    -0.00   0.00   0.00     0.19  -0.18  -0.37    -0.07   0.07   0.12
    21   1    -0.02   0.01   0.01    -0.21   0.20   0.11     0.10  -0.10  -0.04
    22  27     0.00   0.00  -0.00     0.00   0.00   0.00    -0.00  -0.00  -0.00
    23   6     0.04  -0.05  -0.02    -0.01   0.01   0.01    -0.02   0.01   0.01
    24   6     0.00   0.01  -0.02     0.01  -0.01   0.02     0.03  -0.02   0.02
    25   6    -0.00  -0.01  -0.02     0.01  -0.01  -0.02     0.03  -0.02  -0.02
    26   6    -0.04   0.05  -0.02    -0.01   0.01  -0.01    -0.02   0.01  -0.01
    27   6    -0.00   0.00   0.08    -0.00   0.01  -0.00    -0.01   0.02  -0.00
    28   1     0.00   0.00   0.63    -0.01  -0.00  -0.00    -0.03   0.01  -0.00
    29   1     0.37  -0.30  -0.15    -0.07   0.07   0.04    -0.14   0.13   0.06
    30   1    -0.09   0.05  -0.15     0.08  -0.07   0.15     0.15  -0.14   0.26
    31   1     0.09  -0.05  -0.15     0.08  -0.07  -0.15     0.15  -0.14  -0.26
    32   1    -0.37   0.30  -0.15    -0.07   0.07  -0.04    -0.14   0.13  -0.06
    33   6     0.01  -0.01   0.02     0.00  -0.00   0.02    -0.02   0.03   0.01
    34   6     0.00   0.00  -0.01    -0.01   0.01   0.03     0.03  -0.03   0.03
    35   6    -0.00  -0.00  -0.01    -0.01   0.01  -0.03     0.03  -0.03  -0.03
    36   1    -0.03   0.03   0.01    -0.01  -0.01  -0.03    -0.23   0.21  -0.10
    37   1    -0.03   0.02  -0.06     0.03  -0.04   0.12     0.20  -0.17   0.33
    38   1     0.03  -0.02  -0.06     0.03  -0.04  -0.12     0.20  -0.17  -0.33
    39   1     0.03  -0.03   0.01    -0.01  -0.01   0.03    -0.23   0.21   0.10
    40   1     0.02  -0.01   0.01    -0.21   0.20  -0.11     0.10  -0.10   0.04
                     73                     74                     75
                     A'                     A'                     A'
 Frequencies --   1124.6701              1125.8455              1127.9228
 Red. masses --      5.4818                 5.4361                 5.3785
 Frc consts  --      4.0853                 4.0597                 4.0315
 IR Inten    --      0.6739                 2.0046                 1.0993
  Atom  AN      X      Y      Z        X      Y      Z        X      Y      Z
     1  26     0.00   0.00   0.00     0.01   0.01   0.00    -0.01  -0.01   0.00
     2   6    -0.05   0.04   0.20    -0.04   0.03   0.15     0.02  -0.02  -0.10
     3   6     0.13  -0.12   0.13     0.09  -0.09   0.09    -0.06   0.05  -0.06
     4   6     0.13  -0.12  -0.13     0.09  -0.09  -0.09    -0.06   0.05   0.06
     5   6    -0.05   0.04  -0.20    -0.04   0.03  -0.15     0.02  -0.02   0.10
     6   6    -0.16   0.14   0.00    -0.12   0.10   0.00     0.08  -0.06   0.00
     7   1     0.12  -0.18  -0.14     0.08  -0.12  -0.13    -0.04   0.06   0.10
     8   1    -0.10   0.02  -0.23    -0.06   0.01  -0.18     0.02  -0.00   0.12
     9   1    -0.21   0.13   0.00    -0.16   0.09   0.00     0.10  -0.06   0.00
    10   1    -0.10   0.02   0.23    -0.06   0.01   0.18     0.02  -0.00  -0.12
    11   1     0.12  -0.18   0.14     0.08  -0.12   0.13    -0.04   0.06  -0.10
    12   6    -0.03   0.03   0.09     0.01  -0.01  -0.03    -0.04   0.04   0.13
    13   6     0.07  -0.07   0.05    -0.03   0.03  -0.02     0.10  -0.10   0.08
    14   6     0.07  -0.07  -0.05    -0.03   0.03   0.02     0.10  -0.10  -0.08
    15   6    -0.03   0.03  -0.09     0.01  -0.01   0.03    -0.04   0.04  -0.13
    16   6    -0.08   0.08  -0.00     0.03  -0.03   0.00    -0.12   0.13  -0.00
    17   6    -0.08   0.08   0.00     0.03  -0.03  -0.00    -0.13   0.12   0.00
    18   6    -0.03   0.02   0.10     0.01  -0.01  -0.04    -0.04   0.04   0.15
    19   1     0.15  -0.10   0.03    -0.06   0.05  -0.02     0.21  -0.15   0.03
    20   1     0.15  -0.10  -0.03    -0.06   0.05   0.02     0.21  -0.15  -0.03
    21   1    -0.08   0.12  -0.07     0.06  -0.06   0.02    -0.12   0.16  -0.11
    22  27    -0.00   0.00   0.00    -0.01  -0.01   0.00    -0.01  -0.01  -0.00
    23   6    -0.03   0.02  -0.10     0.05  -0.04   0.22     0.03  -0.02   0.13
    24   6     0.07  -0.06  -0.06    -0.13   0.12   0.14    -0.07   0.07   0.08
    25   6     0.07  -0.06   0.06    -0.13   0.12  -0.14    -0.07   0.07  -0.08
    26   6    -0.03   0.02   0.10     0.05  -0.04  -0.22     0.03  -0.02  -0.13
    27   6    -0.08   0.07   0.00     0.17  -0.14   0.00     0.09  -0.08   0.00
    28   1    -0.11   0.07   0.00     0.23  -0.13   0.00     0.14  -0.06   0.00
    29   1    -0.05  -0.01  -0.12     0.07   0.02   0.27     0.02   0.03   0.16
    30   1     0.05  -0.08  -0.09    -0.09   0.16   0.21    -0.03   0.07   0.14
    31   1     0.05  -0.08   0.09    -0.09   0.16  -0.21    -0.03   0.07  -0.14
    32   1    -0.05  -0.01   0.12     0.07   0.02  -0.27     0.02   0.03  -0.16
    33   6    -0.03   0.02  -0.10     0.01  -0.01   0.04    -0.04   0.04  -0.15
    34   6     0.07  -0.06  -0.06    -0.02   0.02   0.02     0.11  -0.09  -0.09
    35   6     0.07  -0.06   0.06    -0.02   0.02  -0.02     0.11  -0.09   0.09
    36   1    -0.01   0.06   0.11    -0.03   0.00  -0.05    -0.03   0.10   0.16
    37   1     0.10  -0.04  -0.07    -0.03   0.00   0.04     0.17  -0.08  -0.08
    38   1     0.10  -0.04   0.07    -0.03   0.00  -0.04     0.17  -0.08   0.08
    39   1    -0.01   0.06  -0.11    -0.03   0.00   0.05    -0.03   0.10  -0.16
    40   1    -0.08   0.12   0.07     0.06  -0.06  -0.02    -0.12   0.16   0.11
                     76                     77                     78
                     A"                     A"                     A"
 Frequencies --   1222.0475              1279.6025              1298.3130
 Red. masses --      1.9733                 1.4102                 1.2754
 Frc consts  --      1.7363                 1.3604                 1.2667
 IR Inten    --      1.5601                 0.0231                 0.0003
  Atom  AN      X      Y      Z        X      Y      Z        X      Y      Z
     1  26     0.00   0.00   0.00     0.00   0.00  -0.00     0.00   0.00  -0.00
     2   6     0.00  -0.00   0.00    -0.00   0.00  -0.00    -0.05   0.04  -0.02
     3   6    -0.00   0.00  -0.00     0.00  -0.00   0.00    -0.03   0.03   0.06
     4   6     0.00  -0.00  -0.00    -0.00   0.00   0.00     0.03  -0.03   0.06
     5   6    -0.00   0.00   0.00     0.00  -0.00  -0.00     0.05  -0.04  -0.02
     6   6     0.00  -0.00  -0.00    -0.00   0.00   0.00     0.00   0.00  -0.07
     7   1     0.00  -0.00  -0.01    -0.00   0.00  -0.00    -0.19   0.17  -0.36
     8   1     0.01  -0.02  -0.00    -0.00   0.01   0.00    -0.31   0.28   0.14
     9   1     0.00  -0.00   0.03     0.00   0.00   0.00    -0.00  -0.00   0.44
    10   1    -0.01   0.02  -0.00     0.00  -0.01   0.00     0.31  -0.28   0.14
    11   1    -0.00   0.00  -0.01     0.00  -0.00  -0.00     0.19  -0.17  -0.36
    12   6    -0.01  -0.00  -0.07    -0.03   0.03   0.00     0.00  -0.00  -0.00
    13   6     0.02  -0.01  -0.02    -0.01   0.01   0.04     0.00  -0.00  -0.00
    14   6    -0.02   0.01  -0.02     0.01  -0.01   0.04    -0.00   0.00  -0.00
    15   6     0.01   0.00  -0.07     0.03  -0.03   0.00    -0.00   0.00  -0.00
    16   6    -0.00   0.00   0.18     0.00  -0.00  -0.10     0.00   0.00   0.00
    17   6    -0.00   0.00   0.18     0.00  -0.00   0.11     0.00  -0.00  -0.00
    18   6    -0.01   0.00  -0.07     0.03  -0.03  -0.01    -0.00   0.00  -0.00
    19   1     0.07  -0.05   0.12    -0.14   0.13  -0.25     0.00  -0.00   0.00
    20   1    -0.07   0.05   0.12     0.14  -0.13  -0.25    -0.00   0.00   0.00
    21   1     0.28  -0.30  -0.20    -0.25   0.26   0.13     0.00  -0.00  -0.00
    22  27    -0.00   0.00   0.00     0.00  -0.00   0.00    -0.00   0.00  -0.00
    23   6     0.00   0.00   0.00    -0.00   0.00   0.00     0.00  -0.00  -0.00
    24   6     0.00  -0.01  -0.00     0.00  -0.00  -0.00     0.00  -0.00   0.00
    25   6    -0.00   0.01  -0.00    -0.00   0.00  -0.00    -0.00   0.00   0.00
    26   6    -0.00  -0.00   0.00     0.00  -0.00   0.00    -0.00   0.00  -0.00
    27   6     0.00  -0.00  -0.00     0.00  -0.00  -0.00    -0.00  -0.00  -0.00
    28   1     0.00   0.00   0.05    -0.00  -0.00   0.01     0.00   0.00   0.00
    29   1     0.03  -0.03  -0.01     0.01  -0.01  -0.00    -0.00   0.00   0.00
    30   1    -0.00  -0.00  -0.02     0.00  -0.00  -0.00    -0.00   0.00  -0.00
    31   1     0.00   0.00  -0.02    -0.00   0.00  -0.00     0.00  -0.00  -0.00
    32   1    -0.03   0.03  -0.01    -0.01   0.01  -0.00     0.00  -0.00   0.00
    33   6     0.01  -0.00  -0.07    -0.03   0.03  -0.01     0.00  -0.00  -0.00
    34   6    -0.02   0.01  -0.02    -0.02   0.01  -0.04     0.00  -0.00   0.00
    35   6     0.02  -0.01  -0.02     0.02  -0.01  -0.04    -0.00   0.00   0.00
    36   1    -0.28   0.28  -0.20    -0.26   0.24  -0.14     0.00  -0.00   0.00
    37   1     0.07  -0.03   0.11     0.14  -0.11   0.24    -0.00   0.00  -0.00
    38   1    -0.07   0.03   0.11    -0.14   0.11   0.24     0.00  -0.00  -0.00
    39   1     0.28  -0.28  -0.20     0.26  -0.24  -0.14    -0.00   0.00   0.00
    40   1    -0.28   0.30  -0.20     0.25  -0.26   0.13    -0.00   0.00  -0.00
                     79                     80                     81
                     A"                     A'                     A"
 Frequencies --   1305.4550              1325.0763              1344.2681
 Red. masses --      1.2751                 3.3086                 2.1527
 Frc consts  --      1.2803                 3.4227                 2.2920
 IR Inten    --      0.0025                 2.0369                 0.2110
  Atom  AN      X      Y      Z        X      Y      Z        X      Y      Z
     1  26     0.00   0.00  -0.00     0.00   0.00  -0.00     0.00   0.00   0.00
     2   6     0.00  -0.00   0.00    -0.01   0.00   0.00     0.01  -0.01   0.01
     3   6     0.00  -0.00  -0.00     0.01  -0.00  -0.01    -0.01   0.01  -0.00
     4   6    -0.00   0.00  -0.00     0.01  -0.00   0.01     0.01  -0.01  -0.00
     5   6    -0.00   0.00   0.00    -0.01   0.00  -0.00    -0.01   0.01   0.01
     6   6    -0.00   0.00   0.00     0.01  -0.00  -0.00     0.00  -0.00  -0.01
     7   1     0.00  -0.00   0.00    -0.01   0.01  -0.02     0.00  -0.00  -0.01
     8   1     0.00  -0.00  -0.00     0.01  -0.00  -0.01     0.01  -0.02  -0.00
     9   1     0.00   0.00  -0.00     0.01  -0.00   0.00     0.00   0.00   0.02
    10   1    -0.00   0.00  -0.00     0.01  -0.00   0.01    -0.01   0.02  -0.00
    11   1    -0.00   0.00   0.00    -0.01   0.01   0.02    -0.00   0.00  -0.01
    12   6    -0.00   0.00  -0.00     0.10  -0.11  -0.03    -0.06   0.05  -0.08
    13   6    -0.00   0.00   0.00    -0.08   0.08   0.02    -0.00   0.01   0.05
    14   6     0.00  -0.00   0.00    -0.08   0.08  -0.02     0.00  -0.01   0.05
    15   6     0.00  -0.00  -0.00     0.10  -0.11   0.03     0.06  -0.05  -0.08
    16   6    -0.00   0.00  -0.00     0.11  -0.10   0.00    -0.00  -0.00   0.09
    17   6     0.00  -0.00   0.00    -0.09   0.06  -0.00     0.00  -0.00   0.12
    18   6     0.00  -0.00  -0.00    -0.12   0.12   0.04    -0.07   0.06  -0.10
    19   1    -0.00   0.00  -0.00    -0.09   0.07   0.00    -0.14   0.15  -0.25
    20   1     0.00  -0.00  -0.00    -0.09   0.07  -0.00     0.14  -0.15  -0.25
    21   1    -0.00   0.00   0.00    -0.25   0.24   0.21    -0.22   0.20   0.02
    22  27     0.00   0.00  -0.00    -0.00  -0.00   0.00     0.00   0.00   0.00
    23   6     0.05  -0.04  -0.02     0.03  -0.02   0.01    -0.02   0.02   0.02
    24   6     0.03  -0.03   0.06    -0.01   0.01  -0.04     0.02  -0.02  -0.00
    25   6    -0.03   0.03   0.06    -0.01   0.01   0.04    -0.02   0.02  -0.00
    26   6    -0.05   0.04  -0.02     0.03  -0.02  -0.01     0.02  -0.02   0.02
    27   6    -0.00   0.00  -0.07    -0.03   0.01   0.00     0.00   0.00  -0.04
    28   1    -0.00  -0.00   0.44    -0.03   0.02   0.00    -0.00  -0.00   0.07
    29   1    -0.32   0.28   0.13    -0.03   0.03   0.04     0.05  -0.05  -0.00
    30   1    -0.20   0.17  -0.36     0.04  -0.04   0.06     0.00  -0.00  -0.04
    31   1     0.20  -0.17  -0.36     0.04  -0.04  -0.06    -0.00   0.00  -0.04
    32   1     0.32  -0.28   0.13    -0.03   0.03  -0.04    -0.05   0.05  -0.00
    33   6    -0.00   0.00  -0.00    -0.12   0.12  -0.04     0.07  -0.06  -0.10
    34   6    -0.00   0.00  -0.00     0.09  -0.08   0.06    -0.01  -0.00   0.06
    35   6     0.00  -0.00  -0.00     0.09  -0.08  -0.06     0.01   0.00   0.06
    36   1    -0.00   0.00  -0.00     0.28  -0.26   0.24     0.27  -0.25   0.04
    37   1     0.00  -0.00   0.00     0.05  -0.02  -0.07    -0.16   0.16  -0.24
    38   1    -0.00   0.00   0.00     0.05  -0.02   0.07     0.16  -0.16  -0.24
    39   1     0.00  -0.00  -0.00     0.28  -0.26  -0.24    -0.27   0.25   0.04
    40   1     0.00  -0.00   0.00    -0.25   0.24  -0.21     0.22  -0.20   0.02
                     82                     83                     84
                     A"                     A'                     A'
 Frequencies --   1364.3449              1374.9888              1382.4662
 Red. masses --      5.1751                 4.4871                 4.6970
 Frc consts  --      5.6757                 4.9982                 5.2890
 IR Inten    --      0.0571                 6.8591                16.2177
  Atom  AN      X      Y      Z        X      Y      Z        X      Y      Z
     1  26    -0.00  -0.00   0.00     0.00   0.00   0.00     0.00   0.00  -0.00
     2   6     0.03  -0.04   0.04    -0.05   0.04   0.02     0.15  -0.11  -0.05
     3   6    -0.03   0.03  -0.00     0.03  -0.03  -0.08    -0.09   0.08   0.23
     4   6     0.03  -0.03  -0.00     0.03  -0.03   0.08    -0.09   0.08  -0.23
     5   6    -0.03   0.04   0.04    -0.05   0.04  -0.02     0.15  -0.11   0.05
     6   6     0.00  -0.00  -0.07     0.04  -0.02   0.00    -0.11   0.07  -0.00
     7   1     0.02  -0.00  -0.05    -0.06   0.05  -0.09     0.18  -0.14   0.24
     8   1     0.06  -0.07  -0.01     0.05  -0.03  -0.06    -0.16   0.10   0.18
     9   1     0.00  -0.00   0.10     0.03  -0.04  -0.00    -0.08   0.13   0.00
    10   1    -0.06   0.07  -0.01     0.05  -0.03   0.06    -0.16   0.10  -0.18
    11   1    -0.02   0.00  -0.05    -0.06   0.05   0.09     0.18  -0.14  -0.24
    12   6    -0.11   0.09  -0.15     0.06  -0.07  -0.02    -0.02   0.03   0.04
    13   6     0.05  -0.04   0.04    -0.05   0.05   0.08     0.02  -0.02  -0.12
    14   6    -0.05   0.04   0.04    -0.05   0.05  -0.08     0.02  -0.02   0.12
    15   6     0.11  -0.09  -0.15     0.06  -0.07   0.02    -0.02   0.03  -0.04
    16   6    -0.00   0.00   0.27    -0.00   0.01  -0.00     0.06  -0.06   0.00
    17   6    -0.00   0.00  -0.19    -0.05   0.06   0.00    -0.02   0.01   0.00
    18   6     0.09  -0.07   0.09     0.01  -0.02  -0.03    -0.04   0.04  -0.00
    19   1    -0.11   0.14  -0.10     0.03  -0.03   0.08    -0.13   0.13  -0.16
    20   1     0.11  -0.14  -0.10     0.03  -0.03  -0.08    -0.13   0.13   0.16
    21   1    -0.22   0.19  -0.03    -0.09   0.10   0.10    -0.06   0.04  -0.03
    22  27    -0.00   0.00   0.00    -0.00  -0.00   0.00    -0.00  -0.00   0.00
    23   6     0.08  -0.08  -0.09    -0.15   0.11  -0.05    -0.07   0.05  -0.02
    24   6    -0.07   0.08   0.01     0.09  -0.07   0.23     0.04  -0.03   0.11
    25   6     0.07  -0.08   0.01     0.09  -0.07  -0.23     0.04  -0.03  -0.11
    26   6    -0.08   0.08  -0.09    -0.15   0.11   0.05    -0.07   0.05   0.02
    27   6     0.00  -0.00   0.17     0.12  -0.07  -0.00     0.05  -0.04   0.00
    28   1     0.00  -0.00  -0.25     0.10  -0.12   0.00     0.05  -0.06  -0.00
    29   1    -0.16   0.16   0.01     0.16  -0.11  -0.19     0.08  -0.05  -0.09
    30   1    -0.03   0.00   0.14    -0.19   0.16  -0.26    -0.09   0.07  -0.12
    31   1     0.03  -0.00   0.14    -0.19   0.16   0.26    -0.09   0.07   0.12
    32   1     0.16  -0.16   0.01     0.16  -0.11   0.19     0.08  -0.05   0.09
    33   6    -0.09   0.07   0.09     0.01  -0.02   0.03    -0.04   0.04   0.00
    34   6     0.09  -0.06  -0.01    -0.01   0.02  -0.11     0.03  -0.02   0.00
    35   6    -0.09   0.06  -0.01    -0.01   0.02   0.11     0.03  -0.02  -0.00
    36   1    -0.16   0.14  -0.00     0.07  -0.05  -0.02     0.09  -0.09   0.06
    37   1     0.00  -0.03  -0.15     0.14  -0.12   0.15     0.04  -0.03   0.01
    38   1    -0.00   0.03  -0.15     0.14  -0.12  -0.15     0.04  -0.03  -0.01
    39   1     0.16  -0.14  -0.00     0.07  -0.05   0.02     0.09  -0.09  -0.06
    40   1     0.22  -0.19  -0.03    -0.09   0.10  -0.10    -0.06   0.04   0.03
                     85                     86                     87
                     A"                     A"                     A'
 Frequencies --   1384.3486              1388.6744              1401.4492
 Red. masses --      4.9642                 5.5923                 5.2590
 Frc consts  --      5.6052                 6.3539                 6.0856
 IR Inten    --      0.0378                 0.0031                 3.8004
  Atom  AN      X      Y      Z        X      Y      Z        X      Y      Z
     1  26    -0.00  -0.00   0.00     0.00   0.00   0.00     0.00   0.00   0.00
     2   6    -0.12   0.12  -0.13    -0.12   0.12  -0.12     0.09  -0.07  -0.03
     3   6     0.09  -0.10   0.00     0.09  -0.10   0.00    -0.06   0.05   0.14
     4   6    -0.09   0.10   0.00    -0.09   0.10   0.00    -0.06   0.05  -0.14
     5   6     0.12  -0.12  -0.13     0.12  -0.12  -0.12     0.09  -0.07   0.03
     6   6     0.00  -0.00   0.25    -0.00   0.00   0.23    -0.06   0.05   0.00
     7   1    -0.05   0.01   0.16    -0.05   0.01   0.15     0.10  -0.08   0.13
     8   1    -0.20   0.20   0.01    -0.18   0.18   0.01    -0.09   0.06   0.10
     9   1     0.00  -0.00  -0.31    -0.00   0.00  -0.29    -0.06   0.07  -0.00
    10   1     0.20  -0.20   0.01     0.18  -0.18   0.01    -0.09   0.06  -0.10
    11   1     0.05  -0.01   0.16     0.05  -0.01   0.15     0.10  -0.08  -0.13
    12   6     0.02  -0.02   0.00    -0.05   0.05  -0.07     0.09  -0.10  -0.06
    13   6    -0.04   0.03   0.01     0.04  -0.03   0.01    -0.07   0.08   0.23
    14   6     0.04  -0.03   0.01    -0.04   0.03   0.01    -0.07   0.08  -0.23
    15   6    -0.02   0.02   0.00     0.05  -0.05  -0.07     0.09  -0.10   0.06
    16   6    -0.00   0.00  -0.03     0.00  -0.00   0.16    -0.06   0.07  -0.00
    17   6     0.00  -0.00   0.11    -0.00   0.00  -0.17    -0.04   0.05   0.00
    18   6    -0.03   0.03  -0.06     0.07  -0.06   0.08     0.06  -0.07  -0.04
    19   1    -0.03   0.02  -0.11    -0.04   0.05  -0.01     0.17  -0.18   0.25
    20   1     0.03  -0.02  -0.11     0.04  -0.05  -0.01     0.17  -0.18  -0.25
    21   1     0.03  -0.02  -0.02    -0.09   0.07  -0.03     0.00   0.03   0.13
    22  27     0.00   0.00   0.00    -0.00  -0.00   0.00    -0.00   0.00  -0.00
    23   6     0.10  -0.10  -0.11    -0.10   0.10   0.10     0.05  -0.04   0.01
    24   6    -0.08   0.09   0.00     0.08  -0.08   0.00    -0.04   0.03  -0.09
    25   6     0.08  -0.09   0.00    -0.08   0.08   0.00    -0.04   0.03   0.09
    26   6    -0.10   0.10  -0.11     0.10  -0.10   0.10     0.05  -0.04  -0.01
    27   6    -0.00   0.00   0.21     0.00  -0.00  -0.20    -0.04   0.03   0.00
    28   1    -0.00   0.00  -0.28     0.00  -0.00   0.26    -0.03   0.04  -0.00
    29   1    -0.18   0.17   0.01     0.17  -0.17  -0.01    -0.06   0.03   0.06
    30   1    -0.03   0.00   0.15     0.03  -0.00  -0.15     0.07  -0.05   0.09
    31   1     0.03  -0.00   0.15    -0.03   0.00  -0.15     0.07  -0.05  -0.09
    32   1     0.18  -0.17   0.01    -0.17   0.17  -0.01    -0.06   0.03  -0.06
    33   6     0.03  -0.03  -0.06    -0.07   0.06   0.08     0.06  -0.07   0.04
    34   6    -0.00   0.00   0.02     0.05  -0.04  -0.01    -0.05   0.05  -0.17
    35   6     0.00  -0.00   0.02    -0.05   0.04  -0.01    -0.05   0.05   0.17
    36   1     0.08  -0.06  -0.02    -0.13   0.10   0.01     0.01   0.02  -0.09
    37   1    -0.06   0.07  -0.10     0.03  -0.06  -0.02     0.14  -0.13   0.19
    38   1     0.06  -0.07  -0.10    -0.03   0.06  -0.02     0.14  -0.13  -0.19
    39   1    -0.08   0.06  -0.02     0.13  -0.10   0.01     0.01   0.02   0.09
    40   1    -0.03   0.02  -0.02     0.09  -0.07  -0.03     0.00   0.03  -0.13
                     88                     89                     90
                     A'                     A"                     A"
 Frequencies --   1414.0122              1426.8781              1443.4710
 Red. masses --      3.1577                 2.9256                 2.9097
 Frc consts  --      3.7199                 3.5094                 3.5720
 IR Inten    --     31.8638                11.3908                 0.4664
  Atom  AN      X      Y      Z        X      Y      Z        X      Y      Z
     1  26    -0.00   0.00  -0.00     0.00   0.00   0.00     0.00  -0.00  -0.00
     2   6     0.02  -0.02  -0.01     0.01  -0.01   0.01    -0.01   0.01  -0.00
     3   6    -0.01   0.01   0.04    -0.01   0.01   0.00     0.01  -0.01  -0.00
     4   6    -0.01   0.01  -0.04     0.01  -0.01   0.00    -0.01   0.01  -0.00
     5   6     0.02  -0.02   0.01    -0.01   0.01   0.01     0.01  -0.01  -0.00
     6   6    -0.02   0.01  -0.00    -0.00   0.00  -0.02     0.00   0.00   0.01
     7   1     0.03  -0.02   0.03     0.00  -0.00  -0.01     0.00   0.00   0.01
     8   1    -0.02   0.01   0.03     0.01  -0.01  -0.00    -0.01   0.01   0.00
     9   1    -0.02   0.02   0.00    -0.00   0.00   0.02    -0.00  -0.00  -0.00
    10   1    -0.02   0.01  -0.03    -0.01   0.01  -0.00     0.01  -0.01   0.00
    11   1     0.03  -0.02  -0.03    -0.00   0.00  -0.01    -0.00  -0.00   0.01
    12   6    -0.01  -0.00  -0.06     0.07  -0.06   0.02    -0.09   0.09   0.06
    13   6    -0.02   0.02   0.16    -0.08   0.07   0.03     0.14  -0.12  -0.08
    14   6    -0.02   0.02  -0.16     0.08  -0.07   0.03    -0.14   0.12  -0.08
    15   6    -0.01  -0.00   0.06    -0.07   0.06   0.02     0.09  -0.09   0.06
    16   6    -0.04   0.05  -0.00     0.00  -0.00  -0.07    -0.00   0.00  -0.10
    17   6     0.06  -0.05   0.00    -0.00  -0.00   0.06    -0.00   0.00   0.11
    18   6    -0.01   0.02   0.07     0.10  -0.09  -0.04     0.02  -0.02  -0.05
    19   1     0.18  -0.18   0.21    -0.04   0.03  -0.20     0.13  -0.12   0.47
    20   1     0.18  -0.18  -0.21     0.04  -0.03  -0.20    -0.13   0.12   0.47
    21   1     0.17  -0.15  -0.01     0.09  -0.09  -0.05    -0.12   0.12   0.18
    22  27     0.00  -0.00  -0.00     0.00  -0.00   0.00     0.00  -0.00   0.00
    23   6    -0.03   0.03  -0.01    -0.02   0.01   0.00    -0.02   0.01  -0.03
    24   6     0.02  -0.02   0.06     0.02  -0.02   0.01     0.03  -0.03   0.02
    25   6     0.02  -0.02  -0.06    -0.02   0.02   0.01    -0.03   0.03   0.02
    26   6    -0.03   0.03   0.01     0.02  -0.01   0.00     0.02  -0.01  -0.03
    27   6     0.02  -0.02   0.00     0.00  -0.00  -0.01     0.00  -0.00   0.06
    28   1     0.02  -0.03  -0.00     0.00   0.00  -0.02     0.00  -0.00  -0.18
    29   1     0.03  -0.01  -0.04     0.02  -0.03  -0.02     0.02  -0.02  -0.06
    30   1    -0.04   0.04  -0.06    -0.01   0.01  -0.05    -0.05   0.04  -0.12
    31   1    -0.04   0.04   0.06     0.01  -0.01  -0.05     0.05  -0.04  -0.12
    32   1     0.03  -0.01   0.04    -0.02   0.03  -0.02    -0.02   0.02  -0.06
    33   6    -0.01   0.02  -0.07    -0.10   0.09  -0.04    -0.02   0.02  -0.05
    34   6     0.03  -0.03   0.21     0.15  -0.12   0.07     0.05  -0.04   0.04
    35   6     0.03  -0.03  -0.21    -0.15   0.12   0.07    -0.05   0.04   0.04
    36   1    -0.19   0.14   0.01    -0.14   0.14  -0.17    -0.03   0.03  -0.09
    37   1    -0.24   0.21  -0.26    -0.15   0.12  -0.49    -0.08   0.07  -0.21
    38   1    -0.24   0.21   0.26     0.15  -0.12  -0.49     0.08  -0.07  -0.21
    39   1    -0.19   0.14  -0.01     0.14  -0.14  -0.17     0.03  -0.03  -0.09
    40   1     0.17  -0.15   0.01    -0.09   0.09  -0.05     0.12  -0.12   0.18
                     91                     92                     93
                     A'                     A"                     A"
 Frequencies --   1445.6470              1445.8903              1446.1339
 Red. masses --      2.3545                 2.3254                 2.3572
 Frc consts  --      2.8992                 2.8643                 2.9045
 IR Inten    --      5.7394                 9.2922                 5.8950
  Atom  AN      X      Y      Z        X      Y      Z        X      Y      Z
     1  26    -0.00   0.00   0.00     0.00  -0.00   0.00    -0.00   0.00   0.00
     2   6    -0.11   0.10  -0.09    -0.01   0.01   0.01     0.07  -0.05  -0.10
     3   6     0.01  -0.01   0.15     0.01  -0.01  -0.01    -0.11   0.10   0.08
     4   6     0.01  -0.01  -0.15    -0.01   0.01  -0.01     0.11  -0.10   0.08
     5   6    -0.11   0.10   0.09     0.01  -0.01   0.01    -0.07   0.05  -0.10
     6   6     0.10  -0.08  -0.00    -0.00   0.00  -0.02     0.00  -0.00   0.18
     7   1     0.23  -0.20   0.20     0.02  -0.02   0.05    -0.15   0.13  -0.43
     8   1     0.39  -0.35  -0.12    -0.01   0.01   0.02     0.09  -0.07  -0.19
     9   1     0.11  -0.10   0.00    -0.00   0.00   0.07     0.00  -0.00  -0.57
    10   1     0.39  -0.35   0.12     0.01  -0.01   0.02    -0.09   0.07  -0.19
    11   1     0.23  -0.20  -0.20    -0.02   0.02   0.05     0.15  -0.13  -0.43
    12   6     0.00  -0.00   0.00     0.02  -0.02  -0.02     0.00  -0.00  -0.00
    13   6    -0.00   0.00  -0.00    -0.03   0.03   0.02    -0.00   0.00   0.00
    14   6    -0.00   0.00   0.00     0.03  -0.03   0.02     0.00  -0.00   0.00
    15   6     0.00  -0.00  -0.00    -0.02   0.02  -0.02    -0.00   0.00  -0.00
    16   6    -0.00   0.00   0.00     0.00   0.00   0.03     0.00  -0.00   0.00
    17   6    -0.00  -0.00  -0.00    -0.00   0.00  -0.03     0.00  -0.00  -0.00
    18   6     0.00  -0.00   0.00    -0.01   0.01   0.02    -0.00   0.00   0.00
    19   1    -0.00   0.00  -0.00    -0.03   0.03  -0.10     0.00   0.00  -0.00
    20   1    -0.00   0.00   0.00     0.03  -0.03  -0.10    -0.00  -0.00  -0.00
    21   1    -0.01   0.01   0.00     0.02  -0.02  -0.04     0.00   0.00  -0.00
    22  27     0.00  -0.00   0.00     0.00  -0.00   0.00     0.00  -0.00   0.00
    23   6     0.00  -0.00  -0.00    -0.06   0.05  -0.09    -0.01   0.01  -0.01
    24   6    -0.00   0.00   0.00     0.10  -0.09   0.07     0.01  -0.01   0.01
    25   6    -0.00   0.00  -0.00    -0.10   0.09   0.07    -0.01   0.01   0.01
    26   6     0.00  -0.00   0.00     0.06  -0.05  -0.09     0.01  -0.01  -0.01
    27   6    -0.00   0.00   0.00    -0.00   0.00   0.18    -0.00   0.00   0.02
    28   1    -0.00   0.00  -0.00    -0.00   0.00  -0.56    -0.00   0.00  -0.07
    29   1    -0.00   0.00   0.00     0.09  -0.07  -0.18     0.01  -0.01  -0.02
    30   1    -0.00   0.00  -0.00    -0.15   0.13  -0.41    -0.02   0.02  -0.05
    31   1    -0.00   0.00   0.00     0.15  -0.13  -0.41     0.02  -0.02  -0.05
    32   1    -0.00   0.00  -0.00    -0.09   0.07  -0.18    -0.01   0.01  -0.02
    33   6     0.00  -0.00  -0.00     0.01  -0.01   0.02     0.00  -0.00   0.00
    34   6    -0.00   0.00   0.00    -0.02   0.02  -0.01    -0.00   0.00  -0.00
    35   6    -0.00   0.00  -0.00     0.02  -0.02  -0.01     0.00  -0.00  -0.00
    36   1     0.00  -0.00   0.00     0.01  -0.02   0.03     0.00  -0.00   0.00
    37   1    -0.00   0.00  -0.00     0.03  -0.02   0.08     0.00  -0.00   0.01
    38   1    -0.00   0.00   0.00    -0.03   0.02   0.08    -0.00   0.00   0.01
    39   1     0.00  -0.00  -0.00    -0.01   0.02   0.03    -0.00   0.00   0.00
    40   1    -0.01   0.01  -0.00    -0.02   0.02  -0.04    -0.00  -0.00  -0.00
                     94                     95                     96
                     A'                     A'                     A'
 Frequencies --   1449.8916              1453.2969              1586.2985
 Red. masses --      2.3406                 2.4504                 6.4102
 Frc consts  --      2.8990                 3.0493                 9.5037
 IR Inten    --     25.6002                 3.1212               580.1497
  Atom  AN      X      Y      Z        X      Y      Z        X      Y      Z
     1  26     0.00  -0.00  -0.00     0.00  -0.00   0.00     0.00  -0.01   0.00
     2   6     0.00  -0.00   0.00     0.00  -0.00  -0.00     0.00  -0.00  -0.00
     3   6    -0.00   0.00   0.00    -0.00   0.00   0.00    -0.00   0.00   0.00
     4   6    -0.00   0.00  -0.00    -0.00   0.00  -0.00    -0.00   0.00  -0.00
     5   6     0.00  -0.00  -0.00     0.00  -0.00   0.00     0.00  -0.00   0.00
     6   6    -0.00   0.00   0.00    -0.00   0.00   0.00    -0.00   0.01   0.00
     7   1    -0.00   0.00  -0.00     0.00   0.00   0.00     0.00   0.00   0.00
     8   1    -0.01   0.00   0.00    -0.01   0.00   0.00    -0.00   0.00   0.00
     9   1    -0.00   0.00  -0.00    -0.01   0.00  -0.00    -0.02  -0.01  -0.00
    10   1    -0.01   0.00  -0.00    -0.01   0.00  -0.00    -0.00   0.00  -0.00
    11   1    -0.00   0.00   0.00     0.00   0.00  -0.00     0.00   0.00  -0.00
    12   6     0.03  -0.03   0.02     0.09  -0.09   0.05     0.08  -0.07   0.05
    13   6    -0.01   0.01  -0.03    -0.02   0.02  -0.08     0.00  -0.01  -0.03
    14   6    -0.01   0.01   0.03    -0.02   0.02   0.08     0.00  -0.01   0.03
    15   6     0.03  -0.03  -0.02     0.09  -0.09  -0.05     0.08  -0.07  -0.05
    16   6    -0.03   0.03  -0.00    -0.08   0.09   0.00    -0.31   0.31  -0.00
    17   6    -0.03   0.03   0.00    -0.06   0.07  -0.00     0.34  -0.32   0.00
    18   6     0.03  -0.03   0.02     0.08  -0.08   0.05    -0.11   0.10  -0.06
    19   1    -0.05   0.05  -0.05    -0.13   0.13  -0.11    -0.04   0.04  -0.04
    20   1    -0.05   0.05   0.05    -0.13   0.13   0.11    -0.04   0.04   0.04
    21   1    -0.11   0.11   0.04    -0.27   0.27   0.10    -0.20   0.21   0.05
    22  27     0.00  -0.00  -0.00     0.00   0.00  -0.00     0.00   0.00  -0.00
    23   6     0.10  -0.09  -0.08    -0.04   0.04   0.03    -0.00   0.00  -0.00
    24   6    -0.01   0.01   0.14     0.00  -0.00  -0.06     0.00  -0.01   0.01
    25   6    -0.01   0.01  -0.14     0.00  -0.00   0.06     0.00  -0.01  -0.01
    26   6     0.10  -0.09   0.08    -0.04   0.04  -0.03    -0.00   0.00   0.00
    27   6    -0.09   0.07  -0.00     0.04  -0.03  -0.00    -0.00   0.00  -0.00
    28   1    -0.11   0.09   0.00     0.05  -0.03   0.00    -0.01  -0.01   0.00
    29   1    -0.37   0.32   0.11     0.15  -0.13  -0.04     0.00   0.00  -0.00
    30   1    -0.21   0.19  -0.19     0.09  -0.08   0.08    -0.01   0.00  -0.01
    31   1    -0.21   0.19   0.19     0.09  -0.08  -0.08    -0.01   0.00   0.01
    32   1    -0.37   0.32  -0.11     0.15  -0.13   0.04     0.00   0.00   0.00
    33   6     0.03  -0.03  -0.02     0.08  -0.08  -0.05    -0.11   0.10   0.06
    34   6    -0.01   0.01   0.02    -0.02   0.01   0.07     0.01  -0.00  -0.02
    35   6    -0.01   0.01  -0.02    -0.02   0.01  -0.07     0.01  -0.00   0.02
    36   1    -0.10   0.09  -0.04    -0.25   0.24  -0.09     0.26  -0.28   0.09
    37   1    -0.05   0.04  -0.04    -0.13   0.11  -0.10     0.04  -0.05   0.05
    38   1    -0.05   0.04   0.04    -0.13   0.11   0.10     0.04  -0.05  -0.05
    39   1    -0.10   0.09   0.04    -0.25   0.24   0.09     0.26  -0.28  -0.09
    40   1    -0.11   0.11  -0.04    -0.27   0.27  -0.10    -0.20   0.21  -0.05
                     97                     98                     99
                     A'                     A"                     A"
 Frequencies --   3267.2805              3271.4257              3272.6237
 Red. masses --      1.0916                 1.0924                 1.0919
 Frc consts  --      6.8655                 6.8882                 6.8903
 IR Inten    --      1.9263                 0.3175                 0.2838
  Atom  AN      X      Y      Z        X      Y      Z        X      Y      Z
     1  26     0.00  -0.00   0.00    -0.00   0.00   0.00     0.00   0.00   0.00
     2   6     0.01  -0.01  -0.04    -0.00   0.00   0.01     0.01  -0.01  -0.03
     3   6     0.01  -0.01   0.01    -0.01   0.01  -0.01     0.03  -0.03   0.03
     4   6     0.01  -0.01  -0.01     0.01  -0.01  -0.01    -0.03   0.03   0.03
     5   6     0.01  -0.01   0.04     0.00  -0.00   0.01    -0.01   0.01  -0.03
     6   6    -0.05   0.04  -0.00     0.00  -0.00  -0.00    -0.00   0.00   0.00
     7   1    -0.07   0.06   0.07    -0.12   0.11   0.12     0.33  -0.29  -0.32
     8   1    -0.11   0.09  -0.41    -0.03   0.03  -0.14     0.09  -0.07   0.35
     9   1     0.58  -0.50  -0.00    -0.00   0.00   0.00     0.00  -0.00  -0.00
    10   1    -0.11   0.09   0.41     0.03  -0.03  -0.14    -0.09   0.07   0.35
    11   1    -0.07   0.06  -0.07     0.12  -0.11   0.12    -0.33   0.29  -0.32
    12   6    -0.00   0.00   0.00     0.01  -0.01  -0.05     0.00  -0.00  -0.02
    13   6    -0.00   0.00  -0.00     0.02  -0.02   0.02     0.01  -0.01   0.01
    14   6    -0.00   0.00   0.00    -0.02   0.02   0.02    -0.01   0.01   0.01
    15   6    -0.00   0.00  -0.00    -0.01   0.01  -0.05    -0.00   0.00  -0.02
    16   6    -0.00   0.00   0.00     0.00  -0.00   0.00    -0.00   0.00   0.00
    17   6     0.00  -0.00  -0.00    -0.00   0.00  -0.00     0.00  -0.00  -0.00
    18   6    -0.00   0.00   0.00    -0.00   0.00   0.01    -0.00   0.00   0.00
    19   1     0.00  -0.00  -0.00     0.19  -0.18  -0.19     0.07  -0.07  -0.07
    20   1     0.00  -0.00   0.00    -0.19   0.18  -0.19    -0.07   0.07  -0.07
    21   1     0.00  -0.00   0.02     0.11  -0.12   0.53     0.04  -0.05   0.21
    22  27    -0.00   0.00  -0.00    -0.00   0.00  -0.00     0.00   0.00  -0.00
    23   6     0.00  -0.00   0.00    -0.00   0.00  -0.00    -0.00   0.00  -0.00
    24   6     0.00  -0.00  -0.00    -0.00   0.00   0.00    -0.00   0.00   0.00
    25   6     0.00  -0.00   0.00     0.00  -0.00   0.00     0.00  -0.00   0.00
    26   6     0.00  -0.00  -0.00     0.00  -0.00  -0.00     0.00  -0.00  -0.00
    27   6    -0.00   0.00   0.00     0.00  -0.00   0.00    -0.00   0.00   0.00
    28   1     0.00  -0.00  -0.00    -0.00   0.00  -0.00     0.00  -0.00  -0.00
    29   1    -0.00   0.00  -0.00     0.00  -0.00   0.00     0.00  -0.00   0.00
    30   1    -0.00   0.00   0.00     0.00  -0.00  -0.00     0.00  -0.00  -0.00
    31   1    -0.00   0.00  -0.00    -0.00   0.00  -0.00    -0.00   0.00  -0.00
    32   1    -0.00   0.00   0.00    -0.00   0.00   0.00    -0.00   0.00   0.00
    33   6    -0.00   0.00  -0.00     0.00  -0.00   0.01     0.00  -0.00   0.00
    34   6    -0.00   0.00   0.00     0.00  -0.00  -0.00     0.00  -0.00  -0.00
    35   6    -0.00   0.00  -0.00    -0.00   0.00  -0.00    -0.00   0.00  -0.00
    36   1     0.00  -0.00  -0.00     0.02  -0.02  -0.10     0.01  -0.01  -0.04
    37   1     0.00  -0.00  -0.00    -0.03   0.03   0.03    -0.01   0.01   0.01
    38   1     0.00  -0.00   0.00     0.03  -0.03   0.03     0.01  -0.01   0.01
    39   1     0.00  -0.00   0.00    -0.02   0.02  -0.10    -0.01   0.01  -0.04
    40   1     0.00  -0.00  -0.02    -0.11   0.12   0.53    -0.04   0.05   0.21
                    100                    101                    102
                     A'                     A"                     A'
 Frequencies --   3275.3953              3280.8413              3281.5002
 Red. masses --      1.0951                 1.0927                 1.0929
 Frc consts  --      6.9219                 6.9295                 6.9337
 IR Inten    --      0.2367                 0.0080                 0.5674
  Atom  AN      X      Y      Z        X      Y      Z        X      Y      Z
     1  26    -0.00  -0.00   0.00     0.00  -0.00   0.00     0.00  -0.00   0.00
     2   6    -0.00   0.00   0.00    -0.00   0.00   0.00     0.00  -0.00  -0.00
     3   6     0.00  -0.00   0.00    -0.00   0.00  -0.00     0.00  -0.00   0.00
     4   6     0.00  -0.00  -0.00     0.00  -0.00  -0.00     0.00  -0.00  -0.00
     5   6    -0.00   0.00  -0.00     0.00  -0.00   0.00     0.00  -0.00   0.00
     6   6     0.00  -0.00   0.00    -0.00   0.00  -0.00     0.00   0.00  -0.00
     7   1    -0.01   0.01   0.01    -0.00   0.00   0.00    -0.00   0.00   0.00
     8   1     0.00  -0.00   0.01    -0.00   0.00  -0.00    -0.00   0.00  -0.00
     9   1    -0.03   0.02  -0.00     0.00  -0.00   0.00    -0.00   0.00  -0.00
    10   1     0.00  -0.00  -0.01     0.00  -0.00  -0.00    -0.00   0.00   0.00
    11   1    -0.01   0.01  -0.01     0.00  -0.00   0.00    -0.00   0.00  -0.00
    12   6    -0.01   0.01   0.06    -0.00   0.00   0.00    -0.00   0.00   0.00
    13   6    -0.01   0.01  -0.02    -0.00   0.00  -0.00    -0.00   0.00  -0.00
    14   6    -0.01   0.01   0.02     0.00  -0.00  -0.00    -0.00   0.00   0.00
    15   6    -0.01   0.01  -0.06     0.00  -0.00   0.00    -0.00   0.00  -0.00
    16   6    -0.00   0.00   0.00    -0.00  -0.00   0.00     0.00  -0.00   0.00
    17   6    -0.00   0.00  -0.00     0.00   0.00  -0.00     0.00  -0.00   0.00
    18   6    -0.00   0.00   0.01    -0.00   0.00   0.02     0.00  -0.00  -0.00
    19   1     0.15  -0.15  -0.16    -0.03   0.03   0.03     0.00  -0.00  -0.00
    20   1     0.15  -0.15   0.16     0.03  -0.03   0.03     0.00  -0.00   0.00
    21   1     0.13  -0.14   0.61    -0.01   0.01  -0.03     0.00  -0.00   0.01
    22  27     0.00  -0.00   0.00     0.00   0.00   0.00     0.00   0.00  -0.00
    23   6     0.00   0.00   0.00    -0.01   0.00  -0.03    -0.01   0.01  -0.04
    24   6     0.00  -0.00  -0.00    -0.03   0.03   0.03    -0.01   0.01   0.01
    25   6     0.00  -0.00   0.00     0.03  -0.03   0.03    -0.01   0.01  -0.01
    26   6     0.00   0.00  -0.00     0.01  -0.00  -0.03    -0.01   0.01   0.04
    27   6    -0.00   0.00   0.00     0.00  -0.00   0.00     0.04  -0.03  -0.00
    28   1     0.00  -0.00   0.00    -0.00   0.00  -0.00    -0.45   0.40   0.00
    29   1    -0.00   0.00  -0.00     0.08  -0.07   0.32     0.12  -0.11   0.50
    30   1    -0.00   0.00   0.00     0.32  -0.29  -0.32     0.12  -0.11  -0.12
    31   1    -0.00   0.00  -0.00    -0.32   0.29  -0.32     0.12  -0.11   0.12
    32   1    -0.00   0.00   0.00    -0.08   0.07   0.32     0.12  -0.11  -0.50
    33   6    -0.00   0.00  -0.01     0.00  -0.00   0.02     0.00  -0.00   0.00
    34   6    -0.00   0.00   0.00     0.01  -0.01  -0.01     0.00  -0.00  -0.00
    35   6    -0.00   0.00  -0.00    -0.01   0.01  -0.01     0.00  -0.00   0.00
    36   1     0.03  -0.02  -0.11     0.04  -0.04  -0.17    -0.01   0.01   0.03
    37   1     0.03  -0.02  -0.03    -0.15   0.12   0.14    -0.01   0.01   0.01
    38   1     0.03  -0.02   0.03     0.15  -0.12   0.14    -0.01   0.01  -0.01
    39   1     0.03  -0.02   0.11    -0.04   0.04  -0.17    -0.01   0.01  -0.03
    40   1     0.13  -0.14  -0.61     0.01  -0.01  -0.03     0.00  -0.00  -0.01
                    103                    104                    105
                     A"                     A'                     A"
 Frequencies --   3282.2847              3285.7539              3287.7561
 Red. masses --      1.0927                 1.0990                 1.0990
 Frc consts  --      6.9362                 6.9909                 6.9989
 IR Inten    --      0.0011                 3.6809                 1.0803
  Atom  AN      X      Y      Z        X      Y      Z        X      Y      Z
     1  26    -0.00  -0.00  -0.00     0.00  -0.00   0.00    -0.00   0.00   0.00
     2   6     0.00  -0.00  -0.00    -0.00   0.00   0.03     0.01  -0.01  -0.05
     3   6     0.00  -0.00   0.00    -0.02   0.02  -0.03    -0.02   0.02  -0.02
     4   6    -0.00   0.00   0.00    -0.02   0.02   0.03     0.02  -0.02  -0.02
     5   6    -0.00   0.00  -0.00    -0.00   0.00  -0.03    -0.01   0.01  -0.05
     6   6    -0.00   0.00   0.00    -0.04   0.03   0.00    -0.00   0.00   0.00
     7   1     0.00  -0.00  -0.00     0.29  -0.26  -0.29    -0.22   0.20   0.21
     8   1     0.00  -0.00   0.00     0.08  -0.06   0.33     0.13  -0.11   0.51
     9   1     0.00  -0.00  -0.00     0.40  -0.35  -0.00     0.00  -0.00  -0.00
    10   1    -0.00   0.00   0.00     0.08  -0.06  -0.33    -0.13   0.11   0.51
    11   1    -0.00   0.00  -0.00     0.29  -0.26   0.29     0.22  -0.20   0.21
    12   6     0.00  -0.00  -0.00    -0.00   0.00   0.00    -0.00   0.00   0.01
    13   6     0.01  -0.01   0.01     0.00  -0.00   0.00     0.01  -0.01   0.01
    14   6    -0.01   0.01   0.01     0.00  -0.00  -0.00    -0.01   0.01   0.01
    15   6    -0.00   0.00  -0.00    -0.00   0.00  -0.00     0.00  -0.00   0.01
    16   6     0.00  -0.00  -0.00    -0.00   0.00   0.00     0.00  -0.00  -0.00
    17   6    -0.00   0.00   0.00    -0.00   0.00   0.00     0.00  -0.00   0.00
    18   6     0.01  -0.01  -0.03    -0.00   0.00   0.00     0.00  -0.00  -0.00
    19   1     0.07  -0.07  -0.07    -0.00   0.00   0.00     0.14  -0.13  -0.14
    20   1    -0.07   0.07  -0.07    -0.00   0.00  -0.00    -0.14   0.13  -0.14
    21   1     0.01  -0.01   0.04     0.00  -0.00   0.01    -0.03   0.03  -0.13
    22  27    -0.00  -0.00   0.00     0.00  -0.00   0.00    -0.00   0.00   0.00
    23   6    -0.00   0.00  -0.01    -0.00   0.00  -0.00     0.00  -0.00   0.00
    24   6    -0.01   0.01   0.01    -0.00   0.00   0.00     0.00  -0.00  -0.00
    25   6     0.01  -0.01   0.01    -0.00   0.00  -0.00    -0.00   0.00  -0.00
    26   6     0.00  -0.00  -0.01    -0.00   0.00   0.00    -0.00   0.00   0.00
    27   6    -0.00   0.00   0.00     0.00  -0.00  -0.00    -0.00   0.00  -0.00
    28   1     0.00  -0.00  -0.00    -0.00   0.00  -0.00     0.00  -0.00   0.00
    29   1     0.04  -0.03   0.15     0.00  -0.00   0.00    -0.00   0.00  -0.00
    30   1     0.16  -0.14  -0.15     0.00  -0.00  -0.00    -0.00   0.00   0.00
    31   1    -0.16   0.14  -0.15     0.00  -0.00   0.00     0.00  -0.00   0.00
    32   1    -0.04   0.03   0.15     0.00  -0.00  -0.00     0.00  -0.00  -0.00
    33   6    -0.01   0.01  -0.03    -0.00   0.00  -0.00    -0.00   0.00  -0.00
    34   6    -0.03   0.02   0.03    -0.00   0.00   0.00     0.00  -0.00  -0.00
    35   6     0.03  -0.02   0.03    -0.00   0.00  -0.00    -0.00   0.00  -0.00
    36   1    -0.08   0.08   0.36     0.01  -0.01  -0.03    -0.00   0.00   0.00
    37   1     0.31  -0.26  -0.29     0.01  -0.01  -0.01    -0.03   0.02   0.03
    38   1    -0.31   0.26  -0.29     0.01  -0.01   0.01     0.03  -0.02   0.03
    39   1     0.08  -0.08   0.36     0.01  -0.01   0.03     0.00  -0.00   0.00
    40   1    -0.01   0.01   0.04     0.00  -0.00  -0.01     0.03  -0.03  -0.13
                    106                    107                    108
                     A'                     A"                     A"
 Frequencies --   3287.9982              3288.8207              3294.7643
 Red. masses --      1.0952                 1.0979                 1.0989
 Frc consts  --      6.9762                 6.9966                 7.0282
 IR Inten    --      0.2597                 2.3107                 0.0374
  Atom  AN      X      Y      Z        X      Y      Z        X      Y      Z
     1  26     0.00  -0.00  -0.00    -0.00   0.00  -0.00     0.00  -0.00  -0.00
     2   6    -0.00   0.00   0.00    -0.01   0.00   0.02    -0.00   0.00   0.00
     3   6    -0.00   0.00  -0.00     0.01  -0.01   0.01     0.00  -0.00   0.00
     4   6    -0.00   0.00   0.00    -0.01   0.01   0.01    -0.00   0.00   0.00
     5   6    -0.00   0.00  -0.00     0.01  -0.00   0.02     0.00  -0.00   0.00
     6   6    -0.00   0.00  -0.00    -0.00   0.00  -0.00    -0.00   0.00  -0.00
     7   1     0.02  -0.01  -0.01     0.10  -0.09  -0.09     0.00  -0.00  -0.00
     8   1     0.00  -0.00   0.02    -0.05   0.04  -0.21    -0.00   0.00  -0.01
     9   1     0.02  -0.02   0.00     0.00  -0.00   0.00     0.00  -0.00   0.00
    10   1     0.00  -0.00  -0.02     0.05  -0.04  -0.21     0.00  -0.00  -0.01
    11   1     0.02  -0.01   0.01    -0.10   0.09  -0.09    -0.00   0.00  -0.00
    12   6    -0.00   0.00   0.01    -0.01   0.01   0.03    -0.00   0.00   0.01
    13   6    -0.00   0.00  -0.00     0.03  -0.03   0.03     0.00  -0.00   0.00
    14   6    -0.00   0.00   0.00    -0.03   0.03   0.03    -0.00   0.00   0.00
    15   6    -0.00   0.00  -0.01     0.01  -0.01   0.03     0.00  -0.00   0.01
    16   6    -0.00   0.00  -0.00    -0.00   0.00  -0.00    -0.00   0.00  -0.00
    17   6     0.00  -0.00   0.00     0.00  -0.00   0.00    -0.00   0.00  -0.00
    18   6     0.01  -0.01  -0.05     0.00  -0.00  -0.00    -0.01   0.01   0.03
    19   1     0.05  -0.04  -0.05     0.32  -0.31  -0.32     0.03  -0.03  -0.03
    20   1     0.05  -0.04   0.05    -0.32   0.31  -0.32    -0.03   0.03  -0.03
    21   1     0.02  -0.02   0.10    -0.07   0.07  -0.31    -0.01   0.01  -0.07
    22  27    -0.00   0.00  -0.00     0.00   0.00   0.00    -0.00   0.00   0.00
    23   6     0.00  -0.00   0.00     0.00  -0.00   0.00    -0.01   0.01  -0.04
    24   6    -0.00   0.00   0.00     0.00  -0.00  -0.00     0.02  -0.02  -0.01
    25   6    -0.00   0.00  -0.00    -0.00   0.00  -0.00    -0.02   0.02  -0.01
    26   6     0.00  -0.00  -0.00    -0.00   0.00   0.00     0.01  -0.01  -0.04
    27   6    -0.00   0.00  -0.00    -0.00   0.00  -0.00     0.00  -0.00   0.00
    28   1     0.05  -0.04   0.00     0.00  -0.00   0.00    -0.00   0.00  -0.00
    29   1    -0.01   0.01  -0.02    -0.00   0.00  -0.01     0.11  -0.09   0.43
    30   1     0.00  -0.00  -0.00    -0.00   0.00   0.00    -0.17   0.15   0.16
    31   1     0.00  -0.00   0.00     0.00  -0.00   0.00     0.17  -0.15   0.16
    32   1    -0.01   0.01   0.02     0.00  -0.00  -0.01    -0.11   0.09   0.43
    33   6     0.01  -0.01   0.05    -0.00   0.00  -0.00     0.01  -0.01   0.03
    34   6     0.02  -0.02  -0.02     0.01  -0.01  -0.01    -0.02   0.01   0.01
    35   6     0.02  -0.02   0.02    -0.01   0.01  -0.01     0.02  -0.01   0.01
    36   1    -0.13   0.12   0.55    -0.01   0.01   0.03     0.08  -0.08  -0.35
    37   1    -0.23   0.19   0.22    -0.08   0.07   0.07     0.17  -0.14  -0.16
    38   1    -0.23   0.19  -0.22     0.08  -0.07   0.07    -0.17   0.14  -0.16
    39   1    -0.13   0.12  -0.55     0.01  -0.01   0.03    -0.08   0.08  -0.35
    40   1     0.02  -0.02  -0.10     0.07  -0.07  -0.31     0.01  -0.01  -0.07
                    109                    110                    111
                     A"                     A'                     A'
 Frequencies --   3295.7779              3296.1154              3305.9713
 Red. masses --      1.0987                 1.0995                 1.1068
 Frc consts  --      7.0312                 7.0380                 7.1274
 IR Inten    --      2.1098                 1.1499                 0.8954
  Atom  AN      X      Y      Z        X      Y      Z        X      Y      Z
     1  26    -0.00   0.00   0.00    -0.00   0.00  -0.00    -0.00  -0.00   0.00
     2   6     0.00  -0.00  -0.00     0.00  -0.00  -0.00    -0.00   0.00   0.00
     3   6    -0.00   0.00  -0.00     0.00  -0.00   0.00     0.00  -0.00   0.00
     4   6     0.00  -0.00  -0.00     0.00  -0.00  -0.00     0.00  -0.00  -0.00
     5   6    -0.00   0.00  -0.00     0.00  -0.00   0.00    -0.00   0.00  -0.00
     6   6     0.00  -0.00   0.00     0.00  -0.00  -0.00    -0.00   0.00  -0.00
     7   1    -0.00   0.00   0.00    -0.00   0.00   0.00    -0.02   0.02   0.02
     8   1     0.00  -0.00   0.01    -0.00   0.00  -0.00     0.01  -0.00   0.02
     9   1    -0.00   0.00  -0.00    -0.00   0.00   0.00     0.01  -0.01  -0.00
    10   1    -0.00   0.00   0.01    -0.00   0.00   0.00     0.01  -0.00  -0.02
    11   1     0.00  -0.00   0.00    -0.00   0.00  -0.00    -0.02   0.02  -0.02
    12   6     0.00  -0.00  -0.01     0.00  -0.00  -0.00    -0.01   0.01   0.02
    13   6    -0.00   0.00  -0.00     0.00  -0.00   0.00     0.04  -0.03   0.04
    14   6     0.00  -0.00  -0.00     0.00  -0.00  -0.00     0.04  -0.03  -0.04
    15   6    -0.00   0.00  -0.01     0.00  -0.00   0.00    -0.01   0.01  -0.02
    16   6     0.00  -0.00   0.00     0.00  -0.00   0.00    -0.00   0.00   0.00
    17   6    -0.00  -0.00   0.00    -0.00   0.00  -0.00    -0.00   0.00  -0.00
    18   6     0.01  -0.01  -0.04    -0.00   0.00   0.00    -0.00   0.00   0.00
    19   1    -0.03   0.03   0.03    -0.00   0.00   0.00    -0.37   0.36   0.38
    20   1     0.03  -0.03   0.03    -0.00   0.00  -0.00    -0.37   0.36  -0.38
    21   1     0.02  -0.02   0.07    -0.00   0.00  -0.00     0.06  -0.06   0.25
    22  27     0.00  -0.00   0.00     0.00  -0.00  -0.00    -0.00  -0.00  -0.00
    23   6    -0.01   0.01  -0.03    -0.00   0.00  -0.02     0.00  -0.00   0.00
    24   6     0.01  -0.01  -0.01    -0.03   0.02   0.03     0.00  -0.00  -0.00
    25   6    -0.01   0.01  -0.01    -0.03   0.02  -0.03     0.00  -0.00   0.00
    26   6     0.01  -0.01  -0.03    -0.00   0.00   0.02     0.00  -0.00  -0.00
    27   6    -0.00   0.00   0.00    -0.04   0.04  -0.00     0.00  -0.00   0.00
    28   1     0.00  -0.00  -0.00     0.48  -0.43   0.00    -0.00   0.00  -0.00
    29   1     0.09  -0.08   0.37     0.04  -0.03   0.17    -0.00   0.00  -0.00
    30   1    -0.15   0.13   0.14     0.31  -0.27  -0.30    -0.00   0.00   0.00
    31   1     0.15  -0.13   0.14     0.31  -0.27   0.30    -0.00   0.00  -0.00
    32   1    -0.09   0.08   0.37     0.04  -0.03  -0.17    -0.00   0.00   0.00
    33   6    -0.01   0.01  -0.04    -0.00   0.00  -0.00    -0.00   0.00  -0.00
    34   6     0.02  -0.02  -0.01    -0.00   0.00   0.00     0.01  -0.01  -0.01
    35   6    -0.02   0.02  -0.01    -0.00   0.00  -0.00     0.01  -0.01   0.01
    36   1    -0.09   0.09   0.40     0.01  -0.01  -0.03     0.01  -0.01  -0.03
    37   1    -0.19   0.16   0.18     0.00  -0.00  -0.00    -0.07   0.06   0.07
    38   1     0.19  -0.16   0.18     0.00  -0.00   0.00    -0.07   0.06  -0.07
    39   1     0.09  -0.09   0.40     0.01  -0.01   0.03     0.01  -0.01   0.03
    40   1    -0.02   0.02   0.07    -0.00   0.00   0.00     0.06  -0.06  -0.25
                    112                    113                    114
                     A'                     A'                     A'
 Frequencies --   3306.1674              3309.6937              3313.2677
 Red. masses --      1.1104                 1.1077                 1.1108
 Frc consts  --      7.1513                 7.1488                 7.1846
 IR Inten    --      0.0621                 1.4997                 1.7964
  Atom  AN      X      Y      Z        X      Y      Z        X      Y      Z
     1  26     0.00   0.00   0.00    -0.00  -0.00  -0.00    -0.00   0.00  -0.00
     2   6    -0.01   0.01   0.04     0.00  -0.00  -0.00     0.00  -0.00  -0.00
     3   6     0.03  -0.03   0.03     0.00  -0.00   0.00    -0.00   0.00  -0.00
     4   6     0.03  -0.03  -0.03     0.00  -0.00  -0.00    -0.00   0.00   0.00
     5   6    -0.01   0.01  -0.04     0.00  -0.00   0.00     0.00  -0.00   0.00
     6   6    -0.03   0.02  -0.00     0.00  -0.00  -0.00     0.00  -0.00  -0.00
     7   1    -0.30   0.27   0.29    -0.00   0.00   0.00     0.00  -0.00  -0.00
     8   1     0.10  -0.09   0.41    -0.00   0.00  -0.00    -0.00   0.00  -0.00
     9   1     0.26  -0.23  -0.00    -0.00   0.00   0.00    -0.00   0.00   0.00
    10   1     0.10  -0.09  -0.41    -0.00   0.00   0.00    -0.00   0.00   0.00
    11   1    -0.30   0.27  -0.29    -0.00   0.00  -0.00     0.00  -0.00   0.00
    12   6     0.00  -0.00  -0.00    -0.00   0.00   0.01     0.00  -0.00  -0.00
    13   6    -0.00   0.00  -0.00     0.01  -0.00   0.01     0.00  -0.00   0.00
    14   6    -0.00   0.00   0.00     0.01  -0.00  -0.01     0.00  -0.00  -0.00
    15   6     0.00  -0.00   0.00    -0.00   0.00  -0.01     0.00  -0.00   0.00
    16   6     0.00  -0.00   0.00    -0.00   0.00  -0.00     0.00  -0.00   0.00
    17   6     0.00   0.00  -0.00     0.00  -0.00   0.00    -0.00  -0.00   0.00
    18   6     0.00  -0.00  -0.00     0.01  -0.01  -0.03     0.00   0.00   0.00
    19   1     0.02  -0.02  -0.02    -0.05   0.05   0.05    -0.00   0.00   0.00
    20   1     0.02  -0.02   0.02    -0.05   0.05  -0.05    -0.00   0.00  -0.00
    21   1    -0.00   0.00  -0.02     0.01  -0.01   0.07    -0.00   0.00  -0.00
    22  27     0.00   0.00  -0.00     0.00   0.00   0.00     0.00   0.00   0.00
    23   6    -0.00   0.00  -0.00    -0.00   0.00  -0.00    -0.01   0.01  -0.04
    24   6     0.00  -0.00  -0.00    -0.00   0.00   0.00     0.03  -0.02  -0.03
    25   6     0.00  -0.00   0.00    -0.00   0.00  -0.00     0.03  -0.02   0.03
    26   6    -0.00   0.00   0.00    -0.00   0.00   0.00    -0.01   0.01   0.04
    27   6    -0.00   0.00  -0.00    -0.00   0.00  -0.00    -0.03   0.03  -0.00
    28   1     0.00  -0.00   0.00     0.01  -0.01  -0.00     0.35  -0.31  -0.00
    29   1     0.00  -0.00   0.00     0.00  -0.00   0.00     0.10  -0.09   0.42
    30   1    -0.00   0.00   0.00     0.00  -0.00  -0.00    -0.27   0.24   0.26
    31   1    -0.00   0.00  -0.00     0.00  -0.00   0.00    -0.27   0.24  -0.26
    32   1     0.00  -0.00  -0.00     0.00  -0.00  -0.00     0.10  -0.09  -0.42
    33   6     0.00  -0.00   0.00     0.01  -0.01   0.03     0.00   0.00  -0.00
    34   6    -0.00   0.00   0.00    -0.03   0.03   0.03     0.00  -0.00  -0.00
    35   6    -0.00   0.00  -0.00    -0.03   0.03  -0.03     0.00  -0.00   0.00
    36   1    -0.00   0.00   0.00    -0.09   0.08   0.36     0.00  -0.00  -0.00
    37   1     0.00  -0.00  -0.00     0.36  -0.31  -0.35    -0.00   0.00   0.00
    38   1     0.00  -0.00   0.00     0.36  -0.31   0.35    -0.00   0.00  -0.00
    39   1    -0.00   0.00  -0.00    -0.09   0.08  -0.36     0.00  -0.00   0.00
    40   1    -0.00   0.00   0.02     0.01  -0.01  -0.07    -0.00   0.00   0.00

 -------------------
 - Thermochemistry -
 -------------------
 Temperature   298.150 Kelvin.  Pressure   1.00000 Atm.
 Atom     1 has atomic number 26 and mass  55.93494
 Atom     2 has atomic number  6 and mass  12.00000
 Atom     3 has atomic number  6 and mass  12.00000
 Atom     4 has atomic number  6 and mass  12.00000
 Atom     5 has atomic number  6 and mass  12.00000
 Atom     6 has atomic number  6 and mass  12.00000
 Atom     7 has atomic number  1 and mass   1.00783
 Atom     8 has atomic number  1 and mass   1.00783
 Atom     9 has atomic number  1 and mass   1.00783
 Atom    10 has atomic number  1 and mass   1.00783
 Atom    11 has atomic number  1 and mass   1.00783
 Atom    12 has atomic number  6 and mass  12.00000
 Atom    13 has atomic number  6 and mass  12.00000
 Atom    14 has atomic number  6 and mass  12.00000
 Atom    15 has atomic number  6 and mass  12.00000
 Atom    16 has atomic number  6 and mass  12.00000
 Atom    17 has atomic number  6 and mass  12.00000
 Atom    18 has atomic number  6 and mass  12.00000
 Atom    19 has atomic number  1 and mass   1.00783
 Atom    20 has atomic number  1 and mass   1.00783
 Atom    21 has atomic number  1 and mass   1.00783
 Atom    22 has atomic number 27 and mass  58.93320
 Atom    23 has atomic number  6 and mass  12.00000
 Atom    24 has atomic number  6 and mass  12.00000
 Atom    25 has atomic number  6 and mass  12.00000
 Atom    26 has atomic number  6 and mass  12.00000
 Atom    27 has atomic number  6 and mass  12.00000
 Atom    28 has atomic number  1 and mass   1.00783
 Atom    29 has atomic number  1 and mass   1.00783
 Atom    30 has atomic number  1 and mass   1.00783
 Atom    31 has atomic number  1 and mass   1.00783
 Atom    32 has atomic number  1 and mass   1.00783
 Atom    33 has atomic number  6 and mass  12.00000
 Atom    34 has atomic number  6 and mass  12.00000
 Atom    35 has atomic number  6 and mass  12.00000
 Atom    36 has atomic number  1 and mass   1.00783
 Atom    37 has atomic number  1 and mass   1.00783
 Atom    38 has atomic number  1 and mass   1.00783
 Atom    39 has atomic number  1 and mass   1.00783
 Atom    40 has atomic number  1 and mass   1.00783
 Molecular mass:   373.00899 amu.
 Principal axes and moments of inertia in atomic units:
                           1         2         3
     Eigenvalues --  2629.47684********************
           X            0.00178   1.00000   0.00000
           Y            1.00000  -0.00178   0.00000
           Z           -0.00000  -0.00000   1.00000
 This molecule is an asymmetric top.
 Rotational symmetry number  1.
 Warning -- assumption of classical behavior for rotation
           may cause significant error
 Rotational temperatures (Kelvin)      0.03294     0.00718     0.00665
 Rotational constants (GHZ):           0.68635     0.14951     0.13856
 Zero-point vibrational energy     837030.6 (Joules/Mol)
                                  200.05510 (Kcal/Mol)
 Warning -- explicit consideration of  31 degrees of freedom as
           vibrations may cause significant error
 Vibrational temperatures:     35.82    38.64    47.82    51.47    94.71
          (Kelvin)            217.88   220.69   227.55   241.17   254.06
                              385.25   407.24   438.54   466.11   471.02
                              515.14   534.85   535.03   590.44   595.28
                              660.15   666.54   691.57   698.68   792.40
                              805.70   818.74   827.45   827.62   834.87
                              855.11   987.23  1136.25  1161.89  1170.64
                             1189.32  1191.59  1196.90  1199.18  1206.21
                             1208.46  1211.77  1219.57  1221.82  1222.94
                             1231.06  1236.37  1237.26  1240.46  1249.58
                             1254.13  1265.88  1269.35  1271.02  1281.22
                             1298.49  1300.28  1342.99  1472.91  1476.79
                             1478.71  1480.00  1485.66  1526.73  1541.43
                             1547.68  1565.27  1567.98  1569.25  1577.99
                             1582.31  1592.61  1618.15  1619.84  1622.83
                             1758.25  1841.06  1867.98  1878.26  1906.49
                             1934.10  1962.99  1978.30  1989.06  1991.77
                             1997.99  2016.37  2034.45  2052.96  2076.83
                             2079.96  2080.31  2080.66  2086.07  2090.97
                             2282.33  4700.89  4706.85  4708.58  4712.56
                             4720.40  4721.35  4722.48  4727.47  4730.35
                             4730.70  4731.88  4740.43  4741.89  4742.37
                             4756.56  4756.84  4761.91  4767.05
 
 Zero-point correction=                           0.318808 (Hartree/Particle)
 Thermal correction to Energy=                    0.337433
 Thermal correction to Enthalpy=                  0.338377
 Thermal correction to Gibbs Free Energy=         0.270321
 Sum of electronic and zero-point Energies=          -1040.799056
 Sum of electronic and thermal Energies=             -1040.780431
 Sum of electronic and thermal Enthalpies=           -1040.779487
 Sum of electronic and thermal Free Energies=        -1040.847543
 
                     E (Thermal)             CV                S
                      KCal/Mol        Cal/Mol-Kelvin    Cal/Mol-Kelvin
 Total                  211.743             77.110            143.237
 Electronic               0.000              0.000              0.000
 Translational            0.889              2.981             43.642
 Rotational               0.889              2.981             34.380
 Vibrational            209.965             71.148             65.215
 Vibration     1          0.593              1.985              6.199
 Vibration     2          0.593              1.984              6.049
 Vibration     3          0.594              1.983              5.626
 Vibration     4          0.594              1.982              5.481
 Vibration     5          0.597              1.971              4.274
 Vibration     6          0.619              1.901              2.654
 Vibration     7          0.619              1.899              2.630
 Vibration     8          0.621              1.893              2.572
 Vibration     9          0.624              1.882              2.462
 Vibration    10          0.628              1.871              2.364
 Vibration    11          0.673              1.732              1.611
 Vibration    12          0.682              1.705              1.515
 Vibration    13          0.696              1.665              1.390
 Vibration    14          0.709              1.628              1.290
 Vibration    15          0.711              1.621              1.273
 Vibration    16          0.733              1.559              1.131
 Vibration    17          0.743              1.530              1.073
 Vibration    18          0.744              1.530              1.072
 Vibration    19          0.775              1.448              0.925
 Vibration    20          0.777              1.440              0.913
 Vibration    21          0.817              1.341              0.770
 Vibration    22          0.821              1.332              0.757
 Vibration    23          0.837              1.293              0.708
 Vibration    24          0.842              1.282              0.695
 Vibration    25          0.906              1.138              0.543
 Vibration    26          0.916              1.118              0.524
 Vibration    27          0.925              1.098              0.506
 Vibration    28          0.931              1.085              0.495
 Vibration    29          0.932              1.085              0.494
 Vibration    30          0.937              1.074              0.485
 Vibration    31          0.952              1.044              0.460
                       Q            Log10(Q)             Ln(Q)
 Total Bot       0.458285-124       -124.338864       -286.300815
 Total V=0       0.200703D+23         22.302554         51.353527
 Vib (Bot)       0.222362-139       -139.652940       -321.562778
 Vib (Bot)    1  0.831779D+01          0.920008          2.118396
 Vib (Bot)    2  0.771017D+01          0.887064          2.042540
 Vib (Bot)    3  0.622810D+01          0.794356          1.829071
 Vib (Bot)    4  0.578604D+01          0.762381          1.755448
 Vib (Bot)    5  0.313484D+01          0.496215          1.142577
 Vib (Bot)    6  0.133845D+01          0.126603          0.291515
 Vib (Bot)    7  0.132066D+01          0.120792          0.278134
 Vib (Bot)    8  0.127898D+01          0.106865          0.246066
 Vib (Bot)    9  0.120320D+01          0.080337          0.184982
 Vib (Bot)   10  0.113879D+01          0.056444          0.129968
 Vib (Bot)   11  0.722580D+00         -0.141114         -0.324927
 Vib (Bot)   12  0.678155D+00         -0.168671         -0.388380
 Vib (Bot)   13  0.622233D+00         -0.206047         -0.474440
 Vib (Bot)   14  0.578872D+00         -0.237417         -0.546674
 Vib (Bot)   15  0.571661D+00         -0.242861         -0.559209
 Vib (Bot)   16  0.512599D+00         -0.290222         -0.668261
 Vib (Bot)   17  0.489165D+00         -0.310545         -0.715056
 Vib (Bot)   18  0.488955D+00         -0.310731         -0.715485
 Vib (Bot)   19  0.430998D+00         -0.365525         -0.841653
 Vib (Bot)   20  0.426417D+00         -0.370166         -0.852338
 Vib (Bot)   21  0.371064D+00         -0.430552         -0.991382
 Vib (Bot)   22  0.366156D+00         -0.436334         -1.004696
 Vib (Bot)   23  0.347748D+00         -0.458735         -1.056276
 Vib (Bot)   24  0.342748D+00         -0.465025         -1.070759
 Vib (Bot)   25  0.284743D+00         -0.545547         -1.256168
 Vib (Bot)   26  0.277546D+00         -0.556665         -1.281769
 Vib (Bot)   27  0.270710D+00         -0.567496         -1.306707
 Vib (Bot)   28  0.266260D+00         -0.574693         -1.323280
 Vib (Bot)   29  0.266177D+00         -0.574830         -1.323595
 Vib (Bot)   30  0.262539D+00         -0.580806         -1.337355
 Vib (Bot)   31  0.252703D+00         -0.597390         -1.375541
 Vib (V=0)       0.973818D+07          6.988478         16.091565
 Vib (V=0)    1  0.883280D+01          0.946099          2.178472
 Vib (V=0)    2  0.822637D+01          0.915208          2.107344
 Vib (V=0)    3  0.674814D+01          0.829184          1.909267
 Vib (V=0)    4  0.630760D+01          0.799864          1.841756
 Vib (V=0)    5  0.367446D+01          0.565194          1.301406
 Vib (V=0)    6  0.192880D+01          0.285286          0.656896
 Vib (V=0)    7  0.191214D+01          0.281521          0.648225
 Vib (V=0)    8  0.187324D+01          0.272595          0.627672
 Vib (V=0)    9  0.180295D+01          0.255984          0.589425
 Vib (V=0)   10  0.174372D+01          0.241477          0.556022
 Vib (V=0)   11  0.137870D+01          0.139471          0.321145
 Vib (V=0)   12  0.134255D+01          0.127931          0.294572
 Vib (V=0)   13  0.129823D+01          0.113352          0.261003
 Vib (V=0)   14  0.126491D+01          0.102061          0.235004
 Vib (V=0)   15  0.125947D+01          0.100188          0.230692
 Vib (V=0)   16  0.121607D+01          0.084959          0.195625
 Vib (V=0)   17  0.119949D+01          0.078996          0.181894
 Vib (V=0)   18  0.119934D+01          0.078942          0.181772
 Vib (V=0)   19  0.116012D+01          0.064503          0.148524
 Vib (V=0)   20  0.115714D+01          0.063385          0.145950
 Vib (V=0)   21  0.112265D+01          0.050243          0.115689
 Vib (V=0)   22  0.111973D+01          0.049115          0.113091
 Vib (V=0)   23  0.110904D+01          0.044947          0.103494
 Vib (V=0)   24  0.110620D+01          0.043833          0.100929
 Vib (V=0)   25  0.107539D+01          0.031568          0.072687
 Vib (V=0)   26  0.107187D+01          0.030141          0.069402
 Vib (V=0)   27  0.106858D+01          0.028807          0.066331
 Vib (V=0)   28  0.106648D+01          0.027951          0.064359
 Vib (V=0)   29  0.106644D+01          0.027935          0.064322
 Vib (V=0)   30  0.106474D+01          0.027242          0.062727
 Vib (V=0)   31  0.106023D+01          0.025400          0.058487
 Electronic      0.100000D+01          0.000000          0.000000
 Translational   0.283161D+09          8.452033         19.461525
 Rotational      0.727852D+07          6.862043         15.800437
 ***** Axes restored to original set *****
 -------------------------------------------------------------------
 Center     Atomic                   Forces (Hartrees/Bohr)
 Number     Number              X              Y              Z
 -------------------------------------------------------------------
      1       26          -0.000252759    0.000013350    0.000000000
      2        6           0.000024984   -0.000037014    0.000050903
      3        6           0.000016573    0.000008953   -0.000042557
      4        6           0.000016573    0.000008953    0.000042557
      5        6           0.000024984   -0.000037014   -0.000050903
      6        6           0.000007312    0.000031324    0.000000000
      7        1          -0.000000498    0.000016769   -0.000001968
      8        1           0.000012945    0.000031396    0.000012507
      9        1           0.000018276   -0.000011199    0.000000000
     10        1           0.000012945    0.000031396   -0.000012507
     11        1          -0.000000498    0.000016769    0.000001968
     12        6           0.000043279    0.000000417   -0.000041273
     13        6           0.000043612    0.000010186    0.000039460
     14        6           0.000043612    0.000010186   -0.000039460
     15        6           0.000043279    0.000000417    0.000041273
     16        6          -0.000003030    0.000004631    0.000000000
     17        6           0.000016452    0.000015548   -0.000000000
     18        6          -0.000003645   -0.000000291   -0.000008837
     19        1          -0.000011898   -0.000002711    0.000007977
     20        1          -0.000011898   -0.000002711   -0.000007977
     21        1          -0.000020280   -0.000003726   -0.000013443
     22       27          -0.000060326   -0.000063792    0.000000000
     23        6           0.000013359    0.000004034   -0.000007762
     24        6           0.000000584   -0.000000136    0.000015423
     25        6           0.000000584   -0.000000136   -0.000015423
     26        6           0.000013359    0.000004034    0.000007762
     27        6           0.000008394   -0.000000279    0.000000000
     28        1          -0.000005532   -0.000003956    0.000000000
     29        1          -0.000003097   -0.000009527   -0.000001937
     30        1          -0.000003015   -0.000008925    0.000004337
     31        1          -0.000003015   -0.000008925   -0.000004337
     32        1          -0.000003097   -0.000009527    0.000001937
     33        6          -0.000003645   -0.000000291    0.000008837
     34        6           0.000017122    0.000008974   -0.000023903
     35        6           0.000017122    0.000008974    0.000023903
     36        1          -0.000000035   -0.000007722    0.000002021
     37        1           0.000005615   -0.000003489   -0.000001123
     38        1           0.000005615   -0.000003489    0.000001123
     39        1          -0.000000035   -0.000007722   -0.000002021
     40        1          -0.000020280   -0.000003726    0.000013443
 -------------------------------------------------------------------
 Cartesian Forces:  Max     0.000252759 RMS     0.000030309
 FormGI is forming the generalized inverse of G from B-inverse, IUseBI=4.

 GradGradGradGradGradGradGradGradGradGradGradGradGradGradGradGradGradGrad
 Berny optimization.
 Internal  Forces:  Max     0.000022160 RMS     0.000004387
 Search for a local minimum.
 Step number   1 out of a maximum of    2
 All quantities printed in internal units (Hartrees-Bohrs-Radians)
 Second derivative matrix not updated -- analytic derivatives used.
 ITU=  0
     Eigenvalues ---    0.00054   0.00083   0.00191   0.00207   0.00209
     Eigenvalues ---    0.00216   0.00294   0.00882   0.01034   0.01043
     Eigenvalues ---    0.01060   0.01068   0.01109   0.01113   0.01141
     Eigenvalues ---    0.01211   0.01216   0.01293   0.01305   0.01307
     Eigenvalues ---    0.01313   0.01327   0.01343   0.01368   0.01390
     Eigenvalues ---    0.01401   0.01416   0.01418   0.01437   0.01447
     Eigenvalues ---    0.01497   0.01612   0.01649   0.01658   0.01685
     Eigenvalues ---    0.01693   0.01731   0.01839   0.01870   0.01996
     Eigenvalues ---    0.02041   0.02134   0.02220   0.02301   0.02343
     Eigenvalues ---    0.02419   0.02463   0.02585   0.03016   0.03134
     Eigenvalues ---    0.03178   0.03189   0.03383   0.03477   0.03567
     Eigenvalues ---    0.03581   0.03626   0.04298   0.04415   0.04846
     Eigenvalues ---    0.05005   0.05332   0.05476   0.05494   0.05698
     Eigenvalues ---    0.05865   0.05954   0.11088   0.11615   0.12120
     Eigenvalues ---    0.12620   0.13789   0.13830   0.13977   0.14266
     Eigenvalues ---    0.19280   0.20052   0.21653   0.21668   0.21937
     Eigenvalues ---    0.22106   0.22299   0.22365   0.22605   0.22709
     Eigenvalues ---    0.23916   0.23954   0.24709   0.25579   0.27254
     Eigenvalues ---    0.27487   0.27524   0.27615   0.29972   0.30101
     Eigenvalues ---    0.37640   0.37659   0.37699   0.37786   0.37805
     Eigenvalues ---    0.37822   0.37927   0.37936   0.37962   0.37969
     Eigenvalues ---    0.37971   0.37974   0.37979   0.37996   0.38017
     Eigenvalues ---    0.38068   0.38115   0.38132   0.39471
 Angle between quadratic step and forces=  55.94 degrees.
 Linear search not attempted -- first point.
 Iteration  1 RMS(Cart)=  0.00117171 RMS(Int)=  0.00000134
 Iteration  2 RMS(Cart)=  0.00000098 RMS(Int)=  0.00000092
 ClnCor:  largest displacement from symmetrization is 1.19D-08 for atom    10.
 Variable       Old X    -DE/DX   Delta X   Delta X   Delta X     New X
                                 (Linear)    (Quad)   (Total)
    R1        4.01364  -0.00001   0.00000  -0.00058  -0.00058   4.01306
    R2        4.00540  -0.00001   0.00000  -0.00021  -0.00021   4.00519
    R3        4.00540  -0.00001   0.00000  -0.00021  -0.00021   4.00519
    R4        4.01364  -0.00001   0.00000  -0.00058  -0.00058   4.01306
    R5        4.02230  -0.00000   0.00000  -0.00063  -0.00063   4.02167
    R6        3.98760   0.00001   0.00000   0.00047   0.00047   3.98807
    R7        4.03352   0.00001   0.00000   0.00074   0.00074   4.03426
    R8        4.03352   0.00001   0.00000   0.00074   0.00074   4.03426
    R9        3.98760   0.00001   0.00000   0.00047   0.00047   3.98807
   R10        3.99712   0.00001   0.00000   0.00018   0.00018   3.99730
   R11        2.72652   0.00000   0.00000   0.00005   0.00005   2.72657
   R12        2.72571  -0.00000   0.00000   0.00006   0.00006   2.72577
   R13        2.04268  -0.00000   0.00000  -0.00002  -0.00002   2.04266
   R14        2.72453  -0.00002   0.00000  -0.00006  -0.00006   2.72448
   R15        2.04284  -0.00000   0.00000  -0.00002  -0.00002   2.04283
   R16        2.72652   0.00000   0.00000   0.00005   0.00005   2.72657
   R17        2.04284  -0.00000   0.00000  -0.00002  -0.00002   2.04283
   R18        2.72571  -0.00000   0.00000   0.00006   0.00006   2.72577
   R19        2.04268  -0.00000   0.00000  -0.00002  -0.00002   2.04266
   R20        2.04379  -0.00000   0.00000   0.00001   0.00001   2.04380
   R21        2.71000  -0.00000   0.00000  -0.00008  -0.00008   2.70992
   R22        2.75208  -0.00001   0.00000  -0.00008  -0.00008   2.75200
   R23        2.04265   0.00001   0.00000   0.00003   0.00003   2.04267
   R24        2.72802   0.00002   0.00000   0.00004   0.00005   2.72806
   R25        2.04155   0.00000   0.00000   0.00001   0.00001   2.04156
   R26        2.71000  -0.00000   0.00000  -0.00008  -0.00008   2.70992
   R27        2.04155   0.00000   0.00000   0.00001   0.00001   2.04156
   R28        2.75208  -0.00001   0.00000  -0.00008  -0.00008   2.75200
   R29        2.04265   0.00001   0.00000   0.00003   0.00003   2.04267
   R30        2.73270   0.00000   0.00000   0.00003   0.00003   2.73273
   R31        2.74569  -0.00000   0.00000  -0.00003  -0.00003   2.74566
   R32        4.16455  -0.00000   0.00000   0.00002   0.00002   4.16456
   R33        2.74569  -0.00000   0.00000  -0.00003  -0.00003   2.74566
   R34        3.98803   0.00000   0.00000   0.00003   0.00003   3.98805
   R35        2.72255   0.00001   0.00000   0.00004   0.00004   2.72260
   R36        2.04210  -0.00000   0.00000  -0.00000  -0.00000   2.04210
   R37        3.99914   0.00000   0.00000   0.00009   0.00009   3.99923
   R38        4.01741   0.00000   0.00000  -0.00012  -0.00012   4.01729
   R39        4.01741   0.00000   0.00000  -0.00012  -0.00012   4.01729
   R40        3.99914   0.00000   0.00000   0.00009   0.00009   3.99923
   R41        4.01072   0.00000   0.00000   0.00018   0.00018   4.01090
   R42        3.98803   0.00000   0.00000   0.00003   0.00003   3.98805
   R43        3.94365   0.00000   0.00000  -0.00009  -0.00009   3.94356
   R44        3.94365   0.00000   0.00000  -0.00009  -0.00009   3.94356
   R45        2.73213  -0.00001   0.00000  -0.00003  -0.00003   2.73210
   R46        2.72630  -0.00000   0.00000  -0.00001  -0.00001   2.72629
   R47        2.04315  -0.00000   0.00000  -0.00000  -0.00000   2.04315
   R48        2.72358   0.00001   0.00000   0.00007   0.00007   2.72365
   R49        2.04308  -0.00000   0.00000   0.00000   0.00000   2.04308
   R50        2.73213  -0.00001   0.00000  -0.00003  -0.00003   2.73210
   R51        2.04308  -0.00000   0.00000   0.00000   0.00000   2.04308
   R52        2.72630  -0.00000   0.00000  -0.00001  -0.00001   2.72629
   R53        2.04315  -0.00000   0.00000  -0.00000  -0.00000   2.04315
   R54        2.04304   0.00000   0.00000   0.00000   0.00000   2.04304
   R55        2.72255   0.00001   0.00000   0.00004   0.00004   2.72260
   R56        2.04210  -0.00000   0.00000  -0.00000  -0.00000   2.04210
   R57        2.73017  -0.00002   0.00000  -0.00004  -0.00004   2.73012
   R58        2.04236   0.00000   0.00000   0.00000   0.00000   2.04237
   R59        2.04236   0.00000   0.00000   0.00000   0.00000   2.04237
    A1        1.16501   0.00000   0.00000   0.00015   0.00015   1.16515
    A2        1.16448   0.00000   0.00000   0.00025   0.00025   1.16473
    A3        1.91816  -0.00000   0.00000  -0.00044  -0.00044   1.91772
    A4        2.15480  -0.00000   0.00000   0.00050   0.00050   2.15530
    A5        2.74735   0.00001   0.00000   0.00110   0.00110   2.74844
    A6        2.83000  -0.00000   0.00000  -0.00126  -0.00126   2.82875
    A7        2.20342  -0.00000   0.00000  -0.00117  -0.00117   2.20224
    A8        1.16501   0.00000   0.00000   0.00015   0.00015   1.16515
    A9        1.16243  -0.00000   0.00000   0.00013   0.00013   1.16256
   A10        2.14347   0.00000   0.00000   0.00056   0.00056   2.14402
   A11        1.86905   0.00001   0.00000   0.00135   0.00135   1.87040
   A12        2.12220   0.00001   0.00000   0.00148   0.00148   2.12367
   A13        2.73898   0.00000   0.00000   0.00108   0.00108   2.74006
   A14        2.79145   0.00000   0.00000  -0.00020  -0.00020   2.79124
   A15        1.16243  -0.00000   0.00000   0.00013   0.00013   1.16256
   A16        2.73898   0.00000   0.00000   0.00108   0.00108   2.74006
   A17        2.12220   0.00001   0.00000   0.00148   0.00148   2.12367
   A18        1.86905   0.00001   0.00000   0.00135   0.00135   1.87040
   A19        2.14347   0.00000   0.00000   0.00056   0.00056   2.14402
   A20        2.79145   0.00000   0.00000  -0.00020  -0.00020   2.79124
   A21        2.83000  -0.00000   0.00000  -0.00126  -0.00126   2.82875
   A22        2.74735   0.00001   0.00000   0.00110   0.00110   2.74844
   A23        2.15480  -0.00000   0.00000   0.00050   0.00050   2.15530
   A24        1.91816  -0.00000   0.00000  -0.00044  -0.00044   1.91772
   A25        2.20342  -0.00000   0.00000  -0.00117  -0.00117   2.20224
   A26        2.20830  -0.00000   0.00000  -0.00109  -0.00109   2.20721
   A27        2.79390  -0.00000   0.00000  -0.00015  -0.00016   2.79374
   A28        2.79390  -0.00000   0.00000  -0.00015  -0.00016   2.79374
   A29        2.20830  -0.00000   0.00000  -0.00109  -0.00109   2.20721
   A30        1.95918  -0.00000   0.00000  -0.00157  -0.00157   1.95760
   A31        1.16391  -0.00000   0.00000  -0.00022  -0.00022   1.16369
   A32        1.17900  -0.00000   0.00000  -0.00020  -0.00020   1.17880
   A33        1.16391  -0.00000   0.00000  -0.00022  -0.00022   1.16369
   A34        1.16517  -0.00000   0.00000  -0.00017  -0.00017   1.16499
   A35        1.16517  -0.00000   0.00000  -0.00017  -0.00017   1.16499
   A36        2.19948   0.00000   0.00000   0.00021   0.00021   2.19968
   A37        1.88285  -0.00001   0.00000  -0.00008  -0.00007   1.88277
   A38        2.19753   0.00001   0.00000   0.00032   0.00032   2.19784
   A39        2.20267  -0.00000   0.00000  -0.00024  -0.00025   2.20242
   A40        2.18147   0.00000   0.00000   0.00033   0.00033   2.18180
   A41        1.88584   0.00000   0.00000   0.00004   0.00004   1.88588
   A42        2.19955  -0.00000   0.00000  -0.00006  -0.00006   2.19949
   A43        2.19779   0.00000   0.00000   0.00002   0.00002   2.19781
   A44        2.18147   0.00000   0.00000   0.00033   0.00033   2.18180
   A45        1.88584   0.00000   0.00000   0.00004   0.00004   1.88588
   A46        2.19779   0.00000   0.00000   0.00002   0.00002   2.19781
   A47        2.19955  -0.00000   0.00000  -0.00006  -0.00006   2.19949
   A48        2.19948   0.00000   0.00000   0.00021   0.00021   2.19968
   A49        1.88285  -0.00001   0.00000  -0.00008  -0.00007   1.88277
   A50        2.19753   0.00001   0.00000   0.00032   0.00032   2.19784
   A51        2.20267  -0.00000   0.00000  -0.00024  -0.00025   2.20242
   A52        2.19595  -0.00000   0.00000  -0.00062  -0.00062   2.19533
   A53        1.88739   0.00001   0.00000   0.00006   0.00006   1.88745
   A54        2.19789  -0.00000   0.00000  -0.00003  -0.00003   2.19786
   A55        2.19789  -0.00000   0.00000  -0.00003  -0.00003   2.19786
   A56        2.19631  -0.00001   0.00000  -0.00035  -0.00035   2.19597
   A57        1.88461   0.00000   0.00000   0.00003   0.00003   1.88464
   A58        2.19254  -0.00000   0.00000  -0.00019  -0.00020   2.19235
   A59        2.20558   0.00000   0.00000   0.00017   0.00017   2.20575
   A60        2.19528  -0.00000   0.00000   0.00008   0.00008   2.19535
   A61        1.89096  -0.00000   0.00000  -0.00003  -0.00003   1.89093
   A62        2.19565   0.00000   0.00000   0.00014   0.00014   2.19579
   A63        2.19655   0.00000   0.00000  -0.00011  -0.00011   2.19643
   A64        2.19528  -0.00000   0.00000   0.00008   0.00008   2.19535
   A65        1.89096  -0.00000   0.00000  -0.00003  -0.00003   1.89093
   A66        2.19655   0.00000   0.00000  -0.00011  -0.00011   2.19643
   A67        2.19565   0.00000   0.00000   0.00014   0.00014   2.19579
   A68        2.19631  -0.00001   0.00000  -0.00035  -0.00035   2.19597
   A69        1.88461   0.00000   0.00000   0.00003   0.00003   1.88464
   A70        2.19254  -0.00000   0.00000  -0.00019  -0.00020   2.19235
   A71        2.20558   0.00000   0.00000   0.00017   0.00017   2.20575
   A72        2.14858  -0.00000   0.00000  -0.00024  -0.00024   2.14835
   A73        1.87316   0.00000   0.00000  -0.00001  -0.00001   1.87314
   A74        2.20412  -0.00000   0.00000   0.00001   0.00001   2.20413
   A75        2.20412  -0.00000   0.00000   0.00001   0.00001   2.20413
   A76        2.21321  -0.00000   0.00000  -0.00002  -0.00002   2.21319
   A77        2.22330   0.00000   0.00000   0.00015   0.00015   2.22346
   A78        2.21321  -0.00000   0.00000  -0.00002  -0.00002   2.21319
   A79        1.85402   0.00000   0.00000   0.00006   0.00006   1.85408
   A80        1.90204  -0.00000   0.00000  -0.00004  -0.00004   1.90200
   A81        2.19001   0.00000   0.00000  -0.00004  -0.00004   2.18997
   A82        2.20151  -0.00000   0.00000  -0.00002  -0.00002   2.20148
   A83        2.18925   0.00000   0.00000   0.00008   0.00008   2.18933
   A84        2.16130   0.00000   0.00000   0.00069   0.00069   2.16198
   A85        2.78144  -0.00000   0.00000   0.00023   0.00023   2.78167
   A86        2.78144  -0.00000   0.00000   0.00023   0.00023   2.78167
   A87        2.16130   0.00000   0.00000   0.00069   0.00069   2.16198
   A88        1.89963   0.00000   0.00000   0.00093   0.00093   1.90056
   A89        1.16115   0.00000   0.00000  -0.00001  -0.00001   1.16115
   A90        1.16115   0.00000   0.00000  -0.00001  -0.00001   1.16115
   A91        2.76143   0.00000   0.00000   0.00073   0.00073   2.76216
   A92        2.79674   0.00000   0.00000  -0.00056  -0.00056   2.79618
   A93        2.17463  -0.00000   0.00000  -0.00026  -0.00026   2.17437
   A94        1.89866   0.00000   0.00000   0.00030   0.00030   1.89896
   A95        2.14814   0.00000   0.00000   0.00068   0.00068   2.14882
   A96        1.16633   0.00000   0.00000   0.00000   0.00000   1.16634
   A97        1.17755  -0.00000   0.00000   0.00002   0.00002   1.17757
   A98        1.16548  -0.00000   0.00000   0.00001   0.00001   1.16548
   A99        1.16657  -0.00000   0.00000  -0.00004  -0.00004   1.16653
   A100       1.89866   0.00000   0.00000   0.00030   0.00030   1.89896
   A101       2.16434   0.00000   0.00000  -0.00023  -0.00023   2.16411
   A102       2.79518  -0.00000   0.00000  -0.00058  -0.00058   2.79460
   A103       1.16548  -0.00000   0.00000   0.00001   0.00001   1.16548
   A104       1.16639  -0.00000   0.00000  -0.00001  -0.00001   1.16638
   A105       2.17463  -0.00000   0.00000  -0.00026  -0.00026   2.17437
   A106       1.91484  -0.00000   0.00000  -0.00074  -0.00074   1.91410
   A107       2.17970  -0.00000   0.00000  -0.00084  -0.00084   2.17886
   A108       1.16639  -0.00000   0.00000  -0.00001  -0.00001   1.16638
   A109       2.79674   0.00000   0.00000  -0.00056  -0.00056   2.79618
   A110       2.17970  -0.00000   0.00000  -0.00084  -0.00084   2.17886
   A111       1.91484  -0.00000   0.00000  -0.00074  -0.00074   1.91410
   A112       2.76143   0.00000   0.00000   0.00073   0.00073   2.76216
   A113       2.79518  -0.00000   0.00000  -0.00058  -0.00058   2.79460
   A114       2.16434   0.00000   0.00000  -0.00023  -0.00023   2.16411
   A115       2.14814   0.00000   0.00000   0.00068   0.00068   2.14882
   A116       2.77221   0.00000   0.00000   0.00026   0.00026   2.77247
   A117       2.77221   0.00000   0.00000   0.00026   0.00026   2.77247
   A118       1.17755  -0.00000   0.00000   0.00002   0.00002   1.17757
   A119       2.18835   0.00000   0.00000   0.00006   0.00006   2.18841
   A120       1.88812   0.00000   0.00000   0.00002   0.00002   1.88814
   A121       2.19669  -0.00000   0.00000   0.00003   0.00003   2.19672
   A122       2.19833  -0.00000   0.00000  -0.00005  -0.00005   2.19828
   A123       2.19466  -0.00000   0.00000  -0.00012  -0.00012   2.19453
   A124       1.88363  -0.00000   0.00000  -0.00002  -0.00002   1.88361
   A125       2.19902   0.00000   0.00000  -0.00004  -0.00004   2.19898
   A126       2.20054   0.00000   0.00000   0.00006   0.00006   2.20059
   A127       2.19466  -0.00000   0.00000  -0.00012  -0.00012   2.19453
   A128       1.88363  -0.00000   0.00000  -0.00002  -0.00002   1.88361
   A129       2.20054   0.00000   0.00000   0.00006   0.00006   2.20059
   A130       2.19902   0.00000   0.00000  -0.00004  -0.00004   2.19898
   A131       2.18835   0.00000   0.00000   0.00006   0.00006   2.18841
   A132       1.88812   0.00000   0.00000   0.00002   0.00002   1.88814
   A133       2.19669  -0.00000   0.00000   0.00003   0.00003   2.19672
   A134       2.19833  -0.00000   0.00000  -0.00005  -0.00005   2.19828
   A135       2.17644  -0.00000   0.00000   0.00015   0.00015   2.17658
   A136       1.88119  -0.00000   0.00000  -0.00001  -0.00001   1.88119
   A137       2.20088   0.00000   0.00000   0.00000   0.00000   2.20088
   A138       2.20088   0.00000   0.00000   0.00000   0.00000   2.20088
   A139       1.90204  -0.00000   0.00000  -0.00004  -0.00004   1.90200
   A140       2.19001   0.00000   0.00000  -0.00004  -0.00004   2.18997
   A141       2.20151  -0.00000   0.00000  -0.00002  -0.00002   2.20148
   A142       2.18925   0.00000   0.00000   0.00008   0.00008   2.18933
   A143       2.18597  -0.00000   0.00000  -0.00009  -0.00009   2.18588
   A144       1.88098   0.00000   0.00000   0.00001   0.00001   1.88099
   A145       2.19982   0.00000   0.00000   0.00001   0.00001   2.19983
   A146       2.20236  -0.00000   0.00000  -0.00002  -0.00002   2.20234
   A147       1.88098   0.00000   0.00000   0.00001   0.00001   1.88099
   A148       2.19982   0.00000   0.00000   0.00001   0.00001   2.19983
   A149       2.18597  -0.00000   0.00000  -0.00009  -0.00009   2.18588
   A150       2.20236  -0.00000   0.00000  -0.00002  -0.00002   2.20234
    D1        2.75931   0.00001   0.00000   0.00035   0.00035   2.75966
    D2       -2.76565   0.00001   0.00000   0.00037   0.00037  -2.76527
    D3        0.04662   0.00000   0.00000  -0.00092  -0.00092   0.04570
    D4        0.77753  -0.00000   0.00000  -0.00143  -0.00143   0.77610
    D5        1.38995  -0.00000   0.00000  -0.00274  -0.00274   1.38720
    D6       -1.32223   0.00002   0.00000   0.00074   0.00074  -1.32149
    D7       -0.69114   0.00001   0.00000  -0.00083  -0.00083  -0.69197
    D8        2.76113   0.00000   0.00000  -0.00003  -0.00003   2.76110
    D9       -2.76540   0.00000   0.00000   0.00006   0.00006  -2.76533
   D10       -0.67946  -0.00000   0.00000  -0.00125  -0.00125  -0.68071
   D11        0.02422  -0.00000   0.00000  -0.00071  -0.00071   0.02351
   D12        0.73442   0.00000   0.00000  -0.00043  -0.00043   0.73400
   D13        1.25360   0.00000   0.00000   0.00138   0.00139   1.25499
   D14       -1.17656  -0.00000   0.00000  -0.00414  -0.00413  -1.18070
   D15       -2.76113  -0.00000   0.00000   0.00003   0.00003  -2.76110
   D16        2.76540  -0.00000   0.00000  -0.00006  -0.00006   2.76533
   D17       -1.25360  -0.00000   0.00000  -0.00138  -0.00139  -1.25499
   D18       -0.73442  -0.00000   0.00000   0.00043   0.00043  -0.73400
   D19       -0.02422   0.00000   0.00000   0.00071   0.00071  -0.02351
   D20        0.67946   0.00000   0.00000   0.00125   0.00125   0.68071
   D21        1.17656   0.00000   0.00000   0.00414   0.00413   1.18070
   D22        2.76565  -0.00001   0.00000  -0.00037  -0.00037   2.76527
   D23       -2.75931  -0.00001   0.00000  -0.00035  -0.00035  -2.75966
   D24        1.32223  -0.00002   0.00000  -0.00074  -0.00074   1.32149
   D25       -1.38995   0.00000   0.00000   0.00274   0.00274  -1.38720
   D26       -0.77753   0.00000   0.00000   0.00143   0.00143  -0.77610
   D27       -0.04662  -0.00000   0.00000   0.00092   0.00092  -0.04570
   D28        0.69114  -0.00001   0.00000   0.00083   0.00083   0.69197
   D29        2.76196   0.00000   0.00000   0.00001   0.00001   2.76197
   D30       -2.76196  -0.00000   0.00000  -0.00001  -0.00001  -2.76197
   D31        0.76403  -0.00000   0.00000  -0.00091  -0.00091   0.76311
   D32        1.44819  -0.00001   0.00000  -0.00482  -0.00482   1.44337
   D33       -1.44819   0.00001   0.00000   0.00482   0.00482  -1.44337
   D34       -0.76403   0.00000   0.00000   0.00091   0.00091  -0.76311
   D35        0.00000  -0.00000   0.00000   0.00000   0.00000   0.00000
   D36       -0.03468   0.00001   0.00000   0.00149   0.00149  -0.03319
   D37       -0.77328   0.00000   0.00000   0.00173   0.00173  -0.77155
   D38       -1.38229   0.00000   0.00000   0.00230   0.00230  -1.37999
   D39        1.28655   0.00001   0.00000   0.00148   0.00148   1.28802
   D40        0.68686   0.00000   0.00000   0.00166   0.00166   0.68852
   D41       -2.75657  -0.00000   0.00000   0.00017   0.00017  -2.75641
   D42        2.77594   0.00000   0.00000   0.00024   0.00024   2.77618
   D43        0.68344   0.00001   0.00000   0.00171   0.00171   0.68515
   D44       -0.02264   0.00000   0.00000   0.00087   0.00087  -0.02177
   D45       -0.73778   0.00000   0.00000   0.00041   0.00041  -0.73737
   D46       -1.25056  -0.00001   0.00000  -0.00224  -0.00225  -1.25281
   D47        1.16804   0.00002   0.00000   0.00522   0.00522   1.17326
   D48       -2.75050  -0.00000   0.00000   0.00012   0.00013  -2.75037
   D49        2.76345   0.00000   0.00000   0.00014   0.00014   2.76359
   D50        1.25056   0.00001   0.00000   0.00224   0.00225   1.25281
   D51        0.73778  -0.00000   0.00000  -0.00041  -0.00041   0.73737
   D52        0.02264  -0.00000   0.00000  -0.00087  -0.00087   0.02177
   D53       -0.68344  -0.00001   0.00000  -0.00171  -0.00171  -0.68515
   D54       -1.16804  -0.00002   0.00000  -0.00522  -0.00522  -1.17326
   D55        2.75050   0.00000   0.00000  -0.00012  -0.00013   2.75037
   D56       -2.76345  -0.00000   0.00000  -0.00014  -0.00014  -2.76359
   D57       -1.28655  -0.00001   0.00000  -0.00148  -0.00148  -1.28802
   D58        1.38229  -0.00000   0.00000  -0.00230  -0.00230   1.37999
   D59        0.77328  -0.00000   0.00000  -0.00173  -0.00173   0.77155
   D60        0.03468  -0.00001   0.00000  -0.00149  -0.00149   0.03319
   D61       -0.68686  -0.00000   0.00000  -0.00166  -0.00166  -0.68852
   D62       -2.77594  -0.00000   0.00000  -0.00024  -0.00024  -2.77618
   D63        2.75657   0.00000   0.00000  -0.00017  -0.00017   2.75641
   D64       -0.75029   0.00000   0.00000   0.00063   0.00063  -0.74966
   D65       -1.44004   0.00000   0.00000   0.00390   0.00390  -1.43614
   D66        1.44004  -0.00000   0.00000  -0.00390  -0.00390   1.43614
   D67        0.75029  -0.00000   0.00000  -0.00063  -0.00063   0.74966
   D68        0.00000  -0.00000   0.00000   0.00000   0.00000   0.00000
   D69       -2.76470   0.00000   0.00000  -0.00004  -0.00004  -2.76474
   D70        2.76470  -0.00000   0.00000   0.00004   0.00004   2.76474
   D71        0.00331   0.00000   0.00000   0.00014   0.00014   0.00344
   D72        3.14007   0.00001   0.00000   0.00030   0.00030   3.14037
   D73        3.12775  -0.00000   0.00000  -0.00017  -0.00017   3.12758
   D74       -0.01867   0.00000   0.00000  -0.00001  -0.00001  -0.01868
   D75       -0.00536  -0.00000   0.00000  -0.00022  -0.00022  -0.00558
   D76        3.13258   0.00001   0.00000   0.00069   0.00069   3.13327
   D77       -3.12973   0.00000   0.00000   0.00008   0.00008  -3.12965
   D78        0.00821   0.00001   0.00000   0.00099   0.00099   0.00919
   D79       -0.00000  -0.00000   0.00000  -0.00000   0.00000   0.00000
   D80        3.13677   0.00000   0.00000   0.00016   0.00016   3.13693
   D81       -3.13677  -0.00000   0.00000  -0.00016  -0.00016  -3.13693
   D82        0.00000   0.00000   0.00000  -0.00000   0.00000   0.00000
   D83       -0.00331  -0.00000   0.00000  -0.00014  -0.00014  -0.00344
   D84       -3.12775   0.00000   0.00000   0.00017   0.00017  -3.12758
   D85       -3.14007  -0.00001   0.00000  -0.00030  -0.00030  -3.14037
   D86        0.01867  -0.00000   0.00000   0.00001   0.00001   0.01868
   D87        0.00536   0.00000   0.00000   0.00022   0.00022   0.00558
   D88       -3.13258  -0.00001   0.00000  -0.00069  -0.00069  -3.13327
   D89        3.12973  -0.00000   0.00000  -0.00008  -0.00008   3.12965
   D90       -0.00821  -0.00001   0.00000  -0.00099  -0.00099  -0.00919
   D91       -0.01802   0.00000   0.00000   0.00007   0.00007  -0.01795
   D92        3.13198   0.00000   0.00000  -0.00007  -0.00007   3.13191
   D93       -3.12887  -0.00000   0.00000  -0.00026  -0.00026  -3.12913
   D94        0.02113  -0.00000   0.00000  -0.00041  -0.00041   0.02072
   D95        0.02887  -0.00000   0.00000  -0.00012  -0.00012   0.02875
   D96        3.10925  -0.00000   0.00000  -0.00006  -0.00006   3.10919
   D97        3.13943   0.00000   0.00000   0.00021   0.00021   3.13964
   D98       -0.06338   0.00000   0.00000   0.00027   0.00027  -0.06311
   D99       -0.00000  -0.00000   0.00000  -0.00000   0.00000   0.00000
   D100      -3.13318   0.00000   0.00000  -0.00015  -0.00015  -3.13333
   D101       3.13318  -0.00000   0.00000   0.00015   0.00015   3.13333
   D102      -0.00000   0.00000   0.00000  -0.00000   0.00000   0.00000
   D103       0.01802  -0.00000   0.00000  -0.00007  -0.00007   0.01795
   D104       3.12887   0.00000   0.00000   0.00026   0.00026   3.12913
   D105      -3.13198  -0.00000   0.00000   0.00007   0.00007  -3.13191
   D106      -0.02113   0.00000   0.00000   0.00041   0.00041  -0.02072
   D107      -0.02887   0.00000   0.00000   0.00012   0.00012  -0.02875
   D108      -3.10925   0.00000   0.00000   0.00006   0.00006  -3.10919
   D109      -3.13943  -0.00000   0.00000  -0.00021  -0.00021  -3.13964
   D110       0.06338  -0.00000   0.00000  -0.00027  -0.00027   0.06311
   D111      -1.61608   0.00000   0.00000   0.00010   0.00010  -1.61597
   D112       3.14159  -0.00000   0.00000   0.00000   0.00000   3.14159
   D113       1.61608  -0.00000   0.00000  -0.00010  -0.00010   1.61597
   D114       3.13257   0.00000   0.00000   0.00007   0.00007   3.13264
   D115       1.60705   0.00000   0.00000  -0.00003  -0.00003   1.60702
   D116       0.08154  -0.00000   0.00000  -0.00013  -0.00013   0.08140
   D117      -0.08154   0.00000   0.00000   0.00013   0.00013  -0.08140
   D118      -1.60705  -0.00000   0.00000   0.00003   0.00003  -1.60702
   D119      -3.13257  -0.00000   0.00000  -0.00007  -0.00007  -3.13264
   D120       3.12806  -0.00000   0.00000  -0.00016  -0.00016   3.12790
   D121       0.04960  -0.00000   0.00000  -0.00023  -0.00023   0.04938
   D122      -0.08902  -0.00000   0.00000   0.00001   0.00001  -0.08901
   D123       3.11571  -0.00000   0.00000  -0.00006  -0.00006   3.11566
   D124      -0.72488  -0.00000   0.00000  -0.00038  -0.00038  -0.72527
   D125      -1.29367  -0.00000   0.00000  -0.00236  -0.00236  -1.29603
   D126       1.29367   0.00000   0.00000   0.00236   0.00236   1.29603
   D127       0.72488   0.00000   0.00000   0.00038   0.00038   0.72527
   D128       0.00000   0.00000   0.00000  -0.00000   0.00000   0.00000
   D129      -2.75464  -0.00000   0.00000   0.00000   0.00000  -2.75463
   D130       2.75464   0.00000   0.00000  -0.00000  -0.00000   2.75463
   D131      -3.12806   0.00000   0.00000   0.00016   0.00016  -3.12790
   D132      -0.04960   0.00000   0.00000   0.00023   0.00023  -0.04938
   D133       0.08902   0.00000   0.00000  -0.00001  -0.00001   0.08901
   D134      -3.11571   0.00000   0.00000   0.00006   0.00006  -3.11566
   D135      -1.32672   0.00000   0.00000   0.00040   0.00040  -1.32632
   D136       1.25406   0.00000   0.00000   0.00193   0.00193   1.25599
   D137       0.69440   0.00000   0.00000   0.00106   0.00106   0.69546
   D138      -0.02761   0.00000   0.00000   0.00080   0.00080  -0.02681
   D139      -0.75494   0.00000   0.00000   0.00080   0.00080  -0.75414
   D140      -2.76992   0.00000   0.00000   0.00009   0.00009  -2.76983
   D141       2.75008  -0.00000   0.00000   0.00007   0.00007   2.75015
   D142       0.05606   0.00000   0.00000  -0.00001  -0.00001   0.05606
   D143      -3.07871  -0.00000   0.00000  -0.00009  -0.00009  -3.07880
   D144       3.13456   0.00000   0.00000   0.00005   0.00005   3.13461
   D145      -0.00021   0.00000   0.00000  -0.00003  -0.00003  -0.00025
   D146      -0.73471   0.00000   0.00000   0.00076   0.00076  -0.73395
   D147      -1.31985  -0.00000   0.00000   0.00025   0.00025  -1.31961
   D148       2.75985   0.00000   0.00000   0.00005   0.00005   2.75990
   D149      -2.76367  -0.00000   0.00000   0.00005   0.00005  -2.76362
   D150      -0.02140   0.00000   0.00000   0.00076   0.00076  -0.02063
   D151       0.70958   0.00000   0.00000   0.00103   0.00103   0.71061
   D152       1.29693   0.00000   0.00000   0.00186   0.00185   1.29878
   D153      -1.32841   0.00001   0.00000   0.00257   0.00257  -1.32583
   D154       1.35340  -0.00000   0.00000  -0.00137  -0.00137   1.35202
   D155       2.76555   0.00000   0.00000   0.00007   0.00007   2.76563
   D156      -2.75896   0.00000   0.00000   0.00004   0.00004  -2.75892
   D157      -0.74809   0.00000   0.00000   0.00091   0.00091  -0.74719
   D158      -0.00931   0.00000   0.00000   0.00052   0.00052  -0.00879
   D159       0.73607  -0.00000   0.00000   0.00023   0.00023   0.73631
   D160       1.32841  -0.00001   0.00000  -0.00257  -0.00257   1.32583
   D161       0.74809  -0.00000   0.00000  -0.00091  -0.00091   0.74719
   D162      -2.76555  -0.00000   0.00000  -0.00007  -0.00007  -2.76563
   D163       2.75896  -0.00000   0.00000  -0.00004  -0.00004   2.75892
   D164      -1.35340   0.00000   0.00000   0.00137   0.00137  -1.35202
   D165      -0.73607   0.00000   0.00000  -0.00023  -0.00023  -0.73631
   D166       0.00931  -0.00000   0.00000  -0.00052  -0.00052   0.00879
   D167       0.73471  -0.00000   0.00000  -0.00076  -0.00076   0.73395
   D168       0.02140  -0.00000   0.00000  -0.00076  -0.00076   0.02063
   D169       2.76367   0.00000   0.00000  -0.00005  -0.00005   2.76362
   D170      -2.75985  -0.00000   0.00000  -0.00005  -0.00005  -2.75990
   D171       1.31985   0.00000   0.00000  -0.00025  -0.00025   1.31961
   D172      -1.29693  -0.00000   0.00000  -0.00186  -0.00185  -1.29878
   D173      -0.70958  -0.00000   0.00000  -0.00103  -0.00103  -0.71061
   D174       0.00000   0.00000   0.00000  -0.00000   0.00000   0.00000
   D175      -0.71709  -0.00000   0.00000  -0.00039  -0.00039  -0.71748
   D176       2.76397  -0.00000   0.00000  -0.00002  -0.00002   2.76394
   D177      -2.76397   0.00000   0.00000   0.00002   0.00002  -2.76394
   D178       0.71709   0.00000   0.00000   0.00039   0.00039   0.71748
   D179       1.28258   0.00001   0.00000   0.00229   0.00230   1.28487
   D180      -1.28258  -0.00001   0.00000  -0.00229  -0.00230  -1.28487
   D181       2.76992  -0.00000   0.00000  -0.00009  -0.00009   2.76983
   D182       0.02761  -0.00000   0.00000  -0.00080  -0.00080   0.02681
   D183      -0.69440  -0.00000   0.00000  -0.00106  -0.00106  -0.69546
   D184      -1.25406  -0.00000   0.00000  -0.00193  -0.00193  -1.25599
   D185       1.32672  -0.00000   0.00000  -0.00040  -0.00040   1.32632
   D186       0.75494  -0.00000   0.00000  -0.00080  -0.00080   0.75414
   D187      -2.75008   0.00000   0.00000  -0.00007  -0.00007  -2.75015
   D188       2.76747   0.00000   0.00000   0.00003   0.00003   2.76750
   D189      -2.76821   0.00000   0.00000   0.00001   0.00001  -2.76820
   D190       0.74188  -0.00000   0.00000  -0.00084  -0.00084   0.74104
   D191       0.00715   0.00000   0.00000  -0.00043  -0.00043   0.00672
   D192      -0.71927  -0.00000   0.00000  -0.00020  -0.00020  -0.71947
   D193      -1.32018   0.00000   0.00000   0.00142   0.00142  -1.31877
   D194       1.34358  -0.00000   0.00000  -0.00243  -0.00244   1.34115
   D195      -2.76747  -0.00000   0.00000  -0.00003  -0.00003  -2.76750
   D196       1.32018  -0.00000   0.00000  -0.00142  -0.00142   1.31877
   D197       0.71927   0.00000   0.00000   0.00020   0.00020   0.71947
   D198      -0.00715  -0.00000   0.00000   0.00043   0.00043  -0.00672
   D199      -0.74188   0.00000   0.00000   0.00084   0.00084  -0.74104
   D200      -1.34358   0.00000   0.00000   0.00243   0.00244  -1.34115
   D201       2.76821  -0.00000   0.00000  -0.00001  -0.00001   2.76820
   D202       0.00765  -0.00000   0.00000  -0.00003  -0.00003   0.00763
   D203      -3.13175  -0.00000   0.00000  -0.00010  -0.00010  -3.13186
   D204       3.13931  -0.00000   0.00000  -0.00006  -0.00006   3.13924
   D205      -0.00010  -0.00000   0.00000  -0.00014  -0.00014  -0.00024
   D206      -0.01236   0.00000   0.00000   0.00005   0.00005  -0.01231
   D207      -3.13176   0.00000   0.00000  -0.00010  -0.00010  -3.13186
   D208       3.13918   0.00000   0.00000   0.00008   0.00008   3.13927
   D209       0.01978   0.00000   0.00000  -0.00006  -0.00006   0.01972
   D210      -0.00000   0.00000   0.00000  -0.00000   0.00000   0.00000
   D211      -3.13941  -0.00000   0.00000  -0.00008  -0.00008  -3.13948
   D212       3.13941   0.00000   0.00000   0.00008   0.00008   3.13948
   D213       0.00000  -0.00000   0.00000   0.00000   0.00000   0.00000
   D214      -0.00765   0.00000   0.00000   0.00003   0.00003  -0.00763
   D215      -3.13931   0.00000   0.00000   0.00006   0.00006  -3.13924
   D216       3.13175   0.00000   0.00000   0.00010   0.00010   3.13186
   D217       0.00010   0.00000   0.00000   0.00014   0.00014   0.00024
   D218       0.01236  -0.00000   0.00000  -0.00005  -0.00005   0.01231
   D219       3.13176  -0.00000   0.00000   0.00010   0.00010   3.13186
   D220      -3.13918  -0.00000   0.00000  -0.00008  -0.00008  -3.13927
   D221      -0.01978  -0.00000   0.00000   0.00006   0.00006  -0.01972
   D222      -0.05606  -0.00000   0.00000   0.00001   0.00001  -0.05606
   D223       3.07871   0.00000   0.00000   0.00009   0.00009   3.07880
   D224      -3.13456  -0.00000   0.00000  -0.00005  -0.00005  -3.13461
   D225       0.00021  -0.00000   0.00000   0.00003   0.00003   0.00025
   D226      -0.00000   0.00000   0.00000  -0.00000   0.00000   0.00000
   D227       3.13475   0.00000   0.00000   0.00009   0.00009   3.13484
   D228      -3.13475  -0.00000   0.00000  -0.00009  -0.00009  -3.13484
   D229       0.00000   0.00000   0.00000   0.00000   0.00000   0.00000
         Item               Value     Threshold  Converged?
 Maximum Force            0.000022     0.000450     YES
 RMS     Force            0.000004     0.000300     YES
 Maximum Displacement     0.008843     0.001800     NO 
 RMS     Displacement     0.001172     0.001200     YES
 Predicted change in Energy=-4.979534D-07
                           ----------------------------
                           ! Non-Optimized Parameters !
                           ! (Angstroms and Degrees)  !
 --------------------------                            --------------------------
 ! Name  Definition              Value          Derivative Info.                !
 --------------------------------------------------------------------------------
 ! R1    R(1,2)                  2.1236         -DE/DX =    0.0                 !
 ! R2    R(1,3)                  2.1195         -DE/DX =    0.0                 !
 ! R3    R(1,4)                  2.1195         -DE/DX =    0.0                 !
 ! R4    R(1,5)                  2.1236         -DE/DX =    0.0                 !
 ! R5    R(1,6)                  2.1282         -DE/DX =    0.0                 !
 ! R6    R(1,12)                 2.1104         -DE/DX =    0.0                 !
 ! R7    R(1,13)                 2.1348         -DE/DX =    0.0                 !
 ! R8    R(1,14)                 2.1348         -DE/DX =    0.0                 !
 ! R9    R(1,15)                 2.1104         -DE/DX =    0.0                 !
 ! R10   R(1,16)                 2.1153         -DE/DX =    0.0                 !
 ! R11   R(2,3)                  1.4428         -DE/DX =    0.0                 !
 ! R12   R(2,6)                  1.4424         -DE/DX =    0.0                 !
 ! R13   R(2,10)                 1.0809         -DE/DX =    0.0                 !
 ! R14   R(3,4)                  1.4417         -DE/DX =    0.0                 !
 ! R15   R(3,11)                 1.081          -DE/DX =    0.0                 !
 ! R16   R(4,5)                  1.4428         -DE/DX =    0.0                 !
 ! R17   R(4,7)                  1.081          -DE/DX =    0.0                 !
 ! R18   R(5,6)                  1.4424         -DE/DX =    0.0                 !
 ! R19   R(5,8)                  1.0809         -DE/DX =    0.0                 !
 ! R20   R(6,9)                  1.0815         -DE/DX =    0.0                 !
 ! R21   R(12,13)                1.434          -DE/DX =    0.0                 !
 ! R22   R(12,16)                1.4563         -DE/DX =    0.0                 !
 ! R23   R(12,40)                1.0809         -DE/DX =    0.0                 !
 ! R24   R(13,14)                1.4436         -DE/DX =    0.0                 !
 ! R25   R(13,20)                1.0803         -DE/DX =    0.0                 !
 ! R26   R(14,15)                1.434          -DE/DX =    0.0                 !
 ! R27   R(14,19)                1.0803         -DE/DX =    0.0                 !
 ! R28   R(15,16)                1.4563         -DE/DX =    0.0                 !
 ! R29   R(15,21)                1.0809         -DE/DX =    0.0                 !
 ! R30   R(16,17)                1.4461         -DE/DX =    0.0                 !
 ! R31   R(17,18)                1.4529         -DE/DX =    0.0                 !
 ! R32   R(17,22)                2.2038         -DE/DX =    0.0                 !
 ! R33   R(17,33)                1.4529         -DE/DX =    0.0                 !
 ! R34   R(18,22)                2.1104         -DE/DX =    0.0                 !
 ! R35   R(18,35)                1.4407         -DE/DX =    0.0                 !
 ! R36   R(18,36)                1.0806         -DE/DX =    0.0                 !
 ! R37   R(22,23)                2.1163         -DE/DX =    0.0                 !
 ! R38   R(22,24)                2.1259         -DE/DX =    0.0                 !
 ! R39   R(22,25)                2.1259         -DE/DX =    0.0                 !
 ! R40   R(22,26)                2.1163         -DE/DX =    0.0                 !
 ! R41   R(22,27)                2.1225         -DE/DX =    0.0                 !
 ! R42   R(22,33)                2.1104         -DE/DX =    0.0                 !
 ! R43   R(22,34)                2.0868         -DE/DX =    0.0                 !
 ! R44   R(22,35)                2.0868         -DE/DX =    0.0                 !
 ! R45   R(23,24)                1.4458         -DE/DX =    0.0                 !
 ! R46   R(23,27)                1.4427         -DE/DX =    0.0                 !
 ! R47   R(23,29)                1.0812         -DE/DX =    0.0                 !
 ! R48   R(24,25)                1.4413         -DE/DX =    0.0                 !
 ! R49   R(24,30)                1.0812         -DE/DX =    0.0                 !
 ! R50   R(25,26)                1.4458         -DE/DX =    0.0                 !
 ! R51   R(25,31)                1.0812         -DE/DX =    0.0                 !
 ! R52   R(26,27)                1.4427         -DE/DX =    0.0                 !
 ! R53   R(26,32)                1.0812         -DE/DX =    0.0                 !
 ! R54   R(27,28)                1.0811         -DE/DX =    0.0                 !
 ! R55   R(33,34)                1.4407         -DE/DX =    0.0                 !
 ! R56   R(33,39)                1.0806         -DE/DX =    0.0                 !
 ! R57   R(34,35)                1.4447         -DE/DX =    0.0                 !
 ! R58   R(34,37)                1.0808         -DE/DX =    0.0                 !
 ! R59   R(35,38)                1.0808         -DE/DX =    0.0                 !
 ! A1    A(2,1,4)               66.7584         -DE/DX =    0.0                 !
 ! A2    A(2,1,5)               66.7343         -DE/DX =    0.0                 !
 ! A3    A(2,1,12)             109.8775         -DE/DX =    0.0                 !
 ! A4    A(2,1,13)             123.4895         -DE/DX =    0.0                 !
 ! A5    A(2,1,14)             157.4743         -DE/DX =    0.0                 !
 ! A6    A(2,1,15)             162.0753         -DE/DX =    0.0                 !
 ! A7    A(2,1,16)             126.1792         -DE/DX =    0.0                 !
 ! A8    A(3,1,5)               66.7584         -DE/DX =    0.0                 !
 ! A9    A(3,1,6)               66.61           -DE/DX =    0.0                 !
 ! A10   A(3,1,12)             122.8434         -DE/DX =    0.0                 !
 ! A11   A(3,1,13)             107.1661         -DE/DX =    0.0                 !
 ! A12   A(3,1,14)             121.6775         -DE/DX =    0.0                 !
 ! A13   A(3,1,15)             156.9939         -DE/DX =    0.0                 !
 ! A14   A(3,1,16)             159.9265         -DE/DX =    0.0                 !
 ! A15   A(4,1,6)               66.61           -DE/DX =    0.0                 !
 ! A16   A(4,1,12)             156.9939         -DE/DX =    0.0                 !
 ! A17   A(4,1,13)             121.6775         -DE/DX =    0.0                 !
 ! A18   A(4,1,14)             107.1661         -DE/DX =    0.0                 !
 ! A19   A(4,1,15)             122.8434         -DE/DX =    0.0                 !
 ! A20   A(4,1,16)             159.9265         -DE/DX =    0.0                 !
 ! A21   A(5,1,12)             162.0753         -DE/DX =    0.0                 !
 ! A22   A(5,1,13)             157.4743         -DE/DX =    0.0                 !
 ! A23   A(5,1,14)             123.4895         -DE/DX =    0.0                 !
 ! A24   A(5,1,15)             109.8775         -DE/DX =    0.0                 !
 ! A25   A(5,1,16)             126.1792         -DE/DX =    0.0                 !
 ! A26   A(6,1,12)             126.464          -DE/DX =    0.0                 !
 ! A27   A(6,1,13)             160.0698         -DE/DX =    0.0                 !
 ! A28   A(6,1,14)             160.0698         -DE/DX =    0.0                 !
 ! A29   A(6,1,15)             126.464          -DE/DX =    0.0                 !
 ! A30   A(6,1,16)             112.1623         -DE/DX =    0.0                 !
 ! A31   A(12,1,14)             66.6744         -DE/DX =    0.0                 !
 ! A32   A(12,1,15)             67.5404         -DE/DX =    0.0                 !
 ! A33   A(13,1,15)             66.6744         -DE/DX =    0.0                 !
 ! A34   A(13,1,16)             66.7492         -DE/DX =    0.0                 !
 ! A35   A(14,1,16)             66.7492         -DE/DX =    0.0                 !
 ! A36   A(1,2,10)             126.0326         -DE/DX =    0.0                 !
 ! A37   A(3,2,6)              107.8749         -DE/DX =    0.0                 !
 ! A38   A(3,2,10)             125.9271         -DE/DX =    0.0                 !
 ! A39   A(6,2,10)             126.1897         -DE/DX =    0.0                 !
 ! A40   A(1,3,11)             125.0078         -DE/DX =    0.0                 !
 ! A41   A(2,3,4)              108.053          -DE/DX =    0.0                 !
 ! A42   A(2,3,11)             126.0215         -DE/DX =    0.0                 !
 ! A43   A(4,3,11)             125.925          -DE/DX =    0.0                 !
 ! A44   A(1,4,7)              125.0078         -DE/DX =    0.0                 !
 ! A45   A(3,4,5)              108.053          -DE/DX =    0.0                 !
 ! A46   A(3,4,7)              125.925          -DE/DX =    0.0                 !
 ! A47   A(5,4,7)              126.0215         -DE/DX =    0.0                 !
 ! A48   A(1,5,8)              126.0326         -DE/DX =    0.0                 !
 ! A49   A(4,5,6)              107.8749         -DE/DX =    0.0                 !
 ! A50   A(4,5,8)              125.9271         -DE/DX =    0.0                 !
 ! A51   A(6,5,8)              126.1897         -DE/DX =    0.0                 !
 ! A52   A(1,6,9)              125.7834         -DE/DX =    0.0                 !
 ! A53   A(2,6,5)              108.1432         -DE/DX =    0.0                 !
 ! A54   A(2,6,9)              125.9283         -DE/DX =    0.0                 !
 ! A55   A(5,6,9)              125.9283         -DE/DX =    0.0                 !
 ! A56   A(1,12,40)            125.8196         -DE/DX =    0.0                 !
 ! A57   A(13,12,16)           107.9821         -DE/DX =    0.0                 !
 ! A58   A(13,12,40)           125.6122         -DE/DX =    0.0                 !
 ! A59   A(16,12,40)           126.3803         -DE/DX =    0.0                 !
 ! A60   A(1,13,20)            125.7845         -DE/DX =    0.0                 !
 ! A61   A(12,13,14)           108.3422         -DE/DX =    0.0                 !
 ! A62   A(12,13,20)           125.8095         -DE/DX =    0.0                 !
 ! A63   A(14,13,20)           125.8464         -DE/DX =    0.0                 !
 ! A64   A(1,14,19)            125.7845         -DE/DX =    0.0                 !
 ! A65   A(13,14,15)           108.3422         -DE/DX =    0.0                 !
 ! A66   A(13,14,19)           125.8464         -DE/DX =    0.0                 !
 ! A67   A(15,14,19)           125.8095         -DE/DX =    0.0                 !
 ! A68   A(1,15,21)            125.8196         -DE/DX =    0.0                 !
 ! A69   A(14,15,16)           107.9821         -DE/DX =    0.0                 !
 ! A70   A(14,15,21)           125.6122         -DE/DX =    0.0                 !
 ! A71   A(16,15,21)           126.3803         -DE/DX =    0.0                 !
 ! A72   A(1,16,17)            123.0911         -DE/DX =    0.0                 !
 ! A73   A(12,16,15)           107.3233         -DE/DX =    0.0                 !
 ! A74   A(12,16,17)           126.2872         -DE/DX =    0.0                 !
 ! A75   A(15,16,17)           126.2872         -DE/DX =    0.0                 !
 ! A76   A(16,17,18)           126.8066         -DE/DX =    0.0                 !
 ! A77   A(16,17,22)           127.3947         -DE/DX =    0.0                 !
 ! A78   A(16,17,33)           126.8066         -DE/DX =    0.0                 !
 ! A79   A(18,17,33)           106.2308         -DE/DX =    0.0                 !
 ! A80   A(17,18,35)           108.9768         -DE/DX =    0.0                 !
 ! A81   A(17,18,36)           125.4761         -DE/DX =    0.0                 !
 ! A82   A(22,18,36)           126.1357         -DE/DX =    0.0                 !
 ! A83   A(35,18,36)           125.4394         -DE/DX =    0.0                 !
 ! A84   A(17,22,23)           123.8726         -DE/DX =    0.0                 !
 ! A85   A(17,22,24)           159.3779         -DE/DX =    0.0                 !
 ! A86   A(17,22,25)           159.3779         -DE/DX =    0.0                 !
 ! A87   A(17,22,26)           123.8726         -DE/DX =    0.0                 !
 ! A88   A(17,22,27)           108.8943         -DE/DX =    0.0                 !
 ! A89   A(17,22,34)            66.5288         -DE/DX =    0.0                 !
 ! A90   A(17,22,35)            66.5288         -DE/DX =    0.0                 !
 ! A91   A(18,22,23)           158.2601         -DE/DX =    0.0                 !
 ! A92   A(18,22,24)           160.2091         -DE/DX =    0.0                 !
 ! A93   A(18,22,25)           124.5823         -DE/DX =    0.0                 !
 ! A94   A(18,22,26)           108.8025         -DE/DX =    0.0                 !
 ! A95   A(18,22,27)           123.1185         -DE/DX =    0.0                 !
 ! A96   A(18,22,33)            66.8262         -DE/DX =    0.0                 !
 ! A97   A(18,22,34)            67.4696         -DE/DX =    0.0                 !
 ! A98   A(23,22,25)            66.7772         -DE/DX =    0.0                 !
 ! A99   A(23,22,26)            66.8374         -DE/DX =    0.0                 !
 ! A100  A(23,22,33)           108.8025         -DE/DX =    0.0                 !
 ! A101  A(23,22,34)           123.9945         -DE/DX =    0.0                 !
 ! A102  A(23,22,35)           160.1187         -DE/DX =    0.0                 !
 ! A103  A(24,22,26)            66.7772         -DE/DX =    0.0                 !
 ! A104  A(24,22,27)            66.8285         -DE/DX =    0.0                 !
 ! A105  A(24,22,33)           124.5823         -DE/DX =    0.0                 !
 ! A106  A(24,22,34)           109.6697         -DE/DX =    0.0                 !
 ! A107  A(24,22,35)           124.8396         -DE/DX =    0.0                 !
 ! A108  A(25,22,27)            66.8285         -DE/DX =    0.0                 !
 ! A109  A(25,22,33)           160.2091         -DE/DX =    0.0                 !
 ! A110  A(25,22,34)           124.8396         -DE/DX =    0.0                 !
 ! A111  A(25,22,35)           109.6697         -DE/DX =    0.0                 !
 ! A112  A(26,22,33)           158.2601         -DE/DX =    0.0                 !
 ! A113  A(26,22,34)           160.1187         -DE/DX =    0.0                 !
 ! A114  A(26,22,35)           123.9945         -DE/DX =    0.0                 !
 ! A115  A(27,22,33)           123.1185         -DE/DX =    0.0                 !
 ! A116  A(27,22,34)           158.8508         -DE/DX =    0.0                 !
 ! A117  A(27,22,35)           158.8508         -DE/DX =    0.0                 !
 ! A118  A(33,22,35)            67.4696         -DE/DX =    0.0                 !
 ! A119  A(22,23,29)           125.3869         -DE/DX =    0.0                 !
 ! A120  A(24,23,27)           108.1825         -DE/DX =    0.0                 !
 ! A121  A(24,23,29)           125.8626         -DE/DX =    0.0                 !
 ! A122  A(27,23,29)           125.9522         -DE/DX =    0.0                 !
 ! A123  A(22,24,30)           125.7374         -DE/DX =    0.0                 !
 ! A124  A(23,24,25)           107.9229         -DE/DX =    0.0                 !
 ! A125  A(23,24,30)           125.9923         -DE/DX =    0.0                 !
 ! A126  A(25,24,30)           126.0847         -DE/DX =    0.0                 !
 ! A127  A(22,25,31)           125.7374         -DE/DX =    0.0                 !
 ! A128  A(24,25,26)           107.9229         -DE/DX =    0.0                 !
 ! A129  A(24,25,31)           126.0847         -DE/DX =    0.0                 !
 ! A130  A(26,25,31)           125.9923         -DE/DX =    0.0                 !
 ! A131  A(22,26,32)           125.3869         -DE/DX =    0.0                 !
 ! A132  A(25,26,27)           108.1825         -DE/DX =    0.0                 !
 ! A133  A(25,26,32)           125.8626         -DE/DX =    0.0                 !
 ! A134  A(27,26,32)           125.9522         -DE/DX =    0.0                 !
 ! A135  A(22,27,28)           124.709          -DE/DX =    0.0                 !
 ! A136  A(23,27,26)           107.7842         -DE/DX =    0.0                 !
 ! A137  A(23,27,28)           126.1013         -DE/DX =    0.0                 !
 ! A138  A(26,27,28)           126.1013         -DE/DX =    0.0                 !
 ! A139  A(17,33,34)           108.9768         -DE/DX =    0.0                 !
 ! A140  A(17,33,39)           125.4761         -DE/DX =    0.0                 !
 ! A141  A(22,33,39)           126.1357         -DE/DX =    0.0                 !
 ! A142  A(34,33,39)           125.4394         -DE/DX =    0.0                 !
 ! A143  A(22,34,37)           125.2414         -DE/DX =    0.0                 !
 ! A144  A(33,34,35)           107.7726         -DE/DX =    0.0                 !
 ! A145  A(33,34,37)           126.0412         -DE/DX =    0.0                 !
 ! A146  A(35,34,37)           126.1849         -DE/DX =    0.0                 !
 ! A147  A(18,35,34)           107.7726         -DE/DX =    0.0                 !
 ! A148  A(18,35,38)           126.0412         -DE/DX =    0.0                 !
 ! A149  A(22,35,38)           125.2414         -DE/DX =    0.0                 !
 ! A150  A(34,35,38)           126.1849         -DE/DX =    0.0                 !
 ! D1    D(4,1,2,10)           158.1167         -DE/DX =    0.0                 !
 ! D2    D(5,1,2,10)          -158.4385         -DE/DX =    0.0                 !
 ! D3    D(12,1,2,10)            2.6184         -DE/DX =    0.0                 !
 ! D4    D(13,1,2,10)           44.4671         -DE/DX =    0.0                 !
 ! D5    D(14,1,2,10)           79.4808         -DE/DX =    0.0                 !
 ! D6    D(15,1,2,10)          -75.7155         -DE/DX =    0.0                 !
 ! D7    D(16,1,2,10)          -39.6471         -DE/DX =    0.0                 !
 ! D8    D(5,1,3,11)           158.1995         -DE/DX =    0.0                 !
 ! D9    D(6,1,3,11)          -158.4418         -DE/DX =    0.0                 !
 ! D10   D(12,1,3,11)          -39.0017         -DE/DX =    0.0                 !
 ! D11   D(13,1,3,11)            1.3469         -DE/DX =    0.0                 !
 ! D12   D(14,1,3,11)           42.0549         -DE/DX =    0.0                 !
 ! D13   D(15,1,3,11)           71.9057         -DE/DX =    0.0                 !
 ! D14   D(16,1,3,11)          -67.6491         -DE/DX =    0.0                 !
 ! D15   D(2,1,4,7)           -158.1995         -DE/DX =    0.0                 !
 ! D16   D(6,1,4,7)            158.4418         -DE/DX =    0.0                 !
 ! D17   D(12,1,4,7)           -71.9057         -DE/DX =    0.0                 !
 ! D18   D(13,1,4,7)           -42.0549         -DE/DX =    0.0                 !
 ! D19   D(14,1,4,7)            -1.3469         -DE/DX =    0.0                 !
 ! D20   D(15,1,4,7)            39.0017         -DE/DX =    0.0                 !
 ! D21   D(16,1,4,7)            67.6491         -DE/DX =    0.0                 !
 ! D22   D(2,1,5,8)            158.4385         -DE/DX =    0.0                 !
 ! D23   D(3,1,5,8)           -158.1167         -DE/DX =    0.0                 !
 ! D24   D(12,1,5,8)            75.7155         -DE/DX =    0.0                 !
 ! D25   D(13,1,5,8)           -79.4808         -DE/DX =    0.0                 !
 ! D26   D(14,1,5,8)           -44.4671         -DE/DX =    0.0                 !
 ! D27   D(15,1,5,8)            -2.6184         -DE/DX =    0.0                 !
 ! D28   D(16,1,5,8)            39.6471         -DE/DX =    0.0                 !
 ! D29   D(3,1,6,9)            158.2492         -DE/DX =    0.0                 !
 ! D30   D(4,1,6,9)           -158.2492         -DE/DX =    0.0                 !
 ! D31   D(12,1,6,9)            43.7232         -DE/DX =    0.0                 !
 ! D32   D(13,1,6,9)            82.6991         -DE/DX =    0.0                 !
 ! D33   D(14,1,6,9)           -82.6991         -DE/DX =    0.0                 !
 ! D34   D(15,1,6,9)           -43.7232         -DE/DX =    0.0                 !
 ! D35   D(16,1,6,9)             0.0            -DE/DX =    0.0                 !
 ! D36   D(2,1,12,40)           -1.9016         -DE/DX =    0.0                 !
 ! D37   D(3,1,12,40)          -44.2066         -DE/DX =    0.0                 !
 ! D38   D(4,1,12,40)          -79.0675         -DE/DX =    0.0                 !
 ! D39   D(5,1,12,40)           73.7983         -DE/DX =    0.0                 !
 ! D40   D(6,1,12,40)           39.4493         -DE/DX =    0.0                 !
 ! D41   D(14,1,12,40)        -157.9304         -DE/DX =    0.0                 !
 ! D42   D(15,1,12,40)         159.0633         -DE/DX =    0.0                 !
 ! D43   D(2,1,13,20)           39.2564         -DE/DX =    0.0                 !
 ! D44   D(3,1,13,20)           -1.2473         -DE/DX =    0.0                 !
 ! D45   D(4,1,13,20)          -42.2485         -DE/DX =    0.0                 !
 ! D46   D(5,1,13,20)          -71.7806         -DE/DX =    0.0                 !
 ! D47   D(6,1,13,20)           67.223          -DE/DX =    0.0                 !
 ! D48   D(15,1,13,20)        -157.5849         -DE/DX =    0.0                 !
 ! D49   D(16,1,13,20)         158.3423         -DE/DX =    0.0                 !
 ! D50   D(2,1,14,19)           71.7806         -DE/DX =    0.0                 !
 ! D51   D(3,1,14,19)           42.2485         -DE/DX =    0.0                 !
 ! D52   D(4,1,14,19)            1.2473         -DE/DX =    0.0                 !
 ! D53   D(5,1,14,19)          -39.2564         -DE/DX =    0.0                 !
 ! D54   D(6,1,14,19)          -67.223          -DE/DX =    0.0                 !
 ! D55   D(12,1,14,19)         157.5849         -DE/DX =    0.0                 !
 ! D56   D(16,1,14,19)        -158.3423         -DE/DX =    0.0                 !
 ! D57   D(2,1,15,21)          -73.7983         -DE/DX =    0.0                 !
 ! D58   D(3,1,15,21)           79.0675         -DE/DX =    0.0                 !
 ! D59   D(4,1,15,21)           44.2066         -DE/DX =    0.0                 !
 ! D60   D(5,1,15,21)            1.9016         -DE/DX =    0.0                 !
 ! D61   D(6,1,15,21)          -39.4493         -DE/DX =    0.0                 !
 ! D62   D(12,1,15,21)        -159.0633         -DE/DX =    0.0                 !
 ! D63   D(13,1,15,21)         157.9304         -DE/DX =    0.0                 !
 ! D64   D(2,1,16,17)          -42.9524         -DE/DX =    0.0                 !
 ! D65   D(3,1,16,17)          -82.2849         -DE/DX =    0.0                 !
 ! D66   D(4,1,16,17)           82.2849         -DE/DX =    0.0                 !
 ! D67   D(5,1,16,17)           42.9524         -DE/DX =    0.0                 !
 ! D68   D(6,1,16,17)            0.0            -DE/DX =    0.0                 !
 ! D69   D(13,1,16,17)        -158.4078         -DE/DX =    0.0                 !
 ! D70   D(14,1,16,17)         158.4078         -DE/DX =    0.0                 !
 ! D71   D(6,2,3,4)              0.1972         -DE/DX =    0.0                 !
 ! D72   D(6,2,3,11)           179.9299         -DE/DX =    0.0                 !
 ! D73   D(10,2,3,4)           179.1969         -DE/DX =    0.0                 !
 ! D74   D(10,2,3,11)           -1.0704         -DE/DX =    0.0                 !
 ! D75   D(3,2,6,5)             -0.3195         -DE/DX =    0.0                 !
 ! D76   D(3,2,6,9)            179.5229         -DE/DX =    0.0                 !
 ! D77   D(10,2,6,5)          -179.3158         -DE/DX =    0.0                 !
 ! D78   D(10,2,6,9)             0.5266         -DE/DX =    0.0                 !
 ! D79   D(2,3,4,5)              0.0            -DE/DX =    0.0                 !
 ! D80   D(2,3,4,7)            179.7331         -DE/DX =    0.0                 !
 ! D81   D(11,3,4,5)          -179.7331         -DE/DX =    0.0                 !
 ! D82   D(11,3,4,7)             0.0            -DE/DX =    0.0                 !
 ! D83   D(3,4,5,6)             -0.1972         -DE/DX =    0.0                 !
 ! D84   D(3,4,5,8)           -179.1969         -DE/DX =    0.0                 !
 ! D85   D(7,4,5,6)           -179.9299         -DE/DX =    0.0                 !
 ! D86   D(7,4,5,8)              1.0704         -DE/DX =    0.0                 !
 ! D87   D(4,5,6,2)              0.3195         -DE/DX =    0.0                 !
 ! D88   D(4,5,6,9)           -179.5229         -DE/DX =    0.0                 !
 ! D89   D(8,5,6,2)            179.3158         -DE/DX =    0.0                 !
 ! D90   D(8,5,6,9)             -0.5266         -DE/DX =    0.0                 !
 ! D91   D(16,12,13,14)         -1.0282         -DE/DX =    0.0                 !
 ! D92   D(16,12,13,20)        179.4451         -DE/DX =    0.0                 !
 ! D93   D(40,12,13,14)       -179.2861         -DE/DX =    0.0                 !
 ! D94   D(40,12,13,20)          1.1872         -DE/DX =    0.0                 !
 ! D95   D(13,12,16,15)          1.6472         -DE/DX =    0.0                 !
 ! D96   D(13,12,16,17)        178.1432         -DE/DX =    0.0                 !
 ! D97   D(40,12,16,15)        179.888          -DE/DX =    0.0                 !
 ! D98   D(40,12,16,17)         -3.616          -DE/DX =    0.0                 !
 ! D99   D(12,13,14,15)          0.0            -DE/DX =    0.0                 !
 ! D100  D(12,13,14,19)       -179.5264         -DE/DX =    0.0                 !
 ! D101  D(20,13,14,15)        179.5264         -DE/DX =    0.0                 !
 ! D102  D(20,13,14,19)          0.0            -DE/DX =    0.0                 !
 ! D103  D(13,14,15,16)          1.0282         -DE/DX =    0.0                 !
 ! D104  D(13,14,15,21)        179.2861         -DE/DX =    0.0                 !
 ! D105  D(19,14,15,16)       -179.4451         -DE/DX =    0.0                 !
 ! D106  D(19,14,15,21)         -1.1872         -DE/DX =    0.0                 !
 ! D107  D(14,15,16,12)         -1.6472         -DE/DX =    0.0                 !
 ! D108  D(14,15,16,17)       -178.1432         -DE/DX =    0.0                 !
 ! D109  D(21,15,16,12)       -179.888          -DE/DX =    0.0                 !
 ! D110  D(21,15,16,17)          3.616          -DE/DX =    0.0                 !
 ! D111  D(1,16,17,18)         -92.5885         -DE/DX =    0.0                 !
 ! D112  D(1,16,17,22)         180.0            -DE/DX =    0.0                 !
 ! D113  D(1,16,17,33)          92.5885         -DE/DX =    0.0                 !
 ! D114  D(12,16,17,18)        179.487          -DE/DX =    0.0                 !
 ! D115  D(12,16,17,22)         92.0755         -DE/DX =    0.0                 !
 ! D116  D(12,16,17,33)          4.6639         -DE/DX =    0.0                 !
 ! D117  D(15,16,17,18)         -4.6639         -DE/DX =    0.0                 !
 ! D118  D(15,16,17,22)        -92.0755         -DE/DX =    0.0                 !
 ! D119  D(15,16,17,33)       -179.487          -DE/DX =    0.0                 !
 ! D120  D(16,17,18,35)        179.2155         -DE/DX =    0.0                 !
 ! D121  D(16,17,18,36)          2.8291         -DE/DX =    0.0                 !
 ! D122  D(33,17,18,35)         -5.0998         -DE/DX =    0.0                 !
 ! D123  D(33,17,18,36)        178.5139         -DE/DX =    0.0                 !
 ! D124  D(16,17,22,23)        -41.5547         -DE/DX =    0.0                 !
 ! D125  D(16,17,22,24)        -74.2572         -DE/DX =    0.0                 !
 ! D126  D(16,17,22,25)         74.2572         -DE/DX =    0.0                 !
 ! D127  D(16,17,22,26)         41.5547         -DE/DX =    0.0                 !
 ! D128  D(16,17,22,27)          0.0            -DE/DX =    0.0                 !
 ! D129  D(16,17,22,34)       -157.8289         -DE/DX =    0.0                 !
 ! D130  D(16,17,22,35)        157.8289         -DE/DX =    0.0                 !
 ! D131  D(16,17,33,34)       -179.2155         -DE/DX =    0.0                 !
 ! D132  D(16,17,33,39)         -2.8291         -DE/DX =    0.0                 !
 ! D133  D(18,17,33,34)          5.0998         -DE/DX =    0.0                 !
 ! D134  D(18,17,33,39)       -178.5139         -DE/DX =    0.0                 !
 ! D135  D(36,18,22,23)        -75.9924         -DE/DX =    0.0                 !
 ! D136  D(36,18,22,24)         71.9628         -DE/DX =    0.0                 !
 ! D137  D(36,18,22,25)         39.847          -DE/DX =    0.0                 !
 ! D138  D(36,18,22,26)         -1.5362         -DE/DX =    0.0                 !
 ! D139  D(36,18,22,27)        -43.2089         -DE/DX =    0.0                 !
 ! D140  D(36,18,22,33)       -158.6993         -DE/DX =    0.0                 !
 ! D141  D(36,18,22,34)        157.5722         -DE/DX =    0.0                 !
 ! D142  D(17,18,35,34)          3.2117         -DE/DX =    0.0                 !
 ! D143  D(17,18,35,38)       -176.4021         -DE/DX =    0.0                 !
 ! D144  D(36,18,35,34)        179.5997         -DE/DX =    0.0                 !
 ! D145  D(36,18,35,38)         -0.0141         -DE/DX =    0.0                 !
 ! D146  D(17,22,23,29)        -42.0521         -DE/DX =    0.0                 !
 ! D147  D(18,22,23,29)        -75.6079         -DE/DX =    0.0                 !
 ! D148  D(25,22,23,29)        158.1307         -DE/DX =    0.0                 !
 ! D149  D(26,22,23,29)       -158.3438         -DE/DX =    0.0                 !
 ! D150  D(33,22,23,29)         -1.1822         -DE/DX =    0.0                 !
 ! D151  D(34,22,23,29)         40.715          -DE/DX =    0.0                 !
 ! D152  D(35,22,23,29)         74.4148         -DE/DX =    0.0                 !
 ! D153  D(17,22,24,30)        -75.9647         -DE/DX =    0.0                 !
 ! D154  D(18,22,24,30)         77.4653         -DE/DX =    0.0                 !
 ! D155  D(26,22,24,30)        158.4587         -DE/DX =    0.0                 !
 ! D156  D(27,22,24,30)       -158.0746         -DE/DX =    0.0                 !
 ! D157  D(33,22,24,30)        -42.8106         -DE/DX =    0.0                 !
 ! D158  D(34,22,24,30)         -0.5039         -DE/DX =    0.0                 !
 ! D159  D(35,22,24,30)         42.1872         -DE/DX =    0.0                 !
 ! D160  D(17,22,25,31)         75.9647         -DE/DX =    0.0                 !
 ! D161  D(18,22,25,31)         42.8106         -DE/DX =    0.0                 !
 ! D162  D(23,22,25,31)       -158.4587         -DE/DX =    0.0                 !
 ! D163  D(27,22,25,31)        158.0746         -DE/DX =    0.0                 !
 ! D164  D(33,22,25,31)        -77.4653         -DE/DX =    0.0                 !
 ! D165  D(34,22,25,31)        -42.1872         -DE/DX =    0.0                 !
 ! D166  D(35,22,25,31)          0.5039         -DE/DX =    0.0                 !
 ! D167  D(17,22,26,32)         42.0521         -DE/DX =    0.0                 !
 ! D168  D(18,22,26,32)          1.1822         -DE/DX =    0.0                 !
 ! D169  D(23,22,26,32)        158.3438         -DE/DX =    0.0                 !
 ! D170  D(24,22,26,32)       -158.1307         -DE/DX =    0.0                 !
 ! D171  D(33,22,26,32)         75.6079         -DE/DX =    0.0                 !
 ! D172  D(34,22,26,32)        -74.4148         -DE/DX =    0.0                 !
 ! D173  D(35,22,26,32)        -40.715          -DE/DX =    0.0                 !
 ! D174  D(17,22,27,28)          0.0            -DE/DX =    0.0                 !
 ! D175  D(18,22,27,28)        -41.1083         -DE/DX =    0.0                 !
 ! D176  D(24,22,27,28)        158.3623         -DE/DX =    0.0                 !
 ! D177  D(25,22,27,28)       -158.3623         -DE/DX =    0.0                 !
 ! D178  D(33,22,27,28)         41.1083         -DE/DX =    0.0                 !
 ! D179  D(34,22,27,28)         73.6179         -DE/DX =    0.0                 !
 ! D180  D(35,22,27,28)        -73.6179         -DE/DX =    0.0                 !
 ! D181  D(18,22,33,39)        158.6993         -DE/DX =    0.0                 !
 ! D182  D(23,22,33,39)          1.5362         -DE/DX =    0.0                 !
 ! D183  D(24,22,33,39)        -39.847          -DE/DX =    0.0                 !
 ! D184  D(25,22,33,39)        -71.9628         -DE/DX =    0.0                 !
 ! D185  D(26,22,33,39)         75.9924         -DE/DX =    0.0                 !
 ! D186  D(27,22,33,39)         43.2089         -DE/DX =    0.0                 !
 ! D187  D(35,22,33,39)       -157.5722         -DE/DX =    0.0                 !
 ! D188  D(17,22,34,37)        158.5659         -DE/DX =    0.0                 !
 ! D189  D(18,22,34,37)       -158.6061         -DE/DX =    0.0                 !
 ! D190  D(23,22,34,37)         42.4585         -DE/DX =    0.0                 !
 ! D191  D(24,22,34,37)          0.3849         -DE/DX =    0.0                 !
 ! D192  D(25,22,34,37)        -41.2225         -DE/DX =    0.0                 !
 ! D193  D(26,22,34,37)        -75.5597         -DE/DX =    0.0                 !
 ! D194  D(27,22,34,37)         76.8422         -DE/DX =    0.0                 !
 ! D195  D(17,22,35,38)       -158.5659         -DE/DX =    0.0                 !
 ! D196  D(23,22,35,38)         75.5597         -DE/DX =    0.0                 !
 ! D197  D(24,22,35,38)         41.2225         -DE/DX =    0.0                 !
 ! D198  D(25,22,35,38)         -0.3849         -DE/DX =    0.0                 !
 ! D199  D(26,22,35,38)        -42.4585         -DE/DX =    0.0                 !
 ! D200  D(27,22,35,38)        -76.8422         -DE/DX =    0.0                 !
 ! D201  D(33,22,35,38)        158.6061         -DE/DX =    0.0                 !
 ! D202  D(27,23,24,25)          0.4369         -DE/DX =    0.0                 !
 ! D203  D(27,23,24,30)       -179.4422         -DE/DX =    0.0                 !
 ! D204  D(29,23,24,25)        179.8655         -DE/DX =    0.0                 !
 ! D205  D(29,23,24,30)         -0.0136         -DE/DX =    0.0                 !
 ! D206  D(24,23,27,26)         -0.7054         -DE/DX =    0.0                 !
 ! D207  D(24,23,27,28)       -179.4423         -DE/DX =    0.0                 !
 ! D208  D(29,23,27,26)        179.8667         -DE/DX =    0.0                 !
 ! D209  D(29,23,27,28)          1.1298         -DE/DX =    0.0                 !
 ! D210  D(23,24,25,26)          0.0            -DE/DX =    0.0                 !
 ! D211  D(23,24,25,31)       -179.879          -DE/DX =    0.0                 !
 ! D212  D(30,24,25,26)        179.879          -DE/DX =    0.0                 !
 ! D213  D(30,24,25,31)          0.0            -DE/DX =    0.0                 !
 ! D214  D(24,25,26,27)         -0.4369         -DE/DX =    0.0                 !
 ! D215  D(24,25,26,32)       -179.8655         -DE/DX =    0.0                 !
 ! D216  D(31,25,26,27)        179.4422         -DE/DX =    0.0                 !
 ! D217  D(31,25,26,32)          0.0136         -DE/DX =    0.0                 !
 ! D218  D(25,26,27,23)          0.7054         -DE/DX =    0.0                 !
 ! D219  D(25,26,27,28)        179.4423         -DE/DX =    0.0                 !
 ! D220  D(32,26,27,23)       -179.8667         -DE/DX =    0.0                 !
 ! D221  D(32,26,27,28)         -1.1298         -DE/DX =    0.0                 !
 ! D222  D(17,33,34,35)         -3.2117         -DE/DX =    0.0                 !
 ! D223  D(17,33,34,37)        176.4021         -DE/DX =    0.0                 !
 ! D224  D(39,33,34,35)       -179.5997         -DE/DX =    0.0                 !
 ! D225  D(39,33,34,37)          0.0141         -DE/DX =    0.0                 !
 ! D226  D(33,34,35,18)          0.0            -DE/DX =    0.0                 !
 ! D227  D(33,34,35,38)        179.6131         -DE/DX =    0.0                 !
 ! D228  D(37,34,35,18)       -179.6131         -DE/DX =    0.0                 !
 ! D229  D(37,34,35,38)          0.0            -DE/DX =    0.0                 !
 --------------------------------------------------------------------------------
 GradGradGradGradGradGradGradGradGradGradGradGradGradGradGradGradGradGrad


 ----------------------------------------------------------------------

 Electric dipole moment (input orientation):
 (Debye = 10**-18 statcoulomb cm , SI units = C m)
                  (au)            (Debye)         (10**-30 SI)
   Tot        0.251612D+01      0.639533D+01      0.213325D+02
   x          0.250627D+01      0.637030D+01      0.212490D+02
   y          0.222409D+00      0.565307D+00      0.188566D+01
   z          0.000000D+00      0.000000D+00      0.000000D+00

 Dipole polarizability, Alpha (input orientation).
 (esu units = cm**3 , SI units = C**2 m**2 J**-1)
 Alpha(0;0):
               (au)            (10**-24 esu)      (10**-40 SI)
   iso        0.265349D+03      0.393207D+02      0.437501D+02
   aniso      0.200772D+03      0.297513D+02      0.331028D+02
   xx         0.394774D+03      0.584995D+02      0.650894D+02
   yx        -0.236741D+02     -0.350814D+01     -0.390333D+01
   yy         0.218324D+03      0.323523D+02      0.359968D+02
   zx         0.000000D+00      0.000000D+00      0.000000D+00
   zy         0.000000D+00      0.000000D+00      0.000000D+00
   zz         0.182949D+03      0.271102D+02      0.301642D+02

 ----------------------------------------------------------------------

 Dipole orientation:
    26          0.00223682         -0.02520618         -4.98516772
     6         -2.45132824          2.65447503         -6.69064267
     6         -1.45320854          0.96447167         -8.58314640
     6          1.26066029          1.20530341         -8.58314640
     6          1.94558052          3.04466160         -6.69064267
     6         -0.35004630          3.94457872         -5.52886485
     1          2.55497265          0.17933820         -9.78537439
     1          3.84274993          3.65962382         -6.24895117
     1         -0.47460239          5.34816816         -4.04849337
     1         -4.42714282          2.92574435         -6.24895117
     1         -2.54662698         -0.27338343         -9.78537439
     6         -2.02575644         -2.25204541         -2.37186081
     6         -1.02631365         -3.86579671         -4.30603941
     6          1.69102485         -3.62465707         -4.30603941
     6          2.39067514         -1.86012636         -2.37186081
     6          0.09060548         -1.02100904         -1.11508572
     6         -0.07231003          0.81484247          0.90252470
     6          2.02360149          2.04092917          2.18420224
     1          2.97758498         -4.59509776         -5.55940061
     1         -2.12187861         -5.04762983         -5.55940061
     1          4.29941357         -1.30509726         -1.90168130
    27         -0.00710485          0.08006270          5.00121927
     6         -1.94989342         -2.94531349          6.75216600
     6         -1.27100206         -1.08338987          8.63281943
     6          1.44192029         -0.84264213          8.63281943
     6          2.43807899         -2.55591993          6.75216600
     6          0.34339592         -3.86963730          5.60361176
     1          0.46733866         -5.26631507          4.11769535
     1         -3.84747962         -3.55256759          6.29954783
     1         -2.57006731         -0.05689773          9.82987297
     1          2.53992453          0.39656863          9.82987297
     1          4.41294649         -2.81952819          6.29954783
     6         -2.35137725          1.65268869          2.18420224
     6         -1.68286500          3.52054827          4.04873472
     6          1.03661441          3.76187789          4.04873472
     1          3.99909464          1.79246734          1.73046253
     1         -2.98593454          4.56289496          5.22634982
     1          2.13576846          5.01740058          5.22634982
     1         -4.25224655          1.06023414          1.73046253
     1         -4.00240530         -2.04180990         -1.90168130

 Electric dipole moment (dipole orientation):
 (Debye = 10**-18 statcoulomb cm , SI units = C m)
                  (au)            (Debye)         (10**-30 SI)
   Tot        0.251612D+01      0.639533D+01      0.213325D+02
   x          0.000000D+00      0.000000D+00      0.000000D+00
   y          0.000000D+00      0.000000D+00      0.000000D+00
   z          0.251612D+01      0.639533D+01      0.213325D+02

 Dipole polarizability, Alpha (dipole orientation).
 (esu units = cm**3 , SI units = C**2 m**2 J**-1)
 Alpha(0;0):
               (au)            (10**-24 esu)      (10**-40 SI)
   iso        0.265349D+03      0.393207D+02      0.437501D+02
   aniso      0.200772D+03      0.297513D+02      0.331028D+02
   xx         0.183269D+03      0.271576D+02      0.302169D+02
   yx        -0.360314D+01     -0.533931D+00     -0.594078D+00
   yy         0.223552D+03      0.331270D+02      0.368587D+02
   zx         0.343323D+01      0.508752D+00      0.566062D+00
   zy        -0.386881D+02     -0.573299D+01     -0.637881D+01
   zz         0.389226D+03      0.576774D+02      0.641747D+02

 ----------------------------------------------------------------------
 Unable to Open any file for archive entry.
 Nov-2020\0\\# freq b3lyp/lanl2dz guess=read geom=allcheck\\CpFeCpMeNMe
 2CpMeNMe2CoCp\\1,1\Fe,-2.6265271704,-0.2465245197,0.\C,-3.6604916794,1
 .1949654112,1.167943743\C,-4.5751723727,0.1726128917,0.7208805744\C,-4
 .5751723727,0.1726128917,-0.7208805744\C,-3.6604916794,1.1949654112,-1
 .167943743\C,-3.0995332882,1.8287632309,0.\H,-5.155719481,-0.482603532
 2,-1.355129635\H,-3.4484821405,1.4501127195,-2.1967181973\H,-2.3851331
 273,2.6407565678,0.\H,-3.4484821405,1.4501127195,2.1967181973\H,-5.155
 719481,-0.4826035322,1.355129635\C,-1.1536682761,-1.198979851,1.173129
 5571\C,-2.0938633668,-2.1833078293,0.7218022188\C,-2.0938633668,-2.183
 3078293,-0.7218022188\C,-1.1536682761,-1.198979851,-1.1731295571\C,-0.
 5398218023,-0.5924539136,0.\C,0.4374611923,0.4734125194,0.\C,1.0645799
 54,1.0794573463,-1.1621185078\H,-2.7039821836,-2.8114021228,-1.3545622
 437\H,-2.7039821836,-2.8114021228,1.3545622437\H,-0.9238022502,-0.9745
 064582,-2.205198682\Co,2.632411988,0.2763041644,0.\C,3.6882742415,-1.1
 397246637,1.1655699965\C,4.5956322572,-0.1057977439,0.7206291639\C,4.5
 956322572,-0.1057977439,-0.7206291639\C,3.6882742415,-1.1397246637,-1.
 1655699965\C,3.1354135875,-1.7856095776,0.\H,2.4177660903,-2.594204788
 9,0.\H,3.4701443252,-1.3913165685,2.1942035897\H,5.1734076792,0.549674
 7501,1.3573588452\H,5.1734076792,0.5496747501,-1.3573588452\H,3.470144
 3252,-1.3913165685,-2.1942035897\C,1.064579954,1.0794573463,1.16211850
 78\C,1.9631210333,2.1162304169,0.7223709043\C,1.9631210333,2.116230416
 9,-0.7223709043\H,0.84515574,0.8357363448,-2.1917903771\H,2.529895076,
 2.7793045447,1.3604696601\H,2.529895076,2.7793045447,-1.3604696601\H,0
 .84515574,0.8357363448,2.1917903771\H,-0.9238022502,-0.9745064582,2.20
 5198682\\Version=ES64L-G16RevC.01\State=1-A'\HF=-1041.1178639\RMSD=6.4
 23e-09\RMSF=3.031e-05\ZeroPoint=0.3188081\Thermal=0.3374332\ETot=-1040
 .7804307\HTot=-1040.7794865\GTot=-1040.847543\Dipole=2.5062685,0.22240
 91,0.\DipoleDeriv=-0.8996613,-0.3390952,0.,-0.8483878,-0.5660291,0.,0.
 ,0.,-0.7921689,-0.041179,0.0511264,-0.0663453,0.1267771,-0.0083439,0.0
 311911,0.0130182,-0.0718625,0.0578903,0.0041713,0.1462495,-0.0240406,0
 .0327176,0.0422274,0.0443695,0.0714959,-0.0247392,0.088737,0.0041713,0
 .1462495,0.0240405,0.0327176,0.0422274,-0.0443695,-0.0714959,0.0247392
 ,0.088737,-0.041179,0.0511264,0.0663453,0.1267771,-0.0083439,-0.031191
 1,-0.0130183,0.0718625,0.0578903,0.2244956,-0.0177364,0.,0.16558,-0.01
 33893,0.,0.,0.,0.0891671,0.0957223,-0.0308193,-0.0223555,-0.0718641,0.
 0523887,-0.0557912,-0.0413237,-0.0414557,0.0585593,0.1167769,-0.027448
 6,0.0546024,-0.0201437,0.0992151,0.0111381,0.0147653,0.0319912,-0.0164
 024,0.0222169,-0.1149056,0.,-0.0662228,0.0469188,0.,0.,0.,0.0853211,0.
 1167769,-0.0274486,-0.0546024,-0.0201437,0.0992151,-0.0111382,-0.01476
 53,-0.0319912,-0.0164024,0.0957223,-0.0308193,0.0223555,-0.0718641,0.0
 523887,0.0557912,0.0413236,0.0414557,0.0585593,0.4552874,0.1695004,0.0
 003327,0.261654,0.0552371,-0.0810917,-0.4386078,0.0407509,0.0205436,-0
 .1511745,-0.0332797,0.0195816,0.0784176,-0.0213411,-0.0280416,-0.23352
 49,-0.0166299,0.1113528,-0.1511745,-0.0332797,-0.0195816,0.0784176,-0.
 0213412,0.0280416,0.233525,0.0166299,0.1113528,0.4552874,0.1695004,-0.
 0003327,0.261654,0.0552371,0.0810917,0.4386078,-0.0407509,0.0205436,-1
 .226771,-0.0327547,0.,-0.9019202,-0.0878673,0.,0.,0.,0.1164642,2.22551
 47,0.2560242,0.,0.9646584,0.1764956,0.,0.,0.,0.0635476,-0.4690612,0.05
 76671,0.0149585,-0.044356,-0.0013017,-0.0446003,0.0725008,0.0510575,0.
 0600602,0.030922,-0.0568713,-0.0470429,-0.0147013,0.0859538,-0.0242781
 ,-0.030833,-0.0384159,0.0635526,0.030922,-0.0568713,0.0470429,-0.01470
 13,0.0859538,0.0242781,0.030833,0.0384159,0.0635526,0.0687354,-0.00823
 45,0.0339909,0.0122633,0.085605,0.0604198,0.0388556,0.0220208,-0.00324
 13,-0.3195773,-0.4398762,0.,-0.993372,-0.3423007,0.,0.,0.,-0.6054647,0
 .0816458,0.0520332,0.0386054,0.0896656,0.0265318,-0.0567323,0.1026843,
 0.0072149,0.0957885,-0.2030983,0.0996255,0.0244942,0.0463224,0.0003881
 ,0.004691,0.1805472,0.0465768,0.0598999,-0.2030984,0.0996255,-0.024494
 2,0.0463224,0.0003881,-0.004691,-0.1805472,-0.0465768,0.0599,0.0816458
 ,0.0520332,-0.0386054,0.0896656,0.0265318,0.0567323,-0.1026842,-0.0072
 149,0.0957885,-0.0617633,0.0240214,0.,0.3176972,0.0086184,0.,0.,0.,0.0
 527829,0.045554,-0.0643291,0.,-0.0470654,0.1024651,0.,0.,0.,0.0968705,
 0.1157211,-0.0154294,0.044721,-0.0134147,0.1113469,-0.0016525,0.027919
 1,0.0084983,0.0410056,0.1098336,-0.0197583,-0.0099351,-0.027381,0.0727
 249,-0.0390004,-0.0127124,-0.0319011,0.0840594,0.1098336,-0.0197583,0.
 0099351,-0.027381,0.0727249,0.0390004,0.0127124,0.0319011,0.0840594,0.
 115721,-0.0154294,-0.044721,-0.0134147,0.1113469,0.0016525,-0.0279191,
 -0.0084983,0.0410056,-0.4690612,0.0576671,-0.0149585,-0.044356,-0.0013
 017,0.0446003,-0.0725008,-0.0510575,0.0600602,0.1399142,0.0121626,-0.0
 241594,0.2520524,0.0479485,0.0583399,-0.1087297,0.0138584,0.0932572,0.
 1399142,0.0121626,0.0241594,0.2520524,0.0479485,-0.0583399,0.1087297,-
 0.0138584,0.0932572,0.0808139,0.0028195,-0.0252218,0.011924,0.0855915,
 -0.0466228,-0.0293492,-0.0256576,0.0462056,0.0599651,-0.0350171,-0.033
 111,-0.0154168,0.1033724,-0.0158205,-0.022561,-0.0211865,0.0854717,0.0
 599651,-0.0350171,0.033111,-0.0154168,0.1033724,0.0158205,0.022561,0.0
 211865,0.0854717,0.0808138,0.0028195,0.0252218,0.011924,0.0855915,0.04
 66228,0.0293492,0.0256576,0.0462056,0.0687354,-0.0082345,-0.0339909,0.
 0122633,0.085605,-0.0604198,-0.0388556,-0.0220208,-0.0032413\Polar=394
 .7738633,-23.6740784,218.323932,0.,0.,182.9489214\Quadrupole=16.838766
 4,-10.9717448,-5.8670215,9.3251842,0.,0.\PG=CS [SG(C4H2Co1Fe1),X(C16H1
 6)]\NImag=0\\0.28266743,-0.05825288,0.26932634,0.,0.,0.22475218,-0.016
 92382,0.01474918,0.00340547,0.30030139,0.01755501,-0.02710330,-0.01733
 648,0.21036246,0.36747002,0.01020858,-0.02464857,-0.03904707,0.0397964
 4,0.08574529,0.79970046,-0.05070344,0.00751283,0.01805932,-0.14406627,
 -0.12888012,-0.03919618,0.40787756,-0.00168770,-0.01673899,0.00687019,
 -0.10779519,-0.16615638,-0.04842886,0.29981902,0.43685593,0.02209713,0
 .00276141,-0.01711306,-0.02578365,-0.04369920,-0.11946192,-0.10925500,
 -0.10082895,0.62704303,-0.05070344,0.00751283,-0.01805932,0.00785335,-
 0.00393369,-0.02034774,-0.07231376,-0.03307439,-0.01217186,0.40787756,
 -0.00168770,-0.01673899,-0.00687019,-0.01336357,-0.01236418,-0.0227307
 5,-0.03307439,-0.06520464,0.00303151,0.29981902,0.43685593,-0.02209713
 ,-0.00276141,-0.01711306,-0.03544957,-0.02001387,-0.03461582,0.0121718
 6,-0.00303151,-0.29477248,0.10925500,0.10082895,0.62704303,-0.01692382
 ,0.01474918,-0.00340547,-0.00089196,0.00119288,0.00332093,0.00785335,-
 0.01336357,0.03544957,-0.14406627,-0.10779519,0.02578365,0.30030139,0.
 01755501,-0.02710330,0.01733648,0.00119288,0.02184809,-0.00794215,-0.0
 0393369,-0.01236418,0.02001387,-0.12888012,-0.16615638,0.04369920,0.21
 036246,0.36747002,-0.01020858,0.02464857,-0.03904707,-0.00332093,0.007
 94215,-0.05885724,0.02034774,0.02273075,-0.03461582,0.03919618,0.04842
 886,-0.11946192,-0.03979644,-0.08574529,0.79970046,-0.02035276,-0.0043
 3954,0.,-0.08837384,-0.05747078,0.06126128,-0.02226080,-0.03834964,0.0
 0552557,-0.02226080,-0.03834964,-0.00552558,-0.08837384,-0.05747078,-0
 .06126128,0.40597394,0.00544355,-0.05694185,0.,-0.07066981,-0.11490223
 ,0.07574070,-0.02314166,-0.02294437,0.01829409,-0.02314166,-0.02294437
 ,-0.01829409,-0.07066981,-0.11490223,-0.07574070,0.34635115,0.54008327
 ,0.,0.,-0.00257389,0.06665302,0.05433976,-0.22754686,0.00770936,0.0285
 2230,0.00698538,-0.00770936,-0.02852230,0.00698538,-0.06665302,-0.0543
 3976,-0.22754686,0.,0.,0.51789895,-0.00143681,-0.00599358,-0.00400638,
 0.00143257,-0.00124410,0.00197898,0.00435601,0.00639905,0.00474101,-0.
 13123075,-0.11483873,-0.09839466,-0.00400363,-0.00344847,-0.00951273,-
 0.00019716,-0.00237886,0.00113919,0.13112453,0.00340422,0.00481741,0.0
 0402823,-0.00078654,0.00075875,0.00140963,0.00327310,0.00101993,0.0057
 8338,-0.11916621,-0.15626632,-0.11157037,-0.00312726,-0.00653422,-0.01
 581207,-0.00300139,-0.00112213,0.00140694,0.11984874,0.15805878,0.0011
 0182,-0.00047110,0.00051262,0.00019092,0.00067937,-0.00474653,-0.01501
 703,-0.01812743,-0.00526946,-0.10066836,-0.10936073,-0.16393703,0.0087
 5173,0.00926405,0.01090547,0.00275153,0.00229371,-0.00143488,0.1040563
 3,0.11629723,0.16300496,0.00278864,0.00085359,-0.00738639,-0.00035199,
 -0.00219563,-0.00198128,-0.00126324,-0.00411465,0.00078395,-0.00032696
 ,0.00209611,0.01990816,-0.05027726,-0.03023757,0.05820563,0.00187729,0
 .00464488,-0.01091961,-0.00065704,0.00085316,-0.00077394,0.04763666,-0
 .00266588,0.00006821,0.00621930,-0.00298046,-0.00077703,-0.00296318,-0
 .00317239,-0.00197646,0.00067900,0.00060668,-0.00071371,0.01676867,-0.
 02895453,-0.06086190,0.07023041,0.00741949,0.00665256,-0.01574089,0.00
 079406,-0.00039448,-0.00060218,0.02804293,0.05699429,0.00110651,-0.001
 37150,0.00097716,-0.00124739,-0.00143167,-0.00162985,-0.00022061,-0.00
 063760,0.00044501,-0.00303771,-0.00447020,0.00114330,0.05534715,0.0730
 2748,-0.33895739,0.00859430,0.00851823,-0.00849052,0.00042338,0.000572
 66,-0.00001134,-0.06045954,-0.07463144,0.34696007,0.00637480,0.0051836
 5,0.,-0.00505809,-0.00272059,-0.00671939,0.00077532,-0.00126114,0.0011
 0041,0.00077532,-0.00126114,-0.00110041,-0.00505809,-0.00272059,0.0067
 1939,-0.17242278,-0.17085954,0.,0.00045408,-0.00102431,-0.00000331,-0.
 00066117,0.00080557,-0.00046780,0.17642947,-0.00626427,-0.00171007,0.,
 -0.00088820,-0.00170254,-0.00383977,-0.00104323,0.00098295,0.00044394,
 -0.00104323,0.00098295,-0.00044394,-0.00088820,-0.00170254,0.00383977,
 -0.16648682,-0.21962808,0.,-0.00051916,0.00024173,0.00023560,0.0007311
 1,-0.00069988,-0.00049827,0.17489416,0.22335487,0.,0.,0.00028554,0.016
 07864,0.01770921,0.00684710,0.00138355,0.00234206,-0.00462094,-0.00138
 355,-0.00234206,-0.00462094,-0.01607864,-0.01770921,0.00684710,0.,0.,-
 0.05611370,-0.00063803,-0.00070535,0.00072927,0.00059986,0.00089822,0.
 00019740,0.,0.,0.04948936,0.00278864,0.00085359,0.00738639,-0.05027726
 ,-0.03023757,-0.05820563,-0.00032696,0.00209611,-0.01990816,-0.0012632
 4,-0.00411465,-0.00078395,-0.00035199,-0.00219563,0.00198128,0.0018772
 9,0.00464488,0.01091961,0.00070674,-0.00051972,-0.00093992,0.00111779,
 -0.00013681,0.00016146,-0.00066117,0.00073111,-0.00059986,0.04763666,-
 0.00266588,0.00006821,-0.00621930,-0.02895453,-0.06086190,-0.07023041,
 0.00060668,-0.00071371,-0.01676867,-0.00317239,-0.00197646,-0.00067900
 ,-0.00298046,-0.00077703,0.00296318,0.00741949,0.00665256,0.01574089,-
 0.00022366,0.00076833,-0.00079289,-0.00013681,0.00088932,0.00058637,0.
 00080557,-0.00069988,-0.00089822,0.02804293,0.05699429,-0.00110651,0.0
 0137150,0.00097716,-0.05534715,-0.07302748,-0.33895739,0.00303771,0.00
 447020,0.00114330,0.00022061,0.00063760,0.00044501,0.00124739,0.001431
 67,-0.00162985,-0.00859430,-0.00851823,-0.00849052,0.00013379,-0.00023
 860,-0.00007307,-0.00016146,-0.00058637,-0.00052867,0.00046780,0.00049
 827,0.00019740,0.06045954,0.07463144,0.34696007,-0.00143681,-0.0059935
 8,0.00400638,-0.00400363,-0.00344847,0.00951273,-0.13123075,-0.1148387
 3,0.09839466,0.00435601,0.00639905,-0.00474101,0.00143257,-0.00124410,
 -0.00197898,-0.00019716,-0.00237886,-0.00113919,-0.00094084,0.00063858
 ,0.00057565,0.00070674,-0.00022366,-0.00013379,0.00045408,-0.00051916,
 0.00063803,-0.00065704,0.00079406,-0.00042338,0.13112453,0.00340422,0.
 00481741,-0.00402823,-0.00312726,-0.00653422,0.01581207,-0.11916621,-0
 .15626632,0.11157037,0.00327310,0.00101993,-0.00578338,-0.00078654,0.0
 0075875,-0.00140963,-0.00300139,-0.00112213,-0.00140694,0.00063858,-0.
 00049183,0.00059619,-0.00051972,0.00076833,0.00023860,-0.00102431,0.00
 024173,0.00070535,0.00085316,-0.00039448,-0.00057266,0.11984874,0.1580
 5878,-0.00110182,0.00047110,0.00051262,-0.00875173,-0.00926405,0.01090
 547,0.10066836,0.10936073,-0.16393703,0.01501703,0.01812743,-0.0052694
 6,-0.00019092,-0.00067937,-0.00474653,-0.00275153,-0.00229371,-0.00143
 488,-0.00057565,-0.00059619,0.00035014,0.00093992,0.00079289,-0.000073
 07,0.00000331,-0.00023560,0.00072927,0.00077394,0.00060218,-0.00001134
 ,-0.10405633,-0.11629723,0.16300496,-0.02611808,0.01482924,-0.01781446
 ,0.00261846,0.00267624,-0.00075969,-0.00023384,-0.00038261,-0.00315441
 ,-0.00104403,0.00113520,0.00016141,-0.00041008,-0.00108986,-0.00145099
 ,-0.00211808,0.00013045,0.00283282,-0.00023152,0.00014497,0.00003969,-
 0.00011608,0.00013528,0.00004866,0.00047010,-0.00040005,0.00010467,0.0
 0016475,-0.00011591,-0.00016357,0.00000921,-0.00025318,0.00011064,0.34
 165219,0.00900073,-0.01270174,0.00221859,0.00326362,0.00239065,0.00034
 663,-0.00073489,-0.00144867,-0.00367810,-0.00206233,-0.00000443,0.0033
 2407,0.00208024,-0.00037749,0.00045338,-0.00004531,0.00033807,0.002187
 84,0.00033573,-0.00021916,-0.00002016,0.00017952,-0.00019051,0.0000587
 3,-0.00013926,-0.00001800,0.00001115,-0.00027461,0.00059619,0.00015910
 ,-0.00021744,-0.00015223,-0.00006084,0.21862799,0.33793263,-0.02778739
 ,0.01169354,-0.04232414,0.00076999,-0.00180980,0.00440304,0.00151793,0
 .00157572,0.00166804,0.00079719,0.00040307,0.00045168,-0.00080473,0.00
 101684,0.00163432,-0.00046611,-0.00151684,-0.00057387,0.00035366,-0.00
 017287,-0.00008002,0.00033892,-0.00040138,-0.00001510,0.00007426,0.000
 25988,-0.00007213,-0.00064461,0.00053901,0.00010027,-0.00016981,0.0000
 4364,0.00009521,0.09111862,0.05748416,0.78043856,-0.01236720,-0.002211
 76,0.00716738,-0.00202351,-0.00079863,0.00112206,0.00150072,0.00344726
 ,0.00125303,0.00109782,0.00126017,-0.00193617,-0.00004850,0.00129641,-
 0.00024212,0.00207670,0.00053712,-0.00231951,0.00021646,-0.00016085,-0
 .00003677,-0.00039553,0.00023680,-0.00007229,-0.00045441,0.00039251,0.
 00005805,0.00016049,-0.00027501,-0.00012560,0.00072447,-0.00029412,-0.
 00013041,-0.15688430,-0.11335229,-0.04590239,0.39635932,0.00936043,-0.
 04935949,0.01882727,-0.00115019,-0.00062818,0.00196407,0.00149330,0.00
 274267,0.00146958,0.00125277,0.00047829,-0.00318087,-0.00201057,-0.000
 50723,-0.00055624,0.00205706,-0.00066144,-0.00011368,0.00000710,0.0001
 4881,-0.00006460,0.00000961,-0.00005401,-0.00001006,-0.00019154,0.0001
 1483,-0.00001502,-0.00008127,-0.00009899,-0.00018087,-0.00012607,0.000
 05349,0.00019379,-0.13581275,-0.16970715,-0.04711943,0.30594491,0.4573
 9695,0.00532988,0.01980901,-0.01492407,-0.00357441,-0.00291898,0.00120
 319,0.00181309,0.00039532,0.00562193,0.00295168,0.00184024,-0.00247785
 ,-0.00323741,-0.00010654,0.00083778,0.00168231,-0.00084185,-0.00115327
 ,-0.00016996,0.00000992,-0.00023571,0.00026268,-0.00023176,0.00000199,
 0.00000018,-0.00006027,-0.00004483,-0.00007795,-0.00014677,-0.00000862
 ,-0.00018458,0.00029449,0.00016371,-0.04450877,-0.03220674,-0.11992541
 ,-0.09135216,-0.11182267,0.62288760,-0.01236720,-0.00221176,-0.0071673
 8,-0.00004850,0.00129641,0.00024212,0.00109782,0.00126017,0.00193617,0
 .00150072,0.00344726,-0.00125303,-0.00202351,-0.00079863,-0.00112206,0
 .00207670,0.00053712,0.00231951,0.00072447,-0.00029412,0.00013041,0.00
 016049,-0.00027501,0.00012560,-0.00045441,0.00039251,-0.00005805,-0.00
 039553,0.00023680,0.00007229,0.00021646,-0.00016085,0.00003677,-0.0072
 7782,-0.01301809,-0.02277354,-0.06204056,-0.03268248,0.00273731,0.3963
 5932,0.00936043,-0.04935949,-0.01882727,-0.00201057,-0.00050723,0.0005
 5624,0.00125277,0.00047829,0.00318087,0.00149330,0.00274267,-0.0014695
 8,-0.00115019,-0.00062818,-0.00196407,0.00205707,-0.00066144,0.0001136
 8,-0.00012607,0.00005349,-0.00019379,-0.00008127,-0.00009899,0.0001808
 7,-0.00019154,0.00011483,0.00001502,0.00000961,-0.00005401,0.00001006,
 0.00000710,0.00014881,0.00006460,-0.00532891,0.00664822,-0.02199521,-0
 .03268248,-0.07617187,-0.01211725,0.30594491,0.45739695,-0.00532988,-0
 .01980901,-0.01492407,0.00323741,0.00010654,0.00083778,-0.00295168,-0.
 00184024,-0.00247785,-0.00181309,-0.00039532,0.00562193,0.00357441,0.0
 0291898,0.00120319,-0.00168231,0.00084185,-0.00115327,0.00018458,-0.00
 029449,0.00016371,0.00007795,0.00014677,-0.00000862,-0.00000018,0.0000
 6027,-0.00004483,-0.00026268,0.00023176,0.00000199,0.00016996,-0.00000
 992,-0.00023571,-0.01970593,-0.03777559,-0.03488655,-0.00273731,0.0121
 1725,-0.28881622,0.09135216,0.11182267,0.62288760,-0.02611808,0.014829
 24,0.01781446,-0.00041008,-0.00108986,0.00145099,-0.00104403,0.0011352
 0,-0.00016141,-0.00023384,-0.00038261,0.00315441,0.00261846,0.00267624
 ,0.00075969,-0.00211808,0.00013045,-0.00283282,0.00000921,-0.00025318,
 -0.00011064,0.00016475,-0.00011591,0.00016357,0.00047010,-0.00040005,-
 0.00010467,-0.00011608,0.00013528,-0.00004866,-0.00023152,0.00014497,-
 0.00003969,0.01310836,0.00029106,-0.00515048,-0.00727782,-0.00532891,0
 .01970593,-0.15688430,-0.13581275,0.04450877,0.34165219,0.00900073,-0.
 01270174,-0.00221859,0.00208024,-0.00037749,-0.00045338,-0.00206233,-0
 .00000443,-0.00332407,-0.00073489,-0.00144867,0.00367810,0.00326362,0.
 00239065,-0.00034663,-0.00004531,0.00033807,-0.00218784,-0.00021744,-0
 .00015223,0.00006084,-0.00027461,0.00059619,-0.00015910,-0.00013926,-0
 .00001800,-0.00001115,0.00017952,-0.00019051,-0.00005873,0.00033573,-0
 .00021916,0.00002016,0.00029106,-0.00147130,0.00288967,-0.01301809,0.0
 0664822,0.03777559,-0.11335229,-0.16970715,0.03220674,0.21862799,0.337
 93263,0.02778739,-0.01169354,-0.04232414,0.00080473,-0.00101684,0.0016
 3432,-0.00079719,-0.00040307,0.00045168,-0.00151793,-0.00157572,0.0016
 6804,-0.00076999,0.00180980,0.00440304,0.00046611,0.00151684,-0.000573
 87,0.00016981,-0.00004364,0.00009521,0.00064461,-0.00053901,0.00010027
 ,-0.00007426,-0.00025988,-0.00007213,-0.00033892,0.00040138,-0.0000151
 0,-0.00035366,0.00017287,-0.00008002,0.00515048,-0.00288967,-0.0541122
 3,0.02277354,0.02199521,-0.03488655,0.04590239,0.04711943,-0.11992541,
 -0.09111862,-0.05748416,0.78043856,-0.06758380,-0.00027986,0.,-0.00022
 889,-0.00083946,-0.00192422,0.00018937,0.00101866,-0.00071722,0.000189
 37,0.00101866,0.00071722,-0.00022889,-0.00083946,0.00192422,0.00630094
 ,0.00096007,0.,0.00009931,-0.00002916,0.00000483,0.00011645,-0.0000691
 1,-0.00021629,-0.00155438,0.00104934,0.,0.00011645,-0.00006911,0.00021
 629,0.00009931,-0.00002916,-0.00000483,-0.08986343,-0.05703125,0.05877
 922,-0.02267193,-0.02247446,0.01061907,-0.02267193,-0.02247446,-0.0106
 1907,-0.08986342,-0.05703125,-0.05877922,0.45747627,-0.00797211,-0.016
 24881,0.,-0.00009485,-0.00106716,-0.00045068,0.00175714,0.00164270,0.0
 0158063,0.00175714,0.00164270,-0.00158063,-0.00009485,-0.00106716,0.00
 045068,0.00514698,0.00215297,0.,0.00036281,-0.00034688,0.00007050,-0.0
 0020615,0.00013021,-0.00014756,-0.00105087,0.00077298,0.,-0.00020615,0
 .00013021,0.00014756,0.00036281,-0.00034687,-0.00007051,-0.04033364,-0
 .08901255,0.05022415,-0.03962801,-0.02582723,0.00340939,-0.03962801,-0
 .02582723,-0.00340939,-0.04033363,-0.08901255,-0.05022415,0.29947356,0
 .43448042,0.,0.,-0.00041640,0.00223818,0.00339578,-0.00062183,0.000777
 25,-0.00247882,-0.00098434,-0.00077725,0.00247882,-0.00098434,-0.00223
 819,-0.00339578,-0.00062183,0.,0.,0.00461937,0.00003095,-0.00007146,-0
 .00000663,-0.00013580,0.00004295,-0.00019276,0.,0.,0.00025982,0.000135
 80,-0.00004295,-0.00019276,-0.00003095,0.00007146,-0.00000663,0.043305
 78,0.05784897,-0.21159248,0.02236835,0.00938583,0.00585561,-0.02236835
 ,-0.00938583,0.00585561,-0.04330577,-0.05784897,-0.21159248,0.,0.,0.53
 099867,0.00188273,0.00124836,0.,0.00058399,0.00000051,0.00072233,-0.00
 027010,-0.00020724,-0.00029413,-0.00027010,-0.00020724,0.00029413,0.00
 058399,0.00000051,-0.00072233,-0.00304313,0.00060919,0.,0.00002277,-0.
 00008647,0.00000993,-0.00008225,0.00020092,0.00015405,0.00053769,-0.00
 050773,0.,-0.00008225,0.00020092,-0.00015405,0.00002277,-0.00008647,-0
 .00000993,-0.01859366,-0.01262638,0.00728480,0.00595870,0.00227722,0.0
 0621887,0.00595870,0.00227722,-0.00621887,-0.01859366,-0.01262638,-0.0
 0728481,-0.15495450,-0.11923004,0.,0.42463003,0.00640288,0.00711452,0.
 ,0.00034505,0.00082444,-0.00009506,-0.00044437,-0.00059586,-0.00030146
 ,-0.00044437,-0.00059586,0.00030146,0.00034505,0.00082444,0.00009506,-
 0.00308091,-0.00080914,0.,0.00001816,-0.00006630,0.00001426,0.00010652
 ,-0.00001464,0.00005422,0.00105878,-0.00085261,0.,0.00010652,-0.000014
 64,-0.00005422,0.00001816,-0.00006630,-0.00001426,-0.01462548,-0.01534
 931,0.00027011,0.00222553,0.00161284,0.00463134,0.00222553,0.00161284,
 -0.00463135,-0.01462548,-0.01534932,-0.00027011,-0.12495632,-0.1859619
 5,0.,0.29631172,0.46730482,0.,0.,0.00032510,0.00020439,0.00055576,-0.0
 0022602,-0.00001063,0.00000696,-0.00017815,0.00001063,-0.00000696,-0.0
 0017815,-0.00020439,-0.00055576,-0.00022602,0.,0.,0.00087493,-0.000023
 68,0.00003982,0.00000422,-0.00011375,-0.00001064,-0.00007783,0.,0.,0.0
 0020079,0.00011375,0.00001064,-0.00007783,0.00002368,-0.00003982,0.000
 00422,0.01769567,0.02196489,0.00836118,0.00247829,0.00167843,-0.006114
 61,-0.00247829,-0.00167843,-0.00611461,-0.01769567,-0.02196489,0.00836
 118,0.,0.,-0.10618248,0.,0.,0.52791663,-0.00031228,-0.00187221,0.00011
 633,-0.00030953,-0.00005603,-0.00011385,-0.00001498,0.00023106,0.00006
 690,-0.00003505,-0.00004889,0.00005564,0.00002085,0.00025217,0.0002042
 3,0.00067020,-0.00026299,-0.00008516,0.00000802,-0.00000266,0.00000718
 ,-0.00000903,0.00000221,-0.00004294,-0.00001096,0.00017041,-0.00006003
 ,0.00002463,-0.00004544,0.00004050,0.00003185,-0.00000952,-0.00001114,
 0.00271324,-0.00088648,-0.00384880,-0.00149257,-0.00105221,-0.00021564
 ,-0.00049467,-0.00024907,0.00141658,0.00180107,0.00147735,0.00246751,-
 0.01267052,-0.01281508,0.01926370,-0.09491494,-0.04906533,0.04156463,0
 .32845617,0.00038075,0.00047911,0.00005458,0.00002862,-0.00021704,0.00
 013595,0.00003538,0.00003867,0.00000725,0.00010527,-0.00006788,-0.0000
 1577,0.00004091,-0.00001703,-0.00006916,0.00017307,0.00005731,-0.00015
 488,-0.00001428,0.00001220,0.00001010,-0.00002928,0.00002872,0.0000208
 4,-0.00004652,0.00007894,0.00001031,-0.00005012,0.00002923,-0.00000608
 ,0.00001128,-0.00000815,-0.00000322,-0.00170298,-0.00104204,-0.0018097
 3,-0.00038677,-0.00009661,0.00117837,0.00034818,0.00036720,0.00018910,
 0.00057710,0.00020516,0.00026785,-0.00980910,-0.00844360,0.02197763,-0
 .06626732,-0.09925996,0.05037654,0.21554729,0.35011483,-0.00011152,0.0
 0005873,-0.00057029,0.00001371,0.00005303,-0.00012105,-0.00010262,-0.0
 0001322,-0.00000497,-0.00011231,-0.00012658,0.00002619,0.00010427,0.00
 002712,0.00021364,-0.00013658,0.00025635,0.00002075,-0.00002504,-0.000
 00548,0.00001341,-0.00006128,0.00005414,-0.00000361,0.00010479,-0.0002
 1325,-0.00003155,0.00000738,-0.00000604,-0.00000729,0.00000378,-0.0000
 1599,-0.00001527,-0.00242429,-0.00193128,0.00044189,-0.00006744,-0.000
 19335,0.00070664,-0.00004362,-0.00013207,-0.00071235,-0.00162208,-0.00
 042675,0.00119254,0.00427022,-0.00052144,0.00767382,0.06179164,0.05451
 572,-0.21332837,0.07458435,0.07045426,0.78818897,0.00453712,0.00372912
 ,0.00415793,-0.00017877,0.00009408,-0.00028330,0.00006095,-0.00020183,
 -0.00003699,0.00008024,-0.00038425,-0.00019477,0.00008932,-0.00016314,
 -0.00011709,-0.00044162,-0.00010638,0.00002424,-0.00026241,0.00020163,
 -0.00007928,-0.00008710,0.00003409,-0.00000955,0.00000491,0.00000220,-
 0.00000344,0.00001505,-0.00001045,0.00001136,-0.00009190,0.00008081,0.
 00004820,0.00109741,-0.00089754,0.00119647,0.00053857,0.00327336,0.005
 05437,-0.13967174,-0.12084746,-0.10411368,-0.00617439,-0.00387450,-0.0
 1449183,-0.00018190,-0.00281533,0.00155071,0.00096215,-0.00076840,-0.0
 0099979,-0.00006595,0.00004168,-0.00002001,0.14069926,-0.00523421,-0.0
 0157469,-0.00381039,0.00022580,-0.00017823,0.00043401,0.00008488,0.000
 22198,-0.00010084,-0.00021048,0.00072347,0.00014565,-0.00024399,-0.000
 06146,0.00020547,0.00041174,0.00006808,-0.00006404,0.00049951,-0.00023
 645,0.00009173,0.00006444,-0.00012461,0.00002849,0.00000395,0.00002235
 ,-0.00000023,-0.00001920,0.00002237,0.00001443,0.00007934,-0.00005626,
 -0.00002065,-0.00137345,0.00136951,0.00204190,0.00609609,0.00463790,0.
 00516841,-0.11610697,-0.14934834,-0.10644419,-0.00428750,-0.00471238,-
 0.01122751,-0.00228717,-0.00023959,0.00145286,-0.00087406,0.00034560,-
 0.00055772,0.00005967,0.00004906,-0.00004879,0.12163137,0.14997658,-0.
 00066899,0.00108004,0.00058140,0.00003309,0.00002748,-0.00008258,-0.00
 003610,-0.00007170,-0.00022745,-0.00018261,0.00011760,0.00019204,0.000
 07666,-0.00008153,0.00008654,0.00008843,0.00003761,0.00001311,0.000102
 57,-0.00007953,0.00009347,0.00000277,0.00003486,-0.00000714,0.00000856
 ,0.00001763,0.00000126,-0.00000565,0.00000536,0.00001270,0.00002039,-0
 .00003834,-0.00007753,0.00070692,0.00050019,-0.00470732,-0.01693931,-0
 .01634764,-0.00541469,-0.10221698,-0.10902918,-0.16382686,0.00898479,0
 .00933616,0.01065551,0.00198307,0.00286899,-0.00151102,0.00009114,-0.0
 0001841,0.00082902,-0.00002390,-0.00003020,0.00004538,0.10840195,0.112
 66241,0.16303353,0.00453712,0.00372912,-0.00415793,0.00008932,-0.00016
 314,0.00011709,0.00008024,-0.00038425,0.00019477,0.00006095,-0.0002018
 3,0.00003699,-0.00017877,0.00009408,0.00028330,-0.00044162,-0.00010638
 ,-0.00002424,-0.00009190,0.00008081,-0.00004820,0.00001505,-0.00001045
 ,-0.00001136,0.00000491,0.00000220,0.00000344,-0.00008710,0.00003409,0
 .00000955,-0.00026241,0.00020163,0.00007928,-0.00617439,-0.00387450,0.
 01449183,-0.13967174,-0.12084746,0.10411368,0.00053857,0.00327336,-0.0
 0505437,0.00109741,-0.00089754,-0.00119647,-0.00018190,-0.00281533,-0.
 00155071,0.00096215,-0.00076840,0.00099979,-0.00027809,-0.00009843,-0.
 00018830,-0.00053237,0.00054498,0.00055430,0.14069926,-0.00523421,-0.0
 0157469,0.00381039,-0.00024399,-0.00006146,-0.00020547,-0.00021048,0.0
 0072347,-0.00014565,0.00008488,0.00022198,0.00010084,0.00022580,-0.000
 17823,-0.00043401,0.00041174,0.00006808,0.00006404,0.00007934,-0.00005
 626,0.00002065,-0.00001920,0.00002237,-0.00001443,0.00000395,0.0000223
 5,0.00000023,0.00006444,-0.00012461,-0.00002849,0.00049951,-0.00023645
 ,-0.00009173,-0.00428750,-0.00471238,0.01122751,-0.11610697,-0.1493483
 4,0.10644419,0.00609609,0.00463790,-0.00516841,-0.00137345,0.00136951,
 -0.00204190,-0.00228717,-0.00023959,-0.00145286,-0.00087406,0.00034560
 ,0.00055772,0.00006926,-0.00020009,-0.00012465,0.00054498,-0.00066862,
 0.00055423,0.12163137,0.14997658,0.00066899,-0.00108004,0.00058140,-0.
 00007666,0.00008153,0.00008654,0.00018261,-0.00011760,0.00019204,0.000
 03610,0.00007170,-0.00022745,-0.00003309,-0.00002748,-0.00008258,-0.00
 008843,-0.00003761,0.00001311,-0.00002039,0.00003834,-0.00007753,0.000
 00565,-0.00000536,0.00001270,-0.00000856,-0.00001763,0.00000126,-0.000
 00277,-0.00003486,-0.00000714,-0.00010257,0.00007953,0.00009347,-0.008
 98479,-0.00933616,0.01065551,0.10221698,0.10902918,-0.16382686,0.01693
 931,0.01634764,-0.00541469,-0.00070692,-0.00050019,-0.00470732,-0.0019
 8307,-0.00286899,-0.00151103,-0.00009114,0.00001841,0.00082902,-0.0001
 3772,-0.00013552,-0.00009683,-0.00055430,-0.00055423,0.00032574,-0.108
 40195,-0.11266241,0.16303353,-0.00006599,-0.00240097,0.00745829,-0.000
 26389,0.00009828,-0.00046360,-0.00005746,0.00025294,-0.00015261,-0.000
 07065,-0.00010911,-0.00008097,0.00057436,-0.00027886,-0.00056502,0.000
 14522,0.00003979,0.00006720,-0.00013383,-0.00000888,0.00004723,-0.0002
 6544,0.00037599,-0.00008864,-0.00004861,0.00005202,0.00000952,-0.00000
 226,0.00001685,-0.00001675,0.00002624,-0.00001093,0.00000151,-0.000867
 26,-0.00268212,-0.00241142,-0.00135324,-0.00346893,0.00071000,-0.00022
 471,0.00043767,0.01568859,-0.05528811,-0.02874995,0.06191313,0.0054073
 3,0.00667456,-0.01542783,0.00019494,0.00146047,0.00038202,-0.00035760,
 -0.00004113,-0.00001544,-0.00068650,0.00098946,-0.00050643,0.00077023,
 -0.00016203,0.00069774,0.05224235,0.00115853,0.00238027,-0.00733681,0.
 00020044,-0.00006843,0.00033147,0.00000457,-0.00042183,0.00021913,-0.0
 0006349,0.00002297,0.00020819,-0.00033361,0.00034243,0.00053857,-0.000
 23936,0.00005251,-0.00008822,0.00004257,-0.00003253,-0.00000061,0.0002
 6826,-0.00026560,0.00009548,0.00007389,-0.00010593,-0.00002724,0.00000
 071,0.00000029,-0.00000896,-0.00002889,0.00002910,-0.00000589,-0.00224
 394,-0.00102137,-0.00183008,-0.00411352,-0.00155238,0.00109388,0.00181
 190,0.00026792,0.02115515,-0.03042218,-0.05347325,0.06098130,0.0048805
 3,0.00243535,-0.01158808,0.00063081,0.00000561,0.00023569,-0.00000978,
 -0.00019457,-0.00010267,0.00098562,-0.00059486,-0.00076434,-0.00045392
 ,0.00064745,0.00098642,0.02862881,0.05084546,-0.00125324,0.00114349,0.
 00036325,0.00005000,0.00004646,-0.00000059,0.00001278,-0.00012290,0.00
 005688,0.00017145,0.00013525,-0.00003863,-0.00013597,0.00009392,0.0001
 5399,-0.00008716,-0.00011833,-0.00012538,0.00000542,-0.00000391,-0.000
 00044,0.00011761,-0.00009996,0.00007153,0.00002213,-0.00003459,-0.0000
 2692,0.00000822,0.00001048,0.00002521,-0.00002573,-0.00000788,0.000005
 78,-0.00116937,-0.00113495,-0.00141521,-0.00052932,-0.00022331,0.00035
 622,-0.00346186,-0.00332330,0.00071473,0.06419208,0.05887153,-0.339143
 86,0.00772049,0.00820577,-0.00867087,0.00082365,0.00068591,-0.00015918
 ,-0.00009291,0.00012713,-0.00049378,0.00045797,0.00047575,0.00006858,0
 .00017907,-0.00010270,-0.00009637,-0.06700482,-0.06439975,0.34763608,-
 0.00106958,-0.00130478,0.,-0.00004093,-0.00000146,-0.00011274,0.000040
 81,0.00010140,0.00001263,0.00004081,0.00010140,-0.00001262,-0.00004093
 ,-0.00000146,0.00011274,0.00042619,-0.00014624,0.,-0.00000165,-0.00000
 426,-0.00000720,-0.00000465,-0.00002954,-0.00003089,-0.00004061,0.0000
 4229,0.,-0.00000465,-0.00002954,0.00003089,-0.00000165,-0.00000426,0.0
 0000720,0.00160814,0.00081138,-0.00105536,-0.00033494,-0.00034517,-0.0
 0082086,-0.00033494,-0.00034517,0.00082086,0.00160815,0.00081138,0.001
 05536,-0.00381932,-0.00235767,0.,-0.03778422,0.00569604,0.,-0.03497303
 ,0.01190864,-0.02169158,-0.00010638,0.00012257,-0.00000455,-0.00010638
 ,0.00012257,0.00000455,-0.00011058,0.00013616,-0.00008871,0.28391570,-
 0.00275156,-0.00353046,0.,-0.00014933,-0.00001423,-0.00016593,0.000002
 03,0.00021500,0.00004269,0.00000203,0.00021500,-0.00004269,-0.00014933
 ,-0.00001423,0.00016593,0.00110020,0.00009640,0.,0.00002116,-0.0000155
 7,-0.00000282,0.00004526,-0.00006278,-0.00004816,-0.00020770,0.0001775
 4,0.,0.00004526,-0.00006278,0.00004816,0.00002116,-0.00001557,0.000002
 82,0.00192582,0.00234546,-0.00191339,-0.00110772,-0.00056013,-0.001422
 95,-0.00110772,-0.00056013,0.00142295,0.00192582,0.00234546,0.00191339
 ,-0.01121884,-0.00047749,0.,0.02033012,-0.01614376,0.,0.01500487,-0.01
 433203,0.00466505,-0.00002427,-0.00000947,0.00001523,-0.00002427,-0.00
 000947,-0.00001523,-0.00013393,0.00017275,-0.00005946,-0.10451946,0.27
 874830,0.,0.,0.00028559,-0.00003728,-0.00010158,-0.00004250,-0.0000349
 2,-0.00008427,0.00009464,0.00003492,0.00008427,0.00009464,0.00003728,0
 .00010158,-0.00004250,0.,0.,-0.00008929,0.00001795,-0.00000112,-0.0000
 0035,0.00008244,-0.00001054,0.00004378,0.,0.,-0.00014055,-0.00008244,0
 .00001054,0.00004378,-0.00001795,0.00000112,-0.00000035,0.00076948,-0.
 00072430,-0.00041210,-0.00039876,-0.00005890,0.00024590,0.00039876,0.0
 0005890,0.00024590,-0.00076948,0.00072430,-0.00041210,0.,0.,0.00085047
 ,0.,0.,-0.00261302,-0.01479748,-0.00556083,-0.03239553,0.00014107,-0.0
 0007940,-0.00001229,-0.00014107,0.00007940,-0.00001229,0.00015258,0.00
 014825,0.00019939,0.,0.,0.18356705,0.00009129,0.00034982,0.00013642,-0
 .00003058,-0.00006987,0.00005820,-0.00003175,0.00001613,0.00001534,0.0
 0000500,-0.00007258,0.00002317,0.00005797,0.00007516,-0.00002726,-0.00
 017925,0.00002884,-0.00009352,-0.00000658,0.00000719,-0.00000084,0.000
 01190,0.00000376,0.00001576,0.00002946,-0.00002755,-0.00002924,-0.0000
 1270,0.00000280,0.00000170,0.00000102,-0.00000177,0.00000109,-0.000422
 50,-0.00027412,0.00039297,0.00009828,0.00005455,0.00023679,0.00018793,
 0.00014020,-0.00016665,-0.00043352,-0.00008620,-0.00025901,0.00150026,
 0.00004307,0.00009243,0.00125228,-0.00037026,-0.00655264,-0.00282885,0
 .00419879,-0.00171696,0.00002437,-0.00002188,0.00000427,0.00002243,-0.
 00000960,0.00000120,0.00004849,0.00000594,0.00007426,-0.02173520,0.015
 63049,-0.00127490,0.29845016,0.00003001,0.00011919,0.00033399,-0.00007
 123,-0.00011123,0.00000702,0.00000075,0.00007053,0.00002042,0.00002444
 ,-0.00008940,0.00002681,0.00009876,0.00014165,0.00003752,-0.00004704,-
 0.00002749,-0.00015341,-0.00000141,0.00000321,0.00000012,0.00000733,0.
 00000265,0.00000925,0.00002685,-0.00002664,-0.00002026,-0.00000200,0.0
 0000217,0.00000338,0.00000499,-0.00001077,-0.00000071,-0.00012458,-0.0
 0032917,0.00015783,0.00000587,-0.00006564,0.00010409,0.00006267,0.0000
 6336,0.00002422,0.00006950,-0.00014062,-0.00004186,0.00059386,-0.00028
 131,0.00002980,0.00101601,0.00152763,-0.00975048,-0.00843185,-0.003318
 64,0.00092047,-0.00000139,0.00000005,0.00000593,-0.00000916,0.00001197
 ,0.00000323,-0.00000543,0.00004057,0.00005364,0.02052130,-0.02567864,0
 .01424167,0.20442679,0.36599890,0.00036132,0.00050191,-0.00006235,0.00
 001072,-0.00001087,0.00005092,-0.00001356,-0.00001035,-0.00000593,-0.0
 0001559,-0.00003827,0.00001410,0.00003519,0.00002204,-0.00002770,-0.00
 021883,-0.00000529,-0.00002290,-0.00000261,0.00000010,-0.00000095,0.00
 000047,0.00000380,0.00000792,0.00002865,-0.00003914,0.00000403,0.00000
 787,-0.00000169,-0.00001197,0.00000085,0.00000187,0.00000330,-0.000502
 83,-0.00037777,0.00054848,0.00020306,0.00008298,0.00027376,0.00016932,
 0.00004831,-0.00024784,-0.00048448,-0.00036206,-0.00048287,0.00149322,
 0.00076158,-0.00005605,-0.00065438,0.00012975,-0.00075330,-0.00081019,
 0.00190591,0.00017949,0.00001201,-0.00000690,-0.00001063,0.00003393,-0
 .00000733,0.00001333,0.00000090,0.00002475,0.00001519,-0.00954691,0.02
 115202,-0.03339711,-0.04570721,-0.08217190,0.80350620,-0.00045094,-0.0
 0085705,0.00018103,-0.00009753,-0.00005229,-0.00007397,0.00002288,0.00
 009491,0.00002877,0.00004179,-0.00000167,-0.00000209,0.00000978,0.0000
 8981,0.00009351,0.00035919,-0.00006475,-0.00009493,0.00000497,-0.00000
 455,0.00000125,0.00000410,-0.00000611,-0.00001177,-0.00003465,0.000051
 35,-0.00001443,0.00000252,-0.00001210,0.00002447,0.00000966,-0.0000117
 9,-0.00000211,0.00070622,0.00045057,-0.00061270,-0.00032193,-0.0001818
 7,-0.00038203,-0.00031778,-0.00011603,0.00044230,0.00091114,0.00057603
 ,0.00076352,-0.00265292,-0.00122196,0.00005479,0.00067837,0.00264499,-
 0.00400568,-0.00402316,-0.00590548,0.00333783,-0.00002441,0.00001805,0
 .00001459,-0.00003169,0.00002358,-0.00000254,-0.00002364,0.00001474,-0
 .00003834,-0.04601364,0.01215368,-0.01457068,-0.13878033,-0.12582327,0
 .03781886,0.39768750,0.00011145,0.00002440,-0.00004633,0.00004581,0.00
 006909,-0.00001767,-0.00000936,-0.00004104,-0.00001688,-0.00002788,0.0
 0004398,-0.00002081,-0.00005794,-0.00007673,-0.00001363,-0.00000361,0.
 00001054,0.00009039,0.00000231,0.00000108,0.00000014,-0.00001042,-0.00
 000588,-0.00000991,-0.00001895,0.00001714,0.00002119,-0.00000614,0.000
 00681,-0.00000297,-0.00000526,0.00000716,-0.00000103,0.00006818,0.0001
 1775,-0.00011937,0.00000722,-0.00000729,-0.00007756,-0.00002005,0.0000
 1428,-0.00001988,0.00000141,-0.00006117,0.00002810,-0.00003531,0.00007
 888,-0.00037698,-0.00196353,0.00088000,0.00534787,0.00330950,-0.001130
 53,0.00114061,-0.00000066,0.00000453,-0.00000169,-0.00000195,-0.000003
 88,-0.00000319,0.00003319,-0.00006373,-0.00001021,0.00197390,-0.017313
 18,-0.00724970,-0.10622643,-0.16523096,0.04718542,0.29712437,0.4426619
 4,0.00052341,0.00082487,0.00020438,-0.00001323,-0.00007777,0.00009180,
 -0.00002835,-0.00000324,0.00000195,-0.00000771,-0.00009481,0.00002223,
 0.00007533,0.00006414,-0.00006578,-0.00030478,0.00003228,-0.00008984,-
 0.00000835,0.00001080,-0.00000085,0.00000497,0.00000675,0.00002060,0.0
 0003087,-0.00004364,-0.00001678,-0.00000753,0.00000860,-0.00000981,-0.
 00000409,0.00000320,0.00000050,-0.00078592,-0.00052128,0.00063585,0.00
 029903,0.00013524,0.00040535,0.00032496,0.00022469,-0.00035037,-0.0006
 2381,-0.00043998,-0.00050764,0.00225003,0.00063644,-0.00006638,0.00205
 988,-0.00258556,-0.00517603,-0.00160384,0.00561014,-0.00181864,0.00003
 291,-0.00001991,-0.00000235,0.00003829,-0.00001853,0.00000973,0.000076
 26,-0.00001629,0.00009664,-0.02095632,-0.00365375,-0.01285812,0.022312
 05,0.03995042,-0.12304885,0.11180156,0.10689923,0.62626433,-0.00045094
 ,-0.00085705,-0.00018103,0.00000978,0.00008981,-0.00009351,0.00004179,
 -0.00000167,0.00000209,0.00002288,0.00009491,-0.00002877,-0.00009753,-
 0.00005229,0.00007397,0.00035920,-0.00006475,0.00009493,0.00000966,-0.
 00001179,0.00000211,0.00000252,-0.00001210,-0.00002447,-0.00003465,0.0
 0005135,0.00001443,0.00000410,-0.00000611,0.00001177,0.00000497,-0.000
 00455,-0.00000125,0.00091114,0.00057603,-0.00076352,-0.00031778,-0.000
 11603,-0.00044230,-0.00032193,-0.00018187,0.00038203,0.00070622,0.0004
 5057,0.00061270,-0.00265292,-0.00122196,-0.00005479,0.00067837,0.00264
 499,0.00400568,-0.00052926,-0.00208129,0.00198285,-0.00003169,0.000023
 58,0.00000254,-0.00002441,0.00001805,-0.00001459,-0.00005683,0.0000073
 7,-0.00009394,-0.04601364,0.01215368,0.01457068,0.00924072,-0.00331079
 ,0.02298876,-0.07300767,-0.03526970,0.01387400,0.39768750,0.00011145,0
 .00002440,0.00004633,-0.00005794,-0.00007673,0.00001363,-0.00002788,0.
 00004398,0.00002081,-0.00000936,-0.00004104,0.00001688,0.00004581,0.00
 006909,0.00001767,-0.00000361,0.00001055,-0.00009039,-0.00000526,0.000
 00716,0.00000103,-0.00000614,0.00000681,0.00000297,-0.00001895,0.00001
 714,-0.00002119,-0.00001042,-0.00000588,0.00000991,0.00000231,0.000001
 08,-0.00000014,0.00000141,-0.00006117,-0.00002810,-0.00002005,0.000014
 28,0.00001988,0.00000722,-0.00000729,0.00007756,0.00006818,0.00011775,
 0.00011937,-0.00003531,0.00007888,0.00037698,-0.00196353,0.00088000,-0
 .00534787,-0.00248226,-0.00281063,0.00277971,-0.00000195,-0.00000388,0
 .00000319,-0.00000066,0.00000453,0.00000169,-0.00004583,0.00002407,-0.
 00001709,0.00197390,-0.01731318,0.00724970,-0.01252887,-0.01257138,0.0
 2497754,-0.03526970,-0.06952447,-0.00044254,0.29712437,0.44266194,-0.0
 0052341,-0.00082487,0.00020438,-0.00007533,-0.00006414,-0.00006578,0.0
 0000771,0.00009481,0.00002223,0.00002835,0.00000324,0.00000195,0.00001
 323,0.00007777,0.00009180,0.00030478,-0.00003228,-0.00008984,0.0000040
 9,-0.00000320,0.00000050,0.00000753,-0.00000860,-0.00000981,-0.0000308
 7,0.00004364,-0.00001678,-0.00000497,-0.00000675,0.00002060,0.00000835
 ,-0.00001080,-0.00000085,0.00062381,0.00043998,-0.00050764,-0.00032496
 ,-0.00022469,-0.00035037,-0.00029903,-0.00013524,0.00040535,0.00078592
 ,0.00052128,0.00063585,-0.00225003,-0.00063644,-0.00006638,-0.00205988
 ,0.00258556,-0.00517603,-0.00613443,-0.00731580,0.00439631,-0.00003829
 ,0.00001853,0.00000973,-0.00003291,0.00001991,-0.00000235,-0.00001771,
 0.00001251,-0.00002171,0.02095632,0.00365375,-0.01285812,0.03648358,0.
 02155899,-0.03402528,-0.01387400,0.00044254,-0.29263625,-0.11180156,-0
 .10689923,0.62626433,0.00009129,0.00034982,-0.00013642,0.00005797,0.00
 007516,0.00002726,0.00000500,-0.00007258,-0.00002317,-0.00003175,0.000
 01613,-0.00001534,-0.00003058,-0.00006987,-0.00005820,-0.00017925,0.00
 002884,0.00009352,0.00000102,-0.00000177,-0.00000109,-0.00001270,0.000
 00280,-0.00000170,0.00002946,-0.00002755,0.00002924,0.00001190,0.00000
 376,-0.00001576,-0.00000658,0.00000719,0.00000084,-0.00043352,-0.00008
 620,0.00025901,0.00018793,0.00014020,0.00016665,0.00009828,0.00005455,
 -0.00023679,-0.00042250,-0.00027412,-0.00039297,0.00150026,0.00004307,
 -0.00009243,0.00125228,-0.00037026,0.00655264,0.00464815,0.00623122,-0
 .00087845,0.00002243,-0.00000960,-0.00000120,0.00002437,-0.00002188,-0
 .00000427,0.00003107,-0.00004358,0.00002050,-0.02173520,0.01563049,0.0
 0127490,0.00017225,0.00336978,-0.00364407,0.00924072,-0.01252887,-0.03
 648358,-0.13878033,-0.10622643,-0.02231205,0.29845016,0.00003001,0.000
 11919,-0.00033399,0.00009876,0.00014165,-0.00003752,0.00002444,-0.0000
 8940,-0.00002681,0.00000075,0.00007053,-0.00002042,-0.00007123,-0.0001
 1123,-0.00000702,-0.00004705,-0.00002749,0.00015341,0.00000499,-0.0000
 1077,0.00000071,-0.00000200,0.00000217,-0.00000338,0.00002685,-0.00002
 664,0.00002026,0.00000733,0.00000265,-0.00000925,-0.00000141,0.0000032
 1,-0.00000012,0.00006950,-0.00014062,0.00004186,0.00006267,0.00006336,
 -0.00002422,0.00000587,-0.00006564,-0.00010409,-0.00012458,-0.00032917
 ,-0.00015783,0.00059386,-0.00028131,-0.00002980,0.00101601,0.00152763,
 0.00975048,0.00594275,0.00598187,-0.00219714,-0.00000916,0.00001197,-0
 .00000323,-0.00000139,0.00000005,-0.00000593,-0.00005160,0.00002026,-0
 .00006350,0.02052130,-0.02567864,-0.01424167,0.00336978,0.02576104,0.0
 0773855,-0.00331079,-0.01257138,-0.02155899,-0.12582327,-0.16523096,-0
 .03995042,0.20442679,0.36599890,-0.00036132,-0.00050191,-0.00006236,-0
 .00003519,-0.00002204,-0.00002770,0.00001559,0.00003827,0.00001410,0.0
 0001356,0.00001035,-0.00000593,-0.00001072,0.00001087,0.00005092,0.000
 21883,0.00000529,-0.00002290,-0.00000085,-0.00000187,0.00000330,-0.000
 00787,0.00000169,-0.00001197,-0.00002865,0.00003914,0.00000403,-0.0000
 0047,-0.00000380,0.00000792,0.00000261,-0.00000010,-0.00000095,0.00048
 448,0.00036206,-0.00048287,-0.00016932,-0.00004831,-0.00024784,-0.0002
 0306,-0.00008298,0.00027376,0.00050283,0.00037777,0.00054848,-0.001493
 22,-0.00076158,-0.00005605,0.00065438,-0.00012975,-0.00075330,-0.00294
 580,-0.00236366,0.00279266,-0.00003393,0.00000733,0.00001333,-0.000012
 01,0.00000690,-0.00001063,-0.00005573,0.00002355,-0.00005424,0.0095469
 1,-0.02115202,-0.03339711,0.00364407,-0.00773855,-0.06170740,-0.022988
 76,-0.02497754,-0.03402528,-0.03781886,-0.04718542,-0.12304885,0.04570
 721,0.08217190,0.80350620,0.00038649,0.00012399,0.,-0.00003238,-0.0000
 1855,-0.00001640,-0.00000135,0.00000794,0.00000787,-0.00000135,0.00000
 794,-0.00000787,-0.00003238,-0.00001855,0.00001640,0.00012401,-0.00001
 904,0.,-0.00000053,-0.00000068,-0.00000313,0.00001233,-0.00000570,-0.0
 0000118,-0.00004188,0.00002794,0.,0.00001233,-0.00000570,0.00000118,-0
 .00000053,-0.00000068,0.00000313,0.00022481,0.00009622,-0.00008403,-0.
 00005353,0.00001932,0.00002661,-0.00005353,0.00001932,-0.00002661,0.00
 022481,0.00009622,0.00008403,-0.00129845,0.00028583,0.,-0.00115439,0.0
 0055097,0.,0.00139673,-0.00085583,-0.00077806,-0.00002731,-0.00000403,
 -0.00000903,-0.00002731,-0.00000403,0.00000903,0.00001880,0.00000198,-
 0.00002143,-0.01993359,0.00005682,0.,-0.08879653,-0.05991579,-0.059374
 96,-0.02184679,-0.03793795,-0.00617058,-0.02184679,-0.03793795,0.00617
 058,-0.08879653,-0.05991578,0.05937496,0.41206333,0.00030979,0.0003729
 6,0.,0.00003457,0.00000143,0.00006255,-0.00003070,-0.00002857,-0.00002
 741,-0.00003070,-0.00002857,0.00002741,0.00003457,0.00000143,-0.000062
 55,-0.00033199,0.00008598,0.,-0.00000640,0.00000624,-0.00000155,0.0000
 0547,0.00000585,0.00001861,0.00006336,-0.00006805,0.,0.00000547,0.0000
 0585,-0.00001861,-0.00000640,0.00000624,0.00000155,-0.00063506,-0.0002
 4998,0.00050088,0.00013492,-0.00007305,0.00031541,0.00013492,-0.000073
 05,-0.00031541,-0.00063506,-0.00024998,-0.00050088,0.00175529,0.000963
 50,0.,-0.00063307,0.00038709,0.,0.00147729,0.00314873,-0.00116162,0.00
 000983,0.00000476,-0.00000116,0.00000983,0.00000476,0.00000116,0.00005
 676,0.00001516,0.00005167,0.01133470,-0.05644674,0.,-0.07095504,-0.117
 93644,-0.07579917,-0.02404403,-0.02384133,-0.01985281,-0.02404403,-0.0
 2384133,0.01985281,-0.07095504,-0.11793644,0.07579917,0.34860372,0.547
 85191,0.,0.,-0.00035483,0.00010150,0.00014657,-0.00002833,0.00001653,-
 0.00009164,-0.00003118,-0.00001653,0.00009164,-0.00003118,-0.00010150,
 -0.00014658,-0.00002833,0.,0.,0.00018175,0.00000372,-0.00000616,0.0000
 0031,-0.00000694,-0.00000115,-0.00000851,0.,0.,0.00002884,0.00000694,0
 .00000115,-0.00000850,-0.00000372,0.00000616,0.00000031,0.00011231,0.0
 0012296,-0.00006491,0.00005082,0.00004653,-0.00009545,-0.00005082,-0.0
 0004654,-0.00009545,-0.00011231,-0.00012296,-0.00006491,0.,0.,0.000076
 53,0.,0.,0.01220974,0.00864059,0.00755916,-0.00032641,0.00000838,0.000
 00122,-0.00000462,-0.00000838,-0.00000122,-0.00000463,-0.00003171,-0.0
 0003806,-0.00008004,0.,0.,-0.00143786,-0.06055335,-0.05214404,-0.22625
 948,-0.00686416,-0.02773068,0.00809666,0.00686416,0.02773068,0.0080966
 6,0.06055335,0.05214404,-0.22625948,0.,0.,0.51259054,-0.00017813,-0.00
 025701,0.,-0.00000361,0.00001102,-0.00002717,0.00002398,0.00000668,0.0
 0000797,0.00002398,0.00000668,-0.00000797,-0.00000361,0.00001102,0.000
 02717,0.00004317,0.00001393,0.,0.00000054,-0.00000160,0.00000016,0.000
 00292,-0.00000233,-0.00000169,0.00000310,-0.00000485,0.,0.00000292,-0.
 00000233,0.00000169,0.00000054,-0.00000160,-0.00000016,0.00015372,0.00
 001558,0.00005981,-0.00016894,-0.00011310,-0.00008497,-0.00016894,-0.0
 0011310,0.00008497,0.00015372,0.00001558,-0.00005981,0.00001070,-0.000
 00538,0.,0.00090737,0.00003372,0.,-0.00045411,-0.00033740,0.00020699,0
 .00000577,0.00000937,0.00000758,0.00000577,0.00000937,-0.00000758,-0.0
 0004451,0.00003355,-0.00000932,0.00567999,0.00438458,0.,-0.00389214,-0
 .00213308,0.00602485,0.00104517,-0.00124044,-0.00068892,0.00104517,-0.
 00124044,0.00068892,-0.00389214,-0.00213308,-0.00602485,-0.17858690,-0
 .17344743,0.,0.17957035,0.00002037,0.00006419,0.,0.00000396,-0.0000081
 1,0.00001806,-0.00001531,-0.00000290,-0.00000466,-0.00001531,-0.000002
 90,0.00000466,0.00000396,-0.00000811,-0.00001806,-0.00000763,0.0000033
 1,0.,-0.00000126,0.00000189,-0.00000070,0.00000163,0.00000144,0.000002
 32,-0.00000286,-0.00000158,0.,0.00000163,0.00000144,-0.00000232,-0.000
 00126,0.00000189,0.00000070,0.00000929,0.00011212,-0.00014403,0.000066
 71,0.00007212,0.00008975,0.00006671,0.00007212,-0.00008975,0.00000929,
 0.00011212,0.00014403,-0.00002560,0.00012804,0.,-0.00065524,-0.0003304
 8,0.,0.00026359,0.00015955,0.00007272,-0.00003122,0.00000432,-0.000011
 99,-0.00003122,0.00000432,0.00001199,0.00004219,-0.00003128,0.00002296
 ,-0.00574377,-0.00137933,0.,-0.00108487,-0.00132786,0.00317632,-0.0011
 3454,0.00119377,-0.00039485,-0.00113454,0.00119377,0.00039485,-0.00108
 487,-0.00132786,-0.00317632,-0.16717546,-0.22242180,0.,0.17635582,0.22
 472822,0.,0.,-0.00019067,0.00001042,-0.00000612,0.00001318,0.00000161,
 -0.00000091,-0.00000180,-0.00000161,0.00000091,-0.00000180,-0.00001042
 ,0.00000612,0.00001318,0.,0.,-0.00000540,-0.00000397,0.00000052,0.0000
 0159,-0.00000050,0.00000226,-0.00000215,0.,0.,0.00000341,0.00000050,-0
 .00000226,-0.00000215,0.00000397,-0.00000052,0.00000159,-0.00007553,0.
 00004001,-0.00008669,0.00007084,0.00008770,0.00005461,-0.00007084,-0.0
 0008770,0.00005461,0.00007553,-0.00004001,-0.00008669,0.,0.,0.00026705
 ,0.,0.,0.00037854,0.00022078,0.00005980,-0.00007451,-0.00002221,0.0000
 0486,-0.00000419,0.00002221,-0.00000486,-0.00000419,-0.00007707,0.0000
 7889,-0.00005950,0.,0.,0.00025434,-0.01612169,-0.01783708,0.00657510,-
 0.00144837,-0.00251121,-0.00458953,0.00144837,0.00251121,-0.00458953,0
 .01612169,0.01783708,0.00657510,0.,0.,-0.05676891,0.,0.,0.05068093,0.0
 0005507,0.00001053,0.00009325,-0.00000423,0.00000590,-0.00002326,0.000
 00609,-0.00000829,0.00000023,0.00000324,0.00000572,-0.00000018,0.00000
 128,-0.00001054,0.00000367,-0.00000074,0.00000802,0.00000944,0.0000007
 3,-0.00000118,-0.00000013,0.00000177,-0.00000008,0.00000210,0.00000169
 ,-0.00000525,0.00000047,0.00000401,0.00000169,-0.00000077,-0.00000495,
 0.00000133,-0.00000050,0.00003026,-0.00004675,-0.00002183,-0.00004166,
 -0.00008394,-0.00000544,0.00001168,-0.00001055,-0.00000013,0.00000838,
 -0.00004269,0.00001467,-0.00003939,0.00016708,-0.00014670,-0.00001435,
 -0.00016362,0.00022520,0.00016642,0.00053679,0.00010892,0.00000248,0.0
 0000061,0.00000546,-0.00001383,0.00000012,-0.00000291,0.00000125,0.000
 00611,0.00001169,0.00322745,0.00015845,-0.00652179,-0.05332507,-0.0292
 4941,0.06127699,-0.00009291,0.00200922,0.01898096,-0.00096260,-0.00414
 082,0.00081562,-0.00004533,-0.00238614,-0.00236508,0.00248820,0.004186
 15,-0.01129707,-0.00067944,0.00076328,0.00055160,0.04901949,-0.0000746
 9,-0.00006625,0.00000824,-0.00000547,-0.00000183,0.00000293,-0.0000003
 6,0.00001186,0.00000104,0.00000212,-0.00000532,-0.00000193,-0.00000051
 ,0.00000680,0.00000287,0.00001177,0.00000244,-0.00000511,-0.00000068,0
 .00000092,-0.00000119,0.00000115,-0.00000071,-0.00000053,-0.00000289,0
 .00000183,0.00000043,0.00000145,0.00000084,0.00000025,0.00000091,-0.00
 000058,0.00000069,0.00004248,0.00002885,0.00002842,-0.00002656,-0.0000
 0202,-0.00001871,-0.00002384,-0.00000256,-0.00000402,0.00000767,0.0000
 5265,0.00003442,0.00008454,-0.00018699,-0.00001431,0.00021844,0.000227
 90,-0.00033621,-0.00019872,-0.00047593,-0.00024824,-0.00000280,0.00000
 154,-0.00000135,-0.00001129,0.00000502,-0.00000083,0.00001156,-0.00000
 659,0.00000439,-0.00313024,0.00061053,0.00520903,-0.02739208,-0.062553
 25,0.06897725,-0.00002457,-0.00081352,0.01722268,-0.00337601,-0.002001
 74,0.00099762,-0.00316899,-0.00060983,-0.00310854,0.00710362,0.0072913
 3,-0.01546803,0.00074677,-0.00062376,0.00079080,0.02800118,0.05774735,
 0.00000797,-0.00001475,0.00002932,-0.00000540,0.00000067,-0.00000378,0
 .00000089,0.00000206,0.00000107,0.00000254,0.00000191,0.00000106,0.000
 00055,-0.00000289,-0.00000111,0.00000496,-0.00000400,0.00000195,-0.000
 00021,0.00000027,-0.00000038,-0.00000123,-0.00000028,-0.00000062,-0.00
 000448,0.00000541,-0.00000085,-0.00000102,-0.00000090,0.00000171,-0.00
 000057,0.00000141,0.00000065,0.00002155,0.00001793,0.00002847,-0.00002
 893,-0.00003255,-0.00001528,-0.00000483,-0.00000269,0.00000734,0.00000
 033,0.00002165,-0.00000086,-0.00005030,-0.00006667,-0.00006494,-0.0000
 7474,-0.00002607,-0.00030189,-0.00015682,-0.00010300,0.00004319,0.0000
 0248,0.00000142,0.00000226,0.00000414,0.00000067,0.00000121,0.00000934
 ,-0.00000884,0.00000368,0.00127917,-0.00143251,0.00094962,0.05711722,0
 .07248141,-0.34182035,-0.00273562,-0.00428673,0.00208777,-0.00037884,-
 0.00088064,0.00045952,-0.00106759,-0.00131045,-0.00176456,0.00809102,0
 .00807212,-0.00814287,-0.00036701,-0.00039391,0.00023718,-0.06237280,-
 0.07355922,0.34841718,-0.00000891,0.00000507,0.00002735,0.00000259,-0.
 00000320,-0.00000428,-0.00000070,-0.00000132,0.00000077,0.00000125,0.0
 0000050,-0.00000021,-0.00000226,0.00000432,0.00000360,0.00000239,-0.00
 000511,-0.00000317,-0.00000052,0.00000136,0.00000026,0.00000001,-0.000
 00131,-0.00000067,-0.00000223,0.00000275,-0.00000316,-0.00000596,0.000
 00126,0.00000180,-0.00000105,0.00000003,-0.00000061,-0.00001122,-0.000
 00059,-0.00002496,-0.00000854,-0.00000586,-0.00000713,-0.00001067,0.00
 000408,0.00001451,0.00001143,0.00000179,-0.00000366,0.00012908,-0.0000
 6139,-0.00003870,-0.00000111,0.00037110,-0.00029059,-0.00044752,0.0001
 5082,0.00045760,0.00000082,-0.00000016,0.00000110,0.00000218,-0.000001
 34,-0.00000146,0.00000068,-0.00000091,0.00000016,-0.00047319,-0.005880
 42,-0.00335131,-0.00387915,-0.00371472,-0.00928766,-0.13241428,-0.1137
 9073,-0.09872594,0.00478838,0.00593822,0.00447682,0.00159118,-0.001484
 59,0.00198844,-0.00014182,-0.00254343,0.00093881,0.00041520,-0.0004621
 9,-0.00065128,-0.00060048,0.00074805,0.00037306,0.13097688,0.00003566,
 0.00003720,-0.00001394,0.00000326,0.00000404,0.00000435,-0.00000009,-0
 .00000459,-0.00000341,-0.00000288,0.00000302,0.00000211,0.00000185,-0.
 00000826,-0.00000961,-0.00001199,0.00000027,0.00000764,0.00000059,-0.0
 0000063,-0.00000017,-0.00000264,0.00000223,0.00000055,-0.00000019,0.00
 000146,0.00000142,0.00000120,0.00000086,-0.00000097,-0.00000081,0.0000
 0094,-0.00000012,-0.00000844,-0.00001857,0.00002255,0.00002355,0.00001
 358,0.00001633,0.00003266,0.00001060,-0.00002474,-0.00003607,-0.000015
 75,-0.00001511,-0.00010303,0.00011437,0.00004465,-0.00015536,-0.000460
 25,0.00045920,0.00059967,-0.00005605,-0.00033038,0.00000347,-0.0000021
 7,-0.00000118,-0.00000040,0.00000008,0.00000091,0.00000197,-0.00000418
 ,0.00000017,0.00266512,0.00463949,0.00333073,-0.00313897,-0.00631726,-
 0.01527169,-0.11868163,-0.15876908,-0.11297207,0.00342367,0.00215511,0
 .00602495,-0.00095672,0.00092580,0.00173706,-0.00303153,-0.00099653,0.
 00133094,-0.00079165,0.00022071,-0.00066376,0.00076513,-0.00033778,0.0
 0050548,0.11964885,0.15910161,0.00001337,0.00002732,-0.00000572,0.0000
 0203,0.00000087,0.00000591,0.00000159,-0.00000112,-0.00000136,0.000000
 32,-0.00000127,0.00000059,0.00000109,-0.00000232,-0.00000454,-0.000010
 77,-0.00000411,0.00000276,-0.00000043,0.00000031,0.00000013,-0.0000012
 2,-0.00000027,-0.00000069,0.00000018,0.00000074,0.00000207,-0.00000032
 ,0.00000002,-0.00000012,0.00000030,0.00000085,0.00000055,-0.00002148,-
 0.00000068,0.00003491,0.00001228,0.00000526,0.00000878,0.00000877,0.00
 000481,-0.00001037,-0.00002575,-0.00000643,-0.00003604,0.00008366,0.00
 000150,0.00000850,-0.00001928,0.00003722,0.00006118,0.00010108,0.00005
 007,-0.00010463,0.00000285,-0.00000030,-0.00000041,0.00000336,0.000000
 32,0.00000108,0.00000334,-0.00000481,0.00000037,0.00115985,-0.00029801
 ,0.00049355,0.00873862,0.00940757,0.01121263,-0.10129717,-0.11069703,-
 0.16605928,-0.01466870,-0.01788492,-0.00527528,0.00013958,0.00057426,-
 0.00484394,0.00284594,0.00249905,-0.00132521,-0.00005348,0.00023479,0.
 00074983,-0.00063945,-0.00059142,-0.00001333,0.10421654,0.11704283,0.1
 6466840,-0.00000891,0.00000507,-0.00002735,-0.00000226,0.00000432,-0.0
 0000360,0.00000125,0.00000050,0.00000021,-0.00000070,-0.00000132,-0.00
 000077,0.00000259,-0.00000320,0.00000428,0.00000239,-0.00000511,0.0000
 0317,-0.00000105,0.00000003,0.00000061,-0.00000596,0.00000126,-0.00000
 180,-0.00000223,0.00000275,0.00000316,0.00000001,-0.00000131,0.0000006
 7,-0.00000052,0.00000136,-0.00000026,0.00001143,0.00000179,0.00000366,
 -0.00001067,0.00000408,-0.00001451,-0.00000854,-0.00000586,0.00000713,
 -0.00001122,-0.00000059,0.00002496,0.00012908,-0.00006139,0.00003870,-
 0.00000111,0.00037110,0.00029059,0.00001144,-0.00006457,-0.00015963,0.
 00000218,-0.00000134,0.00000146,0.00000082,-0.00000016,-0.00000110,-0.
 00000859,-0.00000162,-0.00000937,-0.00047319,-0.00588042,0.00335131,0.
 00159118,-0.00148459,-0.00198844,0.00478838,0.00593822,-0.00447682,-0.
 13241428,-0.11379073,0.09872594,-0.00387915,-0.00371472,0.00928766,-0.
 00014182,-0.00254343,-0.00093881,0.00041520,-0.00046219,0.00065128,0.0
 0059032,-0.00013227,-0.00011873,-0.00092540,0.00068715,0.00048722,0.13
 097688,0.00003566,0.00003720,0.00001394,0.00000185,-0.00000826,0.00000
 961,-0.00000288,0.00000302,-0.00000211,-0.00000009,-0.00000459,0.00000
 341,0.00000326,0.00000404,-0.00000435,-0.00001199,0.00000027,-0.000007
 64,-0.00000081,0.00000094,0.00000012,0.00000120,0.00000086,0.00000097,
 -0.00000019,0.00000146,-0.00000142,-0.00000264,0.00000223,-0.00000055,
 0.00000059,-0.00000063,0.00000017,-0.00003607,-0.00001575,0.00001511,0
 .00003266,0.00001060,0.00002474,0.00002355,0.00001358,-0.00001633,-0.0
 0000844,-0.00001857,-0.00002255,-0.00010303,0.00011437,-0.00004465,-0.
 00015536,-0.00046025,-0.00045920,-0.00026983,-0.00025536,0.00002626,-0
 .00000040,0.00000008,-0.00000091,0.00000347,-0.00000217,0.00000118,0.0
 0000539,-0.00000128,0.00000846,0.00266512,0.00463949,-0.00333073,-0.00
 095672,0.00092580,-0.00173706,0.00342367,0.00215511,-0.00602495,-0.118
 68163,-0.15876908,0.11297207,-0.00313897,-0.00631726,0.01527169,-0.003
 03153,-0.00099653,-0.00133094,-0.00079165,0.00022071,0.00066376,-0.000
 40080,0.00074729,0.00022303,0.00068715,-0.00058029,0.00056700,0.119648
 85,0.15910161,-0.00001337,-0.00002732,-0.00000572,-0.00000109,0.000002
 32,-0.00000454,-0.00000032,0.00000127,0.00000059,-0.00000159,0.0000011
 2,-0.00000136,-0.00000203,-0.00000087,0.00000591,0.00001077,0.00000411
 ,0.00000276,-0.00000030,-0.00000085,0.00000055,0.00000032,-0.00000002,
 -0.00000012,-0.00000018,-0.00000074,0.00000207,0.00000122,0.00000027,-
 0.00000069,0.00000043,-0.00000031,0.00000013,0.00002575,0.00000643,-0.
 00003604,-0.00000877,-0.00000481,-0.00001037,-0.00001228,-0.00000526,0
 .00000878,0.00002148,0.00000068,0.00003491,-0.00008366,-0.00000150,0.0
 0000850,0.00001927,-0.00003722,0.00006118,0.00011956,-0.00011240,0.000
 10407,-0.00000336,-0.00000032,0.00000108,-0.00000285,0.00000030,-0.000
 00041,-0.00000316,0.00000536,0.00000253,-0.00115985,0.00029801,0.00049
 355,-0.00013958,-0.00057426,-0.00484394,0.01466870,0.01788492,-0.00527
 528,0.10129717,0.11069703,-0.16605928,-0.00873862,-0.00940757,0.011212
 63,-0.00284594,-0.00249905,-0.00132521,0.00005348,-0.00023479,0.000749
 83,0.00084845,0.00083341,0.00000531,-0.00048722,-0.00056700,0.00034897
 ,-0.10421654,-0.11704283,0.16466840,0.00005507,0.00001053,-0.00009325,
 0.00000128,-0.00001054,-0.00000367,0.00000324,0.00000572,0.00000018,0.
 00000609,-0.00000829,-0.00000023,-0.00000423,0.00000590,0.00002326,-0.
 00000074,0.00000802,-0.00000944,-0.00000495,0.00000133,0.00000050,0.00
 000401,0.00000169,0.00000077,0.00000169,-0.00000525,-0.00000047,0.0000
 0177,-0.00000008,-0.00000210,0.00000073,-0.00000118,0.00000013,0.00000
 838,-0.00004269,-0.00001467,0.00001168,-0.00001055,0.00000013,-0.00004
 166,-0.00008394,0.00000544,0.00003026,-0.00004675,0.00002183,-0.000039
 39,0.00016708,0.00014670,-0.00001435,-0.00016362,-0.00022520,0.0004224
 1,-0.00020084,-0.00024575,-0.00001383,0.00000012,0.00000291,0.00000248
 ,0.00000061,-0.00000546,-0.00008530,0.00005886,-0.00003887,0.00322745,
 0.00015845,0.00652179,-0.00004533,-0.00238614,0.00236508,-0.00096260,-
 0.00414082,-0.00081562,-0.00009291,0.00200922,-0.01898096,-0.05332507,
 -0.02924941,-0.06127699,0.00248820,0.00418615,0.01129707,-0.00067944,0
 .00076328,-0.00055160,0.00100823,0.00003077,0.00020264,0.00059032,-0.0
 0040080,-0.00084845,-0.00060048,0.00076513,0.00063945,0.04901949,-0.00
 007469,-0.00006625,-0.00000824,-0.00000051,0.00000680,-0.00000287,0.00
 000212,-0.00000532,0.00000193,-0.00000036,0.00001186,-0.00000104,-0.00
 000547,-0.00000183,-0.00000293,0.00001177,0.00000244,0.00000511,0.0000
 0091,-0.00000058,-0.00000069,0.00000145,0.00000084,-0.00000025,-0.0000
 0289,0.00000183,-0.00000043,0.00000115,-0.00000071,0.00000053,-0.00000
 068,0.00000092,0.00000119,0.00000767,0.00005265,-0.00003442,-0.0000238
 4,-0.00000256,0.00000402,-0.00002656,-0.00000202,0.00001871,0.00004248
 ,0.00002885,-0.00002842,0.00008454,-0.00018699,0.00001431,0.00021844,0
 .00022790,0.00033621,-0.00029552,0.00054327,0.00014096,-0.00001129,0.0
 0000502,0.00000083,-0.00000280,0.00000154,0.00000135,0.00001243,0.0000
 1968,0.00000968,-0.00313024,0.00061053,-0.00520903,-0.00316899,-0.0006
 0983,0.00310854,-0.00337601,-0.00200174,-0.00099762,-0.00002457,-0.000
 81352,-0.01722268,-0.02739208,-0.06255325,-0.06897725,0.00710362,0.007
 29133,0.01546803,0.00074677,-0.00062376,-0.00079080,0.00003077,0.00074
 172,0.00055370,-0.00013227,0.00074729,-0.00083341,0.00074805,-0.000337
 78,0.00059142,0.02800118,0.05774735,-0.00000797,0.00001475,0.00002932,
 -0.00000055,0.00000289,-0.00000111,-0.00000254,-0.00000191,0.00000106,
 -0.00000089,-0.00000206,0.00000107,0.00000540,-0.00000067,-0.00000378,
 -0.00000496,0.00000400,0.00000195,0.00000057,-0.00000141,0.00000065,0.
 00000102,0.00000090,0.00000171,0.00000448,-0.00000541,-0.00000085,0.00
 000123,0.00000028,-0.00000062,0.00000021,-0.00000027,-0.00000038,-0.00
 000033,-0.00002165,-0.00000086,0.00000483,0.00000269,0.00000734,0.0000
 2893,0.00003255,-0.00001528,-0.00002155,-0.00001793,0.00002847,0.00005
 030,0.00006666,-0.00006494,0.00007474,0.00002607,-0.00030189,-0.000140
 49,0.00010782,0.00000900,-0.00000414,-0.00000067,0.00000121,-0.0000024
 8,-0.00000142,0.00000226,0.00002799,-0.00000823,0.00003432,-0.00127917
 ,0.00143251,0.00094962,0.00106759,0.00131045,-0.00176456,0.00037884,0.
 00088064,0.00045952,0.00273562,0.00428673,0.00208777,-0.05711722,-0.07
 248141,-0.34182035,-0.00809102,-0.00807212,-0.00814287,0.00036701,0.00
 039391,0.00023718,-0.00020264,-0.00055370,-0.00046034,0.00011873,-0.00
 022303,0.00000531,-0.00037306,-0.00050548,-0.00001333,0.06237280,0.073
 55922,0.34841718,-0.00031228,-0.00187221,-0.00011633,0.00002085,0.0002
 5217,-0.00020423,-0.00003505,-0.00004889,-0.00005564,-0.00001498,0.000
 23106,-0.00006690,-0.00030953,-0.00005603,0.00011385,0.00067020,-0.000
 26299,0.00008516,0.00003185,-0.00000952,0.00001114,0.00002463,-0.00004
 544,-0.00004050,-0.00001096,0.00017041,0.00006003,-0.00000903,0.000002
 21,0.00004294,0.00000802,-0.00000266,-0.00000718,0.00180107,0.00147735
 ,-0.00246751,-0.00049467,-0.00024907,-0.00141658,-0.00149257,-0.001052
 21,0.00021564,0.00271324,-0.00088648,0.00384880,-0.01267052,-0.0128150
 8,-0.01926370,-0.09491494,-0.04906533,-0.04156463,0.02055296,0.0062433
 3,-0.00525385,-0.00027809,0.00006926,0.00013772,-0.00006595,0.00005967
 ,0.00002390,-0.00006075,0.00004270,-0.00024372,-0.03497303,0.01500487,
 0.01479748,0.00464815,0.00594275,0.00294580,-0.00052926,-0.00248226,0.
 00613443,-0.00402316,0.00330950,0.00160384,-0.00282885,-0.00843185,0.0
 0081019,0.00139673,0.00147729,-0.00864060,-0.00045411,0.00026359,-0.00
 022078,0.00042241,-0.00029552,0.00014049,0.00001144,-0.00026983,-0.000
 11956,-0.00044752,0.00059967,-0.00010108,0.00016642,-0.00019872,0.0001
 5682,0.32845617,0.00038075,0.00047911,-0.00005458,0.00004091,-0.000017
 03,0.00006916,0.00010527,-0.00006788,0.00001577,0.00003538,0.00003867,
 -0.00000725,0.00002862,-0.00021704,-0.00013595,0.00017307,0.00005731,0
 .00015488,0.00001128,-0.00000815,0.00000322,-0.00005012,0.00002923,0.0
 0000608,-0.00004652,0.00007894,-0.00001031,-0.00002928,0.00002872,-0.0
 0002084,-0.00001428,0.00001220,-0.00001010,0.00057710,0.00020516,-0.00
 026785,0.00034818,0.00036720,-0.00018910,-0.00038677,-0.00009661,-0.00
 117837,-0.00170298,-0.00104204,0.00180973,-0.00980910,-0.00844360,-0.0
 2197763,-0.06626732,-0.09925996,-0.05037654,0.00624333,0.00199782,0.00
 168639,-0.00009843,-0.00020009,0.00013552,0.00004168,0.00004906,0.0000
 3020,-0.00008021,0.00002957,-0.00019128,0.01190864,-0.01433203,0.00556
 083,0.00623122,0.00598187,0.00236366,-0.00208129,-0.00281063,0.0073158
 0,-0.00590548,-0.00113053,-0.00561014,0.00419879,-0.00331864,-0.001905
 91,-0.00085583,0.00314873,-0.00755916,-0.00033740,0.00015955,-0.000059
 80,-0.00020084,0.00054327,-0.00010782,-0.00006457,-0.00025536,0.000112
 40,0.00015082,-0.00005605,-0.00005007,0.00053679,-0.00047593,0.0001030
 0,0.21554729,0.35011483,0.00011152,-0.00005873,-0.00057029,-0.00010427
 ,-0.00002712,0.00021364,0.00011231,0.00012658,0.00002619,0.00010262,0.
 00001322,-0.00000497,-0.00001371,-0.00005303,-0.00012105,0.00013658,-0
 .00025635,0.00002075,-0.00000378,0.00001599,-0.00001527,-0.00000738,0.
 00000604,-0.00000729,-0.00010479,0.00021325,-0.00003155,0.00006128,-0.
 00005414,-0.00000361,0.00002504,0.00000548,0.00001341,0.00162208,0.000
 42675,0.00119254,0.00004362,0.00013207,-0.00071235,0.00006744,0.000193
 35,0.00070664,0.00242429,0.00193128,0.00044189,-0.00427022,0.00052144,
 0.00767382,-0.06179164,-0.05451572,-0.21332836,0.00525385,-0.00168639,
 -0.06026163,0.00018830,0.00012465,-0.00009683,0.00002001,0.00004879,0.
 00004538,-0.00000698,0.00015944,-0.00001292,0.02169158,-0.00466505,-0.
 03239553,0.00087845,0.00219714,0.00279266,-0.00198285,-0.00277971,0.00
 439631,-0.00333783,-0.00114061,-0.00181864,0.00171696,-0.00092047,0.00
 017949,0.00077806,0.00116163,-0.00032641,-0.00020699,-0.00007272,-0.00
 007451,0.00024575,-0.00014096,0.00000900,0.00015963,-0.00002626,0.0001
 0407,-0.00045760,0.00033038,-0.00010463,-0.00010892,0.00024824,0.00004
 319,-0.07458435,-0.07045426,0.78818897,0.00016520,0.00030124,0.0003801
 2,-0.00005779,-0.00013996,0.00010588,-0.00004695,0.00006114,0.00005285
 ,-0.00000072,-0.00004680,0.00003035,0.00009044,0.00005748,-0.00010864,
 -0.00021410,0.00002726,-0.00011553,-0.00001248,0.00002609,-0.00000322,
 0.00000845,-0.00000295,0.00001818,-0.00007179,0.00006958,-0.00007663,-
 0.00003630,-0.00000443,0.00002214,-0.00001004,0.00001477,-0.00000026,-
 0.00017756,0.00004461,0.00021655,-0.00002517,-0.00008544,0.00031341,0.
 00016405,0.00001342,-0.00026683,-0.00107492,-0.00043706,0.00008867,0.0
 0397307,0.00085202,-0.00217223,-0.01863076,-0.03728684,-0.02654180,-0.
 00893838,-0.01650221,-0.02302445,-0.00007627,-0.00003381,0.00002919,-0
 .00001646,0.00001592,0.00001697,0.00007835,0.00005970,0.00018248,-0.02
 073212,0.00869463,-0.00773922,-0.00179742,-0.00230299,-0.00299281,0.00
 283641,0.00356918,-0.00273258,0.00317655,0.00165891,0.00411431,-0.0011
 7853,0.00313486,0.00102455,0.00145509,-0.00166305,0.00516927,-0.000146
 22,0.00017662,-0.00005432,-0.00011276,-0.00006023,0.00017042,0.0006795
 8,-0.00040456,0.00000336,0.00019410,-0.00018014,0.00006251,-0.00066745
 ,0.00046980,-0.00004930,-0.13675844,-0.10741107,0.04178878,0.36056653,
 -0.00014214,0.00043538,0.00010820,0.00001969,-0.00008852,0.00007373,-0
 .00000146,-0.00003586,0.00001448,0.00003648,0.00004847,0.00002850,0.00
 004828,-0.00007445,-0.00010322,-0.00006721,-0.00007821,0.00002037,-0.0
 0000015,0.00001065,0.00000075,-0.00000983,0.00000283,0.00000910,-0.000
 05195,0.00010268,-0.00005162,-0.00008135,0.00002821,0.00002154,-0.0000
 1085,0.00001491,-0.00000032,-0.00029799,0.00001225,0.00022010,0.000101
 34,0.00028812,0.00039903,0.00019157,0.00017071,-0.00037330,-0.00136392
 ,-0.00024926,-0.00011824,0.00214045,0.00260620,-0.00188085,-0.02269864
 ,-0.02750494,-0.00759984,-0.00455214,0.00612573,-0.02654215,0.00009647
 ,-0.00009981,0.00003810,0.00003846,-0.00004685,-0.00000357,0.00013549,
 -0.00006310,0.00010159,0.01927357,-0.05228048,-0.02003572,-0.00219081,
 0.00005204,-0.00239340,0.00290968,0.00287747,-0.00377131,0.00294085,0.
 00412776,0.00602283,-0.00623796,-0.00436838,0.00383003,0.00309154,-0.0
 0273415,-0.00387083,0.00020739,-0.00008710,-0.00005961,-0.00013625,-0.
 00002456,0.00025913,-0.00020217,0.00012456,-0.00020595,0.00026888,-0.0
 0001996,0.00008966,-0.00019629,0.00002437,-0.00000665,-0.13154111,-0.1
 7459615,0.04574470,0.29165882,0.48718155,0.00007997,-0.00019520,0.0001
 4113,0.00002542,0.00007393,-0.00002022,0.00001510,-0.00000921,-0.00003
 572,-0.00000442,0.00004388,-0.00001223,-0.00005789,-0.00002516,-0.0000
 1653,0.00008279,-0.00011387,0.00003740,0.00001326,-0.00000521,0.000001
 05,-0.00000110,-0.00002343,-0.00001460,-0.00001935,0.00001347,0.000060
 03,-0.00000032,0.00000547,0.00000306,0.00000139,0.00000250,-0.00000094
 ,0.00062926,0.00055094,-0.00079775,-0.00018446,-0.00019305,-0.00007107
 ,-0.00021660,-0.00012174,-0.00031092,-0.00019272,-0.00088747,0.0009113
 9,-0.00189914,-0.00168951,-0.00575912,-0.01601278,-0.00853361,0.010843
 93,-0.01514371,-0.03658298,-0.03537737,-0.00012879,-0.00003912,0.00007
 839,-0.00003593,0.00000266,0.00000090,0.00001062,0.00005712,0.00002148
 ,-0.00128818,-0.02343819,-0.01453644,0.00707888,0.00610696,0.00518768,
 -0.00380679,-0.00334798,0.00852948,-0.00495037,-0.00428130,-0.00488086
 ,0.00594564,-0.00105553,-0.00190947,-0.00295041,0.00520124,-0.00462198
 ,-0.00061470,0.00043212,-0.00008203,0.00044364,-0.00014316,-0.00004339
 ,-0.00005565,-0.00012938,0.00019894,-0.00004744,0.00021176,-0.00027064
 ,0.00012585,-0.00008937,0.00016167,0.03764638,0.02980723,-0.12266386,0
 .08927695,0.12430515,0.62379793,0.00016520,0.00030124,-0.00038012,0.00
 009044,0.00005748,0.00010864,-0.00000072,-0.00004680,-0.00003035,-0.00
 004695,0.00006114,-0.00005285,-0.00005779,-0.00013996,-0.00010588,-0.0
[truncated: 25,066 more chars]
