# Supplementary material for: High-Spin State of a Ferrocene Electron Donor Revealed by Optical and X-ray Transient Absorption Spectroscopy
Source: J Am Chem Soc. 2024 Jul 25;146(31):21651–63. doi: 10.1021/jacs.4c05646 (PMC11311227; doi:10.1021/jacs.4c05646)
Supplement: Supplementary file 1 — ja4c05646_si_001.zip [file ja4c05646_si_001.zip › DFT_LogFiles/FeCp2CoCp2_Cs_plus1_S0_B3LYP_LANL2DZ_TD_PubSafe.log]

 Entering Gaussian System, Link 0=g16
 Input=FeCp2CoCp2_Cs_plus1_S0_B3LYP_LANL2DZ_TD.gjf
 Output=FeCp2CoCp2_Cs_plus1_S0_B3LYP_LANL2DZ_TD.log
 Initial command:
 Entering Link 1 = /share/apps/gaussian/g16/l1.exe PID=    114966.
  
 Copyright (c) 1988-2019, Gaussian, Inc.  All Rights Reserved.
  
 This is part of the Gaussian(R) 16 program.  It is based on
 the Gaussian(R) 09 system (copyright 2009, Gaussian, Inc.),
 the Gaussian(R) 03 system (copyright 2003, Gaussian, Inc.),
 the Gaussian(R) 98 system (copyright 1998, Gaussian, Inc.),
 the Gaussian(R) 94 system (copyright 1995, Gaussian, Inc.),
 the Gaussian 92(TM) system (copyright 1992, Gaussian, Inc.),
 the Gaussian 90(TM) system (copyright 1990, Gaussian, Inc.),
 the Gaussian 88(TM) system (copyright 1988, Gaussian, Inc.),
 the Gaussian 86(TM) system (copyright 1986, Carnegie Mellon
 University), and the Gaussian 82(TM) system (copyright 1983,
 Carnegie Mellon University). Gaussian is a federally registered
 trademark of Gaussian, Inc.
  
 This software contains proprietary and confidential information,
 including trade secrets, belonging to Gaussian, Inc.
  
 This software is provided under written license and may be
 used, copied, transmitted, or stored only in accord with that
 written license.
  
 The following legend is applicable only to US Government
 contracts under FAR:
  
                    RESTRICTED RIGHTS LEGEND
  
 Use, reproduction and disclosure by the US Government is
 subject to restrictions as set forth in subparagraphs (a)
 and (c) of the Commercial Computer Software - Restricted
 Rights clause in FAR 52.227-19.
  
 Gaussian, Inc.
 340 Quinnipiac St., Bldg. 40, Wallingford CT 06492
  
  
 ---------------------------------------------------------------
 Warning -- This program may not be used in any manner that
 competes with the business of Gaussian, Inc. or will provide
 assistance to any competitor of Gaussian, Inc.  The licensee
 of this program is prohibited from giving any competitor of
 Gaussian, Inc. access to this program.  By using this program,
 the user acknowledges that Gaussian, Inc. is engaged in the
 business of creating and licensing software in the field of
 computational chemistry and represents and warrants to the
 licensee that it is not a competitor of Gaussian, Inc. and that
 it will not use this program in any manner prohibited above.
 ---------------------------------------------------------------
  

 Cite this work as:
 Gaussian 16, Revision C.01,
 M. J. Frisch, G. W. Trucks, H. B. Schlegel, G. E. Scuseria, 
 M. A. Robb, J. R. Cheeseman, G. Scalmani, V. Barone, 
 G. A. Petersson, H. Nakatsuji, X. Li, M. Caricato, A. V. Marenich, 
 J. Bloino, B. G. Janesko, R. Gomperts, B. Mennucci, H. P. Hratchian, 
 J. V. Ortiz, A. F. Izmaylov, J. L. Sonnenberg, D. Williams-Young, 
 F. Ding, F. Lipparini, F. Egidi, J. Goings, B. Peng, A. Petrone, 
 T. Henderson, D. Ranasinghe, V. G. Zakrzewski, J. Gao, N. Rega, 
 G. Zheng, W. Liang, M. Hada, M. Ehara, K. Toyota, R. Fukuda, 
 J. Hasegawa, M. Ishida, T. Nakajima, Y. Honda, O. Kitao, H. Nakai, 
 T. Vreven, K. Throssell, J. A. Montgomery, Jr., J. E. Peralta, 
 F. Ogliaro, M. J. Bearpark, J. J. Heyd, E. N. Brothers, K. N. Kudin, 
 V. N. Staroverov, T. A. Keith, R. Kobayashi, J. Normand, 
 K. Raghavachari, A. P. Rendell, J. C. Burant, S. S. Iyengar, 
 J. Tomasi, M. Cossi, J. M. Millam, M. Klene, C. Adamo, R. Cammi, 
 J. W. Ochterski, R. L. Martin, K. Morokuma, O. Farkas, 
 J. B. Foresman, and D. J. Fox, Gaussian, Inc., Wallingford CT, 2019.
 
 ******************************************
 Gaussian 16:  ES64L-G16RevC.01  3-Jul-2019
                15-Nov-2020 
 ******************************************
 %nprocshared=8
 Will use up to    8 processors via shared memory.
 %mem=10GB
 %chk=FeCp2CoCp2_Cs_plus1_S0_B3LYP_LANL2DZ_TD.chk
 ----------------------------------------------------------------------
 # gfinput TD(nstates=150) pop=full b3lyp/lanl2dz guess=read geom=allch
 eck
 ----------------------------------------------------------------------
 1/29=7,38=1,172=1/1;
 2/12=2,40=1/2;
 3/5=6,6=3,11=9,14=-4,24=10,25=1,30=1,74=-5,116=-2/1,2,3,8;
 4/5=1/1;
 5/5=2,38=6/2;
 8/6=1,10=1,108=150/1;
 9/41=150,42=1,70=2/14;
 6/7=3/1;
 99/5=1,9=1/99;
 Structure from the checkpoint file:  "FeCp2CoCp2_Cs_plus1_S0_B3LYP_LANL2DZ_TD.chk"
 ------------------------
 CpFeCpMeNMe2CpMeNMe2CoCp
 ------------------------
 Charge =  1 Multiplicity = 1
 Redundant internal coordinates found in file.  (old form).
 Fe,0,-2.6265271704,-0.2465245197,0.
 C,0,-3.6604916794,1.1949654112,1.167943743
 C,0,-4.5751723727,0.1726128917,0.7208805744
 C,0,-4.5751723727,0.1726128917,-0.7208805744
 C,0,-3.6604916794,1.1949654112,-1.167943743
 C,0,-3.0995332882,1.8287632309,0.
 H,0,-5.155719481,-0.4826035322,-1.355129635
 H,0,-3.4484821405,1.4501127195,-2.1967181973
 H,0,-2.3851331273,2.6407565678,0.
 H,0,-3.4484821405,1.4501127195,2.1967181973
 H,0,-5.155719481,-0.4826035322,1.355129635
 C,0,-1.1536682761,-1.198979851,1.1731295571
 C,0,-2.0938633668,-2.1833078293,0.7218022188
 C,0,-2.0938633668,-2.1833078293,-0.7218022188
 C,0,-1.1536682761,-1.198979851,-1.1731295571
 C,0,-0.5398218023,-0.5924539136,0.
 C,0,0.4374611923,0.4734125194,0.
 C,0,1.064579954,1.0794573463,-1.1621185078
 H,0,-2.7039821836,-2.8114021228,-1.3545622437
 H,0,-2.7039821836,-2.8114021228,1.3545622437
 H,0,-0.9238022502,-0.9745064582,-2.205198682
 Co,0,2.632411988,0.2763041644,0.
 C,0,3.6882742415,-1.1397246637,1.1655699965
 C,0,4.5956322572,-0.1057977439,0.7206291639
 C,0,4.5956322572,-0.1057977439,-0.7206291639
 C,0,3.6882742415,-1.1397246637,-1.1655699965
 C,0,3.1354135875,-1.7856095776,0.
 H,0,2.4177660903,-2.5942047889,0.
 H,0,3.4701443252,-1.3913165685,2.1942035897
 H,0,5.1734076792,0.5496747501,1.3573588452
 H,0,5.1734076792,0.5496747501,-1.3573588452
 H,0,3.4701443252,-1.3913165685,-2.1942035897
 C,0,1.064579954,1.0794573463,1.1621185078
 C,0,1.9631210333,2.1162304169,0.7223709043
 C,0,1.9631210333,2.1162304169,-0.7223709043
 H,0,0.84515574,0.8357363448,-2.1917903771
 H,0,2.529895076,2.7793045447,1.3604696601
 H,0,2.529895076,2.7793045447,-1.3604696601
 H,0,0.84515574,0.8357363448,2.1917903771
 H,0,-0.9238022502,-0.9745064582,2.205198682
 Recover connectivity data from disk.
                           ----------------------------
                           !    Current Parameters    !
                           ! (Angstroms and Degrees)  !
 --------------------------                            --------------------------
 ! Name  Definition              Value                                          !
 --------------------------------------------------------------------------------
 ! R1    R(1,2)                  2.1239                                         !
 ! R2    R(1,3)                  2.1196                                         !
 ! R3    R(1,4)                  2.1196                                         !
 ! R4    R(1,5)                  2.1239                                         !
 ! R5    R(1,6)                  2.1285                                         !
 ! R6    R(1,12)                 2.1101                                         !
 ! R7    R(1,13)                 2.1344                                         !
 ! R8    R(1,14)                 2.1344                                         !
 ! R9    R(1,15)                 2.1101                                         !
 ! R10   R(1,16)                 2.1152                                         !
 ! R11   R(2,3)                  1.4428                                         !
 ! R12   R(2,6)                  1.4424                                         !
 ! R13   R(2,10)                 1.0809                                         !
 ! R14   R(3,4)                  1.4418                                         !
 ! R15   R(3,11)                 1.081                                          !
 ! R16   R(4,5)                  1.4428                                         !
 ! R17   R(4,7)                  1.081                                          !
 ! R18   R(5,6)                  1.4424                                         !
 ! R19   R(5,8)                  1.0809                                         !
 ! R20   R(6,9)                  1.0815                                         !
 ! R21   R(12,13)                1.4341                                         !
 ! R22   R(12,16)                1.4563                                         !
 ! R23   R(12,40)                1.0809                                         !
 ! R24   R(13,14)                1.4436                                         !
 ! R25   R(13,20)                1.0803                                         !
 ! R26   R(14,15)                1.4341                                         !
 ! R27   R(14,19)                1.0803                                         !
 ! R28   R(15,16)                1.4563                                         !
 ! R29   R(15,21)                1.0809                                         !
 ! R30   R(16,17)                1.4461                                         !
 ! R31   R(17,18)                1.453                                          !
 ! R32   R(17,22)                2.2038                                         !
 ! R33   R(17,33)                1.453                                          !
 ! R34   R(18,22)                2.1104                                         !
 ! R35   R(18,35)                1.4407                                         !
 ! R36   R(18,36)                1.0806                                         !
 ! R37   R(22,23)                2.1163                                         !
 ! R38   R(22,24)                2.1259                                         !
 ! R39   R(22,25)                2.1259                                         !
 ! R40   R(22,26)                2.1163                                         !
 ! R41   R(22,27)                2.1224                                         !
 ! R42   R(22,33)                2.1104                                         !
 ! R43   R(22,34)                2.0869                                         !
 ! R44   R(22,35)                2.0869                                         !
 ! R45   R(23,24)                1.4458                                         !
 ! R46   R(23,27)                1.4427                                         !
 ! R47   R(23,29)                1.0812                                         !
 ! R48   R(24,25)                1.4413                                         !
 ! R49   R(24,30)                1.0812                                         !
 ! R50   R(25,26)                1.4458                                         !
 ! R51   R(25,31)                1.0812                                         !
 ! R52   R(26,27)                1.4427                                         !
 ! R53   R(26,32)                1.0812                                         !
 ! R54   R(27,28)                1.0811                                         !
 ! R55   R(33,34)                1.4407                                         !
 ! R56   R(33,39)                1.0806                                         !
 ! R57   R(34,35)                1.4447                                         !
 ! R58   R(34,37)                1.0808                                         !
 ! R59   R(35,38)                1.0808                                         !
 ! A1    A(2,1,4)               66.7499                                         !
 ! A2    A(2,1,5)               66.72                                           !
 ! A3    A(2,1,12)             109.9024                                         !
 ! A4    A(2,1,13)             123.461                                          !
 ! A5    A(2,1,14)             157.4113                                         !
 ! A6    A(2,1,15)             162.1472                                         !
 ! A7    A(2,1,16)             126.2464                                         !
 ! A8    A(3,1,5)               66.7499                                         !
 ! A9    A(3,1,6)               66.6026                                         !
 ! A10   A(3,1,12)             122.8116                                         !
 ! A11   A(3,1,13)             107.0887                                         !
 ! A12   A(3,1,14)             121.5929                                         !
 ! A13   A(3,1,15)             156.9322                                         !
 ! A14   A(3,1,16)             159.9381                                         !
 ! A15   A(4,1,6)               66.6026                                         !
 ! A16   A(4,1,12)             156.9322                                         !
 ! A17   A(4,1,13)             121.5929                                         !
 ! A18   A(4,1,14)             107.0887                                         !
 ! A19   A(4,1,15)             122.8116                                         !
 ! A20   A(4,1,16)             159.9381                                         !
 ! A21   A(5,1,12)             162.1472                                         !
 ! A22   A(5,1,13)             157.4113                                         !
 ! A23   A(5,1,14)             123.461                                          !
 ! A24   A(5,1,15)             109.9024                                         !
 ! A25   A(5,1,16)             126.2464                                         !
 ! A26   A(6,1,12)             126.5264                                         !
 ! A27   A(6,1,13)             160.0789                                         !
 ! A28   A(6,1,14)             160.0789                                         !
 ! A29   A(6,1,15)             126.5264                                         !
 ! A30   A(6,1,16)             112.2525                                         !
 ! A31   A(12,1,14)             66.687                                          !
 ! A32   A(12,1,15)             67.5519                                         !
 ! A33   A(13,1,15)             66.687                                          !
 ! A34   A(13,1,16)             66.7592                                         !
 ! A35   A(14,1,16)             66.7592                                         !
 ! A36   A(1,2,10)             126.0209                                         !
 ! A37   A(3,2,6)              107.8792                                         !
 ! A38   A(3,2,10)             125.909                                          !
 ! A39   A(6,2,10)             126.2038                                         !
 ! A40   A(1,3,11)             124.9888                                         !
 ! A41   A(2,3,4)              108.0505                                         !
 ! A42   A(2,3,11)             126.0249                                         !
 ! A43   A(4,3,11)             125.9239                                         !
 ! A44   A(1,4,7)              124.9888                                         !
 ! A45   A(3,4,5)              108.0505                                         !
 ! A46   A(3,4,7)              125.9239                                         !
 ! A47   A(5,4,7)              126.0249                                         !
 ! A48   A(1,5,8)              126.0209                                         !
 ! A49   A(4,5,6)              107.8792                                         !
 ! A50   A(4,5,8)              125.909                                          !
 ! A51   A(6,5,8)              126.2038                                         !
 ! A52   A(1,6,9)              125.8186                                         !
 ! A53   A(2,6,5)              108.1396                                         !
 ! A54   A(2,6,9)              125.93                                           !
 ! A55   A(5,6,9)              125.93                                           !
 ! A56   A(1,12,40)            125.8396                                         !
 ! A57   A(13,12,16)           107.9801                                         !
 ! A58   A(13,12,40)           125.6234                                         !
 ! A59   A(16,12,40)           126.3705                                         !
 ! A60   A(1,13,20)            125.7802                                         !
 ! A61   A(12,13,14)           108.3437                                         !
 ! A62   A(12,13,20)           125.8015                                         !
 ! A63   A(14,13,20)           125.8528                                         !
 ! A64   A(1,14,19)            125.7802                                         !
 ! A65   A(13,14,15)           108.3437                                         !
 ! A66   A(13,14,19)           125.8528                                         !
 ! A67   A(15,14,19)           125.8015                                         !
 ! A68   A(1,15,21)            125.8396                                         !
 ! A69   A(14,15,16)           107.9801                                         !
 ! A70   A(14,15,21)           125.6234                                         !
 ! A71   A(16,15,21)           126.3705                                         !
 ! A72   A(1,16,17)            123.1047                                         !
 ! A73   A(12,16,15)           107.3239                                         !
 ! A74   A(12,16,17)           126.2868                                         !
 ! A75   A(15,16,17)           126.2868                                         !
 ! A76   A(16,17,18)           126.8078                                         !
 ! A77   A(16,17,22)           127.386                                          !
 ! A78   A(16,17,33)           126.8078                                         !
 ! A79   A(18,17,33)           106.2276                                         !
 ! A80   A(17,18,35)           108.979                                          !
 ! A81   A(17,18,36)           125.4784                                         !
 ! A82   A(22,18,36)           126.137                                          !
 ! A83   A(35,18,36)           125.4347                                         !
 ! A84   A(17,22,23)           123.8332                                         !
 ! A85   A(17,22,24)           159.3647                                         !
 ! A86   A(17,22,25)           159.3647                                         !
 ! A87   A(17,22,26)           123.8332                                         !
 ! A88   A(17,22,27)           108.8409                                         !
 ! A89   A(17,22,34)            66.5291                                         !
 ! A90   A(17,22,35)            66.5291                                         !
 ! A91   A(18,22,23)           158.2185                                         !
 ! A92   A(18,22,24)           160.2413                                         !
 ! A93   A(18,22,25)           124.597                                          !
 ! A94   A(18,22,26)           108.7852                                         !
 ! A95   A(18,22,27)           123.0795                                         !
 ! A96   A(18,22,33)            66.826                                          !
 ! A97   A(18,22,34)            67.4688                                         !
 ! A98   A(23,22,25)            66.7768                                         !
 ! A99   A(23,22,26)            66.8397                                         !
 ! A100  A(23,22,33)           108.7852                                         !
 ! A101  A(23,22,34)           124.0075                                         !
 ! A102  A(23,22,35)           160.1521                                         !
 ! A103  A(24,22,26)            66.7768                                         !
 ! A104  A(24,22,27)            66.8291                                         !
 ! A105  A(24,22,33)           124.597                                          !
 ! A106  A(24,22,34)           109.7124                                         !
 ! A107  A(24,22,35)           124.8875                                         !
 ! A108  A(25,22,27)            66.8291                                         !
 ! A109  A(25,22,33)           160.2413                                         !
 ! A110  A(25,22,34)           124.8875                                         !
 ! A111  A(25,22,35)           109.7124                                         !
 ! A112  A(26,22,33)           158.2185                                         !
 ! A113  A(26,22,34)           160.1521                                         !
 ! A114  A(26,22,35)           124.0075                                         !
 ! A115  A(27,22,33)           123.0795                                         !
 ! A116  A(27,22,34)           158.8359                                         !
 ! A117  A(27,22,35)           158.8359                                         !
 ! A118  A(33,22,35)            67.4688                                         !
 ! A119  A(22,23,29)           125.3833                                         !
 ! A120  A(24,23,27)           108.1814                                         !
 ! A121  A(24,23,29)           125.861                                          !
 ! A122  A(27,23,29)           125.9549                                         !
 ! A123  A(22,24,30)           125.7445                                         !
 ! A124  A(23,24,25)           107.9238                                         !
 ! A125  A(23,24,30)           125.9946                                         !
 ! A126  A(25,24,30)           126.0815                                         !
 ! A127  A(22,25,31)           125.7445                                         !
 ! A128  A(24,25,26)           107.9238                                         !
 ! A129  A(24,25,31)           126.0815                                         !
 ! A130  A(26,25,31)           125.9946                                         !
 ! A131  A(22,26,32)           125.3833                                         !
 ! A132  A(25,26,27)           108.1814                                         !
 ! A133  A(25,26,32)           125.861                                          !
 ! A134  A(27,26,32)           125.9549                                         !
 ! A135  A(22,27,28)           124.7007                                         !
 ! A136  A(23,27,26)           107.7845                                         !
 ! A137  A(23,27,28)           126.101                                          !
 ! A138  A(26,27,28)           126.101                                          !
 ! A139  A(17,33,34)           108.979                                          !
 ! A140  A(17,33,39)           125.4784                                         !
 ! A141  A(22,33,39)           126.137                                          !
 ! A142  A(34,33,39)           125.4347                                         !
 ! A143  A(22,34,37)           125.2466                                         !
 ! A144  A(33,34,35)           107.772                                          !
 ! A145  A(33,34,37)           126.0407                                         !
 ! A146  A(35,34,37)           126.1861                                         !
 ! A147  A(18,35,34)           107.772                                          !
 ! A148  A(18,35,38)           126.0407                                         !
 ! A149  A(22,35,38)           125.2466                                         !
 ! A150  A(34,35,38)           126.1861                                         !
 ! D1    D(4,1,2,10)           158.0967                                         !
 ! D2    D(5,1,2,10)          -158.46                                           !
 ! D3    D(12,1,2,10)            2.6711                                         !
 ! D4    D(13,1,2,10)           44.5491                                         !
 ! D5    D(14,1,2,10)           79.638                                          !
 ! D6    D(15,1,2,10)          -75.7581                                         !
 ! D7    D(16,1,2,10)          -39.5994                                         !
 ! D8    D(5,1,3,11)           158.201                                          !
 ! D9    D(6,1,3,11)          -158.4455                                         !
 ! D10   D(12,1,3,11)          -38.9302                                         !
 ! D11   D(13,1,3,11)            1.3877                                         !
 ! D12   D(14,1,3,11)           42.0793                                         !
 ! D13   D(15,1,3,11)           71.8262                                         !
 ! D14   D(16,1,3,11)          -67.4122                                         !
 ! D15   D(2,1,4,7)           -158.201                                          !
 ! D16   D(6,1,4,7)            158.4455                                         !
 ! D17   D(12,1,4,7)           -71.8262                                         !
 ! D18   D(13,1,4,7)           -42.0793                                         !
 ! D19   D(14,1,4,7)            -1.3877                                         !
 ! D20   D(15,1,4,7)            38.9302                                         !
 ! D21   D(16,1,4,7)            67.4122                                         !
 ! D22   D(2,1,5,8)            158.46                                           !
 ! D23   D(3,1,5,8)           -158.0967                                         !
 ! D24   D(12,1,5,8)            75.7581                                         !
 ! D25   D(13,1,5,8)           -79.638                                          !
 ! D26   D(14,1,5,8)           -44.5491                                         !
 ! D27   D(15,1,5,8)            -2.6711                                         !
 ! D28   D(16,1,5,8)            39.5994                                         !
 ! D29   D(3,1,6,9)            158.2487                                         !
 ! D30   D(4,1,6,9)           -158.2487                                         !
 ! D31   D(12,1,6,9)            43.7756                                         !
 ! D32   D(13,1,6,9)            82.9751                                         !
 ! D33   D(14,1,6,9)           -82.9751                                         !
 ! D34   D(15,1,6,9)           -43.7756                                         !
 ! D35   D(16,1,6,9)             0.0                                            !
 ! D36   D(2,1,12,40)           -1.987                                          !
 ! D37   D(3,1,12,40)          -44.3056                                         !
 ! D38   D(4,1,12,40)          -79.1994                                         !
 ! D39   D(5,1,12,40)           73.7137                                         !
 ! D40   D(6,1,12,40)           39.3541                                         !
 ! D41   D(14,1,12,40)        -157.94                                           !
 ! D42   D(15,1,12,40)         159.0495                                         !
 ! D43   D(2,1,13,20)           39.1584                                         !
 ! D44   D(3,1,13,20)           -1.2971                                         !
 ! D45   D(4,1,13,20)          -42.2717                                         !
 ! D46   D(5,1,13,20)          -71.6519                                         !
 ! D47   D(6,1,13,20)           66.924                                          !
 ! D48   D(15,1,13,20)        -157.592                                          !
 ! D49   D(16,1,13,20)         158.334                                          !
 ! D50   D(2,1,14,19)           71.6519                                         !
 ! D51   D(3,1,14,19)           42.2717                                         !
 ! D52   D(4,1,14,19)            1.2971                                         !
 ! D53   D(5,1,14,19)          -39.1584                                         !
 ! D54   D(6,1,14,19)          -66.924                                          !
 ! D55   D(12,1,14,19)         157.592                                          !
 ! D56   D(16,1,14,19)        -158.334                                          !
 ! D57   D(2,1,15,21)          -73.7137                                         !
 ! D58   D(3,1,15,21)           79.1994                                         !
 ! D59   D(4,1,15,21)           44.3056                                         !
 ! D60   D(5,1,15,21)            1.987                                          !
 ! D61   D(6,1,15,21)          -39.3541                                         !
 ! D62   D(12,1,15,21)        -159.0495                                         !
 ! D63   D(13,1,15,21)         157.94                                           !
 ! D64   D(2,1,16,17)          -42.9883                                         !
 ! D65   D(3,1,16,17)          -82.5081                                         !
 ! D66   D(4,1,16,17)           82.5081                                         !
 ! D67   D(5,1,16,17)           42.9883                                         !
 ! D68   D(6,1,16,17)            0.0                                            !
 ! D69   D(13,1,16,17)        -158.4057                                         !
 ! D70   D(14,1,16,17)         158.4057                                         !
 ! D71   D(6,2,3,4)              0.1894                                         !
 ! D72   D(6,2,3,11)           179.9128                                         !
 ! D73   D(10,2,3,4)           179.2066                                         !
 ! D74   D(10,2,3,11)           -1.07                                           !
 ! D75   D(3,2,6,5)             -0.3069                                         !
 ! D76   D(3,2,6,9)            179.4837                                         !
 ! D77   D(10,2,6,5)          -179.3204                                         !
 ! D78   D(10,2,6,9)             0.4701                                         !
 ! D79   D(2,3,4,5)              0.0                                            !
 ! D80   D(2,3,4,7)            179.7238                                         !
 ! D81   D(11,3,4,5)          -179.7238                                         !
 ! D82   D(11,3,4,7)             0.0                                            !
 ! D83   D(3,4,5,6)             -0.1894                                         !
 ! D84   D(3,4,5,8)           -179.2066                                         !
 ! D85   D(7,4,5,6)           -179.9128                                         !
 ! D86   D(7,4,5,8)              1.07                                           !
 ! D87   D(4,5,6,2)              0.3069                                         !
 ! D88   D(4,5,6,9)           -179.4837                                         !
 ! D89   D(8,5,6,2)            179.3204                                         !
 ! D90   D(8,5,6,9)             -0.4701                                         !
 ! D91   D(16,12,13,14)         -1.0324                                         !
 ! D92   D(16,12,13,20)        179.4492                                         !
 ! D93   D(40,12,13,14)       -179.2711                                         !
 ! D94   D(40,12,13,20)          1.2105                                         !
 ! D95   D(13,12,16,15)          1.6539                                         !
 ! D96   D(13,12,16,17)        178.1469                                         !
 ! D97   D(40,12,16,15)        179.8758                                         !
 ! D98   D(40,12,16,17)         -3.6312                                         !
 ! D99   D(12,13,14,15)          0.0                                            !
 ! D100  D(12,13,14,19)       -179.5181                                         !
 ! D101  D(20,13,14,15)        179.5181                                         !
 ! D102  D(20,13,14,19)          0.0                                            !
 ! D103  D(13,14,15,16)          1.0324                                         !
 ! D104  D(13,14,15,21)        179.2711                                         !
 ! D105  D(19,14,15,16)       -179.4492                                         !
 ! D106  D(19,14,15,21)         -1.2105                                         !
 ! D107  D(14,15,16,12)         -1.6539                                         !
 ! D108  D(14,15,16,17)       -178.1469                                         !
 ! D109  D(21,15,16,12)       -179.8758                                         !
 ! D110  D(21,15,16,17)          3.6312                                         !
 ! D111  D(1,16,17,18)         -92.5944                                         !
 ! D112  D(1,16,17,22)         180.0                                            !
 ! D113  D(1,16,17,33)          92.5944                                         !
 ! D114  D(12,16,17,18)        179.4828                                         !
 ! D115  D(12,16,17,22)         92.0772                                         !
 ! D116  D(12,16,17,33)          4.6716                                         !
 ! D117  D(15,16,17,18)         -4.6716                                         !
 ! D118  D(15,16,17,22)        -92.0772                                         !
 ! D119  D(15,16,17,33)       -179.4828                                         !
 ! D120  D(16,17,18,35)        179.2248                                         !
 ! D121  D(16,17,18,36)          2.8421                                         !
 ! D122  D(33,17,18,35)         -5.1002                                         !
 ! D123  D(33,17,18,36)        178.5171                                         !
 ! D124  D(16,17,22,23)        -41.5328                                         !
 ! D125  D(16,17,22,24)        -74.1219                                         !
 ! D126  D(16,17,22,25)         74.1219                                         !
 ! D127  D(16,17,22,26)         41.5328                                         !
 ! D128  D(16,17,22,27)          0.0                                            !
 ! D129  D(16,17,22,34)       -157.8291                                         !
 ! D130  D(16,17,22,35)        157.8291                                         !
 ! D131  D(16,17,33,34)       -179.2248                                         !
 ! D132  D(16,17,33,39)         -2.8421                                         !
 ! D133  D(18,17,33,34)          5.1002                                         !
 ! D134  D(18,17,33,39)       -178.5171                                         !
 ! D135  D(36,18,22,23)        -76.0153                                         !
 ! D136  D(36,18,22,24)         71.8524                                         !
 ! D137  D(36,18,22,25)         39.7863                                         !
 ! D138  D(36,18,22,26)         -1.5818                                         !
 ! D139  D(36,18,22,27)        -43.2547                                         !
 ! D140  D(36,18,22,33)       -158.7044                                         !
 ! D141  D(36,18,22,34)        157.5679                                         !
 ! D142  D(17,18,35,34)          3.2121                                         !
 ! D143  D(17,18,35,38)       -176.3968                                         !
 ! D144  D(36,18,35,34)        179.5968                                         !
 ! D145  D(36,18,35,38)         -0.0121                                         !
 ! D146  D(17,22,23,29)        -42.0958                                         !
 ! D147  D(18,22,23,29)        -75.622                                          !
 ! D148  D(25,22,23,29)        158.1279                                         !
 ! D149  D(26,22,23,29)       -158.3466                                         !
 ! D150  D(33,22,23,29)         -1.2259                                         !
 ! D151  D(34,22,23,29)         40.6561                                         !
 ! D152  D(35,22,23,29)         74.3085                                         !
 ! D153  D(17,22,24,30)        -76.1122                                         !
 ! D154  D(18,22,24,30)         77.5439                                         !
 ! D155  D(26,22,24,30)        158.4546                                         !
 ! D156  D(27,22,24,30)       -158.0769                                         !
 ! D157  D(33,22,24,30)        -42.8625                                         !
 ! D158  D(34,22,24,30)         -0.5334                                         !
 ! D159  D(35,22,24,30)         42.1737                                         !
 ! D160  D(17,22,25,31)         76.1122                                         !
 ! D161  D(18,22,25,31)         42.8625                                         !
 ! D162  D(23,22,25,31)       -158.4546                                         !
 ! D163  D(27,22,25,31)        158.0769                                         !
 ! D164  D(33,22,25,31)        -77.5439                                         !
 ! D165  D(34,22,25,31)        -42.1737                                         !
 ! D166  D(35,22,25,31)          0.5334                                         !
 ! D167  D(17,22,26,32)         42.0958                                         !
 ! D168  D(18,22,26,32)          1.2259                                         !
 ! D169  D(23,22,26,32)        158.3466                                         !
 ! D170  D(24,22,26,32)       -158.1279                                         !
 ! D171  D(33,22,26,32)         75.622                                          !
 ! D172  D(34,22,26,32)        -74.3085                                         !
 ! D173  D(35,22,26,32)        -40.6561                                         !
 ! D174  D(17,22,27,28)          0.0                                            !
 ! D175  D(18,22,27,28)        -41.086                                          !
 ! D176  D(24,22,27,28)        158.3636                                         !
 ! D177  D(25,22,27,28)       -158.3636                                         !
 ! D178  D(33,22,27,28)         41.086                                          !
 ! D179  D(34,22,27,28)         73.4864                                         !
 ! D180  D(35,22,27,28)        -73.4864                                         !
 ! D181  D(18,22,33,39)        158.7044                                         !
 ! D182  D(23,22,33,39)          1.5818                                         !
 ! D183  D(24,22,33,39)        -39.7863                                         !
 ! D184  D(25,22,33,39)        -71.8524                                         !
 ! D185  D(26,22,33,39)         76.0153                                         !
 ! D186  D(27,22,33,39)         43.2547                                         !
 ! D187  D(35,22,33,39)       -157.5679                                         !
 ! D188  D(17,22,34,37)        158.5643                                         !
 ! D189  D(18,22,34,37)       -158.6069                                         !
 ! D190  D(23,22,34,37)         42.5065                                         !
 ! D191  D(24,22,34,37)          0.4095                                         !
 ! D192  D(25,22,34,37)        -41.2109                                         !
 ! D193  D(26,22,34,37)        -75.6409                                         !
 ! D194  D(27,22,34,37)         76.9817                                         !
 ! D195  D(17,22,35,38)       -158.5643                                         !
 ! D196  D(23,22,35,38)         75.6409                                         !
 ! D197  D(24,22,35,38)         41.2109                                         !
 ! D198  D(25,22,35,38)         -0.4095                                         !
 ! D199  D(26,22,35,38)        -42.5065                                         !
 ! D200  D(27,22,35,38)        -76.9817                                         !
 ! D201  D(33,22,35,38)        158.6069                                         !
 ! D202  D(27,23,24,25)          0.4385                                         !
 ! D203  D(27,23,24,30)       -179.4363                                         !
 ! D204  D(29,23,24,25)        179.8691                                         !
 ! D205  D(29,23,24,30)         -0.0057                                         !
 ! D206  D(24,23,27,26)         -0.7081                                         !
 ! D207  D(24,23,27,28)       -179.4368                                         !
 ! D208  D(29,23,27,26)        179.862                                          !
 ! D209  D(29,23,27,28)          1.1333                                         !
 ! D210  D(23,24,25,26)          0.0                                            !
 ! D211  D(23,24,25,31)       -179.8747                                         !
 ! D212  D(30,24,25,26)        179.8747                                         !
 ! D213  D(30,24,25,31)          0.0                                            !
 ! D214  D(24,25,26,27)         -0.4385                                         !
 ! D215  D(24,25,26,32)       -179.8691                                         !
 ! D216  D(31,25,26,27)        179.4363                                         !
 ! D217  D(31,25,26,32)          0.0057                                         !
 ! D218  D(25,26,27,23)          0.7081                                         !
 ! D219  D(25,26,27,28)        179.4368                                         !
 ! D220  D(32,26,27,23)       -179.862                                          !
 ! D221  D(32,26,27,28)         -1.1333                                         !
 ! D222  D(17,33,34,35)         -3.2121                                         !
 ! D223  D(17,33,34,37)        176.3968                                         !
 ! D224  D(39,33,34,35)       -179.5968                                         !
 ! D225  D(39,33,34,37)          0.0121                                         !
 ! D226  D(33,34,35,18)          0.0                                            !
 ! D227  D(33,34,35,38)        179.6082                                         !
 ! D228  D(37,34,35,18)       -179.6082                                         !
 ! D229  D(37,34,35,38)          0.0                                            !
 --------------------------------------------------------------------------------
                          Input orientation:                          
 ---------------------------------------------------------------------
 Center     Atomic      Atomic             Coordinates (Angstroms)
 Number     Number       Type             X           Y           Z
 ---------------------------------------------------------------------
      1         26           0       -2.626527   -0.246525    0.000000
      2          6           0       -3.660492    1.194965    1.167944
      3          6           0       -4.575172    0.172613    0.720881
      4          6           0       -4.575172    0.172613   -0.720881
      5          6           0       -3.660492    1.194965   -1.167944
      6          6           0       -3.099533    1.828763    0.000000
      7          1           0       -5.155719   -0.482604   -1.355130
      8          1           0       -3.448482    1.450113   -2.196718
      9          1           0       -2.385133    2.640757    0.000000
     10          1           0       -3.448482    1.450113    2.196718
     11          1           0       -5.155719   -0.482604    1.355130
     12          6           0       -1.153668   -1.198980    1.173130
     13          6           0       -2.093863   -2.183308    0.721802
     14          6           0       -2.093863   -2.183308   -0.721802
     15          6           0       -1.153668   -1.198980   -1.173130
     16          6           0       -0.539822   -0.592454    0.000000
     17          6           0        0.437461    0.473413    0.000000
     18          6           0        1.064580    1.079457   -1.162119
     19          1           0       -2.703982   -2.811402   -1.354562
     20          1           0       -2.703982   -2.811402    1.354562
     21          1           0       -0.923802   -0.974506   -2.205199
     22         27           0        2.632412    0.276304    0.000000
     23          6           0        3.688274   -1.139725    1.165570
     24          6           0        4.595632   -0.105798    0.720629
     25          6           0        4.595632   -0.105798   -0.720629
     26          6           0        3.688274   -1.139725   -1.165570
     27          6           0        3.135414   -1.785610    0.000000
     28          1           0        2.417766   -2.594205    0.000000
     29          1           0        3.470144   -1.391317    2.194204
     30          1           0        5.173408    0.549675    1.357359
     31          1           0        5.173408    0.549675   -1.357359
     32          1           0        3.470144   -1.391317   -2.194204
     33          6           0        1.064580    1.079457    1.162119
     34          6           0        1.963121    2.116230    0.722371
     35          6           0        1.963121    2.116230   -0.722371
     36          1           0        0.845156    0.835736   -2.191790
     37          1           0        2.529895    2.779305    1.360470
     38          1           0        2.529895    2.779305   -1.360470
     39          1           0        0.845156    0.835736    2.191790
     40          1           0       -0.923802   -0.974506    2.205199
 ---------------------------------------------------------------------
                    Distance matrix (angstroms):
                    1          2          3          4          5
     1  Fe   0.000000
     2  C    2.123928   0.000000
     3  C    2.119567   1.442814   0.000000
     4  C    2.119567   2.334417   1.441761   0.000000
     5  C    2.123928   2.335887   2.334417   1.442814   0.000000
     6  C    2.128510   1.442382   2.332384   2.332384   1.442382
     7  H    2.879049   3.378734   2.253034   1.081025   2.254991
     8  H    2.894781   3.380976   3.378434   2.253782   1.080937
     9  H    2.897355   2.254095   3.377525   3.377525   2.254095
    10  H    2.894781   1.080937   2.253782   3.378434   3.380976
    11  H    2.879049   2.254991   1.081025   2.253034   3.378734
    12  C    2.110146   3.466290   3.713824   4.144301   4.182794
    13  C    2.134446   3.750480   3.421587   3.713299   4.175906
    14  C    2.134446   4.175906   3.713299   3.421587   3.750480
    15  C    2.110146   4.182794   4.144301   3.713824   3.466290
    16  C    2.115185   3.781209   4.170018   4.170018   3.781209
    17  C    3.147433   4.321799   5.073130   5.073130   4.321799
    18  C    4.090601   5.269614   6.014554   5.729211   4.726487
    19  H    2.901626   4.830003   4.088173   3.578722   4.123193
    20  H    2.901626   4.123193   3.578722   4.088173   4.830003
    21  H    2.879606   4.855324   4.817710   4.105068   3.643072
    22  Co   5.284864   6.465962   7.244287   7.244287   6.465962
    23  C    6.483292   7.710716   8.378814   8.577032   8.056080
    24  C    7.259387   8.369926   9.175030   9.287579   8.568680
    25  C    7.259387   8.568680   9.287579   9.175030   8.369926
    26  C    6.483292   8.056080   8.577032   8.378814   7.710716
    27  C    5.963954   7.512140   7.987956   7.987956   7.512140
    28  H    5.563856   7.257212   7.554875   7.554875   7.257212
    29  H    6.579854   7.654282   8.327285   8.698891   8.296919
    30  H    7.957094   8.859461   9.776609   9.974772   9.210393
    31  H    7.957094   9.210393   9.974772   9.776609   8.859461
    32  H    6.579854   8.296919   8.698891   8.327285   7.654282
    33  C    4.090601   4.726487   5.729211   6.014554   5.269614
    34  C    5.212418   5.715967   6.821065   6.972080   6.003919
    35  C    5.212418   6.003919   6.972080   6.821065   5.715967
    36  H    4.245918   5.631849   6.188969   5.655375   4.634454
    37  H    6.131493   6.392815   7.595123   7.849130   6.871964
    38  H    6.131493   6.871964   7.849130   7.595123   6.392815
    39  H    4.245918   4.634454   5.655375   6.188969   5.631849
    40  H    2.879606   3.643072   4.105068   4.817710   4.855324
                    6          7          8          9         10
     6  C    0.000000
     7  H    3.377380   0.000000
     8  H    2.256261   2.712623   0.000000
     9  H    1.081527   4.389522   2.715495   0.000000
    10  H    2.256261   4.389268   4.393436   2.715495   0.000000
    11  H    3.377380   2.710259   4.389268   4.389522   2.712623
    12  C    3.785479   4.787662   4.862071   4.199561   3.651246
    13  C    4.198700   4.071978   4.853298   4.886454   4.148748
    14  C    4.198700   3.559278   4.148748   4.886454   4.853298
    15  C    3.785479   4.069734   3.651246   4.199561   4.862071
    16  C    3.523410   4.811960   4.178272   3.722744   4.178272
    17  C    3.787784   5.833868   4.569471   3.558710   4.569471
    18  C    4.387689   6.416339   4.644945   3.960896   5.637987
    19  H    4.849993   3.381467   4.407268   5.626947   5.596998
    20  H    4.849993   4.333215   5.596998   5.626947   4.407268
    21  H    4.177921   4.344388   3.500408   4.479790   5.624025
    22  Co   5.938462   7.941493   6.571200   5.546746   6.571200
    23  C    7.499654   9.219651   8.303345   7.248232   7.661842
    24  C    7.967271   9.976954   8.697100   7.536176   8.325111
    25  C    7.967271   9.779235   8.325111   7.536176   8.697100
    26  C    7.499654   8.870398   7.661842   7.248232   8.303345
    27  C    7.206820   8.501593   7.657882   7.075956   7.657882
    28  H    7.071297   7.978278   7.456202   7.104411   7.456202
    29  H    7.638331   9.371716   8.673022   7.440189   7.479380
    30  H    8.480569  10.729122   9.369057   7.959057   8.709322
    31  H    8.480569  10.380581   8.709322   7.959057   9.369057
    32  H    7.638331   8.714088   7.479380   7.440189   8.673022
    33  C    4.387689   6.889753   5.637987   3.960896   4.644945
    34  C    5.122004   7.857979   6.184678   4.438948   5.648262
    35  C    5.122004   7.604749   5.648262   4.438948   6.184678
    36  H    4.620673   6.200687   4.337373   4.300792   6.170234
    37  H    5.868975   8.779704   7.082466   5.101723   6.181186
    38  H    5.868975   8.349176   6.181186   5.101723   7.082466
    39  H    4.620673   7.094305   6.170234   4.300792   4.337373
    40  H    4.177921   5.552209   5.624025   4.479790   3.500408
                   11         12         13         14         15
    11  H    0.000000
    12  C    4.069734   0.000000
    13  C    3.559278   1.434073   0.000000
    14  C    4.071978   2.333160   1.443604   0.000000
    15  C    4.787662   2.346259   2.333160   1.434073   0.000000
    16  C    4.811960   1.456336   2.338132   2.338132   1.456336
    17  C    5.833868   2.589367   3.739888   3.739888   2.589367
    18  C    6.889753   3.945286   4.916356   4.562376   3.179941
    19  H    4.333215   3.375293   2.253450   1.080339   2.244169
    20  H    3.381467   2.244169   1.080339   2.253450   3.375293
    21  H    5.552209   3.393572   3.376030   2.242924   1.080922
    22  Co   7.941493   4.229314   5.376650   5.376650   4.229314
    23  C    8.870398   4.842311   5.892293   6.171252   5.377493
    24  C    9.779235   5.869775   7.004670   7.151644   6.151083
    25  C    9.976954   6.151083   7.151644   7.004670   5.869775
    26  C    9.219651   5.377493   6.171252   5.892293   4.842311
    27  C    8.501593   4.485152   5.293817   5.293817   4.485152
    28  H    7.978278   4.009742   4.587443   4.587443   4.009742
    29  H    8.714088   4.739117   5.809767   6.331550   5.723248
    30  H   10.380581   6.566858   7.790145   8.037744   7.035130
    31  H   10.729122   7.035130   8.037744   7.790145   6.566858
    32  H    9.371716   5.723248   6.331550   5.809767   4.739117
    33  C    6.416339   3.179941   4.562376   4.916356   3.945286
    34  C    7.604749   4.572546   5.911442   6.085293   4.929292
    35  C    7.857979   4.929292   6.085293   5.911442   4.572546
    36  H    7.094305   4.411128   5.122644   4.462435   3.028702
    37  H    8.349176   5.424987   6.812823   7.095246   5.984523
    38  H    8.779704   5.984523   7.095246   6.812823   5.424987
    39  H    6.200687   3.028702   4.462435   5.122644   4.411128
    40  H    4.344388   1.080922   2.242924   3.376030   3.393572
                   16         17         18         19         20
    16  C    0.000000
    17  C    1.446082   0.000000
    18  C    2.592279   1.452958   0.000000
    19  H    3.382626   4.742733   5.420137   0.000000
    20  H    3.382626   4.742733   5.972816   2.709124   0.000000
    21  H    2.270750   2.968570   3.043098   2.695702   4.383506
    22  Co   3.289044   2.203783   2.110372   6.312359   6.312359
    23  C    4.419825   3.811634   4.150503   7.071528   6.609929
    24  C    5.208553   4.259716   4.173476   8.056742   7.810668
    25  C    5.208553   4.259716   3.750743   7.810668   8.056742
    26  C    4.419825   3.811634   3.436357   6.609929   7.071528
    27  C    3.864062   3.518825   3.721220   6.081581   6.081581
    28  H    3.571321   3.651285   4.083800   5.302294   5.302294
    29  H    4.640317   4.181975   4.812106   7.261558   6.390734
    30  H    5.982297   4.927213   4.848804   8.983575   8.564468
    31  H    5.982297   4.927213   4.147439   8.564468   8.983575
    32  H    4.640317   4.181975   3.599537   6.390734   7.261558
    33  C    2.592279   1.452958   2.324237   5.972816   5.420137
    34  C    3.758126   2.355485   2.331003   7.097680   6.816383
    35  C    3.758126   2.355485   1.440712   6.816383   7.097680
    36  H    2.960040   2.258636   1.080635   5.157417   6.202791
    37  H    4.758445   3.397984   3.376400   8.125323   7.658297
    38  H    4.758445   3.397984   2.252992   7.658297   8.125323
    39  H    2.960040   2.258636   3.369904   6.202791   5.157417
    40  H    2.270750   2.968570   4.417155   4.383506   2.695702
                   21         22         23         24         25
    21  H    0.000000
    22  Co   4.367389   0.000000
    23  C    5.714948   2.116255   0.000000
    24  C    6.307082   2.125921   1.445779   0.000000
    25  C    5.781242   2.125921   2.334534   1.441258   0.000000
    26  C    4.730684   2.116255   2.331140   2.334534   1.445779
    27  C    4.690205   2.122380   1.442697   2.339511   2.339511
    28  H    4.318843   2.878523   2.255716   3.384461   3.384461
    29  H    6.231792   2.880501   1.081187   2.256259   3.378688
    30  H    7.224328   2.893754   2.257537   1.081154   2.254219
    31  H    6.341761   2.893754   3.380068   2.254219   1.081154
    32  H    4.413685   2.880501   3.376234   3.378688   2.256259
    33  C    4.417155   2.110372   3.436357   3.750743   4.173476
    34  C    5.143699   2.086887   3.711310   3.444928   3.734940
    35  C    4.481714   2.086887   4.140256   3.734940   3.444928
    36  H    2.531081   2.882914   4.822617   4.840945   4.137255
    37  H    6.223593   2.850684   4.091286   3.605618   4.113643
    38  H    5.170366   2.850684   4.804322   4.113643   3.605618
    39  H    5.073431   2.882914   3.610941   4.137255   4.840945
    40  H    4.410397   4.367389   4.730684   5.781242   6.307082
                   26         27         28         29         30
    26  C    0.000000
    27  C    1.442697   0.000000
    28  H    2.255716   1.081131   0.000000
    29  H    3.376234   2.254338   2.714585   0.000000
    30  H    3.380068   3.383696   4.395448   2.714565   0.000000
    31  H    2.257537   3.383696   4.395448   4.391144   2.714718
    32  H    1.081187   2.254338   2.714585   4.388407   4.391144
    33  C    4.150503   3.721220   4.083800   3.599537   4.147439
    34  C    4.140256   4.137686   4.787141   4.091491   3.628119
    35  C    3.711310   4.137686   4.787141   4.804208   4.133438
    36  H    3.610941   4.113475   4.363662   5.575596   5.604646
    37  H    4.804322   4.801663   5.544191   4.355831   3.458239
    38  H    4.091286   4.801663   5.544191   5.560023   4.398409
    39  H    4.822617   4.113475   4.363662   3.442432   4.417224
    40  H    5.714948   4.690205   4.318843   4.413685   6.341761
                   31         32         33         34         35
    31  H    0.000000
    32  H    2.714565   0.000000
    33  C    4.848804   4.812106   0.000000
    34  C    4.133438   4.804208   1.440712   0.000000
    35  C    3.628119   4.091491   2.331003   1.444742   0.000000
    36  H    4.417224   3.442432   3.369904   3.373699   2.246932
    37  H    4.398409   5.560023   2.252992   1.080773   2.258124
    38  H    3.458239   4.355831   3.376400   2.258124   1.080773
    39  H    5.604646   5.575596   1.080635   2.246932   3.373699
    40  H    7.224328   6.231792   3.043098   4.481714   5.143699
                   36         37         38         39         40
    36  H    0.000000
    37  H    4.385699   0.000000
    38  H    2.703127   2.720939   0.000000
    39  H    4.383581   2.703127   4.385699   0.000000
    40  H    5.073431   5.170366   6.223593   2.531081   0.000000
 Stoichiometry    C20H18CoFe(1+)
 Framework group  CS[SG(C4H2CoFe),X(C16H16)]
 Deg. of freedom    61
 Full point group                 CS      NOp   2
 Largest Abelian subgroup         CS      NOp   2
 Largest concise Abelian subgroup CS      NOp   2
                         Standard orientation:                         
 ---------------------------------------------------------------------
 Center     Atomic      Atomic             Coordinates (Angstroms)
 Number     Number       Type             X           Y           Z
 ---------------------------------------------------------------------
      1         26           0        0.245736   -2.626143    0.000000
      2          6           0       -1.195605   -3.660315    1.167944
      3          6           0       -0.173121   -4.574848    0.720881
      4          6           0       -0.173121   -4.574848   -0.720881
      5          6           0       -1.195605   -3.660315   -1.167944
      6          6           0       -1.829483   -3.099448    0.000000
      7          1           0        0.482179   -5.155301   -1.355130
      8          1           0       -1.450783   -3.448342   -2.196718
      9          1           0       -2.641580   -2.385164    0.000000
     10          1           0       -1.450783   -3.448342    2.196718
     11          1           0        0.482179   -5.155301    1.355130
     12          6           0        1.197980   -1.153147    1.173130
     13          6           0        2.182443   -2.093200    0.721802
     14          6           0        2.182443   -2.093200   -0.721802
     15          6           0        1.197980   -1.153147   -1.173130
     16          6           0        0.591365   -0.539388    0.000000
     17          6           0       -0.474642    0.437742    0.000000
     18          6           0       -1.080777    1.064773   -1.162119
     19          1           0        2.810625   -2.703229   -1.354562
     20          1           0        2.810625   -2.703229    1.354562
     21          1           0        0.973473   -0.923313   -2.205199
     22         27           0       -0.277849    2.632721    0.000000
     23          6           0        1.138028    3.688787    1.165570
     24          6           0        0.103970    4.595996    0.720629
     25          6           0        0.103970    4.595996   -0.720629
     26          6           0        1.138028    3.688787   -1.165570
     27          6           0        1.783992    3.136019    0.000000
     28          1           0        2.592691    2.418488    0.000000
     29          1           0        1.389651    3.470693    2.194204
     30          1           0       -0.551585    5.173677    1.357359
     31          1           0       -0.551585    5.173677   -1.357359
     32          1           0        1.389651    3.470693   -2.194204
     33          6           0       -1.080777    1.064773    1.162119
     34          6           0       -2.117679    1.963165    0.722371
     35          6           0       -2.117679    1.963165   -0.722371
     36          1           0       -0.837024    0.845384   -2.191790
     37          1           0       -2.780835    2.529844    1.360470
     38          1           0       -2.780835    2.529844   -1.360470
     39          1           0       -0.837024    0.845384    2.191790
     40          1           0        0.973473   -0.923313    2.205199
 ---------------------------------------------------------------------
 Rotational constants (GHZ):           0.6863499           0.1495132           0.1385559
 Standard basis: LANL2DZ (5D, 7F)
 AO basis set in the form of general basis input (Overlap normalization):
      1 0
 S   3 1.00       0.000000000000
      0.1826000000D+01 -0.6917415912D-01
      0.7135000000D+00 -0.2351470918D+00
      0.1021000000D+00  0.1113736538D+01
 S   3 1.00       0.000000000000
      0.6422000000D+01 -0.3927882259D+00
      0.1826000000D+01  0.7712643508D+00
      0.7135000000D+00  0.4920228324D+00
 S   1 1.00       0.000000000000
      0.3630000000D-01  0.1000000000D+01
 P   3 1.00       0.000000000000
      0.1948000000D+02 -0.4702820002D-01
      0.2389000000D+01  0.6248841003D+00
      0.7795000000D+00  0.4722542002D+00
 P   1 1.00       0.000000000000
      0.7400000000D-01  0.1000000000D+01
 P   1 1.00       0.000000000000
      0.2200000000D-01  0.1000000000D+01
 D   4 1.00       0.000000000000
      0.3708000000D+02  0.3290000268D-01
      0.1010000000D+02  0.1787418146D+00
      0.3220000000D+01  0.4487657366D+00
      0.9628000000D+00  0.5876361479D+00
 D   1 1.00       0.000000000000
      0.2262000000D+00  0.1000000000D+01
 ****
      2 0
 S   7 1.00       0.000000000000
      0.4233000000D+04  0.1219999687D-02
      0.6349000000D+03  0.9341997607D-02
      0.1461000000D+03  0.4545198836D-01
      0.4250000000D+02  0.1546569604D+00
      0.1419000000D+02  0.3588659081D+00
      0.5148000000D+01  0.4386318876D+00
      0.1967000000D+01  0.1459179626D+00
 S   2 1.00       0.000000000000
      0.5148000000D+01 -0.1683669561D+00
      0.4962000000D+00  0.1060090723D+01
 S   1 1.00       0.000000000000
      0.1533000000D+00  0.1000000000D+01
 P   4 1.00       0.000000000000
      0.1816000000D+02  0.1853899981D-01
      0.3986000000D+01  0.1154359988D+00
      0.1143000000D+01  0.3861879960D+00
      0.3594000000D+00  0.6401139934D+00
 P   1 1.00       0.000000000000
      0.1146000000D+00  0.1000000000D+01
 ****
      3 0
 S   7 1.00       0.000000000000
      0.4233000000D+04  0.1219999687D-02
      0.6349000000D+03  0.9341997607D-02
      0.1461000000D+03  0.4545198836D-01
      0.4250000000D+02  0.1546569604D+00
      0.1419000000D+02  0.3588659081D+00
      0.5148000000D+01  0.4386318876D+00
      0.1967000000D+01  0.1459179626D+00
 S   2 1.00       0.000000000000
      0.5148000000D+01 -0.1683669561D+00
      0.4962000000D+00  0.1060090723D+01
 S   1 1.00       0.000000000000
      0.1533000000D+00  0.1000000000D+01
 P   4 1.00       0.000000000000
      0.1816000000D+02  0.1853899981D-01
      0.3986000000D+01  0.1154359988D+00
      0.1143000000D+01  0.3861879960D+00
      0.3594000000D+00  0.6401139934D+00
 P   1 1.00       0.000000000000
      0.1146000000D+00  0.1000000000D+01
 ****
      4 0
 S   7 1.00       0.000000000000
      0.4233000000D+04  0.1219999687D-02
      0.6349000000D+03  0.9341997607D-02
      0.1461000000D+03  0.4545198836D-01
      0.4250000000D+02  0.1546569604D+00
      0.1419000000D+02  0.3588659081D+00
      0.5148000000D+01  0.4386318876D+00
      0.1967000000D+01  0.1459179626D+00
 S   2 1.00       0.000000000000
      0.5148000000D+01 -0.1683669561D+00
      0.4962000000D+00  0.1060090723D+01
 S   1 1.00       0.000000000000
      0.1533000000D+00  0.1000000000D+01
 P   4 1.00       0.000000000000
      0.1816000000D+02  0.1853899981D-01
      0.3986000000D+01  0.1154359988D+00
      0.1143000000D+01  0.3861879960D+00
      0.3594000000D+00  0.6401139934D+00
 P   1 1.00       0.000000000000
      0.1146000000D+00  0.1000000000D+01
 ****
      5 0
 S   7 1.00       0.000000000000
      0.4233000000D+04  0.1219999687D-02
      0.6349000000D+03  0.9341997607D-02
      0.1461000000D+03  0.4545198836D-01
      0.4250000000D+02  0.1546569604D+00
      0.1419000000D+02  0.3588659081D+00
      0.5148000000D+01  0.4386318876D+00
      0.1967000000D+01  0.1459179626D+00
 S   2 1.00       0.000000000000
      0.5148000000D+01 -0.1683669561D+00
      0.4962000000D+00  0.1060090723D+01
 S   1 1.00       0.000000000000
      0.1533000000D+00  0.1000000000D+01
 P   4 1.00       0.000000000000
      0.1816000000D+02  0.1853899981D-01
      0.3986000000D+01  0.1154359988D+00
      0.1143000000D+01  0.3861879960D+00
      0.3594000000D+00  0.6401139934D+00
 P   1 1.00       0.000000000000
      0.1146000000D+00  0.1000000000D+01
 ****
      6 0
 S   7 1.00       0.000000000000
      0.4233000000D+04  0.1219999687D-02
      0.6349000000D+03  0.9341997607D-02
      0.1461000000D+03  0.4545198836D-01
      0.4250000000D+02  0.1546569604D+00
      0.1419000000D+02  0.3588659081D+00
      0.5148000000D+01  0.4386318876D+00
      0.1967000000D+01  0.1459179626D+00
 S   2 1.00       0.000000000000
      0.5148000000D+01 -0.1683669561D+00
      0.4962000000D+00  0.1060090723D+01
 S   1 1.00       0.000000000000
      0.1533000000D+00  0.1000000000D+01
 P   4 1.00       0.000000000000
      0.1816000000D+02  0.1853899981D-01
      0.3986000000D+01  0.1154359988D+00
      0.1143000000D+01  0.3861879960D+00
      0.3594000000D+00  0.6401139934D+00
 P   1 1.00       0.000000000000
      0.1146000000D+00  0.1000000000D+01
 ****
      7 0
 S   3 1.00       0.000000000000
      0.1924060000D+02  0.3282807697D-01
      0.2899200000D+01  0.2312085421D+00
      0.6534000000D+00  0.8172399161D+00
 S   1 1.00       0.000000000000
      0.1776000000D+00  0.1000000000D+01
 ****
      8 0
 S   3 1.00       0.000000000000
      0.1924060000D+02  0.3282807697D-01
      0.2899200000D+01  0.2312085421D+00
      0.6534000000D+00  0.8172399161D+00
 S   1 1.00       0.000000000000
      0.1776000000D+00  0.1000000000D+01
 ****
      9 0
 S   3 1.00       0.000000000000
      0.1924060000D+02  0.3282807697D-01
      0.2899200000D+01  0.2312085421D+00
      0.6534000000D+00  0.8172399161D+00
 S   1 1.00       0.000000000000
      0.1776000000D+00  0.1000000000D+01
 ****
     10 0
 S   3 1.00       0.000000000000
      0.1924060000D+02  0.3282807697D-01
      0.2899200000D+01  0.2312085421D+00
      0.6534000000D+00  0.8172399161D+00
 S   1 1.00       0.000000000000
      0.1776000000D+00  0.1000000000D+01
 ****
     11 0
 S   3 1.00       0.000000000000
      0.1924060000D+02  0.3282807697D-01
      0.2899200000D+01  0.2312085421D+00
      0.6534000000D+00  0.8172399161D+00
 S   1 1.00       0.000000000000
      0.1776000000D+00  0.1000000000D+01
 ****
     12 0
 S   7 1.00       0.000000000000
      0.4233000000D+04  0.1219999687D-02
      0.6349000000D+03  0.9341997607D-02
      0.1461000000D+03  0.4545198836D-01
      0.4250000000D+02  0.1546569604D+00
      0.1419000000D+02  0.3588659081D+00
      0.5148000000D+01  0.4386318876D+00
      0.1967000000D+01  0.1459179626D+00
 S   2 1.00       0.000000000000
      0.5148000000D+01 -0.1683669561D+00
      0.4962000000D+00  0.1060090723D+01
 S   1 1.00       0.000000000000
      0.1533000000D+00  0.1000000000D+01
 P   4 1.00       0.000000000000
      0.1816000000D+02  0.1853899981D-01
      0.3986000000D+01  0.1154359988D+00
      0.1143000000D+01  0.3861879960D+00
      0.3594000000D+00  0.6401139934D+00
 P   1 1.00       0.000000000000
      0.1146000000D+00  0.1000000000D+01
 ****
     13 0
 S   7 1.00       0.000000000000
      0.4233000000D+04  0.1219999687D-02
      0.6349000000D+03  0.9341997607D-02
      0.1461000000D+03  0.4545198836D-01
      0.4250000000D+02  0.1546569604D+00
      0.1419000000D+02  0.3588659081D+00
      0.5148000000D+01  0.4386318876D+00
      0.1967000000D+01  0.1459179626D+00
 S   2 1.00       0.000000000000
      0.5148000000D+01 -0.1683669561D+00
      0.4962000000D+00  0.1060090723D+01
 S   1 1.00       0.000000000000
      0.1533000000D+00  0.1000000000D+01
 P   4 1.00       0.000000000000
      0.1816000000D+02  0.1853899981D-01
      0.3986000000D+01  0.1154359988D+00
      0.1143000000D+01  0.3861879960D+00
      0.3594000000D+00  0.6401139934D+00
 P   1 1.00       0.000000000000
      0.1146000000D+00  0.1000000000D+01
 ****
     14 0
 S   7 1.00       0.000000000000
      0.4233000000D+04  0.1219999687D-02
      0.6349000000D+03  0.9341997607D-02
      0.1461000000D+03  0.4545198836D-01
      0.4250000000D+02  0.1546569604D+00
      0.1419000000D+02  0.3588659081D+00
      0.5148000000D+01  0.4386318876D+00
      0.1967000000D+01  0.1459179626D+00
 S   2 1.00       0.000000000000
      0.5148000000D+01 -0.1683669561D+00
      0.4962000000D+00  0.1060090723D+01
 S   1 1.00       0.000000000000
      0.1533000000D+00  0.1000000000D+01
 P   4 1.00       0.000000000000
      0.1816000000D+02  0.1853899981D-01
      0.3986000000D+01  0.1154359988D+00
      0.1143000000D+01  0.3861879960D+00
      0.3594000000D+00  0.6401139934D+00
 P   1 1.00       0.000000000000
      0.1146000000D+00  0.1000000000D+01
 ****
     15 0
 S   7 1.00       0.000000000000
      0.4233000000D+04  0.1219999687D-02
      0.6349000000D+03  0.9341997607D-02
      0.1461000000D+03  0.4545198836D-01
      0.4250000000D+02  0.1546569604D+00
      0.1419000000D+02  0.3588659081D+00
      0.5148000000D+01  0.4386318876D+00
      0.1967000000D+01  0.1459179626D+00
 S   2 1.00       0.000000000000
      0.5148000000D+01 -0.1683669561D+00
      0.4962000000D+00  0.1060090723D+01
 S   1 1.00       0.000000000000
      0.1533000000D+00  0.1000000000D+01
 P   4 1.00       0.000000000000
      0.1816000000D+02  0.1853899981D-01
      0.3986000000D+01  0.1154359988D+00
      0.1143000000D+01  0.3861879960D+00
      0.3594000000D+00  0.6401139934D+00
 P   1 1.00       0.000000000000
      0.1146000000D+00  0.1000000000D+01
 ****
     16 0
 S   7 1.00       0.000000000000
      0.4233000000D+04  0.1219999687D-02
      0.6349000000D+03  0.9341997607D-02
      0.1461000000D+03  0.4545198836D-01
      0.4250000000D+02  0.1546569604D+00
      0.1419000000D+02  0.3588659081D+00
      0.5148000000D+01  0.4386318876D+00
      0.1967000000D+01  0.1459179626D+00
 S   2 1.00       0.000000000000
      0.5148000000D+01 -0.1683669561D+00
      0.4962000000D+00  0.1060090723D+01
 S   1 1.00       0.000000000000
      0.1533000000D+00  0.1000000000D+01
 P   4 1.00       0.000000000000
      0.1816000000D+02  0.1853899981D-01
      0.3986000000D+01  0.1154359988D+00
      0.1143000000D+01  0.3861879960D+00
      0.3594000000D+00  0.6401139934D+00
 P   1 1.00       0.000000000000
      0.1146000000D+00  0.1000000000D+01
 ****
     17 0
 S   7 1.00       0.000000000000
      0.4233000000D+04  0.1219999687D-02
      0.6349000000D+03  0.9341997607D-02
      0.1461000000D+03  0.4545198836D-01
      0.4250000000D+02  0.1546569604D+00
      0.1419000000D+02  0.3588659081D+00
      0.5148000000D+01  0.4386318876D+00
      0.1967000000D+01  0.1459179626D+00
 S   2 1.00       0.000000000000
      0.5148000000D+01 -0.1683669561D+00
      0.4962000000D+00  0.1060090723D+01
 S   1 1.00       0.000000000000
      0.1533000000D+00  0.1000000000D+01
 P   4 1.00       0.000000000000
      0.1816000000D+02  0.1853899981D-01
      0.3986000000D+01  0.1154359988D+00
      0.1143000000D+01  0.3861879960D+00
      0.3594000000D+00  0.6401139934D+00
 P   1 1.00       0.000000000000
      0.1146000000D+00  0.1000000000D+01
 ****
     18 0
 S   7 1.00       0.000000000000
      0.4233000000D+04  0.1219999687D-02
      0.6349000000D+03  0.9341997607D-02
      0.1461000000D+03  0.4545198836D-01
      0.4250000000D+02  0.1546569604D+00
      0.1419000000D+02  0.3588659081D+00
      0.5148000000D+01  0.4386318876D+00
      0.1967000000D+01  0.1459179626D+00
 S   2 1.00       0.000000000000
      0.5148000000D+01 -0.1683669561D+00
      0.4962000000D+00  0.1060090723D+01
 S   1 1.00       0.000000000000
      0.1533000000D+00  0.1000000000D+01
 P   4 1.00       0.000000000000
      0.1816000000D+02  0.1853899981D-01
      0.3986000000D+01  0.1154359988D+00
      0.1143000000D+01  0.3861879960D+00
      0.3594000000D+00  0.6401139934D+00
 P   1 1.00       0.000000000000
      0.1146000000D+00  0.1000000000D+01
 ****
     19 0
 S   3 1.00       0.000000000000
      0.1924060000D+02  0.3282807697D-01
      0.2899200000D+01  0.2312085421D+00
      0.6534000000D+00  0.8172399161D+00
 S   1 1.00       0.000000000000
      0.1776000000D+00  0.1000000000D+01
 ****
     20 0
 S   3 1.00       0.000000000000
      0.1924060000D+02  0.3282807697D-01
      0.2899200000D+01  0.2312085421D+00
      0.6534000000D+00  0.8172399161D+00
 S   1 1.00       0.000000000000
      0.1776000000D+00  0.1000000000D+01
 ****
     21 0
 S   3 1.00       0.000000000000
      0.1924060000D+02  0.3282807697D-01
      0.2899200000D+01  0.2312085421D+00
      0.6534000000D+00  0.8172399161D+00
 S   1 1.00       0.000000000000
      0.1776000000D+00  0.1000000000D+01
 ****
     22 0
 S   3 1.00       0.000000000000
      0.2009000000D+01 -0.6250236170D-01
      0.8055000000D+00 -0.2375344769D+00
      0.1070000000D+00  0.1107152029D+01
 S   3 1.00       0.000000000000
      0.7176000000D+01 -0.3856733874D+00
      0.2009000000D+01  0.7453115756D+00
      0.8055000000D+00  0.5091818833D+00
 S   1 1.00       0.000000000000
      0.3750000000D-01  0.1000000000D+01
 P   3 1.00       0.000000000000
      0.2139000000D+02 -0.4804130003D-01
      0.2650000000D+01  0.6222337004D+00
      0.8619000000D+00  0.4758042003D+00
 P   1 1.00       0.000000000000
      0.8000000000D-01  0.1000000000D+01
 P   1 1.00       0.000000000000
      0.2300000000D-01  0.1000000000D+01
 D   4 1.00       0.000000000000
      0.3925000000D+02  0.3615410274D-01
      0.1078000000D+02  0.1896744144D+00
      0.3496000000D+01  0.4524981343D+00
      0.1066000000D+01  0.5710427433D+00
 D   1 1.00       0.000000000000
      0.2606000000D+00  0.1000000000D+01
 ****
     23 0
 S   7 1.00       0.000000000000
      0.4233000000D+04  0.1219999687D-02
      0.6349000000D+03  0.9341997607D-02
      0.1461000000D+03  0.4545198836D-01
      0.4250000000D+02  0.1546569604D+00
      0.1419000000D+02  0.3588659081D+00
      0.5148000000D+01  0.4386318876D+00
      0.1967000000D+01  0.1459179626D+00
 S   2 1.00       0.000000000000
      0.5148000000D+01 -0.1683669561D+00
      0.4962000000D+00  0.1060090723D+01
 S   1 1.00       0.000000000000
      0.1533000000D+00  0.1000000000D+01
 P   4 1.00       0.000000000000
      0.1816000000D+02  0.1853899981D-01
      0.3986000000D+01  0.1154359988D+00
      0.1143000000D+01  0.3861879960D+00
      0.3594000000D+00  0.6401139934D+00
 P   1 1.00       0.000000000000
      0.1146000000D+00  0.1000000000D+01
 ****
     24 0
 S   7 1.00       0.000000000000
      0.4233000000D+04  0.1219999687D-02
      0.6349000000D+03  0.9341997607D-02
      0.1461000000D+03  0.4545198836D-01
      0.4250000000D+02  0.1546569604D+00
      0.1419000000D+02  0.3588659081D+00
      0.5148000000D+01  0.4386318876D+00
      0.1967000000D+01  0.1459179626D+00
 S   2 1.00       0.000000000000
      0.5148000000D+01 -0.1683669561D+00
      0.4962000000D+00  0.1060090723D+01
 S   1 1.00       0.000000000000
      0.1533000000D+00  0.1000000000D+01
 P   4 1.00       0.000000000000
      0.1816000000D+02  0.1853899981D-01
      0.3986000000D+01  0.1154359988D+00
      0.1143000000D+01  0.3861879960D+00
      0.3594000000D+00  0.6401139934D+00
 P   1 1.00       0.000000000000
      0.1146000000D+00  0.1000000000D+01
 ****
     25 0
 S   7 1.00       0.000000000000
      0.4233000000D+04  0.1219999687D-02
      0.6349000000D+03  0.9341997607D-02
      0.1461000000D+03  0.4545198836D-01
      0.4250000000D+02  0.1546569604D+00
      0.1419000000D+02  0.3588659081D+00
      0.5148000000D+01  0.4386318876D+00
      0.1967000000D+01  0.1459179626D+00
 S   2 1.00       0.000000000000
      0.5148000000D+01 -0.1683669561D+00
      0.4962000000D+00  0.1060090723D+01
 S   1 1.00       0.000000000000
      0.1533000000D+00  0.1000000000D+01
 P   4 1.00       0.000000000000
      0.1816000000D+02  0.1853899981D-01
      0.3986000000D+01  0.1154359988D+00
      0.1143000000D+01  0.3861879960D+00
      0.3594000000D+00  0.6401139934D+00
 P   1 1.00       0.000000000000
      0.1146000000D+00  0.1000000000D+01
 ****
     26 0
 S   7 1.00       0.000000000000
      0.4233000000D+04  0.1219999687D-02
      0.6349000000D+03  0.9341997607D-02
      0.1461000000D+03  0.4545198836D-01
      0.4250000000D+02  0.1546569604D+00
      0.1419000000D+02  0.3588659081D+00
      0.5148000000D+01  0.4386318876D+00
      0.1967000000D+01  0.1459179626D+00
 S   2 1.00       0.000000000000
      0.5148000000D+01 -0.1683669561D+00
      0.4962000000D+00  0.1060090723D+01
 S   1 1.00       0.000000000000
      0.1533000000D+00  0.1000000000D+01
 P   4 1.00       0.000000000000
      0.1816000000D+02  0.1853899981D-01
      0.3986000000D+01  0.1154359988D+00
      0.1143000000D+01  0.3861879960D+00
      0.3594000000D+00  0.6401139934D+00
 P   1 1.00       0.000000000000
      0.1146000000D+00  0.1000000000D+01
 ****
     27 0
 S   7 1.00       0.000000000000
      0.4233000000D+04  0.1219999687D-02
      0.6349000000D+03  0.9341997607D-02
      0.1461000000D+03  0.4545198836D-01
      0.4250000000D+02  0.1546569604D+00
      0.1419000000D+02  0.3588659081D+00
      0.5148000000D+01  0.4386318876D+00
      0.1967000000D+01  0.1459179626D+00
 S   2 1.00       0.000000000000
      0.5148000000D+01 -0.1683669561D+00
      0.4962000000D+00  0.1060090723D+01
 S   1 1.00       0.000000000000
      0.1533000000D+00  0.1000000000D+01
 P   4 1.00       0.000000000000
      0.1816000000D+02  0.1853899981D-01
      0.3986000000D+01  0.1154359988D+00
      0.1143000000D+01  0.3861879960D+00
      0.3594000000D+00  0.6401139934D+00
 P   1 1.00       0.000000000000
      0.1146000000D+00  0.1000000000D+01
 ****
     28 0
 S   3 1.00       0.000000000000
      0.1924060000D+02  0.3282807697D-01
      0.2899200000D+01  0.2312085421D+00
      0.6534000000D+00  0.8172399161D+00
 S   1 1.00       0.000000000000
      0.1776000000D+00  0.1000000000D+01
 ****
     29 0
 S   3 1.00       0.000000000000
      0.1924060000D+02  0.3282807697D-01
      0.2899200000D+01  0.2312085421D+00
      0.6534000000D+00  0.8172399161D+00
 S   1 1.00       0.000000000000
      0.1776000000D+00  0.1000000000D+01
 ****
     30 0
 S   3 1.00       0.000000000000
      0.1924060000D+02  0.3282807697D-01
      0.2899200000D+01  0.2312085421D+00
      0.6534000000D+00  0.8172399161D+00
 S   1 1.00       0.000000000000
      0.1776000000D+00  0.1000000000D+01
 ****
     31 0
 S   3 1.00       0.000000000000
      0.1924060000D+02  0.3282807697D-01
      0.2899200000D+01  0.2312085421D+00
      0.6534000000D+00  0.8172399161D+00
 S   1 1.00       0.000000000000
      0.1776000000D+00  0.1000000000D+01
 ****
     32 0
 S   3 1.00       0.000000000000
      0.1924060000D+02  0.3282807697D-01
      0.2899200000D+01  0.2312085421D+00
      0.6534000000D+00  0.8172399161D+00
 S   1 1.00       0.000000000000
      0.1776000000D+00  0.1000000000D+01
 ****
     33 0
 S   7 1.00       0.000000000000
      0.4233000000D+04  0.1219999687D-02
      0.6349000000D+03  0.9341997607D-02
      0.1461000000D+03  0.4545198836D-01
      0.4250000000D+02  0.1546569604D+00
      0.1419000000D+02  0.3588659081D+00
      0.5148000000D+01  0.4386318876D+00
      0.1967000000D+01  0.1459179626D+00
 S   2 1.00       0.000000000000
      0.5148000000D+01 -0.1683669561D+00
      0.4962000000D+00  0.1060090723D+01
 S   1 1.00       0.000000000000
      0.1533000000D+00  0.1000000000D+01
 P   4 1.00       0.000000000000
      0.1816000000D+02  0.1853899981D-01
      0.3986000000D+01  0.1154359988D+00
      0.1143000000D+01  0.3861879960D+00
      0.3594000000D+00  0.6401139934D+00
 P   1 1.00       0.000000000000
      0.1146000000D+00  0.1000000000D+01
 ****
     34 0
 S   7 1.00       0.000000000000
      0.4233000000D+04  0.1219999687D-02
      0.6349000000D+03  0.9341997607D-02
      0.1461000000D+03  0.4545198836D-01
      0.4250000000D+02  0.1546569604D+00
      0.1419000000D+02  0.3588659081D+00
      0.5148000000D+01  0.4386318876D+00
      0.1967000000D+01  0.1459179626D+00
 S   2 1.00       0.000000000000
      0.5148000000D+01 -0.1683669561D+00
      0.4962000000D+00  0.1060090723D+01
 S   1 1.00       0.000000000000
      0.1533000000D+00  0.1000000000D+01
 P   4 1.00       0.000000000000
      0.1816000000D+02  0.1853899981D-01
      0.3986000000D+01  0.1154359988D+00
      0.1143000000D+01  0.3861879960D+00
      0.3594000000D+00  0.6401139934D+00
 P   1 1.00       0.000000000000
      0.1146000000D+00  0.1000000000D+01
 ****
     35 0
 S   7 1.00       0.000000000000
      0.4233000000D+04  0.1219999687D-02
      0.6349000000D+03  0.9341997607D-02
      0.1461000000D+03  0.4545198836D-01
      0.4250000000D+02  0.1546569604D+00
      0.1419000000D+02  0.3588659081D+00
      0.5148000000D+01  0.4386318876D+00
      0.1967000000D+01  0.1459179626D+00
 S   2 1.00       0.000000000000
      0.5148000000D+01 -0.1683669561D+00
      0.4962000000D+00  0.1060090723D+01
 S   1 1.00       0.000000000000
      0.1533000000D+00  0.1000000000D+01
 P   4 1.00       0.000000000000
      0.1816000000D+02  0.1853899981D-01
      0.3986000000D+01  0.1154359988D+00
      0.1143000000D+01  0.3861879960D+00
      0.3594000000D+00  0.6401139934D+00
 P   1 1.00       0.000000000000
      0.1146000000D+00  0.1000000000D+01
 ****
     36 0
 S   3 1.00       0.000000000000
      0.1924060000D+02  0.3282807697D-01
      0.2899200000D+01  0.2312085421D+00
      0.6534000000D+00  0.8172399161D+00
 S   1 1.00       0.000000000000
      0.1776000000D+00  0.1000000000D+01
 ****
     37 0
 S   3 1.00       0.000000000000
      0.1924060000D+02  0.3282807697D-01
      0.2899200000D+01  0.2312085421D+00
      0.6534000000D+00  0.8172399161D+00
 S   1 1.00       0.000000000000
      0.1776000000D+00  0.1000000000D+01
 ****
     38 0
 S   3 1.00       0.000000000000
      0.1924060000D+02  0.3282807697D-01
      0.2899200000D+01  0.2312085421D+00
      0.6534000000D+00  0.8172399161D+00
 S   1 1.00       0.000000000000
      0.1776000000D+00  0.1000000000D+01
 ****
     39 0
 S   3 1.00       0.000000000000
      0.1924060000D+02  0.3282807697D-01
      0.2899200000D+01  0.2312085421D+00
      0.6534000000D+00  0.8172399161D+00
 S   1 1.00       0.000000000000
      0.1776000000D+00  0.1000000000D+01
 ****
     40 0
 S   3 1.00       0.000000000000
      0.1924060000D+02  0.3282807697D-01
      0.2899200000D+01  0.2312085421D+00
      0.6534000000D+00  0.8172399161D+00
 S   1 1.00       0.000000000000
      0.1776000000D+00  0.1000000000D+01
 ****

 Effective core potential in the form of general ECP input:
      1 0
 Fe1-ECP   2 10
 D component
  3
  1      392.6149787      -10.00000000    0.00000000
  2       71.1756979      -63.26675180    0.00000000
  2       17.7320281      -10.96133380    0.00000000
 S-D projection
  5
  0      126.0571895        3.00000000    0.00000000
  1      138.1264251       18.17291370    0.00000000
  2       54.2098858      339.12311640    0.00000000
  2        9.2837966      317.10680120    0.00000000
  2        8.6289082     -207.34216490    0.00000000
 P-D projection
  5
  0       83.1759490        5.00000000    0.00000000
  1      106.0559938        5.95359300    0.00000000
  2       42.8284937      294.26655270    0.00000000
  2        8.7701805      154.42446350    0.00000000
  2        8.0397818      -95.31642490    0.00000000
     22 0
 Co22-ECP   2 10
 D component
  3
  1      434.1076104      -10.00000000    0.00000000
  2       78.8402758      -66.72402760    0.00000000
  2       19.6037749      -11.71922430    0.00000000
 S-D projection
  4
  0      151.2307582        3.00000000    0.00000000
  1      169.6790026       20.15531100    0.00000000
  2       64.9909423      413.37622440    0.00000000
  2       12.5076287      133.87277050    0.00000000
 P-D projection
  4
  0       92.7319924        5.00000000    0.00000000
  1      121.1910183        6.18923530    0.00000000
  2       48.6265909      326.32159190    0.00000000
  2       11.9966971       73.87889700    0.00000000
 
 There are   154 symmetry adapted cartesian basis functions of A'  symmetry.
 There are   110 symmetry adapted cartesian basis functions of A"  symmetry.
 There are   150 symmetry adapted basis functions of A'  symmetry.
 There are   110 symmetry adapted basis functions of A"  symmetry.
   260 basis functions,   676 primitive gaussians,   264 cartesian basis functions
    85 alpha electrons       85 beta electrons
       nuclear repulsion energy      2161.1487299219 Hartrees.
 NAtoms=   40 NActive=   40 NUniq=   24 SFac= 2.78D+00 NAtFMM=   60 NAOKFM=F Big=F
 Integral buffers will be    131072 words long.
 Regular integral format.
 Two-electron integral symmetry is turned on.
 One-electron integrals computed using PRISM.
   2 Symmetry operations used in ECPInt.
 ECPInt:  NShTT=   11628 NPrTT=   83265 LenC2=   11091 LenP2D=   48731.
 LDataN:  DoStor=T MaxTD1= 4 Len=   56
 NBasis=   260 RedAO= T EigKep=  5.84D-04  NBF=   150   110
 NBsUse=   260 1.00D-06 EigRej= -1.00D+00 NBFU=   150   110
 Initial guess from the checkpoint file:  "FeCp2CoCp2_Cs_plus1_S0_B3LYP_LANL2DZ_TD.chk"
 B after Tr=    -0.000000    0.000000    0.000000
         Rot=    1.000000    0.000000   -0.000000    0.000000 Ang=   0.00 deg.
 Initial guess orbital symmetries:
       Occupied  (A') (A') (A") (A') (A") (A') (A") (A") (A') (A')
                 (A') (A") (A') (A') (A") (A') (A') (A") (A') (A")
                 (A') (A') (A') (A") (A') (A') (A') (A") (A') (A')
                 (A') (A') (A') (A") (A') (A") (A") (A') (A') (A")
                 (A') (A") (A') (A") (A') (A') (A") (A') (A') (A")
                 (A') (A') (A') (A") (A') (A") (A') (A") (A") (A')
                 (A') (A') (A") (A') (A') (A") (A') (A") (A') (A")
                 (A') (A') (A') (A") (A') (A") (A') (A") (A") (A')
                 (A') (A") (A') (A") (A')
       Virtual   (A') (A") (A') (A") (A') (A") (A') (A") (A") (A')
                 (A') (A') (A") (A') (A") (A') (A') (A") (A') (A')
                 (A") (A') (A") (A') (A') (A') (A") (A') (A") (A')
                 (A") (A') (A') (A") (A') (A") (A') (A") (A') (A")
                 (A') (A") (A') (A') (A") (A') (A") (A") (A') (A')
                 (A") (A') (A') (A') (A") (A') (A") (A') (A') (A")
                 (A') (A") (A') (A") (A') (A') (A") (A") (A') (A")
                 (A') (A") (A") (A') (A") (A') (A") (A') (A") (A")
                 (A') (A") (A') (A") (A') (A") (A') (A') (A') (A')
                 (A") (A') (A") (A") (A') (A") (A') (A') (A") (A")
                 (A') (A') (A") (A") (A') (A") (A") (A") (A') (A')
                 (A") (A") (A') (A") (A") (A') (A') (A") (A') (A")
                 (A') (A") (A') (A') (A') (A") (A') (A") (A') (A')
                 (A") (A') (A') (A") (A") (A') (A") (A') (A") (A')
                 (A") (A') (A') (A") (A') (A') (A") (A') (A') (A")
                 (A') (A') (A") (A") (A') (A') (A") (A') (A") (A')
                 (A') (A") (A') (A") (A') (A") (A') (A") (A') (A")
                 (A') (A") (A') (A') (A')
 Requested convergence on RMS density matrix=1.00D-08 within 128 cycles.
 Requested convergence on MAX density matrix=1.00D-06.
 Requested convergence on             energy=1.00D-06.
 No special actions if energy rises.
 SCF Done:  E(RB3LYP) =  -1041.11786389     A.U. after    3 cycles
            NFock=  3  Conv=0.18D-08     -V/T= 2.1254
 DoSCS=F DFT=T ScalE2(SS,OS)=  1.000000  1.000000
 ExpMin= 2.20D-02 ExpMax= 4.23D+03 ExpMxC= 1.46D+02 IAcc=3 IRadAn=         5 AccDes= 0.00D+00
 HarFok:  IExCor=  205 AccDes= 0.00D+00 IRadAn=         5 IDoV=-2 UseB2=F ITyADJ=14
 ICtDFT= 12500011 ScaDFX=  1.000000  1.000000  1.000000  1.000000
 GSVD:  LWork=       -1008 too small for GESVD, short by        4340 words or        4340 for optimal perf.
 Range of M.O.s used for correlation:    29   260
 NBasis=   260 NAE=    85 NBE=    85 NFC=    28 NFV=     0
 NROrb=    232 NOA=    57 NOB=    57 NVA=   175 NVB=   175

 **** Warning!!: The largest alpha MO coefficient is  0.13727351D+02


 **** Warning!!: The smallest alpha delta epsilon is  0.86847652D-01

 Orbital symmetries:
       Occupied  (A') (A') (A") (A') (A") (A') (A") (A") (A') (A')
                 (A') (A") (A') (A') (A") (A') (A') (A") (A') (A")
                 (A') (A') (A') (A") (A') (A') (A') (A") (A') (A')
                 (A') (A') (A') (A") (A') (A") (A") (A') (A') (A")
                 (A') (A") (A') (A") (A') (A') (A") (A') (A') (A")
                 (A') (A') (A') (A") (A') (A") (A') (A") (A") (A')
                 (A') (A') (A") (A') (A') (A") (A') (A") (A') (A")
                 (A') (A') (A') (A") (A') (A") (A') (A") (A") (A')
                 (A') (A") (A') (A") (A')
       Virtual   (A') (A") (A') (A") (A') (A") (A') (A") (A") (A')
                 (A') (A') (A") (A') (A") (A') (A') (A") (A') (A')
                 (A") (A') (A") (A') (A') (A') (A") (A') (A") (A')
                 (A") (A') (A') (A") (A') (A") (A') (A") (A') (A")
                 (A') (A") (A') (A') (A") (A') (A") (A") (A') (A')
                 (A") (A') (A') (A') (A") (A') (A") (A') (A') (A")
                 (A') (A") (A') (A") (A') (A') (A") (A") (A') (A")
                 (A') (A") (A") (A') (A") (A') (A") (A') (A") (A")
                 (A') (A") (A') (A") (A') (A") (A') (A') (A') (A')
                 (A") (A') (A") (A") (A') (A") (A') (A') (A") (A")
                 (A') (A') (A") (A") (A') (A") (A") (A") (A') (A')
                 (A") (A") (A') (A") (A") (A') (A') (A") (A') (A")
                 (A') (A") (A') (A') (A') (A") (A') (A") (A') (A')
                 (A") (A') (A') (A") (A") (A') (A") (A') (A") (A')
                 (A") (A') (A') (A") (A') (A') (A") (A') (A') (A")
                 (A') (A') (A") (A") (A') (A') (A") (A') (A") (A')
                 (A') (A") (A') (A") (A') (A") (A') (A") (A') (A")
                 (A') (A") (A') (A') (A')
   600 initial guesses have been made.
 Convergence on wavefunction:    0.001000000000000
 Iteration     1 Dimension   600 NMult     0 NNew    600
 New state      1 was old state      2
 New state      2 was old state      1
 New state      5 was old state     18
 New state      6 was old state     21
 New state      7 was old state     23
 New state      8 was old state     19
 New state      9 was old state     37
 New state     10 was old state     49
 New state     11 was old state      6
 New state     12 was old state     25
 New state     13 was old state     50
 New state     14 was old state      8
 New state     15 was old state      7
 New state     16 was old state      5
 New state     17 was old state      9
 New state     18 was old state     10
 New state     19 was old state     11
 New state     20 was old state     13
 New state     21 was old state     12
 New state     22 was old state     60
 New state     23 was old state     17
 New state     24 was old state     22
 New state     25 was old state     45
 New state     26 was old state     14
 New state     27 was old state     26
 New state     28 was old state     47
 New state     29 was old state     24
 New state     30 was old state     28
 New state     31 was old state     27
 New state     32 was old state     39
 New state     33 was old state     32
 New state     34 was old state     40
 New state     35 was old state     30
 New state     36 was old state     69
 New state     37 was old state     36
 New state     38 was old state     29
 New state     39 was old state     59
 New state     40 was old state     31
 New state     41 was old state     51
 New state     42 was old state     58
 New state     43 was old state     52
 New state     44 was old state     33
 New state     45 was old state     35
 New state     46 was old state     34
 New state     47 was old state     41
 New state     48 was old state     68
 New state     49 was old state     38
 New state     50 was old state     44
 New state     51 was old state     20
 New state     52 was old state     83
 New state     53 was old state     42
 New state     54 was old state     88
 New state     56 was old state     48
 New state     57 was old state     98
 New state     58 was old state     57
 New state     59 was old state     56
 New state     60 was old state     61
 New state     61 was old state     53
 New state     62 was old state     76
 New state     63 was old state    103
 New state     64 was old state     54
 New state     65 was old state    109
 New state     66 was old state     63
 New state     67 was old state     66
 New state     68 was old state     62
 New state     69 was old state    102
 New state     71 was old state     65
 New state     72 was old state     73
 New state     73 was old state     64
 No map to state     74
 New state     75 was old state     84
 New state     76 was old state     71
 New state     78 was old state     67
 New state     79 was old state    104
 New state     80 was old state     72
 No map to state     81
 New state     82 was old state     75
 New state     83 was old state     93
 New state     84 was old state     74
 New state     85 was old state    155
 New state     86 was old state     78
 New state     87 was old state     90
 New state     88 was old state     87
 New state     89 was old state     91
 New state     90 was old state     82
 New state     91 was old state     79
 New state     92 was old state     81
 New state     93 was old state     95
 New state     94 was old state     80
 New state     95 was old state     86
 New state     96 was old state     85
 New state     97 was old state     96
 New state     98 was old state    152
 New state     99 was old state     92
 New state    100 was old state    105
 New state    101 was old state     94
 New state    102 was old state     89
 New state    103 was old state    106
 New state    104 was old state     99
 New state    105 was old state    100
 New state    106 was old state    127
 New state    107 was old state    154
 New state    108 was old state     97
 New state    109 was old state    145
 New state    111 was old state    108
 New state    112 was old state    115
 New state    113 was old state    114
 New state    114 was old state    124
 New state    115 was old state    107
 New state    116 was old state    112
 New state    117 was old state    113
 New state    118 was old state    128
 New state    119 was old state    151
 New state    120 was old state    119
 New state    121 was old state    116
 New state    122 was old state    117
 New state    123 was old state    121
 New state    124 was old state    179
 New state    125 was old state    182
 New state    126 was old state    140
 New state    127 was old state    177
 New state    128 was old state    122
 New state    129 was old state    120
 New state    130 was old state    129
 New state    131 was old state    187
 New state    132 was old state    118
 New state    133 was old state    123
 New state    134 was old state    131
 New state    135 was old state    148
 New state    136 was old state    191
 New state    137 was old state    130
 New state    138 was old state    169
 New state    139 was old state    126
 New state    140 was old state    168
 New state    141 was old state    146
 New state    142 was old state    133
 New state    143 was old state    125
 New state    144 was old state    138
 New state    145 was old state    184
 New state    146 was old state    139
 New state    147 was old state    143
 New state    148 was old state    137
 New state    149 was old state    180
 New state    150 was old state    181
 Iteration     2 Dimension   900 NMult   600 NNew    300
 New state      4 was old state      6
 New state      6 was old state      4
 New state      7 was old state      8
 New state      8 was old state      7
 New state     11 was old state     12
 New state     12 was old state     11
 New state     21 was old state     22
 New state     22 was old state     21
 New state     23 was old state     24
 New state     24 was old state     23
 New state     45 was old state     51
 New state     46 was old state     45
 New state     47 was old state     46
 New state     49 was old state     47
 New state     50 was old state     49
 New state     51 was old state     50
 New state     56 was old state     57
 New state     57 was old state     56
 New state     60 was old state     62
 New state     61 was old state     60
 New state     62 was old state     61
 New state     63 was old state     65
 New state     64 was old state     63
 New state     65 was old state     64
 New state     67 was old state     68
 New state     68 was old state     67
 New state     69 was old state     70
 New state     70 was old state     69
 New state     71 was old state     73
 New state     72 was old state     71
 New state     73 was old state     72
 New state     80 was old state     89
 New state     81 was old state     80
 New state     82 was old state     81
 New state     83 was old state     82
 New state     84 was old state     85
 New state     85 was old state     83
 New state     86 was old state     84
 New state     88 was old state     86
 New state     89 was old state     88
 New state     90 was old state     95
 New state     91 was old state     90
 New state     92 was old state     91
 New state     93 was old state     92
 New state     94 was old state     93
 New state     95 was old state     94
 New state     96 was old state     98
 New state     98 was old state     96
 New state     99 was old state    101
 New state    100 was old state     99
 New state    101 was old state    100
 New state    115 was old state    116
 New state    116 was old state    115
 New state    122 was old state    125
 New state    123 was old state    127
 New state    125 was old state    122
 New state    126 was old state    123
 New state    127 was old state    126
 New state    128 was old state    130
 New state    129 was old state    128
 New state    130 was old state    129
 New state    134 was old state    135
 New state    135 was old state    134
 New state    136 was old state    137
 New state    137 was old state    136
 New state    139 was old state    140
 New state    140 was old state    141
 New state    141 was old state    139
 New state    143 was old state    147
 New state    146 was old state    143
 New state    147 was old state    146
 New state    148 was old state    153
 New state    150 was old state    148
 Iteration     3 Dimension  1200 NMult   900 NNew    300
 New state     42 was old state     43
 New state     43 was old state     42
 Iteration     4 Dimension  1376 NMult  1200 NNew    176
 Iteration     5 Dimension  1382 NMult  1376 NNew      6
 ***********************************************************************
 Excited states from <AA,BB:AA,BB> singles matrix:
 ***********************************************************************
 
 Ground to excited state transition densities written to RWF  633
 Ground to excited state transition electric dipole moments (Au):
       state          X           Y           Z        Dip. S.      Osc.
         1         0.0000     -0.0000      0.0715      0.0051      0.0002
         2         0.0033     -0.8349     -0.0000      0.6970      0.0268
         3         0.0000      0.0000      0.0570      0.0033      0.0001
         4        -0.0398     -0.5276     -0.0000      0.2799      0.0139
         5        -0.0000     -0.0000     -0.0267      0.0007      0.0000
         6        -0.0256     -0.4610      0.0000      0.2131      0.0107
         7         0.0060     -0.2263     -0.0000      0.0512      0.0027
         8        -0.0000     -0.0000      0.0180      0.0003      0.0000
         9        -0.0097     -0.0561     -0.0000      0.0032      0.0002
        10         0.0000     -0.0000     -0.0018      0.0000      0.0000
        11        -0.0010      0.8199      0.0000      0.6723      0.0428
        12        -0.0000     -0.0000      0.0320      0.0010      0.0001
        13         0.0000     -0.0000      0.0276      0.0008      0.0001
        14        -0.0405     -0.7990     -0.0000      0.6401      0.0448
        15         0.0000      0.0000     -0.0241      0.0006      0.0000
        16        -0.0513     -1.1953      0.0000      1.4313      0.1029
        17         0.0222      0.3297     -0.0000      0.1092      0.0083
        18         0.0000     -0.0000     -0.0016      0.0000      0.0000
        19         0.0228     -0.5877      0.0000      0.3459      0.0280
        20         0.0000     -0.0000     -0.0268      0.0007      0.0001
        21         0.0202     -0.3166     -0.0000      0.1006      0.0084
        22        -0.0000     -0.0000      0.0165      0.0003      0.0000
        23        -0.0000     -0.0000     -0.0000      0.0000      0.0000
        24         0.0000      0.0000     -0.0729      0.0053      0.0005
        25         0.0083     -0.1739     -0.0000      0.0303      0.0027
        26         0.0076      0.2453      0.0000      0.0602      0.0055
        27        -0.0000      0.0000     -0.0199      0.0004      0.0000
        28        -0.0000     -0.0000      0.0306      0.0009      0.0001
        29        -0.0432     -0.7694      0.0000      0.5939      0.0595
        30         0.0000      0.0000      0.1089      0.0119      0.0012
        31        -0.0578     -0.8178      0.0000      0.6721      0.0705
        32         0.0000     -0.0000      0.0241      0.0006      0.0001
        33        -0.0000     -0.0000      0.0209      0.0004      0.0000
        34         0.1817      1.2085      0.0000      1.4935      0.1682
        35         0.0548      0.3528     -0.0000      0.1275      0.0147
        36        -0.0000      0.0000     -0.0516      0.0027      0.0003
        37        -0.0000     -0.0000      0.0295      0.0009      0.0001
        38         0.0000      0.0000     -0.1302      0.0169      0.0020
        39        -0.0000     -0.0000     -0.0163      0.0003      0.0000
        40         0.4098      1.2682      0.0000      1.7763      0.2178
        41         0.3581      0.9465      0.0000      1.0241      0.1268
        42        -0.7185     -1.4285     -0.0000      2.5569      0.3219
        43        -0.0000     -0.0000      0.0773      0.0060      0.0008
        44        -0.3676     -0.0380      0.0000      0.1366      0.0177
        45         0.5141      0.0043     -0.0000      0.2643      0.0345
        46        -0.0000     -0.0000      0.0189      0.0004      0.0000
        47         0.0000     -0.0000      0.0191      0.0004      0.0000
        48         0.3436      0.4613      0.0000      0.3309      0.0440
        49         0.0000      0.0000      0.0921      0.0085      0.0011
        50        -0.0505     -0.0905     -0.0000      0.0107      0.0014
        51         0.1252      0.0125      0.0000      0.0158      0.0022
        52         0.0000      0.0000     -0.0761      0.0058      0.0008
        53         0.1234      0.0859     -0.0000      0.0226      0.0031
        54        -0.4961     -0.3025     -0.0000      0.3377      0.0466
        55        -0.0000      0.0000     -0.1463      0.0214      0.0030
        56         0.7055     -0.0688      0.0000      0.5025      0.0698
        57         0.0000      0.0000     -0.0158      0.0002      0.0000
        58        -0.0648     -0.0617     -0.0000      0.0080      0.0011
        59        -0.0000     -0.0000     -0.1490      0.0222      0.0032
        60         0.2351      0.3207     -0.0000      0.1581      0.0227
        61         0.0000      0.0000      0.0086      0.0001      0.0000
        62         0.0117      0.2181     -0.0000      0.0477      0.0069
        63         0.0242     -0.6331     -0.0000      0.4014      0.0583
        64         0.0000      0.0000     -0.0845      0.0071      0.0010
        65        -0.0000     -0.0000     -0.0136      0.0002      0.0000
        66         0.1824     -0.0087      0.0000      0.0333      0.0049
        67        -0.4932      0.0692      0.0000      0.2480      0.0368
        68         0.0000     -0.0000      0.0514      0.0026      0.0004
        69         0.2019     -0.3044     -0.0000      0.1334      0.0200
        70         0.0000     -0.0000      0.0369      0.0014      0.0002
        71        -0.1385      0.0504     -0.0000      0.0217      0.0033
        72        -0.0000     -0.0000      0.0045      0.0000      0.0000
        73        -0.1110     -0.0116     -0.0000      0.0125      0.0019
        74         0.1810      0.0803      0.0000      0.0392      0.0059
        75         0.0000      0.0000     -0.0074      0.0001      0.0000
        76        -0.0000      0.0000     -0.0574      0.0033      0.0005
        77         0.0000      0.0000      0.0275      0.0008      0.0001
        78        -0.0000      0.0000      0.0856      0.0073      0.0011
        79        -0.0000      0.0000     -0.0021      0.0000      0.0000
        80        -0.0000     -0.0000     -0.2034      0.0414      0.0064
        81        -0.0335      0.0159      0.0000      0.0014      0.0002
        82         0.0000     -0.0000      0.0092      0.0001      0.0000
        83         0.0000      0.0000     -0.0356      0.0013      0.0002
        84         0.0948      0.2291     -0.0000      0.0615      0.0097
        85         0.0312     -0.0994      0.0000      0.0108      0.0017
        86        -0.0000     -0.0000     -0.0658      0.0043      0.0007
        87        -0.4474     -0.6130      0.0000      0.5759      0.0912
        88        -0.0812      0.0176      0.0000      0.0069      0.0011
        89         0.0000      0.0000     -0.0326      0.0011      0.0002
        90         0.5629      0.7847      0.0000      0.9325      0.1488
        91        -0.0308     -0.0730      0.0000      0.0063      0.0010
        92        -0.0612     -0.2062     -0.0000      0.0463      0.0074
        93         0.0000     -0.0000     -0.0010      0.0000      0.0000
        94         0.0000     -0.0000     -0.0017      0.0000      0.0000
        95         0.0149      0.0120     -0.0000      0.0004      0.0001
        96         0.0000      0.0000      0.0825      0.0068      0.0011
        97        -0.1717     -0.2262      0.0000      0.0806      0.0131
        98         0.0000      0.0000      0.0190      0.0004      0.0001
        99         0.0000     -0.0000      0.1887      0.0356      0.0058
       100        -0.0000     -0.0000     -0.1542      0.0238      0.0039
       101         0.1510      0.0713     -0.0000      0.0279      0.0046
       102         0.0000      0.0000     -0.0365      0.0013      0.0002
       103         0.0074     -0.0860      0.0000      0.0075      0.0012
       104         0.2467      0.3818      0.0000      0.2066      0.0343
       105        -0.0753     -0.1378     -0.0000      0.0247      0.0041
       106         0.3626      0.1906     -0.0000      0.1678      0.0279
       107         0.0000      0.0000      0.0506      0.0026      0.0004
       108         0.0881      0.0516     -0.0000      0.0104      0.0017
       109         0.1452      0.0230     -0.0000      0.0216      0.0036
       110         0.1433     -0.1269     -0.0000      0.0366      0.0062
       111        -0.0000      0.0000      0.0158      0.0003      0.0000
       112         0.0000     -0.0000     -0.0251      0.0006      0.0001
       113         0.0000     -0.0000      0.0164      0.0003      0.0000
       114        -0.1079     -0.2696     -0.0000      0.0843      0.0144
       115        -0.2459     -0.0342     -0.0000      0.0616      0.0106
       116         0.0000      0.0000     -0.0229      0.0005      0.0001
       117        -0.0000      0.0000      0.0056      0.0000      0.0000
       118        -0.0000     -0.0000      0.1148      0.0132      0.0023
       119        -0.0000     -0.0000      0.0927      0.0086      0.0015
       120        -0.3576     -0.3638      0.0000      0.2603      0.0450
       121        -0.0000     -0.0000     -0.1337      0.0179      0.0031
       122         0.0493     -0.0285     -0.0000      0.0032      0.0006
       123        -0.0174      0.1527      0.0000      0.0236      0.0041
       124         0.0000     -0.0000      0.0147      0.0002      0.0000
       125        -0.0000     -0.0000     -0.0534      0.0028      0.0005
       126         0.0000      0.0000     -0.0807      0.0065      0.0011
       127         0.0000     -0.0000      0.0338      0.0011      0.0002
       128         0.4951      0.4321      0.0000      0.4318      0.0752
       129         0.0406      0.1338      0.0000      0.0195      0.0034
       130        -0.0000     -0.0000      0.0262      0.0007      0.0001
       131        -0.4219     -0.4781      0.0000      0.4066      0.0709
       132        -0.4913     -0.3453     -0.0000      0.3606      0.0630
       133        -0.0543     -0.0835     -0.0000      0.0099      0.0017
       134        -0.2236     -0.4069     -0.0000      0.2155      0.0380
       135        -0.0102     -0.0499     -0.0000      0.0026      0.0005
       136        -0.1982     -0.2190     -0.0000      0.0872      0.0154
       137         0.0000      0.0000     -0.0579      0.0033      0.0006
       138        -0.0000     -0.0000     -0.0096      0.0001      0.0000
       139         0.1296      0.0171      0.0000      0.0171      0.0030
       140        -0.0515      0.0335      0.0000      0.0038      0.0007
       141         0.0000     -0.0000      0.0034      0.0000      0.0000
       142        -0.0000     -0.0000      0.0599      0.0036      0.0006
       143         0.1113      0.4702      0.0000      0.2335      0.0417
       144         0.0000      0.0000     -0.2809      0.0789      0.0141
       145        -0.0000     -0.0000      0.0149      0.0002      0.0000
       146         0.0033     -0.0029      0.0000      0.0000      0.0000
       147        -0.0376      0.0889     -0.0000      0.0093      0.0017
       148         0.0000     -0.0000     -0.2009      0.0404      0.0072
       149        -0.0000      0.0000     -0.0321      0.0010      0.0002
       150         0.0000     -0.0000     -0.0320      0.0010      0.0002
 Ground to excited state transition velocity dipole moments (Au):
       state          X           Y           Z        Dip. S.      Osc.
         1        -0.0000     -0.0000     -0.0136      0.0002      0.0023
         2         0.0082      0.0356     -0.0000      0.0013      0.0155
         3        -0.0000     -0.0000     -0.0052      0.0000      0.0003
         4         0.0083      0.0333      0.0000      0.0012      0.0106
         5         0.0000     -0.0000      0.0081      0.0001      0.0006
         6         0.0071      0.0262     -0.0000      0.0007      0.0065
         7        -0.0029      0.0223     -0.0000      0.0005      0.0043
         8        -0.0000      0.0000     -0.0021      0.0000      0.0000
         9        -0.0068      0.0094     -0.0000      0.0001      0.0011
        10        -0.0000     -0.0000     -0.0028      0.0000      0.0001
        11         0.0004     -0.0783     -0.0000      0.0061      0.0428
        12         0.0000      0.0000     -0.0037      0.0000      0.0001
        13        -0.0000      0.0000     -0.0042      0.0000      0.0001
        14         0.0125      0.0735      0.0000      0.0056      0.0354
        15        -0.0000     -0.0000      0.0070      0.0000      0.0003
        16         0.0017      0.1333     -0.0000      0.0178      0.1098
        17        -0.0024     -0.0376      0.0000      0.0014      0.0083
        18        -0.0000      0.0000      0.0024      0.0000      0.0000
        19        -0.0001      0.0664      0.0000      0.0044      0.0242
        20        -0.0000      0.0000      0.0050      0.0000      0.0001
        21         0.0066      0.0300     -0.0000      0.0009      0.0050
        22         0.0000      0.0000     -0.0012      0.0000      0.0000
        23        -0.0000      0.0000      0.0010      0.0000      0.0000
        24        -0.0000     -0.0000      0.0114      0.0001      0.0007
        25        -0.0009      0.0218      0.0000      0.0005      0.0024
        26        -0.0028     -0.0310      0.0000      0.0010      0.0047
        27         0.0000      0.0000     -0.0001      0.0000      0.0000
        28        -0.0000      0.0000     -0.0044      0.0000      0.0001
        29         0.0096      0.1105     -0.0000      0.0123      0.0546
        30        -0.0000      0.0000     -0.0174      0.0003      0.0013
        31         0.0130      0.1056     -0.0000      0.0113      0.0479
        32        -0.0000      0.0000     -0.0043      0.0000      0.0001
        33         0.0000      0.0000     -0.0034      0.0000      0.0000
        34        -0.0376     -0.1962     -0.0000      0.0399      0.1574
        35        -0.0123     -0.0622      0.0000      0.0040      0.0155
        36         0.0000     -0.0000      0.0126      0.0002      0.0006
        37         0.0000      0.0000     -0.0043      0.0000      0.0001
        38         0.0000     -0.0000      0.0203      0.0004      0.0015
        39         0.0000      0.0000      0.0055      0.0000      0.0001
        40        -0.0807     -0.2331      0.0000      0.0608      0.2205
        41        -0.0716     -0.1647     -0.0000      0.0323      0.1159
        42         0.1436      0.2665      0.0000      0.0916      0.3235
        43         0.0000      0.0000     -0.0111      0.0001      0.0004
        44         0.0641      0.0110      0.0000      0.0042      0.0145
        45        -0.0902     -0.0113      0.0000      0.0083      0.0282
        46         0.0000      0.0000     -0.0044      0.0000      0.0001
        47         0.0000      0.0000     -0.0014      0.0000      0.0000
        48        -0.0639     -0.1026      0.0000      0.0146      0.0489
        49        -0.0000     -0.0000     -0.0123      0.0002      0.0005
        50         0.0124      0.0217      0.0000      0.0006      0.0021
        51        -0.0313     -0.0082     -0.0000      0.0010      0.0034
        52        -0.0000     -0.0000      0.0137      0.0002      0.0006
        53        -0.0318     -0.0213     -0.0000      0.0015      0.0047
        54         0.1174      0.0703      0.0000      0.0187      0.0603
        55         0.0000      0.0000      0.0285      0.0008      0.0026
        56        -0.1447     -0.0039      0.0000      0.0210      0.0671
        57        -0.0000     -0.0000      0.0006      0.0000      0.0000
        58         0.0134      0.0158      0.0000      0.0004      0.0013
        59         0.0000      0.0000      0.0244      0.0006      0.0019
        60        -0.0581     -0.0599      0.0000      0.0070      0.0216
        61        -0.0000     -0.0000      0.0025      0.0000      0.0000
        62        -0.0031     -0.0443     -0.0000      0.0020      0.0061
        63         0.0009      0.1211     -0.0000      0.0147      0.0449
        64        -0.0000     -0.0000      0.0135      0.0002      0.0006
        65         0.0000      0.0000      0.0035      0.0000      0.0000
        66        -0.0308     -0.0064     -0.0000      0.0010      0.0030
        67         0.1147     -0.0070     -0.0000      0.0132      0.0395
        68        -0.0000     -0.0000     -0.0061      0.0000      0.0001
        69        -0.0454      0.0575      0.0000      0.0054      0.0159
        70        -0.0000      0.0000     -0.0070      0.0000      0.0001
        71         0.0257     -0.0125      0.0000      0.0008      0.0024
        72         0.0000      0.0000     -0.0012      0.0000      0.0000
        73         0.0212      0.0039      0.0000      0.0005      0.0014
        74        -0.0403     -0.0237     -0.0000      0.0022      0.0064
        75        -0.0000     -0.0000      0.0058      0.0000      0.0001
        76         0.0000      0.0000      0.0166      0.0003      0.0008
        77         0.0000     -0.0000     -0.0041      0.0000      0.0000
        78         0.0000     -0.0000     -0.0195      0.0004      0.0011
        79         0.0000     -0.0000      0.0051      0.0000      0.0001
        80         0.0000      0.0000      0.0402      0.0016      0.0046
        81         0.0090     -0.0030     -0.0000      0.0001      0.0003
        82         0.0000      0.0000      0.0007      0.0000      0.0000
        83         0.0000     -0.0000      0.0144      0.0002      0.0006
        84        -0.0298     -0.0417      0.0000      0.0026      0.0074
        85        -0.0119      0.0216     -0.0000      0.0006      0.0017
        86         0.0000      0.0000      0.0116      0.0001      0.0004
        87         0.0948      0.1355     -0.0000      0.0274      0.0768
        88         0.0139     -0.0066     -0.0000      0.0002      0.0007
        89        -0.0000      0.0000      0.0085      0.0001      0.0002
        90        -0.1285     -0.1719      0.0000      0.0461      0.1283
        91         0.0057      0.0155     -0.0000      0.0003      0.0008
        92         0.0128      0.0464      0.0000      0.0023      0.0064
        93        -0.0000     -0.0000      0.0017      0.0000      0.0000
        94        -0.0000      0.0000     -0.0020      0.0000      0.0000
        95        -0.0026     -0.0031      0.0000      0.0000      0.0000
        96        -0.0000     -0.0000     -0.0164      0.0003      0.0007
        97         0.0383      0.0509     -0.0000      0.0041      0.0111
        98        -0.0000     -0.0000     -0.0017      0.0000      0.0000
        99        -0.0000      0.0000     -0.0259      0.0007      0.0018
       100         0.0000      0.0000      0.0334      0.0011      0.0030
       101        -0.0278     -0.0194     -0.0000      0.0012      0.0031
       102        -0.0000     -0.0000      0.0092      0.0001      0.0002
       103         0.0013      0.0220     -0.0000      0.0005      0.0013
       104        -0.0693     -0.0870     -0.0000      0.0124      0.0332
       105         0.0235      0.0311      0.0000      0.0015      0.0041
       106        -0.0785     -0.0524      0.0000      0.0089      0.0238
       107        -0.0000     -0.0000     -0.0094      0.0001      0.0002
       108        -0.0231     -0.0056      0.0000      0.0006      0.0015
       109        -0.0434     -0.0054      0.0000      0.0019      0.0051
       110        -0.0477      0.0365      0.0000      0.0036      0.0095
       111        -0.0000      0.0000     -0.0021      0.0000      0.0000
       112        -0.0000      0.0000      0.0104      0.0001      0.0003
       113        -0.0000     -0.0000     -0.0054      0.0000      0.0001
       114         0.0201      0.0629     -0.0000      0.0044      0.0113
       115         0.0587      0.0047      0.0000      0.0035      0.0090
       116        -0.0000     -0.0000      0.0102      0.0001      0.0003
       117         0.0000      0.0000      0.0070      0.0000      0.0001
       118         0.0000      0.0000     -0.0482      0.0023      0.0060
       119         0.0000     -0.0000     -0.0195      0.0004      0.0010
       120         0.0884      0.0787     -0.0000      0.0140      0.0360
       121         0.0000      0.0000      0.0395      0.0016      0.0040
       122        -0.0124      0.0070     -0.0000      0.0002      0.0005
       123         0.0052     -0.0381     -0.0000      0.0015      0.0038
       124        -0.0000      0.0000     -0.0058      0.0000      0.0001
       125         0.0000      0.0000      0.0163      0.0003      0.0007
       126        -0.0000     -0.0000      0.0149      0.0002      0.0006
       127        -0.0000      0.0000     -0.0071      0.0001      0.0001
       128        -0.1173     -0.1033     -0.0000      0.0244      0.0623
       129        -0.0116     -0.0277     -0.0000      0.0009      0.0023
       130         0.0000      0.0000     -0.0060      0.0000      0.0001
       131         0.1007      0.1158     -0.0000      0.0236      0.0600
       132         0.1172      0.0857      0.0000      0.0211      0.0536
       133         0.0140      0.0161      0.0000      0.0005      0.0012
       134         0.0572      0.1024      0.0000      0.0138      0.0347
       135         0.0034      0.0134      0.0000      0.0002      0.0005
       136         0.0499      0.0588      0.0000      0.0059      0.0149
       137        -0.0000     -0.0000      0.0166      0.0003      0.0007
       138         0.0000      0.0000     -0.0022      0.0000      0.0000
       139        -0.0372     -0.0072     -0.0000      0.0014      0.0036
       140         0.0168     -0.0068     -0.0000      0.0003      0.0008
       141        -0.0000     -0.0000     -0.0002      0.0000      0.0000
       142         0.0000      0.0000     -0.0230      0.0005      0.0013
       143        -0.0341     -0.1155     -0.0000      0.0145      0.0361
       144        -0.0000     -0.0000      0.0722      0.0052      0.0130
       145        -0.0000      0.0000      0.0018      0.0000      0.0000
       146        -0.0006     -0.0000     -0.0000      0.0000      0.0000
       147         0.0122     -0.0216      0.0000      0.0006      0.0015
       148        -0.0000      0.0000      0.0411      0.0017      0.0042
       149         0.0000     -0.0000      0.0063      0.0000      0.0001
       150        -0.0000      0.0000      0.0094      0.0001      0.0002
 Ground to excited state transition magnetic dipole moments (Au):
       state          X           Y           Z
         1         0.6427      0.0363      0.0000
         2        -0.0000     -0.0000      0.2629
         3        -0.4054     -0.0999      0.0000
         4        -0.0000      0.0000      0.3782
         5        -0.4254      0.1847      0.0000
         6         0.0000     -0.0000      0.3143
         7        -0.0000      0.0000     -0.3766
         8        -0.0994     -0.0108     -0.0000
         9         0.0000      0.0000     -1.4483
        10         1.0256     -1.0542     -0.0000
        11        -0.0000      0.0000      1.3453
        12        -0.7847      0.3940     -0.0000
        13         0.6199     -0.7444     -0.0000
        14         0.0000     -0.0000      0.0115
        15        -0.1119     -0.0982      0.0000
        16         0.0000     -0.0000      0.2845
        17         0.0000      0.0000      0.0347
        18         0.0085      0.0188      0.0000
        19         0.0000      0.0000      0.1543
        20         0.2695     -0.4335      0.0000
        21        -0.0000      0.0000     -0.5683
        22         0.1724     -0.1528      0.0000
        23         0.4209     -0.3342     -0.0000
        24        -0.2732      0.0434     -0.0000
        25        -0.0000      0.0000     -0.5567
        26        -0.0000     -0.0000      0.1232
        27        -0.1357     -0.0281      0.0000
        28        -0.0995     -0.0313      0.0000
        29        -0.0000      0.0000     -0.1666
        30         0.4284      0.2223     -0.0000
        31         0.0000      0.0000      0.0113
        32        -0.1259      0.0278      0.0000
        33         0.0296      0.0111     -0.0000
        34        -0.0000     -0.0000      0.2350
        35        -0.0000     -0.0000     -0.2160
        36         0.1384      0.0122      0.0000
        37        -0.0580      0.0277     -0.0000
        38         0.2838      0.1511      0.0000
        39        -0.1047     -0.0680     -0.0000
        40        -0.0000     -0.0000      0.1004
        41         0.0000     -0.0000      0.2433
        42        -0.0000     -0.0000     -0.9282
        43         0.0707      0.0673     -0.0000
        44        -0.0000      0.0000     -1.0555
        45        -0.0000     -0.0000      1.5763
        46        -0.0935      0.1061      0.0000
        47         0.0085      0.0255      0.0000
        48         0.0000     -0.0000     -0.5285
        49         0.0543     -0.0952      0.0000
        50         0.0000      0.0000      0.0152
        51        -0.0000     -0.0000      0.0272
        52         0.0203      0.1200     -0.0000
        53        -0.0000     -0.0000      0.0832
        54        -0.0000      0.0000      0.2703
        55        -0.3226     -0.1426      0.0000
        56         0.0000     -0.0000     -0.0423
        57        -0.0362     -0.0108     -0.0000
        58        -0.0000      0.0000     -0.0964
        59         0.5405      0.2467      0.0000
        60         0.0000      0.0000     -0.1715
        61         0.0296      0.0247     -0.0000
        62        -0.0000     -0.0000     -0.2429
        63        -0.0000     -0.0000      0.6888
        64        -0.1991     -0.1766     -0.0000
        65        -0.0282     -0.0311      0.0000
        66         0.0000      0.0000     -0.1316
        67         0.0000     -0.0000     -0.0715
        68        -0.0232      0.0080      0.0000
        69         0.0000     -0.0000      0.0449
        70        -0.0477      0.0007     -0.0000
        71         0.0000     -0.0000     -0.4386
        72        -0.1306     -0.0743      0.0000
        73         0.0000      0.0000      0.1542
        74        -0.0000     -0.0000     -0.1559
        75         0.0449     -0.0348     -0.0000
        76         0.2560      0.0853     -0.0000
        77         0.0015      0.0066     -0.0000
        78        -0.0614      0.1562      0.0000
        79         0.2883      0.1806     -0.0000
        80        -0.3242     -0.2880     -0.0000
        81         0.0000     -0.0000      0.0586
        82        -0.0816      0.0061     -0.0000
        83        -0.0417     -0.0841     -0.0000
        84         0.0000     -0.0000      0.2144
        85        -0.0000     -0.0000      0.1908
        86        -0.0837     -0.0504      0.0000
        87        -0.0000      0.0000      0.7796
        88         0.0000     -0.0000      0.2737
        89         0.1191      0.2217     -0.0000
        90        -0.0000      0.0000     -1.0323
        91        -0.0000      0.0000      0.1833
        92        -0.0000      0.0000      0.0947
        93        -0.0163     -0.0174      0.0000
        94        -0.0627     -0.0399      0.0000
        95        -0.0000      0.0000     -0.0315
        96        -0.2563     -0.1520     -0.0000
        97        -0.0000      0.0000      0.2819
        98        -0.1013     -0.0865     -0.0000
        99        -0.2474     -0.0902     -0.0000
       100        -0.1394     -0.0114      0.0000
       101        -0.0000     -0.0000     -0.0058
       102        -0.1193      0.0071     -0.0000
       103        -0.0000      0.0000     -0.0828
       104         0.0000     -0.0000     -0.2693
       105         0.0000      0.0000     -0.0824
       106        -0.0000     -0.0000     -0.2306
       107         0.0708      0.0789     -0.0000
       108         0.0000     -0.0000     -0.2051
       109        -0.0000      0.0000     -0.4267
       110         0.0000     -0.0000      0.1628
       111        -0.0815      0.1504      0.0000
       112        -0.0327      0.0441      0.0000
       113        -0.1543     -0.0841     -0.0000
       114         0.0000     -0.0000      0.3692
       115         0.0000     -0.0000      0.2466
       116         0.1679     -0.1100     -0.0000
       117         0.1479     -0.0260      0.0000
       118        -0.0530     -0.1629     -0.0000
       119        -0.0442      0.0107      0.0000
       120        -0.0000     -0.0000     -0.0460
       121         0.5049      0.1029     -0.0000
       122        -0.0000      0.0000     -0.4966
       123        -0.0000      0.0000      0.4344
       124        -0.0020      0.1135     -0.0000
       125         0.1071     -0.0481     -0.0000
       126         0.0384      0.0102      0.0000
       127        -0.0242     -0.0462     -0.0000
       128         0.0000     -0.0000     -0.5530
       129        -0.0000      0.0000      0.1000
       130        -0.0307      0.0279     -0.0000
       131         0.0000      0.0000      0.6831
       132        -0.0000      0.0000      0.6593
       133         0.0000     -0.0000      0.1105
       134        -0.0000     -0.0000      0.4729
       135        -0.0000     -0.0000     -0.0116
       136        -0.0000     -0.0000      0.4992
       137        -0.0971      0.0319     -0.0000
       138         0.0547      0.1256      0.0000
       139         0.0000      0.0000     -0.2673
       140         0.0000      0.0000      0.0234
       141         0.0560      0.0139     -0.0000
       142         0.6202      0.1849      0.0000
       143         0.0000      0.0000     -0.3864
       144        -0.1208     -0.0731     -0.0000
       145         0.0216     -0.0478     -0.0000
       146         0.0000      0.0000      0.0071
       147        -0.0000     -0.0000      0.1551
       148        -0.3242     -0.0412     -0.0000
       149         0.0854      0.0185      0.0000
       150        -0.0219      0.0546     -0.0000
 Ground to excited state transition velocity quadrupole moments (Au):
       state          XX          YY          ZZ          XY          XZ          YZ
         1         0.0000     -0.0000     -0.0000     -0.0000     -0.0073      0.0687
         2         0.0029      0.1159      0.0056     -0.0429      0.0000     -0.0000
         3        -0.0000      0.0000      0.0000     -0.0000      0.0106     -0.0270
         4        -0.0121      0.0776     -0.0005     -0.0305      0.0000     -0.0000
         5        -0.0000     -0.0000      0.0000     -0.0000     -0.0063     -0.0498
         6        -0.0084      0.0627     -0.0027     -0.0350      0.0000      0.0000
         7        -0.0086      0.0378     -0.0012      0.0465     -0.0000     -0.0000
         8        -0.0000     -0.0000     -0.0000      0.0000      0.0024     -0.0128
         9         0.0474     -0.1077      0.0004      0.0413      0.0000     -0.0000
        10         0.0000     -0.0000      0.0000     -0.0000      0.0475      0.0647
        11        -0.0390     -0.0464      0.0089     -0.0673     -0.0000     -0.0000
        12         0.0000      0.0000     -0.0000      0.0000     -0.0154     -0.0550
        13         0.0000      0.0000     -0.0000      0.0000      0.0564      0.0305
        14        -0.0188      0.1469     -0.0067      0.0183      0.0000      0.0000
        15        -0.0000      0.0000     -0.0000     -0.0000      0.0116      0.0009
        16        -0.0946      0.1162      0.0068      0.1123     -0.0000     -0.0000
        17         0.0232     -0.0098     -0.0021     -0.0215     -0.0000      0.0000
        18        -0.0000      0.0000     -0.0000     -0.0000     -0.0121      0.0099
        19        -0.0867      0.4084     -0.0112      0.1687      0.0000      0.0000
        20         0.0000     -0.0000     -0.0000     -0.0000      0.0257     -0.0026
        21        -0.0185      0.2585     -0.0139      0.0689     -0.0000     -0.0000
        22        -0.0000     -0.0000      0.0000     -0.0000      0.0098      0.0155
        23         0.0000     -0.0000     -0.0000      0.0000      0.0094      0.0165
        24        -0.0000     -0.0000      0.0000      0.0000      0.0265     -0.0287
        25         0.0147      0.0107      0.0046      0.0166      0.0000     -0.0000
        26         0.0232     -0.1111      0.0025     -0.0507      0.0000     -0.0000
        27        -0.0000      0.0000      0.0000     -0.0000      0.0101     -0.0287
        28         0.0000     -0.0000      0.0000      0.0000     -0.0190      0.0085
        29        -0.0765      0.3467      0.0486      0.1656     -0.0000     -0.0000
        30        -0.0000     -0.0000      0.0000      0.0000     -0.0430      0.0678
        31        -0.0714     -0.0047      0.0533     -0.0241     -0.0000      0.0000
        32         0.0000     -0.0000     -0.0000     -0.0000     -0.0504      0.0356
        33        -0.0000      0.0000     -0.0000      0.0000     -0.0041     -0.0293
        34         0.0196     -0.5715      0.0970     -0.1496      0.0000     -0.0000
        35         0.0201      0.3214     -0.1022      0.0524     -0.0000     -0.0000
        36        -0.0000     -0.0000      0.0000     -0.0000     -0.0874      0.0889
        37         0.0000     -0.0000      0.0000      0.0000      0.0535     -0.0732
        38         0.0000     -0.0000     -0.0000     -0.0000     -0.0134      0.0443
        39         0.0000      0.0000     -0.0000      0.0000     -0.0024      0.0160
        40        -0.0109     -0.2111      0.0512     -0.1013     -0.0000      0.0000
        41         0.0651     -0.4300      0.0171     -0.1268      0.0000      0.0000
        42        -0.2144      1.4643     -0.0198      0.6795      0.0000     -0.0000
        43        -0.0000      0.0000     -0.0000      0.0000     -0.0957      0.0654
        44        -0.0954      1.2220     -0.0327      0.6811      0.0000      0.0000
        45         0.3078     -2.8084     -0.0100     -1.2196      0.0000     -0.0000
        46        -0.0000      0.0000      0.0000     -0.0000     -0.0001     -0.1747
        47        -0.0000      0.0000      0.0000      0.0000     -0.0093     -0.0076
        48         0.0383      0.9889     -0.0968      0.3414      0.0000      0.0000
        49        -0.0000      0.0000     -0.0000     -0.0000     -0.0735      0.0103
        50         0.0107      0.0305      0.0068      0.0647      0.0000     -0.0000
        51        -0.0395      0.0438      0.0075     -0.0126     -0.0000      0.0000
        52        -0.0000      0.0000     -0.0000      0.0000      0.0393     -0.1096
        53        -0.0174     -0.0346      0.0328      0.0107     -0.0000     -0.0000
        54         0.1419     -0.5756      0.0231     -0.2146     -0.0000     -0.0000
        55        -0.0000      0.0000     -0.0000     -0.0000      0.0838     -0.0691
        56        -0.0301      0.2112      0.0292      0.3164     -0.0000      0.0000
        57        -0.0000      0.0000      0.0000      0.0000      0.0055     -0.0295
        58        -0.0103     -0.1145     -0.0095     -0.1079     -0.0000     -0.0000
        59         0.0000      0.0000      0.0000      0.0000     -0.1538      0.2365
        60        -0.0668     -0.0975     -0.0680     -0.0025     -0.0000      0.0000
        61        -0.0000      0.0000     -0.0000      0.0000     -0.0200     -0.0183
        62        -0.0020      0.2687     -0.0068      0.2323      0.0000      0.0000
        63         0.0785     -1.1513      0.0452     -0.6667      0.0000      0.0000
        64        -0.0000      0.0000     -0.0000      0.0000     -0.0515     -0.1324
        65         0.0000     -0.0000      0.0000     -0.0000     -0.0033     -0.0214
        66        -0.1819      0.2101      0.0450      0.0895     -0.0000      0.0000
        67        -0.1201      0.3908      0.0141      0.0992      0.0000     -0.0000
        68         0.0000     -0.0000     -0.0000     -0.0000      0.0407      0.1139
        69        -0.0066     -0.3808      0.0172     -0.0331      0.0000     -0.0000
        70         0.0000     -0.0000     -0.0000     -0.0000      0.0508      0.0568
        71         0.1513     -0.2179     -0.0718      0.1885     -0.0000      0.0000
        72         0.0000     -0.0000      0.0000     -0.0000      0.0679     -0.1249
        73         0.0050     -0.0242      0.0236     -0.0984     -0.0000      0.0000
        74        -0.0454      0.1757     -0.0225      0.0818      0.0000     -0.0000
        75        -0.0000      0.0000      0.0000      0.0000     -0.0056      0.0417
        76         0.0000     -0.0000     -0.0000      0.0000     -0.0701      0.1228
        77         0.0000     -0.0000     -0.0000      0.0000     -0.0084     -0.0371
        78         0.0000     -0.0000     -0.0000      0.0000     -0.1084     -0.1911
        79        -0.0000     -0.0000     -0.0000      0.0000     -0.0434      0.0699
        80         0.0000      0.0000      0.0000     -0.0000      0.1158      0.0042
        81        -0.0259     -0.0117      0.0010     -0.0322      0.0000      0.0000
        82        -0.0000      0.0000     -0.0000     -0.0000     -0.0011     -0.0017
        83         0.0000      0.0000      0.0000      0.0000      0.0423     -0.0230
        84         0.0468     -0.2615      0.0437     -0.1115      0.0000      0.0000
        85         0.1014     -0.3925      0.0017     -0.1666      0.0000     -0.0000
        86         0.0000     -0.0000     -0.0000     -0.0000      0.0465      0.0186
        87         0.3161     -1.0022     -0.0051     -0.5010     -0.0000     -0.0000
        88         0.0865     -0.1960      0.0023     -0.1115     -0.0000      0.0000
        89        -0.0000      0.0000     -0.0000     -0.0000     -0.0936      0.0306
        90        -0.3594      1.3102     -0.0282      0.5574      0.0000     -0.0000
        91         0.0253     -0.0636     -0.0011     -0.0736     -0.0000     -0.0000
        92         0.0221     -0.3933      0.0544     -0.1312     -0.0000      0.0000
        93        -0.0000     -0.0000      0.0000     -0.0000     -0.0023     -0.0019
        94        -0.0000     -0.0000      0.0000      0.0000      0.0114      0.0053
        95        -0.0134      0.0374     -0.0008      0.0068     -0.0000     -0.0000
        96         0.0000     -0.0000     -0.0000      0.0000     -0.0409      0.0546
        97         0.0336     -0.7002      0.0883     -0.4476     -0.0000     -0.0000
        98         0.0000     -0.0000      0.0000      0.0000      0.0102      0.0339
        99         0.0000      0.0000      0.0000      0.0000      0.1498     -0.1396
       100         0.0000      0.0000      0.0000     -0.0000     -0.0379     -0.0390
       101        -0.0142      0.4295      0.0094      0.4260     -0.0000     -0.0000
       102        -0.0000      0.0000      0.0000      0.0000      0.0377      0.0284
       103         0.0015     -0.0105      0.0012     -0.0194      0.0000     -0.0000
       104        -0.0410      0.1361      0.0488      0.1658     -0.0000     -0.0000
       105        -0.0069     -0.2500     -0.0257     -0.2716      0.0000      0.0000
       106        -0.1699      0.2066      0.0181      0.1912     -0.0000     -0.0000
       107        -0.0000      0.0000     -0.0000      0.0000      0.0132     -0.0373
       108        -0.0703     -0.0998     -0.0207      0.1137      0.0000      0.0000
       109        -0.0506      0.3432     -0.0140      0.2562     -0.0000     -0.0000
       110        -0.1394      0.2102      0.0807     -0.1521      0.0000      0.0000
       111         0.0000     -0.0000     -0.0000      0.0000     -0.0496     -0.1275
       112        -0.0000     -0.0000     -0.0000     -0.0000      0.1902      0.0838
       113         0.0000      0.0000      0.0000      0.0000      0.0099     -0.0311
       114         0.0599     -0.1954     -0.0713     -0.2545     -0.0000      0.0000
       115        -0.0196     -0.2969     -0.0701     -0.0898     -0.0000     -0.0000
       116         0.0000      0.0000      0.0000      0.0000     -0.0832     -0.1779
       117        -0.0000      0.0000      0.0000     -0.0000     -0.0749      0.0122
       118        -0.0000      0.0000      0.0000      0.0000      0.0545     -0.1572
       119         0.0000     -0.0000     -0.0000     -0.0000      0.0608     -0.1413
       120         0.0387     -0.1083     -0.0457      0.0340      0.0000     -0.0000
       121         0.0000     -0.0000     -0.0000      0.0000     -0.1300      0.3386
       122        -0.2508      0.9520      0.1121      0.4209      0.0000     -0.0000
       123         0.0389     -0.4598      0.1143     -0.3096      0.0000     -0.0000
       124        -0.0000      0.0000     -0.0000      0.0000      0.0066      0.0060
       125         0.0000     -0.0000      0.0000      0.0000     -0.0027      0.1401
       126        -0.0000      0.0000     -0.0000     -0.0000     -0.0383     -0.0124
       127        -0.0000      0.0000     -0.0000      0.0000     -0.0056     -0.0821
       128        -0.2170      0.9300      0.0165      0.2804     -0.0000     -0.0000
       129        -0.0664      0.2120     -0.0355     -0.0201      0.0000     -0.0000
       130         0.0000     -0.0000      0.0000      0.0000      0.0079     -0.0599
       131        -0.0024     -0.9941      0.0394     -0.8434      0.0000      0.0000
       132         0.1191     -1.1138      0.0145     -0.6542     -0.0000     -0.0000
       133         0.2913     -0.3167     -0.1151      0.0415      0.0000      0.0000
       134        -0.0510     -1.1178      0.1946     -0.4981     -0.0000     -0.0000
       135        -0.1491     -0.2090      0.1225     -0.0657     -0.0000      0.0000
       136         0.1283     -0.6276     -0.0101     -0.3723      0.0000     -0.0000
       137        -0.0000      0.0000     -0.0000      0.0000     -0.0410     -0.1063
       138         0.0000     -0.0000     -0.0000     -0.0000     -0.0579      0.0056
       139        -0.1138     -0.0588      0.0712      0.1062     -0.0000      0.0000
       140         0.1458      0.0577     -0.0603     -0.1031     -0.0000      0.0000
       141        -0.0000      0.0000      0.0000      0.0000     -0.0206      0.0627
       142        -0.0000     -0.0000      0.0000      0.0000     -0.2307      0.4347
       143        -0.0733      0.7953     -0.0712      0.0830     -0.0000      0.0000
       144        -0.0000      0.0000     -0.0000      0.0000      0.1827     -0.2208
       145        -0.0000     -0.0000      0.0000      0.0000      0.0123      0.1021
       146        -0.0055      0.0282     -0.0199     -0.0045     -0.0000      0.0000
       147         0.0957     -0.1431     -0.0169     -0.1181      0.0000     -0.0000
       148        -0.0000      0.0000      0.0000      0.0000      0.3156     -0.2593
       149         0.0000     -0.0000     -0.0000     -0.0000     -0.0215      0.0085
       150        -0.0000      0.0000      0.0000      0.0000     -0.0652     -0.0580
 <0|del|b> * <b|rxdel|0> + <0|del|b> * <b|delr+rdel|0>
 Rotatory Strengths (R) in cgs (10**-40 erg-esu-cm/Gauss)
       state          XX          YY          ZZ    R(velocity)    E-M Angle
         1        -0.0000     -0.0000     -0.0000     -0.0000       90.00
         2        -0.0000     -0.0000     -0.0000     -0.0000       90.00
         3         0.0000      0.0000      0.0000      0.0000       90.00
         4         0.0000      0.0000      0.0000      0.0000       90.00
         5        -0.0000      0.0000     -0.0000     -0.0000       90.00
         6        -0.0000     -0.0000     -0.0000     -0.0000       90.00
         7         0.0000      0.0000      0.0000      0.0000       90.00
         8         0.0000      0.0000      0.0000      0.0000       90.00
         9         0.0000      0.0000      0.0000      0.0000       90.00
        10         0.0000     -0.0000     -0.0000     -0.0000       90.00
        11        -0.0000     -0.0000     -0.0000     -0.0000       90.00
        12         0.0000      0.0000      0.0000      0.0000       90.00
        13        -0.0000      0.0000     -0.0000     -0.0000       90.00
        14        -0.0000      0.0000     -0.0000     -0.0000       90.00
        15         0.0000      0.0000      0.0000      0.0000       90.00
        16        -0.0000     -0.0000     -0.0000     -0.0000       90.00
        17        -0.0000      0.0000      0.0000     -0.0000       90.00
        18         0.0000      0.0000      0.0000      0.0000       90.00
        19         0.0000     -0.0000      0.0000      0.0000       90.00
        20        -0.0000     -0.0000     -0.0000     -0.0000       90.00
        21         0.0000     -0.0000     -0.0000      0.0000       90.00
        22        -0.0000      0.0000     -0.0000     -0.0000       90.00
        23        -0.0000     -0.0000     -0.0000     -0.0000       90.00
        24         0.0000     -0.0000      0.0000      0.0000       90.00
        25        -0.0000     -0.0000      0.0000     -0.0000       90.00
        26         0.0000      0.0000     -0.0000      0.0000       90.00
        27        -0.0000     -0.0000     -0.0000     -0.0000       90.00
        28        -0.0000     -0.0000     -0.0000     -0.0000       90.00
        29         0.0000      0.0000     -0.0000      0.0000       90.00
        30        -0.0000      0.0000     -0.0000     -0.0000       90.00
        31         0.0000      0.0000     -0.0000      0.0000       90.00
        32         0.0000      0.0000      0.0000      0.0000       90.00
        33         0.0000      0.0000      0.0000      0.0000       90.00
        34         0.0000      0.0000      0.0000      0.0000       90.00
        35        -0.0000     -0.0000      0.0000     -0.0000       90.00
        36        -0.0000      0.0000      0.0000      0.0000       90.00
        37        -0.0000     -0.0000      0.0000     -0.0000       90.00
        38        -0.0000      0.0000      0.0000      0.0000       90.00
        39        -0.0000     -0.0000     -0.0000     -0.0000       90.00
        40         0.0000      0.0000      0.0000      0.0000       90.00
        41         0.0000     -0.0000      0.0000     -0.0000       90.00
        42        -0.0000     -0.0000      0.0000     -0.0000       90.00
        43         0.0000      0.0000     -0.0000      0.0000       90.00
        44        -0.0000     -0.0000     -0.0000     -0.0000       90.00
        45         0.0000      0.0000      0.0000      0.0000       90.00
        46         0.0000     -0.0000      0.0000     -0.0000       90.00
        47         0.0000     -0.0000      0.0000      0.0000       90.00
        48         0.0000     -0.0000      0.0000      0.0000       90.00
        49         0.0000     -0.0000      0.0000      0.0000       90.00
        50         0.0000     -0.0000      0.0000      0.0000       90.00
        51         0.0000     -0.0000      0.0000      0.0000       90.00
        52        -0.0000      0.0000     -0.0000     -0.0000       90.00
        53        -0.0000      0.0000      0.0000      0.0000       90.00
        54         0.0000     -0.0000      0.0000      0.0000       90.00
        55        -0.0000     -0.0000     -0.0000     -0.0000       90.00
        56         0.0000     -0.0000      0.0000     -0.0000       90.00
        57         0.0000      0.0000      0.0000      0.0000       90.00
        58        -0.0000     -0.0000      0.0000     -0.0000       90.00
        59         0.0000      0.0000      0.0000      0.0000       90.00
        60        -0.0000     -0.0000     -0.0000     -0.0000       90.00
        61        -0.0000     -0.0000     -0.0000     -0.0000       90.00
        62         0.0000      0.0000      0.0000      0.0000       90.00
        63        -0.0000     -0.0000     -0.0000     -0.0000       90.00
        64         0.0000      0.0000      0.0000      0.0000       90.00
        65        -0.0000      0.0000     -0.0000     -0.0000       90.00
        66        -0.0000     -0.0000      0.0000     -0.0000       90.00
        67         0.0000      0.0000     -0.0000      0.0000       90.00
        68         0.0000     -0.0000      0.0000      0.0000       90.00
        69        -0.0000      0.0000     -0.0000     -0.0000       90.00
        70        -0.0000      0.0000      0.0000      0.0000       90.00
        71        -0.0000     -0.0000      0.0000     -0.0000       90.00
        72        -0.0000     -0.0000     -0.0000     -0.0000       90.00
        73         0.0000      0.0000     -0.0000      0.0000       90.00
        74         0.0000      0.0000      0.0000      0.0000       90.00
        75         0.0000     -0.0000      0.0000     -0.0000       90.00
        76        -0.0000      0.0000      0.0000      0.0000       90.00
        77        -0.0000      0.0000      0.0000      0.0000       90.00
        78        -0.0000     -0.0000      0.0000     -0.0000       90.00
        79        -0.0000      0.0000      0.0000      0.0000       90.00
        80        -0.0000     -0.0000     -0.0000     -0.0000       90.00
        81         0.0000      0.0000      0.0000      0.0000       90.00
        82         0.0000     -0.0000     -0.0000     -0.0000       90.00
        83         0.0000     -0.0000      0.0000      0.0000       90.00
        84         0.0000      0.0000     -0.0000      0.0000       90.00
        85        -0.0000     -0.0000      0.0000     -0.0000       90.00
        86        -0.0000      0.0000     -0.0000     -0.0000       90.00
        87        -0.0000     -0.0000      0.0000     -0.0000       90.00
        88        -0.0000     -0.0000      0.0000     -0.0000       90.00
        89         0.0000     -0.0000     -0.0000     -0.0000       90.00
        90        -0.0000      0.0000      0.0000      0.0000       90.00
        91         0.0000     -0.0000     -0.0000     -0.0000       90.00
        92         0.0000      0.0000     -0.0000      0.0000       90.00
        93         0.0000      0.0000      0.0000      0.0000       90.00
        94        -0.0000      0.0000      0.0000      0.0000       90.00
        95        -0.0000      0.0000     -0.0000     -0.0000       90.00
        96         0.0000      0.0000      0.0000      0.0000       90.00
        97         0.0000     -0.0000      0.0000     -0.0000       90.00
        98         0.0000      0.0000      0.0000      0.0000       90.00
        99        -0.0000      0.0000      0.0000      0.0000       90.00
       100        -0.0000     -0.0000     -0.0000     -0.0000       90.00
       101        -0.0000      0.0000      0.0000      0.0000       90.00
       102         0.0000      0.0000      0.0000      0.0000       90.00
       103         0.0000      0.0000      0.0000      0.0000       90.00
       104        -0.0000     -0.0000     -0.0000     -0.0000       90.00
       105        -0.0000      0.0000     -0.0000     -0.0000       90.00
       106         0.0000      0.0000      0.0000      0.0000       90.00
       107        -0.0000      0.0000     -0.0000     -0.0000       90.00
       108         0.0000     -0.0000      0.0000     -0.0000       90.00
       109        -0.0000      0.0000      0.0000      0.0000       90.00
       110        -0.0000      0.0000      0.0000      0.0000       90.00
       111         0.0000      0.0000      0.0000      0.0000       90.00
       112        -0.0000     -0.0000      0.0000      0.0000       90.00
       113         0.0000      0.0000      0.0000      0.0000       90.00
       114         0.0000      0.0000     -0.0000     -0.0000       90.00
       115         0.0000      0.0000      0.0000      0.0000       90.00
       116        -0.0000     -0.0000     -0.0000     -0.0000       90.00
       117        -0.0000      0.0000      0.0000      0.0000       90.00
       118        -0.0000      0.0000     -0.0000      0.0000       90.00
       119        -0.0000     -0.0000      0.0000     -0.0000       90.00
       120        -0.0000     -0.0000     -0.0000     -0.0000       90.00
       121         0.0000      0.0000      0.0000      0.0000       90.00
       122         0.0000      0.0000      0.0000      0.0000       90.00
       123        -0.0000     -0.0000     -0.0000     -0.0000       90.00
       124         0.0000      0.0000      0.0000      0.0000       90.00
       125        -0.0000     -0.0000     -0.0000     -0.0000       90.00
       126        -0.0000      0.0000     -0.0000      0.0000       90.00
       127        -0.0000      0.0000     -0.0000      0.0000       90.00
       128         0.0000      0.0000     -0.0000      0.0000       90.00
       129        -0.0000      0.0000     -0.0000     -0.0000       90.00
       130         0.0000     -0.0000      0.0000      0.0000       90.00
       131         0.0000     -0.0000      0.0000      0.0000       90.00
       132         0.0000     -0.0000     -0.0000      0.0000       90.00
       133         0.0000      0.0000      0.0000      0.0000       90.00
       134        -0.0000      0.0000     -0.0000     -0.0000       90.00
       135        -0.0000      0.0000     -0.0000     -0.0000       90.00
       136        -0.0000     -0.0000     -0.0000     -0.0000       90.00
       137        -0.0000     -0.0000      0.0000     -0.0000       90.00
       138         0.0000      0.0000      0.0000      0.0000       90.00
       139         0.0000     -0.0000     -0.0000     -0.0000       90.00
       140        -0.0000      0.0000      0.0000      0.0000       90.00
       141        -0.0000     -0.0000      0.0000     -0.0000       90.00
       142         0.0000      0.0000     -0.0000      0.0000       90.00
       143        -0.0000      0.0000      0.0000      0.0000       90.00
       144         0.0000     -0.0000     -0.0000     -0.0000       90.00
       145        -0.0000     -0.0000     -0.0000     -0.0000       90.00
       146        -0.0000     -0.0000      0.0000     -0.0000       90.00
       147         0.0000      0.0000     -0.0000      0.0000       90.00
       148        -0.0000     -0.0000      0.0000     -0.0000       90.00
       149        -0.0000      0.0000      0.0000      0.0000       90.00
       150         0.0000     -0.0000     -0.0000      0.0000       90.00
 1/2[<0|r|b>*<b|rxdel|0> + (<0|rxdel|b>*<b|r|0>)*]
 Rotatory Strengths (R) in cgs (10**-40 erg-esu-cm/Gauss)
       state          XX          YY          ZZ     R(length)
         1        -0.0000      0.0000     -0.0000     -0.0000
         2         0.0000     -0.0000      0.0000     -0.0000
         3         0.0000      0.0000     -0.0000     -0.0000
         4        -0.0000      0.0000      0.0000      0.0000
         5        -0.0000      0.0000      0.0000      0.0000
         6         0.0000     -0.0000     -0.0000     -0.0000
         7         0.0000      0.0000     -0.0000      0.0000
         8        -0.0000     -0.0000      0.0000      0.0000
         9         0.0000      0.0000     -0.0000     -0.0000
        10        -0.0000     -0.0000     -0.0000     -0.0000
        11        -0.0000     -0.0000     -0.0000     -0.0000
        12        -0.0000      0.0000      0.0000      0.0000
        13        -0.0000     -0.0000      0.0000     -0.0000
        14         0.0000     -0.0000      0.0000     -0.0000
        15         0.0000      0.0000      0.0000      0.0000
        16         0.0000     -0.0000     -0.0000     -0.0000
        17        -0.0000     -0.0000      0.0000     -0.0000
        18        -0.0000      0.0000      0.0000      0.0000
        19        -0.0000      0.0000     -0.0000      0.0000
        20        -0.0000     -0.0000      0.0000     -0.0000
        21         0.0000      0.0000     -0.0000      0.0000
        22         0.0000     -0.0000     -0.0000      0.0000
        23         0.0000     -0.0000     -0.0000     -0.0000
        24         0.0000     -0.0000     -0.0000     -0.0000
        25         0.0000      0.0000     -0.0000      0.0000
        26         0.0000      0.0000     -0.0000      0.0000
        27        -0.0000      0.0000      0.0000     -0.0000
        28        -0.0000     -0.0000     -0.0000     -0.0000
        29        -0.0000      0.0000      0.0000      0.0000
        30        -0.0000     -0.0000      0.0000     -0.0000
        31         0.0000      0.0000     -0.0000      0.0000
        32         0.0000      0.0000     -0.0000      0.0000
        33         0.0000      0.0000      0.0000      0.0000
        34         0.0000      0.0000     -0.0000      0.0000
        35         0.0000      0.0000     -0.0000      0.0000
        36         0.0000     -0.0000      0.0000      0.0000
        37        -0.0000      0.0000      0.0000     -0.0000
        38        -0.0000     -0.0000      0.0000      0.0000
        39        -0.0000     -0.0000     -0.0000     -0.0000
        40         0.0000      0.0000     -0.0000      0.0000
        41        -0.0000      0.0000     -0.0000      0.0000
        42        -0.0000     -0.0000     -0.0000     -0.0000
        43         0.0000      0.0000      0.0000      0.0000
        44        -0.0000      0.0000      0.0000     -0.0000
        45         0.0000      0.0000      0.0000      0.0000
        46        -0.0000      0.0000     -0.0000      0.0000
        47        -0.0000      0.0000     -0.0000     -0.0000
        48        -0.0000      0.0000      0.0000      0.0000
        49        -0.0000      0.0000     -0.0000      0.0000
        50         0.0000      0.0000      0.0000      0.0000
        51         0.0000      0.0000     -0.0000      0.0000
        52        -0.0000     -0.0000     -0.0000     -0.0000
        53         0.0000      0.0000      0.0000      0.0000
        54        -0.0000      0.0000      0.0000      0.0000
        55        -0.0000      0.0000      0.0000     -0.0000
        56        -0.0000     -0.0000      0.0000     -0.0000
        57         0.0000      0.0000     -0.0000      0.0000
        58        -0.0000      0.0000     -0.0000     -0.0000
        59         0.0000      0.0000      0.0000      0.0000
        60        -0.0000     -0.0000     -0.0000     -0.0000
        61        -0.0000     -0.0000      0.0000     -0.0000
        62         0.0000      0.0000     -0.0000      0.0000
        63         0.0000     -0.0000      0.0000     -0.0000
        64         0.0000      0.0000     -0.0000      0.0000
        65        -0.0000     -0.0000      0.0000     -0.0000
        66        -0.0000      0.0000      0.0000     -0.0000
        67         0.0000      0.0000      0.0000      0.0000
        68         0.0000      0.0000     -0.0000      0.0000
        69        -0.0000     -0.0000      0.0000     -0.0000
        70         0.0000      0.0000      0.0000      0.0000
        71         0.0000      0.0000     -0.0000      0.0000
        72        -0.0000     -0.0000     -0.0000     -0.0000
        73         0.0000      0.0000      0.0000      0.0000
        74         0.0000      0.0000      0.0000      0.0000
        75        -0.0000      0.0000     -0.0000     -0.0000
        76         0.0000     -0.0000     -0.0000     -0.0000
        77        -0.0000     -0.0000      0.0000      0.0000
        78        -0.0000     -0.0000     -0.0000     -0.0000
        79         0.0000     -0.0000     -0.0000      0.0000
        80        -0.0000     -0.0000     -0.0000     -0.0000
        81         0.0000      0.0000     -0.0000      0.0000
        82         0.0000      0.0000      0.0000      0.0000
        83         0.0000      0.0000     -0.0000      0.0000
        84        -0.0000      0.0000      0.0000      0.0000
        85         0.0000     -0.0000     -0.0000     -0.0000
        86        -0.0000     -0.0000      0.0000     -0.0000
        87        -0.0000      0.0000     -0.0000     -0.0000
        88         0.0000      0.0000     -0.0000     -0.0000
        89        -0.0000     -0.0000     -0.0000     -0.0000
        90         0.0000     -0.0000      0.0000      0.0000
        91        -0.0000      0.0000     -0.0000     -0.0000
        92        -0.0000      0.0000      0.0000      0.0000
        93         0.0000     -0.0000      0.0000     -0.0000
        94         0.0000     -0.0000      0.0000     -0.0000
        95         0.0000     -0.0000     -0.0000     -0.0000
        96         0.0000      0.0000      0.0000      0.0000
        97        -0.0000      0.0000     -0.0000     -0.0000
        98         0.0000      0.0000      0.0000      0.0000
        99         0.0000     -0.0000      0.0000      0.0000
       100        -0.0000     -0.0000      0.0000     -0.0000
       101         0.0000      0.0000     -0.0000      0.0000
       102         0.0000     -0.0000     -0.0000      0.0000
       103         0.0000      0.0000      0.0000      0.0000
       104        -0.0000      0.0000      0.0000     -0.0000
       105         0.0000      0.0000     -0.0000      0.0000
       106         0.0000      0.0000     -0.0000      0.0000
       107        -0.0000     -0.0000      0.0000     -0.0000
       108        -0.0000      0.0000     -0.0000     -0.0000
       109         0.0000     -0.0000     -0.0000      0.0000
       110        -0.0000     -0.0000      0.0000     -0.0000
       111        -0.0000     -0.0000     -0.0000     -0.0000
       112         0.0000      0.0000      0.0000      0.0000
       113         0.0000     -0.0000      0.0000      0.0000
       114         0.0000     -0.0000      0.0000      0.0000
       115         0.0000     -0.0000      0.0000      0.0000
       116        -0.0000      0.0000     -0.0000     -0.0000
       117         0.0000      0.0000     -0.0000      0.0000
       118        -0.0000     -0.0000      0.0000     -0.0000
       119        -0.0000      0.0000     -0.0000     -0.0000
       120        -0.0000     -0.0000      0.0000     -0.0000
       121         0.0000      0.0000     -0.0000      0.0000
       122         0.0000      0.0000     -0.0000      0.0000
       123        -0.0000     -0.0000     -0.0000     -0.0000
       124         0.0000      0.0000      0.0000      0.0000
       125         0.0000     -0.0000     -0.0000     -0.0000
       126        -0.0000     -0.0000      0.0000      0.0000
       127         0.0000     -0.0000      0.0000      0.0000
       128        -0.0000      0.0000      0.0000     -0.0000
       129         0.0000     -0.0000     -0.0000     -0.0000
       130        -0.0000      0.0000      0.0000      0.0000
       131         0.0000      0.0000     -0.0000      0.0000
       132        -0.0000      0.0000      0.0000     -0.0000
       133         0.0000     -0.0000      0.0000     -0.0000
       134        -0.0000     -0.0000      0.0000     -0.0000
       135        -0.0000     -0.0000     -0.0000     -0.0000
       136        -0.0000     -0.0000      0.0000     -0.0000
       137         0.0000     -0.0000     -0.0000     -0.0000
       138         0.0000      0.0000      0.0000      0.0000
       139        -0.0000     -0.0000      0.0000     -0.0000
       140         0.0000     -0.0000     -0.0000      0.0000
       141        -0.0000      0.0000      0.0000     -0.0000
       142         0.0000      0.0000     -0.0000      0.0000
       143        -0.0000     -0.0000      0.0000      0.0000
       144         0.0000      0.0000     -0.0000     -0.0000
       145         0.0000     -0.0000      0.0000     -0.0000
       146        -0.0000      0.0000     -0.0000     -0.0000
       147        -0.0000      0.0000      0.0000      0.0000
       148         0.0000     -0.0000     -0.0000     -0.0000
       149         0.0000     -0.0000      0.0000      0.0000
       150         0.0000      0.0000     -0.0000      0.0000
  1/2[<0|del|b>*<b|r|0> + (<0|r|b>*<b|del|0>)*] (Au)
       state          X           Y           Z        Dip. S.   Osc.(frdel)
         1        -0.0000      0.0000     -0.0010      0.0010      0.0006
         2         0.0000     -0.0297      0.0000      0.0297      0.0198
         3        -0.0000     -0.0000     -0.0003      0.0003      0.0002
         4        -0.0003     -0.0176     -0.0000      0.0179      0.0119
         5        -0.0000      0.0000     -0.0002      0.0002      0.0001
         6        -0.0002     -0.0121     -0.0000      0.0122      0.0082
         7        -0.0000     -0.0050      0.0000      0.0051      0.0034
         8         0.0000     -0.0000     -0.0000      0.0000      0.0000
         9         0.0001     -0.0005      0.0000      0.0005      0.0003
        10        -0.0000      0.0000      0.0000     -0.0000     -0.0000
        11        -0.0000     -0.0642     -0.0000      0.0642      0.0428
        12        -0.0000     -0.0000     -0.0001      0.0001      0.0001
        13        -0.0000     -0.0000     -0.0001      0.0001      0.0001
        14        -0.0005     -0.0588     -0.0000      0.0593      0.0395
        15        -0.0000     -0.0000     -0.0002      0.0002      0.0001
        16        -0.0001     -0.1593     -0.0000      0.1594      0.1062
        17        -0.0001     -0.0124     -0.0000      0.0124      0.0083
        18        -0.0000     -0.0000     -0.0000      0.0000      0.0000
        19        -0.0000     -0.0390      0.0000      0.0390      0.0260
        20        -0.0000     -0.0000     -0.0001      0.0001      0.0001
        21         0.0001     -0.0095      0.0000      0.0094      0.0062
        22        -0.0000     -0.0000     -0.0000      0.0000      0.0000
        23         0.0000     -0.0000     -0.0000      0.0000      0.0000
        24        -0.0000     -0.0000     -0.0008      0.0008      0.0006
        25        -0.0000     -0.0038     -0.0000      0.0038      0.0025
        26        -0.0000     -0.0076      0.0000      0.0076      0.0051
        27        -0.0000      0.0000      0.0000     -0.0000     -0.0000
        28         0.0000     -0.0000     -0.0001      0.0001      0.0001
        29        -0.0004     -0.0850     -0.0000      0.0854      0.0569
        30        -0.0000      0.0000     -0.0019      0.0019      0.0013
        31        -0.0007     -0.0863     -0.0000      0.0871      0.0581
        32        -0.0000     -0.0000     -0.0001      0.0001      0.0001
        33        -0.0000     -0.0000     -0.0001      0.0001      0.0000
        34        -0.0068     -0.2370     -0.0000      0.2439      0.1626
        35        -0.0007     -0.0220     -0.0000      0.0226      0.0151
        36        -0.0000     -0.0000     -0.0007      0.0007      0.0004
        37        -0.0000     -0.0000     -0.0001      0.0001      0.0001
        38         0.0000     -0.0000     -0.0026      0.0026      0.0018
        39        -0.0000     -0.0000     -0.0001      0.0001      0.0001
        40        -0.0331     -0.2956      0.0000      0.3286      0.2191
        41        -0.0257     -0.1559     -0.0000      0.1816      0.1210
        42        -0.1032     -0.3807     -0.0000      0.4839      0.3226
        43        -0.0000     -0.0000     -0.0009      0.0009      0.0006
        44        -0.0236     -0.0004      0.0000      0.0240      0.0160
        45        -0.0464     -0.0000     -0.0000      0.0464      0.0309
        46        -0.0000     -0.0000     -0.0001      0.0001      0.0001
        47         0.0000     -0.0000     -0.0000      0.0000      0.0000
        48        -0.0220     -0.0474      0.0000      0.0693      0.0462
        49        -0.0000     -0.0000     -0.0011      0.0011      0.0008
        50        -0.0006     -0.0020     -0.0000      0.0026      0.0017
        51        -0.0039     -0.0001     -0.0000      0.0040      0.0027
        52        -0.0000     -0.0000     -0.0010      0.0010      0.0007
        53        -0.0039     -0.0018      0.0000      0.0057      0.0038
        54        -0.0582     -0.0213     -0.0000      0.0795      0.0530
        55        -0.0000      0.0000     -0.0042      0.0042      0.0028
        56        -0.1021      0.0003      0.0000      0.1018      0.0679
        57        -0.0000     -0.0000     -0.0000      0.0000      0.0000
        58        -0.0009     -0.0010     -0.0000      0.0018      0.0012
        59        -0.0000     -0.0000     -0.0036      0.0036      0.0024
        60        -0.0137     -0.0192     -0.0000      0.0328      0.0219
        61        -0.0000     -0.0000      0.0000     -0.0000     -0.0000
        62        -0.0000     -0.0097      0.0000      0.0097      0.0065
        63         0.0000     -0.0767      0.0000      0.0767      0.0511
        64        -0.0000     -0.0000     -0.0011      0.0011      0.0008
        65        -0.0000     -0.0000     -0.0000      0.0000      0.0000
        66        -0.0056      0.0001     -0.0000      0.0056      0.0037
        67        -0.0566     -0.0005     -0.0000      0.0570      0.0380
        68        -0.0000      0.0000     -0.0003      0.0003      0.0002
        69        -0.0092     -0.0175     -0.0000      0.0267      0.0178
        70        -0.0000     -0.0000     -0.0003      0.0003      0.0002
        71        -0.0036     -0.0006     -0.0000      0.0042      0.0028
        72        -0.0000     -0.0000     -0.0000      0.0000      0.0000
        73        -0.0024     -0.0000     -0.0000      0.0024      0.0016
        74        -0.0073     -0.0019     -0.0000      0.0092      0.0061
        75        -0.0000     -0.0000     -0.0000      0.0000      0.0000
        76        -0.0000      0.0000     -0.0010      0.0010      0.0006
        77         0.0000     -0.0000     -0.0001      0.0001      0.0001
        78        -0.0000     -0.0000     -0.0017      0.0017      0.0011
        79        -0.0000     -0.0000     -0.0000      0.0000      0.0000
        80        -0.0000     -0.0000     -0.0082      0.0082      0.0055
        81        -0.0003     -0.0000     -0.0000      0.0003      0.0002
        82         0.0000     -0.0000      0.0000     -0.0000     -0.0000
        83         0.0000     -0.0000     -0.0005      0.0005      0.0003
        84        -0.0028     -0.0095     -0.0000      0.0124      0.0082
        85        -0.0004     -0.0021     -0.0000      0.0025      0.0017
        86        -0.0000     -0.0000     -0.0008      0.0008      0.0005
        87        -0.0424     -0.0831     -0.0000      0.1255      0.0837
        88        -0.0011     -0.0001     -0.0000      0.0012      0.0008
        89        -0.0000      0.0000     -0.0003      0.0003      0.0002
        90        -0.0723     -0.1349      0.0000      0.2072      0.1382
        91        -0.0002     -0.0011     -0.0000      0.0013      0.0009
        92        -0.0008     -0.0096     -0.0000      0.0104      0.0069
        93        -0.0000      0.0000     -0.0000      0.0000      0.0000
        94        -0.0000     -0.0000      0.0000     -0.0000     -0.0000
        95        -0.0000     -0.0000     -0.0000      0.0001      0.0001
        96        -0.0000     -0.0000     -0.0013      0.0013      0.0009
        97        -0.0066     -0.0115     -0.0000      0.0181      0.0121
        98        -0.0000     -0.0000     -0.0000      0.0000      0.0000
        99        -0.0000     -0.0000     -0.0049      0.0049      0.0033
       100        -0.0000     -0.0000     -0.0052      0.0052      0.0034
       101        -0.0042     -0.0014      0.0000      0.0056      0.0037
       102        -0.0000     -0.0000     -0.0003      0.0003      0.0002
       103         0.0000     -0.0019     -0.0000      0.0019      0.0013
       104        -0.0171     -0.0332     -0.0000      0.0503      0.0335
       105        -0.0018     -0.0043     -0.0000      0.0061      0.0040
       106        -0.0284     -0.0100     -0.0000      0.0384      0.0256
       107        -0.0000     -0.0000     -0.0005      0.0005      0.0003
       108        -0.0020     -0.0003     -0.0000      0.0023      0.0015
       109        -0.0063     -0.0001     -0.0000      0.0064      0.0043
       110        -0.0068     -0.0046     -0.0000      0.0115      0.0076
       111         0.0000      0.0000     -0.0000      0.0000      0.0000
       112        -0.0000     -0.0000     -0.0003      0.0003      0.0002
       113        -0.0000      0.0000     -0.0001      0.0001      0.0001
       114        -0.0022     -0.0170      0.0000      0.0191      0.0128
       115        -0.0144     -0.0002     -0.0000      0.0146      0.0097
       116        -0.0000     -0.0000     -0.0002      0.0002      0.0002
       117        -0.0000      0.0000      0.0000     -0.0000     -0.0000
       118        -0.0000     -0.0000     -0.0055      0.0055      0.0037
       119        -0.0000      0.0000     -0.0018      0.0018      0.0012
       120        -0.0316     -0.0286     -0.0000      0.0603      0.0402
       121        -0.0000     -0.0000     -0.0053      0.0053      0.0035
       122        -0.0006     -0.0002      0.0000      0.0008      0.0005
       123        -0.0001     -0.0058     -0.0000      0.0059      0.0039
       124        -0.0000     -0.0000     -0.0001      0.0001      0.0001
       125        -0.0000     -0.0000     -0.0009      0.0009      0.0006
       126        -0.0000     -0.0000     -0.0012      0.0012      0.0008
       127        -0.0000     -0.0000     -0.0002      0.0002      0.0002
       128        -0.0581     -0.0446     -0.0000      0.1027      0.0685
       129        -0.0005     -0.0037     -0.0000      0.0042      0.0028
       130        -0.0000     -0.0000     -0.0002      0.0002      0.0001
       131        -0.0425     -0.0554     -0.0000      0.0979      0.0652
       132        -0.0576     -0.0296     -0.0000      0.0872      0.0581
       133        -0.0008     -0.0013     -0.0000      0.0021      0.0014
       134        -0.0128     -0.0417     -0.0000      0.0544      0.0363
       135        -0.0000     -0.0007     -0.0000      0.0007      0.0005
       136        -0.0099     -0.0129     -0.0000      0.0228      0.0152
       137        -0.0000     -0.0000     -0.0010      0.0010      0.0006
       138        -0.0000     -0.0000      0.0000     -0.0000     -0.0000
       139        -0.0048     -0.0001     -0.0000      0.0049      0.0033
       140        -0.0009     -0.0002     -0.0000      0.0011      0.0007
       141        -0.0000      0.0000     -0.0000      0.0000      0.0000
       142        -0.0000     -0.0000     -0.0014      0.0014      0.0009
       143        -0.0038     -0.0543     -0.0000      0.0581      0.0387
       144        -0.0000     -0.0000     -0.0203      0.0203      0.0135
       145         0.0000     -0.0000      0.0000     -0.0000     -0.0000
       146        -0.0000      0.0000     -0.0000      0.0000      0.0000
       147        -0.0005     -0.0019     -0.0000      0.0024      0.0016
       148        -0.0000     -0.0000     -0.0083      0.0083      0.0055
       149        -0.0000     -0.0000     -0.0002      0.0002      0.0001
       150        -0.0000     -0.0000     -0.0003      0.0003      0.0002

 Excitation energies and oscillator strengths:
 
 Excited State   1:      Singlet-A"     1.4717 eV  842.45 nm  f=0.0002  <S**2>=0.000
      84 -> 86         0.57811
      84 -> 88        -0.32638
      84 -> 90        -0.13159
      85 -> 89         0.19503
 This state for optimization and/or second-order correction.
 Total Energy, E(TD-HF/TD-DFT) =  -1041.06377951    
 Copying the excited state density for this state as the 1-particle RhoCI density.
 
 Excited State   2:      Singlet-A'     1.5694 eV  790.00 nm  f=0.0268  <S**2>=0.000
      84 -> 89        -0.23705
      85 -> 86         0.53487
      85 -> 88        -0.33259
      85 -> 90        -0.18279
 
 Excited State   3:      Singlet-A"     1.8281 eV  678.21 nm  f=0.0001  <S**2>=0.000
      76 -> 86        -0.11041
      77 -> 87         0.16681
      83 -> 87         0.16321
      85 -> 87         0.64728
 
 Excited State   4:      Singlet-A'     2.0291 eV  611.04 nm  f=0.0139  <S**2>=0.000
      77 -> 86         0.11511
      84 -> 87        -0.35868
      84 -> 89         0.41660
      85 -> 86         0.31329
      85 -> 88         0.20712
      85 -> 90         0.12339
 
 Excited State   5:      Singlet-A"     2.0341 eV  609.54 nm  f=0.0000  <S**2>=0.000
      84 -> 86        -0.35908
      84 -> 88        -0.26572
      84 -> 90        -0.19028
      85 -> 89         0.49962
 
 Excited State   6:      Singlet-A'     2.0511 eV  604.48 nm  f=0.0107  <S**2>=0.000
      84 -> 87         0.60631
      84 -> 89         0.24612
      85 -> 86         0.21410
 
 Excited State   7:      Singlet-A'     2.1457 eV  577.83 nm  f=0.0027  <S**2>=0.000
      75 -> 86        -0.10702
      76 -> 87         0.44132
      77 -> 86         0.45860
      78 -> 87         0.12873
      83 -> 86         0.15595
      84 -> 89        -0.12901
 
 Excited State   8:      Singlet-A"     2.1533 eV  575.79 nm  f=0.0000  <S**2>=0.000
      75 -> 87        -0.13300
      76 -> 86        -0.40238
      77 -> 87         0.44739
      78 -> 86        -0.10902
      83 -> 87         0.17090
      85 -> 87        -0.25764
 
 Excited State   9:      Singlet-A'     2.2687 eV  546.50 nm  f=0.0002  <S**2>=0.000
      81 -> 86        -0.31036
      81 -> 88         0.35088
      81 -> 90         0.18307
      83 -> 86        -0.16268
      83 -> 88         0.12048
      84 -> 89        -0.16945
      85 -> 86         0.19743
      85 -> 88         0.30743
      85 -> 90         0.17103
 
 Excited State  10:      Singlet-A"     2.4028 eV  516.01 nm  f=0.0000  <S**2>=0.000
      81 -> 89         0.38977
      83 -> 89         0.17482
      84 -> 86        -0.17799
      84 -> 88        -0.36287
      84 -> 90        -0.21415
      85 -> 89        -0.31901
 
 Excited State  11:      Singlet-A'     2.5965 eV  477.50 nm  f=0.0428  <S**2>=0.000
      72 -> 86        -0.30855
      76 -> 87         0.40312
      77 -> 86        -0.27442
      78 -> 87         0.16802
      83 -> 86        -0.33643
 
 Excited State  12:      Singlet-A"     2.6236 eV  472.57 nm  f=0.0001  <S**2>=0.000
      72 -> 87        -0.23402
      76 -> 86         0.38203
      80 -> 87         0.14115
      83 -> 87         0.49526
      85 -> 87        -0.10420
 
 Excited State  13:      Singlet-A"     2.7495 eV  450.93 nm  f=0.0001  <S**2>=0.000
      72 -> 87         0.37722
      76 -> 86        -0.22052
      77 -> 87        -0.35854
      83 -> 87         0.38958
 
 Excited State  14:      Singlet-A'     2.8555 eV  434.20 nm  f=0.0448  <S**2>=0.000
      72 -> 86        -0.13128
      76 -> 87         0.11130
      77 -> 86        -0.19407
      81 -> 86         0.38971
      83 -> 86         0.29669
      84 -> 89        -0.28214
      85 -> 86         0.11101
      85 -> 88         0.28121
      85 -> 90         0.11283
 
 Excited State  15:      Singlet-A"     2.8893 eV  429.12 nm  f=0.0000  <S**2>=0.000
      82 -> 86         0.69965
 
 Excited State  16:      Singlet-A'     2.9350 eV  422.43 nm  f=0.1029  <S**2>=0.000
      72 -> 86        -0.13643
      76 -> 87         0.10361
      77 -> 86        -0.22350
      81 -> 86        -0.38151
      83 -> 86         0.46039
      84 -> 89         0.12862
      85 -> 88        -0.12206
 
 Excited State  17:      Singlet-A'     3.1107 eV  398.57 nm  f=0.0083  <S**2>=0.000
      82 -> 87         0.69282
 
 Excited State  18:      Singlet-A"     3.1739 eV  390.63 nm  f=0.0000  <S**2>=0.000
      81 -> 87         0.69710
 
 Excited State  19:      Singlet-A'     3.3066 eV  374.95 nm  f=0.0280  <S**2>=0.000
      77 -> 86        -0.10121
      78 -> 87        -0.11624
      80 -> 86         0.57381
      81 -> 86        -0.13515
      81 -> 88        -0.22974
      81 -> 90        -0.14644
 
 Excited State  20:      Singlet-A"     3.3104 eV  374.53 nm  f=0.0001  <S**2>=0.000
      79 -> 86         0.24555
      81 -> 89         0.47720
      83 -> 89         0.17520
      84 -> 88         0.26484
      84 -> 90         0.10755
      85 -> 89         0.29994
 
 Excited State  21:      Singlet-A'     3.4225 eV  362.26 nm  f=0.0084  <S**2>=0.000
      80 -> 86         0.32612
      81 -> 86         0.28054
      81 -> 88         0.35200
      81 -> 90         0.20975
      83 -> 88         0.16335
      84 -> 89         0.22906
      85 -> 88        -0.19574
 
 Excited State  22:      Singlet-A"     3.4575 eV  358.59 nm  f=0.0000  <S**2>=0.000
      72 -> 87         0.20844
      76 -> 86         0.12111
      80 -> 87         0.62238
      81 -> 87         0.10381
      83 -> 87        -0.18563
 
 Excited State  23:      Singlet-A"     3.4968 eV  354.56 nm  f=0.0000  <S**2>=0.000
      72 -> 87         0.49294
      76 -> 86         0.25765
      77 -> 87         0.33803
      78 -> 86         0.15917
      80 -> 87        -0.21747
 
 Excited State  24:      Singlet-A"     3.5282 eV  351.41 nm  f=0.0005  <S**2>=0.000
      79 -> 86         0.65029
      81 -> 89        -0.14894
      84 -> 88        -0.13175
      85 -> 89        -0.12312
 
 Excited State  25:      Singlet-A'     3.6400 eV  340.61 nm  f=0.0027  <S**2>=0.000
      72 -> 86         0.58811
      75 -> 86         0.11555
      76 -> 87         0.26091
      77 -> 86        -0.25266
 
 Excited State  26:      Singlet-A'     3.7517 eV  330.47 nm  f=0.0055  <S**2>=0.000
      79 -> 87         0.70117
 
 Excited State  27:      Singlet-A"     3.7662 eV  329.20 nm  f=0.0000  <S**2>=0.000
      75 -> 87         0.12336
      76 -> 86        -0.21360
      78 -> 86         0.64311
 
 Excited State  28:      Singlet-A"     4.0169 eV  308.65 nm  f=0.0001  <S**2>=0.000
      73 -> 87         0.35467
      74 -> 86        -0.26485
      75 -> 87         0.50079
      77 -> 87         0.12714
      78 -> 86        -0.15939
 
 Excited State  29:      Singlet-A'     4.0894 eV  303.18 nm  f=0.0595  <S**2>=0.000
      73 -> 86         0.11768
      74 -> 87        -0.18953
      75 -> 86         0.47616
      76 -> 87        -0.13081
      78 -> 87         0.41828
 
 Excited State  30:      Singlet-A"     4.1812 eV  296.53 nm  f=0.0012  <S**2>=0.000
      84 -> 88        -0.31634
      84 -> 90         0.61271
 
 Excited State  31:      Singlet-A'     4.2833 eV  289.46 nm  f=0.0705  <S**2>=0.000
      84 ->100         0.10707
      85 -> 88        -0.29297
      85 -> 90         0.60041
 
 Excited State  32:      Singlet-A"     4.3281 eV  286.47 nm  f=0.0001  <S**2>=0.000
      74 -> 86         0.62235
      75 -> 87         0.31228
 
 Excited State  33:      Singlet-A"     4.5794 eV  270.74 nm  f=0.0000  <S**2>=0.000
      79 -> 88        -0.16708
      80 -> 89         0.17229
      82 -> 88         0.59113
      82 -> 90         0.20492
      83 -> 89        -0.16458
 
 Excited State  34:      Singlet-A'     4.5976 eV  269.67 nm  f=0.1682  <S**2>=0.000
      73 -> 86         0.46186
      74 -> 87        -0.40439
      78 -> 87        -0.19746
      83 -> 88         0.17960
 
 Excited State  35:      Singlet-A'     4.6968 eV  263.97 nm  f=0.0147  <S**2>=0.000
      73 -> 86        -0.14181
      74 -> 87         0.12246
      80 -> 88        -0.16393
      81 -> 88        -0.15830
      81 -> 90        -0.13002
      82 -> 89        -0.36651
      83 -> 88         0.48177
 
 Excited State  36:      Singlet-A"     4.7399 eV  261.58 nm  f=0.0003  <S**2>=0.000
      71 -> 87         0.12124
      73 -> 87         0.57146
      74 -> 86         0.17095
      75 -> 87        -0.31036
 
 Excited State  37:      Singlet-A"     4.7491 eV  261.07 nm  f=0.0001  <S**2>=0.000
      80 -> 89        -0.25805
      81 -> 89        -0.25180
      82 -> 88         0.24171
      83 -> 89         0.54151
 
 Excited State  38:      Singlet-A"     4.9087 eV  252.58 nm  f=0.0020  <S**2>=0.000
      80 -> 89        -0.11025
      85 -> 91         0.65643
      85 -> 93         0.15102
      85 ->100         0.12579
 
 Excited State  39:      Singlet-A"     4.9850 eV  248.71 nm  f=0.0000  <S**2>=0.000
      79 -> 88        -0.30144
      79 -> 90        -0.13480
      80 -> 89         0.49365
      82 -> 88        -0.15376
      83 -> 89         0.28428
      85 -> 91         0.14695
 
 Excited State  40:      Singlet-A'     5.0049 eV  247.73 nm  f=0.2178  <S**2>=0.000
      75 -> 86         0.17868
      78 -> 87        -0.11957
      79 -> 89        -0.22675
      80 -> 88         0.39145
      81 -> 88        -0.12483
      81 -> 90         0.13143
      82 -> 89         0.17581
      83 -> 88         0.24414
      84 -> 91        -0.27324
 
 Excited State  41:      Singlet-A'     5.0525 eV  245.39 nm  f=0.1268  <S**2>=0.000
      75 -> 86         0.13359
      78 -> 87        -0.11292
      79 -> 89        -0.15739
      80 -> 88         0.10387
      83 -> 88         0.10234
      84 -> 91         0.61331
      84 -> 93         0.13195
 
 Excited State  42:      Singlet-A'     5.1389 eV  241.27 nm  f=0.3219  <S**2>=0.000
      75 -> 86        -0.27635
      78 -> 87         0.25986
      79 -> 89        -0.20608
      80 -> 88         0.14215
      81 -> 88        -0.14703
      81 -> 90         0.18771
      82 -> 89        -0.20481
      83 -> 90         0.36496
 
 Excited State  43:      Singlet-A"     5.1397 eV  241.23 nm  f=0.0008  <S**2>=0.000
      79 -> 88         0.54808
      79 -> 90         0.18010
      80 -> 89         0.34227
      82 -> 88         0.13105
      83 -> 89         0.11102
 
 Excited State  44:      Singlet-A'     5.2796 eV  234.84 nm  f=0.0177  <S**2>=0.000
      75 -> 86        -0.14136
      78 -> 87         0.13529
      82 -> 89         0.13659
      83 -> 88         0.11902
      83 -> 90        -0.10897
      85 -> 92         0.61805
 
 Excited State  45:      Singlet-A'     5.3204 eV  233.03 nm  f=0.0345  <S**2>=0.000
      75 -> 86         0.23678
      78 -> 87        -0.25141
      81 -> 90         0.14914
      82 -> 89        -0.27988
      83 -> 88        -0.26285
      83 -> 90         0.18934
      85 -> 92         0.32287
      85 ->102        -0.10641
 
 Excited State  46:      Singlet-A"     5.3731 eV  230.75 nm  f=0.0000  <S**2>=0.000
      85 -> 91        -0.18265
      85 -> 93         0.65295
      85 ->100         0.17446
 
 Excited State  47:      Singlet-A"     5.3970 eV  229.73 nm  f=0.0000  <S**2>=0.000
      84 -> 92         0.70077
 
 Excited State  48:      Singlet-A'     5.4257 eV  228.51 nm  f=0.0440  <S**2>=0.000
      79 -> 89         0.15935
      80 -> 88        -0.28160
      80 -> 90        -0.10530
      81 -> 88        -0.30927
      81 -> 90         0.42788
      82 -> 89         0.23047
      84 ->103        -0.11470
      85 ->102         0.12104
 
 Excited State  49:      Singlet-A"     5.4460 eV  227.66 nm  f=0.0011  <S**2>=0.000
      85 -> 93         0.11030
      85 -> 94         0.63523
      85 ->100        -0.26342
 
 Excited State  50:      Singlet-A'     5.4872 eV  225.95 nm  f=0.0014  <S**2>=0.000
      79 -> 89        -0.11671
      84 -> 91        -0.16948
      84 -> 93         0.65818
      84 ->100         0.11936
 
 Excited State  51:      Singlet-A'     5.5418 eV  223.73 nm  f=0.0022  <S**2>=0.000
      79 -> 89         0.14293
      83 -> 90         0.12420
      84 -> 94         0.61815
      84 ->100        -0.22967
 
 Excited State  52:      Singlet-A"     5.5614 eV  222.94 nm  f=0.0008  <S**2>=0.000
      85 -> 93        -0.18329
      85 -> 94         0.28207
      85 ->100         0.56244
      85 ->103        -0.19805
 
 Excited State  53:      Singlet-A'     5.6040 eV  221.24 nm  f=0.0031  <S**2>=0.000
      85 -> 95         0.66249
      85 -> 97        -0.13295
 
 Excited State  54:      Singlet-A'     5.6322 eV  220.13 nm  f=0.0466  <S**2>=0.000
      79 -> 89        -0.17537
      81 -> 90         0.15794
      82 -> 89        -0.14723
      83 -> 90        -0.31564
      84 -> 93        -0.14366
      84 -> 94         0.28518
      84 ->100         0.35591
      85 -> 95         0.15669
      85 ->102        -0.19443
 
 Excited State  55:      Singlet-A"     5.6615 eV  218.99 nm  f=0.0030  <S**2>=0.000
      82 -> 88        -0.20369
      82 -> 90         0.65427
 
 Excited State  56:      Singlet-A'     5.6664 eV  218.80 nm  f=0.0698  <S**2>=0.000
      79 -> 89        -0.28067
      80 -> 88        -0.21214
      81 -> 90        -0.22224
      82 -> 89         0.13703
      83 -> 90         0.28867
      84 -> 93        -0.11629
      84 ->100         0.27983
      84 ->103        -0.22243
      85 ->102         0.16275
 
 Excited State  57:      Singlet-A"     5.7026 eV  217.42 nm  f=0.0000  <S**2>=0.000
      84 -> 95         0.67761
      84 -> 96        -0.10156
      84 -> 97        -0.14335
 
 Excited State  58:      Singlet-A'     5.7750 eV  214.69 nm  f=0.0011  <S**2>=0.000
      85 -> 96        -0.38274
      85 -> 97         0.57510
 
 Excited State  59:      Singlet-A"     5.8045 eV  213.60 nm  f=0.0032  <S**2>=0.000
      83 -> 91         0.67374
 
 Excited State  60:      Singlet-A'     5.8510 eV  211.90 nm  f=0.0227  <S**2>=0.000
      73 -> 86         0.32044
      74 -> 87         0.33483
      76 -> 91        -0.20803
      77 -> 88         0.21760
      77 -> 90        -0.13717
      77 -> 92         0.12083
      80 -> 90        -0.24750
      83 -> 90         0.12882
 
 Excited State  61:      Singlet-A"     5.8675 eV  211.31 nm  f=0.0000  <S**2>=0.000
      84 -> 96        -0.36538
      84 -> 97         0.58743
 
 Excited State  62:      Singlet-A'     5.8819 eV  210.79 nm  f=0.0069  <S**2>=0.000
      80 -> 90        -0.10062
      85 -> 95         0.15159
      85 -> 96         0.52103
      85 -> 97         0.34006
      85 ->101         0.10733
 
 Excited State  63:      Singlet-A'     5.9297 eV  209.09 nm  f=0.0583  <S**2>=0.000
      73 -> 86         0.12854
      74 -> 87         0.11844
      79 -> 89        -0.13233
      80 -> 88        -0.20522
      80 -> 90         0.36930
      83 -> 90        -0.10132
      84 ->103         0.21918
      85 -> 96         0.23030
      85 -> 97         0.12854
      85 ->102         0.26101
 
 Excited State  64:      Singlet-A"     5.9496 eV  208.39 nm  f=0.0010  <S**2>=0.000
      84 -> 96        -0.13067
      84 -> 97        -0.11282
      84 ->101        -0.27576
      84 ->102         0.60106
 
 Excited State  65:      Singlet-A"     5.9846 eV  207.17 nm  f=0.0000  <S**2>=0.000
      84 -> 95         0.14910
      84 -> 96         0.56679
      84 -> 97         0.32781
      84 ->102         0.20263
 
 Excited State  66:      Singlet-A'     6.0191 eV  205.98 nm  f=0.0049  <S**2>=0.000
      71 -> 86         0.35986
      80 -> 88        -0.10005
      80 -> 90         0.33367
      84 ->100        -0.11277
      84 ->103        -0.24411
      85 ->101         0.14179
      85 ->102        -0.30576
 
 Excited State  67:      Singlet-A'     6.0629 eV  204.50 nm  f=0.0368  <S**2>=0.000
      71 -> 86         0.55516
      80 -> 90        -0.16791
      82 -> 91         0.13967
      84 ->103         0.20447
      85 ->102         0.19295
 
 Excited State  68:      Singlet-A"     6.0721 eV  204.19 nm  f=0.0004  <S**2>=0.000
      85 -> 98         0.57014
      85 ->103         0.39731
 
 Excited State  69:      Singlet-A'     6.1328 eV  202.17 nm  f=0.0200  <S**2>=0.000
      82 -> 91         0.65806
      82 -> 93         0.11020
      83 -> 92         0.10885
      84 ->103        -0.10388
 
 Excited State  70:      Singlet-A"     6.1391 eV  201.96 nm  f=0.0002  <S**2>=0.000
      85 -> 98        -0.39079
      85 ->100         0.21080
      85 ->103         0.53179
 
 Excited State  71:      Singlet-A'     6.1422 eV  201.86 nm  f=0.0033  <S**2>=0.000
      80 -> 92         0.10794
      82 -> 91        -0.10323
      83 -> 92         0.66871
 
 Excited State  72:      Singlet-A"     6.1706 eV  200.93 nm  f=0.0000  <S**2>=0.000
      81 -> 91         0.65003
      81 -> 93         0.14135
      83 -> 93         0.13465
 
 Excited State  73:      Singlet-A'     6.1714 eV  200.90 nm  f=0.0019  <S**2>=0.000
      84 -> 98        -0.31313
      85 -> 99         0.59431
      85 ->101        -0.13301
 
 Excited State  74:      Singlet-A'     6.1819 eV  200.56 nm  f=0.0059  <S**2>=0.000
      84 -> 94        -0.10775
      84 -> 98         0.59777
      85 -> 99         0.30751
      85 ->102        -0.10364
 
 Excited State  75:      Singlet-A"     6.2030 eV  199.88 nm  f=0.0000  <S**2>=0.000
      68 -> 86         0.51267
      70 -> 86        -0.26722
      71 -> 87         0.34056
      76 -> 88        -0.13313
 
 Excited State  76:      Singlet-A"     6.2128 eV  199.56 nm  f=0.0005  <S**2>=0.000
      68 -> 86        -0.30186
      70 -> 86         0.16590
      71 -> 87         0.57636
      73 -> 87        -0.10862
 
 Excited State  77:      Singlet-A"     6.2370 eV  198.79 nm  f=0.0001  <S**2>=0.000
      83 -> 93         0.17914
      84 -> 99         0.62598
      84 ->101        -0.14285
      84 ->102        -0.11383
 
 Excited State  78:      Singlet-A"     6.2416 eV  198.64 nm  f=0.0011  <S**2>=0.000
      81 -> 91        -0.13882
      83 -> 93         0.63459
      84 -> 99        -0.19000
 
 Excited State  79:      Singlet-A"     6.2991 eV  196.83 nm  f=0.0000  <S**2>=0.000
      68 -> 86         0.10150
      70 -> 86        -0.13548
      76 -> 88         0.54305
      76 -> 90        -0.25105
      76 -> 92         0.11060
      78 -> 88         0.25350
      78 -> 90        -0.10492
 
 Excited State  80:      Singlet-A"     6.3056 eV  196.62 nm  f=0.0064  <S**2>=0.000
      79 -> 88        -0.22115
      79 -> 90         0.60729
      84 -> 99        -0.11255
 
 Excited State  81:      Singlet-A'     6.3454 eV  195.39 nm  f=0.0002  <S**2>=0.000
      69 -> 86         0.70304
 
 Excited State  82:      Singlet-A"     6.3577 eV  195.01 nm  f=0.0000  <S**2>=0.000
      68 -> 86         0.33804
      70 -> 86         0.61222
 
 Excited State  83:      Singlet-A"     6.3711 eV  194.60 nm  f=0.0002  <S**2>=0.000
      83 -> 94         0.69308
 
 Excited State  84:      Singlet-A'     6.4110 eV  193.39 nm  f=0.0097  <S**2>=0.000
      68 -> 87        -0.30155
      70 -> 87         0.15228
      76 -> 91         0.36639
      77 -> 88         0.41423
      77 -> 90        -0.16571
      78 -> 91         0.10124
 
 Excited State  85:      Singlet-A'     6.4184 eV  193.17 nm  f=0.0017  <S**2>=0.000
      68 -> 87         0.53701
      70 -> 87        -0.27776
      76 -> 91         0.18023
      77 -> 88         0.24325
 
 Excited State  86:      Singlet-A"     6.4503 eV  192.22 nm  f=0.0007  <S**2>=0.000
      82 -> 92         0.69649
 
 Excited State  87:      Singlet-A'     6.4622 eV  191.86 nm  f=0.0912  <S**2>=0.000
      75 -> 88         0.10977
      79 -> 89        -0.13563
      80 -> 90        -0.15598
      83 -> 90        -0.10066
      84 ->100        -0.18160
      84 ->103        -0.22343
      85 -> 99         0.12444
      85 ->101         0.44565
      85 ->102         0.20259
      85 ->104        -0.19512
 
 Excited State  88:      Singlet-A'     6.4738 eV  191.52 nm  f=0.0011  <S**2>=0.000
      83 -> 95         0.66175
      83 -> 97        -0.10244
      85 ->101        -0.14942
 
 Excited State  89:      Singlet-A"     6.4830 eV  191.25 nm  f=0.0002  <S**2>=0.000
      77 -> 91         0.27803
      80 -> 91         0.59751
      80 -> 93         0.10494
      83 -> 91        -0.14209
 
 Excited State  90:      Singlet-A'     6.5127 eV  190.37 nm  f=0.1488  <S**2>=0.000
      75 -> 88        -0.15176
      79 -> 89         0.11924
      80 -> 90         0.10671
      82 -> 89         0.10963
      82 -> 94         0.17983
      83 -> 90         0.11838
      83 -> 95         0.16380
      83 -> 96        -0.12782
      84 ->100         0.17880
      84 ->103         0.26186
      85 ->101         0.42256
      85 ->104         0.11041
 
 Excited State  91:      Singlet-A'     6.5311 eV  189.84 nm  f=0.0010  <S**2>=0.000
      81 -> 92         0.69333
 
 Excited State  92:      Singlet-A'     6.5415 eV  189.54 nm  f=0.0074  <S**2>=0.000
      82 -> 91        -0.12294
      82 -> 93         0.68192
 
 Excited State  93:      Singlet-A"     6.5577 eV  189.07 nm  f=0.0000  <S**2>=0.000
      69 -> 87         0.70588
 
 Excited State  94:      Singlet-A"     6.5591 eV  189.03 nm  f=0.0000  <S**2>=0.000
      84 -> 99         0.17936
      84 ->101         0.62347
      84 ->102         0.22564
 
 Excited State  95:      Singlet-A'     6.5695 eV  188.73 nm  f=0.0001  <S**2>=0.000
      68 -> 87         0.31677
      70 -> 87         0.62947
 
 Excited State  96:      Singlet-A"     6.6092 eV  187.59 nm  f=0.0011  <S**2>=0.000
      76 -> 88        -0.19313
      77 -> 91        -0.33991
      78 -> 88         0.45227
      81 -> 93        -0.28724
 
 Excited State  97:      Singlet-A'     6.6157 eV  187.41 nm  f=0.0131  <S**2>=0.000
      75 -> 88         0.11056
      82 -> 94         0.65087
      82 -> 98         0.11031
 
 Excited State  98:      Singlet-A"     6.6247 eV  187.15 nm  f=0.0001  <S**2>=0.000
      77 -> 91        -0.19284
      78 -> 88         0.20524
      81 -> 91        -0.14261
      81 -> 93         0.60405
 
 Excited State  99:      Singlet-A"     6.6725 eV  185.81 nm  f=0.0058  <S**2>=0.000
      61 -> 87        -0.12262
      64 -> 87        -0.20982
      75 -> 91        -0.10526
      76 -> 88        -0.13495
      77 -> 89        -0.10166
      77 -> 91         0.41109
      78 -> 88         0.31285
      80 -> 91        -0.25923
      81 -> 94         0.18826
 
 Excited State 100:      Singlet-A"     6.6815 eV  185.56 nm  f=0.0039  <S**2>=0.000
      77 -> 91        -0.11250
      78 -> 88        -0.11471
      81 -> 94         0.62680
      81 ->100        -0.19053
 
 Excited State 101:      Singlet-A'     6.6862 eV  185.43 nm  f=0.0046  <S**2>=0.000
      75 -> 88        -0.12786
      83 -> 96         0.50013
      83 -> 97        -0.43252
 
 Excited State 102:      Singlet-A"     6.7426 eV  183.88 nm  f=0.0002  <S**2>=0.000
      82 -> 95         0.68286
      82 -> 97        -0.12869
 
 Excited State 103:      Singlet-A'     6.7457 eV  183.80 nm  f=0.0012  <S**2>=0.000
      65 -> 86        -0.10926
      67 -> 86         0.67207
 
 Excited State 104:      Singlet-A'     6.7663 eV  183.24 nm  f=0.0343  <S**2>=0.000
      64 -> 86        -0.16379
      67 -> 86        -0.13585
      75 -> 88         0.44547
      77 -> 88         0.11235
      79 -> 91        -0.42296
      85 ->104         0.13155
 
 Excited State 105:      Singlet-A'     6.7826 eV  182.80 nm  f=0.0041  <S**2>=0.000
      79 -> 91        -0.15870
      83 -> 96         0.41833
      83 -> 97         0.49349
 
 Excited State 106:      Singlet-A'     6.7946 eV  182.48 nm  f=0.0279  <S**2>=0.000
      61 -> 86        -0.11038
      64 -> 86        -0.25339
      65 -> 86        -0.10239
      75 -> 88         0.22288
      79 -> 91         0.47865
      80 -> 92        -0.13152
      83 -> 96         0.17215
      83 -> 97         0.12277
      85 ->104         0.13941
 
 Excited State 107:      Singlet-A"     6.8101 eV  182.06 nm  f=0.0004  <S**2>=0.000
      81 -> 93        -0.15308
      81 -> 94         0.21988
      81 ->100         0.52468
      81 ->103        -0.13248
      83 ->100         0.29452
 
 Excited State 108:      Singlet-A'     6.8363 eV  181.36 nm  f=0.0017  <S**2>=0.000
      81 -> 95         0.67233
      81 -> 97        -0.13708
 
 Excited State 109:      Singlet-A'     6.8535 eV  180.91 nm  f=0.0036  <S**2>=0.000
      64 -> 86         0.12371
      75 -> 88         0.23029
      79 -> 91         0.12777
      80 -> 92         0.58154
      83 -> 92        -0.10933
      85 ->104         0.15313
 
 Excited State 110:      Singlet-A'     6.8979 eV  179.74 nm  f=0.0062  <S**2>=0.000
      61 -> 86         0.12385
      64 -> 86         0.40889
      65 -> 86         0.17902
      75 -> 88         0.16478
      78 -> 89        -0.20612
      78 -> 91         0.22753
      80 -> 92        -0.29035
      85 ->104         0.17373
 
 Excited State 111:      Singlet-A"     6.9391 eV  178.67 nm  f=0.0000  <S**2>=0.000
      80 -> 91        -0.11029
      80 -> 93         0.66054
      83 -> 93        -0.10447
 
 Excited State 112:      Singlet-A"     6.9467 eV  178.48 nm  f=0.0001  <S**2>=0.000
      82 -> 96        -0.41496
      82 -> 97         0.54716
 
 Excited State 113:      Singlet-A"     6.9695 eV  177.90 nm  f=0.0000  <S**2>=0.000
      67 -> 87         0.69160
 
 Excited State 114:      Singlet-A'     6.9784 eV  177.67 nm  f=0.0144  <S**2>=0.000
      65 -> 86         0.10419
      78 -> 89         0.57516
      81 -> 96        -0.15150
      81 -> 97         0.23484
      85 ->104         0.19377
 
 Excited State 115:      Singlet-A'     6.9976 eV  177.18 nm  f=0.0106  <S**2>=0.000
      64 -> 86        -0.10453
      78 -> 89        -0.30449
      81 -> 96        -0.32336
      81 -> 97         0.48653
 
 Excited State 116:      Singlet-A"     7.0000 eV  177.12 nm  f=0.0001  <S**2>=0.000
      80 -> 94        -0.27987
      82 -> 95         0.12988
      82 -> 96         0.43827
      82 -> 97         0.32544
      82 ->101         0.10463
      83 -> 98         0.26755
 
 Excited State 117:      Singlet-A"     7.0078 eV  176.92 nm  f=0.0000  <S**2>=0.000
      75 -> 89        -0.20744
      80 -> 94         0.41376
      82 -> 96         0.28632
      82 -> 97         0.22406
      83 -> 98        -0.30308
      84 ->104         0.13515
 
 Excited State 118:      Singlet-A"     7.0287 eV  176.40 nm  f=0.0023  <S**2>=0.000
      61 -> 87         0.12801
      64 -> 87         0.30019
      65 -> 87         0.10363
      75 -> 89         0.41891
      78 -> 88         0.10484
      78 -> 90         0.11786
      80 -> 94         0.10952
      83 -> 98        -0.21036
      83 ->100        -0.10009
      84 ->104        -0.19242
 
 Excited State 119:      Singlet-A"     7.0342 eV  176.26 nm  f=0.0015  <S**2>=0.000
      64 -> 87         0.14615
      84 ->102         0.10865
      84 ->104         0.62852
 
 Excited State 120:      Singlet-A'     7.0553 eV  175.73 nm  f=0.0450  <S**2>=0.000
      62 -> 86         0.19834
      64 -> 86        -0.19816
      65 -> 86         0.35689
      67 -> 86         0.10986
      76 -> 89        -0.14308
      76 -> 91         0.16846
      77 -> 88        -0.21491
      77 -> 90        -0.13887
      77 -> 92         0.25598
      78 -> 89        -0.10975
      81 ->102        -0.11115
      85 ->104         0.11768
 
 Excited State 121:      Singlet-A"     7.0592 eV  175.64 nm  f=0.0031  <S**2>=0.000
      61 -> 87        -0.13343
      64 -> 87        -0.32973
      65 -> 87        -0.11241
      75 -> 89         0.38416
      75 -> 91         0.11087
      77 -> 89         0.12884
      78 -> 88        -0.13822
      78 -> 90        -0.18670
      79 -> 92        -0.14455
      83 -> 98        -0.16925
      83 ->100        -0.11184
 
 Excited State 122:      Singlet-A'     7.0789 eV  175.15 nm  f=0.0006  <S**2>=0.000
      65 -> 86        -0.18392
      76 -> 93        -0.13331
      77 -> 88        -0.18977
      77 -> 90        -0.15486
      77 -> 92         0.28801
      81 ->101        -0.15686
      81 ->102         0.36463
      83 -> 99         0.10439
      83 ->101        -0.10053
      83 ->102         0.17876
      85 ->104        -0.10151
 
 Excited State 123:      Singlet-A'     7.0797 eV  175.13 nm  f=0.0041  <S**2>=0.000
      62 -> 86         0.10977
      64 -> 86        -0.10644
      65 -> 86         0.33162
      77 -> 88         0.13802
      77 -> 90         0.10673
      77 -> 92        -0.20123
      81 ->101        -0.16462
      81 ->102         0.37867
      83 ->101        -0.11955
      83 ->102         0.21374
 
 Excited State 124:      Singlet-A"     7.0802 eV  175.11 nm  f=0.0000  <S**2>=0.000
      76 -> 88        -0.21992
      76 -> 90        -0.20564
      76 -> 92         0.55969
      78 -> 92         0.22882
      79 -> 92         0.13204
 
 Excited State 125:      Singlet-A"     7.0856 eV  174.98 nm  f=0.0005  <S**2>=0.000
      66 -> 86         0.38024
      76 -> 92        -0.12549
      79 -> 92         0.50511
      80 -> 94        -0.13740
      83 -> 98        -0.16954
 
 Excited State 126:      Singlet-A"     7.0880 eV  174.92 nm  f=0.0011  <S**2>=0.000
      75 -> 89         0.16163
      79 -> 92         0.20781
      80 -> 94         0.43219
      83 -> 98         0.45460
 
 Excited State 127:      Singlet-A"     7.0919 eV  174.83 nm  f=0.0002  <S**2>=0.000
      66 -> 86         0.57875
      79 -> 92        -0.37741
 
 Excited State 128:      Singlet-A'     7.1105 eV  174.37 nm  f=0.0752  <S**2>=0.000
      62 -> 86         0.16729
      65 -> 86         0.16278
      76 -> 89         0.18545
      80 -> 95         0.30309
      80 -> 97        -0.13415
      81 -> 96        -0.25417
      81 ->102        -0.12916
      83 -> 99         0.26177
      84 ->103         0.10005
      85 ->102        -0.11825
      85 ->104        -0.23689
 
 Excited State 129:      Singlet-A'     7.1157 eV  174.24 nm  f=0.0034  <S**2>=0.000
      81 -> 95         0.15982
      81 -> 96         0.51862
      81 -> 97         0.37894
      83 -> 99         0.13179
 
 Excited State 130:      Singlet-A"     7.1189 eV  174.16 nm  f=0.0001  <S**2>=0.000
      75 -> 89        -0.10600
      77 -> 89         0.66727
      77 -> 91         0.15403
 
 Excited State 131:      Singlet-A'     7.1193 eV  174.15 nm  f=0.0709  <S**2>=0.000
      62 -> 86        -0.12571
      65 -> 86        -0.11472
      76 -> 89        -0.32846
      80 -> 95         0.23982
      83 -> 99         0.41614
      85 ->104         0.18154
 
 Excited State 132:      Singlet-A'     7.1325 eV  173.83 nm  f=0.0630  <S**2>=0.000
      62 -> 86        -0.12411
      76 -> 89         0.55299
      76 -> 91         0.12637
      83 -> 99         0.17267
      85 ->102         0.10377
      85 ->104         0.19300
 
 Excited State 133:      Singlet-A'     7.1755 eV  172.79 nm  f=0.0017  <S**2>=0.000
      79 -> 93         0.11801
      80 -> 95         0.50719
      82 -> 98        -0.24237
      83 -> 99        -0.36250
 
 Excited State 134:      Singlet-A'     7.1942 eV  172.34 nm  f=0.0380  <S**2>=0.000
      62 -> 86        -0.15324
      79 -> 93        -0.27005
      80 -> 95         0.18959
      82 -> 98         0.53093
      83 -> 99        -0.15789
 
 Excited State 135:      Singlet-A'     7.2040 eV  172.10 nm  f=0.0005  <S**2>=0.000
      79 -> 91        -0.10413
      79 -> 93         0.60222
      82 -> 98         0.32332
 
 Excited State 136:      Singlet-A'     7.2183 eV  171.76 nm  f=0.0154  <S**2>=0.000
      57 -> 86        -0.10056
      60 -> 86         0.29587
      61 -> 86         0.10424
      62 -> 86         0.48473
      65 -> 86        -0.28305
      79 -> 93        -0.10191
      85 ->104         0.12379
 
 Excited State 137:      Singlet-A"     7.2197 eV  171.73 nm  f=0.0006  <S**2>=0.000
      81 -> 98         0.23380
      81 ->100         0.14599
      81 ->103         0.53796
      83 ->103         0.33928
 
 Excited State 138:      Singlet-A"     7.2613 eV  170.75 nm  f=0.0000  <S**2>=0.000
      59 -> 86         0.60608
      60 -> 87         0.14064
      62 -> 87         0.14832
      65 -> 87         0.14345
      78 -> 90         0.15877
 
 Excited State 139:      Singlet-A'     7.2643 eV  170.68 nm  f=0.0030  <S**2>=0.000
      60 -> 86         0.33674
      62 -> 86        -0.10747
      73 -> 88         0.13390
      75 -> 90        -0.20132
      79 -> 94         0.39415
      82 ->100         0.33028
 
 Excited State 140:      Singlet-A'     7.2695 eV  170.56 nm  f=0.0007  <S**2>=0.000
      60 -> 86         0.46975
      61 -> 86         0.15235
      62 -> 86        -0.22903
      65 -> 86         0.10411
      79 -> 94        -0.28465
      82 ->100        -0.25583
 
 Excited State 141:      Singlet-A"     7.2719 eV  170.50 nm  f=0.0000  <S**2>=0.000
      59 -> 86        -0.26419
      60 -> 87         0.16371
      62 -> 87         0.35537
      64 -> 87        -0.15239
      65 -> 87         0.46345
      67 -> 87         0.10396
 
 Excited State 142:      Singlet-A"     7.2759 eV  170.40 nm  f=0.0006  <S**2>=0.000
      65 -> 87        -0.16041
      75 -> 89         0.11392
      76 -> 92         0.10286
      77 -> 93         0.13301
      78 -> 90         0.40069
      81 -> 98        -0.18644
      81 ->100        -0.14153
      82 -> 99         0.17393
      83 ->100         0.30652
 
 Excited State 143:      Singlet-A'     7.2849 eV  170.19 nm  f=0.0417  <S**2>=0.000
      61 -> 86         0.11478
      75 -> 90         0.21456
      79 -> 94         0.47253
      82 -> 98         0.11160
      82 ->100        -0.38439
 
 Excited State 144:      Singlet-A"     7.2859 eV  170.17 nm  f=0.0141  <S**2>=0.000
      74 -> 88         0.10852
      75 -> 91         0.12017
      76 -> 90         0.14253
      76 -> 92         0.12957
      78 -> 90         0.36815
      81 -> 98         0.22914
      81 ->100         0.11360
      82 -> 99        -0.26857
      83 ->100        -0.28863
 
 Excited State 145:      Singlet-A"     7.3015 eV  169.81 nm  f=0.0000  <S**2>=0.000
      59 -> 86         0.10438
      75 -> 93        -0.13575
      76 -> 90        -0.14550
      77 -> 93         0.60583
      82 -> 99        -0.15235
 
 Excited State 146:      Singlet-A'     7.3037 eV  169.76 nm  f=0.0000  <S**2>=0.000
      66 -> 87         0.69731
 
 Excited State 147:      Singlet-A'     7.3113 eV  169.58 nm  f=0.0017  <S**2>=0.000
      59 -> 87        -0.18232
      60 -> 86        -0.16447
      76 -> 93        -0.27646
      77 -> 88         0.17905
      77 -> 90         0.47885
      77 -> 92         0.25081
      78 -> 93        -0.10219
 
 Excited State 148:      Singlet-A"     7.3116 eV  169.57 nm  f=0.0072  <S**2>=0.000
      75 -> 89        -0.10721
      77 -> 93         0.18349
      80 ->100         0.13898
      81 -> 98        -0.11135
      81 ->100         0.20855
      82 -> 99         0.46802
      82 ->101        -0.15674
      83 ->100        -0.32457
 
 Excited State 149:      Singlet-A"     7.3237 eV  169.29 nm  f=0.0002  <S**2>=0.000
      59 -> 86        -0.13152
      60 -> 87         0.51000
      61 -> 87         0.12314
      65 -> 87        -0.22893
      76 -> 88        -0.10146
      76 -> 90        -0.31056
      78 -> 92        -0.10096
 
 Excited State 150:      Singlet-A"     7.3298 eV  169.15 nm  f=0.0002  <S**2>=0.000
      81 -> 94        -0.10543
      81 -> 98         0.55918
      81 ->100        -0.16362
      81 ->103        -0.12532
      82 -> 99         0.29912
      83 ->100         0.10178
      83 ->103        -0.10327
 SavETr:  write IOETrn=   770 NScale= 10 NData=  16 NLR=1 NState=  150 LETran=    2710.

 **********************************************************************

            Population analysis using the SCF Density.

 **********************************************************************

 Orbital symmetries:
       Occupied  (A') (A') (A") (A') (A") (A') (A") (A") (A') (A')
                 (A') (A") (A') (A') (A") (A') (A') (A") (A') (A")
                 (A') (A') (A') (A") (A') (A') (A') (A") (A') (A')
                 (A') (A') (A') (A") (A') (A") (A") (A') (A') (A")
                 (A') (A") (A') (A") (A') (A') (A") (A') (A') (A")
                 (A') (A') (A') (A") (A') (A") (A') (A") (A") (A')
                 (A') (A') (A") (A') (A') (A") (A') (A") (A') (A")
                 (A') (A') (A') (A") (A') (A") (A') (A") (A") (A')
                 (A') (A") (A') (A") (A')
       Virtual   (A') (A") (A') (A") (A') (A") (A') (A") (A") (A')
                 (A') (A') (A") (A') (A") (A') (A') (A") (A') (A')
                 (A") (A') (A") (A') (A') (A') (A") (A') (A") (A')
                 (A") (A') (A') (A") (A') (A") (A') (A") (A') (A")
                 (A') (A") (A') (A') (A") (A') (A") (A") (A') (A')
                 (A") (A') (A') (A') (A") (A') (A") (A') (A') (A")
                 (A') (A") (A') (A") (A') (A') (A") (A") (A') (A")
                 (A') (A") (A") (A') (A") (A') (A") (A') (A") (A")
                 (A') (A") (A') (A") (A') (A") (A') (A') (A') (A')
                 (A") (A') (A") (A") (A') (A") (A') (A') (A") (A")
                 (A') (A') (A") (A") (A') (A") (A") (A") (A') (A')
                 (A") (A") (A') (A") (A") (A') (A') (A") (A') (A")
                 (A') (A") (A') (A') (A') (A") (A') (A") (A') (A')
                 (A") (A') (A') (A") (A") (A') (A") (A') (A") (A')
                 (A") (A') (A') (A") (A') (A') (A") (A') (A') (A")
                 (A') (A') (A") (A") (A') (A') (A") (A') (A") (A')
                 (A') (A") (A') (A") (A') (A") (A') (A") (A') (A")
                 (A') (A") (A') (A') (A')
 The electronic state is 1-A'.
 Alpha  occ. eigenvalues --  -10.38243 -10.36909 -10.36870 -10.36575 -10.36571
 Alpha  occ. eigenvalues --  -10.36484 -10.36445 -10.36372 -10.36371 -10.36295
 Alpha  occ. eigenvalues --  -10.33729 -10.31998 -10.31997 -10.31678 -10.31639
 Alpha  occ. eigenvalues --  -10.30727 -10.30431 -10.30426 -10.30391 -10.30359
 Alpha  occ. eigenvalues --   -3.91042  -3.56480  -2.63396  -2.58944  -2.58437
 Alpha  occ. eigenvalues --   -2.37489  -2.32693  -2.32508  -1.06098  -1.04621
 Alpha  occ. eigenvalues --   -1.01055  -0.98762  -0.90169  -0.87766  -0.87303
 Alpha  occ. eigenvalues --   -0.87254  -0.83418  -0.82268  -0.81584  -0.81506
 Alpha  occ. eigenvalues --   -0.71668  -0.71040  -0.69904  -0.69819  -0.69420
 Alpha  occ. eigenvalues --   -0.68238  -0.65870  -0.65646  -0.64528  -0.64333
 Alpha  occ. eigenvalues --   -0.63097  -0.61105  -0.57895  -0.57117  -0.56570
 Alpha  occ. eigenvalues --   -0.56144  -0.55127  -0.55106  -0.53666  -0.53649
 Alpha  occ. eigenvalues --   -0.53453  -0.52913  -0.52725  -0.51533  -0.50964
 Alpha  occ. eigenvalues --   -0.50901  -0.50203  -0.48929  -0.48124  -0.48092
 Alpha  occ. eigenvalues --   -0.47370  -0.45329  -0.44954  -0.44881  -0.41950
 Alpha  occ. eigenvalues --   -0.41529  -0.41421  -0.40909  -0.38291  -0.37362
 Alpha  occ. eigenvalues --   -0.36064  -0.35630  -0.34970  -0.31916  -0.31613
 Alpha virt. eigenvalues --   -0.22929  -0.22412  -0.14373  -0.13340  -0.11964
 Alpha virt. eigenvalues --   -0.11285  -0.10332  -0.10029  -0.09576  -0.09370
 Alpha virt. eigenvalues --   -0.08305  -0.07707  -0.06807  -0.06329  -0.05839
 Alpha virt. eigenvalues --   -0.05352  -0.04800  -0.04515  -0.01835  -0.00845
 Alpha virt. eigenvalues --   -0.00135   0.00008   0.02474   0.02560   0.03115
 Alpha virt. eigenvalues --    0.03672   0.03829   0.04057   0.04737   0.05431
 Alpha virt. eigenvalues --    0.05497   0.06454   0.06837   0.06993   0.07147
 Alpha virt. eigenvalues --    0.07858   0.08262   0.08354   0.08964   0.09295
 Alpha virt. eigenvalues --    0.09698   0.10503   0.11351   0.12041   0.12484
 Alpha virt. eigenvalues --    0.12822   0.13815   0.14324   0.14334   0.14742
 Alpha virt. eigenvalues --    0.14782   0.15505   0.16688   0.16784   0.16915
 Alpha virt. eigenvalues --    0.17330   0.17557   0.18563   0.19130   0.19579
 Alpha virt. eigenvalues --    0.20015   0.20322   0.20589   0.21459   0.21719
 Alpha virt. eigenvalues --    0.22130   0.22533   0.23362   0.23887   0.24274
 Alpha virt. eigenvalues --    0.24423   0.25210   0.25746   0.25931   0.26026
 Alpha virt. eigenvalues --    0.26912   0.27272   0.28041   0.28341   0.28950
 Alpha virt. eigenvalues --    0.29450   0.30105   0.30522   0.32435   0.32786
 Alpha virt. eigenvalues --    0.33821   0.34031   0.35765   0.39638   0.40769
 Alpha virt. eigenvalues --    0.42296   0.42787   0.43404   0.43957   0.44386
 Alpha virt. eigenvalues --    0.45444   0.45853   0.46340   0.47277   0.47985
 Alpha virt. eigenvalues --    0.48377   0.48636   0.48914   0.50331   0.51644
 Alpha virt. eigenvalues --    0.51731   0.52790   0.53287   0.53723   0.53989
 Alpha virt. eigenvalues --    0.54153   0.56282   0.57202   0.57782   0.58162
 Alpha virt. eigenvalues --    0.58438   0.59968   0.60159   0.61206   0.62248
 Alpha virt. eigenvalues --    0.62899   0.65660   0.66754   0.69385   0.70401
 Alpha virt. eigenvalues --    0.71324   0.73989   0.75998   0.79480   0.81999
 Alpha virt. eigenvalues --    0.83061   0.91652   0.95444   0.95775   0.96760
 Alpha virt. eigenvalues --    0.97683   0.99163   0.99282   1.00393   1.00987
 Alpha virt. eigenvalues --    1.02236   1.02772   1.05162   1.06012   1.07232
 Alpha virt. eigenvalues --    1.08334   1.08915   1.10379   1.11256   1.11554
 Alpha virt. eigenvalues --    1.12087   1.12628   1.12720   1.14334   1.15317
 Alpha virt. eigenvalues --    1.16020   1.16140   1.17516   1.21017   1.23653
 Alpha virt. eigenvalues --    1.24577   1.26074   1.27945   1.33284   1.35789
 Alpha virt. eigenvalues --    1.35975   1.38723   1.40230   1.41353   1.49046
 Alpha virt. eigenvalues --    1.50494   1.55186   1.69250   6.21969   9.58366
     Molecular Orbital Coefficients:
                           1         2         3         4         5
                           O         O         O         O         O
     Eigenvalues --   -10.38243 -10.36909 -10.36870 -10.36575 -10.36571
   1 1   Fe 1S          0.00036   0.00024   0.00000  -0.00009   0.00000
   2        2S          0.00024   0.00010   0.00000  -0.00001   0.00000
   3        3S          0.00134   0.00055   0.00000   0.00012   0.00000
   4        4PX        -0.00008  -0.00001   0.00000  -0.00001   0.00000
   5        4PY         0.00002  -0.00000   0.00000  -0.00002   0.00000
   6        4PZ         0.00000   0.00000   0.00002   0.00000   0.00000
   7        5PX         0.00315   0.00182   0.00000   0.00034   0.00000
   8        5PY         0.00307   0.00272   0.00000   0.00118   0.00000
   9        5PZ         0.00000   0.00000  -0.00009   0.00000  -0.00051
  10        6PX        -0.00001  -0.00020   0.00000   0.00015   0.00000
  11        6PY         0.00003  -0.00037   0.00000  -0.00023   0.00000
  12        6PZ         0.00000   0.00000   0.00017   0.00000   0.00020
  13        7D 0       -0.00000   0.00001   0.00000  -0.00000   0.00000
  14        7D+1        0.00000   0.00000  -0.00000   0.00000   0.00000
  15        7D-1        0.00000   0.00000   0.00000   0.00000   0.00000
  16        7D+2       -0.00001   0.00000   0.00000  -0.00000   0.00000
  17        7D-2       -0.00001   0.00000   0.00000   0.00000   0.00000
  18        8D 0        0.00008  -0.00004   0.00000   0.00005   0.00000
  19        8D+1        0.00000   0.00000   0.00005   0.00000  -0.00001
  20        8D-1        0.00000   0.00000   0.00002   0.00000  -0.00003
  21        8D+2        0.00007  -0.00005   0.00000   0.00003   0.00000
  22        8D-2        0.00022   0.00000   0.00000  -0.00002   0.00000
  23 2   C  1S         -0.00002  -0.00002  -0.00001  -0.00001  -0.00001
  24        2S         -0.00012  -0.00008  -0.00004  -0.00003  -0.00006
  25        3S          0.00014   0.00030   0.00013   0.00012   0.00030
  26        4PX         0.00000   0.00001   0.00001  -0.00001   0.00000
  27        4PY        -0.00000   0.00000   0.00001   0.00002  -0.00000
  28        4PZ         0.00003   0.00002   0.00000  -0.00000   0.00000
  29        5PX        -0.00000   0.00003  -0.00006   0.00009  -0.00009
  30        5PY         0.00086   0.00016   0.00006  -0.00004   0.00015
  31        5PZ         0.00108   0.00001  -0.00020   0.00010  -0.00008
  32 3   C  1S         -0.00001  -0.00003  -0.00001  -0.00002  -0.00001
  33        2S         -0.00007  -0.00013  -0.00004  -0.00009  -0.00003
  34        3S          0.00089   0.00075   0.00009   0.00031   0.00012
  35        4PX         0.00002   0.00001   0.00000   0.00000  -0.00000
  36        4PY         0.00004   0.00000  -0.00001   0.00001  -0.00001
  37        4PZ         0.00001   0.00002  -0.00001   0.00001  -0.00001
  38        5PX        -0.00022   0.00007   0.00001   0.00004   0.00015
  39        5PY         0.00012   0.00017   0.00008   0.00015   0.00001
  40        5PZ        -0.00020  -0.00001   0.00009  -0.00012   0.00018
  41 4   C  1S         -0.00001  -0.00003   0.00001  -0.00002   0.00001
  42        2S         -0.00007  -0.00013   0.00004  -0.00009   0.00003
  43        3S          0.00089   0.00075  -0.00009   0.00031  -0.00012
  44        4PX         0.00002   0.00001  -0.00000   0.00000   0.00000
  45        4PY         0.00004   0.00000   0.00001   0.00001   0.00001
  46        4PZ        -0.00001  -0.00002  -0.00001  -0.00001  -0.00001
  47        5PX        -0.00022   0.00007  -0.00001   0.00004  -0.00015
  48        5PY         0.00012   0.00017  -0.00008   0.00015  -0.00001
  49        5PZ         0.00020   0.00001   0.00009   0.00012   0.00018
  50 5   C  1S         -0.00002  -0.00002   0.00001  -0.00001   0.00001
  51        2S         -0.00012  -0.00008   0.00004  -0.00003   0.00006
  52        3S          0.00014   0.00030  -0.00013   0.00012  -0.00030
  53        4PX         0.00000   0.00001  -0.00001  -0.00001  -0.00000
  54        4PY        -0.00000   0.00000  -0.00001   0.00002   0.00000
  55        4PZ        -0.00003  -0.00002   0.00000   0.00000   0.00000
  56        5PX        -0.00000   0.00003   0.00006   0.00009   0.00009
  57        5PY         0.00086   0.00016  -0.00006  -0.00004  -0.00015
  58        5PZ        -0.00108  -0.00001  -0.00020  -0.00010  -0.00008
  59 6   C  1S         -0.00001  -0.00003   0.00000  -0.00001   0.00000
  60        2S         -0.00011  -0.00013   0.00000  -0.00002   0.00000
  61        3S          0.00111   0.00058   0.00000   0.00033   0.00000
  62        4PX         0.00006   0.00001   0.00000   0.00000   0.00000
  63        4PY         0.00018   0.00003   0.00000   0.00001   0.00000
  64        4PZ         0.00000   0.00000  -0.00000   0.00000  -0.00000
  65        5PX         0.00140   0.00036   0.00000  -0.00004   0.00000
  66        5PY        -0.00220  -0.00025   0.00000  -0.00005   0.00000
  67        5PZ         0.00000   0.00000  -0.00015   0.00000  -0.00023
  68 7   H  1S         -0.00002  -0.00001  -0.00000  -0.00000  -0.00001
  69        2S          0.00014  -0.00004   0.00005   0.00001   0.00016
  70 8   H  1S          0.00002  -0.00000   0.00000   0.00001   0.00001
  71        2S         -0.00077  -0.00004  -0.00007  -0.00008   0.00000
  72 9   H  1S          0.00001  -0.00001   0.00000   0.00003   0.00000
  73        2S          0.00127   0.00020   0.00000  -0.00015   0.00000
  74 10  H  1S          0.00002  -0.00000  -0.00000   0.00001  -0.00001
  75        2S         -0.00077  -0.00004   0.00007  -0.00008  -0.00000
  76 11  H  1S         -0.00002  -0.00001   0.00000  -0.00000   0.00001
  77        2S          0.00014  -0.00004  -0.00005   0.00001  -0.00016
  78 12  C  1S         -0.00008  -0.00001   0.00000  -0.00003  -0.00002
  79        2S         -0.00036  -0.00004   0.00002  -0.00011  -0.00007
  80        3S          0.00360   0.00019   0.00011   0.00081   0.00031
  81        4PX         0.00007   0.00008   0.00003   0.00001   0.00002
  82        4PY        -0.00007  -0.00006  -0.00003   0.00001   0.00005
  83        4PZ        -0.00007  -0.00004  -0.00003  -0.00001  -0.00001
  84        5PX         0.00272  -0.00059  -0.00144   0.00033  -0.00032
  85        5PY        -0.00180   0.00072   0.00142  -0.00008  -0.00012
  86        5PZ        -0.00321  -0.00057   0.00058  -0.00089  -0.00006
  87 13  C  1S          0.00001  -0.00003  -0.00002  -0.00002  -0.00001
  88        2S          0.00006  -0.00013  -0.00010  -0.00006  -0.00004
  89        3S         -0.00324   0.00062   0.00121  -0.00021   0.00016
  90        4PX         0.00009  -0.00001  -0.00002   0.00002  -0.00001
  91        4PY        -0.00000   0.00006   0.00002  -0.00001  -0.00001
  92        4PZ        -0.00006  -0.00001  -0.00002  -0.00001  -0.00001
  93        5PX        -0.00073  -0.00016  -0.00046  -0.00010   0.00011
  94        5PY         0.00096   0.00026   0.00048   0.00007   0.00006
  95        5PZ        -0.00170   0.00026   0.00067  -0.00007   0.00013
  96 14  C  1S          0.00001  -0.00003   0.00002  -0.00002   0.00001
  97        2S          0.00006  -0.00013   0.00010  -0.00006   0.00004
  98        3S         -0.00324   0.00062  -0.00121  -0.00021  -0.00016
  99        4PX         0.00009  -0.00001   0.00002   0.00002   0.00001
 100        4PY        -0.00000   0.00006  -0.00002  -0.00001   0.00001
 101        4PZ         0.00006   0.00001  -0.00002   0.00001  -0.00001
 102        5PX        -0.00073  -0.00016   0.00046  -0.00010  -0.00011
 103        5PY         0.00096   0.00026  -0.00048   0.00007  -0.00006
 104        5PZ         0.00170  -0.00026   0.00067   0.00007   0.00013
 105 15  C  1S         -0.00008  -0.00001  -0.00000  -0.00003   0.00002
 106        2S         -0.00036  -0.00004  -0.00002  -0.00011   0.00007
 107        3S          0.00360   0.00019  -0.00011   0.00081  -0.00031
 108        4PX         0.00007   0.00008  -0.00003   0.00001  -0.00002
 109        4PY        -0.00007  -0.00006   0.00003   0.00001  -0.00005
 110        4PZ         0.00007   0.00004  -0.00003   0.00001  -0.00001
 111        5PX         0.00272  -0.00059   0.00144   0.00033   0.00032
 112        5PY        -0.00180   0.00072  -0.00142  -0.00008   0.00012
 113        5PZ         0.00321   0.00057   0.00058   0.00089  -0.00006
 114 16  C  1S          0.00388  -0.00003   0.00000  -0.00006   0.00000
 115        2S         -0.00078  -0.00015   0.00000  -0.00017   0.00000
 116        3S          0.01000   0.00167   0.00000   0.00190   0.00000
 117        4PX         0.00023  -0.00004   0.00000   0.00003   0.00000
 118        4PY        -0.00011  -0.00006   0.00000   0.00002   0.00000
 119        4PZ         0.00000   0.00000   0.00004   0.00000   0.00002
 120        5PX        -0.01481  -0.00267   0.00000  -0.00300   0.00000
 121        5PY         0.01467   0.00353   0.00000   0.00259   0.00000
 122        5PZ         0.00000   0.00000  -0.00187   0.00000  -0.00033
 123 17  C  1S          0.99780  -0.00051   0.00000  -0.00005   0.00000
 124        2S          0.01896  -0.00015   0.00000   0.00012   0.00000
 125        3S         -0.04013  -0.00107   0.00000  -0.00136   0.00000
 126        4PX        -0.00010  -0.00010   0.00000   0.00007   0.00000
 127        4PY         0.00075  -0.00004   0.00000   0.00001   0.00000
 128        4PZ         0.00000   0.00000  -0.00001   0.00000   0.00012
 129        5PX        -0.00696  -0.00351   0.00000  -0.00246   0.00000
 130        5PY         0.00232   0.00348   0.00000   0.00320   0.00000
 131        5PZ         0.00000   0.00000   0.00157   0.00000   0.00009
 132 18  C  1S          0.00994   0.02586  -0.02833  -0.00108  -0.00152
 133        2S          0.00044   0.00038  -0.00052  -0.00028  -0.00038
 134        3S          0.00196   0.00037  -0.00115   0.00160   0.00183
 135        4PX         0.00012   0.00005  -0.00013   0.00007   0.00004
 136        4PY        -0.00025  -0.00012   0.00004  -0.00001   0.00001
 137        4PZ         0.00011  -0.00002   0.00020   0.00001   0.00004
 138        5PX         0.00156  -0.00170   0.00256   0.00039   0.00084
 139        5PY        -0.00141   0.00152  -0.00142   0.00054   0.00040
 140        5PZ         0.00383  -0.00093  -0.00227   0.00004  -0.00067
 141 19  H  1S         -0.00000  -0.00002   0.00003   0.00000  -0.00001
 142        2S          0.00140  -0.00002   0.00005   0.00006   0.00011
 143 20  H  1S         -0.00000  -0.00002  -0.00003   0.00000   0.00001
 144        2S          0.00140  -0.00002  -0.00005   0.00006  -0.00011
 145 21  H  1S         -0.00011  -0.00004   0.00004  -0.00003   0.00005
 146        2S          0.00184   0.00017   0.00044   0.00042  -0.00014
 147 22  Co 1S          0.00053   0.00148   0.00000   0.00158   0.00000
 148        2S          0.00002   0.00041   0.00000   0.00042   0.00000
 149        3S          0.00080   0.00076   0.00000   0.00206   0.00000
 150        4PX         0.00004  -0.00017   0.00000   0.00007   0.00000
 151        4PY        -0.00005  -0.00001   0.00000   0.00005   0.00000
 152        4PZ         0.00000   0.00000   0.00006   0.00000   0.00011
 153        5PX        -0.00069  -0.00950   0.00000   0.01014   0.00000
 154        5PY        -0.00523  -0.00340   0.00000   0.01054   0.00000
 155        5PZ         0.00000   0.00000   0.00386   0.00000   0.00610
 156        6PX         0.00017   0.00143   0.00000  -0.00091   0.00000
 157        6PY        -0.00003   0.00019   0.00000  -0.00117   0.00000
 158        6PZ         0.00000   0.00000  -0.00079   0.00000  -0.00106
 159        7D 0        0.00001  -0.00007   0.00000  -0.00007   0.00000
 160        7D+1        0.00000   0.00000  -0.00007   0.00000   0.00009
 161        7D-1        0.00000   0.00000  -0.00006   0.00000   0.00010
 162        7D+2       -0.00002   0.00009   0.00000   0.00001   0.00000
 163        7D-2        0.00005   0.00014   0.00000   0.00014   0.00000
 164        8D 0       -0.00049   0.00009   0.00000   0.00033   0.00000
 165        8D+1        0.00000   0.00000  -0.00017   0.00000   0.00020
 166        8D-1        0.00000   0.00000   0.00015   0.00000   0.00006
 167        8D+2       -0.00061   0.00017   0.00000   0.00004   0.00000
 168        8D-2       -0.00026  -0.00038   0.00000  -0.00021   0.00000
 169 23  C  1S          0.00006  -0.00077   0.00106   0.68582   0.69680
 170        2S         -0.00001  -0.00030   0.00035   0.01133   0.01186
 171        3S          0.00073   0.00180  -0.00139  -0.01288  -0.01419
 172        4PX        -0.00003  -0.00010  -0.00001  -0.00028  -0.00028
 173        4PY        -0.00011   0.00001   0.00002  -0.00009  -0.00025
 174        4PZ        -0.00006   0.00002   0.00002  -0.00040  -0.00019
 175        5PX        -0.00033  -0.00044   0.00041   0.00165   0.00085
 176        5PY         0.00026  -0.00036   0.00054   0.00063   0.00149
 177        5PZ        -0.00060  -0.00051  -0.00059   0.00201   0.00109
 178 24  C  1S         -0.00008   0.00019   0.00024   0.15044   0.11053
 179        2S         -0.00009   0.00009   0.00013   0.00249   0.00205
 180        3S          0.00092  -0.00011  -0.00060  -0.00143  -0.00144
 181        4PX         0.00002  -0.00005   0.00006   0.00006  -0.00016
 182        4PY         0.00000   0.00001   0.00001  -0.00003   0.00002
 183        4PZ        -0.00000  -0.00004   0.00006  -0.00005   0.00004
 184        5PX        -0.00078   0.00067   0.00001   0.00114   0.00238
 185        5PY         0.00009  -0.00025   0.00039   0.00020  -0.00107
 186        5PZ         0.00038  -0.00038   0.00010   0.00046   0.00096
 187 25  C  1S         -0.00008   0.00019  -0.00024   0.15044  -0.11053
 188        2S         -0.00009   0.00009  -0.00013   0.00249  -0.00205
 189        3S          0.00092  -0.00011   0.00060  -0.00143   0.00144
 190        4PX         0.00002  -0.00005  -0.00006   0.00006   0.00016
 191        4PY         0.00000   0.00001  -0.00001  -0.00003  -0.00002
 192        4PZ         0.00000   0.00004   0.00006   0.00005   0.00004
 193        5PX        -0.00078   0.00067  -0.00001   0.00114  -0.00238
 194        5PY         0.00009  -0.00025  -0.00039   0.00020   0.00107
 195        5PZ        -0.00038   0.00038   0.00010  -0.00046   0.00096
 196 26  C  1S          0.00006  -0.00077  -0.00106   0.68582  -0.69680
 197        2S         -0.00001  -0.00030  -0.00035   0.01133  -0.01186
 198        3S          0.00073   0.00180   0.00139  -0.01288   0.01419
 199        4PX        -0.00003  -0.00010   0.00001  -0.00028   0.00028
 200        4PY        -0.00011   0.00001  -0.00002  -0.00009   0.00025
 201        4PZ         0.00006  -0.00002   0.00002   0.00040  -0.00019
 202        5PX        -0.00033  -0.00044  -0.00041   0.00165  -0.00085
 203        5PY         0.00026  -0.00036  -0.00054   0.00063  -0.00149
 204        5PZ         0.00060   0.00051  -0.00059  -0.00201   0.00109
 205 27  C  1S          0.00014  -0.00093   0.00000   0.09717   0.00000
 206        2S          0.00021  -0.00056   0.00000   0.00170   0.00000
 207        3S         -0.00070   0.00277   0.00000   0.00064   0.00000
 208        4PX        -0.00002  -0.00003   0.00000   0.00009   0.00000
 209        4PY        -0.00007  -0.00001   0.00000  -0.00006   0.00000
 210        4PZ         0.00000   0.00000   0.00009   0.00000  -0.00006
 211        5PX        -0.00022  -0.00035   0.00000  -0.00075   0.00000
 212        5PY         0.00096  -0.00147   0.00000   0.00215   0.00000
 213        5PZ         0.00000   0.00000  -0.00000   0.00000   0.00339
 214 28  H  1S          0.00004  -0.00001   0.00000  -0.00023   0.00000
 215        2S          0.00054  -0.00078   0.00000   0.00093   0.00000
 216 29  H  1S         -0.00004  -0.00003  -0.00001   0.00004  -0.00005
 217        2S          0.00041   0.00019   0.00066   0.00067   0.00160
 218 30  H  1S          0.00000  -0.00001   0.00004  -0.00010  -0.00016
 219        2S         -0.00047   0.00059  -0.00017   0.00036   0.00102
 220 31  H  1S          0.00000  -0.00001  -0.00004  -0.00010   0.00016
 221        2S         -0.00047   0.00059   0.00017   0.00036  -0.00102
 222 32  H  1S         -0.00004  -0.00003   0.00001   0.00004   0.00005
 223        2S          0.00041   0.00019  -0.00066   0.00067  -0.00160
 224 33  C  1S          0.00994   0.02586   0.02833  -0.00108   0.00152
 225        2S          0.00044   0.00038   0.00052  -0.00028   0.00038
 226        3S          0.00196   0.00037   0.00115   0.00160  -0.00183
 227        4PX         0.00012   0.00005   0.00013   0.00007  -0.00004
 228        4PY        -0.00025  -0.00012  -0.00004  -0.00001  -0.00001
 229        4PZ        -0.00011   0.00002   0.00020  -0.00001   0.00004
 230        5PX         0.00156  -0.00170  -0.00256   0.00039  -0.00084
 231        5PY        -0.00141   0.00152   0.00142   0.00054  -0.00040
 232        5PZ        -0.00383   0.00093  -0.00227  -0.00004  -0.00067
 233 34  C  1S         -0.00004   0.70503   0.70492   0.00077  -0.00110
 234        2S         -0.00018   0.01198   0.01187  -0.00029   0.00029
 235        3S          0.00085  -0.01265  -0.01651   0.00229  -0.00143
 236        4PX        -0.00005   0.00039   0.00047   0.00007   0.00004
 237        4PY        -0.00007   0.00010   0.00007   0.00007  -0.00001
 238        4PZ        -0.00016  -0.00013  -0.00027   0.00001   0.00010
 239        5PX        -0.00094  -0.00275  -0.00241   0.00059  -0.00009
 240        5PY         0.00127  -0.00020   0.00066   0.00047  -0.00092
 241        5PZ         0.00245  -0.00064   0.00306  -0.00025  -0.00061
 242 35  C  1S         -0.00004   0.70503  -0.70492   0.00077   0.00110
 243        2S         -0.00018   0.01198  -0.01187  -0.00029  -0.00029
 244        3S          0.00085  -0.01265   0.01651   0.00229   0.00143
 245        4PX        -0.00005   0.00039  -0.00047   0.00007  -0.00004
 246        4PY        -0.00007   0.00010  -0.00007   0.00007   0.00001
 247        4PZ         0.00016   0.00013  -0.00027  -0.00001   0.00010
 248        5PX        -0.00094  -0.00275   0.00241   0.00059   0.00009
 249        5PY         0.00127  -0.00020  -0.00066   0.00047   0.00092
 250        5PZ        -0.00245   0.00064   0.00306   0.00025  -0.00061
 251 36  H  1S         -0.00028  -0.00004   0.00021   0.00001  -0.00002
 252        2S          0.00145  -0.00028  -0.00150  -0.00020  -0.00066
 253 37  H  1S          0.00011  -0.00009   0.00020  -0.00002  -0.00001
 254        2S         -0.00163   0.00117   0.00042  -0.00001   0.00075
 255 38  H  1S          0.00011  -0.00009  -0.00020  -0.00002   0.00001
 256        2S         -0.00163   0.00117  -0.00042  -0.00001  -0.00075
 257 39  H  1S         -0.00028  -0.00004  -0.00021   0.00001   0.00002
 258        2S          0.00145  -0.00028   0.00150  -0.00020   0.00066
 259 40  H  1S         -0.00011  -0.00004  -0.00004  -0.00003  -0.00005
 260        2S          0.00184   0.00017  -0.00044   0.00042   0.00014
                           6         7         8         9        10
                           O         O         O         O         O
     Eigenvalues --   -10.36484 -10.36445 -10.36372 -10.36371 -10.36295
   1 1   Fe 1S          0.00007   0.00000   0.00000   0.00042  -0.00028
   2        2S          0.00002   0.00000   0.00000   0.00018  -0.00005
   3        3S         -0.00015   0.00000   0.00000   0.00014  -0.00045
   4        4PX        -0.00001   0.00000   0.00000  -0.00006  -0.00001
   5        4PY        -0.00000   0.00000   0.00000   0.00004  -0.00000
   6        4PZ         0.00000   0.00001  -0.00003   0.00000   0.00000
   7        5PX        -0.00009   0.00000   0.00000   0.00222   0.00012
   8        5PY         0.00189   0.00000   0.00000   0.00190  -0.00063
   9        5PZ         0.00000  -0.00024  -0.00043   0.00000   0.00000
  10        6PX         0.00001   0.00000   0.00000   0.00003   0.00000
  11        6PY        -0.00032   0.00000   0.00000  -0.00039  -0.00025
  12        6PZ         0.00000   0.00017   0.00010   0.00000   0.00000
  13        7D 0        0.00000   0.00000   0.00000  -0.00000   0.00000
  14        7D+1        0.00000  -0.00000   0.00001   0.00000   0.00000
  15        7D-1        0.00000   0.00000  -0.00001   0.00000   0.00000
  16        7D+2        0.00001   0.00000   0.00000  -0.00002  -0.00001
  17        7D-2        0.00000   0.00000   0.00000  -0.00001  -0.00000
  18        8D 0       -0.00002   0.00000   0.00000   0.00000   0.00001
  19        8D+1        0.00000   0.00003  -0.00006   0.00000   0.00000
  20        8D-1        0.00000   0.00002  -0.00005   0.00000   0.00000
  21        8D+2       -0.00014   0.00000   0.00000   0.00009   0.00009
  22        8D-2       -0.00002   0.00000   0.00000   0.00002  -0.00001
  23 2   C  1S         -0.00001  -0.00001   0.00002  -0.00003  -0.00000
  24        2S         -0.00004  -0.00004   0.00010  -0.00011  -0.00001
  25        3S          0.00029   0.00013  -0.00057   0.00016  -0.00014
  26        4PX        -0.00001   0.00000  -0.00002   0.00001  -0.00001
  27        4PY         0.00003   0.00001  -0.00004  -0.00001  -0.00002
  28        4PZ        -0.00001   0.00000   0.00001   0.00003   0.00000
  29        5PX         0.00018   0.00000   0.00016  -0.00006  -0.00005
  30        5PY        -0.00023   0.00003   0.00003   0.00057   0.00024
  31        5PZ        -0.00017  -0.00013   0.00031   0.00049   0.00036
  32 3   C  1S         -0.00002  -0.00001  -0.00001  -0.00002  -0.00000
  33        2S         -0.00009  -0.00003  -0.00003  -0.00008  -0.00002
  34        3S          0.00031   0.00007   0.00029   0.00071   0.00007
  35        4PX        -0.00001   0.00000   0.00000   0.00002   0.00000
  36        4PY        -0.00001  -0.00001   0.00002   0.00001   0.00000
  37        4PZ         0.00001  -0.00001   0.00000   0.00001   0.00001
  38        5PX         0.00026   0.00003  -0.00021  -0.00017  -0.00016
  39        5PY         0.00009   0.00005   0.00007   0.00014   0.00010
  40        5PZ        -0.00002   0.00004  -0.00020  -0.00005  -0.00011
  41 4   C  1S         -0.00002   0.00001   0.00001  -0.00002  -0.00000
  42        2S         -0.00009   0.00003   0.00003  -0.00008  -0.00002
  43        3S          0.00031  -0.00007  -0.00029   0.00071   0.00007
  44        4PX        -0.00001  -0.00000  -0.00000   0.00002   0.00000
  45        4PY        -0.00001   0.00001  -0.00002   0.00001   0.00000
  46        4PZ        -0.00001  -0.00001   0.00000  -0.00001  -0.00001
  47        5PX         0.00026  -0.00003   0.00021  -0.00017  -0.00016
  48        5PY         0.00009  -0.00005  -0.00007   0.00014   0.00010
  49        5PZ         0.00002   0.00004  -0.00020   0.00005   0.00011
  50 5   C  1S         -0.00001   0.00001  -0.00002  -0.00003  -0.00000
  51        2S         -0.00004   0.00004  -0.00010  -0.00011  -0.00001
  52        3S          0.00029  -0.00013   0.00057   0.00016  -0.00014
  53        4PX        -0.00001  -0.00000   0.00002   0.00001  -0.00001
  54        4PY         0.00003  -0.00001   0.00004  -0.00001  -0.00002
  55        4PZ         0.00001   0.00000   0.00001  -0.00003  -0.00000
  56        5PX         0.00018  -0.00000  -0.00016  -0.00006  -0.00005
  57        5PY        -0.00023  -0.00003  -0.00003   0.00057   0.00024
  58        5PZ         0.00017  -0.00013   0.00031  -0.00049  -0.00036
  59 6   C  1S         -0.00000   0.00000   0.00000  -0.00003  -0.00000
  60        2S         -0.00000   0.00000   0.00000  -0.00016  -0.00002
  61        3S          0.00013   0.00000   0.00000   0.00076   0.00022
  62        4PX        -0.00000   0.00000   0.00000   0.00004   0.00000
  63        4PY        -0.00000   0.00000   0.00000   0.00010   0.00001
  64        4PZ         0.00000  -0.00001  -0.00003   0.00000   0.00000
  65        5PX        -0.00018   0.00000   0.00000   0.00081   0.00022
  66        5PY         0.00011   0.00000   0.00000  -0.00104  -0.00029
  67        5PZ         0.00000  -0.00006   0.00061   0.00000   0.00000
  68 7   H  1S         -0.00000  -0.00000   0.00002  -0.00001   0.00000
  69        2S         -0.00007   0.00003  -0.00014   0.00006   0.00007
  70 8   H  1S         -0.00000   0.00000  -0.00004  -0.00001   0.00001
  71        2S          0.00010  -0.00005   0.00017  -0.00031  -0.00026
  72 9   H  1S          0.00003   0.00000   0.00000  -0.00003   0.00000
  73        2S         -0.00026   0.00000   0.00000   0.00079   0.00017
  74 10  H  1S         -0.00000  -0.00000   0.00004  -0.00001   0.00001
  75        2S          0.00010   0.00005  -0.00017  -0.00031  -0.00026
  76 11  H  1S         -0.00000   0.00000  -0.00002  -0.00001   0.00000
  77        2S         -0.00007  -0.00003   0.00014   0.00006   0.00007
  78 12  C  1S         -0.00001   0.00001   0.00002  -0.00007  -0.00003
  79        2S         -0.00004   0.00005   0.00001  -0.00022  -0.00010
  80        3S          0.00077  -0.00043  -0.00181   0.00183   0.00074
  81        4PX        -0.00000   0.00001   0.00006   0.00002   0.00002
  82        4PY         0.00003  -0.00001  -0.00003  -0.00004   0.00005
  83        4PZ        -0.00005   0.00000   0.00006  -0.00006  -0.00005
  84        5PX         0.00035  -0.00011  -0.00076   0.00069   0.00014
  85        5PY        -0.00024   0.00010   0.00044  -0.00034  -0.00029
  86        5PZ        -0.00101   0.00048   0.00018  -0.00087  -0.00063
  87 13  C  1S         -0.00003  -0.00001  -0.00001  -0.00000  -0.00001
  88        2S         -0.00010  -0.00004  -0.00004   0.00003  -0.00004
  89        3S         -0.00011   0.00046   0.00068  -0.00131  -0.00016
  90        4PX         0.00003  -0.00001  -0.00002   0.00006   0.00001
  91        4PY         0.00003   0.00001   0.00003  -0.00003  -0.00002
  92        4PZ        -0.00002  -0.00000   0.00002  -0.00004  -0.00002
  93        5PX        -0.00010  -0.00013  -0.00011  -0.00024   0.00006
  94        5PY        -0.00023   0.00009   0.00001   0.00055   0.00011
  95        5PZ         0.00003  -0.00017   0.00060  -0.00064  -0.00000
  96 14  C  1S         -0.00003   0.00001   0.00001  -0.00000  -0.00001
  97        2S         -0.00010   0.00004   0.00004   0.00003  -0.00004
  98        3S         -0.00011  -0.00046  -0.00068  -0.00131  -0.00016
  99        4PX         0.00003   0.00001   0.00002   0.00006   0.00001
 100        4PY         0.00003  -0.00001  -0.00003  -0.00003  -0.00002
 101        4PZ         0.00002  -0.00000   0.00002   0.00004   0.00002
 102        5PX        -0.00010   0.00013   0.00011  -0.00024   0.00006
 103        5PY        -0.00023  -0.00009  -0.00001   0.00055   0.00011
 104        5PZ        -0.00003  -0.00017   0.00060   0.00064   0.00000
 105 15  C  1S         -0.00001  -0.00001  -0.00002  -0.00007  -0.00003
 106        2S         -0.00004  -0.00005  -0.00001  -0.00022  -0.00010
 107        3S          0.00077   0.00043   0.00181   0.00183   0.00074
 108        4PX        -0.00000  -0.00001  -0.00006   0.00002   0.00002
 109        4PY         0.00003   0.00001   0.00003  -0.00004   0.00005
 110        4PZ         0.00005   0.00000   0.00006   0.00006   0.00005
 111        5PX         0.00035   0.00011   0.00076   0.00069   0.00014
 112        5PY        -0.00024  -0.00010  -0.00044  -0.00034  -0.00029
 113        5PZ         0.00101   0.00048   0.00018   0.00087   0.00063
 114 16  C  1S          0.00001   0.00000   0.00000  -0.00043  -0.00000
 115        2S          0.00005   0.00000   0.00000  -0.00060   0.00001
 116        3S         -0.00046   0.00000   0.00000   0.00444   0.00002
 117        4PX         0.00004   0.00000   0.00000   0.00013   0.00005
 118        4PY        -0.00011   0.00000   0.00000  -0.00012   0.00004
 119        4PZ         0.00000  -0.00000   0.00004   0.00000   0.00000
 120        5PX        -0.00211   0.00000   0.00000  -0.00537  -0.00164
 121        5PY         0.00273   0.00000   0.00000   0.00550   0.00068
 122        5PZ         0.00000   0.00059   0.00421   0.00000   0.00000
 123 17  C  1S          0.00015   0.00000   0.00000  -0.01396  -0.00007
 124        2S         -0.00022   0.00000   0.00000   0.00034   0.00030
 125        3S         -0.00031   0.00000   0.00000  -0.00163  -0.00215
 126        4PX        -0.00003   0.00000   0.00000   0.00015  -0.00002
 127        4PY        -0.00004   0.00000   0.00000  -0.00010  -0.00000
 128        4PZ         0.00000   0.00006   0.00035   0.00000   0.00000
 129        5PX        -0.00026   0.00000   0.00000  -0.00713  -0.00009
 130        5PY         0.00227   0.00000   0.00000   0.00497   0.00007
 131        5PZ         0.00000  -0.00077  -0.01288   0.00000   0.00000
 132 18  C  1S         -0.00177  -0.00230   0.70497   0.70493  -0.00110
 133        2S         -0.00028  -0.00018   0.01265   0.01192   0.00000
 134        3S          0.00163   0.00022  -0.02077  -0.01524   0.00054
 135        4PX        -0.00002  -0.00002   0.00004   0.00006   0.00012
 136        4PY         0.00009  -0.00002   0.00033   0.00026  -0.00002
 137        4PZ        -0.00001   0.00000   0.00013   0.00042   0.00003
 138        5PX         0.00062   0.00043  -0.00234   0.00071  -0.00063
 139        5PY         0.00046   0.00039   0.00117  -0.00190   0.00015
 140        5PZ         0.00035  -0.00102  -0.00330  -0.00330   0.00125
 141 19  H  1S          0.00000   0.00001   0.00001  -0.00000  -0.00000
 142        2S         -0.00006  -0.00006   0.00029   0.00062   0.00007
 143 20  H  1S          0.00000  -0.00001  -0.00001  -0.00000  -0.00000
 144        2S         -0.00006   0.00006  -0.00029   0.00062   0.00007
 145 21  H  1S         -0.00000  -0.00002   0.00000  -0.00002  -0.00007
 146        2S          0.00040   0.00027   0.00007   0.00021   0.00050
 147 22  Co 1S          0.00090   0.00000   0.00000   0.00155   0.00058
 148        2S          0.00024   0.00000   0.00000   0.00040   0.00014
 149        3S          0.00151   0.00000   0.00000   0.00105   0.00185
 150        4PX        -0.00005   0.00000   0.00000  -0.00002   0.00008
 151        4PY         0.00008   0.00000   0.00000  -0.00009   0.00000
 152        4PZ         0.00000   0.00005  -0.00011   0.00000   0.00000
 153        5PX         0.00177   0.00000   0.00000  -0.00459   0.00736
 154        5PY         0.01082   0.00000   0.00000  -0.00776   0.00212
 155        5PZ         0.00000   0.00264  -0.00406   0.00000   0.00000
 156        6PX         0.00032   0.00000   0.00000   0.00032  -0.00078
 157        6PY        -0.00177   0.00000   0.00000   0.00076  -0.00032
 158        6PZ         0.00000  -0.00051   0.00071   0.00000   0.00000
 159        7D 0       -0.00004   0.00000   0.00000  -0.00005  -0.00005
 160        7D+1        0.00000   0.00002   0.00006   0.00000   0.00000
 161        7D-1        0.00000   0.00005   0.00010   0.00000   0.00000
 162        7D+2       -0.00011   0.00000   0.00000  -0.00006   0.00007
 163        7D-2        0.00005   0.00000   0.00000   0.00009   0.00007
 164        8D 0       -0.00006   0.00000   0.00000   0.00028  -0.00009
 165        8D+1        0.00000  -0.00015   0.00003   0.00000   0.00000
 166        8D-1        0.00000   0.00024   0.00024   0.00000   0.00000
 167        8D+2       -0.00018   0.00000   0.00000  -0.00010   0.00012
 168        8D-2       -0.00024   0.00000   0.00000  -0.00010  -0.00021
 169 23  C  1S         -0.14881  -0.11049   0.00114   0.00057  -0.07216
 170        2S         -0.00253  -0.00166  -0.00026  -0.00018  -0.00111
 171        3S          0.00433   0.00320   0.00123   0.00131   0.00343
 172        4PX         0.00013   0.00008   0.00002   0.00000   0.00007
 173        4PY         0.00005  -0.00002  -0.00002  -0.00004   0.00001
 174        4PZ         0.00007   0.00023  -0.00003  -0.00002   0.00019
 175        5PX        -0.00176  -0.00102  -0.00032  -0.00021   0.00134
 176        5PY         0.00173   0.00134  -0.00077  -0.00024  -0.00037
 177        5PZ        -0.00047  -0.00164   0.00084  -0.00021  -0.00278
 178 24  C  1S          0.68923   0.69676   0.00250   0.00193   0.00853
 179        2S          0.01175   0.01158  -0.00017  -0.00023  -0.00005
 180        3S         -0.01333  -0.01536   0.00102   0.00161   0.00003
 181        4PX        -0.00005   0.00006  -0.00003  -0.00003   0.00012
 182        4PY        -0.00036  -0.00050   0.00002  -0.00005  -0.00003
 183        4PZ        -0.00012  -0.00029  -0.00007   0.00001  -0.00011
 184        5PX        -0.00006  -0.00094  -0.00023  -0.00027  -0.00057
 185        5PY         0.00279   0.00207  -0.00017  -0.00048   0.00024
 186        5PZ        -0.00093   0.00307   0.00011  -0.00018   0.00093
 187 25  C  1S          0.68923  -0.69676  -0.00250   0.00193   0.00853
 188        2S          0.01175  -0.01158   0.00017  -0.00023  -0.00005
 189        3S         -0.01333   0.01536  -0.00102   0.00161   0.00003
 190        4PX        -0.00005  -0.00006   0.00003  -0.00003   0.00012
 191        4PY        -0.00036   0.00050  -0.00002  -0.00005  -0.00003
 192        4PZ         0.00012  -0.00029  -0.00007  -0.00001   0.00011
 193        5PX        -0.00006   0.00094   0.00023  -0.00027  -0.00057
 194        5PY         0.00279  -0.00207   0.00017  -0.00048   0.00024
 195        5PZ         0.00093   0.00307   0.00011   0.00018  -0.00093
 196 26  C  1S         -0.14881   0.11049  -0.00114   0.00057  -0.07216
 197        2S         -0.00253   0.00166   0.00026  -0.00018  -0.00111
 198        3S          0.00433  -0.00320  -0.00123   0.00131   0.00343
 199        4PX         0.00013  -0.00008  -0.00002   0.00000   0.00007
 200        4PY         0.00005   0.00002   0.00002  -0.00004   0.00001
 201        4PZ        -0.00007   0.00023  -0.00003   0.00002  -0.00019
 202        5PX        -0.00176   0.00102   0.00032  -0.00021   0.00134
 203        5PY         0.00173  -0.00134   0.00077  -0.00024  -0.00037
 204        5PZ         0.00047  -0.00164   0.00084   0.00021   0.00278
 205 27  C  1S         -0.03357   0.00000   0.00000   0.00164   0.99241
 206        2S         -0.00088   0.00000   0.00000   0.00007   0.01668
 207        3S          0.00065   0.00000   0.00000   0.00022  -0.02028
 208        4PX        -0.00010   0.00000   0.00000  -0.00005  -0.00069
 209        4PY         0.00021   0.00000   0.00000  -0.00006   0.00000
 210        4PZ         0.00000  -0.00003  -0.00007   0.00000   0.00000
 211        5PX         0.00092   0.00000   0.00000  -0.00066   0.00381
 212        5PY        -0.00143   0.00000   0.00000   0.00064  -0.00055
 213        5PZ         0.00000   0.00034   0.00005   0.00000   0.00000
 214 28  H  1S          0.00017   0.00000   0.00000  -0.00005   0.00010
 215        2S         -0.00110   0.00000   0.00000   0.00081   0.00114
 216 29  H  1S         -0.00009  -0.00018  -0.00001   0.00000  -0.00019
 217        2S         -0.00005   0.00067  -0.00070  -0.00004   0.00065
 218 30  H  1S         -0.00009   0.00019   0.00001  -0.00003   0.00008
 219        2S          0.00147   0.00039  -0.00029   0.00003  -0.00060
 220 31  H  1S         -0.00009  -0.00019  -0.00001  -0.00003   0.00008
 221        2S          0.00147  -0.00039   0.00029   0.00003  -0.00060
 222 32  H  1S         -0.00009   0.00018   0.00001   0.00000  -0.00019
 223        2S         -0.00005  -0.00067   0.00070  -0.00004   0.00065
 224 33  C  1S         -0.00177   0.00230  -0.70497   0.70493  -0.00110
 225        2S         -0.00028   0.00018  -0.01265   0.01192   0.00000
 226        3S          0.00163  -0.00022   0.02077  -0.01524   0.00054
 227        4PX        -0.00002   0.00002  -0.00004   0.00006   0.00012
 228        4PY         0.00009   0.00002  -0.00033   0.00026  -0.00002
 229        4PZ         0.00001   0.00000   0.00013  -0.00042  -0.00003
 230        5PX         0.00062  -0.00043   0.00234   0.00071  -0.00063
 231        5PY         0.00046  -0.00039  -0.00117  -0.00190   0.00015
 232        5PZ        -0.00035  -0.00102  -0.00330   0.00330  -0.00125
 233 34  C  1S         -0.00029  -0.00015   0.02830  -0.02588   0.00057
 234        2S          0.00014   0.00007   0.00045  -0.00050  -0.00036
 235        3S         -0.00002  -0.00067  -0.00322   0.00267   0.00183
 236        4PX        -0.00001  -0.00003   0.00008  -0.00003   0.00004
 237        4PY         0.00007  -0.00004  -0.00008  -0.00008   0.00000
 238        4PZ        -0.00005   0.00004  -0.00008   0.00001   0.00003
 239        5PX         0.00017  -0.00055  -0.00240   0.00060   0.00030
 240        5PY        -0.00060   0.00039   0.00307  -0.00088   0.00099
 241        5PZ        -0.00017   0.00042   0.00176   0.00085   0.00031
 242 35  C  1S         -0.00029   0.00015  -0.02830  -0.02588   0.00057
 243        2S          0.00014  -0.00007  -0.00045  -0.00050  -0.00036
 244        3S         -0.00002   0.00067   0.00322   0.00267   0.00183
 245        4PX        -0.00001   0.00003  -0.00008  -0.00003   0.00004
 246        4PY         0.00007   0.00004   0.00008  -0.00008   0.00000
 247        4PZ         0.00005   0.00004  -0.00008  -0.00001  -0.00003
 248        5PX         0.00017   0.00055   0.00240   0.00060   0.00030
 249        5PY        -0.00060  -0.00039  -0.00307  -0.00088   0.00099
 250        5PZ         0.00017   0.00042   0.00176  -0.00085  -0.00031
 251 36  H  1S         -0.00003   0.00004   0.00015   0.00012  -0.00004
 252        2S          0.00001  -0.00077   0.00121   0.00016   0.00088
 253 37  H  1S          0.00001   0.00006   0.00029  -0.00007   0.00001
 254        2S          0.00040  -0.00054  -0.00184  -0.00026  -0.00060
 255 38  H  1S          0.00001  -0.00006  -0.00029  -0.00007   0.00001
 256        2S          0.00040   0.00054   0.00184  -0.00026  -0.00060
 257 39  H  1S         -0.00003  -0.00004  -0.00015   0.00012  -0.00004
 258        2S          0.00001   0.00077  -0.00121   0.00016   0.00088
 259 40  H  1S         -0.00000   0.00002  -0.00000  -0.00002  -0.00007
 260        2S          0.00040  -0.00027  -0.00007   0.00021   0.00050
                          11        12        13        14        15
                           O         O         O         O         O
     Eigenvalues --   -10.33729 -10.31998 -10.31997 -10.31678 -10.31639
   1 1   Fe 1S          0.00059   0.00000   0.00161   0.00143   0.00000
   2        2S          0.00011   0.00000   0.00044   0.00035   0.00000
   3        3S          0.00085   0.00000   0.00111   0.00087   0.00000
   4        4PX        -0.00003   0.00000   0.00006   0.00017   0.00000
   5        4PY         0.00015   0.00000   0.00011  -0.00002   0.00000
   6        4PZ         0.00000   0.00015   0.00000   0.00000   0.00006
   7        5PX         0.00114   0.00000   0.00648   0.00915   0.00000
   8        5PY         0.00572   0.00000   0.00826   0.00280   0.00000
   9        5PZ         0.00000   0.00403   0.00000   0.00000   0.00315
  10        6PX        -0.00017   0.00000  -0.00052  -0.00133   0.00000
  11        6PY        -0.00000   0.00000  -0.00075   0.00003   0.00000
  12        6PZ         0.00000  -0.00079   0.00000   0.00000  -0.00069
  13        7D 0       -0.00003   0.00000  -0.00006  -0.00006   0.00000
  14        7D+1        0.00000   0.00007   0.00000   0.00000   0.00007
  15        7D-1        0.00000   0.00012   0.00000   0.00000   0.00004
  16        7D+2       -0.00006   0.00000  -0.00003   0.00011   0.00000
  17        7D-2        0.00005   0.00000   0.00013   0.00013   0.00000
  18        8D 0       -0.00050   0.00000   0.00043  -0.00000   0.00000
  19        8D+1        0.00000   0.00016   0.00000   0.00000   0.00026
  20        8D-1        0.00000   0.00014   0.00000   0.00000  -0.00019
  21        8D+2       -0.00067   0.00000  -0.00009   0.00020   0.00000
  22        8D-2       -0.00021   0.00000  -0.00014  -0.00051   0.00000
  23 2   C  1S          0.00001   0.00018  -0.00016  -0.00020   0.00019
  24        2S         -0.00005   0.00026  -0.00024  -0.00027   0.00022
  25        3S          0.00094  -0.00119   0.00159   0.00170  -0.00086
  26        4PX         0.00004   0.00003   0.00002   0.00010   0.00002
  27        4PY         0.00011   0.00000   0.00004  -0.00001   0.00000
  28        4PZ        -0.00005   0.00003  -0.00002   0.00000   0.00001
  29        5PX         0.00036  -0.00018   0.00024   0.00027  -0.00026
  30        5PY        -0.00036  -0.00086   0.00014   0.00039  -0.00047
  31        5PZ        -0.00075  -0.00102  -0.00026  -0.00042  -0.00066
  32 3   C  1S         -0.00004   0.00012  -0.00015   0.00003   0.00002
  33        2S         -0.00008   0.00020  -0.00024   0.00006   0.00007
  34        3S          0.00085  -0.00112   0.00160   0.00008  -0.00043
  35        4PX        -0.00002  -0.00002   0.00003   0.00004  -0.00005
  36        4PY        -0.00002   0.00001   0.00005   0.00000  -0.00002
  37        4PZ        -0.00001   0.00006  -0.00000  -0.00004   0.00004
  38        5PX         0.00081  -0.00021   0.00013  -0.00069   0.00023
  39        5PY        -0.00020  -0.00016   0.00042   0.00015  -0.00048
  40        5PZ         0.00043  -0.00017  -0.00024  -0.00026   0.00011
  41 4   C  1S         -0.00004  -0.00012  -0.00015   0.00003  -0.00002
  42        2S         -0.00008  -0.00020  -0.00024   0.00006  -0.00007
  43        3S          0.00085   0.00112   0.00160   0.00008   0.00043
  44        4PX        -0.00002   0.00002   0.00003   0.00004   0.00005
  45        4PY        -0.00002  -0.00001   0.00005   0.00000   0.00002
  46        4PZ         0.00001   0.00006   0.00000   0.00004   0.00004
  47        5PX         0.00081   0.00021   0.00013  -0.00069  -0.00023
  48        5PY        -0.00020   0.00016   0.00042   0.00015   0.00048
  49        5PZ        -0.00043  -0.00017   0.00024   0.00026   0.00011
  50 5   C  1S          0.00001  -0.00018  -0.00016  -0.00020  -0.00019
  51        2S         -0.00005  -0.00026  -0.00024  -0.00027  -0.00022
  52        3S          0.00094   0.00119   0.00159   0.00170   0.00086
  53        4PX         0.00004  -0.00003   0.00002   0.00010  -0.00002
  54        4PY         0.00011  -0.00000   0.00004  -0.00001  -0.00000
  55        4PZ         0.00005   0.00003   0.00002  -0.00000   0.00001
  56        5PX         0.00036   0.00018   0.00024   0.00027   0.00026
  57        5PY        -0.00036   0.00086   0.00014   0.00039   0.00047
  58        5PZ         0.00075  -0.00102   0.00026   0.00042  -0.00066
  59 6   C  1S          0.00007   0.00000  -0.00005  -0.00053   0.00000
  60        2S          0.00016   0.00000  -0.00011  -0.00049   0.00000
  61        3S         -0.00061   0.00000   0.00110   0.00238   0.00000
  62        4PX         0.00002   0.00000   0.00008   0.00002   0.00000
  63        4PY         0.00007   0.00000   0.00006  -0.00001   0.00000
  64        4PZ         0.00000   0.00005   0.00000   0.00000   0.00005
  65        5PX         0.00021   0.00000   0.00060   0.00024   0.00000
  66        5PY        -0.00082   0.00000  -0.00026   0.00128   0.00000
  67        5PZ         0.00000   0.00011   0.00000   0.00000   0.00002
  68 7   H  1S         -0.00000   0.00000  -0.00004  -0.00000  -0.00005
  69        2S         -0.00042  -0.00028   0.00022   0.00049   0.00039
  70 8   H  1S         -0.00005  -0.00000  -0.00002  -0.00005   0.00002
  71        2S          0.00054  -0.00081   0.00013   0.00022  -0.00060
  72 9   H  1S          0.00002   0.00000  -0.00008  -0.00001   0.00000
  73        2S          0.00054   0.00000   0.00061  -0.00057   0.00000
  74 10  H  1S         -0.00005   0.00000  -0.00002  -0.00005  -0.00002
  75        2S          0.00054   0.00081   0.00013   0.00022   0.00060
  76 11  H  1S         -0.00000  -0.00000  -0.00004  -0.00000   0.00005
  77        2S         -0.00042   0.00028   0.00022   0.00049  -0.00039
  78 12  C  1S          0.01044   0.70435   0.70391  -0.04583  -0.04109
  79        2S          0.00040   0.01257   0.01188  -0.00083  -0.00075
  80        3S          0.00196  -0.02068  -0.01512   0.00231   0.00309
  81        4PX        -0.00012  -0.00011  -0.00011  -0.00007  -0.00012
  82        4PY         0.00024  -0.00026  -0.00018   0.00014   0.00007
  83        4PZ        -0.00014  -0.00007  -0.00037   0.00004   0.00023
  84        5PX        -0.00157   0.00277  -0.00030   0.00194   0.00230
  85        5PY         0.00137  -0.00152   0.00166  -0.00189  -0.00153
  86        5PZ        -0.00387   0.00291   0.00316   0.00023  -0.00267
  87 13  C  1S         -0.00001   0.04110   0.04582   0.70401   0.70429
  88        2S         -0.00014   0.00067   0.00071   0.01193   0.01184
  89        3S          0.00072   0.00171   0.00130  -0.01299  -0.01676
  90        4PX         0.00005   0.00003  -0.00001  -0.00036  -0.00043
  91        4PY         0.00007  -0.00009   0.00006  -0.00006  -0.00001
  92        4PZ        -0.00017   0.00004   0.00001  -0.00009  -0.00024
  93        5PX         0.00096  -0.00217  -0.00040   0.00254   0.00251
  94        5PY        -0.00143   0.00302   0.00089  -0.00007  -0.00113
  95        5PZ         0.00253  -0.00147   0.00071  -0.00102   0.00314
  96 14  C  1S         -0.00001  -0.04110   0.04582   0.70401  -0.70429
  97        2S         -0.00014  -0.00067   0.00071   0.01193  -0.01184
  98        3S          0.00072  -0.00171   0.00130  -0.01299   0.01676
  99        4PX         0.00005  -0.00003  -0.00001  -0.00036   0.00043
 100        4PY         0.00007   0.00009   0.00006  -0.00006   0.00001
 101        4PZ         0.00017   0.00004  -0.00001   0.00009  -0.00024
 102        5PX         0.00096   0.00217  -0.00040   0.00254  -0.00251
 103        5PY        -0.00143  -0.00302   0.00089  -0.00007   0.00113
 104        5PZ        -0.00253  -0.00147  -0.00071   0.00102   0.00314
 105 15  C  1S          0.01044  -0.70435   0.70391  -0.04583   0.04109
 106        2S          0.00040  -0.01257   0.01188  -0.00083   0.00075
 107        3S          0.00196   0.02068  -0.01512   0.00231  -0.00309
 108        4PX        -0.00012   0.00011  -0.00011  -0.00007   0.00012
 109        4PY         0.00024   0.00026  -0.00018   0.00014  -0.00007
 110        4PZ         0.00014  -0.00007   0.00037  -0.00004   0.00023
 111        5PX        -0.00157  -0.00277  -0.00030   0.00194  -0.00230
 112        5PY         0.00137   0.00152   0.00166  -0.00189   0.00153
 113        5PZ         0.00387   0.00291  -0.00316  -0.00023  -0.00267
 114 16  C  1S          0.99776   0.00000  -0.01466   0.00092   0.00000
 115        2S          0.01905   0.00000   0.00028  -0.00016   0.00000
 116        3S         -0.03972   0.00000  -0.00132  -0.00002   0.00000
 117        4PX        -0.00014   0.00000  -0.00011   0.00013   0.00000
 118        4PY        -0.00038   0.00000   0.00011  -0.00003   0.00000
 119        4PZ         0.00000  -0.00041   0.00000   0.00000   0.00000
 120        5PX         0.00721   0.00000   0.00670   0.00138   0.00000
 121        5PY        -0.00303   0.00000  -0.00490  -0.00127   0.00000
 122        5PZ         0.00000   0.01370   0.00000   0.00000   0.00078
 123 17  C  1S         -0.00402   0.00000   0.00012  -0.00002   0.00000
 124        2S         -0.00097   0.00000  -0.00053  -0.00002   0.00000
 125        3S          0.01078   0.00000   0.00401   0.00034   0.00000
 126        4PX        -0.00024   0.00000  -0.00010   0.00009   0.00000
 127        4PY         0.00009   0.00000   0.00011   0.00004   0.00000
 128        4PZ         0.00000  -0.00001   0.00000   0.00000   0.00005
 129        5PX         0.01424   0.00000   0.00499   0.00038   0.00000
 130        5PY        -0.01337   0.00000  -0.00499  -0.00147   0.00000
 131        5PZ         0.00000  -0.00521   0.00000   0.00000  -0.00197
 132 18  C  1S          0.00022  -0.00002   0.00005   0.00001   0.00000
 133        2S         -0.00043   0.00002  -0.00023   0.00003  -0.00000
 134        3S          0.00369  -0.00210   0.00181  -0.00052  -0.00018
 135        4PX        -0.00005  -0.00005  -0.00002  -0.00008   0.00003
 136        4PY         0.00007   0.00004   0.00004   0.00007  -0.00003
 137        4PZ         0.00005  -0.00007   0.00007   0.00001  -0.00002
 138        5PX        -0.00258   0.00040  -0.00053   0.00101  -0.00161
 139        5PY         0.00157  -0.00004   0.00021  -0.00099   0.00148
 140        5PZ         0.00303  -0.00026   0.00078  -0.00012   0.00047
 141 19  H  1S          0.00012   0.00028  -0.00008  -0.00008  -0.00022
 142        2S         -0.00172  -0.00188  -0.00012   0.00128  -0.00027
 143 20  H  1S          0.00012  -0.00028  -0.00008  -0.00008   0.00022
 144        2S         -0.00172   0.00188  -0.00012   0.00128   0.00027
 145 21  H  1S         -0.00028  -0.00012   0.00010  -0.00005   0.00022
 146        2S          0.00140  -0.00142   0.00018  -0.00017  -0.00139
 147 22  Co 1S          0.00017   0.00000   0.00032   0.00018   0.00000
 148        2S          0.00015   0.00000   0.00013   0.00008   0.00000
 149        3S          0.00123   0.00000   0.00016   0.00026   0.00000
 150        4PX         0.00008   0.00000   0.00005   0.00001   0.00000
 151        4PY        -0.00003   0.00000  -0.00002   0.00001   0.00000
 152        4PZ         0.00000   0.00002   0.00000   0.00000   0.00002
 153        5PX        -0.00168   0.00000  -0.00154  -0.00119   0.00000
 154        5PY        -0.00203   0.00000  -0.00164  -0.00198   0.00000
 155        5PZ         0.00000   0.00058   0.00000   0.00000  -0.00005
 156        6PX        -0.00008   0.00000  -0.00008   0.00021   0.00000
 157        6PY        -0.00005   0.00000   0.00039   0.00033   0.00000
 158        6PZ         0.00000  -0.00005   0.00000   0.00000   0.00021
 159        7D 0       -0.00001   0.00000   0.00000   0.00000   0.00000
 160        7D+1        0.00000   0.00000   0.00000   0.00000   0.00000
 161        7D-1        0.00000   0.00000   0.00000   0.00000  -0.00000
 162        7D+2       -0.00002   0.00000  -0.00001   0.00001   0.00000
 163        7D-2       -0.00001   0.00000   0.00000  -0.00000   0.00000
 164        8D 0        0.00005   0.00000  -0.00004  -0.00001   0.00000
 165        8D+1        0.00000  -0.00000   0.00000   0.00000  -0.00003
 166        8D-1        0.00000  -0.00008   0.00000   0.00000  -0.00002
 167        8D+2        0.00008   0.00000   0.00002  -0.00006   0.00000
 168        8D-2        0.00010   0.00000  -0.00005   0.00003   0.00000
 169 23  C  1S          0.00003   0.00001   0.00002   0.00001   0.00000
 170        2S         -0.00006  -0.00008  -0.00008  -0.00004  -0.00002
 171        3S         -0.00018   0.00045   0.00001   0.00024   0.00000
 172        4PX         0.00000  -0.00001  -0.00002  -0.00001  -0.00000
 173        4PY         0.00002  -0.00002   0.00002  -0.00001  -0.00001
 174        4PZ         0.00002  -0.00001   0.00002   0.00002   0.00001
 175        5PX         0.00007   0.00026   0.00008  -0.00007   0.00001
 176        5PY        -0.00088  -0.00006  -0.00057   0.00001  -0.00001
 177        5PZ         0.00113  -0.00024   0.00048  -0.00018  -0.00017
 178 24  C  1S          0.00000  -0.00000   0.00001   0.00002   0.00001
 179        2S         -0.00005   0.00002  -0.00007  -0.00011  -0.00004
 180        3S          0.00073  -0.00015   0.00067   0.00050   0.00012
 181        4PX         0.00000  -0.00000  -0.00001  -0.00001  -0.00001
 182        4PY        -0.00004   0.00001  -0.00001   0.00000   0.00000
 183        4PZ         0.00001  -0.00000   0.00001   0.00001  -0.00001
 184        5PX         0.00019  -0.00011   0.00012  -0.00009   0.00005
 185        5PY        -0.00010   0.00004  -0.00013  -0.00018  -0.00010
 186        5PZ        -0.00017   0.00018  -0.00002  -0.00001  -0.00001
 187 25  C  1S          0.00000   0.00000   0.00001   0.00002  -0.00001
 188        2S         -0.00005  -0.00002  -0.00007  -0.00011   0.00004
 189        3S          0.00073   0.00015   0.00067   0.00050  -0.00012
 190        4PX         0.00000   0.00000  -0.00001  -0.00001   0.00001
 191        4PY        -0.00004  -0.00001  -0.00001   0.00000  -0.00000
 192        4PZ        -0.00001  -0.00000  -0.00001  -0.00001  -0.00001
 193        5PX         0.00019   0.00011   0.00012  -0.00009  -0.00005
 194        5PY        -0.00010  -0.00004  -0.00013  -0.00018   0.00010
 195        5PZ         0.00017   0.00018   0.00002   0.00001  -0.00001
 196 26  C  1S          0.00003  -0.00001   0.00002   0.00001  -0.00000
 197        2S         -0.00006   0.00008  -0.00008  -0.00004   0.00002
 198        3S         -0.00018  -0.00045   0.00001   0.00024  -0.00000
 199        4PX         0.00000   0.00001  -0.00002  -0.00001   0.00000
 200        4PY         0.00002   0.00002   0.00002  -0.00001   0.00001
 201        4PZ        -0.00002  -0.00001  -0.00002  -0.00002   0.00001
 202        5PX         0.00007  -0.00026   0.00008  -0.00007  -0.00001
 203        5PY        -0.00088   0.00006  -0.00057   0.00001   0.00001
 204        5PZ        -0.00113  -0.00024  -0.00048   0.00018  -0.00017
 205 27  C  1S         -0.00000   0.00000   0.00001   0.00001   0.00000
 206        2S         -0.00007   0.00000  -0.00015  -0.00008   0.00000
 207        3S          0.00080   0.00000   0.00067   0.00037   0.00000
 208        4PX        -0.00005   0.00000  -0.00004  -0.00001   0.00000
 209        4PY        -0.00016   0.00000  -0.00010  -0.00000   0.00000
 210        4PZ         0.00000   0.00004   0.00000   0.00000  -0.00001
 211        5PX        -0.00137   0.00000  -0.00083  -0.00007   0.00000
 212        5PY         0.00222   0.00000   0.00105  -0.00014   0.00000
 213        5PZ         0.00000  -0.00068   0.00000   0.00000  -0.00002
 214 28  H  1S          0.00004   0.00000  -0.00002   0.00000   0.00000
 215        2S          0.00117   0.00000   0.00075  -0.00009   0.00000
 216 29  H  1S          0.00004  -0.00003   0.00000  -0.00000   0.00000
 217        2S         -0.00085   0.00011  -0.00034   0.00009   0.00006
 218 30  H  1S         -0.00001   0.00001  -0.00000  -0.00001  -0.00000
 219        2S          0.00006  -0.00011  -0.00001  -0.00005   0.00000
 220 31  H  1S         -0.00001  -0.00001  -0.00000  -0.00001   0.00000
 221        2S          0.00006   0.00011  -0.00001  -0.00005  -0.00000
 222 32  H  1S          0.00004   0.00003   0.00000  -0.00000  -0.00000
 223        2S         -0.00085  -0.00011  -0.00034   0.00009  -0.00006
 224 33  C  1S          0.00022   0.00002   0.00005   0.00001  -0.00000
 225        2S         -0.00043  -0.00002  -0.00023   0.00003   0.00000
 226        3S          0.00369   0.00210   0.00181  -0.00052   0.00018
 227        4PX        -0.00005   0.00005  -0.00002  -0.00008  -0.00003
 228        4PY         0.00007  -0.00004   0.00004   0.00007   0.00003
 229        4PZ        -0.00005  -0.00007  -0.00007  -0.00001  -0.00002
 230        5PX        -0.00258  -0.00040  -0.00053   0.00101   0.00161
 231        5PY         0.00157   0.00004   0.00021  -0.00099  -0.00148
 232        5PZ        -0.00303  -0.00026  -0.00078   0.00012   0.00047
 233 34  C  1S          0.00001   0.00000   0.00002   0.00001   0.00001
 234        2S          0.00001   0.00003  -0.00002  -0.00014  -0.00011
 235        3S         -0.00270  -0.00051  -0.00096   0.00110   0.00124
 236        4PX        -0.00008  -0.00002  -0.00005   0.00003   0.00003
 237        4PY         0.00000   0.00003   0.00002  -0.00007  -0.00002
 238        4PZ        -0.00006  -0.00002  -0.00003   0.00001  -0.00002
 239        5PX         0.00065  -0.00012   0.00025   0.00013   0.00048
 240        5PY        -0.00081  -0.00005  -0.00050  -0.00017  -0.00045
 241        5PZ        -0.00147  -0.00030  -0.00052   0.00040   0.00078
 242 35  C  1S          0.00001  -0.00000   0.00002   0.00001  -0.00001
 243        2S          0.00001  -0.00003  -0.00002  -0.00014   0.00011
 244        3S         -0.00270   0.00051  -0.00096   0.00110  -0.00124
 245        4PX        -0.00008   0.00002  -0.00005   0.00003  -0.00003
 246        4PY         0.00000  -0.00003   0.00002  -0.00007   0.00002
 247        4PZ         0.00006  -0.00002   0.00003  -0.00001  -0.00002
 248        5PX         0.00065   0.00012   0.00025   0.00013  -0.00048
 249        5PY        -0.00081   0.00005  -0.00050  -0.00017   0.00045
 250        5PZ         0.00147  -0.00030   0.00052  -0.00040   0.00078
 251 36  H  1S         -0.00011   0.00002  -0.00002  -0.00001   0.00004
 252        2S          0.00174  -0.00009   0.00015  -0.00019   0.00039
 253 37  H  1S         -0.00001   0.00001  -0.00001  -0.00003  -0.00002
 254        2S          0.00123   0.00017   0.00056  -0.00013  -0.00011
 255 38  H  1S         -0.00001  -0.00001  -0.00001  -0.00003   0.00002
 256        2S          0.00123  -0.00017   0.00056  -0.00013   0.00011
 257 39  H  1S         -0.00011  -0.00002  -0.00002  -0.00001  -0.00004
 258        2S          0.00174   0.00009   0.00015  -0.00019  -0.00039
 259 40  H  1S         -0.00028   0.00012   0.00010  -0.00005  -0.00022
 260        2S          0.00140   0.00142   0.00018  -0.00017   0.00139
                          16        17        18        19        20
                           O         O         O         O         O
     Eigenvalues --   -10.30727 -10.30431 -10.30426 -10.30391 -10.30359
   1 1   Fe 1S          0.00079   0.00184   0.00000   0.00042   0.00000
   2        2S          0.00022   0.00051   0.00000   0.00012   0.00000
   3        3S          0.00159   0.00129   0.00000   0.00059   0.00000
   4        4PX        -0.00011  -0.00003   0.00000   0.00007   0.00000
   5        4PY         0.00000  -0.00012   0.00000  -0.00009   0.00000
   6        4PZ         0.00000   0.00000   0.00015   0.00000   0.00004
   7        5PX        -0.00997  -0.01034   0.00000   0.00160   0.00000
   8        5PY        -0.00452  -0.01511   0.00000  -0.00566   0.00000
   9        5PZ         0.00000   0.00000   0.00600   0.00000   0.00150
  10        6PX         0.00101   0.00066   0.00000  -0.00056   0.00000
  11        6PY         0.00036   0.00160   0.00000   0.00113   0.00000
  12        6PZ         0.00000   0.00000  -0.00114   0.00000  -0.00033
  13        7D 0       -0.00007  -0.00009   0.00000  -0.00002   0.00000
  14        7D+1        0.00000   0.00000  -0.00011   0.00000  -0.00001
  15        7D-1        0.00000   0.00000  -0.00011   0.00000  -0.00004
  16        7D+2        0.00009  -0.00006   0.00000  -0.00011   0.00000
  17        7D-2        0.00010   0.00016   0.00000   0.00001   0.00000
  18        8D 0       -0.00002   0.00036   0.00000  -0.00028   0.00000
  19        8D+1        0.00000   0.00000  -0.00021   0.00000   0.00025
  20        8D-1        0.00000   0.00000  -0.00015   0.00000  -0.00029
  21        8D+2        0.00021  -0.00002   0.00000  -0.00020   0.00000
  22        8D-2       -0.00028  -0.00038   0.00000  -0.00024   0.00000
  23 2   C  1S          0.06379   0.56243   0.67048  -0.42107  -0.21953
  24        2S          0.00117   0.00936   0.01138  -0.00702  -0.00357
  25        3S          0.00070  -0.01074  -0.01339   0.00962   0.00558
  26        4PX        -0.00001   0.00018   0.00023  -0.00022  -0.00011
  27        4PY         0.00001   0.00006   0.00027  -0.00008  -0.00001
  28        4PZ         0.00009  -0.00034  -0.00011   0.00021   0.00024
  29        5PX        -0.00157  -0.00055  -0.00052   0.00207   0.00119
  30        5PY         0.00025  -0.00121  -0.00163  -0.00112  -0.00106
  31        5PZ        -0.00268   0.00206   0.00073  -0.00146  -0.00184
  32 3   C  1S          0.00319   0.42258   0.21956   0.56494   0.67044
  33        2S         -0.00007   0.00720   0.00380   0.00961   0.01112
  34        3S         -0.00004  -0.00715  -0.00366  -0.01140  -0.01509
  35        4PX        -0.00013  -0.00000   0.00017   0.00009  -0.00004
  36        4PY         0.00001   0.00018   0.00004   0.00031   0.00047
  37        4PZ        -0.00013  -0.00007  -0.00001  -0.00008  -0.00027
  38        5PX         0.00044  -0.00122  -0.00242   0.00043   0.00116
  39        5PY        -0.00017  -0.00105   0.00094  -0.00233  -0.00219
  40        5PZ         0.00112  -0.00025   0.00123  -0.00102   0.00282
  41 4   C  1S          0.00319   0.42258  -0.21956   0.56494  -0.67044
  42        2S         -0.00007   0.00720  -0.00380   0.00961  -0.01112
  43        3S         -0.00004  -0.00715   0.00366  -0.01140   0.01509
  44        4PX        -0.00013  -0.00000  -0.00017   0.00009   0.00004
  45        4PY         0.00001   0.00018  -0.00004   0.00031  -0.00047
  46        4PZ         0.00013   0.00007  -0.00001   0.00008  -0.00027
  47        5PX         0.00044  -0.00122   0.00242   0.00043  -0.00116
  48        5PY        -0.00017  -0.00105  -0.00094  -0.00233   0.00219
  49        5PZ        -0.00112   0.00025   0.00123   0.00102   0.00282
  50 5   C  1S          0.06379   0.56243  -0.67048  -0.42107   0.21953
  51        2S          0.00117   0.00936  -0.01138  -0.00702   0.00357
  52        3S          0.00070  -0.01074   0.01339   0.00962  -0.00558
  53        4PX        -0.00001   0.00018  -0.00023  -0.00022   0.00011
  54        4PY         0.00001   0.00006  -0.00027  -0.00008   0.00001
  55        4PZ        -0.00009   0.00034  -0.00011  -0.00021   0.00024
  56        5PX        -0.00157  -0.00055   0.00052   0.00207  -0.00119
  57        5PY         0.00025  -0.00121   0.00163  -0.00112   0.00106
  58        5PZ         0.00268  -0.00206   0.00073   0.00146  -0.00184
  59 6   C  1S          0.99363  -0.07493   0.00000   0.05038   0.00000
  60        2S          0.01676  -0.00123   0.00000   0.00060   0.00000
  61        3S         -0.02018   0.00347   0.00000  -0.00241   0.00000
  62        4PX         0.00055  -0.00012   0.00000   0.00020   0.00000
  63        4PY         0.00009  -0.00008   0.00000  -0.00022   0.00000
  64        4PZ         0.00000   0.00000  -0.00009   0.00000  -0.00003
  65        5PX        -0.00363   0.00084   0.00000  -0.00157   0.00000
  66        5PY         0.00041  -0.00131   0.00000   0.00213   0.00000
  67        5PZ         0.00000   0.00000   0.00351   0.00000  -0.00022
  68 7   H  1S          0.00008  -0.00012   0.00014  -0.00003  -0.00020
  69        2S         -0.00068   0.00102  -0.00123   0.00115  -0.00033
  70 8   H  1S         -0.00018   0.00004   0.00008  -0.00011   0.00017
  71        2S          0.00091   0.00037  -0.00166  -0.00034  -0.00038
  72 9   H  1S          0.00005  -0.00013   0.00000   0.00025   0.00000
  73        2S          0.00106   0.00011   0.00000  -0.00106   0.00000
  74 10  H  1S         -0.00018   0.00004  -0.00008  -0.00011  -0.00017
  75        2S          0.00091   0.00037   0.00166  -0.00034   0.00038
  76 11  H  1S          0.00008  -0.00012  -0.00014  -0.00003   0.00020
  77        2S         -0.00068   0.00102   0.00123   0.00115   0.00033
  78 12  C  1S          0.00001   0.00017  -0.00015   0.00002  -0.00005
  79        2S         -0.00008  -0.00034   0.00032  -0.00010   0.00006
  80        3S          0.00088   0.00183  -0.00199   0.00091  -0.00009
  81        4PX        -0.00013  -0.00004   0.00002   0.00001  -0.00003
  82        4PY         0.00001  -0.00004  -0.00002  -0.00006  -0.00002
  83        4PZ        -0.00003   0.00001   0.00006  -0.00001   0.00001
  84        5PX         0.00032  -0.00092   0.00119  -0.00030   0.00046
  85        5PY        -0.00032  -0.00048   0.00003  -0.00023   0.00006
  86        5PZ        -0.00076   0.00046  -0.00123  -0.00044  -0.00104
  87 13  C  1S          0.00034   0.00010  -0.00016  -0.00009   0.00005
  88        2S         -0.00038  -0.00019   0.00024   0.00018   0.00001
  89        3S          0.00226   0.00215  -0.00140  -0.00078  -0.00051
  90        4PX        -0.00004  -0.00007  -0.00003   0.00004   0.00004
  91        4PY        -0.00001  -0.00007   0.00001  -0.00003   0.00004
  92        4PZ         0.00002  -0.00001   0.00009  -0.00004   0.00002
  93        5PX        -0.00029  -0.00035   0.00026   0.00007   0.00053
  94        5PY        -0.00097   0.00006   0.00047   0.00064  -0.00066
  95        5PZ         0.00030  -0.00017  -0.00051  -0.00006   0.00046
  96 14  C  1S          0.00034   0.00010   0.00016  -0.00009  -0.00005
  97        2S         -0.00038  -0.00019  -0.00024   0.00018  -0.00001
  98        3S          0.00226   0.00215   0.00140  -0.00078   0.00051
  99        4PX        -0.00004  -0.00007   0.00003   0.00004  -0.00004
 100        4PY        -0.00001  -0.00007  -0.00001  -0.00003  -0.00004
 101        4PZ        -0.00002   0.00001   0.00009   0.00004   0.00002
 102        5PX        -0.00029  -0.00035  -0.00026   0.00007  -0.00053
 103        5PY        -0.00097   0.00006  -0.00047   0.00064   0.00066
 104        5PZ        -0.00030   0.00017  -0.00051   0.00006   0.00046
 105 15  C  1S          0.00001   0.00017   0.00015   0.00002   0.00005
 106        2S         -0.00008  -0.00034  -0.00032  -0.00010  -0.00006
 107        3S          0.00088   0.00183   0.00199   0.00091   0.00009
 108        4PX        -0.00013  -0.00004  -0.00002   0.00001   0.00003
 109        4PY         0.00001  -0.00004   0.00002  -0.00006   0.00002
 110        4PZ         0.00003  -0.00001   0.00006   0.00001   0.00001
 111        5PX         0.00032  -0.00092  -0.00119  -0.00030  -0.00046
 112        5PY        -0.00032  -0.00048  -0.00003  -0.00023  -0.00006
 113        5PZ         0.00076  -0.00046  -0.00123   0.00044  -0.00104
 114 16  C  1S         -0.00004   0.00001   0.00000   0.00004   0.00000
 115        2S          0.00024  -0.00009   0.00000  -0.00015   0.00000
 116        3S         -0.00205  -0.00075   0.00000   0.00005   0.00000
 117        4PX        -0.00002  -0.00008   0.00000   0.00005   0.00000
 118        4PY        -0.00000  -0.00003   0.00000   0.00002   0.00000
 119        4PZ         0.00000   0.00000   0.00008   0.00000   0.00002
 120        5PX         0.00170   0.00380   0.00000  -0.00076   0.00000
 121        5PY        -0.00180  -0.00502   0.00000  -0.00009   0.00000
 122        5PZ         0.00000   0.00000   0.00103   0.00000  -0.00014
 123 17  C  1S          0.00000   0.00000   0.00000   0.00000   0.00000
 124        2S         -0.00007  -0.00025   0.00000   0.00009   0.00000
 125        3S          0.00102   0.00278   0.00000  -0.00106   0.00000
 126        4PX        -0.00005  -0.00004   0.00000  -0.00001   0.00000
 127        4PY        -0.00004   0.00007   0.00000   0.00013   0.00000
 128        4PZ         0.00000   0.00000   0.00004   0.00000   0.00000
 129        5PX         0.00292   0.00437   0.00000   0.00037   0.00000
 130        5PY        -0.00190  -0.00485   0.00000  -0.00160   0.00000
 131        5PZ         0.00000   0.00000  -0.00139   0.00000   0.00008
 132 18  C  1S          0.00000   0.00002  -0.00000   0.00000   0.00000
 133        2S         -0.00015  -0.00015   0.00009   0.00003  -0.00005
 134        3S          0.00114   0.00129  -0.00074   0.00020   0.00027
 135        4PX        -0.00003  -0.00001   0.00002   0.00000  -0.00001
 136        4PY        -0.00006   0.00002   0.00006   0.00001  -0.00002
 137        4PZ         0.00005   0.00003  -0.00002   0.00004   0.00000
 138        5PX        -0.00020  -0.00035  -0.00060  -0.00000  -0.00015
 139        5PY         0.00031  -0.00017   0.00009  -0.00006   0.00024
 140        5PZ         0.00115   0.00119  -0.00020   0.00029   0.00043
 141 19  H  1S         -0.00001  -0.00004  -0.00001   0.00002  -0.00007
 142        2S         -0.00049   0.00025  -0.00042   0.00031   0.00069
 143 20  H  1S         -0.00001  -0.00004   0.00001   0.00002   0.00007
 144        2S         -0.00049   0.00025   0.00042   0.00031  -0.00069
 145 21  H  1S         -0.00005  -0.00001  -0.00002  -0.00004   0.00004
 146        2S          0.00064  -0.00028  -0.00100   0.00024  -0.00076
 147 22  Co 1S         -0.00026   0.00015   0.00000   0.00019   0.00000
 148        2S         -0.00004   0.00005   0.00000   0.00005   0.00000
 149        3S         -0.00018   0.00057   0.00000  -0.00028   0.00000
 150        4PX         0.00001   0.00002   0.00000   0.00000   0.00000
 151        4PY        -0.00000   0.00001   0.00000  -0.00000   0.00000
 152        4PZ         0.00000   0.00000   0.00001   0.00000   0.00001
 153        5PX         0.00001  -0.00034   0.00000  -0.00009   0.00000
 154        5PY         0.00039  -0.00224   0.00000  -0.00144   0.00000
 155        5PZ         0.00000   0.00000  -0.00049   0.00000  -0.00000
 156        6PX        -0.00006  -0.00016   0.00000   0.00009   0.00000
 157        6PY         0.00021   0.00015   0.00000   0.00024   0.00000
 158        6PZ         0.00000   0.00000   0.00026   0.00000   0.00014
 159        7D 0        0.00000  -0.00000   0.00000   0.00000   0.00000
 160        7D+1        0.00000   0.00000   0.00000   0.00000   0.00000
 161        7D-1        0.00000   0.00000  -0.00000   0.00000   0.00000
 162        7D+2       -0.00001   0.00001   0.00000   0.00001   0.00000
 163        7D-2       -0.00000   0.00000   0.00000   0.00000   0.00000
 164        8D 0        0.00001   0.00002   0.00000  -0.00003   0.00000
 165        8D+1        0.00000   0.00000   0.00000   0.00000  -0.00002
 166        8D-1        0.00000   0.00000   0.00002   0.00000  -0.00003
 167        8D+2        0.00006  -0.00007   0.00000  -0.00012   0.00000
 168        8D-2       -0.00002  -0.00003   0.00000  -0.00001   0.00000
 169 23  C  1S          0.00000   0.00000   0.00001   0.00000   0.00000
 170        2S         -0.00001  -0.00005  -0.00006  -0.00004  -0.00002
 171        3S         -0.00013   0.00032   0.00027   0.00027   0.00004
 172        4PX         0.00001   0.00001   0.00000   0.00000  -0.00000
 173        4PY         0.00001  -0.00003  -0.00000  -0.00002  -0.00001
 174        4PZ         0.00001  -0.00000   0.00000  -0.00000   0.00001
 175        5PX         0.00002  -0.00020   0.00007  -0.00013   0.00000
 176        5PY        -0.00019   0.00021  -0.00015   0.00015   0.00001
 177        5PZ         0.00036  -0.00015  -0.00010  -0.00025  -0.00014
 178 24  C  1S          0.00000   0.00001   0.00001   0.00001   0.00000
 179        2S         -0.00002  -0.00010  -0.00005  -0.00006  -0.00002
 180        3S          0.00003   0.00036   0.00018   0.00026   0.00005
 181        4PX         0.00000  -0.00001  -0.00000   0.00000  -0.00000
 182        4PY         0.00000  -0.00000   0.00001   0.00001   0.00000
 183        4PZ         0.00001   0.00001  -0.00001   0.00000  -0.00000
 184        5PX         0.00014  -0.00020  -0.00008  -0.00022   0.00002
 185        5PY        -0.00009  -0.00015  -0.00005  -0.00006  -0.00005
 186        5PZ        -0.00014  -0.00008   0.00012   0.00005  -0.00001
 187 25  C  1S          0.00000   0.00001  -0.00001   0.00001  -0.00000
 188        2S         -0.00002  -0.00010   0.00005  -0.00006   0.00002
 189        3S          0.00003   0.00036  -0.00018   0.00026  -0.00005
 190        4PX         0.00000  -0.00001   0.00000   0.00000   0.00000
 191        4PY         0.00000  -0.00000  -0.00001   0.00001  -0.00000
 192        4PZ        -0.00001  -0.00001  -0.00001  -0.00000  -0.00000
 193        5PX         0.00014  -0.00020   0.00008  -0.00022  -0.00002
 194        5PY        -0.00009  -0.00015   0.00005  -0.00006   0.00005
 195        5PZ         0.00014   0.00008   0.00012  -0.00005  -0.00001
 196 26  C  1S          0.00000   0.00000  -0.00001   0.00000  -0.00000
 197        2S         -0.00001  -0.00005   0.00006  -0.00004   0.00002
 198        3S         -0.00013   0.00032  -0.00027   0.00027  -0.00004
 199        4PX         0.00001   0.00001  -0.00000   0.00000   0.00000
 200        4PY         0.00001  -0.00003   0.00000  -0.00002   0.00001
 201        4PZ        -0.00001   0.00000   0.00000   0.00000   0.00001
 202        5PX         0.00002  -0.00020  -0.00007  -0.00013  -0.00000
 203        5PY        -0.00019   0.00021   0.00015   0.00015  -0.00001
 204        5PZ        -0.00036   0.00015  -0.00010   0.00025  -0.00014
 205 27  C  1S          0.00000   0.00000   0.00000   0.00000   0.00000
 206        2S         -0.00002  -0.00002   0.00000  -0.00001   0.00000
 207        3S          0.00024   0.00025   0.00000  -0.00001   0.00000
 208        4PX         0.00000   0.00001   0.00000   0.00001   0.00000
 209        4PY        -0.00001  -0.00000   0.00000  -0.00000   0.00000
 210        4PZ         0.00000   0.00000  -0.00001   0.00000  -0.00000
 211        5PX        -0.00018   0.00016   0.00000   0.00009   0.00000
 212        5PY         0.00027  -0.00013   0.00000  -0.00010   0.00000
 213        5PZ         0.00000   0.00000  -0.00021   0.00000  -0.00004
 214 28  H  1S          0.00001   0.00004   0.00000   0.00001   0.00000
 215        2S          0.00009  -0.00034   0.00000  -0.00013   0.00000
 216 29  H  1S          0.00002   0.00001  -0.00001  -0.00001   0.00000
 217        2S         -0.00026   0.00004  -0.00001   0.00015   0.00006
 218 30  H  1S          0.00000   0.00000   0.00001  -0.00000   0.00000
 219        2S          0.00007  -0.00008  -0.00011  -0.00009   0.00001
 220 31  H  1S          0.00000   0.00000  -0.00001  -0.00000  -0.00000
 221        2S          0.00007  -0.00008   0.00011  -0.00009  -0.00001
 222 32  H  1S          0.00002   0.00001   0.00001  -0.00001  -0.00000
 223        2S         -0.00026   0.00004   0.00001   0.00015  -0.00006
 224 33  C  1S          0.00000   0.00002   0.00000   0.00000  -0.00000
 225        2S         -0.00015  -0.00015  -0.00009   0.00003   0.00005
 226        3S          0.00114   0.00129   0.00074   0.00020  -0.00027
 227        4PX        -0.00003  -0.00001  -0.00002   0.00000   0.00001
 228        4PY        -0.00006   0.00002  -0.00006   0.00001   0.00002
 229        4PZ        -0.00005  -0.00003  -0.00002  -0.00004   0.00000
 230        5PX        -0.00020  -0.00035   0.00060  -0.00000   0.00015
 231        5PY         0.00031  -0.00017  -0.00009  -0.00006  -0.00024
 232        5PZ        -0.00115  -0.00119  -0.00020  -0.00029   0.00043
 233 34  C  1S          0.00001   0.00001   0.00000   0.00000   0.00000
 234        2S         -0.00008  -0.00012  -0.00005  -0.00007  -0.00003
 235        3S         -0.00004  -0.00014   0.00025   0.00012   0.00042
 236        4PX        -0.00001  -0.00003   0.00000  -0.00001   0.00001
 237        4PY         0.00002  -0.00001   0.00001  -0.00005  -0.00001
 238        4PZ        -0.00003  -0.00001  -0.00002  -0.00001  -0.00000
 239        5PX        -0.00006   0.00027  -0.00011   0.00008   0.00017
 240        5PY        -0.00009  -0.00009  -0.00007   0.00017  -0.00011
 241        5PZ         0.00011  -0.00014   0.00037   0.00006  -0.00015
 242 35  C  1S          0.00001   0.00001  -0.00000   0.00000  -0.00000
 243        2S         -0.00008  -0.00012   0.00005  -0.00007   0.00003
 244        3S         -0.00004  -0.00014  -0.00025   0.00012  -0.00042
 245        4PX        -0.00001  -0.00003  -0.00000  -0.00001  -0.00001
 246        4PY         0.00002  -0.00001  -0.00001  -0.00005   0.00001
 247        4PZ         0.00003   0.00001  -0.00002   0.00001  -0.00000
 248        5PX        -0.00006   0.00027   0.00011   0.00008  -0.00017
 249        5PY        -0.00009  -0.00009   0.00007   0.00017   0.00011
 250        5PZ        -0.00011   0.00014   0.00037  -0.00006  -0.00015
 251 36  H  1S         -0.00009  -0.00002   0.00006   0.00002  -0.00002
 252        2S          0.00079   0.00044  -0.00015   0.00002   0.00028
 253 37  H  1S         -0.00000  -0.00000   0.00001  -0.00000  -0.00001
 254        2S         -0.00002   0.00014  -0.00022  -0.00006   0.00009
 255 38  H  1S         -0.00000  -0.00000  -0.00001  -0.00000   0.00001
 256        2S         -0.00002   0.00014   0.00022  -0.00006  -0.00009
 257 39  H  1S         -0.00009  -0.00002  -0.00006   0.00002   0.00002
 258        2S          0.00079   0.00044   0.00015   0.00002  -0.00028
 259 40  H  1S         -0.00005  -0.00001   0.00002  -0.00004  -0.00004
 260        2S          0.00064  -0.00028   0.00100   0.00024   0.00076
                          21        22        23        24        25
                           O         O         O         O         O
     Eigenvalues --    -3.91042  -3.56480  -2.63396  -2.58944  -2.58437
   1 1   Fe 1S         -0.00128   0.00929   0.00096   0.00000  -0.00125
   2        2S         -0.00039   0.99870   0.00050   0.00000  -0.00056
   3        3S          0.00281  -0.00183   0.00524   0.00000   0.00001
   4        4PX         0.00001   0.00003  -0.00009   0.00000   0.00006
   5        4PY        -0.00016   0.00015   0.00014   0.00000  -0.00020
   6        4PZ         0.00000   0.00000   0.00000   0.00002   0.00000
   7        5PX         0.00018   0.00206   0.00517   0.00000  -0.00220
   8        5PY         0.00035   0.00415   0.00848   0.00000  -0.00227
   9        5PZ         0.00000   0.00000   0.00000   0.00037   0.00000
  10        6PX        -0.00039   0.00013  -0.00009   0.00000  -0.00014
  11        6PY         0.00063  -0.00050   0.00066   0.00000  -0.00036
  12        6PZ         0.00000   0.00000   0.00000   0.00039   0.00000
  13        7D 0       -0.00003  -0.00621   0.00002   0.00000  -0.00002
  14        7D+1        0.00000   0.00000   0.00000   0.00001   0.00000
  15        7D-1        0.00000   0.00000   0.00000   0.00002   0.00000
  16        7D+2       -0.00003  -0.00115   0.00003   0.00000  -0.00004
  17        7D-2       -0.00002   0.00986   0.00000   0.00000   0.00005
  18        8D 0        0.00031   0.00002  -0.00010   0.00000   0.00021
  19        8D+1        0.00000   0.00000   0.00000  -0.00008   0.00000
  20        8D-1        0.00000   0.00000   0.00000  -0.00014   0.00000
  21        8D+2        0.00043   0.00019  -0.00058   0.00000   0.00072
  22        8D-2        0.00019   0.00030   0.00007   0.00000  -0.00054
  23 2   C  1S          0.00001  -0.00033  -0.00002   0.00000   0.00001
  24        2S          0.00011  -0.00007  -0.00033   0.00002   0.00020
  25        3S          0.00025   0.00100   0.00124   0.00019  -0.00033
  26        4PX        -0.00006   0.00062   0.00006   0.00001  -0.00004
  27        4PY         0.00006   0.00051   0.00001  -0.00002   0.00002
  28        4PZ        -0.00005  -0.00047   0.00010   0.00003  -0.00011
  29        5PX         0.00033  -0.00009   0.00024  -0.00061   0.00005
  30        5PY        -0.00063  -0.00007   0.00031   0.00037  -0.00032
  31        5PZ        -0.00014   0.00025  -0.00075  -0.00011   0.00040
  32 3   C  1S         -0.00001  -0.00035   0.00000  -0.00000  -0.00001
  33        2S         -0.00008  -0.00021  -0.00004  -0.00005  -0.00011
  34        3S         -0.00021   0.00171   0.00115   0.00038  -0.00011
  35        4PX         0.00000   0.00025   0.00006  -0.00001  -0.00004
  36        4PY         0.00010   0.00091  -0.00006  -0.00001   0.00013
  37        4PZ        -0.00001  -0.00028   0.00001   0.00001  -0.00002
  38        5PX         0.00001   0.00020   0.00050   0.00010  -0.00019
  39        5PY         0.00026   0.00004  -0.00018  -0.00005   0.00041
  40        5PZ        -0.00045   0.00008   0.00043   0.00034  -0.00048
  41 4   C  1S         -0.00001  -0.00035   0.00000   0.00000  -0.00001
  42        2S         -0.00008  -0.00021  -0.00004   0.00005  -0.00011
  43        3S         -0.00021   0.00171   0.00115  -0.00038  -0.00011
  44        4PX         0.00000   0.00025   0.00006   0.00001  -0.00004
  45        4PY         0.00010   0.00091  -0.00006   0.00001   0.00013
  46        4PZ         0.00001   0.00028  -0.00001   0.00001   0.00002
  47        5PX         0.00001   0.00020   0.00050  -0.00010  -0.00019
  48        5PY         0.00026   0.00004  -0.00018   0.00005   0.00041
  49        5PZ         0.00045  -0.00008  -0.00043   0.00034   0.00048
  50 5   C  1S          0.00001  -0.00033  -0.00002  -0.00000   0.00001
  51        2S          0.00011  -0.00007  -0.00033  -0.00002   0.00020
  52        3S          0.00025   0.00100   0.00124  -0.00019  -0.00033
  53        4PX        -0.00006   0.00062   0.00006  -0.00001  -0.00004
  54        4PY         0.00006   0.00051   0.00001   0.00002   0.00002
  55        4PZ         0.00005   0.00047  -0.00010   0.00003   0.00011
  56        5PX         0.00033  -0.00009   0.00024   0.00061   0.00005
  57        5PY        -0.00063  -0.00007   0.00031  -0.00037  -0.00032
  58        5PZ         0.00014  -0.00025   0.00075  -0.00011  -0.00040
  59 6   C  1S          0.00002  -0.00032  -0.00003   0.00000   0.00002
  60        2S          0.00024  -0.00006  -0.00036   0.00000   0.00029
  61        3S          0.00003   0.00111   0.00062   0.00000  -0.00042
  62        4PX        -0.00002   0.00088  -0.00001   0.00000  -0.00000
  63        4PY        -0.00009   0.00026   0.00017   0.00000  -0.00016
  64        4PZ         0.00000   0.00000   0.00000   0.00003   0.00000
  65        5PX        -0.00136  -0.00032   0.00170   0.00000  -0.00139
  66        5PY         0.00141   0.00002  -0.00141   0.00000   0.00126
  67        5PZ         0.00000   0.00000   0.00000  -0.00083   0.00000
  68 7   H  1S          0.00002   0.00006  -0.00001  -0.00002   0.00003
  69        2S          0.00007  -0.00041  -0.00033   0.00031   0.00009
  70 8   H  1S          0.00006   0.00008  -0.00003  -0.00003   0.00007
  71        2S         -0.00008  -0.00032   0.00020   0.00021  -0.00036
  72 9   H  1S          0.00014   0.00008  -0.00006   0.00000   0.00008
  73        2S         -0.00157  -0.00039   0.00118   0.00000  -0.00119
  74 10  H  1S          0.00006   0.00008  -0.00003   0.00003   0.00007
  75        2S         -0.00008  -0.00032   0.00020  -0.00021  -0.00036
  76 11  H  1S          0.00002   0.00006  -0.00001   0.00002   0.00003
  77        2S          0.00007  -0.00041  -0.00033  -0.00031   0.00009
  78 12  C  1S         -0.00001  -0.00035  -0.00002  -0.00004  -0.00005
  79        2S         -0.00014  -0.00006  -0.00037  -0.00043  -0.00050
  80        3S          0.00025   0.00089   0.00458   0.00418   0.00120
  81        4PX         0.00010  -0.00040   0.00001   0.00006   0.00004
  82        4PY         0.00001  -0.00074  -0.00018   0.00012   0.00022
  83        4PZ         0.00003  -0.00045  -0.00017  -0.00010   0.00012
  84        5PX         0.00021   0.00093   0.00163  -0.00451  -0.00071
  85        5PY         0.00159   0.00040  -0.00074   0.00354   0.00173
  86        5PZ        -0.00049  -0.00044  -0.00348  -0.00105  -0.00079
  87 13  C  1S         -0.00000  -0.00032  -0.00001  -0.00001   0.00000
  88        2S         -0.00005  -0.00012  -0.00015  -0.00013   0.00004
  89        3S          0.00043  -0.00020  -0.00287   0.00134   0.00152
  90        4PX        -0.00001  -0.00073   0.00007  -0.00002  -0.00004
  91        4PY        -0.00004  -0.00024   0.00000  -0.00007  -0.00012
  92        4PZ         0.00003  -0.00025  -0.00003  -0.00004  -0.00001
  93        5PX        -0.00019  -0.00016  -0.00150  -0.00057   0.00074
  94        5PY         0.00019   0.00031   0.00164   0.00137  -0.00043
  95        5PZ         0.00011  -0.00038  -0.00216   0.00280   0.00132
  96 14  C  1S         -0.00000  -0.00032  -0.00001   0.00001   0.00000
  97        2S         -0.00005  -0.00012  -0.00015   0.00013   0.00004
  98        3S          0.00043  -0.00020  -0.00287  -0.00134   0.00152
  99        4PX        -0.00001  -0.00073   0.00007   0.00002  -0.00004
 100        4PY        -0.00004  -0.00024   0.00000   0.00007  -0.00012
 101        4PZ        -0.00003   0.00025   0.00003  -0.00004   0.00001
 102        5PX        -0.00019  -0.00016  -0.00150   0.00057   0.00074
 103        5PY         0.00019   0.00031   0.00164  -0.00137  -0.00043
 104        5PZ        -0.00011   0.00038   0.00216   0.00280  -0.00132
 105 15  C  1S         -0.00001  -0.00035  -0.00002   0.00004  -0.00005
 106        2S         -0.00014  -0.00006  -0.00037   0.00043  -0.00050
 107        3S          0.00025   0.00089   0.00458  -0.00418   0.00120
 108        4PX         0.00010  -0.00040   0.00001  -0.00006   0.00004
 109        4PY         0.00001  -0.00074  -0.00018  -0.00012   0.00022
 110        4PZ        -0.00003   0.00045   0.00017  -0.00010  -0.00012
 111        5PX         0.00021   0.00093   0.00163   0.00451  -0.00071
 112        5PY         0.00159   0.00040  -0.00074  -0.00354   0.00173
 113        5PZ         0.00049   0.00044   0.00348  -0.00105   0.00079
 114 16  C  1S         -0.00002  -0.00040  -0.00010   0.00000  -0.00001
 115        2S         -0.00010  -0.00068  -0.00140   0.00000   0.00023
 116        3S          0.00097   0.00712   0.01429   0.00000   0.00483
 117        4PX         0.00027  -0.00024   0.00021   0.00000  -0.00012
 118        4PY         0.00024  -0.00088  -0.00029   0.00000   0.00033
 119        4PZ         0.00000   0.00000   0.00000   0.00025   0.00000
 120        5PX        -0.00441  -0.00602  -0.01721   0.00000  -0.00231
 121        5PY        -0.00198   0.00515   0.02287   0.00000  -0.00747
 122        5PZ         0.00000   0.00000   0.00000  -0.01010   0.00000
 123 17  C  1S         -0.00018   0.00005   0.00100   0.00000  -0.00096
 124        2S         -0.00075   0.00061   0.00115   0.00000  -0.00328
 125        3S         -0.00188  -0.00571  -0.01160   0.00000   0.01189
 126        4PX         0.00026   0.00001  -0.00032   0.00000   0.00110
 127        4PY        -0.00053  -0.00004  -0.00213   0.00000   0.00139
 128        4PZ         0.00000   0.00000   0.00000  -0.00075   0.00000
 129        5PX         0.00091  -0.00586  -0.02037   0.00000  -0.00825
 130        5PY         0.00521   0.00740   0.01601   0.00000   0.01563
 131        5PZ         0.00000   0.00000   0.00000   0.00408   0.00000
 132 18  C  1S         -0.00029   0.00000   0.00128   0.00104  -0.00040
 133        2S         -0.00099   0.00011  -0.00040   0.00149  -0.00049
 134        3S          0.00011  -0.00132  -0.00176  -0.00267  -0.00130
 135        4PX         0.00039   0.00005  -0.00143  -0.00181   0.00011
 136        4PY         0.00012  -0.00008  -0.00275  -0.00236   0.00153
 137        4PZ        -0.00021  -0.00004  -0.00198  -0.00110  -0.00002
 138        5PX        -0.00174   0.00046   0.00274   0.00447  -0.00290
 139        5PY         0.00118  -0.00022   0.00137  -0.00295  -0.00028
 140        5PZ         0.00287  -0.00096  -0.00527  -0.01129   0.00165
 141 19  H  1S         -0.00002   0.00008  -0.00004   0.00000   0.00000
 142        2S          0.00006   0.00006   0.00195   0.00040  -0.00084
 143 20  H  1S         -0.00002   0.00008  -0.00004  -0.00000   0.00000
 144        2S          0.00006   0.00006   0.00195  -0.00040  -0.00084
 145 21  H  1S         -0.00005   0.00009  -0.00009   0.00019  -0.00018
 146        2S          0.00011  -0.00000   0.00141   0.00014   0.00053
 147 22  Co 1S          0.00554  -0.00027   0.00023   0.00000  -0.00104
 148        2S          0.99577  -0.00013   0.00074   0.00000  -0.00047
 149        3S         -0.00023  -0.00074  -0.00680   0.00000   0.00085
 150        4PX        -0.00036  -0.00004   0.66796   0.00000   0.73838
 151        4PY        -0.00051   0.00002   0.73764   0.00000  -0.66849
 152        4PZ         0.00000   0.00000   0.00000   0.99621   0.00000
 153        5PX         0.00259   0.00138   0.02005   0.00000   0.01417
 154        5PY         0.00233   0.00296   0.02799   0.00000  -0.01274
 155        5PZ         0.00000   0.00000   0.00000   0.01845   0.00000
 156        6PX         0.00005  -0.00004   0.00004   0.00000   0.00126
 157        6PY         0.00075  -0.00032   0.00085   0.00000  -0.00007
 158        6PZ         0.00000   0.00000   0.00000   0.00082   0.00000
 159        7D 0       -0.00433  -0.00000   0.00020   0.00000  -0.00009
 160        7D+1        0.00000   0.00000   0.00000  -0.00013   0.00000
 161        7D-1        0.00000   0.00000   0.00000  -0.00029   0.00000
 162        7D+2       -0.00096  -0.00001   0.00001   0.00000  -0.00025
 163        7D-2        0.00942  -0.00000  -0.00028   0.00000  -0.00023
 164        8D 0       -0.00009   0.00003  -0.00028   0.00000   0.00059
 165        8D+1        0.00000   0.00000   0.00000   0.00009   0.00000
 166        8D-1        0.00000   0.00000   0.00000   0.00031   0.00000
 167        8D+2        0.00030   0.00012   0.00012   0.00000   0.00088
 168        8D-2        0.00038   0.00002   0.00001   0.00000   0.00053
 169 23  C  1S         -0.00026   0.00001  -0.00124  -0.00100  -0.00029
 170        2S         -0.00070   0.00009   0.00073  -0.00125  -0.00037
 171        3S         -0.00087  -0.00028  -0.00271   0.00323   0.00219
 172        4PX        -0.00006   0.00001  -0.00241  -0.00205  -0.00094
 173        4PY        -0.00031   0.00000  -0.00173  -0.00209  -0.00030
 174        4PZ         0.00013  -0.00003  -0.00182  -0.00116  -0.00023
 175        5PX        -0.00105   0.00007   0.00029  -0.00147  -0.00226
 176        5PY         0.00035   0.00019   0.00001   0.00249   0.00300
 177        5PZ        -0.00118   0.00005  -0.00093  -0.00886  -0.00343
 178 24  C  1S         -0.00026   0.00001  -0.00116  -0.00059   0.00084
 179        2S         -0.00086   0.00010   0.00084  -0.00080   0.00105
 180        3S         -0.00174  -0.00069  -0.00363   0.00209  -0.00378
 181        4PX        -0.00035   0.00001  -0.00068  -0.00099   0.00083
 182        4PY        -0.00010  -0.00001  -0.00290  -0.00149   0.00250
 183        4PZ         0.00016  -0.00002  -0.00109  -0.00080   0.00026
 184        5PX         0.00113   0.00016   0.00048   0.00418  -0.00593
 185        5PY        -0.00167   0.00015   0.00026  -0.00241   0.00345
 186        5PZ        -0.00181  -0.00005   0.00030  -0.00486   0.00337
 187 25  C  1S         -0.00026   0.00001  -0.00116   0.00059   0.00084
 188        2S         -0.00086   0.00010   0.00084   0.00080   0.00105
 189        3S         -0.00174  -0.00069  -0.00363  -0.00209  -0.00378
 190        4PX        -0.00035   0.00001  -0.00068   0.00099   0.00083
 191        4PY        -0.00010  -0.00001  -0.00290   0.00149   0.00250
 192        4PZ        -0.00016   0.00002   0.00109  -0.00080  -0.00026
 193        5PX         0.00113   0.00016   0.00048  -0.00418  -0.00593
 194        5PY        -0.00167   0.00015   0.00026   0.00241   0.00345
 195        5PZ         0.00181   0.00005  -0.00030  -0.00486  -0.00337
 196 26  C  1S         -0.00026   0.00001  -0.00124   0.00100  -0.00029
 197        2S         -0.00070   0.00009   0.00073   0.00125  -0.00037
 198        3S         -0.00087  -0.00028  -0.00271  -0.00323   0.00219
 199        4PX        -0.00006   0.00001  -0.00241   0.00205  -0.00094
 200        4PY        -0.00031   0.00000  -0.00173   0.00209  -0.00030
 201        4PZ        -0.00013   0.00003   0.00182  -0.00116   0.00023
 202        5PX        -0.00105   0.00007   0.00029   0.00147  -0.00226
 203        5PY         0.00035   0.00019   0.00001  -0.00249   0.00300
 204        5PZ         0.00118  -0.00005   0.00093  -0.00886   0.00343
 205 27  C  1S         -0.00023   0.00001  -0.00123   0.00000  -0.00097
 206        2S         -0.00044   0.00012   0.00052   0.00000  -0.00102
 207        3S         -0.00151  -0.00040  -0.00283   0.00000   0.00342
 208        4PX         0.00001   0.00000  -0.00321   0.00000  -0.00275
 209        4PY        -0.00027   0.00005  -0.00087   0.00000  -0.00128
 210        4PZ         0.00000   0.00000   0.00000  -0.00067   0.00000
 211        5PX         0.00017   0.00056   0.00027   0.00000  -0.00355
 212        5PY        -0.00040  -0.00051  -0.00097   0.00000   0.00397
 213        5PZ         0.00000   0.00000   0.00000  -0.00087   0.00000
 214 28  H  1S          0.00001   0.00000   0.00037   0.00000  -0.00001
 215        2S         -0.00005  -0.00031  -0.00130   0.00000   0.00106
 216 29  H  1S         -0.00005  -0.00000   0.00034  -0.00012  -0.00006
 217        2S          0.00095   0.00006  -0.00018   0.00376   0.00189
 218 30  H  1S         -0.00006   0.00000   0.00042  -0.00010   0.00012
 219        2S          0.00172   0.00012  -0.00076   0.00304  -0.00310
 220 31  H  1S         -0.00006   0.00000   0.00042   0.00010   0.00012
 221        2S          0.00172   0.00012  -0.00076  -0.00304  -0.00310
 222 32  H  1S         -0.00005  -0.00000   0.00034   0.00012  -0.00006
 223        2S          0.00095   0.00006  -0.00018  -0.00376   0.00189
 224 33  C  1S         -0.00029   0.00000   0.00128  -0.00104  -0.00040
 225        2S         -0.00099   0.00011  -0.00040  -0.00149  -0.00049
 226        3S          0.00011  -0.00132  -0.00176   0.00267  -0.00130
 227        4PX         0.00039   0.00005  -0.00143   0.00181   0.00011
 228        4PY         0.00012  -0.00008  -0.00275   0.00236   0.00153
 229        4PZ         0.00021   0.00004   0.00198  -0.00110   0.00002
 230        5PX        -0.00174   0.00046   0.00274  -0.00447  -0.00290
 231        5PY         0.00118  -0.00022   0.00137   0.00295  -0.00028
 232        5PZ        -0.00287   0.00096   0.00527  -0.01129  -0.00165
 233 34  C  1S         -0.00030   0.00001   0.00140  -0.00068   0.00091
 234        2S         -0.00076   0.00011  -0.00085  -0.00058   0.00128
 235        3S         -0.00138   0.00056   0.00404   0.00080  -0.00301
 236        4PX         0.00014   0.00002  -0.00339   0.00161  -0.00252
 237        4PY         0.00052   0.00004  -0.00142   0.00135  -0.00137
 238        4PZ         0.00010   0.00002   0.00132  -0.00085   0.00035
 239        5PX         0.00111  -0.00043  -0.00146   0.00187  -0.00559
 240        5PY         0.00011   0.00045   0.00101  -0.00248   0.00629
 241        5PZ        -0.00095   0.00055   0.00106  -0.00473   0.00509
 242 35  C  1S         -0.00030   0.00001   0.00140   0.00068   0.00091
 243        2S         -0.00076   0.00011  -0.00085   0.00058   0.00128
 244        3S         -0.00138   0.00056   0.00404  -0.00080  -0.00301
 245        4PX         0.00014   0.00002  -0.00339  -0.00161  -0.00252
 246        4PY         0.00052   0.00004  -0.00142  -0.00135  -0.00137
 247        4PZ        -0.00010  -0.00002  -0.00132  -0.00085  -0.00035
 248        5PX         0.00111  -0.00043  -0.00146  -0.00187  -0.00559
 249        5PY         0.00011   0.00045   0.00101   0.00248   0.00629
 250        5PZ         0.00095  -0.00055  -0.00106  -0.00473  -0.00509
 251 36  H  1S         -0.00016  -0.00001  -0.00031   0.00016   0.00005
 252        2S          0.00228  -0.00031  -0.00148  -0.00548   0.00096
 253 37  H  1S         -0.00006   0.00002  -0.00044  -0.00004   0.00020
 254        2S          0.00101  -0.00051   0.00005   0.00205  -0.00441
 255 38  H  1S         -0.00006   0.00002  -0.00044   0.00004   0.00020
 256        2S          0.00101  -0.00051   0.00005  -0.00205  -0.00441
 257 39  H  1S         -0.00016  -0.00001  -0.00031  -0.00016   0.00005
 258        2S          0.00228  -0.00031  -0.00148   0.00548   0.00096
 259 40  H  1S         -0.00005   0.00009  -0.00009  -0.00019  -0.00018
 260        2S          0.00011  -0.00000   0.00141  -0.00014   0.00053
                          26        27        28        29        30
                           O         O         O         O         O
     Eigenvalues --    -2.37489  -2.32693  -2.32508  -1.06098  -1.04621
   1 1   Fe 1S          0.00031   0.00089   0.00000   0.00975  -0.00840
   2        2S         -0.00051   0.00051   0.00000  -0.00888   0.00867
   3        3S          0.00406  -0.00241   0.00000  -0.01459   0.02792
   4        4PX         0.66247   0.74358   0.00000  -0.00371   0.00349
   5        4PY         0.74286  -0.66285   0.00000  -0.00739   0.00656
   6        4PZ         0.00000   0.00000   0.99622   0.00000   0.00000
   7        5PX        -0.00045   0.01022   0.00000  -0.01833   0.02166
   8        5PY         0.00319  -0.01112   0.00000  -0.04276   0.03890
   9        5PZ         0.00000   0.00000   0.01280   0.00000   0.00000
  10        6PX         0.00117   0.00082   0.00000   0.00110  -0.00027
  11        6PY         0.00148  -0.00014   0.00000   0.00434   0.00292
  12        6PZ         0.00000   0.00000   0.00030   0.00000   0.00000
  13        7D 0       -0.00012   0.00017   0.00000  -0.00269   0.00240
  14        7D+1        0.00000   0.00000   0.00012   0.00000   0.00000
  15        7D-1        0.00000   0.00000   0.00015   0.00000   0.00000
  16        7D+2       -0.00005   0.00031   0.00000  -0.00206   0.00154
  17        7D-2        0.00003   0.00020   0.00000   0.00309  -0.00325
  18        8D 0        0.00017  -0.00065   0.00000  -0.00094   0.00170
  19        8D+1        0.00000   0.00000   0.00000   0.00000   0.00000
  20        8D-1        0.00000   0.00000   0.00014   0.00000   0.00000
  21        8D+2        0.00038  -0.00044   0.00000   0.00153  -0.00176
  22        8D-2        0.00057  -0.00029   0.00000   0.00532  -0.00410
  23 2   C  1S          0.00165   0.00041  -0.00126  -0.00111   0.00127
  24        2S         -0.00117   0.00015  -0.00074   0.00347  -0.00382
  25        3S         -0.00281  -0.00318   0.00719  -0.00435   0.00428
  26        4PX        -0.00348  -0.00111   0.00269   0.00026  -0.00026
  27        4PY        -0.00241  -0.00060   0.00247  -0.00029   0.00027
  28        4PZ         0.00267   0.00045  -0.00152  -0.00132   0.00161
  29        5PX        -0.00024  -0.00304   0.00078  -0.00279   0.00231
  30        5PY        -0.00098   0.00316  -0.00071  -0.00093   0.00006
  31        5PZ         0.00133   0.00095  -0.00535   0.00210  -0.00522
  32 3   C  1S          0.00165  -0.00106  -0.00079  -0.00106   0.00129
  33        2S         -0.00148  -0.00050  -0.00052   0.00363  -0.00322
  34        3S         -0.00283   0.00692   0.00485  -0.00756   0.00455
  35        4PX        -0.00104   0.00117   0.00109  -0.00057   0.00084
  36        4PY        -0.00457   0.00308   0.00209   0.00099  -0.00108
  37        4PZ         0.00173  -0.00057  -0.00089  -0.00089   0.00084
  38        5PX        -0.00032  -0.00333  -0.00033  -0.00278   0.00253
  39        5PY        -0.00035   0.00222   0.00049  -0.00253   0.00072
  40        5PZ        -0.00067  -0.00009  -0.00332   0.00033   0.00103
  41 4   C  1S          0.00165  -0.00106   0.00079  -0.00106   0.00129
  42        2S         -0.00148  -0.00050   0.00052   0.00363  -0.00322
  43        3S         -0.00283   0.00692  -0.00485  -0.00756   0.00455
  44        4PX        -0.00104   0.00117  -0.00109  -0.00057   0.00084
  45        4PY        -0.00457   0.00308  -0.00209   0.00099  -0.00108
  46        4PZ        -0.00173   0.00057  -0.00089   0.00089  -0.00084
  47        5PX        -0.00032  -0.00333   0.00033  -0.00278   0.00253
  48        5PY        -0.00035   0.00222  -0.00049  -0.00253   0.00072
  49        5PZ         0.00067   0.00009  -0.00332  -0.00033  -0.00103
  50 5   C  1S          0.00165   0.00041   0.00126  -0.00111   0.00127
  51        2S         -0.00117   0.00015   0.00074   0.00347  -0.00382
  52        3S         -0.00281  -0.00318  -0.00719  -0.00435   0.00428
  53        4PX        -0.00348  -0.00111  -0.00269   0.00026  -0.00026
  54        4PY        -0.00241  -0.00060  -0.00247  -0.00029   0.00027
  55        4PZ        -0.00267  -0.00045  -0.00152   0.00132  -0.00161
  56        5PX        -0.00024  -0.00304  -0.00078  -0.00279   0.00231
  57        5PY        -0.00098   0.00316   0.00071  -0.00093   0.00006
  58        5PZ        -0.00133  -0.00095  -0.00535  -0.00210   0.00522
  59 6   C  1S          0.00164   0.00129   0.00000  -0.00124   0.00137
  60        2S         -0.00096   0.00046   0.00000   0.00356  -0.00399
  61        3S         -0.00251  -0.00790   0.00000  -0.00386   0.00147
  62        4PX        -0.00480  -0.00373   0.00000   0.00107  -0.00126
  63        4PY        -0.00119  -0.00162   0.00000  -0.00107   0.00120
  64        4PZ         0.00000   0.00000  -0.00054   0.00000   0.00000
  65        5PX        -0.00182  -0.00142   0.00000  -0.00599   0.00577
  66        5PY        -0.00013   0.00131   0.00000   0.00700  -0.00431
  67        5PZ         0.00000   0.00000  -0.00202   0.00000   0.00000
  68 7   H  1S         -0.00034  -0.00005   0.00002   0.00038  -0.00041
  69        2S          0.00118  -0.00025   0.00033   0.00094  -0.00139
  70 8   H  1S         -0.00027  -0.00003   0.00004   0.00040  -0.00053
  71        2S          0.00003  -0.00018  -0.00068  -0.00045   0.00222
  72 9   H  1S         -0.00024  -0.00014   0.00000   0.00035  -0.00053
  73        2S         -0.00012   0.00211   0.00000  -0.00306   0.00280
  74 10  H  1S         -0.00027  -0.00003  -0.00004   0.00040  -0.00053
  75        2S          0.00003  -0.00018   0.00068  -0.00045   0.00222
  76 11  H  1S         -0.00034  -0.00005  -0.00002   0.00038  -0.00041
  77        2S          0.00118  -0.00025  -0.00033   0.00094  -0.00139
  78 12  C  1S         -0.00176   0.00029  -0.00134  -0.01386   0.01235
  79        2S          0.00116   0.00009  -0.00064   0.02803  -0.02463
  80        3S          0.00509  -0.00076   0.00459  -0.00200  -0.00245
  81        4PX        -0.00229   0.00020  -0.00230  -0.00361   0.00207
  82        4PY        -0.00379   0.00108  -0.00302   0.00165  -0.00117
  83        4PZ        -0.00280   0.00009  -0.00154  -0.01341   0.01203
  84        5PX         0.00177  -0.00393   0.00166   0.00005   0.00034
  85        5PY         0.00003   0.00070  -0.00254   0.00145   0.00425
  86        5PZ        -0.00364   0.00084  -0.00515   0.02274  -0.01092
  87 13  C  1S         -0.00156  -0.00115  -0.00076  -0.00856   0.00852
  88        2S          0.00097  -0.00072  -0.00050   0.01666  -0.01651
  89        3S          0.00161   0.00646   0.00381   0.01057  -0.01217
  90        4PX        -0.00403  -0.00319  -0.00187  -0.00721   0.00675
  91        4PY        -0.00121  -0.00139  -0.00118   0.00527  -0.00503
  92        4PZ        -0.00154  -0.00065  -0.00083  -0.00408   0.00465
  93        5PX        -0.00161  -0.00298  -0.00037  -0.00056  -0.00384
  94        5PY        -0.00003   0.00327   0.00078   0.00002   0.00435
  95        5PZ        -0.00088  -0.00112  -0.00430  -0.00374  -0.00264
  96 14  C  1S         -0.00156  -0.00115   0.00076  -0.00856   0.00852
  97        2S          0.00097  -0.00072   0.00050   0.01666  -0.01651
  98        3S          0.00161   0.00646  -0.00381   0.01057  -0.01217
  99        4PX        -0.00403  -0.00319   0.00187  -0.00721   0.00675
 100        4PY        -0.00121  -0.00139   0.00118   0.00527  -0.00503
 101        4PZ         0.00154   0.00065  -0.00083   0.00408  -0.00465
 102        5PX        -0.00161  -0.00298   0.00037  -0.00056  -0.00384
 103        5PY        -0.00003   0.00327  -0.00078   0.00002   0.00435
 104        5PZ         0.00088   0.00112  -0.00430   0.00374   0.00264
 105 15  C  1S         -0.00176   0.00029   0.00134  -0.01386   0.01235
 106        2S          0.00116   0.00009   0.00064   0.02803  -0.02463
 107        3S          0.00509  -0.00076  -0.00459  -0.00200  -0.00245
 108        4PX        -0.00229   0.00020   0.00230  -0.00361   0.00207
 109        4PY        -0.00379   0.00108   0.00302   0.00165  -0.00117
 110        4PZ         0.00280  -0.00009  -0.00154   0.01341  -0.01203
 111        5PX         0.00177  -0.00393  -0.00166   0.00005   0.00034
 112        5PY         0.00003   0.00070   0.00254   0.00145   0.00425
 113        5PZ         0.00364  -0.00084  -0.00515  -0.02274   0.01092
 114 16  C  1S         -0.00188   0.00136   0.00000  -0.03242   0.02466
 115        2S          0.00029   0.00148   0.00000   0.06376  -0.05074
 116        3S          0.01406  -0.01092   0.00000   0.03728  -0.00597
 117        4PX        -0.00092   0.00129   0.00000  -0.01867   0.01067
 118        4PY        -0.00510   0.00332   0.00000   0.01538  -0.00751
 119        4PZ         0.00000   0.00000  -0.00059   0.00000   0.00000
 120        5PX        -0.01342   0.00133   0.00000   0.04060  -0.03771
 121        5PY         0.00702   0.00638   0.00000  -0.06413   0.06219
 122        5PZ         0.00000   0.00000   0.00518   0.00000   0.00000
 123 17  C  1S          0.00005  -0.00008   0.00000  -0.09108   0.05730
 124        2S          0.00097  -0.00104   0.00000   0.17980  -0.11380
 125        3S         -0.01022   0.00728   0.00000   0.10444  -0.05883
 126        4PX         0.00012   0.00036   0.00000  -0.04429   0.02688
 127        4PY        -0.00010  -0.00037   0.00000   0.06034  -0.03280
 128        4PZ         0.00000   0.00000   0.00022   0.00000   0.00000
 129        5PX        -0.00985  -0.00489   0.00000   0.04748  -0.05964
 130        5PY         0.01521  -0.00218   0.00000  -0.04210   0.04342
 131        5PZ         0.00000   0.00000  -0.01003   0.00000   0.00000
 132 18  C  1S          0.00001   0.00004   0.00005  -0.08488   0.05151
 133        2S          0.00024   0.00028   0.00044   0.16306  -0.09761
 134        3S         -0.00281  -0.00351  -0.00479   0.09785  -0.06559
 135        4PX         0.00001  -0.00009  -0.00005  -0.01189   0.00776
 136        4PY        -0.00016   0.00045   0.00022   0.02123  -0.01003
 137        4PZ        -0.00013  -0.00019  -0.00009   0.08389  -0.05129
 138        5PX         0.00066   0.00127  -0.00259  -0.00159   0.00343
 139        5PY        -0.00045  -0.00135   0.00183  -0.00349   0.00241
 140        5PZ        -0.00122  -0.00414  -0.00256   0.00921  -0.02169
 141 19  H  1S          0.00032  -0.00001   0.00001   0.00227  -0.00252
 142        2S         -0.00013   0.00029  -0.00031   0.00249   0.00273
 143 20  H  1S          0.00032  -0.00001  -0.00001   0.00227  -0.00252
 144        2S         -0.00013   0.00029   0.00031   0.00249   0.00273
 145 21  H  1S          0.00027  -0.00001  -0.00000   0.00573  -0.00479
 146        2S          0.00098  -0.00053  -0.00077  -0.00855   0.00253
 147 22  Co 1S         -0.00073   0.00090   0.00000   0.10508   0.02927
 148        2S         -0.00034   0.00045   0.00000  -0.07083  -0.01867
 149        3S         -0.00275   0.00035   0.00000  -0.05163  -0.04483
 150        4PX        -0.00013   0.00004   0.00000   0.01363  -0.05497
 151        4PY         0.00018  -0.00018   0.00000   0.01550  -0.06362
 152        4PZ         0.00000   0.00000  -0.00005   0.00000   0.00000
 153        5PX         0.00338  -0.00291   0.00000  -0.00999   0.03015
 154        5PY         0.00535  -0.00344   0.00000  -0.03445   0.05385
 155        5PZ         0.00000   0.00000   0.00066   0.00000   0.00000
 156        6PX        -0.00015  -0.00004   0.00000  -0.00255  -0.00164
 157        6PY         0.00021  -0.00009   0.00000   0.00358   0.00634
 158        6PZ         0.00000   0.00000   0.00043   0.00000   0.00000
 159        7D 0       -0.00003   0.00000   0.00000  -0.02612  -0.00746
 160        7D+1        0.00000   0.00000  -0.00001   0.00000   0.00000
 161        7D-1        0.00000   0.00000  -0.00001   0.00000   0.00000
 162        7D+2       -0.00004   0.00006   0.00000  -0.00579  -0.00166
 163        7D-2       -0.00002  -0.00001   0.00000   0.04451   0.01279
 164        8D 0        0.00021   0.00007   0.00000  -0.02135  -0.00593
 165        8D+1        0.00000   0.00000   0.00009   0.00000   0.00000
 166        8D-1        0.00000   0.00000   0.00008   0.00000   0.00000
 167        8D+2        0.00047  -0.00023   0.00000  -0.00658   0.00070
 168        8D-2        0.00013   0.00018   0.00000   0.03569   0.00997
 169 23  C  1S          0.00002  -0.00001   0.00000  -0.05126  -0.08785
 170        2S          0.00022  -0.00019   0.00005   0.09961   0.16963
 171        3S         -0.00050   0.00059  -0.00005   0.05508   0.08322
 172        4PX         0.00008  -0.00004   0.00001  -0.01763  -0.02752
 173        4PY        -0.00002  -0.00003   0.00003   0.00441   0.01126
 174        4PZ        -0.00008   0.00009   0.00003  -0.05080  -0.08635
 175        5PX        -0.00006  -0.00020   0.00036   0.00008  -0.00193
 176        5PY         0.00068   0.00012  -0.00025   0.00029  -0.00644
 177        5PZ         0.00041  -0.00104   0.00018   0.00346   0.00061
 178 24  C  1S         -0.00000  -0.00000  -0.00000  -0.05102  -0.08765
 179        2S          0.00002  -0.00005  -0.00002   0.09859   0.16914
 180        3S         -0.00115   0.00048   0.00039   0.05661   0.08322
 181        4PX         0.00003  -0.00006   0.00001   0.02695   0.04854
 182        4PY        -0.00004   0.00004  -0.00000  -0.03439  -0.05569
 183        4PZ        -0.00000   0.00001   0.00002  -0.03116  -0.05343
 184        5PX         0.00036  -0.00028   0.00009  -0.00456  -0.00113
 185        5PY        -0.00014   0.00001   0.00007   0.00116  -0.00446
 186        5PZ        -0.00057   0.00033  -0.00008   0.00255   0.00050
 187 25  C  1S         -0.00000  -0.00000   0.00000  -0.05102  -0.08765
 188        2S          0.00002  -0.00005   0.00002   0.09859   0.16914
 189        3S         -0.00115   0.00048  -0.00039   0.05661   0.08322
 190        4PX         0.00003  -0.00006  -0.00001   0.02695   0.04854
 191        4PY        -0.00004   0.00004   0.00000  -0.03439  -0.05569
 192        4PZ         0.00000  -0.00001   0.00002   0.03116   0.05343
 193        5PX         0.00036  -0.00028  -0.00009  -0.00456  -0.00113
 194        5PY        -0.00014   0.00001  -0.00007   0.00116  -0.00446
 195        5PZ         0.00057  -0.00033  -0.00008  -0.00255  -0.00050
 196 26  C  1S          0.00002  -0.00001  -0.00000  -0.05126  -0.08785
 197        2S          0.00022  -0.00019  -0.00005   0.09961   0.16963
 198        3S         -0.00050   0.00059   0.00005   0.05508   0.08322
 199        4PX         0.00008  -0.00004  -0.00001  -0.01763  -0.02752
 200        4PY        -0.00002  -0.00003  -0.00003   0.00441   0.01126
 201        4PZ         0.00008  -0.00009   0.00003   0.05080   0.08635
 202        5PX        -0.00006  -0.00020  -0.00036   0.00008  -0.00193
 203        5PY         0.00068   0.00012   0.00025   0.00029  -0.00644
 204        5PZ        -0.00041   0.00104   0.00018  -0.00346  -0.00061
 205 27  C  1S          0.00002  -0.00002   0.00000  -0.05110  -0.08751
 206        2S          0.00034  -0.00031   0.00000   0.09942   0.16852
 207        3S         -0.00037   0.00068   0.00000   0.05253   0.08351
 208        4PX         0.00002   0.00001   0.00000  -0.04609  -0.07550
 209        4PY         0.00015  -0.00011   0.00000   0.02855   0.05175
 210        4PZ         0.00000   0.00000   0.00002   0.00000   0.00000
 211        5PX         0.00193  -0.00050   0.00000   0.00478  -0.00134
 212        5PY        -0.00167  -0.00006   0.00000  -0.00334  -0.00734
 213        5PZ         0.00000   0.00000  -0.00044   0.00000   0.00000
 214 28  H  1S          0.00008  -0.00004   0.00000   0.01572   0.02858
 215        2S         -0.00153   0.00011   0.00000   0.00249  -0.00014
 216 29  H  1S          0.00002  -0.00007   0.00004   0.01587   0.02883
 217        2S         -0.00005   0.00078  -0.00031   0.00344   0.00177
 218 30  H  1S          0.00000  -0.00003   0.00001   0.01581   0.02884
 219        2S          0.00042  -0.00011  -0.00009   0.00182   0.00215
 220 31  H  1S          0.00000  -0.00003  -0.00001   0.01581   0.02884
 221        2S          0.00042  -0.00011   0.00009   0.00182   0.00215
 222 32  H  1S          0.00002  -0.00007  -0.00004   0.01587   0.02883
 223        2S         -0.00005   0.00078   0.00031   0.00344   0.00177
 224 33  C  1S          0.00001   0.00004  -0.00005  -0.08488   0.05151
 225        2S          0.00024   0.00028  -0.00044   0.16306  -0.09761
 226        3S         -0.00281  -0.00351   0.00479   0.09785  -0.06559
 227        4PX         0.00001  -0.00009   0.00005  -0.01189   0.00776
 228        4PY        -0.00016   0.00045  -0.00022   0.02123  -0.01003
 229        4PZ         0.00013   0.00019  -0.00009  -0.08389   0.05129
 230        5PX         0.00066   0.00127   0.00259  -0.00159   0.00343
 231        5PY        -0.00045  -0.00135  -0.00183  -0.00349   0.00241
 232        5PZ         0.00122   0.00414  -0.00256  -0.00921   0.02169
 233 34  C  1S          0.00001  -0.00000  -0.00000  -0.08326   0.04941
 234        2S          0.00011  -0.00001  -0.00002   0.15988  -0.09374
 235        3S          0.00175   0.00104  -0.00044   0.07950  -0.04174
 236        4PX         0.00003   0.00009  -0.00003   0.06028  -0.03417
 237        4PY         0.00003  -0.00019   0.00011  -0.03729   0.02411
 238        4PZ         0.00001   0.00007  -0.00002  -0.05102   0.03009
 239        5PX        -0.00104   0.00075   0.00014   0.00089  -0.00796
 240        5PY         0.00128  -0.00059  -0.00087   0.00293  -0.00130
 241        5PZ         0.00160  -0.00065   0.00208   0.00195   0.00214
 242 35  C  1S          0.00001  -0.00000   0.00000  -0.08326   0.04941
 243        2S          0.00011  -0.00001   0.00002   0.15988  -0.09374
 244        3S          0.00175   0.00104   0.00044   0.07950  -0.04174
 245        4PX         0.00003   0.00009   0.00003   0.06028  -0.03417
 246        4PY         0.00003  -0.00019  -0.00011  -0.03729   0.02411
 247        4PZ        -0.00001  -0.00007  -0.00002   0.05102  -0.03009
 248        5PX        -0.00104   0.00075  -0.00014   0.00089  -0.00796
 249        5PY         0.00128  -0.00059   0.00087   0.00293  -0.00130
 250        5PZ        -0.00160   0.00065   0.00208  -0.00195  -0.00214
 251 36  H  1S          0.00003   0.00030   0.00021   0.02674  -0.01714
 252        2S         -0.00032  -0.00298  -0.00108   0.00914  -0.00739
 253 37  H  1S          0.00005  -0.00002   0.00003   0.02627  -0.01662
 254        2S         -0.00150   0.00041  -0.00028   0.00400  -0.00047
 255 38  H  1S          0.00005  -0.00002  -0.00003   0.02627  -0.01662
 256        2S         -0.00150   0.00041   0.00028   0.00400  -0.00047
 257 39  H  1S          0.00003   0.00030  -0.00021   0.02674  -0.01714
 258        2S         -0.00032  -0.00298   0.00108   0.00914  -0.00739
 259 40  H  1S          0.00027  -0.00001   0.00000   0.00573  -0.00479
 260        2S          0.00098  -0.00053   0.00077  -0.00855   0.00253
                          31        32        33        34        35
                           O         O         O         O         O
     Eigenvalues --    -1.01055  -0.98762  -0.90169  -0.87766  -0.87303
   1 1   Fe 1S          0.09495   0.05371  -0.01551   0.00000  -0.00075
   2        2S         -0.06846  -0.03708   0.00974   0.00000  -0.00020
   3        3S         -0.03489  -0.04574   0.00073   0.00000   0.00948
   4        4PX        -0.03012   0.05858   0.02446   0.00000   0.00074
   5        4PY        -0.03205   0.06535  -0.00160   0.00000  -0.00071
   6        4PZ         0.00000   0.00000   0.00000   0.00490   0.00000
   7        5PX         0.00789   0.00882  -0.01964   0.00000   0.00101
   8        5PY         0.03565   0.00012  -0.01408   0.00000   0.01357
   9        5PZ         0.00000   0.00000   0.00000  -0.00031   0.00000
  10        6PX         0.00284  -0.00180  -0.00183   0.00000  -0.00051
  11        6PY        -0.00159  -0.00870  -0.00031   0.00000   0.00011
  12        6PZ         0.00000   0.00000   0.00000   0.00041   0.00000
  13        7D 0       -0.02236  -0.01280   0.00323   0.00000   0.00002
  14        7D+1        0.00000   0.00000   0.00000  -0.00342   0.00000
  15        7D-1        0.00000   0.00000   0.00000  -0.00495   0.00000
  16        7D+2       -0.00316  -0.00231  -0.01970   0.00000  -0.00073
  17        7D-2        0.03888   0.02220  -0.01210   0.00000  -0.00018
  18        8D 0       -0.02127  -0.01215   0.00222   0.00000   0.00091
  19        8D+1        0.00000   0.00000   0.00000  -0.00101   0.00000
  20        8D-1        0.00000   0.00000   0.00000  -0.00326   0.00000
  21        8D+2       -0.00390  -0.00248  -0.01159   0.00000   0.00051
  22        8D-2        0.03502   0.01947  -0.00935   0.00000  -0.00097
  23 2   C  1S         -0.02976  -0.09761  -0.00171   0.00001  -0.00006
  24        2S          0.05767   0.18621   0.00294   0.00004   0.00019
  25        3S          0.03276   0.10214   0.00305   0.00544   0.00184
  26        4PX         0.01005   0.02995   0.00052   0.00011  -0.00008
  27        4PY        -0.00205  -0.01164  -0.00053  -0.00021   0.00017
  28        4PZ        -0.02895  -0.09438  -0.00148  -0.00036  -0.00018
  29        5PX        -0.00028   0.00216   0.00004  -0.00477   0.00126
  30        5PY        -0.00361   0.00851  -0.00204   0.00305  -0.00239
  31        5PZ         0.00513  -0.00006  -0.01023   0.00487  -0.00214
  32 3   C  1S         -0.02975  -0.09712  -0.00156  -0.00002  -0.00009
  33        2S          0.05671   0.18532   0.00437   0.00043  -0.00038
  34        3S          0.03231   0.10579  -0.00213   0.00100   0.00180
  35        4PX        -0.01466  -0.05204  -0.00173  -0.00024  -0.00009
  36        4PY         0.02020   0.06197   0.00005   0.00002   0.00020
  37        4PZ        -0.01760  -0.05812  -0.00165   0.00012  -0.00007
  38        5PX         0.00339   0.00505   0.00441   0.00128   0.00159
  39        5PY        -0.00250   0.00422  -0.00393  -0.00162   0.00093
  40        5PZ         0.00098   0.00348   0.00663   0.00091  -0.00045
  41 4   C  1S         -0.02975  -0.09712  -0.00156   0.00002  -0.00009
  42        2S          0.05671   0.18532   0.00437  -0.00043  -0.00038
  43        3S          0.03231   0.10579  -0.00213  -0.00100   0.00180
  44        4PX        -0.01466  -0.05204  -0.00173   0.00024  -0.00009
  45        4PY         0.02020   0.06197   0.00005  -0.00002   0.00020
  46        4PZ         0.01760   0.05812   0.00165   0.00012   0.00007
  47        5PX         0.00339   0.00505   0.00441  -0.00128   0.00159
  48        5PY        -0.00250   0.00422  -0.00393   0.00162   0.00093
  49        5PZ        -0.00098  -0.00348  -0.00663   0.00091   0.00045
  50 5   C  1S         -0.02976  -0.09761  -0.00171  -0.00001  -0.00006
  51        2S          0.05767   0.18621   0.00294  -0.00004   0.00019
  52        3S          0.03276   0.10214   0.00305  -0.00544   0.00184
  53        4PX         0.01005   0.02995   0.00052  -0.00011  -0.00008
  54        4PY        -0.00205  -0.01164  -0.00053   0.00021   0.00017
  55        4PZ         0.02895   0.09438   0.00148  -0.00036   0.00018
  56        5PX        -0.00028   0.00216   0.00004   0.00477   0.00126
  57        5PY        -0.00361   0.00851  -0.00204  -0.00305  -0.00239
  58        5PZ        -0.00513   0.00006   0.01023   0.00487   0.00214
  59 6   C  1S         -0.02995  -0.09851  -0.00216   0.00000  -0.00006
  60        2S          0.05853   0.18785   0.00298   0.00000   0.00046
  61        3S          0.03229   0.10344  -0.00192   0.00000   0.00005
  62        4PX         0.02597   0.08183   0.00074   0.00000  -0.00001
  63        4PY        -0.01640  -0.05659  -0.00051   0.00000  -0.00022
  64        4PZ         0.00000   0.00000   0.00000   0.00044   0.00000
  65        5PX        -0.01062   0.00707   0.00082   0.00000  -0.00308
  66        5PY         0.00561   0.00446   0.00738   0.00000   0.00337
  67        5PZ         0.00000   0.00000   0.00000  -0.00889   0.00000
  68 7   H  1S          0.00907   0.03216   0.00094  -0.00005   0.00003
  69        2S          0.00204   0.00037  -0.00578   0.00109  -0.00062
  70 8   H  1S          0.00919   0.03231   0.00065   0.00002   0.00008
  71        2S          0.00153   0.00352   0.00490   0.00455   0.00097
  72 9   H  1S          0.00958   0.03283   0.00157   0.00000   0.00027
  73        2S         -0.00348   0.00628  -0.00390   0.00000  -0.00369
  74 10  H  1S          0.00919   0.03231   0.00065  -0.00002   0.00008
  75        2S          0.00153   0.00352   0.00490  -0.00455   0.00097
  76 11  H  1S          0.00907   0.03216   0.00094   0.00005   0.00003
  77        2S          0.00204   0.00037  -0.00578  -0.00109  -0.00062
  78 12  C  1S         -0.09431   0.03144   0.00848   0.01870  -0.00020
  79        2S          0.17890  -0.05782  -0.01614  -0.03454  -0.00068
  80        3S          0.11297  -0.04698  -0.01405  -0.04577   0.00454
  81        4PX         0.01004  -0.00399  -0.05380   0.00422  -0.00145
  82        4PY        -0.02314   0.00586   0.05464  -0.00170   0.00177
  83        4PZ        -0.09183   0.03053   0.00157   0.00223   0.00020
  84        5PX        -0.00363   0.00041  -0.00487   0.01862   0.00245
  85        5PY         0.00788   0.00045   0.00344  -0.01635   0.00484
  86        5PZ        -0.01493   0.01804   0.01859  -0.00339  -0.00173
  87 13  C  1S         -0.08961   0.02924   0.06562   0.00748   0.00207
  88        2S          0.17039  -0.05438  -0.13169  -0.01509  -0.00432
  89        3S          0.09409  -0.03428  -0.07120  -0.01715  -0.00225
  90        4PX        -0.06212   0.01884   0.02156   0.00787   0.00035
  91        4PY         0.04560  -0.01640  -0.00910  -0.00609   0.00008
  92        4PZ        -0.05254   0.01709   0.04491  -0.00789   0.00153
  93        5PX        -0.00088   0.00680   0.00522  -0.00283  -0.00145
  94        5PY        -0.00499   0.00334  -0.00334   0.00276   0.00076
  95        5PZ         0.00678  -0.00035   0.00009  -0.00955  -0.00132
  96 14  C  1S         -0.08961   0.02924   0.06562  -0.00748   0.00207
  97        2S          0.17039  -0.05438  -0.13169   0.01509  -0.00432
  98        3S          0.09409  -0.03428  -0.07120   0.01715  -0.00225
  99        4PX        -0.06212   0.01884   0.02156  -0.00787   0.00035
 100        4PY         0.04560  -0.01640  -0.00910   0.00609   0.00008
 101        4PZ         0.05254  -0.01709  -0.04491  -0.00789  -0.00153
 102        5PX        -0.00088   0.00680   0.00522   0.00283  -0.00145
 103        5PY        -0.00499   0.00334  -0.00334  -0.00276   0.00076
 104        5PZ        -0.00678   0.00035  -0.00009  -0.00955   0.00132
 105 15  C  1S         -0.09431   0.03144   0.00848  -0.01870  -0.00020
 106        2S          0.17890  -0.05782  -0.01614   0.03454  -0.00068
 107        3S          0.11297  -0.04698  -0.01405   0.04577   0.00454
 108        4PX         0.01004  -0.00399  -0.05380  -0.00422  -0.00145
 109        4PY        -0.02314   0.00586   0.05464   0.00170   0.00177
 110        4PZ         0.09183  -0.03053  -0.00157   0.00223  -0.00020
 111        5PX        -0.00363   0.00041  -0.00487  -0.01862   0.00245
 112        5PY         0.00788   0.00045   0.00344   0.01635   0.00484
 113        5PZ         0.01493  -0.01804  -0.01859  -0.00339   0.00173
 114 16  C  1S         -0.10277   0.03588  -0.08145   0.00000  -0.00272
 115        2S          0.19701  -0.06718   0.16245   0.00000   0.00201
 116        3S          0.12314  -0.05261   0.14199   0.00000   0.05356
 117        4PX         0.05109  -0.01645  -0.09385   0.00000  -0.00118
 118        4PY        -0.06971   0.01963   0.08031   0.00000   0.00229
 119        4PZ         0.00000   0.00000   0.00000  -0.04225   0.00000
 120        5PX        -0.05859   0.03355   0.03358   0.00000  -0.03117
 121        5PY         0.05104  -0.01091  -0.04017   0.00000   0.01352
 122        5PZ         0.00000   0.00000   0.00000   0.02044   0.00000
 123 17  C  1S         -0.01098   0.00786  -0.13422   0.00000  -0.00064
 124        2S          0.02391  -0.01783   0.27316   0.00000  -0.00425
 125        3S          0.02149   0.00053   0.23628   0.00000  -0.01087
 126        4PX         0.04963  -0.01697   0.05106   0.00000   0.00530
 127        4PY        -0.04984   0.01530  -0.02190   0.00000  -0.00467
 128        4PZ         0.00000   0.00000   0.00000  -0.16578   0.00000
 129        5PX        -0.05695   0.02344  -0.02201   0.00000  -0.05161
 130        5PY         0.08483  -0.04172   0.02813   0.00000   0.07388
 131        5PZ         0.00000   0.00000   0.00000   0.08948   0.00000
 132 18  C  1S          0.01850  -0.00363  -0.02381  -0.13535   0.00052
 133        2S         -0.03393   0.00648   0.04736   0.27320  -0.00267
 134        3S         -0.03717   0.00965   0.04408   0.26879  -0.01198
 135        4PX         0.01657  -0.00625   0.09217  -0.02957  -0.00098
 136        4PY        -0.01773   0.00685  -0.08277   0.04745   0.00153
 137        4PZ        -0.01750   0.00328   0.03472   0.01202  -0.00264
 138        5PX        -0.00499  -0.00038  -0.00990   0.03370   0.00811
 139        5PY         0.00508  -0.00277   0.01127  -0.03207  -0.00550
 140        5PZ        -0.02566   0.00449  -0.02076  -0.01691   0.00576
 141 19  H  1S          0.02875  -0.01016  -0.03003   0.00405  -0.00110
 142        2S         -0.00054   0.00237  -0.00900  -0.00502   0.00068
 143 20  H  1S          0.02875  -0.01016  -0.03003  -0.00405  -0.00110
 144        2S         -0.00054   0.00237  -0.00900   0.00502   0.00068
 145 21  H  1S          0.03058  -0.01091   0.00075   0.01240   0.00027
 146        2S          0.00979  -0.00585  -0.00672  -0.00576  -0.00061
 147 22  Co 1S         -0.01620   0.00516  -0.01366   0.00000  -0.00023
 148        2S          0.00900  -0.00173   0.00800   0.00000  -0.00080
 149        3S         -0.00882   0.01290  -0.00118   0.00000  -0.01032
 150        4PX        -0.01397   0.00405  -0.02798   0.00000  -0.02712
 151        4PY        -0.00997   0.00147   0.01016   0.00000   0.02253
 152        4PZ         0.00000   0.00000   0.00000   0.03140   0.00000
 153        5PX         0.02537  -0.01507   0.02946   0.00000   0.01830
 154        5PY         0.05828  -0.02399   0.00575   0.00000   0.00808
 155        5PZ         0.00000   0.00000   0.00000  -0.01661   0.00000
 156        6PX        -0.00011   0.00004   0.00352   0.00000   0.00631
 157        6PY        -0.00373  -0.00238  -0.00076   0.00000  -0.00184
 158        6PZ         0.00000   0.00000   0.00000  -0.00530   0.00000
 159        7D 0        0.00361  -0.00094   0.00372   0.00000  -0.00009
 160        7D+1        0.00000   0.00000   0.00000   0.04356   0.00000
 161        7D-1        0.00000   0.00000   0.00000   0.05012   0.00000
 162        7D+2       -0.00344   0.00173  -0.04252   0.00000   0.06013
 163        7D-2       -0.00888   0.00270  -0.01645   0.00000   0.00890
 164        8D 0        0.00415  -0.00118   0.00162   0.00000   0.00074
 165        8D+1        0.00000   0.00000   0.00000   0.02540   0.00000
 166        8D-1        0.00000   0.00000   0.00000   0.02969   0.00000
 167        8D+2        0.00089  -0.00072  -0.02468   0.00000   0.03837
 168        8D-2       -0.00473   0.00128  -0.01125   0.00000   0.00622
 169 23  C  1S         -0.00389   0.00058  -0.00060  -0.01432  -0.04492
 170        2S          0.00834  -0.00177   0.00015   0.03383   0.09245
 171        3S         -0.00167   0.00127   0.00127   0.03328   0.08013
 172        4PX        -0.00075  -0.00013  -0.00155  -0.00605   0.10395
 173        4PY         0.00119  -0.00016   0.00141   0.00448  -0.09957
 174        4PZ        -0.00398   0.00082   0.00031  -0.00346  -0.05747
 175        5PX         0.00223  -0.00018   0.00089   0.01557  -0.03259
 176        5PY        -0.00049  -0.00173   0.00248  -0.00945   0.02870
 177        5PZ         0.00077  -0.00098  -0.01675   0.03120   0.02352
 178 24  C  1S         -0.00372   0.00054  -0.00174  -0.00885   0.11721
 179        2S          0.00904  -0.00136   0.00601   0.02085  -0.23993
 180        3S         -0.00670   0.00398   0.00071   0.01999  -0.21507
 181        4PX         0.00264  -0.00058   0.00146   0.00876   0.03789
 182        4PY        -0.00200   0.00023   0.00090  -0.00811  -0.00883
 183        4PZ        -0.00266   0.00039  -0.00268   0.01054   0.09287
 184        5PX         0.00280  -0.00096  -0.01028  -0.02046   0.00490
 185        5PY         0.00271  -0.00004   0.00887   0.01861  -0.00048
 186        5PZ         0.00095   0.00105   0.01470   0.00503  -0.03974
 187 25  C  1S         -0.00372   0.00054  -0.00174   0.00885   0.11721
 188        2S          0.00904  -0.00136   0.00601  -0.02085  -0.23993
 189        3S         -0.00670   0.00398   0.00071  -0.01999  -0.21507
 190        4PX         0.00264  -0.00058   0.00146  -0.00876   0.03789
 191        4PY        -0.00200   0.00023   0.00090   0.00811  -0.00883
 192        4PZ         0.00266  -0.00039   0.00268   0.01054  -0.09287
 193        5PX         0.00280  -0.00096  -0.01028   0.02046   0.00490
 194        5PY         0.00271  -0.00004   0.00887  -0.01861  -0.00048
 195        5PZ        -0.00095  -0.00105  -0.01470   0.00503   0.03974
 196 26  C  1S         -0.00389   0.00058  -0.00060   0.01432  -0.04492
 197        2S          0.00834  -0.00177   0.00015  -0.03383   0.09245
 198        3S         -0.00167   0.00127   0.00127  -0.03328   0.08013
 199        4PX        -0.00075  -0.00013  -0.00155   0.00605   0.10395
 200        4PY         0.00119  -0.00016   0.00141  -0.00448  -0.09957
 201        4PZ         0.00398  -0.00082  -0.00031  -0.00346   0.05747
 202        5PX         0.00223  -0.00018   0.00089  -0.01557  -0.03259
 203        5PY        -0.00049  -0.00173   0.00248   0.00945   0.02870
 204        5PZ        -0.00077   0.00098   0.01675   0.03120  -0.02352
 205 27  C  1S         -0.00412   0.00068  -0.00019   0.00000  -0.14407
 206        2S          0.00843  -0.00210  -0.00252   0.00000   0.29562
 207        3S         -0.00141   0.00063  -0.00855   0.00000   0.25818
 208        4PX        -0.00300   0.00038   0.00082   0.00000  -0.04164
 209        4PY         0.00286  -0.00080  -0.00081   0.00000   0.00467
 210        4PZ         0.00000   0.00000   0.00000   0.01910   0.00000
 211        5PX         0.00238  -0.00545  -0.00713   0.00000   0.02701
 212        5PY        -0.00546   0.00568  -0.00163   0.00000  -0.02898
 213        5PZ         0.00000   0.00000   0.00000  -0.01906   0.00000
 214 28  H  1S          0.00157  -0.00057   0.00065   0.00000   0.08840
 215        2S         -0.00173   0.00486   0.00081   0.00000  -0.00862
 216 29  H  1S          0.00155  -0.00032   0.00009   0.00889   0.02773
 217        2S         -0.00087   0.00032   0.00894  -0.01909  -0.00016
 218 30  H  1S          0.00154  -0.00028   0.00123   0.00557  -0.07225
 219        2S          0.00028  -0.00066  -0.01171  -0.01406   0.00355
 220 31  H  1S          0.00154  -0.00028   0.00123  -0.00557  -0.07225
 221        2S          0.00028  -0.00066  -0.01171   0.01406   0.00355
 222 32  H  1S          0.00155  -0.00032   0.00009  -0.00889   0.02773
 223        2S         -0.00087   0.00032   0.00894   0.01909  -0.00016
 224 33  C  1S          0.01850  -0.00363  -0.02381   0.13535   0.00052
 225        2S         -0.03393   0.00648   0.04736  -0.27320  -0.00267
 226        3S         -0.03717   0.00965   0.04408  -0.26879  -0.01198
 227        4PX         0.01657  -0.00625   0.09217   0.02957  -0.00098
 228        4PY        -0.01773   0.00685  -0.08277  -0.04745   0.00153
 229        4PZ         0.01750  -0.00328  -0.03472   0.01202   0.00264
 230        5PX        -0.00499  -0.00038  -0.00990  -0.03370   0.00811
 231        5PY         0.00508  -0.00277   0.01127   0.03207  -0.00550
 232        5PZ         0.02566  -0.00449   0.02076  -0.01691  -0.00576
 233 34  C  1S          0.03162  -0.00948   0.09618   0.08329   0.00021
 234        2S         -0.06043   0.01852  -0.19563  -0.17130   0.00452
 235        3S         -0.03576   0.00632  -0.14125  -0.14717   0.00866
 236        4PX        -0.01815   0.00469  -0.00622  -0.07699  -0.00073
 237        4PY         0.01073  -0.00236  -0.01572   0.04982  -0.00099
 238        4PZ         0.02106  -0.00634   0.07344  -0.09225  -0.00249
 239        5PX        -0.00227   0.00363  -0.00785   0.02884  -0.01949
 240        5PY         0.00067  -0.00365   0.00649  -0.02773   0.01303
 241        5PZ        -0.00570  -0.00327  -0.01245   0.00546   0.02598
 242 35  C  1S          0.03162  -0.00948   0.09618  -0.08329   0.00021
 243        2S         -0.06043   0.01852  -0.19563   0.17130   0.00452
 244        3S         -0.03576   0.00632  -0.14125   0.14717   0.00866
 245        4PX        -0.01815   0.00469  -0.00622   0.07699  -0.00073
 246        4PY         0.01073  -0.00236  -0.01572  -0.04982  -0.00099
 247        4PZ        -0.02106   0.00634  -0.07344  -0.09225   0.00249
 248        5PX        -0.00227   0.00363  -0.00785  -0.02884  -0.01949
 249        5PY         0.00067  -0.00365   0.00649   0.02773   0.01303
 250        5PZ         0.00570   0.00327   0.01245   0.00546  -0.02598
 251 36  H  1S         -0.00416   0.00042   0.01635   0.08392  -0.00006
 252        2S         -0.00972   0.00165  -0.00473  -0.00515   0.00307
 253 37  H  1S         -0.01163   0.00367  -0.05273  -0.05168   0.00022
 254        2S          0.00087   0.00415  -0.01051   0.00790  -0.01957
 255 38  H  1S         -0.01163   0.00367  -0.05273   0.05168   0.00022
 256        2S          0.00087   0.00415  -0.01051  -0.00790  -0.01957
 257 39  H  1S         -0.00416   0.00042   0.01635  -0.08392  -0.00006
 258        2S         -0.00972   0.00165  -0.00473   0.00515   0.00307
 259 40  H  1S          0.03058  -0.01091   0.00075  -0.01240   0.00027
 260        2S          0.00979  -0.00585  -0.00672   0.00576  -0.00061
                          36        37        38        39        40
                           O         O         O         O         O
     Eigenvalues --    -0.87254  -0.83418  -0.82268  -0.81584  -0.81506
   1 1   Fe 1S          0.00000   0.00000   0.00601  -0.00112   0.00000
   2        2S          0.00000   0.00000  -0.00227  -0.00017   0.00000
   3        3S          0.00000   0.00000   0.00937  -0.00599   0.00000
   4        4PX         0.00000   0.00000   0.01771   0.03090   0.00000
   5        4PY         0.00000   0.00000  -0.02204  -0.03017   0.00000
   6        4PZ        -0.00063  -0.03745   0.00000   0.00000  -0.04087
   7        5PX         0.00000   0.00000  -0.00465  -0.01616   0.00000
   8        5PY         0.00000   0.00000   0.04315  -0.00278   0.00000
   9        5PZ         0.00528   0.00823   0.00000   0.00000   0.00545
  10        6PX         0.00000   0.00000  -0.00336  -0.00709   0.00000
  11        6PY         0.00000   0.00000   0.00315   0.00329   0.00000
  12        6PZ         0.00033   0.00599   0.00000   0.00000   0.00695
  13        7D 0        0.00000   0.00000  -0.00067   0.00000   0.00000
  14        7D+1        0.00049   0.03756   0.00000   0.00000  -0.03589
  15        7D-1        0.00071   0.03948   0.00000   0.00000  -0.04044
  16        7D+2        0.00000   0.00000  -0.05061   0.05059   0.00000
  17        7D-2        0.00000   0.00000   0.00253   0.00566   0.00000
  18        8D 0        0.00000   0.00000  -0.00186   0.00130   0.00000
  19        8D+1        0.00051   0.02392   0.00000   0.00000  -0.02398
  20        8D-1        0.00054   0.02500   0.00000   0.00000  -0.02671
  21        8D+2        0.00000   0.00000  -0.03558   0.03484   0.00000
  22        8D-2        0.00000   0.00000  -0.00269   0.00300   0.00000
  23 2   C  1S          0.00002   0.00441   0.00468  -0.04336  -0.13747
  24        2S          0.00015  -0.01351  -0.01136   0.08864   0.27986
  25        3S         -0.00121  -0.01066  -0.00336   0.07740   0.24342
  26        4PX         0.00004  -0.00172   0.01253  -0.10188   0.05397
  27        4PY         0.00005   0.00254  -0.01089   0.09918  -0.02132
  28        4PZ         0.00011   0.00222   0.00672  -0.05453  -0.01086
  29        5PX        -0.00070   0.01387  -0.00272   0.02952  -0.01500
  30        5PY        -0.00022  -0.00480   0.00259  -0.02715   0.01710
  31        5PZ        -0.00108  -0.02735  -0.01793   0.02070   0.02298
  32 3   C  1S          0.00001   0.00262  -0.01220   0.11624  -0.08429
  33        2S         -0.00008  -0.00800   0.02720  -0.23637   0.17168
  34        3S          0.00032  -0.00649   0.02568  -0.20811   0.14966
  35        4PX         0.00004   0.00426   0.00249  -0.03791  -0.05851
  36        4PY         0.00003  -0.00298  -0.00119   0.00950   0.06966
  37        4PZ         0.00001  -0.00360  -0.01142   0.08970   0.09442
  38        5PX        -0.00109  -0.01547   0.01319  -0.00385   0.02916
  39        5PY         0.00036   0.01665  -0.01149   0.00067  -0.02328
  40        5PZ        -0.00062  -0.00323   0.02059  -0.03615  -0.01822
  41 4   C  1S         -0.00001  -0.00262  -0.01220   0.11624   0.08429
  42        2S          0.00008   0.00800   0.02720  -0.23637  -0.17168
  43        3S         -0.00032   0.00649   0.02568  -0.20811  -0.14966
  44        4PX        -0.00004  -0.00426   0.00249  -0.03791   0.05851
  45        4PY        -0.00003   0.00298  -0.00119   0.00950  -0.06966
  46        4PZ         0.00001  -0.00360   0.01142  -0.08970   0.09442
  47        5PX         0.00109   0.01547   0.01319  -0.00385  -0.02916
  48        5PY        -0.00036  -0.01665  -0.01149   0.00067   0.02328
  49        5PZ        -0.00062  -0.00323  -0.02059   0.03615  -0.01822
  50 5   C  1S         -0.00002  -0.00441   0.00468  -0.04336   0.13747
  51        2S         -0.00015   0.01351  -0.01136   0.08864  -0.27986
  52        3S          0.00121   0.01066  -0.00336   0.07740  -0.24342
  53        4PX        -0.00004   0.00172   0.01253  -0.10188  -0.05397
  54        4PY        -0.00005  -0.00254  -0.01089   0.09918   0.02132
  55        4PZ         0.00011   0.00222  -0.00672   0.05453  -0.01086
  56        5PX         0.00070  -0.01387  -0.00272   0.02952   0.01500
  57        5PY         0.00022   0.00480   0.00259  -0.02715  -0.01710
  58        5PZ        -0.00108  -0.02735   0.01793  -0.02070   0.02298
  59 6   C  1S          0.00000   0.00000   0.01581  -0.14373   0.00000
  60        2S          0.00000   0.00000  -0.03604   0.29345   0.00000
  61        3S          0.00000   0.00000  -0.02970   0.25418   0.00000
  62        4PX         0.00000   0.00000  -0.00407   0.03300   0.00000
  63        4PY         0.00000   0.00000   0.00167  -0.00014   0.00000
  64        4PZ         0.00001  -0.00766   0.00000   0.00000   0.16235
  65        5PX         0.00000   0.00000   0.02122  -0.02608   0.00000
  66        5PY         0.00000   0.00000  -0.01542   0.02879   0.00000
  67        5PZ        -0.00060   0.01353   0.00000   0.00000  -0.04425
  68 7   H  1S          0.00001   0.00164   0.00739  -0.07308  -0.05326
  69        2S         -0.00050  -0.01108  -0.01236  -0.00066   0.00068
  70 8   H  1S         -0.00009   0.00295  -0.00331   0.02774  -0.08761
  71        2S         -0.00021  -0.01645   0.00824   0.00150  -0.00206
  72 9   H  1S          0.00000   0.00000  -0.01035   0.09344   0.00000
  73        2S          0.00000   0.00000   0.01067  -0.00236   0.00000
  74 10  H  1S          0.00009  -0.00295  -0.00331   0.02774   0.08761
  75        2S          0.00021   0.01645   0.00824   0.00150   0.00206
  76 11  H  1S         -0.00001  -0.00164   0.00739  -0.07308   0.05326
  77        2S          0.00050   0.01108  -0.01236  -0.00066  -0.00068
  78 12  C  1S         -0.00266  -0.13702  -0.03744  -0.00414  -0.00492
  79        2S          0.00485   0.27574   0.07504   0.00754   0.00555
  80        3S          0.01262   0.25902   0.07591  -0.00222  -0.00408
  81        4PX        -0.00039   0.02431  -0.08902  -0.00825  -0.00083
  82        4PY        -0.00009  -0.04641   0.07874   0.00671  -0.00191
  83        4PZ        -0.00046  -0.01143  -0.04636  -0.00316   0.00232
  84        5PX        -0.01334  -0.02778   0.02805  -0.00304   0.01213
  85        5PY         0.01503   0.02779  -0.02406   0.00443  -0.02340
  86        5PZ         0.00036   0.01747   0.00706  -0.00326  -0.02763
  87 13  C  1S         -0.00115  -0.08157   0.09497   0.01045  -0.00308
  88        2S          0.00195   0.16657  -0.19317  -0.01686   0.00381
  89        3S          0.00785   0.13985  -0.17407  -0.01223  -0.00065
  90        4PX        -0.00123  -0.07243  -0.01372  -0.00172  -0.00158
  91        4PY         0.00089   0.05414   0.03134   0.00567  -0.00050
  92        4PZ         0.00111   0.09112   0.07272   0.00554   0.00296
  93        5PX        -0.00373   0.02773   0.00107   0.01766  -0.01329
  94        5PY         0.00442  -0.02877  -0.00450  -0.01170   0.00976
  95        5PZ         0.00769  -0.00609  -0.02606   0.02039  -0.00887
  96 14  C  1S          0.00115   0.08157   0.09497   0.01045   0.00308
  97        2S         -0.00195  -0.16657  -0.19317  -0.01686  -0.00381
  98        3S         -0.00785  -0.13985  -0.17407  -0.01223   0.00065
  99        4PX         0.00123   0.07243  -0.01372  -0.00172   0.00158
 100        4PY        -0.00089  -0.05414   0.03134   0.00567   0.00050
 101        4PZ         0.00111   0.09112  -0.07272  -0.00554   0.00296
 102        5PX         0.00373  -0.02773   0.00107   0.01766   0.01329
 103        5PY        -0.00442   0.02877  -0.00450  -0.01170  -0.00976
 104        5PZ         0.00769  -0.00609   0.02606  -0.02039  -0.00887
 105 15  C  1S          0.00266   0.13702  -0.03744  -0.00414   0.00492
 106        2S         -0.00485  -0.27574   0.07504   0.00754  -0.00555
 107        3S         -0.01262  -0.25902   0.07591  -0.00222   0.00408
 108        4PX         0.00039  -0.02431  -0.08902  -0.00825   0.00083
 109        4PY         0.00009   0.04641   0.07874   0.00671   0.00191
 110        4PZ        -0.00046  -0.01143   0.04636   0.00316   0.00232
 111        5PX         0.01334   0.02778   0.02805  -0.00304  -0.01213
 112        5PY        -0.01503  -0.02779  -0.02406   0.00443   0.02340
 113        5PZ         0.00036   0.01747  -0.00706   0.00326  -0.02763
 114 16  C  1S          0.00000   0.00000  -0.11375  -0.01250   0.00000
 115        2S          0.00000   0.00000   0.23106   0.01914   0.00000
 116        3S          0.00000   0.00000   0.21998   0.02622   0.00000
 117        4PX         0.00000   0.00000   0.01981  -0.00050   0.00000
 118        4PY         0.00000   0.00000  -0.05183  -0.00356   0.00000
 119        4PZ         0.00553   0.16939   0.00000   0.00000   0.00292
 120        5PX         0.00000   0.00000  -0.02561   0.03401   0.00000
 121        5PY         0.00000   0.00000   0.04054  -0.06031   0.00000
 122        5PZ        -0.03113  -0.06738   0.00000   0.00000   0.04318
 123 17  C  1S          0.00000   0.00000   0.04202   0.00433   0.00000
 124        2S          0.00000   0.00000  -0.08616  -0.01138   0.00000
 125        3S          0.00000   0.00000  -0.10715   0.02358   0.00000
 126        4PX         0.00000   0.00000   0.11817   0.01331   0.00000
 127        4PY         0.00000   0.00000  -0.13803  -0.01776   0.00000
 128        4PZ         0.01597   0.01076   0.00000   0.00000   0.00089
 129        5PX         0.00000   0.00000  -0.04280   0.02286   0.00000
 130        5PY         0.00000   0.00000   0.05599  -0.00571   0.00000
 131        5PZ         0.02387  -0.01412   0.00000   0.00000  -0.03910
 132 18  C  1S          0.01503  -0.01618   0.04713   0.00566  -0.00049
 133        2S         -0.02554   0.03613  -0.09615  -0.01248   0.00158
 134        3S         -0.01770   0.01703  -0.09303  -0.00562  -0.01086
 135        4PX         0.00076  -0.01810  -0.05044  -0.00592  -0.00101
 136        4PY        -0.00535   0.02038   0.03575   0.00334   0.00096
 137        4PZ         0.00108   0.00046  -0.04786  -0.00610  -0.00019
 138        5PX         0.01198  -0.01599   0.03478   0.00097  -0.01224
 139        5PY        -0.01701   0.01364  -0.02645  -0.00645   0.01490
 140        5PZ        -0.03283   0.00116   0.00309   0.00320  -0.00161
 141 19  H  1S         -0.00050  -0.05043  -0.06051  -0.00678  -0.00207
 142        2S          0.00022   0.00666  -0.00679  -0.01801  -0.01109
 143 20  H  1S          0.00050   0.05043  -0.06051  -0.00678   0.00207
 144        2S         -0.00022  -0.00666  -0.00679  -0.01801   0.01109
 145 21  H  1S         -0.00165  -0.08756   0.02322   0.00283  -0.00340
 146        2S          0.00299  -0.00068   0.00301   0.00257  -0.01976
 147 22  Co 1S          0.00000   0.00000  -0.00929  -0.00166   0.00000
 148        2S          0.00000   0.00000   0.00388   0.00024   0.00000
 149        3S          0.00000   0.00000  -0.01061   0.00738   0.00000
 150        4PX         0.00000   0.00000   0.01186   0.00114   0.00000
 151        4PY         0.00000   0.00000  -0.01860  -0.00198   0.00000
 152        4PZ        -0.03884   0.00567   0.00000   0.00000   0.00023
 153        5PX         0.00000   0.00000   0.00295   0.00280   0.00000
 154        5PY         0.00000   0.00000   0.05852  -0.00204   0.00000
 155        5PZ         0.01503  -0.00273   0.00000   0.00000   0.00684
 156        6PX         0.00000   0.00000  -0.00452  -0.00006   0.00000
 157        6PY         0.00000   0.00000   0.00246  -0.00034   0.00000
 158        6PZ         0.00705  -0.00239   0.00000   0.00000   0.00041
 159        7D 0        0.00000   0.00000  -0.00012   0.00002   0.00000
 160        7D+1        0.03581   0.00844   0.00000   0.00000   0.00039
 161        7D-1        0.04048   0.00616   0.00000   0.00000   0.00026
 162        7D+2        0.00000   0.00000   0.04235   0.00504   0.00000
 163        7D-2        0.00000   0.00000  -0.00729  -0.00111   0.00000
 164        8D 0        0.00000   0.00000   0.00057   0.00068   0.00000
 165        8D+1        0.02175   0.00536   0.00000   0.00000   0.00011
 166        8D-1        0.02514   0.00385   0.00000   0.00000  -0.00014
 167        8D+2        0.00000   0.00000   0.02652   0.00365   0.00000
 168        8D-2        0.00000   0.00000  -0.00190  -0.00056   0.00000
 169 23  C  1S         -0.13690   0.00072   0.00100   0.00011   0.00004
 170        2S          0.28007  -0.00032  -0.00058   0.00014   0.00029
 171        3S          0.24552  -0.00479  -0.00454   0.00101  -0.00147
 172        4PX        -0.05641   0.00046  -0.00028   0.00013   0.00000
 173        4PY         0.02086   0.00000   0.00176   0.00006  -0.00000
 174        4PZ        -0.01270  -0.00019   0.00005  -0.00016   0.00006
 175        5PX         0.01373  -0.00109   0.00033  -0.00132   0.00086
 176        5PY        -0.01667   0.00164   0.00094   0.00306   0.00049
 177        5PZ         0.01964   0.00249   0.01277  -0.00066  -0.00019
 178 24  C  1S         -0.08415   0.00063  -0.00286  -0.00041   0.00002
 179        2S          0.17208  -0.00083   0.00471   0.00035   0.00001
 180        3S          0.15105  -0.00185  -0.00735  -0.00081   0.00016
 181        4PX         0.05990   0.00017  -0.00269  -0.00029   0.00002
 182        4PY        -0.07016   0.00024   0.00135   0.00014  -0.00005
 183        4PZ         0.09403  -0.00062  -0.00047  -0.00007   0.00003
 184        5PX        -0.02605  -0.00337   0.01328   0.00025   0.00093
 185        5PY         0.02079   0.00299  -0.00811  -0.00179   0.00015
 186        5PZ        -0.02280   0.00092  -0.01516  -0.00260  -0.00117
 187 25  C  1S          0.08415  -0.00063  -0.00286  -0.00041  -0.00002
 188        2S         -0.17208   0.00083   0.00471   0.00035  -0.00001
 189        3S         -0.15105   0.00185  -0.00735  -0.00081  -0.00016
 190        4PX        -0.05990  -0.00017  -0.00269  -0.00029  -0.00002
 191        4PY         0.07016  -0.00024   0.00135   0.00014   0.00005
 192        4PZ         0.09403  -0.00062   0.00047   0.00007   0.00003
 193        5PX         0.02605   0.00337   0.01328   0.00025  -0.00093
 194        5PY        -0.02079  -0.00299  -0.00811  -0.00179  -0.00015
 195        5PZ        -0.02280   0.00092   0.01516   0.00260  -0.00117
 196 26  C  1S          0.13690  -0.00072   0.00100   0.00011  -0.00004
 197        2S         -0.28007   0.00032  -0.00058   0.00014  -0.00029
 198        3S         -0.24552   0.00479  -0.00454   0.00101   0.00147
 199        4PX         0.05641  -0.00046  -0.00028   0.00013  -0.00000
 200        4PY        -0.02086  -0.00000   0.00176   0.00006   0.00000
 201        4PZ        -0.01270  -0.00019  -0.00005   0.00016   0.00006
 202        5PX        -0.01373   0.00109   0.00033  -0.00132  -0.00086
 203        5PY         0.01667  -0.00164   0.00094   0.00306  -0.00049
 204        5PZ         0.01964   0.00249  -0.01277   0.00066  -0.00019
 205 27  C  1S          0.00000   0.00000   0.00190   0.00023   0.00000
 206        2S          0.00000   0.00000  -0.00050   0.00055   0.00000
 207        3S          0.00000   0.00000  -0.00125  -0.00126   0.00000
 208        4PX         0.00000   0.00000   0.00066   0.00017   0.00000
 209        4PY         0.00000   0.00000   0.00073   0.00044   0.00000
 210        4PZ         0.16023  -0.00045   0.00000   0.00000   0.00009
 211        5PX         0.00000   0.00000   0.02023   0.00695   0.00000
 212        5PY         0.00000   0.00000  -0.01771  -0.00696   0.00000
 213        5PZ        -0.04722   0.00532   0.00000   0.00000  -0.00070
 214 28  H  1S          0.00000   0.00000  -0.00050   0.00021   0.00000
 215        2S          0.00000   0.00000  -0.01419  -0.00646   0.00000
 216 29  H  1S          0.08505  -0.00043  -0.00044   0.00000   0.00011
 217        2S         -0.00019  -0.00027  -0.00742   0.00014  -0.00028
 218 30  H  1S          0.05207  -0.00046   0.00256   0.00038  -0.00002
 219        2S          0.00117  -0.00261   0.01327   0.00120   0.00052
 220 31  H  1S         -0.05207   0.00046   0.00256   0.00038   0.00002
 221        2S         -0.00117   0.00261   0.01327   0.00120  -0.00052
 222 32  H  1S         -0.08505   0.00043  -0.00044   0.00000  -0.00011
 223        2S          0.00019   0.00027  -0.00742   0.00014   0.00028
 224 33  C  1S         -0.01503   0.01618   0.04713   0.00566   0.00049
 225        2S          0.02554  -0.03613  -0.09615  -0.01248  -0.00158
 226        3S          0.01770  -0.01703  -0.09303  -0.00562   0.01086
 227        4PX        -0.00076   0.01810  -0.05044  -0.00592   0.00101
 228        4PY         0.00535  -0.02038   0.03575   0.00334  -0.00096
 229        4PZ         0.00108   0.00046   0.04786   0.00610  -0.00019
 230        5PX        -0.01198   0.01599   0.03478   0.00097   0.01224
 231        5PY         0.01701  -0.01364  -0.02645  -0.00645  -0.01490
 232        5PZ        -0.03283   0.00116  -0.00309  -0.00320  -0.00161
 233 34  C  1S         -0.00910   0.01776  -0.06719  -0.00770   0.00077
 234        2S          0.01583  -0.03693   0.13868   0.01574  -0.00186
 235        3S          0.00952  -0.02512   0.15715   0.01759   0.00296
 236        4PX         0.00727  -0.01274  -0.04474  -0.00597  -0.00048
 237        4PY        -0.00304   0.00731   0.05438   0.00677   0.00035
 238        4PZ         0.00948  -0.02088  -0.05945  -0.00683  -0.00103
 239        5PX         0.01271   0.00685  -0.00326   0.00110   0.00500
 240        5PY        -0.00733  -0.00709   0.00182  -0.00011  -0.00525
 241        5PZ        -0.00829   0.01248   0.03264   0.00215   0.00723
 242 35  C  1S          0.00910  -0.01776  -0.06719  -0.00770  -0.00077
 243        2S         -0.01583   0.03693   0.13868   0.01574   0.00186
 244        3S         -0.00952   0.02512   0.15715   0.01759  -0.00296
 245        4PX        -0.00727   0.01274  -0.04474  -0.00597   0.00048
 246        4PY         0.00304  -0.00731   0.05438   0.00677  -0.00035
 247        4PZ         0.00948  -0.02088   0.05945   0.00683  -0.00103
 248        5PX        -0.01271  -0.00685  -0.00326   0.00110  -0.00500
 249        5PY         0.00733   0.00709   0.00182  -0.00011   0.00525
 250        5PZ        -0.00829   0.01248  -0.03264  -0.00215   0.00723
 251 36  H  1S         -0.00938   0.00835  -0.02657  -0.00313   0.00036
 252        2S         -0.02312   0.00709  -0.00595  -0.00062   0.00211
 253 37  H  1S          0.00571  -0.01304   0.05513   0.00657  -0.00072
 254        2S          0.01053  -0.00322  -0.00050   0.00113   0.00071
 255 38  H  1S         -0.00571   0.01304   0.05513   0.00657   0.00072
 256        2S         -0.01053   0.00322  -0.00050   0.00113  -0.00071
 257 39  H  1S          0.00938  -0.00835  -0.02657  -0.00313  -0.00036
 258        2S          0.02312  -0.00709  -0.00595  -0.00062  -0.00211
 259 40  H  1S          0.00165   0.08756   0.02322   0.00283   0.00340
 260        2S         -0.00299   0.00068   0.00301   0.00257   0.01976
                          41        42        43        44        45
                           O         O         O         O         O
     Eigenvalues --    -0.71668  -0.71040  -0.69904  -0.69819  -0.69420
   1 1   Fe 1S         -0.01303   0.00000   0.00202   0.00000   0.00494
   2        2S          0.00819   0.00000  -0.00186   0.00000  -0.00421
   3        3S          0.00015   0.00000  -0.00251   0.00000  -0.00664
   4        4PX         0.00013   0.00000  -0.00069   0.00000  -0.00192
   5        4PY         0.01702   0.00000  -0.00340   0.00000  -0.00563
   6        4PZ         0.00000   0.00385   0.00000  -0.00090   0.00000
   7        5PX        -0.01930   0.00000   0.00254   0.00000   0.00610
   8        5PY        -0.02089   0.00000  -0.00841   0.00000  -0.00281
   9        5PZ         0.00000  -0.01447   0.00000   0.00123   0.00000
  10        6PX         0.00496   0.00000  -0.00082   0.00000  -0.00300
  11        6PY        -0.00035   0.00000   0.00022   0.00000  -0.00194
  12        6PZ         0.00000  -0.00125   0.00000   0.00133   0.00000
  13        7D 0       -0.00459   0.00000   0.00074   0.00000  -0.00252
  14        7D+1        0.00000  -0.01337   0.00000   0.00441   0.00000
  15        7D-1        0.00000   0.00350   0.00000  -0.00195   0.00000
  16        7D+2        0.02411   0.00000  -0.00477   0.00000  -0.00635
  17        7D-2       -0.03069   0.00000   0.00883   0.00000   0.01233
  18        8D 0       -0.00656   0.00000   0.00270   0.00000   0.00086
  19        8D+1        0.00000  -0.00848   0.00000   0.00321   0.00000
  20        8D-1        0.00000   0.00006   0.00000  -0.00053   0.00000
  21        8D+2        0.01217   0.00000  -0.00060   0.00000  -0.00148
  22        8D-2       -0.01737   0.00000   0.00611   0.00000   0.01055
  23 2   C  1S          0.00106  -0.00048  -0.00037   0.00027  -0.00010
  24        2S         -0.00209   0.00216   0.00114  -0.00110   0.00072
  25        3S          0.00147  -0.00555  -0.00300   0.00212  -0.00366
  26        4PX        -0.00287  -0.00170   0.00086   0.00078   0.00096
  27        4PY         0.00057   0.00211  -0.00064  -0.00092  -0.00082
  28        4PZ        -0.00103   0.00016  -0.00006  -0.00013  -0.00138
  29        5PX         0.00183   0.00441  -0.00166  -0.00085  -0.00212
  30        5PY        -0.00027  -0.00508   0.00148   0.00190   0.00394
  31        5PZ         0.00693  -0.00397   0.00092   0.00183   0.00675
  32 3   C  1S         -0.00229   0.00155   0.00065  -0.00066   0.00096
  33        2S          0.00450  -0.00347  -0.00122   0.00143  -0.00219
  34        3S         -0.00228  -0.00364  -0.00071   0.00155   0.00096
  35        4PX         0.00496  -0.00142  -0.00193   0.00061  -0.00267
  36        4PY        -0.00460  -0.00009   0.00174  -0.00003   0.00259
  37        4PZ        -0.00062  -0.00206   0.00016   0.00086  -0.00038
  38        5PX        -0.00354   0.00935  -0.00103  -0.00347  -0.00171
  39        5PY         0.00373  -0.00341  -0.00047   0.00154   0.00012
  40        5PZ        -0.00815   0.00463   0.00122  -0.00186  -0.00026
  41 4   C  1S         -0.00229  -0.00155   0.00065   0.00066   0.00096
  42        2S          0.00450   0.00347  -0.00122  -0.00143  -0.00219
  43        3S         -0.00228   0.00364  -0.00071  -0.00155   0.00096
  44        4PX         0.00496   0.00142  -0.00193  -0.00061  -0.00267
  45        4PY        -0.00460   0.00009   0.00174   0.00003   0.00259
  46        4PZ         0.00062  -0.00206  -0.00016   0.00086   0.00038
  47        5PX        -0.00354  -0.00935  -0.00103   0.00347  -0.00171
  48        5PY         0.00373   0.00341  -0.00047  -0.00154   0.00012
  49        5PZ         0.00815   0.00463  -0.00122  -0.00186   0.00026
  50 5   C  1S          0.00106   0.00048  -0.00037  -0.00027  -0.00010
  51        2S         -0.00209  -0.00216   0.00114   0.00110   0.00072
  52        3S          0.00147   0.00555  -0.00300  -0.00212  -0.00366
  53        4PX        -0.00287   0.00170   0.00086  -0.00078   0.00096
  54        4PY         0.00057  -0.00211  -0.00064   0.00092  -0.00082
  55        4PZ         0.00103   0.00016   0.00006  -0.00013   0.00138
  56        5PX         0.00183  -0.00441  -0.00166   0.00085  -0.00212
  57        5PY        -0.00027   0.00508   0.00148  -0.00190   0.00394
  58        5PZ        -0.00693  -0.00397  -0.00092   0.00183  -0.00675
  59 6   C  1S         -0.00238   0.00000   0.00088   0.00000   0.00100
  60        2S          0.00854   0.00000  -0.00241   0.00000  -0.00203
  61        3S         -0.00419   0.00000   0.00035   0.00000   0.00230
  62        4PX        -0.00297   0.00000   0.00145   0.00000   0.00271
  63        4PY         0.00388   0.00000  -0.00180   0.00000  -0.00213
  64        4PZ         0.00000   0.00246   0.00000  -0.00125   0.00000
  65        5PX        -0.01025   0.00000   0.00252   0.00000   0.00519
  66        5PY         0.00194   0.00000  -0.00116   0.00000  -0.00770
  67        5PZ         0.00000   0.01297   0.00000  -0.00375   0.00000
  68 7   H  1S          0.00371   0.00191  -0.00125  -0.00082  -0.00203
  69        2S          0.00689   0.00749  -0.00118  -0.00312  -0.00067
  70 8   H  1S         -0.00068  -0.00067   0.00023   0.00038  -0.00029
  71        2S         -0.00635  -0.00636  -0.00025   0.00256  -0.00486
  72 9   H  1S          0.00447   0.00000  -0.00171   0.00000  -0.00221
  73        2S         -0.00190   0.00000   0.00018   0.00000   0.00329
  74 10  H  1S         -0.00068   0.00067   0.00023  -0.00038  -0.00029
  75        2S         -0.00635   0.00636  -0.00025  -0.00256  -0.00486
  76 11  H  1S          0.00371  -0.00191  -0.00125   0.00082  -0.00203
  77        2S          0.00689  -0.00749  -0.00118   0.00312  -0.00067
  78 12  C  1S          0.05703  -0.00205  -0.01249   0.00247  -0.00960
  79        2S         -0.11892   0.00332   0.02604  -0.00358   0.02113
  80        3S         -0.09176  -0.03116   0.02103  -0.01015   0.01640
  81        4PX         0.00615  -0.05416   0.00385   0.01939   0.00415
  82        4PY         0.00694   0.05476  -0.00546  -0.01932  -0.00851
  83        4PZ         0.00981   0.00124  -0.00532  -0.00025  -0.02409
  84        5PX        -0.01554  -0.03189   0.00969   0.01464   0.01972
  85        5PY         0.00916   0.02288  -0.00574  -0.01013  -0.01319
  86        5PZ        -0.02773   0.02895   0.01244  -0.00478   0.00183
  87 13  C  1S         -0.05227   0.03405   0.01142  -0.01168   0.01246
  88        2S          0.11053  -0.07393  -0.02437   0.02521  -0.02667
  89        3S          0.12332  -0.02660  -0.03424   0.01324  -0.04816
  90        4PX         0.08437   0.00514  -0.02366  -0.00055  -0.02845
  91        4PY        -0.08896   0.00143   0.02447  -0.00135   0.02813
  92        4PZ        -0.06455  -0.04552   0.01384   0.01593   0.00696
  93        5PX         0.01665  -0.02158  -0.00779   0.00570  -0.00812
  94        5PY        -0.01839   0.02264   0.00882  -0.00844   0.00750
  95        5PZ         0.03590   0.00444  -0.01654  -0.00381  -0.01928
  96 14  C  1S         -0.05227  -0.03405   0.01142   0.01168   0.01246
  97        2S          0.11053   0.07393  -0.02437  -0.02521  -0.02667
  98        3S          0.12332   0.02660  -0.03424  -0.01324  -0.04816
  99        4PX         0.08437  -0.00514  -0.02366   0.00055  -0.02845
 100        4PY        -0.08896  -0.00143   0.02447   0.00135   0.02813
 101        4PZ         0.06455  -0.04552  -0.01384   0.01593  -0.00696
 102        5PX         0.01665   0.02158  -0.00779  -0.00570  -0.00812
 103        5PY        -0.01839  -0.02264   0.00882   0.00844   0.00750
 104        5PZ        -0.03590   0.00444   0.01654  -0.00381   0.01928
 105 15  C  1S          0.05703   0.00205  -0.01249  -0.00247  -0.00960
 106        2S         -0.11892  -0.00332   0.02604   0.00358   0.02113
 107        3S         -0.09176   0.03116   0.02103   0.01015   0.01640
 108        4PX         0.00615   0.05416   0.00385  -0.01939   0.00415
 109        4PY         0.00694  -0.05476  -0.00546   0.01932  -0.00851
 110        4PZ        -0.00981   0.00124   0.00532  -0.00025   0.02409
 111        5PX        -0.01554   0.03189   0.00969  -0.01464   0.01972
 112        5PY         0.00916  -0.02288  -0.00574   0.01013  -0.01319
 113        5PZ         0.02773   0.02895  -0.01244  -0.00478  -0.00183
 114 16  C  1S         -0.03264   0.00000   0.00953   0.00000   0.00536
 115        2S          0.07404   0.00000  -0.02408   0.00000  -0.00902
 116        3S         -0.00583   0.00000   0.02726   0.00000  -0.02522
 117        4PX        -0.18110   0.00000   0.04506   0.00000   0.04427
 118        4PY         0.18164   0.00000  -0.03844   0.00000  -0.04585
 119        4PZ         0.00000   0.09358   0.00000  -0.03393   0.00000
 120        5PX         0.02692   0.00000  -0.02000   0.00000  -0.02635
 121        5PY        -0.00784   0.00000   0.00433   0.00000   0.00401
 122        5PZ         0.00000   0.04995   0.00000   0.01562   0.00000
 123 17  C  1S         -0.08361   0.00000   0.00411   0.00000  -0.02003
 124        2S          0.18276   0.00000  -0.00435   0.00000   0.05006
 125        3S          0.12231   0.00000  -0.04165   0.00000  -0.05974
 126        4PX         0.14833   0.00000  -0.05411   0.00000  -0.08902
 127        4PY        -0.13031   0.00000   0.06143   0.00000   0.09838
 128        4PZ         0.00000   0.24345   0.00000  -0.06871   0.00000
 129        5PX         0.02074   0.00000  -0.00887   0.00000   0.07059
 130        5PY        -0.03426   0.00000   0.00204   0.00000  -0.05207
 131        5PZ         0.00000  -0.12920   0.00000   0.00696   0.00000
 132 18  C  1S          0.06396   0.05300   0.00818  -0.01394   0.04871
 133        2S         -0.13857  -0.10779  -0.02084   0.02828  -0.11010
 134        3S         -0.09247  -0.15332  -0.01026   0.02809  -0.07858
 135        4PX         0.04458  -0.15279  -0.00840   0.04075  -0.00600
 136        4PY        -0.05700   0.13396   0.00742  -0.03939   0.00956
 137        4PZ         0.06565   0.01672   0.07552  -0.00426   0.23281
 138        5PX         0.00002  -0.05371   0.00036   0.01557  -0.03254
 139        5PY        -0.00400   0.05215   0.00660  -0.00404   0.01311
 140        5PZ         0.05180   0.03555   0.00014  -0.03089   0.09103
 141 19  H  1S          0.06347   0.03697  -0.01664  -0.01341  -0.02077
 142        2S         -0.00139   0.00624   0.00580  -0.00296   0.00558
 143 20  H  1S          0.06347  -0.03697  -0.01664   0.01341  -0.02077
 144        2S         -0.00139  -0.00624   0.00580   0.00296   0.00558
 145 21  H  1S         -0.04717  -0.01244   0.00819   0.00542  -0.00266
 146        2S         -0.00624   0.01369  -0.00246  -0.00306   0.00026
 147 22  Co 1S         -0.01129   0.00000   0.01347   0.00000   0.03659
 148        2S          0.00637   0.00000  -0.00708   0.00000  -0.01908
 149        3S          0.00526   0.00000  -0.01174   0.00000  -0.02428
 150        4PX        -0.00070   0.00000   0.00199   0.00000   0.00619
 151        4PY        -0.00779   0.00000   0.00460   0.00000   0.00728
 152        4PZ         0.00000   0.00332   0.00000  -0.00119   0.00000
 153        5PX         0.01513   0.00000  -0.00773   0.00000  -0.01267
 154        5PY         0.00384   0.00000  -0.01140   0.00000  -0.03101
 155        5PZ         0.00000   0.01281   0.00000   0.00126   0.00000
 156        6PX        -0.00373   0.00000   0.00171   0.00000   0.00499
 157        6PY        -0.00007   0.00000   0.00002   0.00000  -0.00224
 158        6PZ         0.00000  -0.00316   0.00000   0.00004   0.00000
 159        7D 0       -0.02479   0.00000  -0.06509   0.00000  -0.05986
 160        7D+1        0.00000   0.04963   0.00000   0.02620   0.00000
 161        7D-1        0.00000  -0.03033   0.00000  -0.02528   0.00000
 162        7D+2        0.01970   0.00000  -0.00461   0.00000  -0.01562
 163        7D-2       -0.03527   0.00000   0.01150   0.00000   0.09564
 164        8D 0       -0.01576   0.00000  -0.03276   0.00000  -0.02789
 165        8D+1        0.00000   0.02746   0.00000   0.01437   0.00000
 166        8D-1        0.00000  -0.01714   0.00000  -0.01401   0.00000
 167        8D+2        0.00999   0.00000  -0.00259   0.00000  -0.00950
 168        8D-2       -0.02115   0.00000   0.00329   0.00000   0.04300
 169 23  C  1S          0.00959  -0.01553   0.08299  -0.05962  -0.01750
 170        2S         -0.02153   0.03579  -0.18276   0.13005   0.03534
 171        3S         -0.00936   0.01500  -0.12661   0.09130   0.01754
 172        4PX         0.01337   0.03884   0.06792   0.15219  -0.05394
 173        4PY        -0.00642  -0.03886  -0.04775  -0.14159   0.03767
 174        4PZ        -0.01557   0.00530  -0.18222   0.02231  -0.03948
 175        5PX        -0.00210   0.00492  -0.01065   0.01292  -0.00079
 176        5PY         0.00087   0.00046   0.02360  -0.02478  -0.01217
 177        5PZ         0.00028   0.00318  -0.08581   0.06413   0.02688
 178 24  C  1S         -0.00536   0.02598  -0.02608   0.09668   0.02236
 179        2S          0.01100  -0.05769   0.05669  -0.21120  -0.05069
 180        3S          0.00558  -0.03583   0.03548  -0.14451  -0.04461
 181        4PX        -0.01974   0.01719  -0.10387   0.05794   0.10261
 182        4PY         0.01751  -0.00766   0.08453  -0.03612  -0.09501
 183        4PZ        -0.01574  -0.03718  -0.16922  -0.13994  -0.00348
 184        5PX        -0.00048   0.00315  -0.02300   0.07749   0.01703
 185        5PY        -0.00094  -0.00469   0.01445  -0.04588  -0.01329
 186        5PZ        -0.00586  -0.00672   0.01314  -0.06679  -0.01632
 187 25  C  1S         -0.00536  -0.02598  -0.02608  -0.09668   0.02236
 188        2S          0.01100   0.05769   0.05669   0.21120  -0.05069
 189        3S          0.00558   0.03583   0.03548   0.14451  -0.04461
 190        4PX        -0.01974  -0.01719  -0.10387  -0.05794   0.10261
 191        4PY         0.01751   0.00766   0.08453   0.03612  -0.09501
 192        4PZ         0.01574  -0.03718   0.16922  -0.13994   0.00348
 193        5PX        -0.00048  -0.00315  -0.02300  -0.07749   0.01703
 194        5PY        -0.00094   0.00469   0.01445   0.04588  -0.01329
 195        5PZ         0.00586  -0.00672  -0.01314  -0.06679   0.01632
 196 26  C  1S          0.00959   0.01553   0.08299   0.05962  -0.01750
 197        2S         -0.02153  -0.03579  -0.18276  -0.13005   0.03534
 198        3S         -0.00936  -0.01500  -0.12661  -0.09130   0.01754
 199        4PX         0.01337  -0.03884   0.06792  -0.15219  -0.05394
 200        4PY        -0.00642   0.03886  -0.04775   0.14159   0.03767
 201        4PZ         0.01557   0.00530   0.18222   0.02231   0.03948
 202        5PX        -0.00210  -0.00492  -0.01065  -0.01292  -0.00079
 203        5PY         0.00087  -0.00046   0.02360   0.02478  -0.01217
 204        5PZ        -0.00028   0.00318   0.08581   0.06413  -0.02688
 205 27  C  1S         -0.01409   0.00000  -0.09438   0.00000   0.04751
 206        2S          0.03352   0.00000   0.20531   0.00000  -0.10503
 207        3S          0.01497   0.00000   0.13657   0.00000  -0.08715
 208        4PX         0.01485   0.00000   0.06724   0.00000  -0.11193
 209        4PY        -0.01637   0.00000  -0.07879   0.00000   0.09625
 210        4PZ         0.00000   0.06192   0.00000   0.23441   0.00000
 211        5PX         0.01166   0.00000   0.06281   0.00000  -0.04661
 212        5PY        -0.00402   0.00000  -0.07355   0.00000   0.05554
 213        5PZ         0.00000   0.00568   0.00000   0.00220   0.00000
 214 28  H  1S          0.02115   0.00000   0.12565   0.00000  -0.09973
 215        2S          0.00420   0.00000   0.00558   0.00000  -0.00550
 216 29  H  1S         -0.01239   0.02224  -0.13290   0.08777  -0.00494
 217        2S         -0.00862   0.01181  -0.01452   0.00234  -0.02232
 218 30  H  1S          0.00915  -0.03693   0.02762  -0.14166  -0.06424
 219        2S          0.00714  -0.01677  -0.00337  -0.00403  -0.01577
 220 31  H  1S          0.00915   0.03693   0.02762   0.14166  -0.06424
 221        2S          0.00714   0.01677  -0.00337   0.00403  -0.01577
 222 32  H  1S         -0.01239  -0.02224  -0.13290  -0.08777  -0.00494
 223        2S         -0.00862  -0.01181  -0.01452  -0.00234  -0.02232
 224 33  C  1S          0.06396  -0.05300   0.00818   0.01394   0.04871
 225        2S         -0.13857   0.10779  -0.02084  -0.02828  -0.11010
 226        3S         -0.09247   0.15332  -0.01026  -0.02809  -0.07858
 227        4PX         0.04458   0.15279  -0.00840  -0.04075  -0.00600
 228        4PY        -0.05700  -0.13396   0.00742   0.03939   0.00956
 229        4PZ        -0.06565   0.01672  -0.07552  -0.00426  -0.23281
 230        5PX         0.00002   0.05371   0.00036  -0.01557  -0.03254
 231        5PY        -0.00400  -0.05215   0.00660   0.00404   0.01311
 232        5PZ        -0.05180   0.03555  -0.00014  -0.03089  -0.09103
 233 34  C  1S         -0.03550   0.09096   0.00852  -0.02463   0.00867
 234        2S          0.07766  -0.19749  -0.01916   0.05203  -0.02259
 235        3S          0.08348  -0.14062  -0.03728   0.04155  -0.05911
 236        4PX        -0.12028   0.03054   0.03875  -0.00976   0.06360
 237        4PY         0.10742  -0.04430  -0.02928   0.00898  -0.04405
 238        4PZ        -0.09680  -0.12898  -0.04556   0.03531  -0.16609
 239        5PX        -0.02374   0.04410   0.00827  -0.02402   0.00735
 240        5PY         0.02528  -0.04966  -0.00992   0.03649  -0.00035
 241        5PZ         0.03037  -0.01981  -0.01782   0.02590  -0.00925
 242 35  C  1S         -0.03550  -0.09096   0.00852   0.02463   0.00867
 243        2S          0.07766   0.19749  -0.01916  -0.05203  -0.02259
 244        3S          0.08348   0.14062  -0.03728  -0.04155  -0.05911
 245        4PX        -0.12028  -0.03054   0.03875   0.00976   0.06360
 246        4PY         0.10742   0.04430  -0.02928  -0.00898  -0.04405
 247        4PZ         0.09680  -0.12898   0.04556   0.03531   0.16609
 248        5PX        -0.02374  -0.04410   0.00827   0.02402   0.00735
 249        5PY         0.02528   0.04966  -0.00992  -0.03649  -0.00035
 250        5PZ        -0.03037  -0.01981   0.01782   0.02590   0.00925
 251 36  H  1S         -0.07479  -0.07673  -0.03568   0.02133  -0.13190
 252        2S         -0.00904   0.00017  -0.02291  -0.01251  -0.01442
 253 37  H  1S          0.05850  -0.12646  -0.03241   0.03502  -0.06801
 254        2S         -0.00251  -0.02183  -0.00148  -0.01642  -0.02854
 255 38  H  1S          0.05850   0.12646  -0.03241  -0.03502  -0.06801
 256        2S         -0.00251   0.02183  -0.00148   0.01642  -0.02854
 257 39  H  1S         -0.07479   0.07673  -0.03568  -0.02133  -0.13190
 258        2S         -0.00904  -0.00017  -0.02291   0.01251  -0.01442
 259 40  H  1S         -0.04717   0.01244   0.00819  -0.00542  -0.00266
 260        2S         -0.00624  -0.01369  -0.00246   0.00306   0.00026
                          46        47        48        49        50
                           O         O         O         O         O
     Eigenvalues --    -0.68238  -0.65870  -0.65646  -0.64528  -0.64333
   1 1   Fe 1S          0.00225   0.00000  -0.03083  -0.00609   0.00000
   2        2S         -0.00246   0.00000   0.01746   0.00332   0.00000
   3        3S         -0.01992   0.00000   0.01217   0.00417   0.00000
   4        4PX        -0.00092   0.00000   0.01247   0.00074   0.00000
   5        4PY        -0.00270   0.00000   0.01656   0.00107   0.00000
   6        4PZ         0.00000   0.00005   0.00000   0.00000   0.00068
   7        5PX        -0.01347   0.00000  -0.02241  -0.00430   0.00000
   8        5PY        -0.04097   0.00000  -0.05677  -0.00597   0.00000
   9        5PZ         0.00000   0.02326   0.00000   0.00000  -0.00110
  10        6PX        -0.00292   0.00000   0.00761   0.00108   0.00000
  11        6PY         0.00022   0.00000   0.00145  -0.00108   0.00000
  12        6PZ         0.00000  -0.00292   0.00000   0.00000  -0.00028
  13        7D 0       -0.00003   0.00000   0.06524  -0.02489   0.00000
  14        7D+1        0.00000  -0.03360   0.00000   0.00000  -0.02539
  15        7D-1        0.00000   0.03407   0.00000   0.00000   0.02527
  16        7D+2       -0.00329   0.00000   0.00859   0.00068   0.00000
  17        7D-2        0.00951   0.00000  -0.04689  -0.03468   0.00000
  18        8D 0        0.00106   0.00000   0.03588  -0.01543   0.00000
  19        8D+1        0.00000  -0.02109   0.00000   0.00000  -0.01494
  20        8D-1        0.00000   0.02283   0.00000   0.00000   0.01423
  21        8D+2        0.00055   0.00000   0.00775   0.00076   0.00000
  22        8D-2        0.00714   0.00000  -0.01975  -0.01905   0.00000
  23 2   C  1S         -0.00035  -0.01212  -0.01789   0.08179  -0.05940
  24        2S          0.00194   0.02707   0.04201  -0.17769   0.12950
  25        3S         -0.00695   0.01293   0.01769  -0.11131   0.08011
  26        4PX         0.00123  -0.02859   0.00396  -0.07743  -0.15160
  27        4PY        -0.00120   0.02884  -0.00255   0.05639   0.14252
  28        4PZ        -0.00090   0.00502   0.05704  -0.13592   0.02513
  29        5PX        -0.00382  -0.00787  -0.00543   0.01102  -0.01531
  30        5PY         0.00307   0.00015  -0.00173  -0.02469   0.02582
  31        5PZ         0.00470  -0.00073   0.00483  -0.09020   0.06712
  32 3   C  1S          0.00082   0.01927   0.00058  -0.03483   0.09807
  33        2S         -0.00084  -0.04373  -0.00013   0.07638  -0.21371
  34        3S         -0.00562  -0.01878  -0.00110   0.05083  -0.13600
  35        4PX        -0.00285  -0.01388  -0.00163   0.13758  -0.05983
  36        4PY         0.00239   0.00568  -0.00265  -0.11780   0.03755
  37        4PZ        -0.00003  -0.02756   0.04400  -0.14062  -0.14143
  38        5PX        -0.00337  -0.00060  -0.00302   0.02822  -0.08032
  39        5PY        -0.00136   0.00536   0.00148  -0.01990   0.05158
  40        5PZ         0.00078  -0.00488   0.00378   0.01841  -0.06873
  41 4   C  1S          0.00082  -0.01927   0.00058  -0.03483  -0.09807
  42        2S         -0.00084   0.04373  -0.00013   0.07638   0.21371
  43        3S         -0.00562   0.01878  -0.00110   0.05083   0.13600
  44        4PX        -0.00285   0.01388  -0.00163   0.13758   0.05983
  45        4PY         0.00239  -0.00568  -0.00265  -0.11780  -0.03755
  46        4PZ         0.00003  -0.02756  -0.04400   0.14062  -0.14143
  47        5PX        -0.00337   0.00060  -0.00302   0.02822   0.08032
  48        5PY        -0.00136  -0.00536   0.00148  -0.01990  -0.05158
  49        5PZ        -0.00078  -0.00488  -0.00378  -0.01841  -0.06873
  50 5   C  1S         -0.00035   0.01212  -0.01789   0.08179   0.05940
  51        2S          0.00194  -0.02707   0.04201  -0.17769  -0.12950
  52        3S         -0.00695  -0.01293   0.01769  -0.11131  -0.08011
  53        4PX         0.00123   0.02859   0.00396  -0.07743   0.15160
  54        4PY        -0.00120  -0.02884  -0.00255   0.05639  -0.14252
  55        4PZ         0.00090   0.00502  -0.05704   0.13592   0.02513
  56        5PX        -0.00382   0.00787  -0.00543   0.01102   0.01531
  57        5PY         0.00307  -0.00015  -0.00173  -0.02469  -0.02582
  58        5PZ        -0.00470  -0.00073  -0.00483   0.09020   0.06712
  59 6   C  1S          0.00130   0.00000   0.01238  -0.10370   0.00000
  60        2S         -0.00210   0.00000  -0.02652   0.22689   0.00000
  61        3S         -0.00500   0.00000  -0.01378   0.14328   0.00000
  62        4PX         0.00259   0.00000  -0.01066  -0.12400   0.00000
  63        4PY        -0.00289   0.00000   0.00138   0.12460   0.00000
  64        4PZ         0.00000   0.04636   0.00000   0.00000   0.23411
  65        5PX         0.00074   0.00000  -0.00341  -0.08207   0.00000
  66        5PY        -0.00105   0.00000   0.01175   0.09165   0.00000
  67        5PZ         0.00000  -0.00320   0.00000   0.00000   0.00782
  68 7   H  1S         -0.00171   0.02810   0.00970   0.05704   0.14586
  69        2S         -0.00023   0.01594   0.00252   0.00759   0.00879
  70 8   H  1S          0.00003  -0.01754   0.03671  -0.11599  -0.09038
  71        2S         -0.00244  -0.01089   0.01989  -0.00780  -0.00663
  72 9   H  1S         -0.00263   0.00000  -0.00758   0.16730   0.00000
  73        2S          0.00102   0.00000  -0.01376   0.02266   0.00000
  74 10  H  1S          0.00003   0.01754   0.03671  -0.11599   0.09038
  75        2S         -0.00244   0.01089   0.01989  -0.00780   0.00663
  76 11  H  1S         -0.00171  -0.02810   0.00970   0.05704  -0.14586
  77        2S         -0.00023  -0.01594   0.00252   0.00759  -0.00879
  78 12  C  1S         -0.00928  -0.05522  -0.06677  -0.01228   0.01134
  79        2S          0.02130   0.11154   0.15127   0.02619  -0.02319
  80        3S          0.00059   0.17871   0.09273   0.02407  -0.02316
  81        4PX         0.00729  -0.14968   0.01463   0.00055   0.03169
  82        4PY        -0.00791   0.13774  -0.00710   0.00383  -0.03208
  83        4PZ        -0.00880   0.02388   0.27597   0.04429  -0.00542
  84        5PX         0.00311  -0.04005  -0.03347  -0.01424   0.01262
  85        5PY        -0.00857   0.05069   0.02495   0.00218  -0.00210
  86        5PZ         0.02080   0.02020   0.10393   0.03858  -0.02870
  87 13  C  1S          0.00912   0.09208  -0.00121   0.00125  -0.02015
  88        2S         -0.01905  -0.19891   0.00510  -0.00133   0.04200
  89        3S         -0.02286  -0.14859   0.05482   0.00111   0.03469
  90        4PX        -0.02429  -0.03466   0.02639   0.00544   0.00958
  91        4PY         0.02452   0.04828  -0.01417  -0.00480  -0.00748
  92        4PZ         0.00916  -0.13181   0.18666   0.03324   0.02912
  93        5PX        -0.00205  -0.04504  -0.00066  -0.00150   0.02060
  94        5PY         0.00315   0.04919   0.00718   0.00613  -0.03753
  95        5PZ        -0.00846  -0.02778   0.00776  -0.00854   0.02764
  96 14  C  1S          0.00912  -0.09208  -0.00121   0.00125   0.02015
  97        2S         -0.01905   0.19891   0.00510  -0.00133  -0.04200
  98        3S         -0.02286   0.14859   0.05482   0.00111  -0.03469
  99        4PX        -0.02429   0.03466   0.02639   0.00544  -0.00958
 100        4PY         0.02452  -0.04828  -0.01417  -0.00480   0.00748
 101        4PZ        -0.00916  -0.13181  -0.18666  -0.03324   0.02912
 102        5PX        -0.00205   0.04504  -0.00066  -0.00150  -0.02060
 103        5PY         0.00315  -0.04919   0.00718   0.00613   0.03753
 104        5PZ         0.00846  -0.02778  -0.00776   0.00854   0.02764
 105 15  C  1S         -0.00928   0.05522  -0.06677  -0.01228  -0.01134
 106        2S          0.02130  -0.11154   0.15127   0.02619   0.02319
 107        3S          0.00059  -0.17871   0.09273   0.02407   0.02316
 108        4PX         0.00729   0.14968   0.01463   0.00055  -0.03169
 109        4PY        -0.00791  -0.13774  -0.00710   0.00383   0.03208
 110        4PZ         0.00880   0.02388  -0.27597  -0.04429  -0.00542
 111        5PX         0.00311   0.04005  -0.03347  -0.01424  -0.01262
 112        5PY        -0.00857  -0.05069   0.02495   0.00218   0.00210
 113        5PZ        -0.02080   0.02020  -0.10393  -0.03858  -0.02870
 114 16  C  1S          0.01007   0.00000   0.05100   0.00704   0.00000
 115        2S         -0.01867   0.00000  -0.11552  -0.01401   0.00000
 116        3S         -0.05187   0.00000  -0.01142   0.00254   0.00000
 117        4PX         0.03800   0.00000  -0.06684  -0.00806   0.00000
 118        4PY        -0.03197   0.00000   0.09746   0.00482   0.00000
 119        4PZ         0.00000   0.22812   0.00000   0.00000  -0.05057
 120        5PX         0.05001   0.00000   0.08286   0.03703   0.00000
 121        5PY        -0.06265   0.00000  -0.08032  -0.02304   0.00000
 122        5PZ         0.00000  -0.17460   0.00000   0.00000   0.00786
 123 17  C  1S         -0.00933   0.00000  -0.01747   0.00174   0.00000
 124        2S          0.02317   0.00000   0.03608  -0.00720   0.00000
 125        3S         -0.00654   0.00000   0.04818   0.03035   0.00000
 126        4PX        -0.06462   0.00000  -0.00049  -0.00903   0.00000
 127        4PY         0.07239   0.00000   0.01516  -0.00243   0.00000
 128        4PZ         0.00000  -0.03319   0.00000   0.00000  -0.00057
 129        5PX         0.09009   0.00000   0.01296   0.00137   0.00000
 130        5PY        -0.09232   0.00000  -0.03082   0.00003   0.00000
 131        5PZ         0.00000   0.14435   0.00000   0.00000  -0.00216
 132 18  C  1S          0.02156  -0.03119   0.01177   0.00092   0.00520
 133        2S         -0.04813   0.06497  -0.02780  -0.00296  -0.01214
 134        3S         -0.03670   0.13929  -0.01212  -0.00245  -0.01084
 135        4PX        -0.00304   0.03766   0.03089  -0.00426  -0.00375
 136        4PY         0.00512  -0.02551  -0.02948  -0.00085   0.00172
 137        4PZ         0.12942  -0.02104   0.02109   0.00389   0.00539
 138        5PX        -0.02426  -0.00613   0.01010   0.00237   0.00576
 139        5PY         0.00210  -0.00593  -0.01151  -0.00298  -0.00024
 140        5PZ         0.05556   0.00617   0.02328  -0.00503   0.00310
 141 19  H  1S         -0.01604   0.13260   0.04968   0.00854  -0.02978
 142        2S         -0.00120   0.02485   0.02587   0.01218   0.01833
 143 20  H  1S         -0.01604  -0.13260   0.04968   0.00854   0.02978
 144        2S         -0.00120  -0.02485   0.02587   0.01218  -0.01833
 145 21  H  1S          0.00363  -0.08290   0.16575   0.02936   0.01862
 146        2S         -0.00662  -0.01676   0.03690  -0.01040  -0.01102
 147 22  Co 1S         -0.01573   0.00000   0.00027  -0.00241   0.00000
 148        2S          0.00751   0.00000   0.00094   0.00126   0.00000
 149        3S          0.04662   0.00000   0.01357   0.00080   0.00000
 150        4PX         0.02377   0.00000  -0.00209   0.00034   0.00000
 151        4PY         0.02919   0.00000  -0.00025  -0.00045   0.00000
 152        4PZ         0.00000   0.00242   0.00000   0.00000  -0.00041
 153        5PX        -0.08798   0.00000   0.00102   0.00130   0.00000
 154        5PY        -0.12890   0.00000  -0.02690   0.00687   0.00000
 155        5PZ         0.00000  -0.02908   0.00000   0.00000   0.00448
 156        6PX         0.01818   0.00000  -0.00256  -0.00104   0.00000
 157        6PY         0.01684   0.00000  -0.00218  -0.00134   0.00000
 158        6PZ         0.00000   0.00106   0.00000   0.00000   0.00083
 159        7D 0        0.01771   0.00000  -0.00854  -0.00096   0.00000
 160        7D+1        0.00000  -0.00780   0.00000   0.00000   0.00093
 161        7D-1        0.00000   0.01655   0.00000   0.00000  -0.00289
 162        7D+2        0.00389   0.00000  -0.00273   0.00162   0.00000
 163        7D-2       -0.04882   0.00000  -0.00896   0.00195   0.00000
 164        8D 0        0.00688   0.00000  -0.00543   0.00023   0.00000
 165        8D+1        0.00000  -0.00498   0.00000   0.00000   0.00032
 166        8D-1        0.00000   0.01084   0.00000   0.00000  -0.00221
 167        8D+2       -0.00070   0.00000  -0.00255   0.00136   0.00000
 168        8D-2       -0.02261   0.00000  -0.00740   0.00025   0.00000
 169 23  C  1S         -0.02309  -0.00153  -0.00121  -0.00012   0.00012
 170        2S          0.05189   0.00295   0.00174   0.00031  -0.00039
[truncated: 1,840,957 more chars]
